# Supplementary material for: The mechanism study of quercetin isolated from Zanthoxylum bungeanum maxim. inhibiting ferroptosis and alleviating MAFLD through p38 MAPK/ERK signaling pathway based on lipidomics and transcriptomics
Source: Front Pharmacol. 2025 Mar 31;16:1517291. doi: 10.3389/fphar.2025.1517291 (PMC11994740; doi:10.3389/fphar.2025.1517291)
Supplement: Supplementary file 1 [file DataSheet1.zip]

Archive with 162 entries (134 files):
- Raw data/
- Raw data/Animal oil was stained with red O/
- Raw data/Animal oil was stained with red O/Animal oil was stained with red O/
- Raw data/Animal oil was stained with red O/Animal oil was stained with red O/Control.tif
- Raw data/Animal oil was stained with red O/Animal oil was stained with red O/High.tif
- Raw data/Animal oil was stained with red O/Animal oil was stained with red O/LOW.tif
- Raw data/Animal oil was stained with red O/Animal oil was stained with red O/Medium.tif
- Raw data/Animal oil was stained with red O/Animal oil was stained with red O/Model.jpg
- Raw data/Animal oil was stained with red O/Animal oil was stained with red O/positive.tif
- Raw data/Cell lipid oxidation index/
- Raw data/Cell lipid oxidation index/column chart.pzfx
- Raw data/Cell lipid oxidation index/GSH.png
- Raw data/Cell lipid oxidation index/GSH.sav
- Raw data/Cell lipid oxidation index/LDL-C.png
- Raw data/Cell lipid oxidation index/TC.png
- Raw data/Cell lipid oxidation index/TG.png
- Raw data/Cell lipid oxidation index/TGTCLDL.sav
- Raw data/Cell oil red O staining/
- Raw data/Cell oil red O staining/Oleic acid - Oil red O.png
- Raw data/Cell oil red O staining/Quercetin - Oil red O.jpg
- Raw data/HE/
- Raw data/HE/140.png
- Raw data/HE/35.png
- Raw data/HE/70.png
- Raw data/HE/control.png
- Raw data/HE/Metformin.png
- Raw data/HE/model.png
- Raw data/Lipidomics/
- Raw data/Lipidomics/LipidNumber.png
- Raw data/Lipidomics/MK.png
- Raw data/Lipidomics/M_vs_K-OPLS-DA-Permutation.png
- Raw data/Lipidomics/M_vs_K-OPLS-DA.png
- Raw data/Lipidomics/M_vs_K-PCA.png
- Raw data/Lipidomics/M_vs_K-PLS-DA-Permutation.png
- Raw data/Lipidomics/M_vs_K-PLS-DA.png
- Raw data/Lipidomics/QM.png
- Raw data/Lipidomics/Q_vs_M-OPLS-DA-Permutation.png
- Raw data/Lipidomics/Q_vs_M-OPLS-DA.png
- Raw data/Lipidomics/Q_vs_M-PCA.png
- Raw data/Lipidomics/Q_vs_M-PLS-DA-Permutation.png
- Raw data/Lipidomics/Q_vs_M-PLS-DA.png
- Raw data/Molecular docking/
- Raw data/Molecular docking/Molecular docking/
- Raw data/Molecular docking/Molecular docking/beta-sitosterol.mol2
- Raw data/Molecular docking/Molecular docking/CRP  1b09.pdb
- Raw data/Molecular docking/Molecular docking/Diosmetin.mol2
- Raw data/Molecular docking/Molecular docking/Docking result/
- Raw data/Molecular docking/Molecular docking/Docking result/111.gpf
- Raw data/Molecular docking/Molecular docking/Docking result/cmd.txt
- Raw data/Molecular docking/Molecular docking/Docking result/config.txt
- Raw data/Molecular docking/Molecular docking/Docking result/Hydorxy-Gamma-Sanshools.mol2
- Raw data/Molecular docking/Molecular docking/Docking result/IL10  2ilk.pdb
- Raw data/Molecular docking/Molecular docking/Docking result/lig.pdbqt
- Raw data/Molecular docking/Molecular docking/Docking result/log.txt
- Raw data/Molecular docking/Molecular docking/Docking result/output.pdbqt
- Raw data/Molecular docking/Molecular docking/Docking result/rep.pdbqt
- Raw data/Molecular docking/Molecular docking/Docking result/vina.exe
- Raw data/Molecular docking/Molecular docking/Docking result/vina_split.exe
- Raw data/Molecular docking/Molecular docking/EGFR  1z9i.pdb
- Raw data/Molecular docking/Molecular docking/Hydorxy-Gamma-Sanshools.mol2
- Raw data/Molecular docking/Molecular docking/Hydroxy-alpha-sanshool.mol2
- Raw data/Molecular docking/Molecular docking/Hydroxy-beta-Sanshool.mol2
- Raw data/Molecular docking/Molecular docking/IL10  2ilk.pdb
- Raw data/Molecular docking/Molecular docking/IL1B  41bi.pdb
- Raw data/Molecular docking/Molecular docking/IL6  2il6.pdb
- Raw data/Molecular docking/Molecular docking/Kokusaginin.mol2
- Raw data/Molecular docking/Molecular docking/PPARG  4r06.pdb
- Raw data/Molecular docking/Molecular docking/quercetin.mol2
- Raw data/Molecular docking/Molecular docking/TLR4  5nam.pdb
- Raw data/Molecular docking/Molecular docking/TNF  7atb.pdb
- Raw data/Molecular docking/Molecular docking/visualization/
- Raw data/Molecular docking/Molecular docking/visualization/D CRP/
- Raw data/Molecular docking/Molecular docking/visualization/D CRP/111.gpf
- Raw data/Molecular docking/Molecular docking/visualization/D CRP/CRP  1b09.pdb
- Raw data/Molecular docking/Molecular docking/visualization/D CRP/Diosmetin.mol2
- Raw data/Molecular docking/Molecular docking/visualization/D CRP/lig.pdbqt
- Raw data/Molecular docking/Molecular docking/visualization/D CRP/log.txt
- Raw data/Molecular docking/Molecular docking/visualization/D CRP/output.pdbqt
- Raw data/Molecular docking/Molecular docking/visualization/D CRP/rep.pdbqt
- Raw data/Molecular docking/Molecular docking/visualization/D IL6/
- Raw data/Molecular docking/Molecular docking/visualization/D IL6/111.gpf
- Raw data/Molecular docking/Molecular docking/visualization/D IL6/Diosmetin.mol2
- Raw data/Molecular docking/Molecular docking/visualization/D IL6/IL6  2il6.pdb
- Raw data/Molecular docking/Molecular docking/visualization/D IL6/lig.pdbqt
- Raw data/Molecular docking/Molecular docking/visualization/D IL6/log.txt
- Raw data/Molecular docking/Molecular docking/visualization/D IL6/output.pdbqt
- Raw data/Molecular docking/Molecular docking/visualization/D IL6/rep.pdbqt
- Raw data/Molecular docking/Molecular docking/visualization/D PPARG/
- Raw data/Molecular docking/Molecular docking/visualization/D PPARG/111.gpf
- Raw data/Molecular docking/Molecular docking/visualization/D PPARG/Diosmetin.mol2
- Raw data/Molecular docking/Molecular docking/visualization/D PPARG/lig.pdbqt
- Raw data/Molecular docking/Molecular docking/visualization/D PPARG/log.txt
- Raw data/Molecular docking/Molecular docking/visualization/D PPARG/output.pdbqt
- Raw data/Molecular docking/Molecular docking/visualization/D PPARG/PPARG  4r06.pdb
- Raw data/Molecular docking/Molecular docking/visualization/D PPARG/rep.pdbqt
- Raw data/Molecular docking/Molecular docking/visualization/quercetin IL6/
- Raw data/Molecular docking/Molecular docking/visualization/quercetin IL6/111.gpf
- Raw data/Molecular docking/Molecular docking/visualization/quercetin IL6/IL6  2il6.pdb
- Raw data/Molecular docking/Molecular docking/visualization/quercetin IL6/lig.pdbqt
- Raw data/Molecular docking/Molecular docking/visualization/quercetin IL6/log.txt
- Raw data/Molecular docking/Molecular docking/visualization/quercetin IL6/output.pdbqt
- Raw data/Molecular docking/Molecular docking/visualization/quercetin IL6/quercetin IL6.png
- Raw data/Molecular docking/Molecular docking/visualization/quercetin IL6/quercetin IL6.pse
- Raw data/Molecular docking/Molecular docking/visualization/quercetin IL6/quercetin.mol2
- Raw data/Molecular docking/Molecular docking/visualization/quercetin IL6/rep.pdbqt
- Raw data/Molecular docking/Molecular docking/visualization/quercetinCRP/
- Raw data/Molecular docking/Molecular docking/visualization/quercetinCRP/111.gpf
- Raw data/Molecular docking/Molecular docking/visualization/quercetinCRP/CRP  1b09.pdb
- Raw data/Molecular docking/Molecular docking/visualization/quercetinCRP/lig.pdbqt
- Raw data/Molecular docking/Molecular docking/visualization/quercetinCRP/log.txt
- Raw data/Molecular docking/Molecular docking/visualization/quercetinCRP/output.pdbqt
- Raw data/Molecular docking/Molecular docking/visualization/quercetinCRP/quercetin.mol2
- Raw data/Molecular docking/Molecular docking/visualization/quercetinCRP/REP.pdbqt
- Raw data/Molecular docking/Molecular docking/visualization/quercetinPPARG/
- Raw data/Molecular docking/Molecular docking/visualization/quercetinPPARG/111.gpf
- Raw data/Molecular docking/Molecular docking/visualization/quercetinPPARG/lig.pdbqt
- Raw data/Molecular docking/Molecular docking/visualization/quercetinPPARG/log.txt
- Raw data/Molecular docking/Molecular docking/visualization/quercetinPPARG/output.pdbqt
- Raw data/Molecular docking/Molecular docking/visualization/quercetinPPARG/PPARG  4r06.pdb
- Raw data/Molecular docking/Molecular docking/visualization/quercetinPPARG/quercetin.mol2
- Raw data/Molecular docking/Molecular docking/visualization/quercetinPPARG/rep.pdbqt
- Raw data/Molecular docking/Molecular docking/去水命令.txt
- Raw data/qRT-PCR data.xlsx
- Raw data/Quercetin + oleic acid CCK8/
- Raw data/Quercetin + oleic acid CCK8/CCK-8.pzfx
- Raw data/Quercetin + oleic acid CCK8/cck8.sav
- Raw data/WB data/
- Raw data/WB data/Pictures/
- Raw data/WB data/Pictures/ERK/
- Raw data/WB data/Pictures/ERK/ERK-5+M.png
- Raw data/WB data/Pictures/GPX4/
- Raw data/WB data/Pictures/GPX4/GAPDH-1+M.png
- Raw data/WB data/Pictures/GPX4/GPX4-1+M.png
- Raw data/WB data/Pictures/GPX4.png
- Raw data/WB data/Pictures/P-ERK/
- Raw data/WB data/Pictures/P-ERK/GAPDH-6+M.png
- Raw data/WB data/Pictures/P-ERK/P-ERK-6+M.png
- Raw data/WB data/Pictures/P-ERK_ERK.png
- Raw data/WB data/Pictures/P-P38/
- Raw data/WB data/Pictures/P-P38/GAPDH1+M.png
- Raw data/WB data/Pictures/P-P38/P-P38-1-sample.png
- Raw data/WB data/Pictures/P-P38_P38.png
- Raw data/WB data/Pictures/P38/
- Raw data/WB data/Pictures/P38/GAPDH-4+M.png
- Raw data/WB data/Pictures/P38/P38-4+M.png
- Raw data/WB data/Pictures/SCL3A2/
- Raw data/WB data/Pictures/SCL3A2/GAPDH+M.png
- Raw data/WB data/Pictures/SCL3A2/SCL3A2+M.png
- Raw data/WB data/Pictures/SCL3A2.png
- Raw data/WB data/Pictures/XCT/
- Raw data/WB data/Pictures/XCT/GAPDH+M-sample.png
- Raw data/WB data/Pictures/XCT/XCT+M.png
- Raw data/WB data/Pictures/xCT.png
- Raw data/WB data/Protein Data Analysis.sav
- Raw data/WB data/WB bar graph.pzfx
- Raw data/血清数据/
- Raw data/血清数据/ALT.pzfx
- Raw data/血清数据/AST.pzfx
- Raw data/血清数据/desktop.ini
- Raw data/血清数据/LDL,HDL.pzfx
- Raw data/血清数据/TC.pzfx
- Raw data/血清数据/weight.pzfx
