# Supplementary material for: The mechanism study of quercetin isolated from Zanthoxylum bungeanum maxim. inhibiting ferroptosis and alleviating MAFLD through p38 MAPK/ERK signaling pathway based on lipidomics and transcriptomics
Source: Front Pharmacol. 2025 Mar 31;16:1517291. doi: 10.3389/fphar.2025.1517291 (PMC11994740; doi:10.3389/fphar.2025.1517291)
Supplement: Supplementary file 1 [file DataSheet1.zip › Raw data/Molecular docking/Molecular docking/beta-sitosterol.mol2]

@<TRIPOS>MOLECULE
Unnamed
80 83 1 0 0
SMALL
USER_CHARGES


@<TRIPOS>ATOM
      1 O          -2.3687    2.0419    0.2647 O.3       1     ****    0.0000
      2 C           5.1874    4.0286   -0.1086 C.3       1     ****    0.0000
      3 C           4.0529    5.0697   -0.2275 C.3       1     ****    0.0000
      4 C           2.6587    4.4440   -0.3581 C.3       1     ****    0.0000
      5 C           2.3727    3.5525    0.8744 C.3       1     ****    0.0000
      6 C           6.4067    4.9875   -0.0725 C.3       1     ****    0.0000
      7 C           4.9278    3.2448    1.1913 C.3       1     ****    0.0000
      8 C           0.9720    2.8802    0.7514 C.3       1     ****    0.0000
      9 C           4.5401    6.0316   -1.3176 C.3       1     ****    0.0000
     10 C           3.5357    2.5826    1.1884 C.3       1     ****    0.0000
     11 C           6.0743    6.0571   -1.1381 C.3       1     ****    0.0000
     12 C           1.5717    5.5182   -0.5339 C.3       1     ****    0.0000
     13 C           7.8274    4.3733   -0.0877 C.3       1     ****    0.0000
     14 C           5.2758    3.0578   -1.3044 C.3       1     ****    0.0000
     15 C          -0.0517    4.0019    0.6698 C.2       1     ****    0.0000
     16 C           0.6389    2.0215    1.9910 C.3       1     ****    0.0000
     17 C           0.2314    5.1589    0.0487 C.2       1     ****    0.0000
     18 C           0.8713    2.0059   -0.5196 C.3       1     ****    0.0000
     19 C          -1.3490    3.8563    1.4338 C.3       1     ****    0.0000
     20 C           8.4468    4.1612   -1.4872 C.3       1     ****    0.0000
     21 C          -0.7897    1.4450    1.9992 C.3       1     ****    0.0000
     22 C          -1.8625    2.4264    1.5222 C.3       1     ****    0.0000
     23 C           8.7785    5.2320    0.7731 C.3       1     ****    0.0000
     24 C           9.6411    3.1870   -1.5030 C.3       1     ****    0.0000
     25 C          10.0996    2.7271   -2.9130 C.3       1     ****    0.0000
     26 C          11.1241    1.5667   -2.7770 C.3       1     ****    0.0000
     27 C          10.5610    3.9388   -3.7526 C.3       1     ****    0.0000
     28 C          12.5597    2.0289   -2.4786 C.3       1     ****    0.0000
     29 C          11.0995    0.5755   -3.9557 C.3       1     ****    0.0000
     30 C          10.9254    3.6522   -5.2147 C.3       1     ****    0.0000
     31 H           4.0294    5.6712    0.7182 H         1     ****    0.0000
     32 H           2.6651    3.8151   -1.2763 H         1     ****    0.0000
     33 H           2.3271    4.2415    1.7576 H         1     ****    0.0000
     34 H           6.3157    5.5076    0.9165 H         1     ****    0.0000
     35 H           5.7187    2.4728    1.3367 H         1     ****    0.0000
     36 H           4.9916    3.9289    2.0702 H         1     ****    0.0000
     37 H           4.2606    5.6357   -2.3214 H         1     ****    0.0000
     38 H           4.0891    7.0454   -1.2194 H         1     ****    0.0000
     39 H           3.3865    2.1200    2.1927 H         1     ****    0.0000
     40 H           3.5375    1.7383    0.4653 H         1     ****    0.0000
     41 H           6.4369    7.0602   -0.8141 H         1     ****    0.0000
     42 H           6.5485    5.8410   -2.1207 H         1     ****    0.0000
     43 H           1.8865    6.4431    0.0060 H         1     ****    0.0000
     44 H           1.4553    5.7900   -1.6089 H         1     ****    0.0000
     45 H           7.7489    3.3793    0.4183 H         1     ****    0.0000
     46 H           6.1118    2.3364   -1.1676 H         1     ****    0.0000
     47 H           4.3662    2.4381   -1.4432 H         1     ****    0.0000
     48 H           5.4293    3.5833   -2.2709 H         1     ****    0.0000
     49 H           1.3516    1.1685    2.0779 H         1     ****    0.0000
     50 H           0.7794    2.6482    2.9044 H         1     ****    0.0000
     51 H          -0.5260    5.9615    0.0429 H         1     ****    0.0000
     52 H           1.6665    1.2304   -0.5559 H         1     ****    0.0000
     53 H          -0.0865    1.4531   -0.5912 H         1     ****    0.0000
     54 H           0.9250    2.5977   -1.4584 H         1     ****    0.0000
     55 H          -2.1415    4.5175    1.0125 H         1     ****    0.0000
     56 H          -1.1508    4.2186    2.4714 H         1     ****    0.0000
     57 H           8.7603    5.1528   -1.8862 H         1     ****    0.0000
     58 H           7.6835    3.7532   -2.1852 H         1     ****    0.0000
     59 H          -0.8341    0.5114    1.3909 H         1     ****    0.0000
     60 H          -1.0220    1.1190    3.0425 H         1     ****    0.0000
     61 H          -2.7426    2.3860    2.2094 H         1     ****    0.0000
     62 H           9.7978    4.7921    0.8388 H         1     ****    0.0000
     63 H           8.4163    5.3249    1.8224 H         1     ****    0.0000
     64 H           8.8768    6.2595    0.3546 H         1     ****    0.0000
     65 H           9.3342    2.2883   -0.9160 H         1     ****    0.0000
     66 H          10.5078    3.6421   -0.9720 H         1     ****    0.0000
     67 H           9.1909    2.3032   -3.4109 H         1     ****    0.0000
     68 H          -2.7380    1.1579    0.3266 H         1     ****    0.0000
     69 H          10.8064    0.9457   -1.8985 H         1     ****    0.0000
     70 H           9.7292    4.6818   -3.7929 H         1     ****    0.0000
     71 H          11.4113    4.4532   -3.2476 H         1     ****    0.0000
     72 H          13.2204    1.1605   -2.2540 H         1     ****    0.0000
     73 H          13.0126    2.5644   -3.3411 H         1     ****    0.0000
     74 H          12.5983    2.7055   -1.5958 H         1     ****    0.0000
     75 H          11.7343   -0.3149   -3.7413 H         1     ****    0.0000
     76 H          10.0694    0.2007   -4.1534 H         1     ****    0.0000
     77 H          11.4842    1.0169   -4.8981 H         1     ****    0.0000
     78 H          11.0377    4.6016   -5.7881 H         1     ****    0.0000
     79 H          11.8974    3.1221   -5.3096 H         1     ****    0.0000
     80 H          10.1348    3.0503   -5.7179 H         1     ****    0.0000
@<TRIPOS>BOND
     1     1    22     1
     2     1    68     1
     3     2     3     1
     4     2     6     1
     5     2     7     1
     6     2    14     1
     7     3     4     1
     8     3     9     1
     9     3    31     1
    10     4     5     1
    11     4    12     1
    12     4    32     1
    13     5     8     1
    14     5    10     1
    15     5    33     1
    16     6    11     1
    17     6    13     1
    18     6    34     1
    19     7    10     1
    20     7    35     1
    21     7    36     1
    22     8    15     1
    23     8    16     1
    24     8    18     1
    25     9    11     1
    26     9    37     1
    27     9    38     1
    28    10    39     1
    29    10    40     1
    30    11    41     1
    31    11    42     1
    32    12    17     1
    33    12    43     1
    34    12    44     1
    35    13    20     1
    36    13    23     1
    37    13    45     1
    38    14    46     1
    39    14    47     1
    40    14    48     1
    41    15    17     2
    42    15    19     1
    43    16    21     1
    44    16    49     1
    45    16    50     1
    46    17    51     1
    47    18    52     1
    48    18    53     1
    49    18    54     1
    50    19    22     1
    51    19    55     1
    52    19    56     1
    53    20    24     1
    54    20    57     1
    55    20    58     1
    56    21    22     1
    57    21    59     1
    58    21    60     1
    59    22    61     1
    60    23    62     1
    61    23    63     1
    62    23    64     1
    63    24    25     1
    64    24    65     1
    65    24    66     1
    66    25    26     1
    67    25    27     1
    68    25    67     1
    69    26    28     1
    70    26    29     1
    71    26    69     1
    72    27    30     1
    73    27    70     1
    74    27    71     1
    75    28    72     1
    76    28    73     1
    77    28    74     1
    78    29    75     1
    79    29    76     1
    80    29    77     1
    81    30    78     1
    82    30    79     1
    83    30    80     1
