# Supplementary material for: The mechanism study of quercetin isolated from Zanthoxylum bungeanum maxim. inhibiting ferroptosis and alleviating MAFLD through p38 MAPK/ERK signaling pathway based on lipidomics and transcriptomics
Source: Front Pharmacol. 2025 Mar 31;16:1517291. doi: 10.3389/fphar.2025.1517291 (PMC11994740; doi:10.3389/fphar.2025.1517291)
Supplement: Supplementary file 1 [file DataSheet1.zip › Raw data/Molecular docking/Molecular docking/CRP 1b09.pdb]

ATOM      1  N   GLN A   1     159.500 147.439  37.632  1.00 50.64           N  
ATOM      2  CA  GLN A   1     158.877 147.091  36.361  1.00 52.53           C  
ATOM      3  C   GLN A   1     157.737 146.100  36.511  1.00 52.71           C  
ATOM      4  O   GLN A   1     157.529 145.470  37.577  1.00 48.38           O  
ATOM      5  CB  GLN A   1     159.955 146.499  35.452  1.00 50.83           C  
ATOM      6  CG  GLN A   1     161.237 147.333  35.428  1.00 49.45           C  
ATOM      7  CD  GLN A   1     161.945 147.200  36.751  1.00 48.30           C  
ATOM      8  NE2 GLN A   1     162.838 146.196  36.793  1.00 50.78           N  
ATOM      9  OE1 GLN A   1     161.709 147.928  37.704  1.00 48.19           O  
ATOM     10  N   THR A   2     156.960 145.993  35.411  1.00 52.37           N  
ATOM     11  CA  THR A   2     155.868 145.035  35.328  1.00 41.72           C  
ATOM     12  C   THR A   2     155.340 144.945  33.908  1.00 35.70           C  
ATOM     13  O   THR A   2     155.124 145.987  33.231  1.00 46.30           O  
ATOM     14  CB  THR A   2     154.752 145.522  36.244  1.00 36.34           C  
ATOM     15  CG2 THR A   2     153.542 144.594  36.157  1.00 53.27           C  
ATOM     16  OG1 THR A   2     155.204 145.561  37.595  1.00 48.92           O  
ATOM     17  N   ASP A   3     155.173 143.715  33.394  1.00 44.80           N  
ATOM     18  CA  ASP A   3     154.452 143.634  32.148  1.00 37.98           C  
ATOM     19  C   ASP A   3     152.961 143.588  32.371  1.00 38.05           C  
ATOM     20  O   ASP A   3     152.434 142.669  33.051  1.00 41.09           O  
ATOM     21  CB  ASP A   3     154.888 142.391  31.373  1.00 11.82           C  
ATOM     22  CG  ASP A   3     154.347 142.537  29.966  1.00 26.05           C  
ATOM     23  OD1 ASP A   3     153.344 143.236  29.811  1.00 24.29           O  
ATOM     24  OD2 ASP A   3     154.927 141.970  29.045  1.00 34.31           O1-
ATOM     25  N   MET A   4     152.265 144.609  31.843  1.00 35.44           N  
ATOM     26  CA  MET A   4     150.820 144.690  32.056  1.00 29.92           C  
ATOM     27  C   MET A   4     150.014 144.340  30.818  1.00 31.42           C  
ATOM     28  O   MET A   4     148.821 144.721  30.681  1.00 25.42           O  
ATOM     29  CB  MET A   4     150.494 146.117  32.489  1.00 10.02           C  
ATOM     30  CG  MET A   4     151.027 146.457  33.890  1.00 15.54           C  
ATOM     31  SD  MET A   4     149.846 146.061  35.203  1.00 28.29           S  
ATOM     32  CE  MET A   4     148.362 146.716  34.428  1.00 41.94           C  
ATOM     33  N   SER A   5     150.655 143.633  29.886  1.00 11.70           N  
ATOM     34  CA  SER A   5     149.933 143.239  28.682  1.00 22.67           C  
ATOM     35  C   SER A   5     148.615 142.537  28.982  1.00 29.35           C  
ATOM     36  O   SER A   5     148.484 141.752  29.967  1.00 53.68           O  
ATOM     37  CB  SER A   5     150.862 142.319  27.878  1.00 32.74           C  
ATOM     38  OG  SER A   5     151.908 143.112  27.298  1.00 50.04           O  
ATOM     39  N   ARG A   6     147.593 142.866  28.166  1.00 34.71           N  
ATOM     40  CA  ARG A   6     146.289 142.201  28.281  1.00 38.30           C  
ATOM     41  C   ARG A   6     145.564 142.420  29.603  1.00 25.00           C  
ATOM     42  O   ARG A   6     144.443 141.861  29.820  1.00 45.44           O  
ATOM     43  CB  ARG A   6     146.506 140.699  28.044  1.00 46.03           C  
ATOM     44  CG  ARG A   6     147.123 140.415  26.666  1.00 44.25           C  
ATOM     45  CD  ARG A   6     146.290 141.014  25.522  1.00 45.77           C  
ATOM     46  NE  ARG A   6     145.314 140.045  25.015  1.00 35.08           N  
ATOM     47  CZ  ARG A   6     144.312 140.537  24.275  1.00 36.58           C  
ATOM     48  NH1 ARG A   6     144.249 141.834  24.036  1.00 37.53           N1+
ATOM     49  NH2 ARG A   6     143.380 139.716  23.783  1.00 53.94           N  
ATOM     50  N   LYS A   7     146.188 143.194  30.518  1.00 26.21           N  
ATOM     51  CA  LYS A   7     145.456 143.583  31.723  1.00 28.52           C  
ATOM     52  C   LYS A   7     145.003 145.020  31.695  1.00 33.74           C  
ATOM     53  O   LYS A   7     145.357 145.804  30.769  1.00 17.54           O  
ATOM     54  CB  LYS A   7     146.370 143.353  32.933  1.00 18.35           C  
ATOM     55  CG  LYS A   7     146.432 141.868  33.326  1.00 38.12           C  
ATOM     56  CD  LYS A   7     146.954 141.639  34.752  1.00 25.14           C  
ATOM     57  CE  LYS A   7     147.943 140.467  34.828  1.00 27.74           C  
ATOM     58  NZ  LYS A   7     149.135 140.879  35.560  1.00 25.74           N1+
ATOM     59  N   ALA A   8     144.172 145.377  32.684  1.00 16.34           N  
ATOM     60  CA  ALA A   8     143.689 146.759  32.772  1.00  6.75           C  
ATOM     61  C   ALA A   8     143.362 147.126  34.198  1.00 17.76           C  
ATOM     62  O   ALA A   8     143.118 146.282  35.055  1.00 32.04           O  
ATOM     63  CB  ALA A   8     142.427 146.879  31.912  1.00  7.14           C  
ATOM     64  N   PHE A   9     143.409 148.437  34.483  1.00 23.38           N  
ATOM     65  CA  PHE A   9     142.920 148.898  35.793  1.00 17.91           C  
ATOM     66  C   PHE A   9     141.421 149.132  35.784  1.00 21.18           C  
ATOM     67  O   PHE A   9     140.868 149.734  34.816  1.00 28.02           O  
ATOM     68  CB  PHE A   9     143.624 150.232  36.127  1.00 15.59           C  
ATOM     69  CG  PHE A   9     145.089 150.017  36.464  1.00 17.89           C  
ATOM     70  CD1 PHE A   9     145.457 149.301  37.598  1.00 18.03           C  
ATOM     71  CD2 PHE A   9     146.060 150.585  35.653  1.00 23.11           C  
ATOM     72  CE1 PHE A   9     146.803 149.161  37.917  1.00 20.90           C  
ATOM     73  CE2 PHE A   9     147.404 150.438  35.981  1.00 28.29           C  
ATOM     74  CZ  PHE A   9     147.779 149.726  37.106  1.00 27.60           C  
ATOM     75  N   VAL A  10     140.720 148.650  36.823  1.00 14.52           N  
ATOM     76  CA  VAL A  10     139.290 148.927  36.845  1.00 14.92           C  
ATOM     77  C   VAL A  10     138.807 149.651  38.102  1.00 17.30           C  
ATOM     78  O   VAL A  10     139.045 149.210  39.255  1.00 35.37           O  
ATOM     79  CB  VAL A  10     138.520 147.603  36.674  1.00 19.54           C  
ATOM     80  CG1 VAL A  10     139.440 146.406  36.851  1.00 12.79           C  
ATOM     81  CG2 VAL A  10     137.405 147.525  37.700  1.00 22.61           C  
ATOM     82  N   PHE A  11     138.165 150.825  37.861  1.00 33.97           N  
ATOM     83  CA  PHE A  11     137.524 151.571  38.939  1.00 38.55           C  
ATOM     84  C   PHE A  11     136.007 151.345  38.970  1.00 35.13           C  
ATOM     85  O   PHE A  11     135.247 151.866  38.092  1.00 37.28           O  
ATOM     86  CB  PHE A  11     137.822 153.072  38.701  1.00 27.81           C  
ATOM     87  CG  PHE A  11     139.326 153.309  38.522  1.00 13.96           C  
ATOM     88  CD1 PHE A  11     140.128 153.578  39.628  1.00  8.66           C  
ATOM     89  CD2 PHE A  11     139.875 153.326  37.244  1.00 14.59           C  
ATOM     90  CE1 PHE A  11     141.475 153.864  39.453  1.00 19.46           C  
ATOM     91  CE2 PHE A  11     141.233 153.614  37.083  1.00  8.20           C  
ATOM     92  CZ  PHE A  11     142.032 153.879  38.185  1.00 20.05           C  
ATOM     93  N   PRO A  12     135.550 150.524  39.944  1.00 33.75           N  
ATOM     94  CA  PRO A  12     134.204 149.961  39.893  1.00 34.36           C  
ATOM     95  C   PRO A  12     133.139 151.004  40.169  1.00 37.14           C  
ATOM     96  O   PRO A  12     132.088 151.067  39.525  1.00 46.24           O  
ATOM     97  CB  PRO A  12     134.115 148.852  40.934  1.00 39.59           C  
ATOM     98  CG  PRO A  12     135.536 148.450  41.303  1.00 42.82           C  
ATOM     99  CD  PRO A  12     136.348 149.771  40.913  1.00 44.61           C  
ATOM    100  N   LYS A  13     133.404 151.837  41.197  1.00 43.58           N  
ATOM    101  CA  LYS A  13     132.414 152.842  41.576  1.00 53.39           C  
ATOM    102  C   LYS A  13     133.015 154.202  41.861  1.00 56.71           C  
ATOM    103  O   LYS A  13     134.243 154.340  42.129  1.00 45.52           O  
ATOM    104  CB  LYS A  13     131.690 152.334  42.824  1.00 56.69           C  
ATOM    105  CG  LYS A  13     132.635 151.627  43.803  1.00 45.26           C  
ATOM    106  CD  LYS A  13     131.960 151.297  45.136  1.00 46.69           C  
ATOM    107  CE  LYS A  13     132.608 150.102  45.843  1.00 44.23           C  
ATOM    108  NZ  LYS A  13     132.526 150.283  47.291  1.00 43.43           N1+
ATOM    109  N   GLU A  14     132.160 155.237  41.765  1.00 30.08           N  
ATOM    110  CA  GLU A  14     132.613 156.597  42.060  1.00 31.58           C  
ATOM    111  C   GLU A  14     133.177 156.745  43.455  1.00 30.00           C  
ATOM    112  O   GLU A  14     132.584 156.224  44.457  1.00 32.00           O  
ATOM    113  CB  GLU A  14     131.397 157.520  41.885  1.00 32.72           C  
ATOM    114  CG  GLU A  14     131.760 159.006  41.973  1.00 25.71           C  
ATOM    115  CD  GLU A  14     130.498 159.834  41.864  1.00 27.69           C  
ATOM    116  OE1 GLU A  14     129.843 159.774  40.832  1.00 25.63           O  
ATOM    117  OE2 GLU A  14     130.177 160.537  42.821  1.00 23.77           O1-
ATOM    118  N   SER A  15     134.343 157.415  43.553  1.00 25.95           N  
ATOM    119  CA  SER A  15     134.965 157.590  44.876  1.00 26.01           C  
ATOM    120  C   SER A  15     135.878 158.797  44.945  1.00 23.72           C  
ATOM    121  O   SER A  15     136.156 159.457  43.909  1.00 28.93           O  
ATOM    122  CB  SER A  15     135.764 156.316  45.179  1.00 30.66           C  
ATOM    123  OG  SER A  15     137.102 156.475  44.688  1.00 24.06           O  
ATOM    124  N   ASP A  16     136.341 159.100  46.170  1.00 25.87           N  
ATOM    125  CA  ASP A  16     137.205 160.261  46.345  1.00 25.77           C  
ATOM    126  C   ASP A  16     138.670 159.898  46.496  1.00 27.85           C  
ATOM    127  O   ASP A  16     139.569 160.773  46.402  1.00 30.74           O  
ATOM    128  CB  ASP A  16     136.747 161.008  47.600  1.00 32.38           C  
ATOM    129  CG  ASP A  16     137.085 162.488  47.474  1.00 29.11           C  
ATOM    130  OD1 ASP A  16     138.206 162.867  47.830  1.00 46.46           O  
ATOM    131  OD2 ASP A  16     136.229 163.242  47.025  1.00 45.98           O1-
ATOM    132  N   THR A  17     138.928 158.615  46.774  1.00 42.93           N  
ATOM    133  CA  THR A  17     140.282 158.223  47.112  1.00 42.58           C  
ATOM    134  C   THR A  17     140.818 157.143  46.218  1.00 40.08           C  
ATOM    135  O   THR A  17     141.764 156.411  46.607  1.00 38.46           O  
ATOM    136  CB  THR A  17     140.283 157.738  48.549  1.00 35.76           C  
ATOM    137  CG2 THR A  17     141.115 158.667  49.424  1.00 35.75           C  
ATOM    138  OG1 THR A  17     138.940 157.700  49.050  1.00 37.50           O  
ATOM    139  N   SER A  18     140.371 156.875  44.996  1.00 44.29           N  
ATOM    140  CA  SER A  18     141.118 155.869  44.259  1.00 42.26           C  
ATOM    141  C   SER A  18     141.866 156.416  43.089  1.00 40.43           C  
ATOM    142  O   SER A  18     141.464 157.426  42.440  1.00 25.24           O  
ATOM    143  CB  SER A  18     140.145 154.772  43.815  1.00 27.94           C  
ATOM    144  OG  SER A  18     139.445 154.284  44.967  1.00 29.21           O  
ATOM    145  N   TYR A  19     143.007 155.784  42.850  1.00 31.19           N  
ATOM    146  CA  TYR A  19     143.866 156.185  41.762  1.00 27.84           C  
ATOM    147  C   TYR A  19     145.130 155.391  41.742  1.00 28.96           C  
ATOM    148  O   TYR A  19     145.605 154.876  42.790  1.00 41.59           O  
ATOM    149  CB  TYR A  19     144.197 157.678  41.945  1.00 42.93           C  
ATOM    150  CG  TYR A  19     145.024 157.901  43.205  1.00 40.72           C  
ATOM    151  CD1 TYR A  19     144.394 158.082  44.435  1.00 40.81           C  
ATOM    152  CD2 TYR A  19     146.420 157.962  43.131  1.00 38.10           C  
ATOM    153  CE1 TYR A  19     145.147 158.321  45.581  1.00 48.25           C  
ATOM    154  CE2 TYR A  19     147.172 158.201  44.275  1.00 42.78           C  
ATOM    155  CZ  TYR A  19     146.542 158.380  45.493  1.00 47.08           C  
ATOM    156  OH  TYR A  19     147.290 158.596  46.640  1.00 35.07           O  
ATOM    157  N   VAL A  20     145.674 155.221  40.551  1.00 40.10           N  
ATOM    158  CA  VAL A  20     147.017 154.743  40.512  1.00 41.55           C  
ATOM    159  C   VAL A  20     147.982 155.824  40.134  1.00 38.97           C  
ATOM    160  O   VAL A  20     147.604 156.864  39.520  1.00 26.89           O  
ATOM    161  CB  VAL A  20     147.121 153.597  39.517  1.00 31.72           C  
ATOM    162  CG1 VAL A  20     145.820 152.803  39.494  1.00 28.24           C  
ATOM    163  CG2 VAL A  20     147.400 154.130  38.128  1.00 24.60           C  
ATOM    164  N   SER A  21     149.236 155.615  40.541  1.00 35.13           N  
ATOM    165  CA  SER A  21     150.256 156.599  40.274  1.00 32.41           C  
ATOM    166  C   SER A  21     151.372 156.061  39.425  1.00 32.83           C  
ATOM    167  O   SER A  21     152.145 155.155  39.837  1.00 35.34           O  
ATOM    168  CB  SER A  21     150.799 157.054  41.626  1.00 40.48           C  
ATOM    169  OG  SER A  21     151.778 158.075  41.416  1.00 90.69           O  
ATOM    170  N   LEU A  22     151.455 156.582  38.195  1.00  8.49           N  
ATOM    171  CA  LEU A  22     152.558 156.205  37.322  1.00  8.33           C  
ATOM    172  C   LEU A  22     153.846 156.937  37.659  1.00 16.50           C  
ATOM    173  O   LEU A  22     153.834 158.137  38.042  1.00 34.09           O  
ATOM    174  CB  LEU A  22     152.140 156.537  35.874  1.00 30.22           C  
ATOM    175  CG  LEU A  22     151.252 155.455  35.250  1.00 24.44           C  
ATOM    176  CD1 LEU A  22     150.542 154.614  36.305  1.00 25.10           C  
ATOM    177  CD2 LEU A  22     150.150 156.037  34.347  1.00 20.25           C  
ATOM    178  N   LYS A  23     154.975 156.214  37.562  1.00 36.02           N  
ATOM    179  CA  LYS A  23     156.265 156.856  37.828  1.00 35.13           C  
ATOM    180  C   LYS A  23     157.127 156.955  36.593  1.00 33.18           C  
ATOM    181  O   LYS A  23     157.388 155.936  35.900  1.00 28.24           O  
ATOM    182  CB  LYS A  23     156.985 156.029  38.889  1.00 28.78           C  
ATOM    183  CG  LYS A  23     156.054 155.592  40.031  1.00 42.54           C  
ATOM    184  CD  LYS A  23     156.082 156.558  41.218  1.00 45.61           C  
ATOM    185  CE  LYS A  23     154.947 156.288  42.206  1.00 44.52           C  
ATOM    186  NZ  LYS A  23     155.330 156.770  43.525  1.00 45.98           N1+
ATOM    187  N   ALA A  24     157.563 158.191  36.267  1.00 41.64           N  
ATOM    188  CA  ALA A  24     158.273 158.372  35.000  1.00 47.53           C  
ATOM    189  C   ALA A  24     159.732 158.743  35.188  1.00 45.33           C  
ATOM    190  O   ALA A  24     160.144 159.405  36.152  1.00 46.69           O  
ATOM    191  CB  ALA A  24     157.565 159.462  34.203  1.00 43.48           C  
ATOM    192  N   PRO A  25     160.546 158.244  34.234  1.00 42.53           N  
ATOM    193  CA  PRO A  25     161.983 158.528  34.241  1.00 42.84           C  
ATOM    194  C   PRO A  25     162.288 159.783  33.461  1.00 49.25           C  
ATOM    195  O   PRO A  25     162.810 159.763  32.349  1.00 44.27           O  
ATOM    196  CB  PRO A  25     162.679 157.341  33.575  1.00 46.64           C  
ATOM    197  CG  PRO A  25     161.660 156.714  32.638  1.00 43.35           C  
ATOM    198  CD  PRO A  25     160.290 157.081  33.394  1.00 45.31           C  
ATOM    199  N   LEU A  26     161.899 160.926  34.046  1.00 41.76           N  
ATOM    200  CA  LEU A  26     162.177 162.176  33.362  1.00 37.05           C  
ATOM    201  C   LEU A  26     163.399 162.905  33.890  1.00 35.59           C  
ATOM    202  O   LEU A  26     163.685 162.915  35.118  1.00 36.99           O  
ATOM    203  CB  LEU A  26     160.943 163.070  33.482  1.00 34.09           C  
ATOM    204  CG  LEU A  26     160.232 163.241  32.137  1.00 42.46           C  
ATOM    205  CD1 LEU A  26     160.957 162.515  30.996  1.00 23.04           C  
ATOM    206  CD2 LEU A  26     158.802 162.690  32.159  1.00 20.76           C  
ATOM    207  N   THR A  27     164.171 163.472  32.943  1.00 30.44           N  
ATOM    208  CA  THR A  27     165.315 164.276  33.310  1.00 31.03           C  
ATOM    209  C   THR A  27     165.248 165.634  32.665  1.00 33.98           C  
ATOM    210  O   THR A  27     165.192 166.694  33.341  1.00 31.53           O  
ATOM    211  CB  THR A  27     166.568 163.556  32.832  1.00 40.09           C  
ATOM    212  CG2 THR A  27     166.986 162.461  33.821  1.00 44.23           C  
ATOM    213  OG1 THR A  27     166.315 162.951  31.556  1.00 42.12           O  
ATOM    214  N   LYS A  28     165.295 165.617  31.331  1.00 40.69           N  
ATOM    215  CA  LYS A  28     165.033 166.822  30.589  1.00 36.93           C  
ATOM    216  C   LYS A  28     163.566 167.196  30.611  1.00 31.47           C  
ATOM    217  O   LYS A  28     162.675 166.346  30.874  1.00 35.28           O  
ATOM    218  CB  LYS A  28     165.456 166.584  29.144  1.00 40.24           C  
ATOM    219  CG  LYS A  28     166.971 166.430  28.983  1.00 44.27           C  
ATOM    220  CD  LYS A  28     167.345 165.916  27.593  1.00 45.56           C  
ATOM    221  CE  LYS A  28     168.854 165.852  27.386  1.00 42.36           C  
ATOM    222  NZ  LYS A  28     169.144 164.913  26.312  1.00 46.62           N1+
ATOM    223  N   PRO A  29     163.301 168.483  30.374  1.00 42.47           N  
ATOM    224  CA  PRO A  29     161.919 168.935  30.180  1.00 39.45           C  
ATOM    225  C   PRO A  29     161.446 168.631  28.751  1.00 46.30           C  
ATOM    226  O   PRO A  29     162.220 168.568  27.795  1.00 35.99           O  
ATOM    227  CB  PRO A  29     161.878 170.450  30.430  1.00 45.49           C  
ATOM    228  CG  PRO A  29     163.315 170.960  30.434  1.00 51.03           C  
ATOM    229  CD  PRO A  29     164.129 169.618  30.747  1.00 59.56           C  
ATOM    230  N   LEU A  30     160.119 168.389  28.616  1.00 27.66           N  
ATOM    231  CA  LEU A  30     159.558 167.993  27.299  1.00 25.64           C  
ATOM    232  C   LEU A  30     159.414 169.155  26.300  1.00 19.26           C  
ATOM    233  O   LEU A  30     158.771 170.203  26.603  1.00 38.35           O  
ATOM    234  CB  LEU A  30     158.169 167.367  27.550  1.00 37.21           C  
ATOM    235  CG  LEU A  30     158.239 165.868  27.892  1.00 34.07           C  
ATOM    236  CD1 LEU A  30     159.591 165.258  27.542  1.00 28.23           C  
ATOM    237  CD2 LEU A  30     158.015 165.593  29.390  1.00 29.88           C  
ATOM    238  N   LYS A  31     160.051 168.990  25.090  1.00  6.84           N  
ATOM    239  CA  LYS A  31     159.793 169.931  23.993  1.00 12.42           C  
ATOM    240  C   LYS A  31     158.721 169.424  23.051  1.00 19.02           C  
ATOM    241  O   LYS A  31     158.421 170.049  21.979  1.00 28.69           O  
ATOM    242  CB  LYS A  31     161.102 170.121  23.223  1.00 38.87           C  
ATOM    243  CG  LYS A  31     161.850 171.389  23.614  1.00 35.51           C  
ATOM    244  CD  LYS A  31     163.158 171.581  22.828  1.00 39.57           C  
ATOM    245  CE  LYS A  31     163.030 171.171  21.345  1.00 41.69           C  
ATOM    246  NZ  LYS A  31     163.723 169.901  21.126  1.00 41.65           N1+
ATOM    247  N   ALA A  32     158.155 168.264  23.411  1.00 28.10           N  
ATOM    248  CA  ALA A  32     157.081 167.581  22.642  1.00 19.55           C  
ATOM    249  C   ALA A  32     156.680 166.268  23.278  1.00 23.81           C  
ATOM    250  O   ALA A  32     157.306 165.767  24.213  1.00 23.45           O  
ATOM    251  CB  ALA A  32     157.605 167.304  21.232  1.00  2.00           C  
ATOM    252  N   PHE A  33     155.583 165.686  22.757  1.00 13.69           N  
ATOM    253  CA  PHE A  33     155.282 164.327  23.167  1.00 14.54           C  
ATOM    254  C   PHE A  33     154.080 163.712  22.507  1.00 23.62           C  
ATOM    255  O   PHE A  33     153.447 164.306  21.574  1.00 24.45           O  
ATOM    256  CB  PHE A  33     155.095 164.306  24.690  1.00  7.82           C  
ATOM    257  CG  PHE A  33     153.980 165.245  25.106  1.00 28.21           C  
ATOM    258  CD1 PHE A  33     152.723 165.142  24.519  1.00 22.50           C  
ATOM    259  CD2 PHE A  33     154.215 166.184  26.099  1.00 41.39           C  
ATOM    260  CE1 PHE A  33     151.693 165.979  24.948  1.00 34.68           C  
ATOM    261  CE2 PHE A  33     153.176 167.024  26.523  1.00 39.36           C  
ATOM    262  CZ  PHE A  33     151.914 166.924  25.958  1.00 37.96           C  
ATOM    263  N   THR A  34     153.786 162.481  22.934  1.00  7.24           N  
ATOM    264  CA  THR A  34     152.650 161.754  22.390  1.00  2.00           C  
ATOM    265  C   THR A  34     152.089 160.748  23.384  1.00  2.00           C  
ATOM    266  O   THR A  34     152.837 159.957  24.012  1.00 12.07           O  
ATOM    267  CB  THR A  34     153.103 161.032  21.112  1.00  4.93           C  
ATOM    268  CG2 THR A  34     151.906 160.380  20.418  1.00  2.00           C  
ATOM    269  OG1 THR A  34     153.726 161.950  20.200  1.00  2.00           O  
ATOM    270  N   VAL A  35     150.760 160.809  23.628  1.00  5.85           N  
ATOM    271  CA  VAL A  35     150.184 159.883  24.594  1.00  2.38           C  
ATOM    272  C   VAL A  35     149.039 159.068  24.034  1.00 11.90           C  
ATOM    273  O   VAL A  35     148.143 159.600  23.317  1.00 20.17           O  
ATOM    274  CB  VAL A  35     149.690 160.677  25.799  1.00  7.96           C  
ATOM    275  CG1 VAL A  35     149.152 159.725  26.868  1.00  3.98           C  
ATOM    276  CG2 VAL A  35     150.833 161.476  26.399  1.00  7.35           C  
ATOM    277  N   CYS A  36     149.072 157.743  24.328  1.00 12.06           N  
ATOM    278  CA  CYS A  36     148.004 156.886  23.849  1.00  2.00           C  
ATOM    279  C   CYS A  36     147.440 156.018  24.933  1.00  9.76           C  
ATOM    280  O   CYS A  36     148.145 155.656  25.900  1.00 17.97           O  
ATOM    281  CB  CYS A  36     148.570 156.011  22.736  1.00 14.30           C  
ATOM    282  SG  CYS A  36     149.079 156.989  21.336  1.00 14.34           S  
ATOM    283  N   LEU A  37     146.121 155.737  24.828  1.00 20.64           N  
ATOM    284  CA  LEU A  37     145.512 154.828  25.790  1.00 10.24           C  
ATOM    285  C   LEU A  37     144.162 154.292  25.379  1.00 15.68           C  
ATOM    286  O   LEU A  37     143.541 154.737  24.381  1.00 19.28           O  
ATOM    287  CB  LEU A  37     145.363 155.558  27.127  1.00 13.19           C  
ATOM    288  CG  LEU A  37     144.632 156.894  27.030  1.00 21.25           C  
ATOM    289  CD1 LEU A  37     143.136 156.784  27.351  1.00 27.96           C  
ATOM    290  CD2 LEU A  37     145.201 157.909  28.022  1.00 11.84           C  
ATOM    291  N   HIS A  38     143.708 153.293  26.145  1.00 10.00           N  
ATOM    292  CA  HIS A  38     142.346 152.791  25.990  1.00  9.78           C  
ATOM    293  C   HIS A  38     141.476 153.152  27.190  1.00 15.64           C  
ATOM    294  O   HIS A  38     141.974 153.289  28.347  1.00 20.57           O  
ATOM    295  CB  HIS A  38     142.429 151.259  25.881  1.00 21.55           C  
ATOM    296  CG  HIS A  38     142.245 150.789  24.450  1.00 20.57           C  
ATOM    297  CD2 HIS A  38     143.221 150.262  23.587  1.00 20.57           C  
ATOM    298  ND1 HIS A  38     141.040 150.728  23.821  1.00 20.57           N  
ATOM    299  CE1 HIS A  38     141.292 150.166  22.615  1.00 20.57           C  
ATOM    300  NE2 HIS A  38     142.588 149.880  22.454  1.00 20.57           N  
ATOM    301  N   PHE A  39     140.180 153.349  26.936  1.00 12.09           N  
ATOM    302  CA  PHE A  39     139.265 153.412  28.068  1.00 11.36           C  
ATOM    303  C   PHE A  39     137.825 153.163  27.721  1.00 10.62           C  
ATOM    304  O   PHE A  39     137.413 153.179  26.519  1.00 13.59           O  
ATOM    305  CB  PHE A  39     139.421 154.775  28.745  1.00 27.12           C  
ATOM    306  CG  PHE A  39     138.739 155.845  27.946  1.00 26.98           C  
ATOM    307  CD1 PHE A  39     139.430 156.519  26.948  1.00 20.93           C  
ATOM    308  CD2 PHE A  39     137.430 156.179  28.238  1.00 27.67           C  
ATOM    309  CE1 PHE A  39     138.801 157.534  26.243  1.00 13.49           C  
ATOM    310  CE2 PHE A  39     136.807 157.194  27.528  1.00 15.55           C  
ATOM    311  CZ  PHE A  39     137.488 157.873  26.526  1.00 14.03           C  
ATOM    312  N   TYR A  40     137.042 152.881  28.773  1.00 16.44           N  
ATOM    313  CA  TYR A  40     135.678 152.350  28.597  1.00 26.10           C  
ATOM    314  C   TYR A  40     134.748 152.673  29.753  1.00 23.13           C  
ATOM    315  O   TYR A  40     134.883 152.122  30.879  1.00 21.83           O  
ATOM    316  CB  TYR A  40     135.775 150.829  28.440  1.00 33.01           C  
ATOM    317  CG  TYR A  40     134.445 150.307  27.946  1.00 31.06           C  
ATOM    318  CD1 TYR A  40     133.525 151.176  27.367  1.00 31.12           C  
ATOM    319  CD2 TYR A  40     134.129 148.950  28.069  1.00 30.70           C  
ATOM    320  CE1 TYR A  40     132.303 150.702  26.913  1.00 31.92           C  
ATOM    321  CE2 TYR A  40     132.904 148.476  27.617  1.00 28.36           C  
ATOM    322  CZ  TYR A  40     131.995 149.346  27.042  1.00 24.97           C  
ATOM    323  OH  TYR A  40     130.783 148.879  26.570  1.00 34.47           O  
ATOM    324  N   THR A  41     133.801 153.599  29.495  1.00 21.21           N  
ATOM    325  CA  THR A  41     132.846 153.964  30.535  1.00 14.37           C  
ATOM    326  C   THR A  41     131.539 154.513  29.978  1.00 20.14           C  
ATOM    327  O   THR A  41     131.428 154.852  28.771  1.00 29.54           O  
ATOM    328  CB  THR A  41     133.501 155.011  31.413  1.00 31.17           C  
ATOM    329  CG2 THR A  41     133.943 156.210  30.576  1.00 30.37           C  
ATOM    330  OG1 THR A  41     132.576 155.457  32.410  1.00 38.91           O  
ATOM    331  N   GLU A  42     130.513 154.573  30.857  1.00 40.90           N  
ATOM    332  CA  GLU A  42     129.212 155.103  30.414  1.00 44.70           C  
ATOM    333  C   GLU A  42     128.963 156.519  30.866  1.00 46.76           C  
ATOM    334  O   GLU A  42     127.966 157.187  30.427  1.00 32.83           O  
ATOM    335  CB  GLU A  42     128.121 154.195  30.992  1.00 32.33           C  
ATOM    336  CG  GLU A  42     128.182 152.762  30.448  1.00 38.53           C  
ATOM    337  CD  GLU A  42     127.057 151.956  31.065  1.00 40.47           C  
ATOM    338  OE1 GLU A  42     126.435 152.439  32.002  1.00 37.99           O  
ATOM    339  OE2 GLU A  42     126.810 150.845  30.598  1.00 40.62           O1-
ATOM    340  N   LEU A  43     129.823 156.991  31.783  1.00 27.64           N  
ATOM    341  CA  LEU A  43     129.610 158.306  32.385  1.00 16.56           C  
ATOM    342  C   LEU A  43     129.249 159.391  31.380  1.00 30.95           C  
ATOM    343  O   LEU A  43     128.394 160.285  31.654  1.00 46.81           O  
ATOM    344  CB  LEU A  43     130.906 158.704  33.106  1.00 11.77           C  
ATOM    345  CG  LEU A  43     130.763 158.722  34.631  1.00 15.97           C  
ATOM    346  CD1 LEU A  43     129.751 157.696  35.137  1.00 26.07           C  
ATOM    347  CD2 LEU A  43     132.079 158.410  35.336  1.00 20.07           C  
ATOM    348  N   SER A  44     129.914 159.332  30.211  1.00 42.21           N  
ATOM    349  CA  SER A  44     129.990 160.515  29.326  1.00 47.87           C  
ATOM    350  C   SER A  44     128.661 161.190  29.030  1.00 51.03           C  
ATOM    351  O   SER A  44     128.617 162.344  28.521  1.00 35.24           O  
ATOM    352  CB  SER A  44     130.638 160.059  28.020  1.00 36.59           C  
ATOM    353  OG  SER A  44     130.187 158.731  27.718  1.00 34.12           O  
ATOM    354  N   SER A  45     127.553 160.482  29.294  1.00 44.95           N  
ATOM    355  CA  SER A  45     126.245 161.116  29.047  1.00 51.94           C  
ATOM    356  C   SER A  45     125.624 161.684  30.303  1.00 51.83           C  
ATOM    357  O   SER A  45     124.572 162.385  30.268  1.00 45.77           O  
ATOM    358  CB  SER A  45     125.325 160.055  28.431  1.00 47.82           C  
ATOM    359  OG  SER A  45     125.715 159.849  27.070  1.00 44.54           O  
ATOM    360  N   THR A  46     126.256 161.365  31.448  1.00 43.30           N  
ATOM    361  CA  THR A  46     125.807 161.941  32.703  1.00 38.33           C  
ATOM    362  C   THR A  46     126.622 163.150  33.099  1.00 33.93           C  
ATOM    363  O   THR A  46     126.073 164.271  33.261  1.00 45.81           O  
ATOM    364  CB  THR A  46     125.931 160.867  33.774  1.00 43.60           C  
ATOM    365  CG2 THR A  46     125.531 161.417  35.139  1.00 37.19           C  
ATOM    366  OG1 THR A  46     125.087 159.759  33.449  1.00 39.23           O  
ATOM    367  N   ARG A  47     127.939 162.905  33.263  1.00 29.96           N  
ATOM    368  CA  ARG A  47     128.854 164.019  33.527  1.00 34.20           C  
ATOM    369  C   ARG A  47     130.163 163.900  32.791  1.00 35.95           C  
ATOM    370  O   ARG A  47     130.288 163.107  31.803  1.00 45.74           O  
ATOM    371  CB  ARG A  47     129.113 164.055  35.037  1.00 41.00           C  
ATOM    372  CG  ARG A  47     129.656 162.718  35.564  1.00 45.58           C  
ATOM    373  CD  ARG A  47     130.244 162.847  36.973  1.00 35.41           C  
ATOM    374  NE  ARG A  47     131.577 162.243  37.021  1.00 38.73           N  
ATOM    375  CZ  ARG A  47     131.753 161.194  37.844  1.00 38.23           C  
ATOM    376  NH1 ARG A  47     130.742 160.727  38.564  1.00 44.88           N1+
ATOM    377  NH2 ARG A  47     132.955 160.623  37.926  1.00 45.66           N  
ATOM    378  N   GLY A  48     131.152 164.710  33.225  1.00 26.87           N  
ATOM    379  CA  GLY A  48     132.482 164.616  32.616  1.00 22.10           C  
ATOM    380  C   GLY A  48     133.470 163.915  33.520  1.00 33.32           C  
ATOM    381  O   GLY A  48     133.140 163.537  34.681  1.00 32.68           O  
ATOM    382  N   TYR A  49     134.693 163.690  33.003  1.00 36.35           N  
ATOM    383  CA  TYR A  49     135.703 163.062  33.856  1.00 28.70           C  
ATOM    384  C   TYR A  49     137.131 163.294  33.405  1.00 29.88           C  
ATOM    385  O   TYR A  49     137.407 163.707  32.237  1.00 38.37           O  
ATOM    386  CB  TYR A  49     135.414 161.561  33.896  1.00 24.37           C  
ATOM    387  CG  TYR A  49     135.058 161.081  32.520  1.00  9.70           C  
ATOM    388  CD1 TYR A  49     136.062 160.762  31.613  1.00 24.35           C  
ATOM    389  CD2 TYR A  49     133.721 160.940  32.147  1.00 20.86           C  
ATOM    390  CE1 TYR A  49     135.739 160.303  30.348  1.00 19.36           C  
ATOM    391  CE2 TYR A  49     133.395 160.480  30.881  1.00 14.13           C  
ATOM    392  CZ  TYR A  49     134.398 160.167  29.984  1.00 16.11           C  
ATOM    393  OH  TYR A  49     134.083 159.675  28.734  1.00 24.93           O  
ATOM    394  N   SER A  50     138.062 163.071  34.356  1.00 24.51           N  
ATOM    395  CA  SER A  50     139.496 163.145  34.031  1.00 21.79           C  
ATOM    396  C   SER A  50     140.007 161.849  33.413  1.00 22.05           C  
ATOM    397  O   SER A  50     139.817 160.738  33.973  1.00 38.86           O  
ATOM    398  CB  SER A  50     140.235 163.428  35.345  1.00 38.97           C  
ATOM    399  OG  SER A  50     141.647 163.407  35.105  1.00 33.09           O  
ATOM    400  N   ILE A  51     140.646 161.972  32.227  1.00  8.16           N  
ATOM    401  CA  ILE A  51     141.140 160.767  31.544  1.00  7.42           C  
ATOM    402  C   ILE A  51     142.631 160.514  31.780  1.00  9.06           C  
ATOM    403  O   ILE A  51     143.089 159.349  31.879  1.00 35.62           O  
ATOM    404  CB  ILE A  51     140.869 160.942  30.037  1.00 13.32           C  
ATOM    405  CG1 ILE A  51     139.367 160.758  29.747  1.00 23.64           C  
ATOM    406  CG2 ILE A  51     141.641 159.900  29.219  1.00 17.39           C  
ATOM    407  CD1 ILE A  51     139.025 160.930  28.267  1.00 15.05           C  
ATOM    408  N   PHE A  52     143.410 161.615  31.824  1.00 36.56           N  
ATOM    409  CA  PHE A  52     144.860 161.509  32.090  1.00 36.67           C  
ATOM    410  C   PHE A  52     145.414 162.808  32.647  1.00 35.96           C  
ATOM    411  O   PHE A  52     145.328 163.887  31.977  1.00 44.03           O  
ATOM    412  CB  PHE A  52     145.548 161.156  30.742  1.00 24.52           C  
ATOM    413  CG  PHE A  52     147.069 161.123  30.870  1.00 19.89           C  
ATOM    414  CD1 PHE A  52     147.720 159.973  31.320  1.00 21.78           C  
ATOM    415  CD2 PHE A  52     147.805 162.226  30.465  1.00 24.04           C  
ATOM    416  CE1 PHE A  52     149.111 159.935  31.353  1.00 23.42           C  
ATOM    417  CE2 PHE A  52     149.196 162.178  30.500  1.00 26.61           C  
ATOM    418  CZ  PHE A  52     149.853 161.038  30.946  1.00 25.07           C  
ATOM    419  N   SER A  53     145.928 162.757  33.907  1.00 13.89           N  
ATOM    420  CA  SER A  53     146.262 164.025  34.597  1.00  6.94           C  
ATOM    421  C   SER A  53     147.729 164.179  34.957  1.00  5.56           C  
ATOM    422  O   SER A  53     148.252 163.551  35.923  1.00 27.95           O  
ATOM    423  CB  SER A  53     145.404 164.098  35.866  1.00 34.73           C  
ATOM    424  OG  SER A  53     145.548 165.397  36.449  1.00 40.59           O  
ATOM    425  N   TYR A  54     148.419 165.015  34.144  1.00 32.81           N  
ATOM    426  CA  TYR A  54     149.863 165.265  34.335  1.00 40.11           C  
ATOM    427  C   TYR A  54     150.115 166.625  34.971  1.00 41.52           C  
ATOM    428  O   TYR A  54     149.903 167.697  34.331  1.00 33.97           O  
ATOM    429  CB  TYR A  54     150.477 165.218  32.929  1.00 18.49           C  
ATOM    430  CG  TYR A  54     151.994 165.296  32.950  1.00 17.58           C  
ATOM    431  CD1 TYR A  54     152.644 166.479  33.315  1.00 23.60           C  
ATOM    432  CD2 TYR A  54     152.753 164.206  32.510  1.00 20.96           C  
ATOM    433  CE1 TYR A  54     154.031 166.572  33.217  1.00 13.91           C  
ATOM    434  CE2 TYR A  54     154.133 164.302  32.414  1.00 23.00           C  
ATOM    435  CZ  TYR A  54     154.769 165.479  32.750  1.00 19.78           C  
ATOM    436  OH  TYR A  54     156.140 165.583  32.644  1.00 25.28           O  
ATOM    437  N   ALA A  55     150.532 166.612  36.249  1.00 19.74           N  
ATOM    438  CA  ALA A  55     150.617 167.883  36.977  1.00 16.95           C  
ATOM    439  C   ALA A  55     152.012 168.186  37.477  1.00 28.59           C  
ATOM    440  O   ALA A  55     152.886 167.314  37.611  1.00 38.29           O  
ATOM    441  CB  ALA A  55     149.659 167.817  38.155  1.00 22.96           C  
ATOM    442  N   THR A  56     152.235 169.489  37.734  1.00 37.83           N  
ATOM    443  CA  THR A  56     153.524 169.953  38.237  1.00 35.92           C  
ATOM    444  C   THR A  56     153.331 170.789  39.482  1.00 42.20           C  
ATOM    445  O   THR A  56     152.183 171.059  39.900  1.00 39.26           O  
ATOM    446  CB  THR A  56     154.134 170.795  37.150  1.00 33.53           C  
ATOM    447  CG2 THR A  56     154.890 171.990  37.726  1.00 58.47           C  
ATOM    448  OG1 THR A  56     155.050 169.998  36.387  1.00 32.90           O  
ATOM    449  N   LYS A  57     154.441 171.197  40.129  1.00 43.07           N  
ATOM    450  CA  LYS A  57     154.263 171.988  41.354  1.00 51.69           C  
ATOM    451  C   LYS A  57     153.757 173.397  41.093  1.00 47.14           C  
ATOM    452  O   LYS A  57     153.023 174.000  41.941  1.00 37.07           O  
ATOM    453  CB  LYS A  57     155.603 172.058  42.099  1.00 36.64           C  
ATOM    454  CG  LYS A  57     156.800 171.682  41.222  1.00 48.07           C  
ATOM    455  CD  LYS A  57     157.390 170.307  41.584  1.00 40.37           C  
ATOM    456  CE  LYS A  57     157.693 170.169  43.088  1.00 41.26           C  
ATOM    457  NZ  LYS A  57     158.505 168.970  43.333  1.00 40.07           N1+
ATOM    458  N   ARG A  58     154.170 173.955  39.940  1.00 42.42           N  
ATOM    459  CA  ARG A  58     153.712 175.291  39.561  1.00 45.14           C  
ATOM    460  C   ARG A  58     152.400 175.296  38.773  1.00 46.65           C  
ATOM    461  O   ARG A  58     151.764 176.383  38.586  1.00 38.15           O  
ATOM    462  CB  ARG A  58     154.822 175.935  38.709  1.00 30.39           C  
ATOM    463  CG  ARG A  58     156.057 176.321  39.537  1.00 44.07           C  
ATOM    464  CD  ARG A  58     156.941 177.356  38.815  1.00 42.55           C  
ATOM    465  NE  ARG A  58     156.339 178.693  38.886  1.00 48.24           N  
ATOM    466  CZ  ARG A  58     156.839 179.644  38.067  1.00 49.94           C  
ATOM    467  NH1 ARG A  58     157.826 179.356  37.236  1.00 45.25           N1+
ATOM    468  NH2 ARG A  58     156.330 180.879  38.099  1.00 45.46           N  
ATOM    469  N   GLN A  59     151.992 174.109  38.258  1.00 48.86           N  
ATOM    470  CA  GLN A  59     150.862 174.095  37.314  1.00 36.47           C  
ATOM    471  C   GLN A  59     150.071 172.778  37.327  1.00 39.94           C  
ATOM    472  O   GLN A  59     150.545 171.715  36.849  1.00 38.78           O  
ATOM    473  CB  GLN A  59     151.454 174.362  35.919  1.00 32.78           C  
ATOM    474  CG  GLN A  59     150.498 174.030  34.782  1.00 42.42           C  
ATOM    475  CD  GLN A  59     149.379 175.040  34.761  1.00 40.24           C  
ATOM    476  NE2 GLN A  59     149.733 176.242  34.261  1.00 33.27           N  
ATOM    477  OE1 GLN A  59     148.260 174.791  35.171  1.00 43.84           O  
ATOM    478  N   ASP A  60     148.846 172.835  37.927  1.00 29.95           N  
ATOM    479  CA  ASP A  60     148.078 171.593  38.164  1.00 37.87           C  
ATOM    480  C   ASP A  60     147.487 170.984  36.900  1.00 36.87           C  
ATOM    481  O   ASP A  60     146.955 169.851  36.918  1.00 42.82           O  
ATOM    482  CB  ASP A  60     146.951 171.895  39.154  1.00 54.51           C  
ATOM    483  CG  ASP A  60     145.998 172.907  38.536  1.00 35.28           C  
ATOM    484  OD1 ASP A  60     146.176 173.227  37.365  1.00 45.69           O  
ATOM    485  OD2 ASP A  60     145.095 173.360  39.231  1.00 40.44           O1-
ATOM    486  N   ASN A  61     147.538 171.748  35.804  1.00 20.75           N  
ATOM    487  CA  ASN A  61     147.170 171.179  34.517  1.00  5.80           C  
ATOM    488  C   ASN A  61     148.289 171.264  33.500  1.00  2.00           C  
ATOM    489  O   ASN A  61     148.099 171.795  32.390  1.00  2.00           O  
ATOM    490  CB  ASN A  61     145.978 171.964  34.005  1.00 19.82           C  
ATOM    491  CG  ASN A  61     144.771 171.631  34.825  1.00 36.08           C  
ATOM    492  ND2 ASN A  61     143.714 172.417  34.582  1.00 39.94           N  
ATOM    493  OD1 ASN A  61     144.757 170.725  35.639  1.00 41.80           O  
ATOM    494  N   GLU A  62     149.503 170.786  33.891  1.00 15.73           N  
ATOM    495  CA  GLU A  62     150.607 170.820  32.913  1.00  7.48           C  
ATOM    496  C   GLU A  62     150.252 170.134  31.610  1.00  7.17           C  
ATOM    497  O   GLU A  62     150.517 170.689  30.488  1.00 19.31           O  
ATOM    498  CB  GLU A  62     151.854 170.157  33.555  1.00 19.94           C  
ATOM    499  CG  GLU A  62     153.164 170.468  32.791  1.00 21.87           C  
ATOM    500  CD  GLU A  62     153.383 171.972  32.730  1.00 41.22           C  
ATOM    501  OE1 GLU A  62     152.528 172.663  32.201  1.00 45.91           O  
ATOM    502  OE2 GLU A  62     154.416 172.438  33.213  1.00 46.01           O1-
ATOM    503  N   ILE A  63     149.700 168.894  31.725  1.00 29.38           N  
ATOM    504  CA  ILE A  63     148.863 168.374  30.648  1.00 31.45           C  
ATOM    505  C   ILE A  63     147.713 167.546  31.159  1.00 31.03           C  
ATOM    506  O   ILE A  63     147.842 166.755  32.126  1.00 10.01           O  
ATOM    507  CB  ILE A  63     149.727 167.551  29.665  1.00  4.07           C  
ATOM    508  CG1 ILE A  63     148.971 166.280  29.217  1.00  9.80           C  
ATOM    509  CG2 ILE A  63     151.028 167.147  30.303  1.00  8.21           C  
ATOM    510  CD1 ILE A  63     148.315 166.445  27.850  1.00 31.78           C  
ATOM    511  N   LEU A  64     146.544 167.779  30.534  1.00 19.63           N  
ATOM    512  CA  LEU A  64     145.319 167.121  30.947  1.00 20.11           C  
ATOM    513  C   LEU A  64     144.461 166.721  29.748  1.00 19.94           C  
ATOM    514  O   LEU A  64     144.273 167.523  28.787  1.00 29.53           O  
ATOM    515  CB  LEU A  64     144.530 168.114  31.834  1.00 17.03           C  
ATOM    516  CG  LEU A  64     143.240 167.541  32.401  1.00 25.56           C  
ATOM    517  CD1 LEU A  64     143.475 166.690  33.645  1.00 24.36           C  
ATOM    518  CD2 LEU A  64     142.275 168.638  32.850  1.00 26.94           C  
ATOM    519  N   ILE A  65     143.977 165.448  29.753  1.00 25.33           N  
ATOM    520  CA  ILE A  65     142.927 165.092  28.804  1.00 25.81           C  
ATOM    521  C   ILE A  65     141.614 164.783  29.498  1.00 26.87           C  
ATOM    522  O   ILE A  65     141.537 163.970  30.443  1.00 20.16           O  
ATOM    523  CB  ILE A  65     143.380 163.884  27.991  1.00 19.06           C  
ATOM    524  CG1 ILE A  65     144.741 164.174  27.339  1.00 18.45           C  
ATOM    525  CG2 ILE A  65     142.377 163.595  26.870  1.00 20.82           C  
ATOM    526  CD1 ILE A  65     145.332 162.940  26.658  1.00  8.90           C  
ATOM    527  N   PHE A  66     140.561 165.472  29.035  1.00 24.20           N  
ATOM    528  CA  PHE A  66     139.323 165.531  29.815  1.00 15.51           C  
ATOM    529  C   PHE A  66     138.091 165.438  28.951  1.00 17.15           C  
ATOM    530  O   PHE A  66     138.043 166.013  27.819  1.00 23.48           O  
ATOM    531  CB  PHE A  66     139.337 166.889  30.543  1.00 10.26           C  
ATOM    532  CG  PHE A  66     138.383 166.901  31.723  1.00 16.39           C  
ATOM    533  CD1 PHE A  66     138.842 166.537  32.980  1.00 14.02           C  
ATOM    534  CD2 PHE A  66     137.081 167.358  31.560  1.00 18.36           C  
ATOM    535  CE1 PHE A  66     137.992 166.646  34.080  1.00 15.55           C  
ATOM    536  CE2 PHE A  66     136.244 167.464  32.658  1.00  6.55           C  
ATOM    537  CZ  PHE A  66     136.692 167.105  33.921  1.00  5.85           C  
ATOM    538  N   TRP A  67     137.085 164.690  29.431  1.00 16.31           N  
ATOM    539  CA  TRP A  67     135.803 164.724  28.754  1.00 25.01           C  
ATOM    540  C   TRP A  67     134.811 165.631  29.443  1.00 36.76           C  
ATOM    541  O   TRP A  67     134.418 165.391  30.618  1.00 39.26           O  
ATOM    542  CB  TRP A  67     135.238 163.298  28.717  1.00 38.86           C  
ATOM    543  CG  TRP A  67     133.821 163.329  28.172  1.00 19.72           C  
ATOM    544  CD1 TRP A  67     132.633 163.397  28.932  1.00 25.24           C  
ATOM    545  CD2 TRP A  67     133.399 163.237  26.769  1.00 14.30           C  
ATOM    546  CE2 TRP A  67     131.978 163.243  26.759  1.00 14.80           C  
ATOM    547  CE3 TRP A  67     134.083 163.140  25.558  1.00 28.72           C  
ATOM    548  NE1 TRP A  67     131.509 163.362  28.159  1.00 25.34           N  
ATOM    549  CZ2 TRP A  67     131.290 163.169  25.557  1.00  9.30           C  
ATOM    550  CZ3 TRP A  67     133.390 163.058  24.360  1.00 28.67           C  
ATOM    551  CH2 TRP A  67     131.982 163.070  24.365  1.00 11.78           C  
ATOM    552  N   SER A  68     134.437 166.725  28.747  1.00 47.39           N  
ATOM    553  CA  SER A  68     133.342 167.556  29.248  1.00 47.01           C  
ATOM    554  C   SER A  68     132.017 167.223  28.602  1.00 47.34           C  
ATOM    555  O   SER A  68     131.861 167.255  27.349  1.00 41.44           O  
ATOM    556  CB  SER A  68     133.710 169.014  28.967  1.00 49.86           C  
ATOM    557  OG  SER A  68     134.369 169.090  27.702  1.00 45.96           O  
ATOM    558  N   LYS A  69     131.048 166.845  29.456  1.00 45.63           N  
ATOM    559  CA  LYS A  69     129.738 166.451  28.948  1.00 47.33           C  
ATOM    560  C   LYS A  69     129.127 167.469  28.022  1.00 33.28           C  
ATOM    561  O   LYS A  69     129.174 168.705  28.280  1.00 48.16           O  
ATOM    562  CB  LYS A  69     128.816 166.245  30.158  1.00 35.76           C  
ATOM    563  CG  LYS A  69     127.346 166.060  29.760  1.00 48.39           C  
ATOM    564  CD  LYS A  69     126.417 165.959  30.977  1.00 32.06           C  
ATOM    565  CE  LYS A  69     124.933 166.055  30.588  1.00 39.68           C  
ATOM    566  NZ  LYS A  69     124.167 166.647  31.690  1.00 42.37           N1+
ATOM    567  N   ASP A  70     128.579 166.975  26.897  1.00 30.87           N  
ATOM    568  CA  ASP A  70     127.827 167.859  26.021  1.00 48.99           C  
ATOM    569  C   ASP A  70     128.707 168.671  25.075  1.00 45.40           C  
ATOM    570  O   ASP A  70     128.200 169.354  24.150  1.00 47.39           O  
ATOM    571  CB  ASP A  70     127.018 168.817  26.905  1.00 42.44           C  
ATOM    572  CG  ASP A  70     125.691 168.180  27.281  1.00 42.53           C  
ATOM    573  OD1 ASP A  70     125.506 166.998  26.988  1.00 41.33           O  
ATOM    574  OD2 ASP A  70     124.859 168.873  27.857  1.00 42.20           O1-
ATOM    575  N   ILE A  71     130.030 168.645  25.323  1.00 48.60           N  
ATOM    576  CA  ILE A  71     130.927 169.445  24.488  1.00 35.03           C  
ATOM    577  C   ILE A  71     131.898 168.597  23.681  1.00 35.60           C  
ATOM    578  O   ILE A  71     132.102 168.834  22.471  1.00 49.28           O  
ATOM    579  CB  ILE A  71     131.709 170.380  25.404  1.00 46.26           C  
ATOM    580  CG1 ILE A  71     130.812 171.542  25.862  1.00 42.94           C  
ATOM    581  CG2 ILE A  71     132.911 170.968  24.662  1.00 46.04           C  
ATOM    582  CD1 ILE A  71     131.363 172.253  27.099  1.00 42.38           C  
ATOM    583  N   GLY A  72     132.523 167.625  24.368  1.00 33.53           N  
ATOM    584  CA  GLY A  72     133.468 166.748  23.673  1.00 15.04           C  
ATOM    585  C   GLY A  72     134.781 166.605  24.404  1.00 15.73           C  
ATOM    586  O   GLY A  72     134.848 166.698  25.661  1.00 22.64           O  
ATOM    587  N   TYR A  73     135.849 166.334  23.634  1.00  7.84           N  
ATOM    588  CA  TYR A  73     137.164 166.190  24.262  1.00 15.88           C  
ATOM    589  C   TYR A  73     137.792 167.520  24.614  1.00 19.20           C  
ATOM    590  O   TYR A  73     137.776 168.474  23.790  1.00 34.41           O  
ATOM    591  CB  TYR A  73     138.064 165.437  23.280  1.00 27.60           C  
ATOM    592  CG  TYR A  73     137.660 163.984  23.256  1.00 19.85           C  
ATOM    593  CD1 TYR A  73     137.834 163.191  24.387  1.00 28.14           C  
ATOM    594  CD2 TYR A  73     137.104 163.429  22.103  1.00 10.16           C  
ATOM    595  CE1 TYR A  73     137.452 161.857  24.369  1.00 15.03           C  
ATOM    596  CE2 TYR A  73     136.722 162.096  22.085  1.00 15.23           C  
ATOM    597  CZ  TYR A  73     136.896 161.311  23.210  1.00 21.43           C  
ATOM    598  OH  TYR A  73     136.499 159.988  23.207  1.00 35.09           O  
ATOM    599  N   SER A  74     138.343 167.606  25.836  1.00 12.08           N  
ATOM    600  CA  SER A  74     139.092 168.807  26.210  1.00 13.03           C  
ATOM    601  C   SER A  74     140.554 168.513  26.473  1.00 24.67           C  
ATOM    602  O   SER A  74     140.911 167.583  27.243  1.00 40.98           O  
ATOM    603  CB  SER A  74     138.436 169.372  27.472  1.00 15.41           C  
ATOM    604  OG  SER A  74     139.427 170.049  28.253  1.00 40.67           O  
ATOM    605  N   PHE A  75     141.438 169.295  25.798  1.00 23.13           N  
ATOM    606  CA  PHE A  75     142.881 169.016  25.860  1.00 21.39           C  
ATOM    607  C   PHE A  75     143.705 170.237  26.237  1.00 26.57           C  
ATOM    608  O   PHE A  75     143.736 171.262  25.482  1.00 33.02           O  
ATOM    609  CB  PHE A  75     143.304 168.519  24.463  1.00 12.15           C  
ATOM    610  CG  PHE A  75     144.791 168.231  24.416  1.00 17.20           C  
ATOM    611  CD1 PHE A  75     145.364 167.316  25.296  1.00 19.36           C  
ATOM    612  CD2 PHE A  75     145.573 168.870  23.472  1.00 19.60           C  
ATOM    613  CE1 PHE A  75     146.729 167.051  25.222  1.00 18.83           C  
ATOM    614  CE2 PHE A  75     146.937 168.601  23.404  1.00 18.90           C  
ATOM    615  CZ  PHE A  75     147.518 167.694  24.274  1.00 15.34           C  
ATOM    616  N   THR A  76     144.345 170.183  27.425  1.00 27.26           N  
ATOM    617  CA  THR A  76     145.107 171.349  27.859  1.00 23.35           C  
ATOM    618  C   THR A  76     146.545 171.042  28.233  1.00 27.17           C  
ATOM    619  O   THR A  76     146.848 170.068  28.974  1.00 33.86           O  
ATOM    620  CB  THR A  76     144.395 171.962  29.056  1.00 38.10           C  
ATOM    621  CG2 THR A  76     143.299 171.033  29.571  1.00 46.47           C  
ATOM    622  OG1 THR A  76     145.338 172.209  30.109  1.00 40.96           O  
ATOM    623  N   VAL A  77     147.469 171.865  27.673  1.00 28.38           N  
ATOM    624  CA  VAL A  77     148.861 171.799  28.098  1.00 23.40           C  
ATOM    625  C   VAL A  77     149.368 173.135  28.627  1.00 28.86           C  
ATOM    626  O   VAL A  77     149.271 174.187  27.943  1.00 24.43           O  
ATOM    627  CB  VAL A  77     149.718 171.382  26.904  1.00 16.13           C  
ATOM    628  CG1 VAL A  77     148.993 171.680  25.600  1.00 27.65           C  
ATOM    629  CG2 VAL A  77     151.026 172.161  26.909  1.00 11.77           C  
ATOM    630  N   GLY A  78     149.893 173.114  29.869  1.00 20.40           N  
ATOM    631  CA  GLY A  78     150.403 174.348  30.452  1.00 13.13           C  
ATOM    632  C   GLY A  78     149.305 175.321  30.835  1.00 17.58           C  
ATOM    633  O   GLY A  78     149.482 176.573  30.768  1.00 57.92           O  
ATOM    634  N   GLY A  79     148.131 174.761  31.207  1.00 40.76           N  
ATOM    635  CA  GLY A  79     147.051 175.616  31.716  1.00 38.62           C  
ATOM    636  C   GLY A  79     146.059 176.068  30.655  1.00 42.43           C  
ATOM    637  O   GLY A  79     144.937 176.554  30.975  1.00 46.95           O  
ATOM    638  N   SER A  80     146.455 175.937  29.371  1.00 33.65           N  
ATOM    639  CA  SER A  80     145.614 176.489  28.296  1.00 39.84           C  
ATOM    640  C   SER A  80     144.835 175.435  27.530  1.00 40.00           C  
ATOM    641  O   SER A  80     145.367 174.353  27.162  1.00 47.79           O  
ATOM    642  CB  SER A  80     146.539 177.263  27.346  1.00 41.97           C  
ATOM    643  OG  SER A  80     147.236 178.270  28.096  1.00 46.81           O  
ATOM    644  N   GLU A  81     143.535 175.721  27.305  1.00 46.47           N  
ATOM    645  CA  GLU A  81     142.648 174.699  26.758  1.00 35.17           C  
ATOM    646  C   GLU A  81     142.376 174.839  25.281  1.00 34.16           C  
ATOM    647  O   GLU A  81     142.333 175.990  24.722  1.00 30.67           O  
ATOM    648  CB  GLU A  81     141.319 174.793  27.538  1.00 17.97           C  
ATOM    649  CG  GLU A  81     140.455 173.518  27.443  1.00 38.32           C  
ATOM    650  CD  GLU A  81     139.241 173.668  28.359  1.00 45.83           C  
ATOM    651  OE1 GLU A  81     139.343 174.368  29.361  1.00 44.48           O  
ATOM    652  OE2 GLU A  81     138.198 173.080  28.056  1.00 48.49           O1-
ATOM    653  N   ILE A  82     142.232 173.674  24.618  1.00 15.80           N  
ATOM    654  CA  ILE A  82     141.620 173.627  23.295  1.00  8.82           C  
ATOM    655  C   ILE A  82     140.553 172.510  23.255  1.00 13.90           C  
ATOM    656  O   ILE A  82     140.587 171.558  24.065  1.00 27.25           O  
ATOM    657  CB  ILE A  82     142.742 173.311  22.277  1.00 12.93           C  
ATOM    658  CG1 ILE A  82     142.443 173.925  20.906  1.00 29.98           C  
ATOM    659  CG2 ILE A  82     142.874 171.815  22.082  1.00 38.00           C  
ATOM    660  CD1 ILE A  82     142.332 175.437  20.939  1.00 40.76           C  
ATOM    661  N   LEU A  83     139.566 172.638  22.327  1.00 19.21           N  
ATOM    662  CA  LEU A  83     138.521 171.614  22.267  1.00 14.56           C  
ATOM    663  C   LEU A  83     138.490 170.830  20.960  1.00 20.00           C  
ATOM    664  O   LEU A  83     138.714 171.377  19.855  1.00 25.45           O  
ATOM    665  CB  LEU A  83     137.155 172.292  22.456  1.00 27.50           C  
ATOM    666  CG  LEU A  83     136.982 172.932  23.824  1.00 29.34           C  
ATOM    667  CD1 LEU A  83     135.720 173.796  23.910  1.00 23.76           C  
ATOM    668  CD2 LEU A  83     136.872 171.894  24.945  1.00 23.18           C  
ATOM    669  N   PHE A  84     138.254 169.515  21.093  1.00 25.85           N  
ATOM    670  CA  PHE A  84     137.709 168.825  19.929  1.00 32.50           C  
ATOM    671  C   PHE A  84     136.277 168.415  20.112  1.00 34.64           C  
ATOM    672  O   PHE A  84     135.946 167.550  20.986  1.00 17.07           O  
ATOM    673  CB  PHE A  84     138.575 167.588  19.668  1.00 11.89           C  
ATOM    674  CG  PHE A  84     139.984 168.027  19.347  1.00  2.00           C  
ATOM    675  CD1 PHE A  84     140.891 168.209  20.378  1.00  3.35           C  
ATOM    676  CD2 PHE A  84     140.360 168.263  18.030  1.00  7.12           C  
ATOM    677  CE1 PHE A  84     142.184 168.636  20.086  1.00  2.00           C  
ATOM    678  CE2 PHE A  84     141.651 168.686  17.748  1.00  2.00           C  
ATOM    679  CZ  PHE A  84     142.568 168.875  18.773  1.00  2.00           C  
ATOM    680  N   GLU A  85     135.394 169.053  19.334  1.00 40.43           N  
ATOM    681  CA  GLU A  85     133.970 168.830  19.527  1.00 48.04           C  
ATOM    682  C   GLU A  85     133.505 167.456  19.144  1.00 40.77           C  
ATOM    683  O   GLU A  85     134.031 166.830  18.168  1.00 43.94           O  
ATOM    684  CB  GLU A  85     133.227 169.870  18.690  1.00 48.25           C  
ATOM    685  CG  GLU A  85     133.314 171.268  19.300  1.00 40.53           C  
ATOM    686  CD  GLU A  85     134.423 172.035  18.629  1.00 45.44           C  
ATOM    687  OE1 GLU A  85     135.294 171.412  18.041  1.00 46.31           O  
ATOM    688  OE2 GLU A  85     134.405 173.261  18.701  1.00 47.21           O1-
ATOM    689  N   VAL A  86     132.547 166.942  19.929  1.00 30.48           N  
ATOM    690  CA  VAL A  86     131.901 165.692  19.566  1.00 35.13           C  
ATOM    691  C   VAL A  86     130.413 165.721  19.865  1.00 40.11           C  
ATOM    692  O   VAL A  86     129.991 165.899  21.031  1.00 45.72           O  
ATOM    693  CB  VAL A  86     132.552 164.562  20.360  1.00 40.77           C  
ATOM    694  CG1 VAL A  86     131.553 163.432  20.578  1.00 28.35           C  
ATOM    695  CG2 VAL A  86     133.763 164.019  19.606  1.00 45.53           C  
ATOM    696  N   PRO A  87     129.600 165.592  18.799  1.00 48.10           N  
ATOM    697  CA  PRO A  87     128.160 165.738  18.969  1.00 48.71           C  
ATOM    698  C   PRO A  87     127.507 164.451  19.428  1.00 46.50           C  
ATOM    699  O   PRO A  87     126.812 164.381  20.444  1.00 41.63           O  
ATOM    700  CB  PRO A  87     127.585 166.148  17.625  1.00 48.97           C  
ATOM    701  CG  PRO A  87     128.553 165.673  16.541  1.00 40.34           C  
ATOM    702  CD  PRO A  87     129.876 165.329  17.391  1.00 37.18           C  
ATOM    703  N   GLU A  88     127.701 163.398  18.618  1.00 45.66           N  
ATOM    704  CA  GLU A  88     127.126 162.108  18.972  1.00 43.08           C  
ATOM    705  C   GLU A  88     128.023 161.288  19.854  1.00 45.26           C  
ATOM    706  O   GLU A  88     129.271 161.217  19.598  1.00 48.68           O  
ATOM    707  CB  GLU A  88     126.853 161.353  17.666  1.00 48.39           C  
ATOM    708  CG  GLU A  88     125.712 160.338  17.806  1.00 42.60           C  
ATOM    709  CD  GLU A  88     125.427 159.724  16.455  1.00 43.24           C  
ATOM    710  OE1 GLU A  88     124.609 160.267  15.726  1.00 42.94           O  
ATOM    711  OE2 GLU A  88     126.027 158.697  16.143  1.00 44.41           O1-
ATOM    712  N   VAL A  89     127.475 160.666  20.928  1.00 44.79           N  
ATOM    713  CA  VAL A  89     128.317 159.888  21.819  1.00 53.65           C  
ATOM    714  C   VAL A  89     127.789 158.483  22.060  1.00 48.29           C  
ATOM    715  O   VAL A  89     126.713 158.277  22.692  1.00 48.60           O  
ATOM    716  CB  VAL A  89     128.418 160.643  23.154  1.00 48.39           C  
ATOM    717  CG1 VAL A  89     127.053 161.147  23.584  1.00 44.87           C  
ATOM    718  CG2 VAL A  89     128.977 159.725  24.236  1.00 45.67           C  
ATOM    719  N   THR A  90     128.520 157.495  21.516  1.00 47.47           N  
ATOM    720  CA  THR A  90     128.123 156.119  21.739  1.00 41.23           C  
ATOM    721  C   THR A  90     129.016 155.404  22.708  1.00 46.46           C  
ATOM    722  O   THR A  90     130.265 155.573  22.705  1.00 47.01           O  
ATOM    723  CB  THR A  90     128.133 155.399  20.404  1.00 45.47           C  
ATOM    724  CG2 THR A  90     127.256 156.141  19.393  1.00 40.99           C  
ATOM    725  OG1 THR A  90     129.468 155.317  19.896  1.00 49.54           O  
ATOM    726  N   VAL A  91     128.388 154.618  23.596  1.00 44.58           N  
ATOM    727  CA  VAL A  91     129.184 153.935  24.570  1.00 33.70           C  
ATOM    728  C   VAL A  91     129.795 152.668  24.043  1.00 35.17           C  
ATOM    729  O   VAL A  91     129.098 151.665  23.732  1.00 45.01           O  
ATOM    730  CB  VAL A  91     128.323 153.642  25.822  1.00 31.43           C  
ATOM    731  CG1 VAL A  91     126.863 153.432  25.445  1.00 37.02           C  
ATOM    732  CG2 VAL A  91     128.841 152.403  26.542  1.00 37.95           C  
ATOM    733  N   ALA A  92     131.107 152.744  23.874  1.00 33.63           N  
ATOM    734  CA  ALA A  92     131.912 151.593  23.506  1.00 19.20           C  
ATOM    735  C   ALA A  92     133.302 151.826  24.035  1.00 20.75           C  
ATOM    736  O   ALA A  92     133.590 152.846  24.654  1.00 49.28           O  
ATOM    737  CB  ALA A  92     131.938 151.499  21.972  1.00 45.02           C  
ATOM    738  N   PRO A  93     134.196 150.863  23.852  1.00 26.24           N  
ATOM    739  CA  PRO A  93     135.573 151.200  24.195  1.00 27.07           C  
ATOM    740  C   PRO A  93     136.114 152.196  23.198  1.00 22.67           C  
ATOM    741  O   PRO A  93     135.650 152.300  22.065  1.00 28.65           O  
ATOM    742  CB  PRO A  93     136.401 149.926  24.167  1.00 34.44           C  
ATOM    743  CG  PRO A  93     135.448 148.747  24.314  1.00 22.21           C  
ATOM    744  CD  PRO A  93     134.048 149.408  23.880  1.00 33.42           C  
ATOM    745  N   VAL A  94     137.091 153.019  23.644  1.00 12.08           N  
ATOM    746  CA  VAL A  94     137.705 153.927  22.674  1.00 15.90           C  
ATOM    747  C   VAL A  94     139.206 154.099  22.828  1.00 17.06           C  
ATOM    748  O   VAL A  94     139.779 153.983  23.938  1.00 16.26           O  
ATOM    749  CB  VAL A  94     137.022 155.298  22.770  1.00 17.03           C  
ATOM    750  CG1 VAL A  94     137.112 155.854  24.184  1.00 15.85           C  
ATOM    751  CG2 VAL A  94     137.710 156.272  21.818  1.00 14.67           C  
ATOM    752  N   HIS A  95     139.861 154.346  21.678  1.00 15.91           N  
ATOM    753  CA  HIS A  95     141.312 154.518  21.667  1.00 18.39           C  
ATOM    754  C   HIS A  95     141.718 155.916  21.241  1.00 24.53           C  
ATOM    755  O   HIS A  95     141.381 156.377  20.125  1.00 32.60           O  
ATOM    756  CB  HIS A  95     141.871 153.471  20.680  1.00 28.05           C  
ATOM    757  CG  HIS A  95     143.392 153.481  20.663  1.00 28.98           C  
ATOM    758  CD2 HIS A  95     144.239 153.761  19.575  1.00 20.90           C  
ATOM    759  ND1 HIS A  95     144.164 153.148  21.732  1.00 20.26           N  
ATOM    760  CE1 HIS A  95     145.445 153.233  21.294  1.00  8.03           C  
ATOM    761  NE2 HIS A  95     145.514 153.595  20.007  1.00 23.77           N  
ATOM    762  N   ILE A  96     142.398 156.641  22.150  1.00 12.90           N  
ATOM    763  CA  ILE A  96     142.913 157.942  21.732  1.00  6.96           C  
ATOM    764  C   ILE A  96     144.422 158.003  21.704  1.00 14.17           C  
ATOM    765  O   ILE A  96     145.115 157.426  22.578  1.00 28.67           O  
ATOM    766  CB  ILE A  96     142.387 159.019  22.693  1.00 23.30           C  
ATOM    767  CG1 ILE A  96     143.000 158.843  24.084  1.00 37.25           C  
ATOM    768  CG2 ILE A  96     140.870 158.933  22.818  1.00 26.05           C  
ATOM    769  CD1 ILE A  96     142.620 159.987  25.029  1.00 47.49           C  
ATOM    770  N   CYS A  97     144.950 158.683  20.643  1.00 16.61           N  
ATOM    771  CA  CYS A  97     146.350 159.152  20.661  1.00 13.47           C  
ATOM    772  C   CYS A  97     146.433 160.662  20.408  1.00 18.67           C  
ATOM    773  O   CYS A  97     145.759 161.200  19.500  1.00 32.81           O  
ATOM    774  CB  CYS A  97     147.098 158.438  19.559  1.00 23.57           C  
ATOM    775  SG  CYS A  97     147.585 156.759  20.004  1.00 22.88           S  
ATOM    776  N   THR A  98     147.246 161.379  21.239  1.00 23.48           N  
ATOM    777  CA  THR A  98     147.346 162.830  21.038  1.00 18.68           C  
ATOM    778  C   THR A  98     148.742 163.392  21.265  1.00 10.20           C  
ATOM    779  O   THR A  98     149.443 163.038  22.245  1.00 23.97           O  
ATOM    780  CB  THR A  98     146.344 163.498  21.978  1.00 32.50           C  
ATOM    781  CG2 THR A  98     146.803 163.400  23.429  1.00 19.30           C  
ATOM    782  OG1 THR A  98     146.194 164.872  21.615  1.00 36.53           O  
ATOM    783  N   SER A  99     149.187 164.265  20.322  1.00  9.16           N  
ATOM    784  CA  SER A  99     150.591 164.732  20.388  1.00  5.04           C  
ATOM    785  C   SER A  99     150.761 166.231  20.199  1.00 21.82           C  
ATOM    786  O   SER A  99     150.023 166.891  19.413  1.00 37.92           O  
ATOM    787  CB  SER A  99     151.380 163.960  19.306  1.00  7.78           C  
ATOM    788  OG  SER A  99     150.924 164.357  18.009  1.00  5.14           O  
ATOM    789  N   TRP A 100     151.742 166.800  20.965  1.00 42.03           N  
ATOM    790  CA  TRP A 100     151.993 168.252  20.940  1.00 39.22           C  
ATOM    791  C   TRP A 100     153.439 168.594  20.551  1.00 31.55           C  
ATOM    792  O   TRP A 100     154.391 167.853  20.928  1.00 37.01           O  
ATOM    793  CB  TRP A 100     151.709 168.776  22.362  1.00 41.82           C  
ATOM    794  CG  TRP A 100     152.213 170.200  22.532  1.00 37.63           C  
ATOM    795  CD1 TRP A 100     151.569 171.373  22.089  1.00 48.51           C  
ATOM    796  CD2 TRP A 100     153.431 170.638  23.220  1.00 38.08           C  
ATOM    797  CE2 TRP A 100     153.460 172.057  23.148  1.00 27.26           C  
ATOM    798  CE3 TRP A 100     154.466 169.973  23.868  1.00 48.67           C  
ATOM    799  NE1 TRP A 100     152.259 172.505  22.414  1.00 32.83           N  
ATOM    800  CZ2 TRP A 100     154.512 172.757  23.715  1.00 29.62           C  
ATOM    801  CZ3 TRP A 100     155.509 170.675  24.436  1.00 44.72           C  
ATOM    802  CH2 TRP A 100     155.531 172.082  24.353  1.00 29.35           C  
ATOM    803  N   GLU A 101     153.626 169.698  19.770  1.00 28.60           N  
ATOM    804  CA  GLU A 101     155.005 170.119  19.427  1.00 24.92           C  
ATOM    805  C   GLU A 101     155.289 171.575  19.700  1.00 38.64           C  
ATOM    806  O   GLU A 101     154.516 172.491  19.268  1.00 49.93           O  
ATOM    807  CB  GLU A 101     155.228 169.820  17.942  1.00  2.00           C  
ATOM    808  CG  GLU A 101     156.715 169.831  17.571  1.00 12.47           C  
ATOM    809  CD  GLU A 101     156.865 169.864  16.057  1.00 22.30           C  
ATOM    810  OE1 GLU A 101     155.893 170.139  15.376  1.00 33.68           O  
ATOM    811  OE2 GLU A 101     157.974 169.607  15.573  1.00 36.00           O1-
ATOM    812  N   SER A 102     156.389 171.827  20.437  1.00 41.44           N  
ATOM    813  CA  SER A 102     156.688 173.209  20.820  1.00 34.41           C  
ATOM    814  C   SER A 102     156.938 174.111  19.632  1.00 26.06           C  
ATOM    815  O   SER A 102     156.353 175.213  19.520  1.00 28.66           O  
ATOM    816  CB  SER A 102     157.939 173.173  21.709  1.00 32.88           C  
ATOM    817  OG  SER A 102     157.846 174.223  22.680  1.00 40.51           O  
ATOM    818  N   ALA A 103     157.834 173.651  18.733  1.00  9.44           N  
ATOM    819  CA  ALA A 103     158.339 174.536  17.657  1.00 12.77           C  
ATOM    820  C   ALA A 103     157.235 175.104  16.768  1.00 20.70           C  
ATOM    821  O   ALA A 103     157.400 176.124  16.101  1.00 46.23           O  
ATOM    822  CB  ALA A 103     159.315 173.737  16.801  1.00 21.28           C  
ATOM    823  N   SER A 104     156.095 174.374  16.721  1.00 16.62           N  
ATOM    824  CA  SER A 104     154.976 174.816  15.849  1.00 11.73           C  
ATOM    825  C   SER A 104     153.654 174.982  16.586  1.00 11.82           C  
ATOM    826  O   SER A 104     152.669 175.547  16.042  1.00 26.45           O  
ATOM    827  CB  SER A 104     154.823 173.762  14.746  1.00 15.73           C  
ATOM    828  OG  SER A 104     154.090 172.651  15.273  1.00 32.87           O  
ATOM    829  N   GLY A 105     153.598 174.458  17.828  1.00  2.00           N  
ATOM    830  CA  GLY A 105     152.369 174.608  18.622  1.00  5.43           C  
ATOM    831  C   GLY A 105     151.261 173.680  18.168  1.00 11.51           C  
ATOM    832  O   GLY A 105     150.121 173.682  18.732  1.00 31.06           O  
ATOM    833  N   ILE A 106     151.567 172.887  17.114  1.00  9.84           N  
ATOM    834  CA  ILE A 106     150.535 172.033  16.521  1.00  3.52           C  
ATOM    835  C   ILE A 106     150.141 170.868  17.417  1.00  2.00           C  
ATOM    836  O   ILE A 106     151.004 170.151  17.970  1.00 21.19           O  
ATOM    837  CB  ILE A 106     151.084 171.467  15.200  1.00  2.91           C  
ATOM    838  CG1 ILE A 106     151.295 172.579  14.169  1.00  2.00           C  
ATOM    839  CG2 ILE A 106     150.095 170.459  14.613  1.00  8.37           C  
ATOM    840  CD1 ILE A 106     151.345 172.035  12.737  1.00 16.35           C  
ATOM    841  N   VAL A 107     148.822 170.679  17.596  1.00  4.42           N  
ATOM    842  CA  VAL A 107     148.391 169.432  18.206  1.00 11.28           C  
ATOM    843  C   VAL A 107     147.552 168.571  17.287  1.00 19.26           C  
ATOM    844  O   VAL A 107     146.721 169.072  16.483  1.00 33.71           O  
ATOM    845  CB  VAL A 107     147.597 169.727  19.503  1.00 19.95           C  
ATOM    846  CG1 VAL A 107     148.085 171.013  20.155  1.00  8.81           C  
ATOM    847  CG2 VAL A 107     146.101 169.826  19.212  1.00 21.14           C  
ATOM    848  N   GLU A 108     147.799 167.251  17.370  1.00 20.90           N  
ATOM    849  CA  GLU A 108     146.902 166.294  16.727  1.00  6.16           C  
ATOM    850  C   GLU A 108     146.123 165.451  17.728  1.00  7.77           C  
ATOM    851  O   GLU A 108     146.618 165.164  18.868  1.00  2.00           O  
ATOM    852  CB  GLU A 108     147.769 165.380  15.854  1.00  2.00           C  
ATOM    853  CG  GLU A 108     148.532 166.146  14.771  1.00 15.25           C  
ATOM    854  CD  GLU A 108     149.347 165.169  13.965  1.00 32.26           C  
ATOM    855  OE1 GLU A 108     149.654 164.105  14.474  1.00 41.21           O  
ATOM    856  OE2 GLU A 108     149.674 165.491  12.822  1.00 34.66           O1-
ATOM    857  N   PHE A 109     144.877 165.082  17.349  1.00 15.54           N  
ATOM    858  CA  PHE A 109     144.054 164.206  18.211  1.00 10.31           C  
ATOM    859  C   PHE A 109     143.424 163.051  17.434  1.00 12.43           C  
ATOM    860  O   PHE A 109     142.482 163.250  16.603  1.00 17.66           O  
ATOM    861  CB  PHE A 109     142.945 165.100  18.830  1.00 14.58           C  
ATOM    862  CG  PHE A 109     142.349 164.497  20.105  1.00 11.12           C  
ATOM    863  CD1 PHE A 109     141.324 163.567  20.020  1.00  9.32           C  
ATOM    864  CD2 PHE A 109     142.766 164.963  21.355  1.00 10.45           C  
ATOM    865  CE1 PHE A 109     140.698 163.114  21.174  1.00 22.57           C  
ATOM    866  CE2 PHE A 109     142.132 164.502  22.509  1.00 20.08           C  
ATOM    867  CZ  PHE A 109     141.099 163.576  22.421  1.00 12.63           C  
ATOM    868  N   TRP A 110     143.968 161.830  17.636  1.00 12.84           N  
ATOM    869  CA  TRP A 110     143.421 160.670  16.915  1.00  7.09           C  
ATOM    870  C   TRP A 110     142.426 159.862  17.745  1.00 16.40           C  
ATOM    871  O   TRP A 110     142.739 159.411  18.882  1.00 20.07           O  
ATOM    872  CB  TRP A 110     144.589 159.742  16.525  1.00 10.87           C  
ATOM    873  CG  TRP A 110     145.541 160.442  15.590  1.00 17.45           C  
ATOM    874  CD1 TRP A 110     146.452 161.457  15.933  1.00 11.44           C  
ATOM    875  CD2 TRP A 110     145.769 160.139  14.179  1.00  4.95           C  
ATOM    876  CE2 TRP A 110     146.821 160.988  13.743  1.00  4.32           C  
ATOM    877  CE3 TRP A 110     145.198 159.247  13.279  1.00 20.70           C  
ATOM    878  NE1 TRP A 110     147.240 161.829  14.887  1.00 15.70           N  
ATOM    879  CZ2 TRP A 110     147.267 160.916  12.435  1.00  9.29           C  
ATOM    880  CZ3 TRP A 110     145.645 159.180  11.973  1.00 21.94           C  
ATOM    881  CH2 TRP A 110     146.689 160.021  11.549  1.00 10.83           C  
ATOM    882  N   VAL A 111     141.204 159.689  17.193  1.00 23.22           N  
ATOM    883  CA  VAL A 111     140.268 158.798  17.841  1.00 20.97           C  
ATOM    884  C   VAL A 111     140.012 157.520  17.036  1.00 21.61           C  
ATOM    885  O   VAL A 111     139.665 157.559  15.826  1.00 13.94           O  
ATOM    886  CB  VAL A 111     138.957 159.563  18.074  1.00 11.52           C  
ATOM    887  CG1 VAL A 111     137.871 158.622  18.574  1.00  2.00           C  
ATOM    888  CG2 VAL A 111     139.169 160.648  19.126  1.00 19.39           C  
ATOM    889  N   ASP A 112     140.239 156.372  17.703  1.00 18.01           N  
ATOM    890  CA  ASP A 112     140.156 155.087  17.011  1.00 20.06           C  
ATOM    891  C   ASP A 112     140.855 155.080  15.655  1.00 17.69           C  
ATOM    892  O   ASP A 112     140.262 154.669  14.622  1.00 18.09           O  
ATOM    893  CB  ASP A 112     138.675 154.734  16.823  1.00 11.73           C  
ATOM    894  CG  ASP A 112     138.042 154.426  18.172  1.00 29.33           C  
ATOM    895  OD1 ASP A 112     138.768 154.012  19.080  1.00 34.24           O  
ATOM    896  OD2 ASP A 112     136.833 154.598  18.295  1.00 30.66           O1-
ATOM    897  N   GLY A 113     142.109 155.588  15.637  1.00 12.54           N  
ATOM    898  CA  GLY A 113     142.926 155.463  14.420  1.00 13.24           C  
ATOM    899  C   GLY A 113     142.562 156.445  13.317  1.00 18.79           C  
ATOM    900  O   GLY A 113     143.104 156.381  12.179  1.00 25.28           O  
ATOM    901  N   LYS A 114     141.617 157.346  13.623  1.00 28.02           N  
ATOM    902  CA  LYS A 114     141.283 158.396  12.662  1.00 28.04           C  
ATOM    903  C   LYS A 114     141.567 159.797  13.210  1.00 29.01           C  
ATOM    904  O   LYS A 114     141.358 160.074  14.424  1.00 47.52           O  
ATOM    905  CB  LYS A 114     139.797 158.262  12.334  1.00 35.55           C  
ATOM    906  CG  LYS A 114     139.457 156.946  11.623  1.00 30.79           C  
ATOM    907  CD  LYS A 114     137.942 156.723  11.503  1.00 46.62           C  
ATOM    908  CE  LYS A 114     137.578 155.718  10.403  1.00 41.44           C  
ATOM    909  NZ  LYS A 114     136.124 155.609  10.303  1.00 46.83           N1+
ATOM    910  N   PRO A 115     142.079 160.695  12.319  1.00 14.71           N  
ATOM    911  CA  PRO A 115     142.583 161.999  12.802  1.00 17.50           C  
ATOM    912  C   PRO A 115     141.552 163.118  12.697  1.00 13.28           C  
ATOM    913  O   PRO A 115     140.833 163.272  11.714  1.00 24.89           O  
ATOM    914  CB  PRO A 115     143.784 162.354  11.945  1.00 20.92           C  
ATOM    915  CG  PRO A 115     143.544 161.728  10.575  1.00  6.84           C  
ATOM    916  CD  PRO A 115     142.547 160.511  10.945  1.00 15.85           C  
ATOM    917  N   ARG A 116     141.451 163.908  13.798  1.00  5.80           N  
ATOM    918  CA  ARG A 116     140.821 165.232  13.684  1.00  5.16           C  
ATOM    919  C   ARG A 116     141.769 166.242  13.038  1.00 10.46           C  
ATOM    920  O   ARG A 116     142.994 165.937  12.833  1.00 38.49           O  
ATOM    921  CB  ARG A 116     140.449 165.714  15.116  1.00 19.88           C  
ATOM    922  CG  ARG A 116     139.163 165.047  15.682  1.00 22.50           C  
ATOM    923  CD  ARG A 116     137.878 165.465  14.933  1.00 33.21           C  
ATOM    924  NE  ARG A 116     137.176 166.548  15.642  1.00 43.99           N  
ATOM    925  CZ  ARG A 116     136.383 166.212  16.687  1.00 43.28           C  
ATOM    926  NH1 ARG A 116     136.268 164.951  17.063  1.00 45.52           N1+
ATOM    927  NH2 ARG A 116     135.698 167.167  17.330  1.00 42.91           N  
ATOM    928  N   VAL A 117     141.237 167.430  12.662  1.00 29.80           N  
ATOM    929  CA  VAL A 117     142.111 168.431  12.073  1.00 28.57           C  
ATOM    930  C   VAL A 117     143.138 168.958  13.062  1.00 32.66           C  
ATOM    931  O   VAL A 117     143.049 168.707  14.296  1.00 39.93           O  
ATOM    932  CB  VAL A 117     141.255 169.595  11.556  1.00  7.82           C  
ATOM    933  CG1 VAL A 117     140.318 169.123  10.452  1.00 23.63           C  
ATOM    934  CG2 VAL A 117     140.418 170.172  12.687  1.00 32.06           C  
ATOM    935  N   ARG A 118     144.154 169.653  12.525  1.00 24.89           N  
ATOM    936  CA  ARG A 118     145.213 170.169  13.390  1.00 16.50           C  
ATOM    937  C   ARG A 118     144.911 171.538  13.943  1.00  2.00           C  
ATOM    938  O   ARG A 118     144.393 172.436  13.213  1.00 26.93           O  
ATOM    939  CB  ARG A 118     146.514 170.225  12.552  1.00 37.32           C  
ATOM    940  CG  ARG A 118     146.983 168.831  12.086  1.00 40.37           C  
ATOM    941  CD  ARG A 118     148.509 168.765  11.862  1.00 19.16           C  
ATOM    942  NE  ARG A 118     148.870 167.494  11.222  1.00 32.54           N  
ATOM    943  CZ  ARG A 118     149.148 167.518   9.900  1.00 16.42           C  
ATOM    944  NH1 ARG A 118     149.082 168.651   9.218  1.00 42.62           N1+
ATOM    945  NH2 ARG A 118     149.465 166.383   9.278  1.00  2.38           N  
ATOM    946  N   LYS A 119     145.197 171.723  15.239  1.00 23.71           N  
ATOM    947  CA  LYS A 119     145.022 173.040  15.831  1.00 11.03           C  
ATOM    948  C   LYS A 119     146.291 173.552  16.515  1.00 16.28           C  
ATOM    949  O   LYS A 119     147.344 172.851  16.535  1.00 21.07           O  
ATOM    950  CB  LYS A 119     143.873 172.933  16.845  1.00  6.19           C  
ATOM    951  CG  LYS A 119     142.733 172.002  16.372  1.00 20.78           C  
ATOM    952  CD  LYS A 119     141.360 172.390  16.954  1.00 22.29           C  
ATOM    953  CE  LYS A 119     140.165 171.813  16.165  1.00 32.85           C  
ATOM    954  NZ  LYS A 119     138.916 172.056  16.918  1.00 42.17           N1+
ATOM    955  N   SER A 120     146.245 174.802  17.032  1.00 32.11           N  
ATOM    956  CA  SER A 120     147.469 175.367  17.658  1.00 25.74           C  
ATOM    957  C   SER A 120     147.345 175.564  19.158  1.00 25.53           C  
ATOM    958  O   SER A 120     146.247 175.897  19.684  1.00 39.23           O  
ATOM    959  CB  SER A 120     147.756 176.714  16.975  1.00 25.81           C  
ATOM    960  OG  SER A 120     149.023 176.631  16.306  1.00 29.58           O  
ATOM    961  N   LEU A 121     148.483 175.320  19.884  1.00  2.00           N  
ATOM    962  CA  LEU A 121     148.484 175.512  21.350  1.00  2.00           C  
ATOM    963  C   LEU A 121     149.896 175.689  21.975  1.00  9.05           C  
ATOM    964  O   LEU A 121     150.876 174.982  21.611  1.00 37.19           O  
ATOM    965  CB  LEU A 121     147.772 174.296  21.986  1.00  4.09           C  
ATOM    966  CG  LEU A 121     146.912 174.695  23.173  1.00 19.36           C  
ATOM    967  CD1 LEU A 121     146.404 173.503  23.982  1.00 16.38           C  
ATOM    968  CD2 LEU A 121     147.701 175.545  24.155  1.00 28.04           C  
ATOM    969  N   LYS A 122     150.001 176.690  22.911  1.00 17.10           N  
ATOM    970  CA  LYS A 122     151.286 176.973  23.633  1.00  8.83           C  
ATOM    971  C   LYS A 122     152.546 176.715  22.836  1.00 12.91           C  
ATOM    972  O   LYS A 122     153.443 175.938  23.256  1.00 33.72           O  
ATOM    973  CB  LYS A 122     151.318 176.123  24.906  1.00  4.11           C  
ATOM    974  CG  LYS A 122     150.439 176.709  26.025  1.00 26.39           C  
ATOM    975  CD  LYS A 122     151.141 177.812  26.831  1.00 40.39           C  
ATOM    976  CE  LYS A 122     150.284 178.310  27.998  1.00 43.63           C  
ATOM    977  NZ  LYS A 122     151.134 178.948  28.993  1.00 38.64           N1+
ATOM    978  N   LYS A 123     152.620 177.353  21.661  1.00  7.26           N  
ATOM    979  CA  LYS A 123     153.850 177.326  20.886  1.00 13.29           C  
ATOM    980  C   LYS A 123     155.039 177.892  21.669  1.00 12.61           C  
ATOM    981  O   LYS A 123     154.957 179.015  22.258  1.00 37.86           O  
ATOM    982  CB  LYS A 123     153.589 178.180  19.631  1.00 12.48           C  
ATOM    983  CG  LYS A 123     154.828 178.337  18.748  1.00 17.78           C  
ATOM    984  CD  LYS A 123     154.636 179.377  17.613  1.00 25.78           C  
ATOM    985  CE  LYS A 123     155.599 179.124  16.432  1.00 37.05           C  
ATOM    986  NZ  LYS A 123     155.114 179.786  15.230  1.00 40.37           N1+
ATOM    987  N   GLY A 124     156.139 177.105  21.741  1.00 21.98           N  
ATOM    988  CA  GLY A 124     157.352 177.618  22.402  1.00 11.73           C  
ATOM    989  C   GLY A 124     157.416 177.283  23.878  1.00 21.26           C  
ATOM    990  O   GLY A 124     158.399 177.635  24.600  1.00 43.00           O  
ATOM    991  N   TYR A 125     156.345 176.649  24.367  1.00  3.76           N  
ATOM    992  CA  TYR A 125     156.335 176.196  25.761  1.00  2.00           C  
ATOM    993  C   TYR A 125     157.351 175.106  26.012  1.00 21.49           C  
ATOM    994  O   TYR A 125     158.050 174.633  25.068  1.00 32.83           O  
ATOM    995  CB  TYR A 125     154.922 175.669  26.053  1.00  9.29           C  
ATOM    996  CG  TYR A 125     154.666 175.570  27.555  1.00 17.41           C  
ATOM    997  CD1 TYR A 125     154.738 176.706  28.364  1.00 11.44           C  
ATOM    998  CD2 TYR A 125     154.297 174.345  28.126  1.00 19.54           C  
ATOM    999  CE1 TYR A 125     154.435 176.620  29.722  1.00 19.59           C  
ATOM   1000  CE2 TYR A 125     153.995 174.259  29.482  1.00 19.74           C  
ATOM   1001  CZ  TYR A 125     154.054 175.393  30.275  1.00 22.06           C  
ATOM   1002  OH  TYR A 125     153.717 175.329  31.618  1.00 33.41           O  
ATOM   1003  N   THR A 126     157.475 174.732  27.288  1.00 28.42           N  
ATOM   1004  CA  THR A 126     158.363 173.647  27.649  1.00 17.83           C  
ATOM   1005  C   THR A 126     157.872 172.916  28.865  1.00 21.29           C  
ATOM   1006  O   THR A 126     157.810 173.480  29.982  1.00 23.44           O  
ATOM   1007  CB  THR A 126     159.723 174.250  27.931  1.00 14.22           C  
ATOM   1008  CG2 THR A 126     160.347 173.631  29.189  1.00 23.45           C  
ATOM   1009  OG1 THR A 126     160.603 174.026  26.818  1.00 30.86           O  
ATOM   1010  N   VAL A 127     157.461 171.655  28.664  1.00 23.09           N  
ATOM   1011  CA  VAL A 127     156.833 170.947  29.760  1.00 20.46           C  
ATOM   1012  C   VAL A 127     157.813 170.488  30.833  1.00 24.48           C  
ATOM   1013  O   VAL A 127     158.955 170.030  30.537  1.00 31.66           O  
ATOM   1014  CB  VAL A 127     156.081 169.746  29.187  1.00  6.15           C  
ATOM   1015  CG1 VAL A 127     155.108 169.191  30.220  1.00  3.96           C  
ATOM   1016  CG2 VAL A 127     155.289 170.172  27.950  1.00  4.84           C  
ATOM   1017  N   GLY A 128     157.375 170.648  32.112  1.00 15.30           N  
ATOM   1018  CA  GLY A 128     158.252 170.348  33.245  1.00 16.15           C  
ATOM   1019  C   GLY A 128     158.446 168.871  33.469  1.00 29.26           C  
ATOM   1020  O   GLY A 128     157.513 168.045  33.283  1.00 46.74           O  
ATOM   1021  N   ALA A 129     159.676 168.515  33.854  1.00 38.29           N  
ATOM   1022  CA  ALA A 129     160.036 167.095  33.898  1.00 29.00           C  
ATOM   1023  C   ALA A 129     159.681 166.433  35.218  1.00 31.69           C  
ATOM   1024  O   ALA A 129     159.480 165.217  35.303  1.00 32.99           O  
ATOM   1025  CB  ALA A 129     161.539 166.981  33.653  1.00 21.78           C  
ATOM   1026  N   GLU A 130     159.658 167.238  36.299  1.00 13.73           N  
ATOM   1027  CA  GLU A 130     159.280 166.631  37.569  1.00 22.21           C  
ATOM   1028  C   GLU A 130     157.803 166.649  37.835  1.00 22.09           C  
ATOM   1029  O   GLU A 130     157.264 167.504  38.615  1.00 32.76           O  
ATOM   1030  CB  GLU A 130     160.089 167.318  38.712  1.00 47.20           C  
ATOM   1031  CG  GLU A 130     159.708 168.773  39.002  1.00 43.55           C  
ATOM   1032  CD  GLU A 130     160.293 169.143  40.361  1.00 45.40           C  
ATOM   1033  OE1 GLU A 130     160.345 168.275  41.226  1.00 41.93           O  
ATOM   1034  OE2 GLU A 130     160.704 170.292  40.540  1.00 46.81           O1-
ATOM   1035  N   ALA A 131     157.116 165.712  37.159  1.00 44.82           N  
ATOM   1036  CA  ALA A 131     155.660 165.681  37.189  1.00 48.02           C  
ATOM   1037  C   ALA A 131     155.124 164.669  38.157  1.00 42.35           C  
ATOM   1038  O   ALA A 131     155.842 163.855  38.749  1.00 41.84           O  
ATOM   1039  CB  ALA A 131     155.177 165.320  35.804  1.00 33.92           C  
ATOM   1040  N   SER A 132     153.799 164.742  38.342  1.00 10.75           N  
ATOM   1041  CA  SER A 132     153.077 163.673  39.021  1.00 15.37           C  
ATOM   1042  C   SER A 132     151.916 163.194  38.182  1.00 25.08           C  
ATOM   1043  O   SER A 132     151.000 163.984  37.805  1.00 39.62           O  
ATOM   1044  CB  SER A 132     152.575 164.249  40.346  1.00 20.59           C  
ATOM   1045  OG  SER A 132     151.668 163.320  40.946  1.00 26.31           O  
ATOM   1046  N   ILE A 133     151.956 161.895  37.818  1.00 37.66           N  
ATOM   1047  CA  ILE A 133     150.998 161.415  36.829  1.00 23.40           C  
ATOM   1048  C   ILE A 133     149.915 160.532  37.434  1.00 21.34           C  
ATOM   1049  O   ILE A 133     150.197 159.508  38.085  1.00 33.80           O  
ATOM   1050  CB  ILE A 133     151.772 160.615  35.779  1.00 13.88           C  
ATOM   1051  CG1 ILE A 133     152.989 161.409  35.289  1.00 11.31           C  
ATOM   1052  CG2 ILE A 133     150.878 160.345  34.577  1.00  2.00           C  
ATOM   1053  CD1 ILE A 133     153.540 160.862  33.968  1.00  7.65           C  
ATOM   1054  N   ILE A 134     148.641 160.945  37.250  1.00 22.77           N  
ATOM   1055  CA  ILE A 134     147.610 160.181  37.966  1.00 18.18           C  
ATOM   1056  C   ILE A 134     146.468 159.697  37.063  1.00 23.78           C  
ATOM   1057  O   ILE A 134     145.984 160.425  36.167  1.00 29.25           O  
ATOM   1058  CB  ILE A 134     147.037 161.078  39.066  1.00  9.22           C  
ATOM   1059  CG1 ILE A 134     147.969 161.087  40.285  1.00 12.65           C  
ATOM   1060  CG2 ILE A 134     145.673 160.562  39.518  1.00 14.92           C  
ATOM   1061  CD1 ILE A 134     147.305 161.690  41.524  1.00 28.83           C  
ATOM   1062  N   LEU A 135     146.065 158.425  37.288  1.00 19.03           N  
ATOM   1063  CA  LEU A 135     144.889 157.877  36.602  1.00 22.93           C  
ATOM   1064  C   LEU A 135     143.723 157.679  37.549  1.00 29.86           C  
ATOM   1065  O   LEU A 135     143.881 157.109  38.659  1.00 40.49           O  
ATOM   1066  CB  LEU A 135     145.272 156.516  36.023  1.00 28.59           C  
ATOM   1067  CG  LEU A 135     145.688 156.578  34.568  1.00 32.78           C  
ATOM   1068  CD1 LEU A 135     146.620 157.753  34.273  1.00 20.18           C  
ATOM   1069  CD2 LEU A 135     146.437 155.317  34.137  1.00 27.54           C  
ATOM   1070  N   GLY A 136     142.536 158.176  37.158  1.00 45.23           N  
ATOM   1071  CA  GLY A 136     141.350 157.914  37.989  1.00 57.88           C  
ATOM   1072  C   GLY A 136     141.016 159.041  38.949  1.00 69.72           C  
ATOM   1073  O   GLY A 136     140.069 158.948  39.781  1.00 89.70           O  
ATOM   1074  N   GLN A 137     141.812 160.104  38.876  1.00 41.37           N  
ATOM   1075  CA  GLN A 137     141.460 161.307  39.617  1.00 33.10           C  
ATOM   1076  C   GLN A 137     142.024 162.542  38.971  1.00  2.00           C  
ATOM   1077  O   GLN A 137     143.020 162.490  38.216  1.00 28.52           O  
ATOM   1078  CB  GLN A 137     142.020 161.165  41.031  1.00 44.24           C  
ATOM   1079  CG  GLN A 137     141.232 160.156  41.862  1.00 42.46           C  
ATOM   1080  CD  GLN A 137     139.818 160.640  42.016  1.00 45.31           C  
ATOM   1081  NE2 GLN A 137     139.700 161.989  42.013  1.00 47.65           N  
ATOM   1082  OE1 GLN A 137     138.878 159.896  42.141  1.00 49.42           O  
ATOM   1083  N   GLU A 138     141.367 163.688  39.219  1.00 34.02           N  
ATOM   1084  CA  GLU A 138     141.930 164.929  38.699  1.00 25.59           C  
ATOM   1085  C   GLU A 138     142.709 165.703  39.724  1.00 23.65           C  
ATOM   1086  O   GLU A 138     142.235 165.924  40.888  1.00 32.51           O  
ATOM   1087  CB  GLU A 138     140.782 165.798  38.160  1.00 32.01           C  
ATOM   1088  CG  GLU A 138     141.237 166.692  36.982  1.00 45.95           C  
ATOM   1089  CD  GLU A 138     141.982 167.918  37.506  1.00 62.04           C  
ATOM   1090  OE1 GLU A 138     141.557 168.483  38.504  1.00 56.44           O  
ATOM   1091  OE2 GLU A 138     142.985 168.302  36.896  1.00 55.02           O1-
ATOM   1092  N   GLN A 139     143.935 166.077  39.333  1.00 19.70           N  
ATOM   1093  CA  GLN A 139     144.802 166.778  40.264  1.00 29.18           C  
ATOM   1094  C   GLN A 139     144.543 168.263  40.289  1.00 34.14           C  
ATOM   1095  O   GLN A 139     144.468 168.925  39.226  1.00 46.62           O  
ATOM   1096  CB  GLN A 139     146.244 166.517  39.837  1.00 42.07           C  
ATOM   1097  CG  GLN A 139     146.750 165.147  40.304  1.00 50.01           C  
ATOM   1098  CD  GLN A 139     148.067 164.835  39.627  1.00 51.98           C  
ATOM   1099  NE2 GLN A 139     149.069 164.569  40.492  1.00 46.27           N  
ATOM   1100  OE1 GLN A 139     148.209 164.830  38.418  1.00 45.29           O  
ATOM   1101  N   ASP A 140     144.392 168.815  41.513  1.00 40.72           N  
ATOM   1102  CA  ASP A 140     144.450 170.269  41.665  1.00 43.19           C  
ATOM   1103  C   ASP A 140     145.692 170.714  42.425  1.00 42.87           C  
ATOM   1104  O   ASP A 140     145.952 171.928  42.611  1.00 40.93           O  
ATOM   1105  CB  ASP A 140     143.189 170.718  42.404  1.00 38.02           C  
ATOM   1106  CG  ASP A 140     142.008 170.566  41.468  1.00 36.22           C  
ATOM   1107  OD1 ASP A 140     142.190 170.786  40.276  1.00 23.84           O  
ATOM   1108  OD2 ASP A 140     140.925 170.223  41.935  1.00 38.56           O1-
ATOM   1109  N   SER A 141     146.435 169.699  42.924  1.00 39.49           N  
ATOM   1110  CA  SER A 141     147.800 169.936  43.427  1.00 43.56           C  
ATOM   1111  C   SER A 141     148.685 168.721  43.244  1.00 46.90           C  
ATOM   1112  O   SER A 141     148.208 167.601  42.924  1.00 67.98           O  
ATOM   1113  CB  SER A 141     147.695 170.292  44.921  1.00 49.80           C  
ATOM   1114  OG  SER A 141     147.524 169.089  45.681  1.00 45.56           O  
ATOM   1115  N   PHE A 142     150.002 168.930  43.395  1.00 34.08           N  
ATOM   1116  CA  PHE A 142     150.930 167.816  43.181  1.00 29.11           C  
ATOM   1117  C   PHE A 142     150.490 166.536  43.868  1.00 29.40           C  
ATOM   1118  O   PHE A 142     150.572 166.404  45.133  1.00 50.74           O  
ATOM   1119  CB  PHE A 142     152.301 168.250  43.718  1.00 43.42           C  
ATOM   1120  CG  PHE A 142     153.413 167.537  42.968  1.00 40.71           C  
ATOM   1121  CD1 PHE A 142     153.709 167.873  41.647  1.00 42.04           C  
ATOM   1122  CD2 PHE A 142     154.145 166.559  43.618  1.00 44.08           C  
ATOM   1123  CE1 PHE A 142     154.746 167.217  40.983  1.00 44.40           C  
ATOM   1124  CE2 PHE A 142     155.180 165.910  42.947  1.00 39.68           C  
ATOM   1125  CZ  PHE A 142     155.479 166.231  41.629  1.00 42.39           C  
ATOM   1126  N   GLY A 143     149.958 165.598  43.053  1.00 36.81           N  
ATOM   1127  CA  GLY A 143     149.540 164.309  43.592  1.00 40.67           C  
ATOM   1128  C   GLY A 143     148.409 164.408  44.594  1.00 45.55           C  
ATOM   1129  O   GLY A 143     148.254 163.525  45.486  1.00 68.44           O  
ATOM   1130  N   GLY A 144     147.590 165.494  44.487  1.00 45.89           N  
ATOM   1131  CA  GLY A 144     146.557 165.694  45.515  1.00 47.11           C  
ATOM   1132  C   GLY A 144     145.406 166.613  45.131  1.00 50.08           C  
ATOM   1133  O   GLY A 144     145.337 167.176  43.993  1.00 42.47           O  
ATOM   1134  N   ASN A 145     144.457 166.740  46.093  1.00 61.61           N  
ATOM   1135  CA  ASN A 145     143.274 167.576  45.889  1.00 63.35           C  
ATOM   1136  C   ASN A 145     142.386 167.072  44.795  1.00 55.28           C  
ATOM   1137  O   ASN A 145     142.248 167.685  43.709  1.00 54.11           O  
ATOM   1138  CB  ASN A 145     143.749 169.003  45.595  1.00 45.51           C  
ATOM   1139  CG  ASN A 145     144.210 169.635  46.896  1.00 40.16           C  
ATOM   1140  ND2 ASN A 145     143.216 170.110  47.673  1.00 45.50           N  
ATOM   1141  OD1 ASN A 145     145.391 169.699  47.213  1.00 40.06           O  
ATOM   1142  N   PHE A 146     141.785 165.903  45.067  1.00 42.07           N  
ATOM   1143  CA  PHE A 146     140.866 165.298  44.109  1.00 41.97           C  
ATOM   1144  C   PHE A 146     139.431 165.736  44.294  1.00 41.06           C  
ATOM   1145  O   PHE A 146     138.934 165.878  45.463  1.00 53.99           O  
ATOM   1146  CB  PHE A 146     140.937 163.775  44.286  1.00 50.38           C  
ATOM   1147  CG  PHE A 146     142.358 163.297  44.176  1.00 37.64           C  
ATOM   1148  CD1 PHE A 146     143.228 163.900  43.286  1.00 42.66           C  
ATOM   1149  CD2 PHE A 146     142.775 162.223  44.947  1.00 35.14           C  
ATOM   1150  CE1 PHE A 146     144.523 163.423  43.164  1.00 40.76           C  
ATOM   1151  CE2 PHE A 146     144.073 161.750  44.822  1.00 38.71           C  
ATOM   1152  CZ  PHE A 146     144.952 162.348  43.931  1.00 28.78           C  
ATOM   1153  N   GLU A 147     138.883 165.944  43.133  1.00 34.37           N  
ATOM   1154  CA  GLU A 147     137.444 166.083  43.122  1.00 42.21           C  
ATOM   1155  C   GLU A 147     136.749 164.762  42.758  1.00 35.25           C  
ATOM   1156  O   GLU A 147     136.829 164.304  41.569  1.00 50.41           O  
ATOM   1157  CB  GLU A 147     137.073 167.252  42.099  1.00 54.44           C  
ATOM   1158  CG  GLU A 147     137.595 168.683  42.565  1.00 57.55           C  
ATOM   1159  CD  GLU A 147     136.865 169.862  41.823  1.00 52.31           C  
ATOM   1160  OE1 GLU A 147     135.639 169.923  41.895  1.00 56.00           O  
ATOM   1161  OE2 GLU A 147     137.537 170.676  41.209  1.00 59.02           O1-
ATOM   1162  N   GLY A 148     135.642 164.350  43.513  1.00 49.85           N  
ATOM   1163  CA  GLY A 148     135.001 163.082  43.182  1.00 48.02           C  
ATOM   1164  C   GLY A 148     134.218 163.125  41.893  1.00 47.04           C  
ATOM   1165  O   GLY A 148     134.094 162.098  41.175  1.00 48.31           O  
ATOM   1166  N   SER A 149     133.645 164.313  41.592  1.00 47.35           N  
ATOM   1167  CA  SER A 149     132.805 164.427  40.390  1.00 46.95           C  
ATOM   1168  C   SER A 149     133.605 164.569  39.112  1.00 46.10           C  
ATOM   1169  O   SER A 149     133.038 164.707  37.993  1.00 56.03           O  
ATOM   1170  CB  SER A 149     131.885 165.645  40.570  1.00 59.14           C  
ATOM   1171  OG  SER A 149     132.431 166.505  41.576  1.00 45.76           O  
ATOM   1172  N   GLN A 150     134.945 164.594  39.255  1.00 40.74           N  
ATOM   1173  CA  GLN A 150     135.786 164.493  38.068  1.00 40.94           C  
ATOM   1174  C   GLN A 150     136.330 163.087  37.916  1.00 45.66           C  
ATOM   1175  O   GLN A 150     137.096 162.753  36.963  1.00 25.77           O  
ATOM   1176  CB  GLN A 150     136.930 165.524  38.212  1.00 31.17           C  
ATOM   1177  CG  GLN A 150     136.528 166.917  37.673  1.00 25.61           C  
ATOM   1178  CD  GLN A 150     137.469 167.991  38.186  1.00 36.23           C  
ATOM   1179  NE2 GLN A 150     137.880 168.856  37.230  1.00 31.70           N  
ATOM   1180  OE1 GLN A 150     137.822 168.068  39.350  1.00 45.75           O  
ATOM   1181  N   SER A 151     135.929 162.234  38.892  1.00 30.20           N  
ATOM   1182  CA  SER A 151     136.258 160.791  38.868  1.00 22.89           C  
ATOM   1183  C   SER A 151     136.001 160.121  37.528  1.00 21.52           C  
ATOM   1184  O   SER A 151     135.083 160.514  36.753  1.00 41.29           O  
ATOM   1185  CB  SER A 151     135.390 160.118  39.943  1.00 16.88           C  
ATOM   1186  OG  SER A 151     136.227 159.479  40.913  1.00 46.20           O  
ATOM   1187  N   LEU A 152     136.844 159.101  37.228  1.00 27.54           N  
ATOM   1188  CA  LEU A 152     136.529 158.156  36.147  1.00 31.41           C  
ATOM   1189  C   LEU A 152     136.037 156.818  36.700  1.00 25.54           C  
ATOM   1190  O   LEU A 152     136.653 156.229  37.631  1.00 34.59           O  
ATOM   1191  CB  LEU A 152     137.814 157.926  35.322  1.00 41.75           C  
ATOM   1192  CG  LEU A 152     137.805 156.610  34.523  1.00 27.41           C  
ATOM   1193  CD1 LEU A 152     136.592 156.479  33.600  1.00 32.74           C  
ATOM   1194  CD2 LEU A 152     139.029 156.477  33.615  1.00 46.22           C  
ATOM   1195  N   VAL A 153     134.893 156.351  36.171  1.00 26.76           N  
ATOM   1196  CA  VAL A 153     134.348 155.087  36.639  1.00 25.15           C  
ATOM   1197  C   VAL A 153     134.228 154.061  35.535  1.00 26.80           C  
ATOM   1198  O   VAL A 153     133.356 154.166  34.637  1.00 35.56           O  
ATOM   1199  CB  VAL A 153     132.966 155.364  37.246  1.00 31.21           C  
ATOM   1200  CG1 VAL A 153     132.467 154.146  38.022  1.00 39.37           C  
ATOM   1201  CG2 VAL A 153     133.052 156.543  38.203  1.00 31.66           C  
ATOM   1202  N   GLY A 154     135.148 153.079  35.567  1.00 33.17           N  
ATOM   1203  CA  GLY A 154     135.184 152.089  34.507  1.00 24.57           C  
ATOM   1204  C   GLY A 154     136.577 151.547  34.273  1.00 25.56           C  
ATOM   1205  O   GLY A 154     137.368 151.328  35.234  1.00 41.68           O  
ATOM   1206  N   ASP A 155     136.896 151.299  32.985  1.00 25.34           N  
ATOM   1207  CA  ASP A 155     138.157 150.634  32.641  1.00 20.06           C  
ATOM   1208  C   ASP A 155     139.143 151.558  31.922  1.00 21.32           C  
ATOM   1209  O   ASP A 155     138.763 152.277  30.969  1.00 29.07           O  
ATOM   1210  CB  ASP A 155     137.819 149.459  31.709  1.00 26.50           C  
ATOM   1211  CG  ASP A 155     137.463 148.240  32.527  1.00 23.38           C  
ATOM   1212  OD1 ASP A 155     136.972 148.411  33.640  1.00 19.55           O  
ATOM   1213  OD2 ASP A 155     137.682 147.132  32.041  1.00 34.81           O1-
ATOM   1214  N   ILE A 156     140.419 151.569  32.395  1.00  9.95           N  
ATOM   1215  CA  ILE A 156     141.465 152.219  31.596  1.00 15.28           C  
ATOM   1216  C   ILE A 156     142.739 151.384  31.510  1.00 15.65           C  
ATOM   1217  O   ILE A 156     143.123 150.692  32.476  1.00 21.74           O  
ATOM   1218  CB  ILE A 156     141.791 153.590  32.218  1.00 22.76           C  
ATOM   1219  CG1 ILE A 156     142.911 154.270  31.400  1.00 20.03           C  
ATOM   1220  CG2 ILE A 156     142.278 153.440  33.657  1.00  9.28           C  
ATOM   1221  CD1 ILE A 156     142.616 155.751  31.122  1.00 24.35           C  
ATOM   1222  N   GLY A 157     143.396 151.425  30.308  1.00 14.80           N  
ATOM   1223  CA  GLY A 157     144.595 150.608  30.111  1.00 11.85           C  
ATOM   1224  C   GLY A 157     145.399 150.993  28.873  1.00 10.12           C  
ATOM   1225  O   GLY A 157     145.060 151.959  28.133  1.00 15.17           O  
ATOM   1226  N   ASN A 158     146.516 150.275  28.671  1.00 26.04           N  
ATOM   1227  CA  ASN A 158     147.320 150.467  27.454  1.00 23.54           C  
ATOM   1228  C   ASN A 158     147.962 151.848  27.315  1.00 34.12           C  
ATOM   1229  O   ASN A 158     148.242 152.316  26.189  1.00 23.83           O  
ATOM   1230  CB  ASN A 158     146.411 150.218  26.241  1.00 26.71           C  
ATOM   1231  CG  ASN A 158     146.320 148.732  25.971  1.00 41.00           C  
ATOM   1232  ND2 ASN A 158     146.549 148.381  24.692  1.00 43.61           N  
ATOM   1233  OD1 ASN A 158     146.058 147.915  26.852  1.00 51.17           O  
ATOM   1234  N   VAL A 159     148.189 152.543  28.453  1.00 24.03           N  
ATOM   1235  CA  VAL A 159     148.760 153.881  28.320  1.00 12.26           C  
ATOM   1236  C   VAL A 159     150.275 153.881  28.078  1.00 17.40           C  
ATOM   1237  O   VAL A 159     151.071 153.228  28.822  1.00 13.60           O  
ATOM   1238  CB  VAL A 159     148.421 154.709  29.575  1.00  6.52           C  
ATOM   1239  CG1 VAL A 159     147.522 153.918  30.514  1.00  3.11           C  
ATOM   1240  CG2 VAL A 159     149.693 155.104  30.311  1.00  5.01           C  
ATOM   1241  N   ASN A 160     150.677 154.597  26.990  1.00 21.51           N  
ATOM   1242  CA  ASN A 160     152.090 154.647  26.575  1.00 24.76           C  
ATOM   1243  C   ASN A 160     152.512 156.056  26.183  1.00 36.55           C  
ATOM   1244  O   ASN A 160     151.779 156.790  25.478  1.00 45.55           O  
ATOM   1245  CB  ASN A 160     152.248 153.722  25.361  1.00 24.78           C  
ATOM   1246  CG  ASN A 160     152.220 152.284  25.797  1.00 25.98           C  
ATOM   1247  ND2 ASN A 160     153.114 151.976  26.746  1.00 30.84           N  
ATOM   1248  OD1 ASN A 160     151.441 151.463  25.311  1.00 31.95           O  
ATOM   1249  N   MET A 161     153.701 156.475  26.662  1.00 44.77           N  
ATOM   1250  CA  MET A 161     154.116 157.847  26.367  1.00 31.42           C  
ATOM   1251  C   MET A 161     155.499 157.945  25.730  1.00 25.33           C  
ATOM   1252  O   MET A 161     156.504 157.399  26.257  1.00 37.13           O  
ATOM   1253  CB  MET A 161     154.112 158.612  27.686  1.00 18.78           C  
ATOM   1254  CG  MET A 161     154.152 160.130  27.498  1.00 22.75           C  
ATOM   1255  SD  MET A 161     153.830 161.001  29.037  1.00 28.00           S  
ATOM   1256  CE  MET A 161     153.839 162.676  28.386  1.00 24.87           C  
ATOM   1257  N   TRP A 162     155.549 158.615  24.557  1.00  2.00           N  
ATOM   1258  CA  TRP A 162     156.834 158.960  23.963  1.00  6.79           C  
ATOM   1259  C   TRP A 162     157.286 160.356  24.363  1.00 21.00           C  
ATOM   1260  O   TRP A 162     156.534 161.111  25.035  1.00 28.12           O  
ATOM   1261  CB  TRP A 162     156.673 158.934  22.439  1.00 15.94           C  
ATOM   1262  CG  TRP A 162     156.475 157.528  21.951  1.00 21.62           C  
ATOM   1263  CD1 TRP A 162     157.415 156.740  21.256  1.00 23.12           C  
ATOM   1264  CD2 TRP A 162     155.269 156.736  22.057  1.00 27.86           C  
ATOM   1265  CE2 TRP A 162     155.529 155.497  21.417  1.00 26.01           C  
ATOM   1266  CE3 TRP A 162     154.019 156.963  22.624  1.00 34.50           C  
ATOM   1267  NE1 TRP A 162     156.921 155.526  20.911  1.00 28.44           N  
ATOM   1268  CZ2 TRP A 162     154.542 154.526  21.359  1.00 23.87           C  
ATOM   1269  CZ3 TRP A 162     153.030 155.991  22.567  1.00 26.68           C  
ATOM   1270  CH2 TRP A 162     153.296 154.766  21.928  1.00 18.77           C  
ATOM   1271  N   ASP A 163     158.523 160.706  23.978  1.00 24.19           N  
ATOM   1272  CA  ASP A 163     158.934 162.098  24.111  1.00 21.38           C  
ATOM   1273  C   ASP A 163     159.181 162.773  22.764  1.00 17.95           C  
ATOM   1274  O   ASP A 163     159.995 163.723  22.646  1.00 31.26           O  
ATOM   1275  CB  ASP A 163     160.208 162.155  24.983  1.00 29.40           C  
ATOM   1276  CG  ASP A 163     161.437 161.846  24.154  1.00 39.95           C  
ATOM   1277  OD1 ASP A 163     161.282 161.384  23.027  1.00 42.45           O  
ATOM   1278  OD2 ASP A 163     162.541 162.072  24.652  1.00 48.66           O1-
ATOM   1279  N   PHE A 164     158.504 162.241  21.723  1.00  6.97           N  
ATOM   1280  CA  PHE A 164     158.430 162.951  20.443  1.00  4.44           C  
ATOM   1281  C   PHE A 164     157.081 162.782  19.771  1.00 17.03           C  
ATOM   1282  O   PHE A 164     156.080 162.359  20.426  1.00 31.56           O  
ATOM   1283  CB  PHE A 164     159.549 162.427  19.516  1.00 19.17           C  
ATOM   1284  CG  PHE A 164     159.525 160.911  19.439  1.00 29.58           C  
ATOM   1285  CD1 PHE A 164     159.788 160.149  20.570  1.00 19.32           C  
ATOM   1286  CD2 PHE A 164     159.261 160.297  18.224  1.00 21.19           C  
ATOM   1287  CE1 PHE A 164     159.790 158.763  20.480  1.00  9.04           C  
ATOM   1288  CE2 PHE A 164     159.263 158.905  18.143  1.00  8.99           C  
ATOM   1289  CZ  PHE A 164     159.525 158.136  19.269  1.00 22.63           C  
ATOM   1290  N   VAL A 165     157.010 163.142  18.480  1.00 17.35           N  
ATOM   1291  CA  VAL A 165     155.716 163.107  17.811  1.00 13.63           C  
ATOM   1292  C   VAL A 165     155.579 161.967  16.813  1.00 18.87           C  
ATOM   1293  O   VAL A 165     156.334 161.882  15.817  1.00 39.89           O  
ATOM   1294  CB  VAL A 165     155.519 164.439  17.088  1.00 41.05           C  
ATOM   1295  CG1 VAL A 165     154.271 164.382  16.220  1.00 26.38           C  
ATOM   1296  CG2 VAL A 165     155.359 165.564  18.104  1.00 48.46           C  
ATOM   1297  N   LEU A 166     154.620 161.062  17.089  1.00 16.24           N  
ATOM   1298  CA  LEU A 166     154.418 159.916  16.193  1.00 14.99           C  
ATOM   1299  C   LEU A 166     153.820 160.296  14.837  1.00  7.52           C  
ATOM   1300  O   LEU A 166     152.862 161.112  14.761  1.00 26.68           O  
ATOM   1301  CB  LEU A 166     153.484 158.923  16.893  1.00 22.27           C  
ATOM   1302  CG  LEU A 166     154.221 157.921  17.771  1.00 17.77           C  
ATOM   1303  CD1 LEU A 166     155.219 158.587  18.718  1.00 28.46           C  
ATOM   1304  CD2 LEU A 166     153.261 157.128  18.652  1.00 12.24           C  
ATOM   1305  N   SER A 167     154.408 159.722  13.777  1.00 11.03           N  
ATOM   1306  CA  SER A 167     153.816 159.880  12.456  1.00 14.03           C  
ATOM   1307  C   SER A 167     152.519 159.127  12.313  1.00 20.39           C  
ATOM   1308  O   SER A 167     152.117 158.323  13.197  1.00 39.04           O  
ATOM   1309  CB  SER A 167     154.826 159.359  11.430  1.00 21.51           C  
ATOM   1310  OG  SER A 167     154.522 157.987  11.114  1.00 45.82           O  
ATOM   1311  N   PRO A 168     151.824 159.398  11.208  1.00 32.47           N  
ATOM   1312  CA  PRO A 168     150.606 158.676  10.933  1.00 30.97           C  
ATOM   1313  C   PRO A 168     150.813 157.178  10.983  1.00 35.27           C  
ATOM   1314  O   PRO A 168     149.990 156.415  11.497  1.00 12.83           O  
ATOM   1315  CB  PRO A 168     150.127 159.085   9.540  1.00 17.04           C  
ATOM   1316  CG  PRO A 168     150.855 160.383   9.152  1.00  5.94           C  
ATOM   1317  CD  PRO A 168     151.752 160.647  10.458  1.00 12.50           C  
ATOM   1318  N   ASP A 169     151.924 156.744  10.365  1.00 15.38           N  
ATOM   1319  CA  ASP A 169     152.201 155.307  10.274  1.00 16.80           C  
ATOM   1320  C   ASP A 169     152.353 154.666  11.627  1.00 15.44           C  
ATOM   1321  O   ASP A 169     152.000 153.471  11.832  1.00 48.07           O  
ATOM   1322  CB  ASP A 169     153.503 155.116   9.490  1.00 55.94           C  
ATOM   1323  CG  ASP A 169     153.391 155.758   8.121  1.00 40.56           C  
ATOM   1324  OD1 ASP A 169     152.312 155.701   7.537  1.00 47.43           O  
ATOM   1325  OD2 ASP A 169     154.390 156.300   7.651  1.00 43.05           O1-
ATOM   1326  N   GLU A 170     152.923 155.436  12.556  1.00  7.30           N  
ATOM   1327  CA  GLU A 170     153.195 154.894  13.864  1.00 15.49           C  
ATOM   1328  C   GLU A 170     151.989 154.849  14.789  1.00 25.83           C  
ATOM   1329  O   GLU A 170     151.884 153.933  15.671  1.00 29.19           O  
ATOM   1330  CB  GLU A 170     154.311 155.737  14.469  1.00  8.50           C  
ATOM   1331  CG  GLU A 170     155.614 155.635  13.649  1.00 24.35           C  
ATOM   1332  CD  GLU A 170     156.518 156.791  13.978  1.00 26.26           C  
ATOM   1333  OE1 GLU A 170     156.632 157.131  15.143  1.00 44.03           O  
ATOM   1334  OE2 GLU A 170     157.113 157.341  13.055  1.00 41.08           O1-
ATOM   1335  N   ILE A 171     151.070 155.823  14.637  1.00 21.91           N  
ATOM   1336  CA  ILE A 171     149.786 155.682  15.317  1.00 15.78           C  
ATOM   1337  C   ILE A 171     149.016 154.478  14.804  1.00 13.88           C  
ATOM   1338  O   ILE A 171     148.303 153.771  15.565  1.00 23.11           O  
ATOM   1339  CB  ILE A 171     148.970 156.941  15.046  1.00 23.48           C  
ATOM   1340  CG1 ILE A 171     149.839 158.172  15.220  1.00  4.36           C  
ATOM   1341  CG2 ILE A 171     147.815 157.061  16.035  1.00 11.18           C  
ATOM   1342  CD1 ILE A 171     149.671 158.807  16.607  1.00  7.93           C  
ATOM   1343  N   ASN A 172     149.124 154.254  13.484  1.00 17.51           N  
ATOM   1344  CA  ASN A 172     148.347 153.180  12.898  1.00 26.05           C  
ATOM   1345  C   ASN A 172     148.684 151.829  13.481  1.00 30.18           C  
ATOM   1346  O   ASN A 172     147.783 151.036  13.837  1.00 34.48           O  
ATOM   1347  CB  ASN A 172     148.588 153.171  11.375  1.00 32.03           C  
ATOM   1348  CG  ASN A 172     147.361 152.589  10.667  1.00 43.10           C  
ATOM   1349  ND2 ASN A 172     147.607 151.484   9.931  1.00 48.39           N  
ATOM   1350  OD1 ASN A 172     146.241 153.089  10.766  1.00 53.42           O  
ATOM   1351  N   THR A 173     149.997 151.524  13.557  1.00 22.51           N  
ATOM   1352  CA  THR A 173     150.366 150.228  14.103  1.00 15.13           C  
ATOM   1353  C   THR A 173     149.983 150.090  15.553  1.00 11.13           C  
ATOM   1354  O   THR A 173     149.406 149.060  15.979  1.00 39.97           O  
ATOM   1355  CB  THR A 173     151.864 150.024  13.945  1.00 32.56           C  
ATOM   1356  CG2 THR A 173     152.317 150.411  12.545  1.00 57.07           C  
ATOM   1357  OG1 THR A 173     152.561 150.827  14.892  1.00 40.35           O  
ATOM   1358  N   ILE A 174     150.334 151.118  16.360  1.00 24.61           N  
ATOM   1359  CA  ILE A 174     149.939 151.060  17.772  1.00 29.20           C  
ATOM   1360  C   ILE A 174     148.424 150.847  17.959  1.00 32.02           C  
ATOM   1361  O   ILE A 174     147.970 150.075  18.841  1.00 35.35           O  
ATOM   1362  CB  ILE A 174     150.361 152.367  18.456  1.00 21.59           C  
ATOM   1363  CG1 ILE A 174     151.805 152.263  18.985  1.00 17.03           C  
ATOM   1364  CG2 ILE A 174     149.458 152.634  19.647  1.00 26.27           C  
ATOM   1365  CD1 ILE A 174     152.773 153.218  18.298  1.00  8.09           C  
ATOM   1366  N   TYR A 175     147.619 151.577  17.151  1.00 22.47           N  
ATOM   1367  CA  TYR A 175     146.184 151.278  17.107  1.00 23.58           C  
ATOM   1368  C   TYR A 175     145.931 149.823  16.764  1.00 28.59           C  
ATOM   1369  O   TYR A 175     145.129 149.121  17.438  1.00 42.10           O  
ATOM   1370  CB  TYR A 175     145.551 152.179  16.032  1.00 22.91           C  
ATOM   1371  CG  TYR A 175     144.069 151.873  15.897  1.00 19.02           C  
ATOM   1372  CD1 TYR A 175     143.241 151.894  17.018  1.00 25.40           C  
ATOM   1373  CD2 TYR A 175     143.520 151.589  14.643  1.00 20.32           C  
ATOM   1374  CE1 TYR A 175     141.881 151.637  16.889  1.00 21.50           C  
ATOM   1375  CE2 TYR A 175     142.160 151.332  14.513  1.00 21.97           C  
ATOM   1376  CZ  TYR A 175     141.343 151.358  15.631  1.00 23.38           C  
ATOM   1377  OH  TYR A 175     139.985 151.131  15.508  1.00 56.69           O  
ATOM   1378  N   LEU A 176     146.605 149.355  15.680  1.00 21.08           N  
ATOM   1379  CA  LEU A 176     146.394 147.986  15.223  1.00 22.30           C  
ATOM   1380  C   LEU A 176     146.999 146.939  16.154  1.00 22.31           C  
ATOM   1381  O   LEU A 176     146.784 145.700  15.980  1.00 35.52           O  
ATOM   1382  CB  LEU A 176     147.017 147.849  13.822  1.00 22.56           C  
ATOM   1383  CG  LEU A 176     145.984 147.873  12.690  1.00 19.04           C  
ATOM   1384  CD1 LEU A 176     144.859 148.877  12.941  1.00 34.05           C  
ATOM   1385  CD2 LEU A 176     146.607 148.263  11.345  1.00 17.82           C  
ATOM   1386  N   GLY A 177     147.797 147.419  17.132  1.00 33.26           N  
ATOM   1387  CA  GLY A 177     148.326 146.507  18.139  1.00 44.55           C  
ATOM   1388  C   GLY A 177     149.785 146.184  17.933  1.00 48.13           C  
ATOM   1389  O   GLY A 177     150.450 145.572  18.812  1.00 48.95           O  
ATOM   1390  N   GLY A 178     150.301 146.561  16.750  1.00 40.26           N  
ATOM   1391  CA  GLY A 178     151.714 146.307  16.465  1.00 34.45           C  
ATOM   1392  C   GLY A 178     152.632 146.819  17.560  1.00 32.14           C  
ATOM   1393  O   GLY A 178     152.186 147.484  18.530  1.00 37.02           O  
ATOM   1394  N   PRO A 179     153.938 146.478  17.440  1.00 25.41           N  
ATOM   1395  CA  PRO A 179     154.872 146.947  18.445  1.00 15.06           C  
ATOM   1396  C   PRO A 179     155.583 148.218  18.018  1.00 29.12           C  
ATOM   1397  O   PRO A 179     156.004 148.409  16.872  1.00 17.45           O  
ATOM   1398  CB  PRO A 179     155.899 145.858  18.671  1.00 10.12           C  
ATOM   1399  CG  PRO A 179     156.021 145.097  17.365  1.00 14.42           C  
ATOM   1400  CD  PRO A 179     154.600 145.426  16.671  1.00 10.79           C  
ATOM   1401  N   PHE A 180     155.664 149.128  18.992  1.00 32.14           N  
ATOM   1402  CA  PHE A 180     156.484 150.336  18.872  1.00 30.84           C  
ATOM   1403  C   PHE A 180     156.861 150.827  20.252  1.00 40.15           C  
ATOM   1404  O   PHE A 180     155.991 150.922  21.172  1.00 49.39           O  
ATOM   1405  CB  PHE A 180     155.638 151.384  18.139  1.00 31.08           C  
ATOM   1406  CG  PHE A 180     156.495 152.503  17.583  1.00 49.79           C  
ATOM   1407  CD1 PHE A 180     157.138 152.361  16.357  1.00 48.84           C  
ATOM   1408  CD2 PHE A 180     156.580 153.698  18.277  1.00 53.12           C  
ATOM   1409  CE1 PHE A 180     157.840 153.430  15.817  1.00 71.91           C  
ATOM   1410  CE2 PHE A 180     157.283 154.764  17.730  1.00 46.63           C  
ATOM   1411  CZ  PHE A 180     157.920 154.634  16.506  1.00 45.18           C  
ATOM   1412  N   SER A 181     158.146 151.081  20.461  1.00 48.54           N  
ATOM   1413  CA  SER A 181     158.591 151.207  21.838  1.00 53.81           C  
ATOM   1414  C   SER A 181     158.534 152.607  22.394  1.00 48.61           C  
ATOM   1415  O   SER A 181     159.184 153.561  21.887  1.00 44.35           O  
ATOM   1416  CB  SER A 181     160.014 150.677  21.895  1.00 56.05           C  
ATOM   1417  OG  SER A 181     159.961 149.258  21.719  1.00 59.98           O  
ATOM   1418  N   PRO A 182     157.698 152.756  23.440  1.00 25.76           N  
ATOM   1419  CA  PRO A 182     157.657 154.025  24.163  1.00 21.67           C  
ATOM   1420  C   PRO A 182     158.969 154.271  24.885  1.00 16.97           C  
ATOM   1421  O   PRO A 182     159.784 153.373  25.102  1.00 47.10           O  
ATOM   1422  CB  PRO A 182     156.522 153.952  25.188  1.00 47.01           C  
ATOM   1423  CG  PRO A 182     155.869 152.574  25.098  1.00 44.63           C  
ATOM   1424  CD  PRO A 182     156.898 151.780  24.155  1.00 45.07           C  
ATOM   1425  N   ASN A 183     159.210 155.552  25.217  1.00 27.99           N  
ATOM   1426  CA  ASN A 183     160.440 155.856  25.939  1.00 17.66           C  
ATOM   1427  C   ASN A 183     160.240 156.732  27.160  1.00  2.00           C  
ATOM   1428  O   ASN A 183     161.203 157.088  27.873  1.00  2.00           O  
ATOM   1429  CB  ASN A 183     161.439 156.512  24.960  1.00  2.00           C  
ATOM   1430  CG  ASN A 183     160.922 157.854  24.499  1.00 20.64           C  
ATOM   1431  ND2 ASN A 183     161.544 158.348  23.409  1.00 18.50           N  
ATOM   1432  OD1 ASN A 183     160.018 158.445  25.075  1.00 25.76           O  
ATOM   1433  N   VAL A 184     158.975 157.113  27.415  1.00  9.72           N  
ATOM   1434  CA  VAL A 184     158.675 157.756  28.683  1.00  4.30           C  
ATOM   1435  C   VAL A 184     157.773 156.901  29.562  1.00  9.74           C  
ATOM   1436  O   VAL A 184     158.094 156.636  30.743  1.00 28.27           O  
ATOM   1437  CB  VAL A 184     158.008 159.112  28.394  1.00 16.49           C  
ATOM   1438  CG1 VAL A 184     157.682 159.841  29.703  1.00  6.37           C  
ATOM   1439  CG2 VAL A 184     158.944 159.991  27.563  1.00 10.38           C  
ATOM   1440  N   LEU A 185     156.607 156.488  28.998  1.00 17.82           N  
ATOM   1441  CA  LEU A 185     155.783 155.466  29.670  1.00 11.44           C  
ATOM   1442  C   LEU A 185     155.674 154.183  28.855  1.00 16.17           C  
ATOM   1443  O   LEU A 185     155.568 154.211  27.601  1.00 21.56           O  
ATOM   1444  CB  LEU A 185     154.357 156.059  29.906  1.00 13.80           C  
ATOM   1445  CG  LEU A 185     154.121 156.487  31.375  1.00 16.72           C  
ATOM   1446  CD1 LEU A 185     155.429 156.597  32.166  1.00 16.41           C  
ATOM   1447  CD2 LEU A 185     153.428 157.855  31.494  1.00 25.36           C  
ATOM   1448  N   ASN A 186     155.748 153.032  29.550  1.00 30.10           N  
ATOM   1449  CA  ASN A 186     155.656 151.753  28.835  1.00 30.23           C  
ATOM   1450  C   ASN A 186     154.777 150.748  29.560  1.00 37.05           C  
ATOM   1451  O   ASN A 186     155.102 150.286  30.679  1.00 35.26           O  
ATOM   1452  CB  ASN A 186     157.093 151.197  28.688  1.00 26.61           C  
ATOM   1453  CG  ASN A 186     157.116 150.095  27.652  1.00 35.33           C  
ATOM   1454  ND2 ASN A 186     155.927 149.500  27.454  1.00 38.15           N  
ATOM   1455  OD1 ASN A 186     158.136 149.772  27.045  1.00 29.20           O  
ATOM   1456  N   TRP A 187     153.600 150.446  28.946  1.00 37.08           N  
ATOM   1457  CA  TRP A 187     152.688 149.487  29.569  1.00 31.78           C  
ATOM   1458  C   TRP A 187     153.353 148.136  29.867  1.00 36.42           C  
ATOM   1459  O   TRP A 187     153.070 147.499  30.916  1.00 31.04           O  
ATOM   1460  CB  TRP A 187     151.508 149.275  28.611  1.00 15.78           C  
ATOM   1461  CG  TRP A 187     150.294 148.764  29.364  1.00 14.09           C  
ATOM   1462  CD1 TRP A 187     149.580 147.579  29.081  1.00 18.49           C  
ATOM   1463  CD2 TRP A 187     149.592 149.408  30.470  1.00 12.86           C  
ATOM   1464  CE2 TRP A 187     148.491 148.578  30.804  1.00 14.34           C  
ATOM   1465  CE3 TRP A 187     149.801 150.583  31.190  1.00 20.23           C  
ATOM   1466  NE1 TRP A 187     148.505 147.407  29.894  1.00 22.04           N  
ATOM   1467  CZ2 TRP A 187     147.635 148.941  31.833  1.00  9.08           C  
ATOM   1468  CZ3 TRP A 187     148.945 150.943  32.214  1.00 15.89           C  
ATOM   1469  CH2 TRP A 187     147.855 150.113  32.538  1.00 14.15           C  
ATOM   1470  N   ARG A 188     154.220 147.669  28.924  1.00 14.18           N  
ATOM   1471  CA  ARG A 188     154.885 146.374  29.134  1.00 22.61           C  
ATOM   1472  C   ARG A 188     155.991 146.421  30.178  1.00 23.99           C  
ATOM   1473  O   ARG A 188     156.714 145.392  30.411  1.00 44.52           O  
ATOM   1474  CB  ARG A 188     155.472 145.918  27.788  1.00 18.74           C  
ATOM   1475  CG  ARG A 188     154.449 145.185  26.905  1.00 38.63           C  
ATOM   1476  CD  ARG A 188     154.637 145.517  25.416  1.00 41.88           C  
ATOM   1477  NE  ARG A 188     155.275 144.402  24.706  1.00 55.38           N  
ATOM   1478  CZ  ARG A 188     154.809 144.113  23.475  1.00 51.66           C  
ATOM   1479  NH1 ARG A 188     153.816 144.821  22.956  1.00 52.40           N1+
ATOM   1480  NH2 ARG A 188     155.347 143.105  22.783  1.00 50.27           N  
ATOM   1481  N   ALA A 189     156.197 147.602  30.771  1.00 34.98           N  
ATOM   1482  CA  ALA A 189     157.261 147.729  31.777  1.00 31.81           C  
ATOM   1483  C   ALA A 189     156.926 148.813  32.780  1.00 35.50           C  
ATOM   1484  O   ALA A 189     157.664 149.769  33.013  1.00 29.57           O  
ATOM   1485  CB  ALA A 189     158.557 148.082  31.041  1.00  9.52           C  
ATOM   1486  N   LEU A 190     155.730 148.660  33.366  1.00 21.02           N  
ATOM   1487  CA  LEU A 190     155.165 149.754  34.154  1.00 16.22           C  
ATOM   1488  C   LEU A 190     155.609 149.778  35.610  1.00 24.23           C  
ATOM   1489  O   LEU A 190     155.440 148.774  36.373  1.00 44.11           O  
ATOM   1490  CB  LEU A 190     153.640 149.631  34.101  1.00 27.24           C  
ATOM   1491  CG  LEU A 190     152.935 150.986  34.077  1.00 27.62           C  
ATOM   1492  CD1 LEU A 190     152.624 151.468  32.662  1.00 33.93           C  
ATOM   1493  CD2 LEU A 190     151.583 150.955  34.814  1.00 16.23           C  
ATOM   1494  N   LYS A 191     156.200 150.929  36.000  1.00 29.43           N  
ATOM   1495  CA  LYS A 191     156.400 151.212  37.419  1.00 25.71           C  
ATOM   1496  C   LYS A 191     155.298 152.096  37.967  1.00 26.48           C  
ATOM   1497  O   LYS A 191     155.219 153.320  37.641  1.00 43.62           O  
ATOM   1498  CB  LYS A 191     157.730 151.949  37.552  1.00 43.64           C  
ATOM   1499  CG  LYS A 191     158.891 151.030  37.943  1.00 48.88           C  
ATOM   1500  CD  LYS A 191     160.233 151.773  38.001  1.00 57.89           C  
ATOM   1501  CE  LYS A 191     160.962 151.557  39.333  1.00 45.01           C  
ATOM   1502  NZ  LYS A 191     162.299 152.141  39.269  1.00 54.76           N1+
ATOM   1503  N   TYR A 192     154.399 151.488  38.779  1.00 30.72           N  
ATOM   1504  CA  TYR A 192     153.255 152.265  39.259  1.00 27.51           C  
ATOM   1505  C   TYR A 192     152.971 152.114  40.743  1.00 31.74           C  
ATOM   1506  O   TYR A 192     153.765 151.493  41.515  1.00 39.24           O  
ATOM   1507  CB  TYR A 192     152.028 151.847  38.431  1.00 39.14           C  
ATOM   1508  CG  TYR A 192     151.721 150.364  38.599  1.00 47.80           C  
ATOM   1509  CD1 TYR A 192     152.443 149.406  37.885  1.00 56.70           C  
ATOM   1510  CD2 TYR A 192     150.657 149.955  39.411  1.00 43.33           C  
ATOM   1511  CE1 TYR A 192     152.103 148.057  37.982  1.00 58.00           C  
ATOM   1512  CE2 TYR A 192     150.321 148.609  39.506  1.00 34.23           C  
ATOM   1513  CZ  TYR A 192     151.032 147.667  38.791  1.00 52.85           C  
ATOM   1514  OH  TYR A 192     150.701 146.333  38.883  1.00 56.55           O  
ATOM   1515  N   GLU A 193     151.849 152.742  41.172  1.00 25.01           N  
ATOM   1516  CA  GLU A 193     151.487 152.723  42.591  1.00 34.75           C  
ATOM   1517  C   GLU A 193     150.007 152.872  42.828  1.00 36.99           C  
ATOM   1518  O   GLU A 193     149.383 153.931  42.473  1.00 40.03           O  
ATOM   1519  CB  GLU A 193     152.224 153.875  43.282  1.00 46.11           C  
ATOM   1520  CG  GLU A 193     152.240 153.699  44.807  1.00 49.02           C  
ATOM   1521  CD  GLU A 193     153.126 154.750  45.435  1.00 48.57           C  
ATOM   1522  OE1 GLU A 193     154.339 154.617  45.358  1.00 55.84           O  
ATOM   1523  OE2 GLU A 193     152.589 155.702  45.998  1.00 56.05           O1-
ATOM   1524  N   VAL A 194     149.408 151.823  43.413  1.00 38.80           N  
ATOM   1525  CA  VAL A 194     147.965 151.802  43.556  1.00 35.65           C  
ATOM   1526  C   VAL A 194     147.482 152.285  44.911  1.00 39.03           C  
ATOM   1527  O   VAL A 194     148.177 152.119  45.952  1.00 43.95           O  
ATOM   1528  CB  VAL A 194     147.498 150.371  43.333  1.00 36.42           C  
ATOM   1529  CG1 VAL A 194     146.205 150.109  44.091  1.00 47.46           C  
ATOM   1530  CG2 VAL A 194     147.249 150.132  41.849  1.00 42.77           C  
ATOM   1531  N   GLN A 195     146.286 152.917  44.903  1.00 23.80           N  
ATOM   1532  CA  GLN A 195     145.684 153.373  46.153  1.00 21.96           C  
ATOM   1533  C   GLN A 195     144.170 153.333  46.104  1.00 27.77           C  
ATOM   1534  O   GLN A 195     143.525 153.736  45.102  1.00 51.76           O  
ATOM   1535  CB  GLN A 195     146.150 154.812  46.386  1.00 41.04           C  
ATOM   1536  CG  GLN A 195     146.181 155.188  47.873  1.00 53.21           C  
ATOM   1537  CD  GLN A 195     147.124 154.270  48.618  1.00 54.16           C  
ATOM   1538  NE2 GLN A 195     148.381 154.265  48.130  1.00 52.82           N  
ATOM   1539  OE1 GLN A 195     146.776 153.597  49.575  1.00 55.84           O  
ATOM   1540  N   GLY A 196     143.575 152.800  47.192  1.00 59.56           N  
ATOM   1541  CA  GLY A 196     142.116 152.741  47.263  1.00 40.98           C  
ATOM   1542  C   GLY A 196     141.534 151.550  46.531  1.00 47.03           C  
ATOM   1543  O   GLY A 196     142.221 150.511  46.308  1.00 47.37           O  
ATOM   1544  N   GLU A 197     140.238 151.680  46.171  1.00 53.70           N  
ATOM   1545  CA  GLU A 197     139.530 150.550  45.580  1.00 43.51           C  
ATOM   1546  C   GLU A 197     139.711 150.425  44.090  1.00 35.51           C  
ATOM   1547  O   GLU A 197     138.819 150.859  43.280  1.00 40.30           O  
ATOM   1548  CB  GLU A 197     138.039 150.737  45.900  1.00 47.00           C  
ATOM   1549  CG  GLU A 197     137.180 149.567  45.408  1.00 44.05           C  
ATOM   1550  CD  GLU A 197     136.574 148.857  46.599  1.00 42.85           C  
ATOM   1551  OE1 GLU A 197     137.282 148.631  47.569  1.00 41.43           O  
ATOM   1552  OE2 GLU A 197     135.386 148.537  46.546  1.00 41.96           O1-
ATOM   1553  N   VAL A 198     140.876 149.876  43.683  1.00 27.79           N  
ATOM   1554  CA  VAL A 198     141.069 149.607  42.270  1.00 27.82           C  
ATOM   1555  C   VAL A 198     141.578 148.198  42.002  1.00 31.08           C  
ATOM   1556  O   VAL A 198     142.314 147.590  42.832  1.00 37.72           O  
ATOM   1557  CB  VAL A 198     142.062 150.635  41.707  1.00 28.46           C  
ATOM   1558  CG1 VAL A 198     142.836 151.305  42.838  1.00 38.90           C  
ATOM   1559  CG2 VAL A 198     143.058 149.955  40.776  1.00 36.10           C  
ATOM   1560  N   PHE A 199     141.155 147.640  40.847  1.00 27.82           N  
ATOM   1561  CA  PHE A 199     141.480 146.248  40.556  1.00 13.31           C  
ATOM   1562  C   PHE A 199     142.201 146.041  39.242  1.00 27.27           C  
ATOM   1563  O   PHE A 199     142.092 146.875  38.293  1.00 33.76           O  
ATOM   1564  CB  PHE A 199     140.170 145.452  40.514  1.00  8.64           C  
ATOM   1565  CG  PHE A 199     139.450 145.541  41.836  1.00 24.85           C  
ATOM   1566  CD1 PHE A 199     139.861 144.764  42.911  1.00 31.26           C  
ATOM   1567  CD2 PHE A 199     138.348 146.373  41.952  1.00 29.33           C  
ATOM   1568  CE1 PHE A 199     139.171 144.831  44.110  1.00 30.44           C  
ATOM   1569  CE2 PHE A 199     137.661 146.435  43.158  1.00 32.50           C  
ATOM   1570  CZ  PHE A 199     138.069 145.665  44.241  1.00 23.56           C  
ATOM   1571  N   THR A 200     142.960 144.931  39.164  1.00 26.24           N  
ATOM   1572  CA  THR A 200     143.584 144.594  37.897  1.00 24.29           C  
ATOM   1573  C   THR A 200     143.021 143.333  37.265  1.00 25.61           C  
ATOM   1574  O   THR A 200     143.196 142.198  37.777  1.00 45.91           O  
ATOM   1575  CB  THR A 200     145.075 144.419  38.135  1.00 39.09           C  
ATOM   1576  CG2 THR A 200     145.845 144.440  36.812  1.00 30.52           C  
ATOM   1577  OG1 THR A 200     145.561 145.487  38.966  1.00 46.70           O  
ATOM   1578  N   LYS A 201     142.294 143.535  36.155  1.00 22.45           N  
ATOM   1579  CA  LYS A 201     141.709 142.409  35.470  1.00 12.58           C  
ATOM   1580  C   LYS A 201     142.032 142.397  33.991  1.00 14.82           C  
ATOM   1581  O   LYS A 201     142.608 143.379  33.431  1.00 24.25           O  
ATOM   1582  CB  LYS A 201     140.201 142.496  35.663  1.00 11.21           C  
ATOM   1583  CG  LYS A 201     139.809 142.511  37.150  1.00 25.54           C  
ATOM   1584  CD  LYS A 201     138.807 141.408  37.503  1.00 36.08           C  
ATOM   1585  CE  LYS A 201     138.957 140.937  38.949  1.00 45.81           C  
ATOM   1586  NZ  LYS A 201     137.811 140.109  39.308  1.00 58.56           N1+
ATOM   1587  N   PRO A 202     141.711 141.268  33.333  1.00 17.60           N  
ATOM   1588  CA  PRO A 202     141.933 141.197  31.890  1.00 15.39           C  
ATOM   1589  C   PRO A 202     141.111 142.236  31.159  1.00 18.77           C  
ATOM   1590  O   PRO A 202     140.048 142.676  31.599  1.00 31.25           O  
ATOM   1591  CB  PRO A 202     141.546 139.799  31.416  1.00 23.71           C  
ATOM   1592  CG  PRO A 202     141.423 138.912  32.649  1.00 20.90           C  
ATOM   1593  CD  PRO A 202     141.155 140.004  33.784  1.00 26.53           C  
ATOM   1594  N   GLN A 203     141.654 142.685  30.016  1.00 22.34           N  
ATOM   1595  CA  GLN A 203     141.045 143.814  29.326  1.00 23.67           C  
ATOM   1596  C   GLN A 203     139.861 143.411  28.489  1.00 28.46           C  
ATOM   1597  O   GLN A 203     139.707 142.231  28.076  1.00 33.68           O  
ATOM   1598  CB  GLN A 203     142.116 144.470  28.444  1.00 13.54           C  
ATOM   1599  CG  GLN A 203     142.432 143.647  27.193  1.00  4.47           C  
ATOM   1600  CD  GLN A 203     143.609 144.261  26.450  1.00 21.80           C  
ATOM   1601  NE2 GLN A 203     143.497 144.199  25.106  1.00 25.77           N  
ATOM   1602  OE1 GLN A 203     144.574 144.756  27.015  1.00 40.82           O  
ATOM   1603  N   LEU A 204     138.974 144.393  28.258  1.00 35.14           N  
ATOM   1604  CA  LEU A 204     137.737 144.084  27.576  1.00 24.41           C  
ATOM   1605  C   LEU A 204     137.829 144.265  26.074  1.00 28.10           C  
ATOM   1606  O   LEU A 204     137.171 143.531  25.291  1.00 45.17           O  
ATOM   1607  CB  LEU A 204     136.639 144.989  28.154  1.00 19.64           C  
ATOM   1608  CG  LEU A 204     136.069 144.478  29.487  1.00 24.99           C  
ATOM   1609  CD1 LEU A 204     134.975 145.388  30.042  1.00 11.51           C  
ATOM   1610  CD2 LEU A 204     135.438 143.092  29.350  1.00 14.71           C  
ATOM   1611  N   TRP A 205     138.627 145.266  25.641  1.00 39.48           N  
ATOM   1612  CA  TRP A 205     138.858 145.400  24.213  1.00 33.61           C  
ATOM   1613  C   TRP A 205     139.906 144.441  23.695  1.00 42.28           C  
ATOM   1614  O   TRP A 205     140.696 143.858  24.482  1.00 42.48           O  
ATOM   1615  CB  TRP A 205     139.309 146.830  23.921  1.00 31.45           C  
ATOM   1616  CG  TRP A 205     140.354 147.235  24.915  1.00 30.28           C  
ATOM   1617  CD1 TRP A 205     141.735 146.948  24.861  1.00 22.67           C  
ATOM   1618  CD2 TRP A 205     140.137 147.984  26.126  1.00 23.39           C  
ATOM   1619  CE2 TRP A 205     141.391 148.120  26.767  1.00 16.46           C  
ATOM   1620  CE3 TRP A 205     139.007 148.535  26.712  1.00 27.73           C  
ATOM   1621  NE1 TRP A 205     142.409 147.449  25.931  1.00 17.42           N  
ATOM   1622  CZ2 TRP A 205     141.480 148.804  27.963  1.00 19.01           C  
ATOM   1623  CZ3 TRP A 205     139.095 149.215  27.902  1.00 38.16           C  
ATOM   1624  CH2 TRP A 205     140.343 149.346  28.536  1.00 29.56           C  
ATOM   1625  N   PRO A 206     139.887 144.233  22.370  1.00 37.47           N  
ATOM   1626  CA  PRO A 206     140.865 143.341  21.757  1.00 41.21           C  
ATOM   1627  C   PRO A 206     142.243 143.969  21.731  1.00 36.76           C  
ATOM   1628  O   PRO A 206     142.420 145.172  21.933  1.00 45.68           O  
ATOM   1629  CB  PRO A 206     140.418 143.045  20.329  1.00 41.87           C  
ATOM   1630  CG  PRO A 206     139.376 144.088  19.944  1.00 41.49           C  
ATOM   1631  CD  PRO A 206     138.874 144.581  21.384  1.00 65.17           C  
ATOM   1632  OXT PRO A 206     143.260 143.312  21.507  1.00 39.97           O1-
TER   
HETATM 1633 CA    CA A 301     139.704 169.632  39.787  1.00 24.68          CA  
HETATM 1634 CA    CA A 302     143.348 170.919  37.813  1.00 20.34          CA  
ATOM   1635  N   GLN B   1     120.181 112.211  33.211  1.00 49.88           N  
ATOM   1636  CA  GLN B   1     121.234 112.714  32.332  1.00 49.98           C  
ATOM   1637  C   GLN B   1     120.804 112.790  30.880  1.00 42.06           C  
ATOM   1638  O   GLN B   1     120.746 111.767  30.146  1.00 51.34           O  
ATOM   1639  CB  GLN B   1     122.437 111.783  32.469  1.00 57.66           C  
ATOM   1640  CG  GLN B   1     123.586 112.429  33.255  1.00 56.57           C  
ATOM   1641  CD  GLN B   1     123.101 112.824  34.633  1.00 56.15           C  
ATOM   1642  NE2 GLN B   1     123.756 113.881  35.164  1.00 56.91           N  
ATOM   1643  OE1 GLN B   1     122.212 112.230  35.222  1.00 59.82           O  
ATOM   1644  N   THR B   2     120.455 114.026  30.456  1.00 41.83           N  
ATOM   1645  CA  THR B   2     120.010 114.226  29.088  1.00 50.71           C  
ATOM   1646  C   THR B   2     120.901 115.181  28.303  1.00 41.67           C  
ATOM   1647  O   THR B   2     121.244 116.301  28.770  1.00 42.37           O  
ATOM   1648  CB  THR B   2     118.585 114.775  29.135  1.00 53.20           C  
ATOM   1649  CG2 THR B   2     117.745 114.184  28.005  1.00 52.87           C  
ATOM   1650  OG1 THR B   2     117.976 114.436  30.384  1.00 43.26           O  
ATOM   1651  N   ASP B   3     121.337 114.708  27.106  1.00 32.19           N  
ATOM   1652  CA  ASP B   3     122.099 115.572  26.202  1.00 34.91           C  
ATOM   1653  C   ASP B   3     121.198 116.486  25.365  1.00 41.46           C  
ATOM   1654  O   ASP B   3     120.723 116.095  24.267  1.00 54.32           O  
ATOM   1655  CB  ASP B   3     122.909 114.657  25.257  1.00 46.27           C  
ATOM   1656  CG  ASP B   3     123.820 115.504  24.381  1.00 49.97           C  
ATOM   1657  OD1 ASP B   3     124.056 116.662  24.731  1.00 37.25           O  
ATOM   1658  OD2 ASP B   3     124.281 114.995  23.362  1.00 33.21           O1-
ATOM   1659  N   MET B   4     120.925 117.690  25.904  1.00 40.74           N  
ATOM   1660  CA  MET B   4     119.982 118.595  25.242  1.00 28.15           C  
ATOM   1661  C   MET B   4     120.582 119.301  24.039  1.00 26.20           C  
ATOM   1662  O   MET B   4     120.143 120.414  23.646  1.00 35.41           O  
ATOM   1663  CB  MET B   4     119.537 119.635  26.274  1.00 36.66           C  
ATOM   1664  CG  MET B   4     118.543 119.066  27.295  1.00 43.83           C  
ATOM   1665  SD  MET B   4     117.108 118.315  26.515  1.00 50.94           S  
ATOM   1666  CE  MET B   4     116.076 119.786  26.427  1.00 37.72           C  
ATOM   1667  N   SER B   5     121.624 118.678  23.459  1.00 17.28           N  
ATOM   1668  CA  SER B   5     122.322 119.327  22.340  1.00 18.14           C  
ATOM   1669  C   SER B   5     121.419 119.618  21.164  1.00 17.15           C  
ATOM   1670  O   SER B   5     120.788 118.705  20.566  1.00 42.04           O  
ATOM   1671  CB  SER B   5     123.459 118.396  21.902  1.00 34.50           C  
ATOM   1672  OG  SER B   5     124.548 119.193  21.419  1.00 57.48           O  
ATOM   1673  N   ARG B   6     121.315 120.920  20.835  1.00 45.30           N  
ATOM   1674  CA  ARG B   6     120.545 121.320  19.657  1.00 49.48           C  
ATOM   1675  C   ARG B   6     119.056 121.363  19.889  1.00 54.78           C  
ATOM   1676  O   ARG B   6     118.242 121.242  18.920  1.00 51.22           O  
ATOM   1677  CB  ARG B   6     120.869 120.326  18.539  1.00 41.09           C  
ATOM   1678  CG  ARG B   6     122.260 120.575  17.939  1.00 49.56           C  
ATOM   1679  CD  ARG B   6     122.372 121.964  17.300  1.00 45.94           C  
ATOM   1680  NE  ARG B   6     123.216 121.908  16.106  1.00 50.05           N  
ATOM   1681  CZ  ARG B   6     123.180 122.964  15.273  1.00 54.54           C  
ATOM   1682  NH1 ARG B   6     122.408 123.999  15.547  1.00 50.98           N1+
ATOM   1683  NH2 ARG B   6     123.920 122.952  14.160  1.00 55.97           N  
ATOM   1684  N   LYS B   7     118.670 121.505  21.166  1.00 43.55           N  
ATOM   1685  CA  LYS B   7     117.252 121.614  21.479  1.00 39.73           C  
ATOM   1686  C   LYS B   7     116.933 122.826  22.331  1.00 39.69           C  
ATOM   1687  O   LYS B   7     117.857 123.455  22.919  1.00 43.29           O  
ATOM   1688  CB  LYS B   7     116.837 120.338  22.222  1.00 40.80           C  
ATOM   1689  CG  LYS B   7     116.267 119.264  21.280  1.00 60.88           C  
ATOM   1690  CD  LYS B   7     116.497 117.841  21.798  1.00 41.16           C  
ATOM   1691  CE  LYS B   7     117.227 116.953  20.779  1.00 45.89           C  
ATOM   1692  NZ  LYS B   7     117.947 115.888  21.479  1.00 45.74           N1+
ATOM   1693  N   ALA B   8     115.659 123.226  22.393  1.00 24.63           N  
ATOM   1694  CA  ALA B   8     115.286 124.297  23.305  1.00 20.58           C  
ATOM   1695  C   ALA B   8     113.927 124.052  23.901  1.00 23.45           C  
ATOM   1696  O   ALA B   8     113.062 123.378  23.333  1.00 37.66           O  
ATOM   1697  CB  ALA B   8     115.270 125.607  22.523  1.00 22.52           C  
ATOM   1698  N   PHE B   9     113.753 124.569  25.128  1.00 15.34           N  
ATOM   1699  CA  PHE B   9     112.417 124.594  25.715  1.00 23.54           C  
ATOM   1700  C   PHE B   9     111.550 125.659  25.082  1.00 29.39           C  
ATOM   1701  O   PHE B   9     111.927 126.872  25.055  1.00 48.55           O  
ATOM   1702  CB  PHE B   9     112.565 124.911  27.215  1.00 36.16           C  
ATOM   1703  CG  PHE B   9     113.178 123.739  27.956  1.00 50.10           C  
ATOM   1704  CD1 PHE B   9     112.864 122.439  27.591  1.00 56.13           C  
ATOM   1705  CD2 PHE B   9     114.042 123.977  29.018  1.00 42.11           C  
ATOM   1706  CE1 PHE B   9     113.417 121.372  28.290  1.00 54.67           C  
ATOM   1707  CE2 PHE B   9     114.593 122.901  29.714  1.00 43.81           C  
ATOM   1708  CZ  PHE B   9     114.286 121.599  29.350  1.00 51.75           C  
ATOM   1709  N   VAL B  10     110.401 125.245  24.526  1.00 29.02           N  
ATOM   1710  CA  VAL B  10     109.493 126.248  24.002  1.00 25.42           C  
ATOM   1711  C   VAL B  10     108.227 126.415  24.847  1.00 29.08           C  
ATOM   1712  O   VAL B  10     107.446 125.446  25.061  1.00 33.65           O  
ATOM   1713  CB  VAL B  10     109.114 125.863  22.559  1.00 18.33           C  
ATOM   1714  CG1 VAL B  10     109.176 124.353  22.364  1.00 31.63           C  
ATOM   1715  CG2 VAL B  10     107.707 126.355  22.251  1.00 14.87           C  
ATOM   1716  N   PHE B  11     108.067 127.647  25.413  1.00 32.46           N  
ATOM   1717  CA  PHE B  11     106.818 128.016  26.105  1.00 38.11           C  
ATOM   1718  C   PHE B  11     105.878 128.815  25.205  1.00 48.33           C  
ATOM   1719  O   PHE B  11     106.066 130.059  25.024  1.00 47.36           O  
ATOM   1720  CB  PHE B  11     107.180 128.910  27.312  1.00 20.52           C  
ATOM   1721  CG  PHE B  11     108.218 128.273  28.224  1.00 18.98           C  
ATOM   1722  CD1 PHE B  11     109.528 128.082  27.794  1.00 33.84           C  
ATOM   1723  CD2 PHE B  11     107.864 127.969  29.532  1.00 45.64           C  
ATOM   1724  CE1 PHE B  11     110.479 127.592  28.683  1.00 37.76           C  
ATOM   1725  CE2 PHE B  11     108.825 127.480  30.412  1.00 52.62           C  
ATOM   1726  CZ  PHE B  11     110.131 127.293  29.991  1.00 40.52           C  
ATOM   1727  N   PRO B  12     104.875 128.141  24.609  1.00 54.77           N  
ATOM   1728  CA  PRO B  12     104.150 128.795  23.509  1.00 55.06           C  
ATOM   1729  C   PRO B  12     103.070 129.807  23.927  1.00 37.17           C  
ATOM   1730  O   PRO B  12     102.634 130.633  23.133  1.00 32.01           O  
ATOM   1731  CB  PRO B  12     103.516 127.707  22.639  1.00 40.33           C  
ATOM   1732  CG  PRO B  12     104.159 126.384  23.019  1.00 46.42           C  
ATOM   1733  CD  PRO B  12     104.650 126.706  24.508  1.00 52.64           C  
ATOM   1734  N   LYS B  13     102.565 129.726  25.186  1.00 32.09           N  
ATOM   1735  CA  LYS B  13     101.606 130.793  25.588  1.00 35.36           C  
ATOM   1736  C   LYS B  13     101.723 131.278  27.040  1.00 35.29           C  
ATOM   1737  O   LYS B  13     102.238 130.558  27.947  1.00 48.86           O  
ATOM   1738  CB  LYS B  13     100.162 130.302  25.298  1.00 55.12           C  
ATOM   1739  CG  LYS B  13      99.876 128.886  25.812  1.00 52.47           C  
ATOM   1740  CD  LYS B  13      98.401 128.474  25.614  1.00 59.14           C  
ATOM   1741  CE  LYS B  13      98.145 126.977  25.883  1.00 58.92           C  
ATOM   1742  NZ  LYS B  13      97.931 126.755  27.321  1.00 57.47           N1+
ATOM   1743  N   GLU B  14     101.293 132.568  27.257  1.00 53.00           N  
ATOM   1744  CA  GLU B  14     101.404 133.199  28.590  1.00 49.84           C  
ATOM   1745  C   GLU B  14     100.620 132.480  29.648  1.00 48.95           C  
ATOM   1746  O   GLU B  14      99.385 132.193  29.466  1.00 59.07           O  
ATOM   1747  CB  GLU B  14     100.882 134.645  28.466  1.00 53.78           C  
ATOM   1748  CG  GLU B  14     100.887 135.391  29.818  1.00 41.95           C  
ATOM   1749  CD  GLU B  14     100.448 136.838  29.617  1.00 40.35           C  
ATOM   1750  OE1 GLU B  14     100.590 137.351  28.513  1.00 51.83           O  
ATOM   1751  OE2 GLU B  14      99.970 137.439  30.579  1.00 49.94           O1-
ATOM   1752  N   SER B  15     101.294 132.148  30.765  1.00 30.03           N  
ATOM   1753  CA  SER B  15     100.596 131.364  31.771  1.00 58.68           C  
ATOM   1754  C   SER B  15     101.146 131.495  33.168  1.00 61.34           C  
ATOM   1755  O   SER B  15     102.040 132.337  33.470  1.00 52.28           O  
ATOM   1756  CB  SER B  15     100.661 129.902  31.334  1.00 54.52           C  
ATOM   1757  OG  SER B  15     101.667 129.233  32.100  1.00 66.27           O  
ATOM   1758  N   ASP B  16     100.578 130.647  34.047  1.00 44.14           N  
ATOM   1759  CA  ASP B  16     100.836 130.713  35.476  1.00 48.67           C  
ATOM   1760  C   ASP B  16     101.423 129.404  35.996  1.00 42.21           C  
ATOM   1761  O   ASP B  16     101.707 129.252  37.216  1.00 42.57           O  
ATOM   1762  CB  ASP B  16      99.474 130.954  36.155  1.00 55.16           C  
ATOM   1763  CG  ASP B  16      99.576 132.007  37.243  1.00 50.11           C  
ATOM   1764  OD1 ASP B  16     100.259 133.000  37.028  1.00 54.28           O  
ATOM   1765  OD2 ASP B  16      98.960 131.820  38.294  1.00 55.51           O1-
ATOM   1766  N   THR B  17     101.559 128.416  35.076  1.00 52.02           N  
ATOM   1767  CA  THR B  17     101.662 127.033  35.528  1.00 58.55           C  
ATOM   1768  C   THR B  17     102.640 126.168  34.730  1.00 59.53           C  
ATOM   1769  O   THR B  17     102.898 124.980  35.071  1.00 49.49           O  
ATOM   1770  CB  THR B  17     100.269 126.440  35.461  1.00 44.59           C  
ATOM   1771  CG2 THR B  17      99.392 127.007  36.577  1.00 48.52           C  
ATOM   1772  OG1 THR B  17      99.668 126.779  34.205  1.00 53.96           O  
ATOM   1773  N   SER B  18     103.165 126.729  33.636  1.00 69.57           N  
ATOM   1774  CA  SER B  18     104.217 126.006  32.903  1.00 61.84           C  
ATOM   1775  C   SER B  18     105.602 126.410  33.350  1.00 61.40           C  
ATOM   1776  O   SER B  18     105.916 127.623  33.480  1.00 66.61           O  
ATOM   1777  CB  SER B  18     104.047 126.331  31.417  1.00 54.02           C  
ATOM   1778  OG  SER B  18     102.762 125.881  30.986  1.00 47.38           O  
ATOM   1779  N   TYR B  19     106.460 125.398  33.635  1.00 43.45           N  
ATOM   1780  CA  TYR B  19     107.873 125.718  33.873  1.00 39.64           C  
ATOM   1781  C   TYR B  19     108.807 124.545  33.752  1.00 38.29           C  
ATOM   1782  O   TYR B  19     108.385 123.384  33.473  1.00 44.85           O  
ATOM   1783  CB  TYR B  19     107.997 126.352  35.279  1.00 37.43           C  
ATOM   1784  CG  TYR B  19     107.622 125.368  36.376  1.00 54.11           C  
ATOM   1785  CD1 TYR B  19     108.541 124.412  36.815  1.00 63.94           C  
ATOM   1786  CD2 TYR B  19     106.380 125.465  37.009  1.00 62.30           C  
ATOM   1787  CE1 TYR B  19     108.226 123.572  37.881  1.00 32.79           C  
ATOM   1788  CE2 TYR B  19     106.064 124.626  38.073  1.00 32.48           C  
ATOM   1789  CZ  TYR B  19     106.982 123.684  38.508  1.00 35.26           C  
ATOM   1790  OH  TYR B  19     106.685 122.867  39.589  1.00 33.84           O  
ATOM   1791  N   VAL B  20     110.110 124.845  33.897  1.00 43.04           N  
ATOM   1792  CA  VAL B  20     111.086 123.788  33.976  1.00 41.83           C  
ATOM   1793  C   VAL B  20     111.958 123.916  35.205  1.00 38.88           C  
ATOM   1794  O   VAL B  20     112.412 125.032  35.563  1.00 27.55           O  
ATOM   1795  CB  VAL B  20     111.972 123.849  32.729  1.00 27.45           C  
ATOM   1796  CG1 VAL B  20     112.938 122.681  32.729  1.00 24.82           C  
ATOM   1797  CG2 VAL B  20     111.124 123.766  31.473  1.00 26.69           C  
ATOM   1798  N   SER B  21     112.178 122.784  35.896  1.00 26.22           N  
ATOM   1799  CA  SER B  21     113.110 122.831  37.031  1.00 31.47           C  
ATOM   1800  C   SER B  21     114.466 122.223  36.712  1.00 38.13           C  
ATOM   1801  O   SER B  21     114.578 121.033  36.297  1.00 41.68           O  
ATOM   1802  CB  SER B  21     112.458 122.074  38.193  1.00 36.58           C  
ATOM   1803  OG  SER B  21     112.673 122.831  39.394  1.00 55.71           O  
ATOM   1804  N   LEU B  22     115.533 123.067  36.864  1.00 34.67           N  
ATOM   1805  CA  LEU B  22     116.922 122.564  36.764  1.00 29.63           C  
ATOM   1806  C   LEU B  22     117.433 121.980  38.081  1.00 43.09           C  
ATOM   1807  O   LEU B  22     117.220 122.561  39.174  1.00 51.36           O  
ATOM   1808  CB  LEU B  22     117.826 123.753  36.352  1.00 25.66           C  
ATOM   1809  CG  LEU B  22     117.886 123.978  34.830  1.00 20.63           C  
ATOM   1810  CD1 LEU B  22     116.834 123.169  34.076  1.00 22.71           C  
ATOM   1811  CD2 LEU B  22     117.668 125.447  34.440  1.00 10.93           C  
ATOM   1812  N   LYS B  23     118.085 120.803  38.001  1.00 59.25           N  
ATOM   1813  CA  LYS B  23     118.681 120.255  39.225  1.00 66.49           C  
ATOM   1814  C   LYS B  23     120.181 120.488  39.307  1.00 61.99           C  
ATOM   1815  O   LYS B  23     120.965 120.038  38.422  1.00 42.86           O  
ATOM   1816  CB  LYS B  23     118.384 118.750  39.268  1.00 57.17           C  
ATOM   1817  CG  LYS B  23     116.903 118.437  39.019  1.00 58.23           C  
ATOM   1818  CD  LYS B  23     116.114 118.256  40.314  1.00 52.06           C  
ATOM   1819  CE  LYS B  23     114.769 117.572  40.082  1.00 56.45           C  
ATOM   1820  NZ  LYS B  23     113.874 117.869  41.197  1.00 58.16           N1+
ATOM   1821  N   ALA B  24     120.609 121.244  40.365  1.00 44.26           N  
ATOM   1822  CA  ALA B  24     122.031 121.622  40.464  1.00 48.53           C  
ATOM   1823  C   ALA B  24     122.765 120.865  41.569  1.00 54.75           C  
ATOM   1824  O   ALA B  24     122.411 120.893  42.759  1.00 47.30           O  
ATOM   1825  CB  ALA B  24     122.114 123.115  40.734  1.00 42.36           C  
ATOM   1826  N   PRO B  25     123.822 120.149  41.141  1.00 65.53           N  
ATOM   1827  CA  PRO B  25     124.605 119.316  42.074  1.00 67.16           C  
ATOM   1828  C   PRO B  25     125.448 120.157  43.032  1.00 47.45           C  
ATOM   1829  O   PRO B  25     126.663 119.985  43.173  1.00 50.36           O  
ATOM   1830  CB  PRO B  25     125.529 118.421  41.234  1.00 44.81           C  
ATOM   1831  CG  PRO B  25     125.503 118.936  39.795  1.00 43.91           C  
ATOM   1832  CD  PRO B  25     124.111 119.724  39.774  1.00 40.58           C  
ATOM   1833  N   LEU B  26     124.778 121.136  43.690  1.00 32.68           N  
ATOM   1834  CA  LEU B  26     125.490 122.012  44.629  1.00 42.47           C  
ATOM   1835  C   LEU B  26     125.917 121.312  45.929  1.00 49.47           C  
ATOM   1836  O   LEU B  26     125.265 120.335  46.390  1.00 56.93           O  
ATOM   1837  CB  LEU B  26     124.568 123.203  44.961  1.00 96.58           C  
ATOM   1838  CG  LEU B  26     125.008 124.497  44.260  1.00 44.23           C  
ATOM   1839  CD1 LEU B  26     126.036 124.239  43.163  1.00 47.45           C  
ATOM   1840  CD2 LEU B  26     123.841 125.238  43.585  1.00 46.12           C  
ATOM   1841  N   THR B  27     127.059 121.784  46.505  1.00 52.22           N  
ATOM   1842  CA  THR B  27     127.549 121.236  47.774  1.00 51.76           C  
ATOM   1843  C   THR B  27     128.260 122.291  48.583  1.00 51.05           C  
ATOM   1844  O   THR B  27     128.155 122.365  49.834  1.00 50.11           O  
ATOM   1845  CB  THR B  27     128.526 120.112  47.460  1.00 54.77           C  
ATOM   1846  CG2 THR B  27     127.788 118.853  46.991  1.00 59.30           C  
ATOM   1847  OG1 THR B  27     129.424 120.532  46.428  1.00 57.31           O  
ATOM   1848  N   LYS B  28     129.058 123.094  47.863  1.00 57.76           N  
ATOM   1849  CA  LYS B  28     129.635 124.285  48.447  1.00 50.40           C  
ATOM   1850  C   LYS B  28     128.861 125.521  48.061  1.00 45.05           C  
ATOM   1851  O   LYS B  28     128.329 125.623  46.924  1.00 51.84           O  
ATOM   1852  CB  LYS B  28     131.059 124.402  47.920  1.00 53.66           C  
ATOM   1853  CG  LYS B  28     132.029 123.504  48.676  1.00 55.78           C  
ATOM   1854  CD  LYS B  28     132.630 124.204  49.893  1.00 59.18           C  
ATOM   1855  CE  LYS B  28     133.716 123.367  50.566  1.00 52.34           C  
ATOM   1856  NZ  LYS B  28     134.074 123.973  51.846  1.00 50.43           N1+
ATOM   1857  N   PRO B  29     128.736 126.466  49.007  1.00 46.41           N  
ATOM   1858  CA  PRO B  29     128.132 127.754  48.645  1.00 59.93           C  
ATOM   1859  C   PRO B  29     128.953 128.455  47.553  1.00 53.82           C  
ATOM   1860  O   PRO B  29     130.127 128.152  47.306  1.00 48.40           O  
ATOM   1861  CB  PRO B  29     128.090 128.631  49.903  1.00 53.84           C  
ATOM   1862  CG  PRO B  29     128.982 127.987  50.957  1.00 58.71           C  
ATOM   1863  CD  PRO B  29     129.054 126.477  50.433  1.00 60.20           C  
ATOM   1864  N   LEU B  30     128.275 129.405  46.842  1.00 42.21           N  
ATOM   1865  CA  LEU B  30     128.939 130.186  45.776  1.00 34.46           C  
ATOM   1866  C   LEU B  30     129.695 131.423  46.305  1.00 30.53           C  
ATOM   1867  O   LEU B  30     129.168 132.199  47.136  1.00 47.15           O  
ATOM   1868  CB  LEU B  30     127.843 130.653  44.787  1.00 44.60           C  
ATOM   1869  CG  LEU B  30     127.547 129.630  43.684  1.00 35.62           C  
ATOM   1870  CD1 LEU B  30     128.483 128.426  43.744  1.00 34.95           C  
ATOM   1871  CD2 LEU B  30     126.128 129.059  43.777  1.00 41.39           C  
ATOM   1872  N   LYS B  31     130.972 131.579  45.864  1.00 46.38           N  
ATOM   1873  CA  LYS B  31     131.663 132.853  46.092  1.00 51.96           C  
ATOM   1874  C   LYS B  31     131.939 133.561  44.790  1.00 50.74           C  
ATOM   1875  O   LYS B  31     132.517 134.696  44.738  1.00 42.50           O  
ATOM   1876  CB  LYS B  31     132.976 132.562  46.829  1.00 65.86           C  
ATOM   1877  CG  LYS B  31     132.763 132.306  48.326  1.00 44.40           C  
ATOM   1878  CD  LYS B  31     133.159 133.505  49.191  1.00 53.47           C  
ATOM   1879  CE  LYS B  31     133.061 133.210  50.690  1.00 59.14           C  
ATOM   1880  NZ  LYS B  31     133.268 134.446  51.441  1.00 50.01           N1+
ATOM   1881  N   ALA B  32     131.563 132.862  43.701  1.00 30.78           N  
ATOM   1882  CA  ALA B  32     131.615 133.462  42.355  1.00 22.97           C  
ATOM   1883  C   ALA B  32     130.957 132.545  41.328  1.00 26.28           C  
ATOM   1884  O   ALA B  32     130.907 131.320  41.471  1.00 52.10           O  
ATOM   1885  CB  ALA B  32     133.081 133.677  41.983  1.00 45.06           C  
ATOM   1886  N   PHE B  33     130.382 133.162  40.269  1.00 33.74           N  
ATOM   1887  CA  PHE B  33     129.763 132.317  39.242  1.00 25.80           C  
ATOM   1888  C   PHE B  33     129.675 132.926  37.856  1.00 24.89           C  
ATOM   1889  O   PHE B  33     130.058 134.119  37.628  1.00 26.49           O  
ATOM   1890  CB  PHE B  33     128.352 131.911  39.731  1.00 29.27           C  
ATOM   1891  CG  PHE B  33     127.436 133.119  39.833  1.00 26.73           C  
ATOM   1892  CD1 PHE B  33     126.737 133.559  38.719  1.00 25.83           C  
ATOM   1893  CD2 PHE B  33     127.277 133.761  41.058  1.00 23.05           C  
ATOM   1894  CE1 PHE B  33     125.876 134.641  38.828  1.00 27.98           C  
ATOM   1895  CE2 PHE B  33     126.408 134.847  41.155  1.00 22.85           C  
ATOM   1896  CZ  PHE B  33     125.708 135.291  40.044  1.00 27.65           C  
ATOM   1897  N   THR B  34     129.235 132.078  36.894  1.00 15.30           N  
ATOM   1898  CA  THR B  34     128.985 132.546  35.527  1.00 14.15           C  
ATOM   1899  C   THR B  34     127.876 131.763  34.846  1.00 21.08           C  
ATOM   1900  O   THR B  34     127.919 130.508  34.769  1.00 30.07           O  
ATOM   1901  CB  THR B  34     130.258 132.368  34.709  1.00 20.96           C  
ATOM   1902  CG2 THR B  34     130.053 132.897  33.284  1.00 15.89           C  
ATOM   1903  OG1 THR B  34     131.343 133.077  35.312  1.00 25.41           O  
ATOM   1904  N   VAL B  35     126.833 132.484  34.363  1.00 10.12           N  
ATOM   1905  CA  VAL B  35     125.857 131.732  33.599  1.00  9.02           C  
ATOM   1906  C   VAL B  35     125.620 132.304  32.206  1.00  8.53           C  
ATOM   1907  O   VAL B  35     125.608 133.542  32.004  1.00 25.08           O  
ATOM   1908  CB  VAL B  35     124.547 131.744  34.382  1.00 17.77           C  
ATOM   1909  CG1 VAL B  35     124.505 132.956  35.311  1.00  2.00           C  
ATOM   1910  CG2 VAL B  35     123.368 131.823  33.419  1.00 14.42           C  
ATOM   1911  N   CYS B  36     125.468 131.401  31.221  1.00 13.14           N  
ATOM   1912  CA  CYS B  36     125.059 131.831  29.883  1.00 16.60           C  
ATOM   1913  C   CYS B  36     123.852 131.078  29.369  1.00 24.92           C  
ATOM   1914  O   CYS B  36     123.544 129.948  29.835  1.00 31.51           O  
ATOM   1915  CB  CYS B  36     126.236 131.597  28.934  1.00 28.39           C  
ATOM   1916  SG  CYS B  36     127.769 132.343  29.545  1.00 35.66           S  
ATOM   1917  N   LEU B  37     123.121 131.712  28.429  1.00 39.41           N  
ATOM   1918  CA  LEU B  37     122.013 131.009  27.790  1.00 33.08           C  
ATOM   1919  C   LEU B  37     121.389 131.772  26.643  1.00 28.03           C  
ATOM   1920  O   LEU B  37     121.595 133.005  26.482  1.00 34.17           O  
ATOM   1921  CB  LEU B  37     120.944 130.722  28.853  1.00 12.47           C  
ATOM   1922  CG  LEU B  37     120.281 131.977  29.403  1.00 21.52           C  
ATOM   1923  CD1 LEU B  37     120.561 132.172  30.895  1.00 18.48           C  
ATOM   1924  CD2 LEU B  37     120.771 133.244  28.708  1.00 19.73           C  
ATOM   1925  N   HIS B  38     120.650 131.026  25.803  1.00 26.09           N  
ATOM   1926  CA  HIS B  38     120.005 131.639  24.642  1.00 34.84           C  
ATOM   1927  C   HIS B  38     118.533 131.945  24.878  1.00 44.06           C  
ATOM   1928  O   HIS B  38     117.850 131.231  25.658  1.00 49.05           O  
ATOM   1929  CB  HIS B  38     120.147 130.662  23.468  1.00 36.43           C  
ATOM   1930  CG  HIS B  38     121.287 131.099  22.579  1.00 49.62           C  
ATOM   1931  CD2 HIS B  38     121.302 132.148  21.657  1.00 60.51           C  
ATOM   1932  ND1 HIS B  38     122.496 130.487  22.557  1.00 45.31           N  
ATOM   1933  CE1 HIS B  38     123.220 131.152  21.638  1.00 58.33           C  
ATOM   1934  NE2 HIS B  38     122.531 132.151  21.082  1.00 46.50           N  
ATOM   1935  N   PHE B  39     117.950 132.991  24.267  1.00 18.85           N  
ATOM   1936  CA  PHE B  39     116.491 133.088  24.285  1.00 10.44           C  
ATOM   1937  C   PHE B  39     115.936 133.947  23.194  1.00  9.21           C  
ATOM   1938  O   PHE B  39     116.720 134.558  22.401  1.00 29.69           O  
ATOM   1939  CB  PHE B  39     116.034 133.632  25.663  1.00 21.70           C  
ATOM   1940  CG  PHE B  39     116.349 135.115  25.820  1.00 27.45           C  
ATOM   1941  CD1 PHE B  39     117.586 135.511  26.306  1.00 26.17           C  
ATOM   1942  CD2 PHE B  39     115.368 136.065  25.549  1.00 27.01           C  
ATOM   1943  CE1 PHE B  39     117.846 136.858  26.529  1.00 41.41           C  
ATOM   1944  CE2 PHE B  39     115.640 137.417  25.774  1.00 35.67           C  
ATOM   1945  CZ  PHE B  39     116.875 137.816  26.267  1.00 30.82           C  
ATOM   1946  N   TYR B  40     114.592 133.902  23.045  1.00 21.61           N  
ATOM   1947  CA  TYR B  40     113.963 134.499  21.848  1.00 21.09           C  
ATOM   1948  C   TYR B  40     112.487 134.781  22.054  1.00 28.42           C  
ATOM   1949  O   TYR B  40     111.668 133.848  22.300  1.00 38.34           O  
ATOM   1950  CB  TYR B  40     114.145 133.492  20.702  1.00  9.98           C  
ATOM   1951  CG  TYR B  40     113.753 134.114  19.374  1.00 10.32           C  
ATOM   1952  CD1 TYR B  40     113.594 135.499  19.251  1.00 10.51           C  
ATOM   1953  CD2 TYR B  40     113.549 133.300  18.265  1.00 15.00           C  
ATOM   1954  CE1 TYR B  40     113.233 136.051  18.021  1.00  4.22           C  
ATOM   1955  CE2 TYR B  40     113.191 133.848  17.044  1.00 24.83           C  
ATOM   1956  CZ  TYR B  40     113.039 135.214  16.917  1.00 12.13           C  
ATOM   1957  OH  TYR B  40     112.690 135.762  15.697  1.00  8.41           O  
ATOM   1958  N   THR B  41     112.130 136.077  22.006  1.00 39.16           N  
ATOM   1959  CA  THR B  41     110.748 136.463  22.275  1.00 30.06           C  
ATOM   1960  C   THR B  41     110.370 137.806  21.671  1.00 32.33           C  
ATOM   1961  O   THR B  41     111.238 138.588  21.198  1.00 45.23           O  
ATOM   1962  CB  THR B  41     110.568 136.520  23.780  1.00 30.00           C  
ATOM   1963  CG2 THR B  41     111.613 137.439  24.414  1.00 23.75           C  
ATOM   1964  OG1 THR B  41     109.264 137.021  24.093  1.00 49.33           O  
ATOM   1965  N   GLU B  42     109.052 138.069  21.647  1.00 31.37           N  
ATOM   1966  CA  GLU B  42     108.571 139.371  21.183  1.00 21.11           C  
ATOM   1967  C   GLU B  42     107.952 140.191  22.289  1.00 15.89           C  
ATOM   1968  O   GLU B  42     107.229 141.211  22.027  1.00 19.51           O  
ATOM   1969  CB  GLU B  42     107.523 139.114  20.093  1.00 30.44           C  
ATOM   1970  CG  GLU B  42     108.153 138.760  18.743  1.00 44.27           C  
ATOM   1971  CD  GLU B  42     107.057 138.445  17.751  1.00 40.43           C  
ATOM   1972  OE1 GLU B  42     105.920 138.269  18.168  1.00 42.20           O  
ATOM   1973  OE2 GLU B  42     107.352 138.376  16.559  1.00 59.26           O1-
ATOM   1974  N   LEU B  43     108.184 139.749  23.539  1.00 16.72           N  
ATOM   1975  CA  LEU B  43     107.533 140.402  24.671  1.00 11.95           C  
ATOM   1976  C   LEU B  43     108.164 141.733  25.043  1.00 22.55           C  
ATOM   1977  O   LEU B  43     107.547 142.541  25.788  1.00 28.06           O  
ATOM   1978  CB  LEU B  43     107.613 139.452  25.869  1.00 20.30           C  
ATOM   1979  CG  LEU B  43     106.244 138.999  26.356  1.00 34.83           C  
ATOM   1980  CD1 LEU B  43     105.285 138.676  25.209  1.00 25.01           C  
ATOM   1981  CD2 LEU B  43     106.330 137.737  27.214  1.00 38.55           C  
ATOM   1982  N   SER B  44     109.405 141.935  24.605  1.00 44.33           N  
ATOM   1983  CA  SER B  44     110.234 143.013  25.183  1.00 50.60           C  
ATOM   1984  C   SER B  44     109.631 144.415  25.115  1.00 55.18           C  
ATOM   1985  O   SER B  44     109.974 145.319  25.925  1.00 56.26           O  
ATOM   1986  CB  SER B  44     111.575 142.979  24.439  1.00 48.45           C  
ATOM   1987  OG  SER B  44     112.115 141.654  24.526  1.00 57.24           O  
ATOM   1988  N   SER B  45     108.762 144.642  24.125  1.00 46.52           N  
ATOM   1989  CA  SER B  45     108.203 145.994  23.977  1.00 44.88           C  
ATOM   1990  C   SER B  45     106.851 146.154  24.628  1.00 41.40           C  
ATOM   1991  O   SER B  45     106.346 147.290  24.834  1.00 62.88           O  
ATOM   1992  CB  SER B  45     108.100 146.288  22.483  1.00 34.48           C  
ATOM   1993  OG  SER B  45     107.580 145.132  21.826  1.00 32.46           O  
ATOM   1994  N   THR B  46     106.212 145.008  24.924  1.00 54.25           N  
ATOM   1995  CA  THR B  46     104.935 145.073  25.613  1.00 49.92           C  
ATOM   1996  C   THR B  46     105.092 145.006  27.124  1.00 48.52           C  
ATOM   1997  O   THR B  46     104.660 145.925  27.863  1.00 59.28           O  
ATOM   1998  CB  THR B  46     104.063 143.921  25.110  1.00 59.85           C  
ATOM   1999  CG2 THR B  46     103.949 143.959  23.583  1.00 37.93           C  
ATOM   2000  OG1 THR B  46     104.637 142.676  25.487  1.00 30.91           O  
ATOM   2001  N   ARG B  47     105.702 143.900  27.614  1.00 37.15           N  
ATOM   2002  CA  ARG B  47     105.972 143.815  29.061  1.00 42.77           C  
ATOM   2003  C   ARG B  47     107.329 143.257  29.399  1.00 41.50           C  
ATOM   2004  O   ARG B  47     108.147 142.918  28.492  1.00 27.30           O  
ATOM   2005  CB  ARG B  47     104.876 142.933  29.694  1.00 26.48           C  
ATOM   2006  CG  ARG B  47     104.781 141.544  29.039  1.00 28.04           C  
ATOM   2007  CD  ARG B  47     104.184 140.499  29.991  1.00 28.25           C  
ATOM   2008  NE  ARG B  47     104.021 139.208  29.311  1.00 41.09           N  
ATOM   2009  CZ  ARG B  47     104.316 138.099  30.015  1.00 47.84           C  
ATOM   2010  NH1 ARG B  47     104.735 138.199  31.264  1.00 48.88           N1+
ATOM   2011  NH2 ARG B  47     104.178 136.898  29.446  1.00 54.20           N  
ATOM   2012  N   GLY B  48     107.612 143.192  30.713  1.00 42.30           N  
ATOM   2013  CA  GLY B  48     108.850 142.573  31.155  1.00 44.08           C  
ATOM   2014  C   GLY B  48     108.651 141.123  31.506  1.00 48.92           C  
ATOM   2015  O   GLY B  48     107.492 140.617  31.586  1.00 36.66           O  
ATOM   2016  N   TYR B  49     109.771 140.419  31.686  1.00 32.05           N  
ATOM   2017  CA  TYR B  49     109.685 138.996  31.985  1.00 56.28           C  
ATOM   2018  C   TYR B  49     110.959 138.464  32.613  1.00 53.59           C  
ATOM   2019  O   TYR B  49     112.026 139.138  32.591  1.00 37.38           O  
ATOM   2020  CB  TYR B  49     109.414 138.282  30.664  1.00 41.10           C  
ATOM   2021  CG  TYR B  49     110.381 138.778  29.612  1.00 45.31           C  
ATOM   2022  CD1 TYR B  49     111.639 138.197  29.498  1.00 51.30           C  
ATOM   2023  CD2 TYR B  49     110.010 139.799  28.732  1.00 47.86           C  
ATOM   2024  CE1 TYR B  49     112.521 138.625  28.517  1.00 45.78           C  
ATOM   2025  CE2 TYR B  49     110.894 140.228  27.749  1.00 52.61           C  
ATOM   2026  CZ  TYR B  49     112.142 139.639  27.638  1.00 48.36           C  
ATOM   2027  OH  TYR B  49     113.015 140.031  26.645  1.00 48.08           O  
ATOM   2028  N   SER B  50     110.868 137.264  33.224  1.00 31.18           N  
ATOM   2029  CA  SER B  50     112.073 136.682  33.859  1.00 27.66           C  
ATOM   2030  C   SER B  50     112.763 135.657  32.979  1.00 30.00           C  
ATOM   2031  O   SER B  50     112.103 134.815  32.302  1.00 59.59           O  
ATOM   2032  CB  SER B  50     111.626 136.021  35.173  1.00 46.67           C  
ATOM   2033  OG  SER B  50     112.622 136.252  36.178  1.00 43.74           O  
ATOM   2034  N   ILE B  51     114.111 135.725  32.952  1.00 40.16           N  
ATOM   2035  CA  ILE B  51     114.868 134.811  32.110  1.00 28.11           C  
ATOM   2036  C   ILE B  51     115.529 133.690  32.903  1.00 26.30           C  
ATOM   2037  O   ILE B  51     115.772 132.580  32.383  1.00 32.31           O  
ATOM   2038  CB  ILE B  51     115.938 135.630  31.402  1.00 36.48           C  
ATOM   2039  CG1 ILE B  51     115.474 137.077  31.257  1.00 39.05           C  
ATOM   2040  CG2 ILE B  51     116.201 135.075  30.002  1.00 48.95           C  
ATOM   2041  CD1 ILE B  51     116.041 137.745  30.003  1.00 25.16           C  
ATOM   2042  N   PHE B  52     115.869 134.002  34.177  1.00 19.30           N  
ATOM   2043  CA  PHE B  52     116.573 133.016  35.022  1.00 13.68           C  
ATOM   2044  C   PHE B  52     116.409 133.281  36.506  1.00 22.12           C  
ATOM   2045  O   PHE B  52     116.962 134.284  37.053  1.00 28.96           O  
ATOM   2046  CB  PHE B  52     118.069 133.081  34.654  1.00 41.34           C  
ATOM   2047  CG  PHE B  52     118.853 131.963  35.339  1.00 37.41           C  
ATOM   2048  CD1 PHE B  52     118.974 130.719  34.727  1.00 31.58           C  
ATOM   2049  CD2 PHE B  52     119.502 132.213  36.543  1.00 24.37           C  
ATOM   2050  CE1 PHE B  52     119.743 129.724  35.321  1.00 30.96           C  
ATOM   2051  CE2 PHE B  52     120.274 131.206  37.132  1.00 24.16           C  
ATOM   2052  CZ  PHE B  52     120.399 129.965  36.523  1.00 25.09           C  
ATOM   2053  N   SER B  53     115.630 132.424  37.189  1.00 46.70           N  
ATOM   2054  CA  SER B  53     115.420 132.676  38.615  1.00 49.42           C  
ATOM   2055  C   SER B  53     116.129 131.676  39.505  1.00 50.38           C  
ATOM   2056  O   SER B  53     116.024 130.428  39.316  1.00 44.38           O  
ATOM   2057  CB  SER B  53     113.907 132.628  38.872  1.00 44.82           C  
ATOM   2058  OG  SER B  53     113.623 133.336  40.085  1.00 33.38           O  
ATOM   2059  N   TYR B  54     116.901 132.220  40.479  1.00 33.38           N  
ATOM   2060  CA  TYR B  54     117.638 131.362  41.426  1.00 33.05           C  
ATOM   2061  C   TYR B  54     117.230 131.624  42.880  1.00 36.33           C  
ATOM   2062  O   TYR B  54     117.638 132.649  43.500  1.00 47.63           O  
ATOM   2063  CB  TYR B  54     119.135 131.674  41.224  1.00 54.78           C  
ATOM   2064  CG  TYR B  54     119.998 130.732  42.045  1.00 59.37           C  
ATOM   2065  CD1 TYR B  54     120.331 131.059  43.355  1.00 53.02           C  
ATOM   2066  CD2 TYR B  54     120.495 129.549  41.482  1.00 54.31           C  
ATOM   2067  CE1 TYR B  54     121.154 130.227  44.098  1.00 56.65           C  
ATOM   2068  CE2 TYR B  54     121.322 128.709  42.229  1.00 30.09           C  
ATOM   2069  CZ  TYR B  54     121.650 129.048  43.531  1.00 33.25           C  
ATOM   2070  OH  TYR B  54     122.468 128.224  44.285  1.00 34.48           O  
ATOM   2071  N   ALA B  55     116.385 130.703  43.429  1.00 45.23           N  
ATOM   2072  CA  ALA B  55     115.750 130.962  44.751  1.00 46.48           C  
ATOM   2073  C   ALA B  55     116.314 130.074  45.863  1.00 48.03           C  
ATOM   2074  O   ALA B  55     116.531 128.872  45.700  1.00 48.46           O  
ATOM   2075  CB  ALA B  55     114.241 130.712  44.618  1.00 52.31           C  
ATOM   2076  N   THR B  56     116.552 130.740  47.011  1.00 38.48           N  
ATOM   2077  CA  THR B  56     116.828 130.005  48.241  1.00 55.13           C  
ATOM   2078  C   THR B  56     115.825 130.343  49.323  1.00 37.80           C  
ATOM   2079  O   THR B  56     115.290 131.480  49.392  1.00 47.48           O  
ATOM   2080  CB  THR B  56     118.225 130.371  48.714  1.00 40.39           C  
ATOM   2081  CG2 THR B  56     118.553 129.679  50.046  1.00 47.20           C  
ATOM   2082  OG1 THR B  56     119.194 129.960  47.739  1.00 45.80           O  
ATOM   2083  N   LYS B  57     115.506 129.338  50.164  1.00 40.71           N  
ATOM   2084  CA  LYS B  57     114.425 129.551  51.109  1.00 40.94           C  
ATOM   2085  C   LYS B  57     114.533 130.861  51.861  1.00 49.78           C  
ATOM   2086  O   LYS B  57     113.502 131.427  52.320  1.00 58.76           O  
ATOM   2087  CB  LYS B  57     114.400 128.379  52.106  1.00 57.40           C  
ATOM   2088  CG  LYS B  57     115.712 127.591  52.148  1.00 59.41           C  
ATOM   2089  CD  LYS B  57     115.614 126.253  51.411  1.00 57.95           C  
ATOM   2090  CE  LYS B  57     114.567 125.313  52.022  1.00 53.54           C  
ATOM   2091  NZ  LYS B  57     114.968 123.922  51.809  1.00 56.40           N1+
ATOM   2092  N   ARG B  58     115.787 131.363  52.039  1.00 57.40           N  
ATOM   2093  CA  ARG B  58     115.934 132.669  52.710  1.00 54.06           C  
ATOM   2094  C   ARG B  58     115.806 133.865  51.781  1.00 54.56           C  
ATOM   2095  O   ARG B  58     115.334 134.962  52.212  1.00 58.23           O  
ATOM   2096  CB  ARG B  58     117.299 132.718  53.422  1.00 54.74           C  
ATOM   2097  CG  ARG B  58     117.324 133.846  54.487  1.00 58.12           C  
ATOM   2098  CD  ARG B  58     118.676 133.967  55.211  1.00 50.69           C  
ATOM   2099  NE  ARG B  58     118.719 133.068  56.365  1.00 52.21           N  
ATOM   2100  CZ  ARG B  58     118.281 133.542  57.552  1.00 55.47           C  
ATOM   2101  NH1 ARG B  58     117.818 134.781  57.657  1.00 52.99           N1+
ATOM   2102  NH2 ARG B  58     118.306 132.747  58.619  1.00 54.77           N  
ATOM   2103  N   GLN B  59     116.260 133.710  50.517  1.00 59.03           N  
ATOM   2104  CA  GLN B  59     116.074 134.807  49.549  1.00 56.90           C  
ATOM   2105  C   GLN B  59     115.491 134.328  48.235  1.00 51.73           C  
ATOM   2106  O   GLN B  59     116.016 133.388  47.591  1.00 56.36           O  
ATOM   2107  CB  GLN B  59     117.444 135.458  49.305  1.00 51.69           C  
ATOM   2108  CG  GLN B  59     117.429 136.973  49.555  1.00 54.91           C  
ATOM   2109  CD  GLN B  59     116.470 137.626  48.593  1.00 56.55           C  
ATOM   2110  NE2 GLN B  59     115.812 138.681  49.113  1.00 56.22           N  
ATOM   2111  OE1 GLN B  59     116.298 137.229  47.453  1.00 58.27           O  
ATOM   2112  N   ASP B  60     114.359 134.948  47.820  1.00 57.77           N  
ATOM   2113  CA  ASP B  60     113.740 134.489  46.576  1.00 57.32           C  
ATOM   2114  C   ASP B  60     114.454 134.996  45.323  1.00 54.85           C  
ATOM   2115  O   ASP B  60     114.479 134.311  44.273  1.00 56.89           O  
ATOM   2116  CB  ASP B  60     112.255 134.921  46.563  1.00 51.77           C  
ATOM   2117  CG  ASP B  60     112.126 136.442  46.521  1.00 59.89           C  
ATOM   2118  OD1 ASP B  60     113.099 137.122  46.829  1.00 52.78           O  
ATOM   2119  OD2 ASP B  60     111.042 136.923  46.188  1.00 53.52           O1-
ATOM   2120  N   ASN B  61     115.019 136.220  45.417  1.00 51.04           N  
ATOM   2121  CA  ASN B  61     115.882 136.671  44.340  1.00 55.35           C  
ATOM   2122  C   ASN B  61     117.364 136.614  44.712  1.00 87.35           C  
ATOM   2123  O   ASN B  61     118.030 137.650  44.950  1.00 48.67           O  
ATOM   2124  CB  ASN B  61     115.466 138.102  43.999  1.00 41.98           C  
ATOM   2125  CG  ASN B  61     114.014 138.086  43.579  1.00 40.98           C  
ATOM   2126  ND2 ASN B  61     113.195 138.914  43.980  1.00 48.11           N  
ATOM   2127  OD1 ASN B  61     113.701 137.096  42.737  1.00 55.55           O  
ATOM   2128  N   GLU B  62     117.877 135.359  44.821  1.00 39.42           N  
ATOM   2129  CA  GLU B  62     119.302 135.166  45.124  1.00 30.53           C  
ATOM   2130  C   GLU B  62     120.188 135.518  43.954  1.00 32.28           C  
ATOM   2131  O   GLU B  62     121.146 136.351  44.088  1.00 28.80           O  
ATOM   2132  CB  GLU B  62     119.486 133.688  45.506  1.00 41.45           C  
ATOM   2133  CG  GLU B  62     120.879 133.394  46.072  1.00 48.56           C  
ATOM   2134  CD  GLU B  62     121.045 134.089  47.409  1.00 51.56           C  
ATOM   2135  OE1 GLU B  62     120.834 135.293  47.477  1.00 50.82           O  
ATOM   2136  OE2 GLU B  62     121.393 133.416  48.375  1.00 51.91           O1-
ATOM   2137  N   ILE B  63     119.940 134.851  42.797  1.00 32.16           N  
ATOM   2138  CA  ILE B  63     120.383 135.424  41.525  1.00 25.86           C  
ATOM   2139  C   ILE B  63     119.260 135.432  40.504  1.00 31.18           C  
ATOM   2140  O   ILE B  63     118.691 134.370  40.145  1.00 38.76           O  
ATOM   2141  CB  ILE B  63     121.579 134.609  40.980  1.00 29.62           C  
ATOM   2142  CG1 ILE B  63     121.207 133.881  39.691  1.00 38.93           C  
ATOM   2143  CG2 ILE B  63     122.014 133.573  41.984  1.00 18.86           C  
ATOM   2144  CD1 ILE B  63     121.850 134.512  38.463  1.00 56.33           C  
ATOM   2145  N   LEU B  64     118.894 136.661  40.052  1.00 27.17           N  
ATOM   2146  CA  LEU B  64     117.777 136.801  39.120  1.00 25.82           C  
ATOM   2147  C   LEU B  64     118.074 137.712  37.943  1.00 27.51           C  
ATOM   2148  O   LEU B  64     118.320 138.940  38.110  1.00 48.30           O  
ATOM   2149  CB  LEU B  64     116.592 137.373  39.893  1.00 34.76           C  
ATOM   2150  CG  LEU B  64     115.405 137.713  38.991  1.00 19.60           C  
ATOM   2151  CD1 LEU B  64     114.299 136.649  39.038  1.00 24.81           C  
ATOM   2152  CD2 LEU B  64     114.737 139.039  39.384  1.00 32.85           C  
ATOM   2153  N   ILE B  65     118.075 137.107  36.746  1.00 21.60           N  
ATOM   2154  CA  ILE B  65     118.235 137.898  35.524  1.00 22.37           C  
ATOM   2155  C   ILE B  65     116.883 138.265  34.893  1.00 34.67           C  
ATOM   2156  O   ILE B  65     116.048 137.392  34.575  1.00 38.30           O  
ATOM   2157  CB  ILE B  65     119.063 137.050  34.540  1.00 28.81           C  
ATOM   2158  CG1 ILE B  65     120.482 136.835  35.094  1.00 20.29           C  
ATOM   2159  CG2 ILE B  65     119.180 137.747  33.187  1.00 21.70           C  
ATOM   2160  CD1 ILE B  65     121.237 135.726  34.357  1.00 22.31           C  
ATOM   2161  N   PHE B  66     116.650 139.592  34.752  1.00 43.08           N  
ATOM   2162  CA  PHE B  66     115.311 140.075  34.381  1.00 39.09           C  
ATOM   2163  C   PHE B  66     115.332 141.122  33.275  1.00 33.56           C  
ATOM   2164  O   PHE B  66     116.234 142.012  33.238  1.00 45.99           O  
ATOM   2165  CB  PHE B  66     114.694 140.691  35.655  1.00 35.24           C  
ATOM   2166  CG  PHE B  66     113.173 140.735  35.579  1.00 47.90           C  
ATOM   2167  CD1 PHE B  66     112.410 139.627  35.949  1.00 47.04           C  
ATOM   2168  CD2 PHE B  66     112.550 141.903  35.175  1.00 48.54           C  
ATOM   2169  CE1 PHE B  66     111.018 139.704  35.925  1.00 45.78           C  
ATOM   2170  CE2 PHE B  66     111.157 141.974  35.154  1.00 45.16           C  
ATOM   2171  CZ  PHE B  66     110.388 140.873  35.523  1.00 44.56           C  
ATOM   2172  N   TRP B  67     114.369 141.015  32.328  1.00 20.46           N  
ATOM   2173  CA  TRP B  67     114.177 142.125  31.398  1.00 22.72           C  
ATOM   2174  C   TRP B  67     113.013 142.991  31.786  1.00 31.04           C  
ATOM   2175  O   TRP B  67     111.858 142.504  31.953  1.00 48.68           O  
ATOM   2176  CB  TRP B  67     113.927 141.560  29.981  1.00 37.88           C  
ATOM   2177  CG  TRP B  67     113.413 142.675  29.061  1.00 42.92           C  
ATOM   2178  CD1 TRP B  67     112.062 143.027  28.839  1.00 48.71           C  
ATOM   2179  CD2 TRP B  67     114.209 143.581  28.221  1.00 44.86           C  
ATOM   2180  CE2 TRP B  67     113.295 144.435  27.541  1.00 45.75           C  
ATOM   2181  CE3 TRP B  67     115.573 143.747  27.996  1.00 49.69           C  
ATOM   2182  NE1 TRP B  67     111.925 144.061  27.955  1.00 42.92           N  
ATOM   2183  CZ2 TRP B  67     113.761 145.410  26.673  1.00 49.99           C  
ATOM   2184  CZ3 TRP B  67     116.034 144.721  27.125  1.00 47.64           C  
ATOM   2185  CH2 TRP B  67     115.115 145.560  26.462  1.00 40.82           C  
ATOM   2186  N   SER B  68     113.305 144.276  32.002  1.00 41.14           N  
ATOM   2187  CA  SER B  68     112.235 145.209  32.292  1.00 46.50           C  
ATOM   2188  C   SER B  68     111.976 146.131  31.144  1.00 47.79           C  
ATOM   2189  O   SER B  68     112.902 146.758  30.576  1.00 47.10           O  
ATOM   2190  CB  SER B  68     112.653 146.011  33.529  1.00 41.66           C  
ATOM   2191  OG  SER B  68     113.843 146.757  33.218  1.00 45.11           O  
ATOM   2192  N   LYS B  69     110.698 146.194  30.756  1.00 43.89           N  
ATOM   2193  CA  LYS B  69     110.305 147.060  29.663  1.00 48.86           C  
ATOM   2194  C   LYS B  69     110.726 148.512  29.880  1.00 49.59           C  
ATOM   2195  O   LYS B  69     110.608 149.071  31.009  1.00 45.54           O  
ATOM   2196  CB  LYS B  69     108.788 146.955  29.564  1.00 46.28           C  
ATOM   2197  CG  LYS B  69     108.220 147.646  28.329  1.00 47.81           C  
ATOM   2198  CD  LYS B  69     106.810 148.193  28.576  1.00 54.41           C  
ATOM   2199  CE  LYS B  69     106.307 149.048  27.415  1.00 51.03           C  
ATOM   2200  NZ  LYS B  69     105.190 149.870  27.857  1.00 56.20           N1+
ATOM   2201  N   ASP B  70     111.284 149.116  28.812  1.00 51.76           N  
ATOM   2202  CA  ASP B  70     111.632 150.543  28.858  1.00 53.06           C  
ATOM   2203  C   ASP B  70     112.930 150.876  29.615  1.00 56.94           C  
ATOM   2204  O   ASP B  70     113.385 152.051  29.612  1.00 58.82           O  
ATOM   2205  CB  ASP B  70     110.463 151.309  29.489  1.00 51.13           C  
ATOM   2206  CG  ASP B  70     109.307 151.367  28.503  1.00 58.90           C  
ATOM   2207  OD1 ASP B  70     109.544 151.162  27.310  1.00 52.49           O  
ATOM   2208  OD2 ASP B  70     108.188 151.618  28.938  1.00 58.21           O1-
ATOM   2209  N   ILE B  71     113.519 149.875  30.309  1.00 55.61           N  
ATOM   2210  CA  ILE B  71     114.842 150.129  30.898  1.00 46.71           C  
ATOM   2211  C   ILE B  71     115.946 149.292  30.259  1.00 36.85           C  
ATOM   2212  O   ILE B  71     116.933 149.828  29.716  1.00 52.33           O  
ATOM   2213  CB  ILE B  71     114.795 149.827  32.410  1.00 40.96           C  
ATOM   2214  CG1 ILE B  71     113.586 150.505  33.071  1.00 48.56           C  
ATOM   2215  CG2 ILE B  71     116.059 150.364  33.088  1.00 46.44           C  
ATOM   2216  CD1 ILE B  71     113.640 150.422  34.605  1.00 42.55           C  
ATOM   2217  N   GLY B  72     115.799 147.956  30.368  1.00 38.22           N  
ATOM   2218  CA  GLY B  72     116.848 147.059  29.878  1.00 31.16           C  
ATOM   2219  C   GLY B  72     116.923 145.785  30.682  1.00 38.32           C  
ATOM   2220  O   GLY B  72     115.889 145.262  31.184  1.00 48.31           O  
ATOM   2221  N   TYR B  73     118.141 145.229  30.782  1.00 46.43           N  
ATOM   2222  CA  TYR B  73     118.320 144.091  31.672  1.00 19.08           C  
ATOM   2223  C   TYR B  73     118.470 144.513  33.110  1.00 23.07           C  
ATOM   2224  O   TYR B  73     119.037 145.602  33.421  1.00 44.30           O  
ATOM   2225  CB  TYR B  73     119.576 143.342  31.230  1.00 24.78           C  
ATOM   2226  CG  TYR B  73     119.421 142.905  29.793  1.00 22.60           C  
ATOM   2227  CD1 TYR B  73     118.551 141.870  29.464  1.00 14.59           C  
ATOM   2228  CD2 TYR B  73     120.169 143.522  28.789  1.00 18.68           C  
ATOM   2229  CE1 TYR B  73     118.432 141.447  28.146  1.00 13.98           C  
ATOM   2230  CE2 TYR B  73     120.051 143.100  27.470  1.00 14.63           C  
ATOM   2231  CZ  TYR B  73     119.184 142.071  27.149  1.00 12.64           C  
ATOM   2232  OH  TYR B  73     119.065 141.645  25.840  1.00 19.08           O  
ATOM   2233  N   SER B  74     117.914 143.688  34.008  1.00 22.73           N  
ATOM   2234  CA  SER B  74     118.096 143.944  35.433  1.00 31.73           C  
ATOM   2235  C   SER B  74     118.729 142.777  36.137  1.00 38.38           C  
ATOM   2236  O   SER B  74     118.126 141.673  36.258  1.00 41.22           O  
ATOM   2237  CB  SER B  74     116.720 144.228  36.035  1.00 39.29           C  
ATOM   2238  OG  SER B  74     116.619 143.551  37.294  1.00 45.56           O  
ATOM   2239  N   PHE B  75     119.986 142.986  36.579  1.00 27.68           N  
ATOM   2240  CA  PHE B  75     120.719 141.911  37.240  1.00 25.25           C  
ATOM   2241  C   PHE B  75     120.795 142.090  38.734  1.00 27.35           C  
ATOM   2242  O   PHE B  75     121.429 143.067  39.248  1.00 43.38           O  
ATOM   2243  CB  PHE B  75     122.140 141.898  36.659  1.00 45.58           C  
ATOM   2244  CG  PHE B  75     122.924 140.729  37.221  1.00 41.92           C  
ATOM   2245  CD1 PHE B  75     122.632 139.433  36.815  1.00 44.41           C  
ATOM   2246  CD2 PHE B  75     123.945 140.963  38.130  1.00 33.61           C  
ATOM   2247  CE1 PHE B  75     123.369 138.367  37.322  1.00 36.69           C  
ATOM   2248  CE2 PHE B  75     124.679 139.889  38.634  1.00 39.07           C  
ATOM   2249  CZ  PHE B  75     124.390 138.591  38.236  1.00 44.78           C  
ATOM   2250  N   THR B  76     120.124 141.185  39.459  1.00 44.88           N  
ATOM   2251  CA  THR B  76     120.191 141.260  40.899  1.00 49.89           C  
ATOM   2252  C   THR B  76     120.768 140.018  41.525  1.00 48.75           C  
ATOM   2253  O   THR B  76     120.474 138.864  41.105  1.00 44.52           O  
ATOM   2254  CB  THR B  76     118.787 141.480  41.427  1.00 45.71           C  
ATOM   2255  CG2 THR B  76     117.763 141.435  40.292  1.00 43.46           C  
ATOM   2256  OG1 THR B  76     118.473 140.473  42.401  1.00 42.11           O  
ATOM   2257  N   VAL B  77     121.638 140.246  42.523  1.00 44.63           N  
ATOM   2258  CA  VAL B  77     122.088 139.161  43.361  1.00 39.51           C  
ATOM   2259  C   VAL B  77     122.034 139.532  44.840  1.00 46.86           C  
ATOM   2260  O   VAL B  77     122.424 140.661  45.244  1.00 57.75           O  
ATOM   2261  CB  VAL B  77     123.526 138.819  42.973  1.00 40.73           C  
ATOM   2262  CG1 VAL B  77     124.278 140.076  42.538  1.00 38.20           C  
ATOM   2263  CG2 VAL B  77     124.246 138.210  44.163  1.00 36.20           C  
ATOM   2264  N   GLY B  78     121.517 138.595  45.660  1.00 45.34           N  
ATOM   2265  CA  GLY B  78     121.374 138.882  47.082  1.00 37.25           C  
ATOM   2266  C   GLY B  78     120.286 139.897  47.365  1.00 37.55           C  
ATOM   2267  O   GLY B  78     120.298 140.600  48.417  1.00 40.16           O  
ATOM   2268  N   GLY B  79     119.343 140.019  46.407  1.00 50.42           N  
ATOM   2269  CA  GLY B  79     118.218 140.936  46.616  1.00 43.55           C  
ATOM   2270  C   GLY B  79     118.566 142.365  46.286  1.00 45.39           C  
ATOM   2271  O   GLY B  79     117.735 143.302  46.447  1.00 54.20           O  
ATOM   2272  N   SER B  80     119.821 142.566  45.860  1.00 51.89           N  
ATOM   2273  CA  SER B  80     120.242 143.883  45.398  1.00 46.80           C  
ATOM   2274  C   SER B  80     120.227 143.965  43.903  1.00 48.26           C  
ATOM   2275  O   SER B  80     120.685 143.034  43.194  1.00 42.48           O  
ATOM   2276  CB  SER B  80     121.661 144.118  45.925  1.00 55.90           C  
ATOM   2277  OG  SER B  80     121.584 144.715  47.228  1.00 41.84           O  
ATOM   2278  N   GLU B  81     119.646 145.055  43.386  1.00 44.69           N  
ATOM   2279  CA  GLU B  81     119.452 145.134  41.946  1.00 48.33           C  
ATOM   2280  C   GLU B  81     120.387 146.085  41.248  1.00 46.78           C  
ATOM   2281  O   GLU B  81     120.653 147.236  41.738  1.00 48.94           O  
ATOM   2282  CB  GLU B  81     117.998 145.564  41.706  1.00 41.02           C  
ATOM   2283  CG  GLU B  81     117.547 145.328  40.259  1.00 46.62           C  
ATOM   2284  CD  GLU B  81     116.326 146.177  39.968  1.00 57.19           C  
ATOM   2285  OE1 GLU B  81     115.943 146.971  40.822  1.00 52.89           O  
ATOM   2286  OE2 GLU B  81     115.764 146.036  38.885  1.00 58.38           O1-
ATOM   2287  N   ILE B  82     120.944 145.611  40.120  1.00 48.29           N  
ATOM   2288  CA  ILE B  82     121.750 146.476  39.285  1.00 35.44           C  
ATOM   2289  C   ILE B  82     121.236 146.500  37.861  1.00 35.60           C  
ATOM   2290  O   ILE B  82     120.654 145.510  37.383  1.00 49.91           O  
ATOM   2291  CB  ILE B  82     123.179 145.945  39.295  1.00 54.14           C  
ATOM   2292  CG1 ILE B  82     124.172 147.105  39.149  1.00 46.78           C  
ATOM   2293  CG2 ILE B  82     123.396 144.983  38.125  1.00 46.22           C  
ATOM   2294  CD1 ILE B  82     124.231 147.985  40.405  1.00 32.84           C  
ATOM   2295  N   LEU B  83     121.338 147.671  37.180  1.00 26.03           N  
ATOM   2296  CA  LEU B  83     120.594 147.898  35.939  1.00 25.76           C  
ATOM   2297  C   LEU B  83     121.490 148.063  34.700  1.00 34.11           C  
ATOM   2298  O   LEU B  83     122.384 148.941  34.651  1.00 76.50           O  
ATOM   2299  CB  LEU B  83     119.769 149.175  36.145  1.00 47.37           C  
ATOM   2300  CG  LEU B  83     118.365 149.082  35.560  1.00 45.96           C  
ATOM   2301  CD1 LEU B  83     118.019 147.669  35.089  1.00 43.96           C  
ATOM   2302  CD2 LEU B  83     117.287 149.447  36.578  1.00 48.84           C  
ATOM   2303  N   PHE B  84     121.269 147.185  33.688  1.00 19.07           N  
ATOM   2304  CA  PHE B  84     121.994 147.363  32.419  1.00 20.35           C  
ATOM   2305  C   PHE B  84     121.111 147.880  31.289  1.00 27.84           C  
ATOM   2306  O   PHE B  84     120.363 147.095  30.624  1.00 42.06           O  
ATOM   2307  CB  PHE B  84     122.604 146.006  32.026  1.00 35.32           C  
ATOM   2308  CG  PHE B  84     123.874 145.756  32.815  1.00 22.58           C  
ATOM   2309  CD1 PHE B  84     125.044 146.426  32.491  1.00 15.13           C  
ATOM   2310  CD2 PHE B  84     123.851 144.864  33.878  1.00 17.83           C  
ATOM   2311  CE1 PHE B  84     126.200 146.185  33.218  1.00 18.63           C  
ATOM   2312  CE2 PHE B  84     125.015 144.630  34.603  1.00 27.73           C  
ATOM   2313  CZ  PHE B  84     126.190 145.294  34.280  1.00 18.52           C  
ATOM   2314  N   GLU B  85     121.167 149.219  31.082  1.00 38.20           N  
ATOM   2315  CA  GLU B  85     120.182 149.888  30.224  1.00 38.26           C  
ATOM   2316  C   GLU B  85     120.308 149.589  28.746  1.00 39.06           C  
ATOM   2317  O   GLU B  85     121.449 149.571  28.169  1.00 43.65           O  
ATOM   2318  CB  GLU B  85     120.355 151.394  30.456  1.00 45.25           C  
ATOM   2319  CG  GLU B  85     119.603 151.876  31.698  1.00 42.57           C  
ATOM   2320  CD  GLU B  85     119.614 153.392  31.748  1.00 49.26           C  
ATOM   2321  OE1 GLU B  85     120.664 153.965  31.997  1.00 59.57           O  
ATOM   2322  OE2 GLU B  85     118.556 153.990  31.544  1.00 50.47           O1-
ATOM   2323  N   VAL B  86     119.143 149.333  28.098  1.00 40.56           N  
ATOM   2324  CA  VAL B  86     119.147 149.186  26.654  1.00 40.09           C  
ATOM   2325  C   VAL B  86     118.132 150.091  25.974  1.00 44.24           C  
ATOM   2326  O   VAL B  86     116.904 150.025  26.257  1.00 48.19           O  
ATOM   2327  CB  VAL B  86     118.842 147.719  26.327  1.00 53.04           C  
ATOM   2328  CG1 VAL B  86     118.793 147.510  24.819  1.00 44.60           C  
ATOM   2329  CG2 VAL B  86     119.930 146.821  26.916  1.00 54.21           C  
ATOM   2330  N   PRO B  87     118.642 150.978  25.096  1.00 52.19           N  
ATOM   2331  CA  PRO B  87     117.765 151.951  24.463  1.00 52.81           C  
ATOM   2332  C   PRO B  87     116.974 151.351  23.312  1.00 59.68           C  
ATOM   2333  O   PRO B  87     115.741 151.355  23.280  1.00 59.10           O  
ATOM   2334  CB  PRO B  87     118.629 153.093  23.953  1.00 50.31           C  
ATOM   2335  CG  PRO B  87     120.052 152.567  23.787  1.00 59.00           C  
ATOM   2336  CD  PRO B  87     120.018 151.211  24.654  1.00 59.45           C  
ATOM   2337  N   GLU B  88     117.714 150.850  22.303  1.00 51.59           N  
ATOM   2338  CA  GLU B  88     117.037 150.206  21.180  1.00 58.65           C  
ATOM   2339  C   GLU B  88     116.656 148.779  21.471  1.00 50.25           C  
ATOM   2340  O   GLU B  88     117.462 148.020  22.108  1.00 50.65           O  
ATOM   2341  CB  GLU B  88     117.981 150.252  19.966  1.00 52.96           C  
ATOM   2342  CG  GLU B  88     117.217 150.339  18.637  1.00 57.20           C  
ATOM   2343  CD  GLU B  88     118.188 150.598  17.510  1.00 59.45           C  
ATOM   2344  OE1 GLU B  88     118.505 151.754  17.265  1.00 54.21           O  
ATOM   2345  OE2 GLU B  88     118.623 149.637  16.881  1.00 54.75           O1-
ATOM   2346  N   VAL B  89     115.442 148.296  21.168  1.00 47.77           N  
ATOM   2347  CA  VAL B  89     115.189 146.879  21.284  1.00 45.44           C  
ATOM   2348  C   VAL B  89     114.739 146.281  19.976  1.00 58.73           C  
ATOM   2349  O   VAL B  89     113.931 146.880  19.229  1.00 50.28           O  
ATOM   2350  CB  VAL B  89     114.106 146.663  22.346  1.00 54.98           C  
ATOM   2351  CG1 VAL B  89     112.754 147.152  21.847  1.00 55.30           C  
ATOM   2352  CG2 VAL B  89     114.005 145.183  22.675  1.00 54.61           C  
ATOM   2353  N   THR B  90     115.286 145.111  19.657  1.00 56.22           N  
ATOM   2354  CA  THR B  90     114.878 144.476  18.427  1.00 57.14           C  
ATOM   2355  C   THR B  90     114.582 143.026  18.591  1.00 54.87           C  
ATOM   2356  O   THR B  90     115.190 142.322  19.438  1.00 59.07           O  
ATOM   2357  CB  THR B  90     115.985 144.657  17.411  1.00 53.93           C  
ATOM   2358  CG2 THR B  90     117.262 143.948  17.863  1.00 55.91           C  
ATOM   2359  OG1 THR B  90     115.567 144.112  16.151  1.00 53.17           O  
ATOM   2360  N   VAL B  91     113.609 142.549  17.802  1.00 48.89           N  
ATOM   2361  CA  VAL B  91     113.306 141.160  17.873  1.00 43.10           C  
ATOM   2362  C   VAL B  91     114.248 140.310  17.071  1.00 59.30           C  
ATOM   2363  O   VAL B  91     114.311 140.374  15.816  1.00 36.22           O  
ATOM   2364  CB  VAL B  91     111.856 140.938  17.419  1.00 31.61           C  
ATOM   2365  CG1 VAL B  91     111.689 141.247  15.932  1.00 31.55           C  
ATOM   2366  CG2 VAL B  91     111.456 139.493  17.679  1.00 34.31           C  
ATOM   2367  N   ALA B  92     115.040 139.562  17.819  1.00 57.37           N  
ATOM   2368  CA  ALA B  92     115.933 138.564  17.266  1.00 43.50           C  
ATOM   2369  C   ALA B  92     116.374 137.706  18.412  1.00 41.60           C  
ATOM   2370  O   ALA B  92     116.136 138.021  19.577  1.00 43.04           O  
ATOM   2371  CB  ALA B  92     117.149 139.277  16.646  1.00 36.30           C  
ATOM   2372  N   PRO B  93     116.980 136.566  18.116  1.00 14.57           N  
ATOM   2373  CA  PRO B  93     117.449 135.781  19.249  1.00 15.17           C  
ATOM   2374  C   PRO B  93     118.674 136.412  19.859  1.00 14.56           C  
ATOM   2375  O   PRO B  93     119.528 136.980  19.183  1.00 26.59           O  
ATOM   2376  CB  PRO B  93     117.782 134.373  18.769  1.00 16.94           C  
ATOM   2377  CG  PRO B  93     117.266 134.227  17.347  1.00 23.05           C  
ATOM   2378  CD  PRO B  93     117.118 135.761  16.909  1.00 17.27           C  
ATOM   2379  N   VAL B  94     118.748 136.361  21.199  1.00 20.75           N  
ATOM   2380  CA  VAL B  94     119.914 136.942  21.840  1.00 20.06           C  
ATOM   2381  C   VAL B  94     120.597 136.040  22.854  1.00 23.01           C  
ATOM   2382  O   VAL B  94     119.944 135.326  23.653  1.00 18.94           O  
ATOM   2383  CB  VAL B  94     119.509 138.249  22.519  1.00 14.32           C  
ATOM   2384  CG1 VAL B  94     118.034 138.546  22.290  1.00 19.37           C  
ATOM   2385  CG2 VAL B  94     119.788 138.170  24.009  1.00 13.95           C  
ATOM   2386  N   HIS B  95     121.944 136.061  22.809  1.00 19.42           N  
ATOM   2387  CA  HIS B  95     122.753 135.273  23.744  1.00 15.33           C  
ATOM   2388  C   HIS B  95     123.425 136.155  24.796  1.00 12.39           C  
ATOM   2389  O   HIS B  95     123.979 137.239  24.479  1.00 27.71           O  
ATOM   2390  CB  HIS B  95     123.810 134.558  22.888  1.00 46.76           C  
ATOM   2391  CG  HIS B  95     124.824 133.870  23.765  1.00 27.71           C  
ATOM   2392  CD2 HIS B  95     126.054 134.371  24.223  1.00 27.71           C  
ATOM   2393  ND1 HIS B  95     124.685 132.598  24.212  1.00 27.71           N  
ATOM   2394  CE1 HIS B  95     125.806 132.338  24.923  1.00 27.71           C  
ATOM   2395  NE2 HIS B  95     126.641 133.384  24.945  1.00 27.71           N  
ATOM   2396  N   ILE B  96     123.340 135.731  26.088  1.00 20.35           N  
ATOM   2397  CA  ILE B  96     124.072 136.479  27.111  1.00 11.46           C  
ATOM   2398  C   ILE B  96     124.839 135.614  28.080  1.00 25.42           C  
ATOM   2399  O   ILE B  96     124.492 134.439  28.353  1.00 29.87           O  
ATOM   2400  CB  ILE B  96     123.083 137.378  27.887  1.00 16.12           C  
ATOM   2401  CG1 ILE B  96     121.835 136.606  28.317  1.00 25.09           C  
ATOM   2402  CG2 ILE B  96     122.639 138.538  27.012  1.00 33.74           C  
ATOM   2403  CD1 ILE B  96     121.051 137.351  29.409  1.00 46.35           C  
ATOM   2404  N   CYS B  97     125.954 136.188  28.553  1.00 19.94           N  
ATOM   2405  CA  CYS B  97     126.674 135.672  29.693  1.00 22.78           C  
ATOM   2406  C   CYS B  97     126.734 136.671  30.811  1.00 21.07           C  
ATOM   2407  O   CYS B  97     126.688 137.906  30.566  1.00 36.06           O  
ATOM   2408  CB  CYS B  97     128.094 135.332  29.235  1.00 20.14           C  
ATOM   2409  SG  CYS B  97     128.150 133.826  28.230  1.00 25.13           S  
ATOM   2410  N   THR B  98     126.821 136.191  32.069  1.00 10.56           N  
ATOM   2411  CA  THR B  98     126.943 137.125  33.178  1.00 10.86           C  
ATOM   2412  C   THR B  98     127.744 136.566  34.345  1.00 11.67           C  
ATOM   2413  O   THR B  98     127.563 135.395  34.765  1.00 34.53           O  
ATOM   2414  CB  THR B  98     125.536 137.488  33.643  1.00 23.04           C  
ATOM   2415  CG2 THR B  98     124.713 136.234  33.943  1.00 34.80           C  
ATOM   2416  OG1 THR B  98     125.610 138.285  34.829  1.00 35.94           O  
ATOM   2417  N   SER B  99     128.668 137.396  34.887  1.00  9.77           N  
ATOM   2418  CA  SER B  99     129.493 136.912  36.017  1.00  4.46           C  
ATOM   2419  C   SER B  99     129.366 137.758  37.283  1.00  9.64           C  
ATOM   2420  O   SER B  99     128.931 138.943  37.251  1.00 29.62           O  
ATOM   2421  CB  SER B  99     130.963 136.908  35.555  1.00 30.46           C  
ATOM   2422  OG  SER B  99     131.020 136.660  34.148  1.00 51.22           O  
ATOM   2423  N   TRP B 100     129.726 137.125  38.437  1.00 16.94           N  
ATOM   2424  CA  TRP B 100     129.875 137.867  39.692  1.00 23.54           C  
ATOM   2425  C   TRP B 100     130.967 137.268  40.592  1.00 30.42           C  
ATOM   2426  O   TRP B 100     131.214 136.027  40.578  1.00 41.20           O  
ATOM   2427  CB  TRP B 100     128.515 137.822  40.408  1.00 23.48           C  
ATOM   2428  CG  TRP B 100     128.625 138.375  41.797  1.00 30.77           C  
ATOM   2429  CD1 TRP B 100     128.587 139.732  42.175  1.00 40.68           C  
ATOM   2430  CD2 TRP B 100     128.744 137.612  43.012  1.00 32.79           C  
ATOM   2431  CE2 TRP B 100     128.767 138.532  44.084  1.00 26.55           C  
ATOM   2432  CE3 TRP B 100     128.816 136.252  43.275  1.00 33.89           C  
ATOM   2433  NE1 TRP B 100     128.671 139.897  43.521  1.00 37.46           N  
ATOM   2434  CZ2 TRP B 100     128.877 138.071  45.383  1.00 23.74           C  
ATOM   2435  CZ3 TRP B 100     128.920 135.793  44.563  1.00 35.21           C  
ATOM   2436  CH2 TRP B 100     128.951 136.712  45.630  1.00 22.88           C  
ATOM   2437  N   GLU B 101     131.679 138.154  41.334  1.00 47.34           N  
ATOM   2438  CA  GLU B 101     132.766 137.676  42.205  1.00 48.67           C  
ATOM   2439  C   GLU B 101     132.778 138.340  43.565  1.00 52.18           C  
ATOM   2440  O   GLU B 101     132.814 139.613  43.675  1.00 54.28           O  
ATOM   2441  CB  GLU B 101     134.090 137.944  41.469  1.00 50.03           C  
ATOM   2442  CG  GLU B 101     135.319 137.698  42.350  1.00 30.68           C  
ATOM   2443  CD  GLU B 101     136.577 138.029  41.566  1.00 38.87           C  
ATOM   2444  OE1 GLU B 101     136.996 137.212  40.756  1.00 30.24           O  
ATOM   2445  OE2 GLU B 101     137.126 139.111  41.776  1.00 30.46           O1-
ATOM   2446  N   SER B 102     132.703 137.509  44.629  1.00 50.27           N  
ATOM   2447  CA  SER B 102     132.484 138.057  45.983  1.00 51.75           C  
ATOM   2448  C   SER B 102     133.609 138.940  46.480  1.00 52.23           C  
ATOM   2449  O   SER B 102     133.382 139.894  47.261  1.00 47.02           O  
ATOM   2450  CB  SER B 102     132.306 136.867  46.933  1.00 49.44           C  
ATOM   2451  OG  SER B 102     132.109 137.347  48.270  1.00 45.63           O  
ATOM   2452  N   ALA B 103     134.846 138.613  46.080  1.00 55.14           N  
ATOM   2453  CA  ALA B 103     136.000 139.310  46.683  1.00 53.92           C  
ATOM   2454  C   ALA B 103     136.097 140.766  46.264  1.00 53.17           C  
ATOM   2455  O   ALA B 103     136.436 141.656  47.049  1.00 56.05           O  
ATOM   2456  CB  ALA B 103     137.268 138.577  46.268  1.00 51.82           C  
ATOM   2457  N   SER B 104     135.838 141.005  44.959  1.00 47.54           N  
ATOM   2458  CA  SER B 104     135.947 142.382  44.429  1.00 44.72           C  
ATOM   2459  C   SER B 104     134.598 143.037  44.196  1.00 41.68           C  
ATOM   2460  O   SER B 104     134.464 144.291  44.184  1.00 52.66           O  
ATOM   2461  CB  SER B 104     136.712 142.297  43.107  1.00 53.00           C  
ATOM   2462  OG  SER B 104     135.957 141.495  42.194  1.00 48.04           O  
ATOM   2463  N   GLY B 105     133.577 142.188  43.959  1.00 44.46           N  
ATOM   2464  CA  GLY B 105     132.216 142.714  43.819  1.00 40.48           C  
ATOM   2465  C   GLY B 105     131.878 143.087  42.399  1.00 45.12           C  
ATOM   2466  O   GLY B 105     130.862 143.777  42.125  1.00 33.92           O  
ATOM   2467  N   ILE B 106     132.752 142.659  41.466  1.00 30.68           N  
ATOM   2468  CA  ILE B 106     132.584 143.085  40.072  1.00 23.50           C  
ATOM   2469  C   ILE B 106     131.707 142.155  39.257  1.00 26.30           C  
ATOM   2470  O   ILE B 106     131.915 140.921  39.221  1.00 43.75           O  
ATOM   2471  CB  ILE B 106     133.976 143.165  39.421  1.00 24.13           C  
ATOM   2472  CG1 ILE B 106     134.824 144.260  40.094  1.00 27.53           C  
ATOM   2473  CG2 ILE B 106     133.844 143.513  37.934  1.00 21.84           C  
ATOM   2474  CD1 ILE B 106     136.314 144.134  39.765  1.00 38.49           C  
ATOM   2475  N   VAL B 107     130.690 142.743  38.611  1.00 24.09           N  
ATOM   2476  CA  VAL B 107     129.887 141.955  37.700  1.00 24.97           C  
ATOM   2477  C   VAL B 107     130.136 142.302  36.247  1.00 26.13           C  
ATOM   2478  O   VAL B 107     130.324 143.488  35.876  1.00 40.19           O  
ATOM   2479  CB  VAL B 107     128.406 142.186  38.024  1.00 32.90           C  
ATOM   2480  CG1 VAL B 107     128.225 142.495  39.504  1.00 38.37           C  
ATOM   2481  CG2 VAL B 107     127.865 143.351  37.207  1.00 53.52           C  
ATOM   2482  N   GLU B 108     130.188 141.249  35.402  1.00 27.31           N  
ATOM   2483  CA  GLU B 108     130.167 141.474  33.960  1.00 28.69           C  
ATOM   2484  C   GLU B 108     128.829 141.126  33.325  1.00 27.48           C  
ATOM   2485  O   GLU B 108     128.041 140.280  33.875  1.00 32.25           O  
ATOM   2486  CB  GLU B 108     131.271 140.597  33.345  1.00 31.62           C  
ATOM   2487  CG  GLU B 108     132.682 141.127  33.628  1.00 53.41           C  
ATOM   2488  CD  GLU B 108     133.685 140.261  32.908  1.00 38.86           C  
ATOM   2489  OE1 GLU B 108     133.285 139.298  32.282  1.00 31.45           O  
ATOM   2490  OE2 GLU B 108     134.876 140.564  32.986  1.00 47.79           O1-
ATOM   2491  N   PHE B 109     128.518 141.812  32.208  1.00 12.89           N  
ATOM   2492  CA  PHE B 109     127.327 141.445  31.427  1.00  6.78           C  
ATOM   2493  C   PHE B 109     127.583 141.481  29.940  1.00 11.41           C  
ATOM   2494  O   PHE B 109     127.790 142.580  29.331  1.00 26.08           O  
ATOM   2495  CB  PHE B 109     126.207 142.439  31.785  1.00 15.03           C  
ATOM   2496  CG  PHE B 109     124.827 141.835  31.521  1.00 24.38           C  
ATOM   2497  CD1 PHE B 109     124.265 141.895  30.245  1.00 29.65           C  
ATOM   2498  CD2 PHE B 109     124.106 141.290  32.574  1.00 30.17           C  
ATOM   2499  CE1 PHE B 109     122.972 141.421  30.036  1.00 37.21           C  
ATOM   2500  CE2 PHE B 109     122.813 140.817  32.355  1.00 30.20           C  
ATOM   2501  CZ  PHE B 109     122.244 140.879  31.088  1.00 34.50           C  
ATOM   2502  N   TRP B 110     127.618 140.288  29.334  1.00  9.15           N  
ATOM   2503  CA  TRP B 110     127.872 140.217  27.907  1.00  5.53           C  
ATOM   2504  C   TRP B 110     126.619 139.955  27.083  1.00 12.12           C  
ATOM   2505  O   TRP B 110     125.860 138.973  27.333  1.00 33.99           O  
ATOM   2506  CB  TRP B 110     128.872 139.084  27.660  1.00  9.47           C  
ATOM   2507  CG  TRP B 110     130.183 139.380  28.333  1.00 15.60           C  
ATOM   2508  CD1 TRP B 110     130.418 139.468  29.720  1.00 23.69           C  
ATOM   2509  CD2 TRP B 110     131.467 139.595  27.684  1.00  9.04           C  
ATOM   2510  CE2 TRP B 110     132.422 139.797  28.713  1.00 18.00           C  
ATOM   2511  CE3 TRP B 110     131.882 139.624  26.357  1.00 29.53           C  
ATOM   2512  NE1 TRP B 110     131.721 139.716  30.014  1.00 20.79           N  
ATOM   2513  CZ2 TRP B 110     133.747 140.024  28.392  1.00 17.37           C  
ATOM   2514  CZ3 TRP B 110     133.208 139.852  26.039  1.00 26.68           C  
ATOM   2515  CH2 TRP B 110     134.147 140.051  27.068  1.00 17.93           C  
ATOM   2516  N   VAL B 111     126.375 140.845  26.102  1.00 15.52           N  
ATOM   2517  CA  VAL B 111     125.305 140.588  25.173  1.00 13.34           C  
ATOM   2518  C   VAL B 111     125.809 140.309  23.762  1.00 12.20           C  
ATOM   2519  O   VAL B 111     126.663 141.054  23.195  1.00 20.24           O  
ATOM   2520  CB  VAL B 111     124.360 141.798  25.170  1.00 22.47           C  
ATOM   2521  CG1 VAL B 111     123.121 141.509  24.324  1.00 16.91           C  
ATOM   2522  CG2 VAL B 111     123.907 142.110  26.596  1.00 10.75           C  
ATOM   2523  N   ASP B 112     125.332 139.189  23.212  1.00 12.27           N  
ATOM   2524  CA  ASP B 112     125.775 138.780  21.897  1.00 14.48           C  
ATOM   2525  C   ASP B 112     127.257 138.994  21.672  1.00 21.99           C  
ATOM   2526  O   ASP B 112     127.679 139.545  20.623  1.00 23.05           O  
ATOM   2527  CB  ASP B 112     124.970 139.571  20.861  1.00 15.19           C  
ATOM   2528  CG  ASP B 112     123.613 138.905  20.649  1.00 30.89           C  
ATOM   2529  OD1 ASP B 112     123.507 137.697  20.890  1.00 48.34           O  
ATOM   2530  OD2 ASP B 112     122.685 139.599  20.242  1.00 30.76           O1-
ATOM   2531  N   GLY B 113     128.063 138.600  22.683  1.00 11.60           N  
ATOM   2532  CA  GLY B 113     129.518 138.574  22.480  1.00 14.19           C  
ATOM   2533  C   GLY B 113     130.241 139.857  22.868  1.00 27.02           C  
ATOM   2534  O   GLY B 113     131.498 139.863  23.037  1.00 49.00           O  
ATOM   2535  N   LYS B 114     129.468 140.974  22.977  1.00 23.98           N  
ATOM   2536  CA  LYS B 114     130.069 142.255  23.386  1.00 23.95           C  
ATOM   2537  C   LYS B 114     129.785 142.599  24.838  1.00 21.43           C  
ATOM   2538  O   LYS B 114     128.710 142.254  25.389  1.00 48.89           O  
ATOM   2539  CB  LYS B 114     129.499 143.345  22.476  1.00 49.81           C  
ATOM   2540  CG  LYS B 114     129.903 143.136  21.013  1.00 51.64           C  
ATOM   2541  CD  LYS B 114     129.192 144.093  20.055  1.00 50.28           C  
ATOM   2542  CE  LYS B 114     130.053 144.442  18.833  1.00 58.23           C  
ATOM   2543  NZ  LYS B 114     129.872 145.852  18.507  1.00 59.34           N1+
ATOM   2544  N   PRO B 115     130.765 143.270  25.483  1.00  8.21           N  
ATOM   2545  CA  PRO B 115     130.681 143.475  26.935  1.00  2.00           C  
ATOM   2546  C   PRO B 115     130.148 144.844  27.311  1.00  8.57           C  
ATOM   2547  O   PRO B 115     130.377 145.871  26.650  1.00 19.56           O  
ATOM   2548  CB  PRO B 115     132.087 143.325  27.497  1.00  4.26           C  
ATOM   2549  CG  PRO B 115     133.048 143.745  26.386  1.00  3.71           C  
ATOM   2550  CD  PRO B 115     132.148 143.479  25.069  1.00 15.71           C  
ATOM   2551  N   ARG B 116     129.365 144.851  28.410  1.00 17.85           N  
ATOM   2552  CA  ARG B 116     129.078 146.110  29.071  1.00 20.96           C  
ATOM   2553  C   ARG B 116     130.080 146.437  30.161  1.00 23.09           C  
ATOM   2554  O   ARG B 116     130.757 145.515  30.730  1.00 26.91           O  
ATOM   2555  CB  ARG B 116     127.666 146.032  29.699  1.00 26.21           C  
ATOM   2556  CG  ARG B 116     126.635 145.318  28.805  1.00 50.08           C  
ATOM   2557  CD  ARG B 116     125.958 146.265  27.800  1.00 34.30           C  
ATOM   2558  NE  ARG B 116     125.176 147.295  28.487  1.00 49.79           N  
ATOM   2559  CZ  ARG B 116     124.905 148.422  27.795  1.00 53.35           C  
ATOM   2560  NH1 ARG B 116     125.341 148.560  26.555  1.00 58.22           N1+
ATOM   2561  NH2 ARG B 116     124.191 149.398  28.367  1.00 53.23           N  
ATOM   2562  N   VAL B 117     130.211 147.737  30.442  1.00 29.21           N  
ATOM   2563  CA  VAL B 117     131.039 148.173  31.547  1.00 29.11           C  
ATOM   2564  C   VAL B 117     130.866 147.309  32.791  1.00 22.84           C  
ATOM   2565  O   VAL B 117     129.776 146.747  33.056  1.00 34.94           O  
ATOM   2566  CB  VAL B 117     130.645 149.616  31.864  1.00 28.25           C  
ATOM   2567  CG1 VAL B 117     131.251 150.072  33.185  1.00 29.80           C  
ATOM   2568  CG2 VAL B 117     131.129 150.546  30.756  1.00 16.28           C  
ATOM   2569  N   ARG B 118     131.974 147.152  33.557  1.00 13.61           N  
ATOM   2570  CA  ARG B 118     131.889 146.414  34.827  1.00 23.34           C  
ATOM   2571  C   ARG B 118     131.327 147.257  35.972  1.00 26.80           C  
ATOM   2572  O   ARG B 118     131.574 148.502  36.058  1.00 41.16           O  
ATOM   2573  CB  ARG B 118     133.319 145.932  35.186  1.00 23.91           C  
ATOM   2574  CG  ARG B 118     134.022 145.209  34.005  1.00 16.25           C  
ATOM   2575  CD  ARG B 118     135.249 144.389  34.473  1.00 20.07           C  
ATOM   2576  NE  ARG B 118     136.467 144.754  33.720  1.00 45.22           N  
ATOM   2577  CZ  ARG B 118     137.205 143.738  33.224  1.00 32.93           C  
ATOM   2578  NH1 ARG B 118     136.814 142.492  33.406  1.00 41.89           N1+
ATOM   2579  NH2 ARG B 118     138.347 143.994  32.584  1.00 44.49           N  
ATOM   2580  N   LYS B 119     130.558 146.608  36.857  1.00 24.09           N  
ATOM   2581  CA  LYS B 119     130.001 147.346  37.985  1.00 27.44           C  
ATOM   2582  C   LYS B 119     130.205 146.645  39.318  1.00 30.63           C  
ATOM   2583  O   LYS B 119     130.601 145.441  39.384  1.00 43.17           O  
ATOM   2584  CB  LYS B 119     128.500 147.534  37.731  1.00 33.47           C  
ATOM   2585  CG  LYS B 119     128.194 148.042  36.309  1.00 34.13           C  
ATOM   2586  CD  LYS B 119     126.852 148.764  36.219  1.00 26.11           C  
ATOM   2587  CE  LYS B 119     126.580 149.308  34.817  1.00 27.17           C  
ATOM   2588  NZ  LYS B 119     125.403 150.166  34.850  1.00 53.29           N1+
ATOM   2589  N   SER B 120     129.971 147.395  40.407  1.00 30.48           N  
ATOM   2590  CA  SER B 120     130.173 146.813  41.740  1.00 42.08           C  
ATOM   2591  C   SER B 120     128.877 146.427  42.392  1.00 45.45           C  
ATOM   2592  O   SER B 120     127.857 147.170  42.316  1.00 43.65           O  
ATOM   2593  CB  SER B 120     130.894 147.866  42.585  1.00 44.78           C  
ATOM   2594  OG  SER B 120     131.796 147.208  43.484  1.00 46.22           O  
ATOM   2595  N   LEU B 121     128.877 145.227  43.022  1.00 41.02           N  
ATOM   2596  CA  LEU B 121     127.648 144.706  43.616  1.00 38.40           C  
ATOM   2597  C   LEU B 121     127.907 143.533  44.561  1.00 39.27           C  
ATOM   2598  O   LEU B 121     128.599 142.547  44.213  1.00 43.26           O  
ATOM   2599  CB  LEU B 121     126.730 144.257  42.460  1.00 39.65           C  
ATOM   2600  CG  LEU B 121     125.409 143.630  42.923  1.00 37.53           C  
ATOM   2601  CD1 LEU B 121     124.642 144.512  43.910  1.00 44.69           C  
ATOM   2602  CD2 LEU B 121     124.446 143.370  41.760  1.00 33.13           C  
ATOM   2603  N   LYS B 122     127.402 143.664  45.805  1.00 48.02           N  
ATOM   2604  CA  LYS B 122     127.449 142.542  46.756  1.00 48.41           C  
ATOM   2605  C   LYS B 122     128.843 141.998  47.061  1.00 48.52           C  
ATOM   2606  O   LYS B 122     129.040 140.762  47.189  1.00 48.41           O  
ATOM   2607  CB  LYS B 122     126.572 141.408  46.196  1.00 43.23           C  
ATOM   2608  CG  LYS B 122     125.074 141.577  46.539  1.00 47.15           C  
ATOM   2609  CD  LYS B 122     124.803 141.611  48.054  1.00 32.09           C  
ATOM   2610  CE  LYS B 122     123.353 141.984  48.376  1.00 48.31           C  
ATOM   2611  NZ  LYS B 122     123.049 141.629  49.752  1.00 49.27           N1+
ATOM   2612  N   LYS B 123     129.845 142.899  47.176  1.00 42.97           N  
ATOM   2613  CA  LYS B 123     131.143 142.425  47.666  1.00 45.45           C  
ATOM   2614  C   LYS B 123     131.017 141.761  49.029  1.00 42.98           C  
ATOM   2615  O   LYS B 123     130.303 142.272  49.936  1.00 58.09           O  
ATOM   2616  CB  LYS B 123     132.078 143.629  47.776  1.00 59.58           C  
ATOM   2617  CG  LYS B 123     133.549 143.243  47.603  1.00 40.73           C  
ATOM   2618  CD  LYS B 123     134.459 144.457  47.398  1.00 49.21           C  
ATOM   2619  CE  LYS B 123     134.938 145.078  48.714  1.00 47.74           C  
ATOM   2620  NZ  LYS B 123     136.033 146.006  48.436  1.00 56.68           N1+
ATOM   2621  N   GLY B 124     131.662 140.579  49.179  1.00 41.95           N  
ATOM   2622  CA  GLY B 124     131.687 139.926  50.500  1.00 48.78           C  
ATOM   2623  C   GLY B 124     130.534 138.967  50.727  1.00 35.62           C  
ATOM   2624  O   GLY B 124     130.516 138.187  51.721  1.00 42.69           O  
ATOM   2625  N   TYR B 125     129.526 139.040  49.842  1.00 43.11           N  
ATOM   2626  CA  TYR B 125     128.400 138.092  49.929  1.00 52.96           C  
ATOM   2627  C   TYR B 125     128.814 136.681  49.584  1.00 50.91           C  
ATOM   2628  O   TYR B 125     129.829 136.452  48.867  1.00 43.41           O  
ATOM   2629  CB  TYR B 125     127.322 138.570  48.939  1.00 40.92           C  
ATOM   2630  CG  TYR B 125     125.968 137.917  49.224  1.00 42.15           C  
ATOM   2631  CD1 TYR B 125     125.251 138.244  50.377  1.00 30.36           C  
ATOM   2632  CD2 TYR B 125     125.394 137.046  48.285  1.00 30.96           C  
ATOM   2633  CE1 TYR B 125     123.977 137.715  50.587  1.00 38.75           C  
ATOM   2634  CE2 TYR B 125     124.121 136.517  48.495  1.00 31.86           C  
ATOM   2635  CZ  TYR B 125     123.412 136.857  49.636  1.00 34.99           C  
ATOM   2636  OH  TYR B 125     122.124 136.380  49.829  1.00 30.90           O  
ATOM   2637  N   THR B 126     128.069 135.717  50.136  1.00 50.62           N  
ATOM   2638  CA  THR B 126     128.132 134.373  49.598  1.00 50.28           C  
ATOM   2639  C   THR B 126     126.776 133.891  49.162  1.00 46.66           C  
ATOM   2640  O   THR B 126     125.750 134.124  49.845  1.00 35.15           O  
ATOM   2641  CB  THR B 126     128.683 133.442  50.673  1.00 30.80           C  
ATOM   2642  CG2 THR B 126     127.854 133.519  51.953  1.00 63.11           C  
ATOM   2643  OG1 THR B 126     128.663 132.092  50.187  1.00 37.35           O  
ATOM   2644  N   VAL B 127     126.733 133.246  47.994  1.00 39.96           N  
ATOM   2645  CA  VAL B 127     125.451 132.798  47.499  1.00 45.02           C  
ATOM   2646  C   VAL B 127     125.102 131.389  47.940  1.00 49.08           C  
ATOM   2647  O   VAL B 127     125.985 130.512  48.073  1.00 42.78           O  
ATOM   2648  CB  VAL B 127     125.477 132.885  45.980  1.00 59.82           C  
ATOM   2649  CG1 VAL B 127     124.456 131.923  45.368  1.00 59.77           C  
ATOM   2650  CG2 VAL B 127     125.127 134.307  45.540  1.00 44.39           C  
ATOM   2651  N   GLY B 128     123.784 131.181  48.212  1.00 59.91           N  
ATOM   2652  CA  GLY B 128     123.337 129.919  48.829  1.00 44.71           C  
ATOM   2653  C   GLY B 128     123.501 128.717  47.930  1.00 40.51           C  
ATOM   2654  O   GLY B 128     123.631 128.840  46.685  1.00 46.94           O  
ATOM   2655  N   ALA B 129     123.524 127.519  48.556  1.00 48.75           N  
ATOM   2656  CA  ALA B 129     123.821 126.305  47.774  1.00 40.34           C  
ATOM   2657  C   ALA B 129     122.583 125.450  47.530  1.00 40.08           C  
ATOM   2658  O   ALA B 129     122.395 124.838  46.472  1.00 47.28           O  
ATOM   2659  CB  ALA B 129     124.865 125.493  48.539  1.00 40.22           C  
ATOM   2660  N   GLU B 130     121.729 125.364  48.578  1.00 53.54           N  
ATOM   2661  CA  GLU B 130     120.456 124.655  48.411  1.00 57.36           C  
ATOM   2662  C   GLU B 130     119.352 125.550  47.894  1.00 52.84           C  
ATOM   2663  O   GLU B 130     118.789 126.416  48.649  1.00 55.76           O  
ATOM   2664  CB  GLU B 130     120.087 124.051  49.788  1.00 57.38           C  
ATOM   2665  CG  GLU B 130     118.836 124.671  50.430  1.00 58.93           C  
ATOM   2666  CD  GLU B 130     118.206 123.643  51.342  1.00 54.65           C  
ATOM   2667  OE1 GLU B 130     117.950 122.539  50.887  1.00 56.95           O  
ATOM   2668  OE2 GLU B 130     117.985 123.957  52.511  1.00 58.65           O1-
ATOM   2669  N   ALA B 131     119.045 125.392  46.577  1.00 41.77           N  
ATOM   2670  CA  ALA B 131     118.209 126.404  45.904  1.00 33.29           C  
ATOM   2671  C   ALA B 131     117.408 125.843  44.743  1.00 38.37           C  
ATOM   2672  O   ALA B 131     117.700 124.794  44.168  1.00 41.28           O  
ATOM   2673  CB  ALA B 131     119.126 127.505  45.384  1.00 51.53           C  
ATOM   2674  N   SER B 132     116.342 126.594  44.398  1.00 47.52           N  
ATOM   2675  CA  SER B 132     115.494 126.228  43.254  1.00 40.96           C  
ATOM   2676  C   SER B 132     115.845 127.035  42.012  1.00 38.11           C  
ATOM   2677  O   SER B 132     115.867 128.293  42.040  1.00 54.50           O  
ATOM   2678  CB  SER B 132     114.051 126.534  43.676  1.00 59.44           C  
ATOM   2679  OG  SER B 132     113.141 125.879  42.788  1.00 33.89           O  
ATOM   2680  N   ILE B 133     116.176 126.320  40.903  1.00 49.65           N  
ATOM   2681  CA  ILE B 133     116.464 127.034  39.645  1.00 46.87           C  
ATOM   2682  C   ILE B 133     115.351 126.848  38.625  1.00 48.32           C  
ATOM   2683  O   ILE B 133     115.065 125.719  38.179  1.00 35.15           O  
ATOM   2684  CB  ILE B 133     117.771 126.470  39.059  1.00 33.73           C  
ATOM   2685  CG1 ILE B 133     118.921 126.646  40.054  1.00 37.79           C  
ATOM   2686  CG2 ILE B 133     118.137 127.217  37.771  1.00 37.05           C  
ATOM   2687  CD1 ILE B 133     120.280 126.290  39.440  1.00 44.70           C  
ATOM   2688  N   ILE B 134     114.674 127.956  38.271  1.00 57.81           N  
ATOM   2689  CA  ILE B 134     113.526 127.772  37.389  1.00 52.03           C  
ATOM   2690  C   ILE B 134     113.561 128.617  36.105  1.00 46.30           C  
ATOM   2691  O   ILE B 134     113.854 129.834  36.113  1.00 55.05           O  
ATOM   2692  CB  ILE B 134     112.254 128.088  38.178  1.00 64.57           C  
ATOM   2693  CG1 ILE B 134     111.800 126.843  38.977  1.00 60.35           C  
ATOM   2694  CG2 ILE B 134     111.125 128.463  37.226  1.00 67.19           C  
ATOM   2695  CD1 ILE B 134     110.610 127.141  39.892  1.00 55.68           C  
ATOM   2696  N   LEU B 135     113.284 127.907  34.966  1.00 34.96           N  
ATOM   2697  CA  LEU B 135     113.141 128.567  33.650  1.00 31.33           C  
ATOM   2698  C   LEU B 135     111.675 128.798  33.275  1.00 40.22           C  
ATOM   2699  O   LEU B 135     110.895 127.825  33.109  1.00 41.57           O  
ATOM   2700  CB  LEU B 135     113.742 127.621  32.603  1.00 31.82           C  
ATOM   2701  CG  LEU B 135     115.181 127.959  32.182  1.00 29.15           C  
ATOM   2702  CD1 LEU B 135     116.051 128.429  33.345  1.00 21.88           C  
ATOM   2703  CD2 LEU B 135     115.894 126.757  31.539  1.00 12.97           C  
ATOM   2704  N   GLY B 136     111.269 130.086  33.143  1.00 56.81           N  
ATOM   2705  CA  GLY B 136     109.929 130.333  32.553  1.00 53.86           C  
ATOM   2706  C   GLY B 136     108.966 131.084  33.450  1.00 53.99           C  
ATOM   2707  O   GLY B 136     108.024 131.779  32.963  1.00 32.71           O  
ATOM   2708  N   GLN B 137     109.136 130.915  34.773  1.00 33.50           N  
ATOM   2709  CA  GLN B 137     108.405 131.758  35.704  1.00 35.98           C  
ATOM   2710  C   GLN B 137     109.312 132.522  36.651  1.00  2.00           C  
ATOM   2711  O   GLN B 137     110.544 132.306  36.712  1.00  2.00           O  
ATOM   2712  CB  GLN B 137     107.472 130.850  36.507  1.00 45.97           C  
ATOM   2713  CG  GLN B 137     106.363 130.237  35.640  1.00 44.97           C  
ATOM   2714  CD  GLN B 137     105.397 131.321  35.213  1.00 47.64           C  
ATOM   2715  NE2 GLN B 137     105.401 132.401  36.022  1.00 38.87           N  
ATOM   2716  OE1 GLN B 137     104.674 131.221  34.237  1.00 39.55           O  
ATOM   2717  N   GLU B 138     108.698 133.476  37.373  1.00 12.82           N  
ATOM   2718  CA  GLU B 138     109.440 134.212  38.391  1.00 22.25           C  
ATOM   2719  C   GLU B 138     109.095 133.760  39.782  1.00 37.15           C  
ATOM   2720  O   GLU B 138     107.895 133.467  40.094  1.00 42.53           O  
ATOM   2721  CB  GLU B 138     109.090 135.698  38.224  1.00 19.13           C  
ATOM   2722  CG  GLU B 138     110.214 136.629  38.699  1.00 43.91           C  
ATOM   2723  CD  GLU B 138     110.287 136.597  40.209  1.00 49.52           C  
ATOM   2724  OE1 GLU B 138     109.259 136.397  40.844  1.00 46.63           O  
ATOM   2725  OE2 GLU B 138     111.380 136.778  40.743  1.00 35.16           O1-
ATOM   2726  N   GLN B 139     110.123 133.653  40.638  1.00 52.50           N  
ATOM   2727  CA  GLN B 139     109.876 133.133  41.975  1.00 53.17           C  
ATOM   2728  C   GLN B 139     109.722 134.223  43.002  1.00  2.00           C  
ATOM   2729  O   GLN B 139     110.414 135.267  42.952  1.00  2.00           O  
ATOM   2730  CB  GLN B 139     111.054 132.227  42.346  1.00 34.78           C  
ATOM   2731  CG  GLN B 139     110.943 130.837  41.702  1.00 45.10           C  
ATOM   2732  CD  GLN B 139     112.163 130.013  42.049  1.00 44.22           C  
ATOM   2733  NE2 GLN B 139     111.875 128.767  42.481  1.00 44.30           N  
ATOM   2734  OE1 GLN B 139     113.301 130.439  41.953  1.00 49.03           O  
ATOM   2735  N   ASP B 140     108.788 133.936  43.932  1.00 40.38           N  
ATOM   2736  CA  ASP B 140     108.684 134.726  45.156  1.00 58.89           C  
ATOM   2737  C   ASP B 140     108.721 133.846  46.394  1.00 56.88           C  
ATOM   2738  O   ASP B 140     108.739 134.334  47.551  1.00 50.56           O  
ATOM   2739  CB  ASP B 140     107.365 135.501  45.104  1.00 59.66           C  
ATOM   2740  CG  ASP B 140     107.475 136.598  44.058  1.00 48.30           C  
ATOM   2741  OD1 ASP B 140     107.149 136.337  42.902  1.00 48.35           O  
ATOM   2742  OD2 ASP B 140     107.889 137.702  44.409  1.00 42.94           O1-
ATOM   2743  N   SER B 141     108.679 132.521  46.144  1.00 57.33           N  
ATOM   2744  CA  SER B 141     108.952 131.534  47.194  1.00 58.78           C  
ATOM   2745  C   SER B 141     109.675 130.315  46.679  1.00 54.08           C  
ATOM   2746  O   SER B 141     109.537 129.915  45.492  1.00 42.30           O  
ATOM   2747  CB  SER B 141     107.606 131.123  47.791  1.00 47.79           C  
ATOM   2748  OG  SER B 141     106.786 130.579  46.751  1.00 44.97           O  
ATOM   2749  N   PHE B 142     110.499 129.721  47.561  1.00 48.57           N  
ATOM   2750  CA  PHE B 142     111.228 128.512  47.177  1.00 43.79           C  
ATOM   2751  C   PHE B 142     110.418 127.559  46.322  1.00 39.67           C  
ATOM   2752  O   PHE B 142     109.639 126.709  46.851  1.00 48.55           O  
ATOM   2753  CB  PHE B 142     111.658 127.802  48.469  1.00 46.23           C  
ATOM   2754  CG  PHE B 142     112.797 126.852  48.178  1.00 48.58           C  
ATOM   2755  CD1 PHE B 142     114.100 127.328  48.104  1.00 43.92           C  
ATOM   2756  CD2 PHE B 142     112.529 125.507  47.982  1.00 42.90           C  
ATOM   2757  CE1 PHE B 142     115.140 126.449  47.835  1.00 44.15           C  
ATOM   2758  CE2 PHE B 142     113.578 124.631  47.712  1.00 40.48           C  
ATOM   2759  CZ  PHE B 142     114.883 125.098  47.637  1.00 41.08           C  
ATOM   2760  N   GLY B 143     110.547 127.712  44.984  1.00 47.91           N  
ATOM   2761  CA  GLY B 143     109.863 126.780  44.077  1.00 58.19           C  
ATOM   2762  C   GLY B 143     108.456 127.216  43.710  1.00 46.98           C  
ATOM   2763  O   GLY B 143     107.755 126.518  42.926  1.00 40.54           O  
ATOM   2764  N   GLY B 144     107.956 128.349  44.284  1.00 46.38           N  
ATOM   2765  CA  GLY B 144     106.529 128.661  44.111  1.00 45.74           C  
ATOM   2766  C   GLY B 144     106.196 130.145  44.027  1.00 44.82           C  
ATOM   2767  O   GLY B 144     107.094 131.035  43.980  1.00 48.65           O  
ATOM   2768  N   ASN B 145     104.872 130.419  43.957  1.00 46.73           N  
ATOM   2769  CA  ASN B 145     104.372 131.802  43.894  1.00 43.97           C  
ATOM   2770  C   ASN B 145     104.733 132.527  42.618  1.00 41.29           C  
ATOM   2771  O   ASN B 145     105.565 133.462  42.595  1.00 40.34           O  
ATOM   2772  CB  ASN B 145     104.913 132.561  45.117  1.00 40.10           C  
ATOM   2773  CG  ASN B 145     103.903 132.423  46.245  1.00 48.71           C  
ATOM   2774  ND2 ASN B 145     104.218 133.096  47.365  1.00 52.47           N  
ATOM   2775  OD1 ASN B 145     102.882 131.744  46.137  1.00 57.54           O  
ATOM   2776  N   PHE B 146     104.091 132.075  41.512  1.00 56.03           N  
ATOM   2777  CA  PHE B 146     104.389 132.641  40.190  1.00 59.07           C  
ATOM   2778  C   PHE B 146     103.462 133.767  39.776  1.00 50.61           C  
ATOM   2779  O   PHE B 146     102.198 133.620  39.817  1.00 59.57           O  
ATOM   2780  CB  PHE B 146     104.261 131.514  39.153  1.00 39.20           C  
ATOM   2781  CG  PHE B 146     105.119 130.326  39.531  1.00 30.82           C  
ATOM   2782  CD1 PHE B 146     106.342 130.510  40.156  1.00 35.83           C  
ATOM   2783  CD2 PHE B 146     104.679 129.047  39.212  1.00 55.38           C  
ATOM   2784  CE1 PHE B 146     107.130 129.405  40.465  1.00 31.23           C  
ATOM   2785  CE2 PHE B 146     105.472 127.946  39.526  1.00 34.67           C  
ATOM   2786  CZ  PHE B 146     106.696 128.123  40.156  1.00 32.17           C  
ATOM   2787  N   GLU B 147     104.064 134.918  39.386  1.00 39.44           N  
ATOM   2788  CA  GLU B 147     103.150 135.784  38.643  1.00 34.55           C  
ATOM   2789  C   GLU B 147     103.310 135.691  37.162  1.00 31.07           C  
ATOM   2790  O   GLU B 147     104.473 135.574  36.649  1.00 53.58           O  
ATOM   2791  CB  GLU B 147     103.425 137.208  39.082  1.00 57.39           C  
ATOM   2792  CG  GLU B 147     103.281 137.380  40.586  1.00 53.64           C  
ATOM   2793  CD  GLU B 147     103.689 138.769  40.937  1.00 55.55           C  
ATOM   2794  OE1 GLU B 147     102.848 139.641  40.916  1.00 50.70           O  
ATOM   2795  OE2 GLU B 147     104.854 138.975  41.227  1.00 54.24           O1-
ATOM   2796  N   GLY B 148     102.102 135.579  36.559  1.00 50.08           N  
ATOM   2797  CA  GLY B 148     102.036 135.358  35.117  1.00 54.93           C  
ATOM   2798  C   GLY B 148     102.529 136.546  34.331  1.00 56.91           C  
ATOM   2799  O   GLY B 148     103.033 136.417  33.180  1.00 50.91           O  
ATOM   2800  N   SER B 149     102.355 137.736  34.926  1.00 58.91           N  
ATOM   2801  CA  SER B 149     102.797 138.955  34.254  1.00 45.39           C  
ATOM   2802  C   SER B 149     104.307 139.063  34.162  1.00 41.00           C  
ATOM   2803  O   SER B 149     104.864 140.062  33.628  1.00 49.85           O  
ATOM   2804  CB  SER B 149     102.236 140.143  35.042  1.00 48.93           C  
ATOM   2805  OG  SER B 149     102.055 139.755  36.411  1.00 44.69           O  
ATOM   2806  N   GLN B 150     104.997 138.053  34.735  1.00 41.86           N  
ATOM   2807  CA  GLN B 150     106.453 138.004  34.621  1.00 48.48           C  
ATOM   2808  C   GLN B 150     106.916 136.779  33.863  1.00 51.61           C  
ATOM   2809  O   GLN B 150     108.129 136.468  33.786  1.00 37.16           O  
ATOM   2810  CB  GLN B 150     107.031 137.974  36.034  1.00 17.66           C  
ATOM   2811  CG  GLN B 150     106.894 139.312  36.761  1.00 16.93           C  
ATOM   2812  CD  GLN B 150     107.255 139.128  38.213  1.00 41.65           C  
ATOM   2813  NE2 GLN B 150     107.700 140.252  38.807  1.00 39.62           N  
ATOM   2814  OE1 GLN B 150     107.167 138.058  38.787  1.00 45.94           O  
ATOM   2815  N   SER B 151     105.939 136.027  33.317  1.00 47.46           N  
ATOM   2816  CA  SER B 151     106.295 134.788  32.607  1.00 51.47           C  
ATOM   2817  C   SER B 151     106.983 135.026  31.284  1.00 50.26           C  
ATOM   2818  O   SER B 151     106.947 136.145  30.707  1.00 49.11           O  
ATOM   2819  CB  SER B 151     105.003 133.981  32.374  1.00 49.98           C  
ATOM   2820  OG  SER B 151     104.283 134.552  31.272  1.00 41.11           O  
ATOM   2821  N   LEU B 152     107.643 133.966  30.787  1.00 36.95           N  
ATOM   2822  CA  LEU B 152     108.334 134.064  29.506  1.00 32.90           C  
ATOM   2823  C   LEU B 152     107.623 133.301  28.401  1.00 26.63           C  
ATOM   2824  O   LEU B 152     107.306 132.089  28.540  1.00 46.10           O  
ATOM   2825  CB  LEU B 152     109.746 133.494  29.686  1.00 49.61           C  
ATOM   2826  CG  LEU B 152     110.471 133.250  28.364  1.00 41.56           C  
ATOM   2827  CD1 LEU B 152     110.722 134.541  27.579  1.00 50.92           C  
ATOM   2828  CD2 LEU B 152     111.847 132.614  28.565  1.00 47.24           C  
ATOM   2829  N   VAL B 153     107.329 134.016  27.299  1.00 32.68           N  
ATOM   2830  CA  VAL B 153     106.818 133.345  26.127  1.00 25.66           C  
ATOM   2831  C   VAL B 153     107.813 133.354  24.976  1.00 24.65           C  
ATOM   2832  O   VAL B 153     108.356 134.421  24.583  1.00 38.56           O  
ATOM   2833  CB  VAL B 153     105.516 134.042  25.698  1.00 46.21           C  
ATOM   2834  CG1 VAL B 153     104.631 133.072  24.912  1.00 37.39           C  
ATOM   2835  CG2 VAL B 153     104.742 134.517  26.923  1.00 39.41           C  
ATOM   2836  N   GLY B 154     108.101 132.139  24.465  1.00 30.84           N  
ATOM   2837  CA  GLY B 154     109.128 131.987  23.444  1.00 28.31           C  
ATOM   2838  C   GLY B 154     110.007 130.798  23.717  1.00 34.22           C  
ATOM   2839  O   GLY B 154     109.576 129.802  24.367  1.00 49.47           O  
ATOM   2840  N   ASP B 155     111.246 130.856  23.204  1.00 35.80           N  
ATOM   2841  CA  ASP B 155     112.169 129.749  23.425  1.00 24.43           C  
ATOM   2842  C   ASP B 155     113.302 130.107  24.367  1.00 25.51           C  
ATOM   2843  O   ASP B 155     113.695 131.292  24.475  1.00 31.90           O  
ATOM   2844  CB  ASP B 155     112.762 129.352  22.071  1.00 14.18           C  
ATOM   2845  CG  ASP B 155     111.681 128.798  21.169  1.00 28.87           C  
ATOM   2846  OD1 ASP B 155     110.527 129.193  21.330  1.00 29.32           O  
ATOM   2847  OD2 ASP B 155     112.006 127.980  20.315  1.00 37.29           O1-
ATOM   2848  N   ILE B 156     113.811 129.087  25.083  1.00 18.19           N  
ATOM   2849  CA  ILE B 156     115.047 129.278  25.828  1.00 14.93           C  
ATOM   2850  C   ILE B 156     115.957 128.056  25.737  1.00 14.30           C  
ATOM   2851  O   ILE B 156     115.479 126.896  25.680  1.00 31.28           O  
ATOM   2852  CB  ILE B 156     114.697 129.549  27.299  1.00 16.24           C  
ATOM   2853  CG1 ILE B 156     115.971 129.874  28.087  1.00 14.60           C  
ATOM   2854  CG2 ILE B 156     114.074 128.311  27.942  1.00 30.62           C  
ATOM   2855  CD1 ILE B 156     115.697 130.815  29.267  1.00 20.31           C  
ATOM   2856  N   GLY B 157     117.301 128.305  25.678  1.00 25.61           N  
ATOM   2857  CA  GLY B 157     118.209 127.177  25.479  1.00 31.27           C  
ATOM   2858  C   GLY B 157     119.641 127.421  25.937  1.00 36.18           C  
ATOM   2859  O   GLY B 157     119.985 128.485  26.546  1.00 32.69           O  
ATOM   2860  N   ASN B 158     120.485 126.395  25.691  1.00 40.42           N  
ATOM   2861  CA  ASN B 158     121.913 126.479  26.014  1.00 30.50           C  
ATOM   2862  C   ASN B 158     122.212 127.190  27.297  1.00 39.38           C  
ATOM   2863  O   ASN B 158     123.124 128.040  27.358  1.00 28.10           O  
ATOM   2864  CB  ASN B 158     122.618 127.216  24.874  1.00  6.98           C  
ATOM   2865  CG  ASN B 158     122.730 126.313  23.674  1.00 28.36           C  
ATOM   2866  ND2 ASN B 158     123.467 125.203  23.873  1.00 50.31           N  
ATOM   2867  OD1 ASN B 158     122.195 126.579  22.608  1.00 35.90           O  
ATOM   2868  N   VAL B 159     121.439 126.891  28.353  1.00 27.74           N  
ATOM   2869  CA  VAL B 159     121.840 127.440  29.630  1.00 20.11           C  
ATOM   2870  C   VAL B 159     122.905 126.602  30.309  1.00 24.79           C  
ATOM   2871  O   VAL B 159     122.765 125.354  30.472  1.00 24.26           O  
ATOM   2872  CB  VAL B 159     120.612 127.585  30.553  1.00 10.70           C  
ATOM   2873  CG1 VAL B 159     119.362 127.021  29.889  1.00 16.61           C  
ATOM   2874  CG2 VAL B 159     120.855 126.876  31.883  1.00 12.38           C  
ATOM   2875  N   ASN B 160     124.011 127.280  30.667  1.00 24.30           N  
ATOM   2876  CA  ASN B 160     125.146 126.613  31.311  1.00 12.93           C  
ATOM   2877  C   ASN B 160     125.626 127.404  32.511  1.00 19.91           C  
ATOM   2878  O   ASN B 160     125.503 128.648  32.559  1.00 33.14           O  
ATOM   2879  CB  ASN B 160     126.292 126.531  30.289  1.00  2.76           C  
ATOM   2880  CG  ASN B 160     126.009 125.490  29.234  1.00 18.70           C  
ATOM   2881  ND2 ASN B 160     125.717 124.272  29.712  1.00 20.02           N  
ATOM   2882  OD1 ASN B 160     126.059 125.746  28.031  1.00 36.81           O  
ATOM   2883  N   MET B 161     126.176 126.697  33.519  1.00 32.09           N  
ATOM   2884  CA  MET B 161     126.652 127.458  34.678  1.00 29.26           C  
ATOM   2885  C   MET B 161     128.010 126.990  35.203  1.00 27.98           C  
ATOM   2886  O   MET B 161     128.273 125.768  35.339  1.00 28.26           O  
ATOM   2887  CB  MET B 161     125.597 127.311  35.778  1.00 18.06           C  
ATOM   2888  CG  MET B 161     125.912 128.145  37.028  1.00 23.34           C  
ATOM   2889  SD  MET B 161     124.458 128.381  38.064  1.00 30.14           S  
ATOM   2890  CE  MET B 161     125.253 129.250  39.427  1.00 12.04           C  
ATOM   2891  N   TRP B 162     128.906 127.980  35.452  1.00 19.66           N  
ATOM   2892  CA  TRP B 162     130.168 127.683  36.132  1.00 21.27           C  
ATOM   2893  C   TRP B 162     130.195 128.224  37.570  1.00 22.99           C  
ATOM   2894  O   TRP B 162     129.344 129.061  37.957  1.00 27.65           O  
ATOM   2895  CB  TRP B 162     131.301 128.349  35.335  1.00 15.53           C  
ATOM   2896  CG  TRP B 162     131.482 127.667  34.008  1.00 12.19           C  
ATOM   2897  CD1 TRP B 162     132.448 126.686  33.696  1.00 16.18           C  
ATOM   2898  CD2 TRP B 162     130.730 127.908  32.797  1.00 18.33           C  
ATOM   2899  CE2 TRP B 162     131.275 127.062  31.797  1.00 19.83           C  
ATOM   2900  CE3 TRP B 162     129.671 128.746  32.478  1.00 17.61           C  
ATOM   2901  NE1 TRP B 162     132.381 126.285  32.401  1.00 19.27           N  
ATOM   2902  CZ2 TRP B 162     130.750 127.079  30.519  1.00 22.74           C  
ATOM   2903  CZ3 TRP B 162     129.143 128.764  31.200  1.00 15.53           C  
ATOM   2904  CH2 TRP B 162     129.692 127.924  30.211  1.00 19.33           C  
ATOM   2905  N   ASP B 163     131.152 127.723  38.385  1.00 41.61           N  
ATOM   2906  CA  ASP B 163     131.287 128.240  39.753  1.00 47.68           C  
ATOM   2907  C   ASP B 163     132.493 129.179  39.918  1.00 45.23           C  
ATOM   2908  O   ASP B 163     132.782 129.659  41.040  1.00 43.50           O  
ATOM   2909  CB  ASP B 163     131.430 127.040  40.708  1.00 39.28           C  
ATOM   2910  CG  ASP B 163     132.790 126.377  40.521  1.00 51.30           C  
ATOM   2911  OD1 ASP B 163     133.443 126.658  39.518  1.00 53.15           O  
ATOM   2912  OD2 ASP B 163     133.176 125.590  41.383  1.00 49.82           O1-
ATOM   2913  N   PHE B 164     133.179 129.425  38.781  1.00 32.22           N  
ATOM   2914  CA  PHE B 164     134.127 130.539  38.756  1.00 29.29           C  
ATOM   2915  C   PHE B 164     133.829 131.557  37.666  1.00 34.93           C  
ATOM   2916  O   PHE B 164     132.726 131.519  37.021  1.00 32.56           O  
ATOM   2917  CB  PHE B 164     135.552 129.967  38.579  1.00 25.55           C  
ATOM   2918  CG  PHE B 164     135.690 129.280  37.241  1.00 13.34           C  
ATOM   2919  CD1 PHE B 164     135.282 127.961  37.086  1.00 20.41           C  
ATOM   2920  CD2 PHE B 164     136.268 129.961  36.181  1.00 23.81           C  
ATOM   2921  CE1 PHE B 164     135.452 127.326  35.864  1.00 10.75           C  
ATOM   2922  CE2 PHE B 164     136.434 129.314  34.957  1.00 13.54           C  
ATOM   2923  CZ  PHE B 164     136.025 127.998  34.797  1.00  6.60           C  
ATOM   2924  N   VAL B 165     134.769 132.504  37.474  1.00 30.59           N  
ATOM   2925  CA  VAL B 165     134.510 133.570  36.513  1.00 27.83           C  
ATOM   2926  C   VAL B 165     135.248 133.386  35.193  1.00 25.92           C  
ATOM   2927  O   VAL B 165     136.490 133.197  35.150  1.00 27.93           O  
ATOM   2928  CB  VAL B 165     134.917 134.897  37.157  1.00 34.01           C  
ATOM   2929  CG1 VAL B 165     134.790 136.049  36.158  1.00 29.71           C  
ATOM   2930  CG2 VAL B 165     134.019 135.182  38.357  1.00 18.50           C  
ATOM   2931  N   LEU B 166     134.462 133.418  34.095  1.00 20.53           N  
ATOM   2932  CA  LEU B 166     135.030 133.178  32.774  1.00 16.66           C  
ATOM   2933  C   LEU B 166     135.845 134.337  32.244  1.00 14.71           C  
ATOM   2934  O   LEU B 166     135.514 135.530  32.470  1.00 39.04           O  
ATOM   2935  CB  LEU B 166     133.872 132.884  31.799  1.00 30.75           C  
ATOM   2936  CG  LEU B 166     133.433 131.422  31.813  1.00 30.64           C  
ATOM   2937  CD1 LEU B 166     132.508 131.061  30.640  1.00 25.37           C  
ATOM   2938  CD2 LEU B 166     134.618 130.470  31.711  1.00 25.88           C  
ATOM   2939  N   SER B 167     136.936 134.002  31.541  1.00 28.81           N  
ATOM   2940  CA  SER B 167     137.719 135.042  30.886  1.00 32.48           C  
ATOM   2941  C   SER B 167     137.094 135.497  29.587  1.00 29.64           C  
ATOM   2942  O   SER B 167     136.271 134.781  28.978  1.00 33.02           O  
ATOM   2943  CB  SER B 167     139.113 134.466  30.631  1.00 39.53           C  
ATOM   2944  OG  SER B 167     139.161 133.900  29.314  1.00 41.35           O  
ATOM   2945  N   PRO B 168     137.456 136.724  29.164  1.00 26.36           N  
ATOM   2946  CA  PRO B 168     136.862 137.261  27.940  1.00 18.84           C  
ATOM   2947  C   PRO B 168     137.128 136.380  26.734  1.00 21.94           C  
ATOM   2948  O   PRO B 168     136.328 136.281  25.794  1.00 32.22           O  
ATOM   2949  CB  PRO B 168     137.440 138.649  27.703  1.00 14.84           C  
ATOM   2950  CG  PRO B 168     137.957 139.168  29.036  1.00 27.83           C  
ATOM   2951  CD  PRO B 168     138.162 137.801  29.854  1.00 32.48           C  
ATOM   2952  N   ASP B 169     138.326 135.746  26.730  1.00 29.90           N  
ATOM   2953  CA  ASP B 169     138.621 134.780  25.671  1.00 33.50           C  
ATOM   2954  C   ASP B 169     137.726 133.560  25.732  1.00 25.22           C  
ATOM   2955  O   ASP B 169     137.253 133.042  24.689  1.00 30.74           O  
ATOM   2956  CB  ASP B 169     140.082 134.345  25.811  1.00 50.09           C  
ATOM   2957  CG  ASP B 169     140.974 135.572  25.837  1.00 40.09           C  
ATOM   2958  OD1 ASP B 169     141.196 136.103  26.921  1.00 48.97           O  
ATOM   2959  OD2 ASP B 169     141.437 135.979  24.772  1.00 44.29           O1-
ATOM   2960  N   GLU B 170     137.515 133.054  26.957  1.00 12.26           N  
ATOM   2961  CA  GLU B 170     136.601 131.936  27.111  1.00 20.07           C  
ATOM   2962  C   GLU B 170     135.192 132.225  26.632  1.00 22.93           C  
ATOM   2963  O   GLU B 170     134.585 131.397  25.868  1.00 24.27           O  
ATOM   2964  CB  GLU B 170     136.594 131.553  28.601  1.00 12.66           C  
ATOM   2965  CG  GLU B 170     137.943 130.951  29.054  1.00 17.77           C  
ATOM   2966  CD  GLU B 170     137.860 130.532  30.501  1.00 31.44           C  
ATOM   2967  OE1 GLU B 170     138.139 131.352  31.362  1.00 38.90           O  
ATOM   2968  OE2 GLU B 170     137.519 129.377  30.753  1.00 49.32           O1-
ATOM   2969  N   ILE B 171     134.643 133.379  27.068  1.00 24.22           N  
ATOM   2970  CA  ILE B 171     133.283 133.729  26.666  1.00 14.72           C  
ATOM   2971  C   ILE B 171     133.112 133.887  25.153  1.00 11.32           C  
ATOM   2972  O   ILE B 171     131.994 133.687  24.598  1.00 20.78           O  
ATOM   2973  CB  ILE B 171     132.906 135.038  27.355  1.00  9.20           C  
ATOM   2974  CG1 ILE B 171     132.583 134.784  28.833  1.00  4.67           C  
ATOM   2975  CG2 ILE B 171     131.668 135.649  26.700  1.00  2.00           C  
ATOM   2976  CD1 ILE B 171     132.459 136.080  29.637  1.00 13.00           C  
ATOM   2977  N   ASN B 172     134.202 134.310  24.471  1.00  8.34           N  
ATOM   2978  CA  ASN B 172     134.102 134.414  23.024  1.00 12.83           C  
ATOM   2979  C   ASN B 172     133.869 133.066  22.355  1.00 20.27           C  
ATOM   2980  O   ASN B 172     133.101 132.944  21.373  1.00 23.05           O  
ATOM   2981  CB  ASN B 172     135.390 135.049  22.492  1.00 37.42           C  
ATOM   2982  CG  ASN B 172     135.085 135.806  21.210  1.00 48.38           C  
ATOM   2983  ND2 ASN B 172     134.340 136.915  21.380  1.00 45.02           N  
ATOM   2984  OD1 ASN B 172     135.486 135.431  20.108  1.00 50.05           O  
ATOM   2985  N   THR B 173     134.566 132.023  22.861  1.00 44.26           N  
ATOM   2986  CA  THR B 173     134.378 130.719  22.254  1.00 45.42           C  
ATOM   2987  C   THR B 173     133.020 130.126  22.547  1.00 39.77           C  
ATOM   2988  O   THR B 173     132.358 129.527  21.661  1.00 33.27           O  
ATOM   2989  CB  THR B 173     135.474 129.802  22.747  1.00 40.44           C  
ATOM   2990  CG2 THR B 173     136.598 129.740  21.722  1.00 51.82           C  
ATOM   2991  OG1 THR B 173     136.000 130.285  23.982  1.00 49.62           O  
ATOM   2992  N   ILE B 174     132.573 130.249  23.804  1.00 17.79           N  
ATOM   2993  CA  ILE B 174     131.184 129.872  24.018  1.00 19.51           C  
ATOM   2994  C   ILE B 174     130.236 130.568  23.057  1.00 22.49           C  
ATOM   2995  O   ILE B 174     129.166 130.034  22.695  1.00 15.27           O  
ATOM   2996  CB  ILE B 174     130.825 130.237  25.454  1.00 13.69           C  
ATOM   2997  CG1 ILE B 174     131.345 129.159  26.416  1.00 15.92           C  
ATOM   2998  CG2 ILE B 174     129.309 130.330  25.618  1.00 28.74           C  
ATOM   2999  CD1 ILE B 174     132.529 129.650  27.249  1.00 51.09           C  
ATOM   3000  N   TYR B 175     130.609 131.800  22.665  1.00 18.47           N  
ATOM   3001  CA  TYR B 175     129.753 132.542  21.736  1.00 16.88           C  
ATOM   3002  C   TYR B 175     129.778 131.976  20.332  1.00 17.24           C  
ATOM   3003  O   TYR B 175     128.713 131.714  19.711  1.00 31.11           O  
ATOM   3004  CB  TYR B 175     130.243 133.988  21.705  1.00 30.23           C  
ATOM   3005  CG  TYR B 175     129.368 134.764  20.759  1.00 36.51           C  
ATOM   3006  CD1 TYR B 175     128.009 134.897  21.023  1.00 39.13           C  
ATOM   3007  CD2 TYR B 175     129.906 135.324  19.601  1.00 36.62           C  
ATOM   3008  CE1 TYR B 175     127.192 135.581  20.139  1.00 31.14           C  
ATOM   3009  CE2 TYR B 175     129.088 136.009  18.715  1.00 39.22           C  
ATOM   3010  CZ  TYR B 175     127.736 136.139  18.981  1.00 41.18           C  
ATOM   3011  OH  TYR B 175     126.915 136.828  18.111  1.00 55.70           O  
ATOM   3012  N   LEU B 176     130.998 131.818  19.793  1.00 26.64           N  
ATOM   3013  CA  LEU B 176     131.124 131.275  18.445  1.00 34.82           C  
ATOM   3014  C   LEU B 176     130.711 129.816  18.351  1.00 41.72           C  
ATOM   3015  O   LEU B 176     130.875 129.175  17.282  1.00 42.82           O  
ATOM   3016  CB  LEU B 176     132.588 131.419  18.015  1.00 56.06           C  
ATOM   3017  CG  LEU B 176     132.986 132.868  17.760  1.00 59.19           C  
ATOM   3018  CD1 LEU B 176     131.788 133.818  17.771  1.00 46.99           C  
ATOM   3019  CD2 LEU B 176     133.957 133.396  18.818  1.00 41.08           C  
ATOM   3020  N   GLY B 177     130.278 129.269  19.506  1.00 41.17           N  
ATOM   3021  CA  GLY B 177     129.847 127.872  19.515  1.00 41.14           C  
ATOM   3022  C   GLY B 177     130.987 126.881  19.677  1.00 46.30           C  
ATOM   3023  O   GLY B 177     130.849 125.666  19.355  1.00 43.55           O  
ATOM   3024  N   GLY B 178     132.146 127.401  20.136  1.00 33.56           N  
ATOM   3025  CA  GLY B 178     133.251 126.517  20.525  1.00 21.97           C  
ATOM   3026  C   GLY B 178     132.938 125.713  21.777  1.00 26.68           C  
ATOM   3027  O   GLY B 178     131.852 125.869  22.399  1.00 54.46           O  
ATOM   3028  N   PRO B 179     133.877 124.823  22.166  1.00 26.19           N  
ATOM   3029  CA  PRO B 179     133.551 123.893  23.253  1.00 28.17           C  
ATOM   3030  C   PRO B 179     133.938 124.427  24.605  1.00 21.61           C  
ATOM   3031  O   PRO B 179     134.853 125.230  24.787  1.00 25.41           O  
ATOM   3032  CB  PRO B 179     134.295 122.595  23.013  1.00 34.43           C  
ATOM   3033  CG  PRO B 179     135.491 122.911  22.130  1.00 28.74           C  
ATOM   3034  CD  PRO B 179     135.043 124.306  21.453  1.00 27.45           C  
ATOM   3035  N   PHE B 180     133.175 123.978  25.593  1.00 27.91           N  
ATOM   3036  CA  PHE B 180     133.521 124.273  26.969  1.00 37.71           C  
ATOM   3037  C   PHE B 180     133.094 123.173  27.891  1.00 45.39           C  
ATOM   3038  O   PHE B 180     132.369 122.219  27.462  1.00 43.73           O  
ATOM   3039  CB  PHE B 180     132.802 125.565  27.355  1.00 55.44           C  
ATOM   3040  CG  PHE B 180     131.391 125.482  26.860  1.00 56.84           C  
ATOM   3041  CD1 PHE B 180     131.114 125.663  25.513  1.00 52.31           C  
ATOM   3042  CD2 PHE B 180     130.372 125.228  27.755  1.00 56.10           C  
ATOM   3043  CE1 PHE B 180     129.805 125.581  25.061  1.00 44.80           C  
ATOM   3044  CE2 PHE B 180     129.060 125.144  27.297  1.00 57.76           C  
ATOM   3045  CZ  PHE B 180     128.774 125.322  25.951  1.00 47.69           C  
ATOM   3046  N   SER B 181     133.568 123.234  29.142  1.00 31.03           N  
ATOM   3047  CA  SER B 181     133.015 122.326  30.135  1.00 31.75           C  
ATOM   3048  C   SER B 181     132.515 123.036  31.370  1.00 33.28           C  
ATOM   3049  O   SER B 181     133.304 123.447  32.265  1.00 41.91           O  
ATOM   3050  CB  SER B 181     134.113 121.330  30.509  1.00 49.87           C  
ATOM   3051  OG  SER B 181     133.822 120.073  29.880  1.00 57.45           O  
ATOM   3052  N   PRO B 182     131.187 123.230  31.428  1.00 25.10           N  
ATOM   3053  CA  PRO B 182     130.619 123.821  32.636  1.00 26.35           C  
ATOM   3054  C   PRO B 182     130.664 122.837  33.784  1.00 31.81           C  
ATOM   3055  O   PRO B 182     130.754 121.613  33.610  1.00 34.63           O  
ATOM   3056  CB  PRO B 182     129.164 124.200  32.345  1.00 21.70           C  
ATOM   3057  CG  PRO B 182     128.886 123.889  30.874  1.00 20.25           C  
ATOM   3058  CD  PRO B 182     130.087 122.889  30.546  1.00 11.29           C  
ATOM   3059  N   ASN B 183     130.635 123.381  35.009  1.00 20.90           N  
ATOM   3060  CA  ASN B 183     130.780 122.488  36.142  1.00 23.50           C  
ATOM   3061  C   ASN B 183     129.681 122.584  37.191  1.00  2.00           C  
ATOM   3062  O   ASN B 183     129.668 121.818  38.177  1.00  2.00           O  
ATOM   3063  CB  ASN B 183     132.180 122.727  36.770  1.00 27.77           C  
ATOM   3064  CG  ASN B 183     132.250 124.054  37.492  1.00 38.26           C  
ATOM   3065  ND2 ASN B 183     132.028 125.128  36.724  1.00 43.28           N  
ATOM   3066  OD1 ASN B 183     132.510 124.130  38.696  1.00 45.81           O  
ATOM   3067  N   VAL B 184     128.732 123.526  37.006  1.00 45.98           N  
ATOM   3068  CA  VAL B 184     127.502 123.426  37.789  1.00 36.59           C  
ATOM   3069  C   VAL B 184     126.335 122.893  36.959  1.00 41.37           C  
ATOM   3070  O   VAL B 184     125.878 121.731  37.140  1.00 55.18           O  
ATOM   3071  CB  VAL B 184     127.163 124.818  38.373  1.00 36.67           C  
ATOM   3072  CG1 VAL B 184     125.850 124.764  39.160  1.00 32.65           C  
ATOM   3073  CG2 VAL B 184     128.274 125.274  39.317  1.00 38.21           C  
ATOM   3074  N   LEU B 185     125.830 123.753  36.044  1.00 37.29           N  
ATOM   3075  CA  LEU B 185     124.803 123.307  35.084  1.00 29.16           C  
ATOM   3076  C   LEU B 185     125.400 122.985  33.710  1.00 27.66           C  
ATOM   3077  O   LEU B 185     126.084 123.840  33.080  1.00 30.93           O  
ATOM   3078  CB  LEU B 185     123.770 124.456  34.921  1.00 20.35           C  
ATOM   3079  CG  LEU B 185     122.581 124.364  35.878  1.00 22.86           C  
ATOM   3080  CD1 LEU B 185     123.013 124.123  37.320  1.00 29.36           C  
ATOM   3081  CD2 LEU B 185     121.763 125.661  35.918  1.00 38.42           C  
ATOM   3082  N   ASN B 186     125.171 121.731  33.222  1.00 12.63           N  
ATOM   3083  CA  ASN B 186     125.663 121.390  31.864  1.00  2.17           C  
ATOM   3084  C   ASN B 186     124.562 120.931  30.917  1.00 12.67           C  
ATOM   3085  O   ASN B 186     123.900 119.890  31.132  1.00 34.41           O  
ATOM   3086  CB  ASN B 186     126.714 120.282  31.996  1.00 26.80           C  
ATOM   3087  CG  ASN B 186     127.266 119.976  30.614  1.00 44.13           C  
ATOM   3088  ND2 ASN B 186     128.414 119.276  30.614  1.00 45.53           N  
ATOM   3089  OD1 ASN B 186     126.706 120.343  29.580  1.00 52.66           O  
ATOM   3090  N   TRP B 187     124.350 121.731  29.846  1.00 22.53           N  
ATOM   3091  CA  TRP B 187     123.261 121.454  28.901  1.00 24.16           C  
ATOM   3092  C   TRP B 187     123.345 120.076  28.220  1.00 20.43           C  
ATOM   3093  O   TRP B 187     122.286 119.477  27.850  1.00 22.61           O  
ATOM   3094  CB  TRP B 187     123.314 122.553  27.835  1.00 26.26           C  
ATOM   3095  CG  TRP B 187     121.987 122.682  27.106  1.00 27.70           C  
ATOM   3096  CD1 TRP B 187     121.745 122.374  25.746  1.00 26.99           C  
ATOM   3097  CD2 TRP B 187     120.734 123.211  27.630  1.00 19.69           C  
ATOM   3098  CE2 TRP B 187     119.793 123.195  26.565  1.00  8.07           C  
ATOM   3099  CE3 TRP B 187     120.338 123.679  28.877  1.00 19.67           C  
ATOM   3100  NE1 TRP B 187     120.468 122.655  25.362  1.00 14.47           N  
ATOM   3101  CZ2 TRP B 187     118.502 123.649  26.772  1.00 12.52           C  
ATOM   3102  CZ3 TRP B 187     119.048 124.130  29.080  1.00 22.08           C  
ATOM   3103  CH2 TRP B 187     118.124 124.112  28.019  1.00 26.73           C  
ATOM   3104  N   ARG B 188     124.611 119.578  27.995  1.00 16.61           N  
ATOM   3105  CA  ARG B 188     124.792 118.260  27.337  1.00 35.46           C  
ATOM   3106  C   ARG B 188     124.650 117.095  28.285  1.00  2.00           C  
ATOM   3107  O   ARG B 188     124.901 115.900  27.922  1.00 56.06           O  
ATOM   3108  CB  ARG B 188     126.190 118.230  26.715  1.00 34.42           C  
ATOM   3109  CG  ARG B 188     126.635 119.607  26.210  1.00 44.61           C  
ATOM   3110  CD  ARG B 188     128.053 119.583  25.631  1.00 55.93           C  
ATOM   3111  NE  ARG B 188     128.157 118.586  24.558  1.00 57.18           N  
ATOM   3112  CZ  ARG B 188     129.236 117.787  24.570  1.00 57.18           C  
ATOM   3113  NH1 ARG B 188     130.130 117.902  25.532  1.00 57.05           N1+
ATOM   3114  NH2 ARG B 188     129.407 116.883  23.596  1.00  2.00           N  
ATOM   3115  N   ALA B 189     124.324 117.428  29.510  1.00 22.72           N  
ATOM   3116  CA  ALA B 189     124.026 116.404  30.481  1.00  9.74           C  
ATOM   3117  C   ALA B 189     123.111 116.967  31.514  1.00 18.63           C  
ATOM   3118  O   ALA B 189     123.440 117.127  32.688  1.00 41.20           O  
ATOM   3119  CB  ALA B 189     125.340 115.952  31.119  1.00 14.96           C  
ATOM   3120  N   LEU B 190     121.936 117.364  31.020  1.00 24.45           N  
ATOM   3121  CA  LEU B 190     121.018 118.124  31.834  1.00 30.58           C  
ATOM   3122  C   LEU B 190     120.070 117.246  32.604  1.00 38.25           C  
ATOM   3123  O   LEU B 190     119.480 116.270  32.051  1.00 38.14           O  
ATOM   3124  CB  LEU B 190     120.227 119.032  30.894  1.00 41.63           C  
ATOM   3125  CG  LEU B 190     119.551 120.185  31.617  1.00 36.63           C  
ATOM   3126  CD1 LEU B 190     120.522 121.312  31.966  1.00 43.40           C  
ATOM   3127  CD2 LEU B 190     118.449 120.826  30.770  1.00 30.34           C  
ATOM   3128  N   LYS B 191     119.936 117.548  33.901  1.00 35.14           N  
ATOM   3129  CA  LYS B 191     118.957 116.848  34.708  1.00 39.09           C  
ATOM   3130  C   LYS B 191     117.859 117.773  35.164  1.00 39.85           C  
ATOM   3131  O   LYS B 191     118.089 118.697  35.999  1.00 45.69           O  
ATOM   3132  CB  LYS B 191     119.688 116.290  35.912  1.00 57.43           C  
ATOM   3133  CG  LYS B 191     119.099 114.968  36.375  1.00 48.37           C  
ATOM   3134  CD  LYS B 191     118.472 115.076  37.764  1.00 57.44           C  
ATOM   3135  CE  LYS B 191     118.177 113.715  38.390  1.00 52.39           C  
ATOM   3136  NZ  LYS B 191     119.400 113.171  38.982  1.00 59.38           N1+
ATOM   3137  N   TYR B 192     116.648 117.578  34.599  1.00 45.75           N  
ATOM   3138  CA  TYR B 192     115.632 118.623  34.819  1.00 43.62           C  
ATOM   3139  C   TYR B 192     114.229 118.069  35.011  1.00 57.81           C  
ATOM   3140  O   TYR B 192     113.971 116.853  34.805  1.00 54.28           O  
ATOM   3141  CB  TYR B 192     115.653 119.561  33.601  1.00 24.87           C  
ATOM   3142  CG  TYR B 192     115.178 118.817  32.369  1.00 19.28           C  
ATOM   3143  CD1 TYR B 192     116.062 118.014  31.655  1.00 21.59           C  
ATOM   3144  CD2 TYR B 192     113.860 118.954  31.927  1.00 19.94           C  
ATOM   3145  CE1 TYR B 192     115.638 117.351  30.512  1.00 26.20           C  
ATOM   3146  CE2 TYR B 192     113.435 118.292  30.780  1.00 12.45           C  
ATOM   3147  CZ  TYR B 192     114.319 117.493  30.076  1.00 27.92           C  
ATOM   3148  OH  TYR B 192     113.901 116.819  28.943  1.00 42.40           O  
ATOM   3149  N   GLU B 193     113.314 118.956  35.454  1.00 47.91           N  
ATOM   3150  CA  GLU B 193     111.925 118.534  35.673  1.00 46.97           C  
ATOM   3151  C   GLU B 193     110.918 119.442  34.999  1.00 44.58           C  
ATOM   3152  O   GLU B 193     110.892 120.695  35.252  1.00 48.30           O  
ATOM   3153  CB  GLU B 193     111.687 118.528  37.193  1.00 59.57           C  
ATOM   3154  CG  GLU B 193     110.338 117.905  37.581  1.00 59.00           C  
ATOM   3155  CD  GLU B 193     110.265 117.762  39.088  1.00 54.86           C  
ATOM   3156  OE1 GLU B 193     110.945 116.900  39.629  1.00 57.52           O  
ATOM   3157  OE2 GLU B 193     109.524 118.522  39.712  1.00 55.54           O1-
ATOM   3158  N   VAL B 194     110.094 118.853  34.103  1.00 48.72           N  
ATOM   3159  CA  VAL B 194     109.176 119.678  33.316  1.00 49.59           C  
ATOM   3160  C   VAL B 194     107.746 119.686  33.846  1.00 31.01           C  
ATOM   3161  O   VAL B 194     107.268 118.668  34.405  1.00 45.84           O  
ATOM   3162  CB  VAL B 194     109.188 119.154  31.877  1.00 49.12           C  
ATOM   3163  CG1 VAL B 194     107.878 119.501  31.175  1.00 49.06           C  
ATOM   3164  CG2 VAL B 194     110.345 119.777  31.104  1.00 48.39           C  
ATOM   3165  N   GLN B 195     107.059 120.855  33.693  1.00 45.65           N  
ATOM   3166  CA  GLN B 195     105.746 121.006  34.324  1.00 41.07           C  
ATOM   3167  C   GLN B 195     104.863 122.047  33.651  1.00 57.93           C  
ATOM   3168  O   GLN B 195     105.055 123.285  33.810  1.00 46.29           O  
ATOM   3169  CB  GLN B 195     105.988 121.408  35.779  1.00 56.69           C  
ATOM   3170  CG  GLN B 195     104.743 121.251  36.651  1.00 59.78           C  
ATOM   3171  CD  GLN B 195     104.967 120.136  37.642  1.00 50.21           C  
ATOM   3172  NE2 GLN B 195     106.005 120.350  38.476  1.00 54.75           N  
ATOM   3173  OE1 GLN B 195     104.279 119.131  37.679  1.00 54.24           O  
ATOM   3174  N   GLY B 196     103.879 121.550  32.866  1.00 40.80           N  
ATOM   3175  CA  GLY B 196     102.935 122.464  32.211  1.00 57.08           C  
ATOM   3176  C   GLY B 196     103.010 122.403  30.705  1.00 54.95           C  
ATOM   3177  O   GLY B 196     103.434 121.370  30.110  1.00 51.03           O  
ATOM   3178  N   GLU B 197     102.556 123.495  30.053  1.00 40.52           N  
ATOM   3179  CA  GLU B 197     102.628 123.533  28.600  1.00 44.78           C  
ATOM   3180  C   GLU B 197     103.944 124.032  28.079  1.00 44.28           C  
ATOM   3181  O   GLU B 197     104.070 125.216  27.619  1.00 46.98           O  
ATOM   3182  CB  GLU B 197     101.504 124.442  28.091  1.00 46.97           C  
ATOM   3183  CG  GLU B 197     101.407 124.438  26.557  1.00 43.45           C  
ATOM   3184  CD  GLU B 197     100.164 123.668  26.118  1.00 51.61           C  
ATOM   3185  OE1 GLU B 197      99.622 122.904  26.914  1.00 59.21           O  
ATOM   3186  OE2 GLU B 197      99.751 123.841  24.973  1.00 52.69           O1-
ATOM   3187  N   VAL B 198     104.962 123.170  28.191  1.00 47.59           N  
ATOM   3188  CA  VAL B 198     106.195 123.435  27.496  1.00 43.46           C  
ATOM   3189  C   VAL B 198     106.559 122.303  26.570  1.00 38.34           C  
ATOM   3190  O   VAL B 198     106.381 121.103  26.909  1.00 32.56           O  
ATOM   3191  CB  VAL B 198     107.303 123.600  28.522  1.00 39.65           C  
ATOM   3192  CG1 VAL B 198     106.715 123.848  29.909  1.00 38.47           C  
ATOM   3193  CG2 VAL B 198     108.161 122.341  28.561  1.00 56.42           C  
ATOM   3194  N   PHE B 199     107.029 122.654  25.377  1.00 23.19           N  
ATOM   3195  CA  PHE B 199     107.508 121.610  24.492  1.00 17.33           C  
ATOM   3196  C   PHE B 199     108.999 121.649  24.301  1.00 22.61           C  
ATOM   3197  O   PHE B 199     109.688 122.658  24.662  1.00 36.11           O  
ATOM   3198  CB  PHE B 199     106.820 121.777  23.132  1.00 24.34           C  
ATOM   3199  CG  PHE B 199     105.323 121.769  23.303  1.00 34.97           C  
ATOM   3200  CD1 PHE B 199     104.679 122.879  23.821  1.00 48.60           C  
ATOM   3201  CD2 PHE B 199     104.597 120.647  22.927  1.00 39.94           C  
ATOM   3202  CE1 PHE B 199     103.304 122.866  23.975  1.00 52.09           C  
ATOM   3203  CE2 PHE B 199     103.217 120.643  23.085  1.00 47.78           C  
ATOM   3204  CZ  PHE B 199     102.567 121.753  23.608  1.00 48.85           C  
ATOM   3205  N   THR B 200     109.531 120.555  23.770  1.00 22.76           N  
ATOM   3206  CA  THR B 200     110.949 120.515  23.537  1.00 15.11           C  
ATOM   3207  C   THR B 200     111.300 120.347  22.083  1.00 24.73           C  
ATOM   3208  O   THR B 200     111.341 119.213  21.542  1.00 48.65           O  
ATOM   3209  CB  THR B 200     111.511 119.373  24.344  1.00 28.91           C  
ATOM   3210  CG2 THR B 200     112.935 119.049  23.900  1.00 12.77           C  
ATOM   3211  OG1 THR B 200     111.532 119.735  25.733  1.00 41.96           O  
ATOM   3212  N   LYS B 201     111.529 121.492  21.419  1.00 50.91           N  
ATOM   3213  CA  LYS B 201     111.759 121.468  19.993  1.00 43.28           C  
ATOM   3214  C   LYS B 201     113.159 121.857  19.595  1.00 44.66           C  
ATOM   3215  O   LYS B 201     113.964 122.394  20.414  1.00 38.21           O  
ATOM   3216  CB  LYS B 201     110.778 122.440  19.354  1.00 35.21           C  
ATOM   3217  CG  LYS B 201     109.327 121.963  19.468  1.00 51.93           C  
ATOM   3218  CD  LYS B 201     108.891 121.110  18.272  1.00 46.78           C  
ATOM   3219  CE  LYS B 201     107.436 120.651  18.387  1.00 58.61           C  
ATOM   3220  NZ  LYS B 201     107.018 120.020  17.141  1.00 46.94           N1+
ATOM   3221  N   PRO B 202     113.489 121.561  18.334  1.00 18.19           N  
ATOM   3222  CA  PRO B 202     114.774 122.000  17.808  1.00 26.64           C  
ATOM   3223  C   PRO B 202     114.918 123.503  17.916  1.00 36.97           C  
ATOM   3224  O   PRO B 202     113.943 124.267  17.949  1.00 58.30           O  
ATOM   3225  CB  PRO B 202     114.854 121.573  16.350  1.00 37.14           C  
ATOM   3226  CG  PRO B 202     113.822 120.474  16.125  1.00 37.74           C  
ATOM   3227  CD  PRO B 202     112.832 120.699  17.365  1.00 31.24           C  
ATOM   3228  N   GLN B 203     116.191 123.948  18.031  1.00 41.50           N  
ATOM   3229  CA  GLN B 203     116.437 125.366  18.316  1.00 30.15           C  
ATOM   3230  C   GLN B 203     116.459 126.235  17.082  1.00 35.75           C  
ATOM   3231  O   GLN B 203     116.875 125.807  15.980  1.00 35.64           O  
ATOM   3232  CB  GLN B 203     117.771 125.480  19.074  1.00 31.40           C  
ATOM   3233  CG  GLN B 203     119.015 125.298  18.196  1.00 37.67           C  
ATOM   3234  CD  GLN B 203     120.243 125.385  19.084  1.00 44.49           C  
ATOM   3235  NE2 GLN B 203     119.958 125.321  20.402  1.00 33.59           N  
ATOM   3236  OE1 GLN B 203     121.376 125.516  18.651  1.00 41.26           O  
ATOM   3237  N   LEU B 204     115.961 127.489  17.259  1.00 40.59           N  
ATOM   3238  CA  LEU B 204     115.828 128.396  16.122  1.00 45.58           C  
ATOM   3239  C   LEU B 204     117.119 129.082  15.750  1.00 49.74           C  
ATOM   3240  O   LEU B 204     117.294 129.585  14.604  1.00 44.48           O  
ATOM   3241  CB  LEU B 204     114.780 129.459  16.474  1.00 50.25           C  
ATOM   3242  CG  LEU B 204     113.341 128.940  16.369  1.00 43.02           C  
ATOM   3243  CD1 LEU B 204     112.328 129.864  17.062  1.00 33.60           C  
ATOM   3244  CD2 LEU B 204     112.881 128.799  14.911  1.00 25.42           C  
ATOM   3245  N   TRP B 205     118.031 129.163  16.726  1.00 43.37           N  
ATOM   3246  CA  TRP B 205     119.285 129.802  16.448  1.00 43.05           C  
ATOM   3247  C   TRP B 205     120.372 128.823  16.076  1.00 56.78           C  
ATOM   3248  O   TRP B 205     120.212 127.581  16.228  1.00 38.96           O  
ATOM   3249  CB  TRP B 205     119.715 130.583  17.699  1.00 16.42           C  
ATOM   3250  CG  TRP B 205     119.575 129.713  18.916  1.00 29.04           C  
ATOM   3251  CD1 TRP B 205     120.478 128.724  19.354  1.00 37.89           C  
ATOM   3252  CD2 TRP B 205     118.502 129.748  19.889  1.00 39.22           C  
ATOM   3253  CE2 TRP B 205     118.802 128.780  20.877  1.00 33.41           C  
ATOM   3254  CE3 TRP B 205     117.338 130.498  20.002  1.00 35.32           C  
ATOM   3255  NE1 TRP B 205     120.080 128.129  20.509  1.00 39.06           N  
ATOM   3256  CZ2 TRP B 205     117.945 128.597  21.947  1.00 21.61           C  
ATOM   3257  CZ3 TRP B 205     116.484 130.317  21.065  1.00 41.45           C  
ATOM   3258  CH2 TRP B 205     116.789 129.356  22.047  1.00 38.36           C  
ATOM   3259  N   PRO B 206     121.468 129.366  15.526  1.00 61.08           N  
ATOM   3260  CA  PRO B 206     122.647 128.537  15.314  1.00 59.56           C  
ATOM   3261  C   PRO B 206     123.564 128.587  16.534  1.00 55.47           C  
ATOM   3262  O   PRO B 206     123.757 129.627  17.175  1.00 54.30           O  
ATOM   3263  CB  PRO B 206     123.392 129.068  14.099  1.00 45.65           C  
ATOM   3264  CG  PRO B 206     122.960 130.506  13.907  1.00 42.78           C  
ATOM   3265  CD  PRO B 206     121.535 130.517  14.637  1.00 55.59           C  
ATOM   3266  OXT PRO B 206     124.166 127.589  16.951  1.00 40.07           O1-
TER   
HETATM 3267 CA    CA B 301     107.390 138.231  41.569  1.00 10.67          CA  
HETATM 3268 CA    CA B 302     110.896 137.697  43.327  1.00  2.53          CA  
ATOM   3269  N   GLN C   1     100.579 116.726 -14.414  1.00 33.86           N  
ATOM   3270  CA  GLN C   1     101.984 116.667 -14.031  1.00 44.35           C  
ATOM   3271  C   GLN C   1     102.882 117.440 -14.976  1.00 56.97           C  
ATOM   3272  O   GLN C   1     103.305 116.941 -16.048  1.00 56.90           O  
ATOM   3273  CB  GLN C   1     102.389 115.197 -14.009  1.00 54.56           C  
ATOM   3274  CG  GLN C   1     101.185 114.272 -14.187  1.00 50.86           C  
ATOM   3275  CD  GLN C   1     100.957 114.053 -15.653  1.00 53.64           C  
ATOM   3276  NE2 GLN C   1     102.014 113.517 -16.287  1.00 54.66           N  
ATOM   3277  OE1 GLN C   1      99.917 114.345 -16.217  1.00 54.35           O  
ATOM   3278  N   THR C   2     103.150 118.708 -14.602  1.00 64.38           N  
ATOM   3279  CA  THR C   2     104.072 119.511 -15.384  1.00 50.66           C  
ATOM   3280  C   THR C   2     105.212 120.075 -14.549  1.00 37.55           C  
ATOM   3281  O   THR C   2     105.020 120.535 -13.395  1.00 49.51           O  
ATOM   3282  CB  THR C   2     103.275 120.654 -16.004  1.00 42.93           C  
ATOM   3283  CG2 THR C   2     104.057 121.305 -17.153  1.00 68.68           C  
ATOM   3284  OG1 THR C   2     102.034 120.153 -16.521  1.00 49.64           O  
ATOM   3285  N   ASP C   3     106.443 119.993 -15.105  1.00 45.52           N  
ATOM   3286  CA  ASP C   3     107.569 120.605 -14.409  1.00 40.75           C  
ATOM   3287  C   ASP C   3     107.597 122.119 -14.562  1.00 41.05           C  
ATOM   3288  O   ASP C   3     107.978 122.660 -15.635  1.00 48.08           O  
ATOM   3289  CB  ASP C   3     108.871 120.022 -14.978  1.00 40.93           C  
ATOM   3290  CG  ASP C   3     110.042 120.567 -14.178  1.00 46.72           C  
ATOM   3291  OD1 ASP C   3     109.823 120.988 -13.041  1.00 47.13           O  
ATOM   3292  OD2 ASP C   3     111.154 120.567 -14.698  1.00 42.39           O1-
ATOM   3293  N   MET C   4     107.145 122.819 -13.499  1.00 36.19           N  
ATOM   3294  CA  MET C   4     107.149 124.284 -13.529  1.00 30.39           C  
ATOM   3295  C   MET C   4     108.454 124.873 -13.053  1.00 30.16           C  
ATOM   3296  O   MET C   4     108.487 125.946 -12.406  1.00 34.90           O  
ATOM   3297  CB  MET C   4     106.020 124.769 -12.612  1.00 17.42           C  
ATOM   3298  CG  MET C   4     104.633 124.466 -13.174  1.00 15.94           C  
ATOM   3299  SD  MET C   4     104.351 125.248 -14.764  1.00 31.49           S  
ATOM   3300  CE  MET C   4     103.769 126.834 -14.153  1.00 22.58           C  
ATOM   3301  N   SER C   5     109.556 124.166 -13.334  1.00 29.39           N  
ATOM   3302  CA  SER C   5     110.840 124.666 -12.855  1.00 26.64           C  
ATOM   3303  C   SER C   5     111.287 125.927 -13.557  1.00 23.77           C  
ATOM   3304  O   SER C   5     111.285 126.028 -14.824  1.00 52.33           O  
ATOM   3305  CB  SER C   5     111.879 123.554 -13.051  1.00 43.73           C  
ATOM   3306  OG  SER C   5     112.362 123.142 -11.759  1.00 40.17           O  
ATOM   3307  N   ARG C   6     111.634 126.937 -12.718  1.00 38.50           N  
ATOM   3308  CA  ARG C   6     112.072 128.242 -13.222  1.00 49.00           C  
ATOM   3309  C   ARG C   6     111.015 129.020 -13.962  1.00 49.12           C  
ATOM   3310  O   ARG C   6     111.333 130.022 -14.675  1.00 44.48           O  
ATOM   3311  CB  ARG C   6     113.286 128.012 -14.128  1.00 43.98           C  
ATOM   3312  CG  ARG C   6     114.513 127.565 -13.329  1.00 54.06           C  
ATOM   3313  CD  ARG C   6     115.611 128.628 -13.308  1.00 58.29           C  
ATOM   3314  NE  ARG C   6     116.644 128.260 -12.342  1.00 54.11           N  
ATOM   3315  CZ  ARG C   6     117.133 129.236 -11.562  1.00 59.18           C  
ATOM   3316  NH1 ARG C   6     116.681 130.479 -11.678  1.00 52.19           N1+
ATOM   3317  NH2 ARG C   6     118.077 128.949 -10.670  1.00 55.21           N  
ATOM   3318  N   LYS C   7     109.751 128.574 -13.849  1.00 21.76           N  
ATOM   3319  CA  LYS C   7     108.674 129.412 -14.375  1.00  7.54           C  
ATOM   3320  C   LYS C   7     107.721 129.868 -13.298  1.00 13.80           C  
ATOM   3321  O   LYS C   7     107.848 129.474 -12.100  1.00 13.20           O  
ATOM   3322  CB  LYS C   7     107.923 128.609 -15.432  1.00  4.78           C  
ATOM   3323  CG  LYS C   7     108.598 128.697 -16.807  1.00 18.51           C  
ATOM   3324  CD  LYS C   7     108.038 127.683 -17.809  1.00 25.94           C  
ATOM   3325  CE  LYS C   7     108.779 126.349 -17.736  1.00 44.89           C  
ATOM   3326  NZ  LYS C   7     107.991 125.292 -18.373  1.00 59.71           N1+
ATOM   3327  N   ALA C   8     106.782 130.746 -13.677  1.00 14.67           N  
ATOM   3328  CA  ALA C   8     105.893 131.316 -12.657  1.00 10.25           C  
ATOM   3329  C   ALA C   8     104.566 131.765 -13.236  1.00 25.72           C  
ATOM   3330  O   ALA C   8     104.394 131.972 -14.439  1.00 32.22           O  
ATOM   3331  CB  ALA C   8     106.605 132.511 -12.013  1.00 14.04           C  
ATOM   3332  N   PHE C   9     103.574 131.880 -12.334  1.00 43.30           N  
ATOM   3333  CA  PHE C   9     102.260 132.372 -12.750  1.00 44.90           C  
ATOM   3334  C   PHE C   9     102.125 133.864 -12.568  1.00 48.51           C  
ATOM   3335  O   PHE C   9     102.332 134.395 -11.439  1.00 52.60           O  
ATOM   3336  CB  PHE C   9     101.205 131.673 -11.887  1.00 22.69           C  
ATOM   3337  CG  PHE C   9     101.028 130.238 -12.324  1.00 18.16           C  
ATOM   3338  CD1 PHE C   9     100.809 129.929 -13.662  1.00 16.19           C  
ATOM   3339  CD2 PHE C   9     101.036 129.239 -11.367  1.00  2.00           C  
ATOM   3340  CE1 PHE C   9     100.590 128.608 -14.035  1.00 10.60           C  
ATOM   3341  CE2 PHE C   9     100.818 127.922 -11.748  1.00  2.00           C  
ATOM   3342  CZ  PHE C   9     100.596 127.601 -13.081  1.00  2.84           C  
ATOM   3343  N   VAL C  10     101.811 134.579 -13.670  1.00 19.66           N  
ATOM   3344  CA  VAL C  10     101.731 136.036 -13.548  1.00 14.66           C  
ATOM   3345  C   VAL C  10     100.312 136.610 -13.715  1.00 16.55           C  
ATOM   3346  O   VAL C  10      99.658 136.454 -14.775  1.00 19.72           O  
ATOM   3347  CB  VAL C  10     102.675 136.654 -14.594  1.00 13.42           C  
ATOM   3348  CG1 VAL C  10     102.750 135.781 -15.837  1.00 20.64           C  
ATOM   3349  CG2 VAL C  10     102.169 138.023 -15.007  1.00 14.07           C  
ATOM   3350  N   PHE C  11      99.817 137.262 -12.622  1.00 12.98           N  
ATOM   3351  CA  PHE C  11      98.498 137.912 -12.671  1.00  3.93           C  
ATOM   3352  C   PHE C  11      98.591 139.407 -12.975  1.00 12.66           C  
ATOM   3353  O   PHE C  11      98.848 140.252 -12.056  1.00 20.90           O  
ATOM   3354  CB  PHE C  11      97.826 137.719 -11.302  1.00 14.37           C  
ATOM   3355  CG  PHE C  11      97.721 136.239 -10.960  1.00 29.11           C  
ATOM   3356  CD1 PHE C  11      98.754 135.615 -10.270  1.00 50.81           C  
ATOM   3357  CD2 PHE C  11      96.577 135.524 -11.296  1.00 31.03           C  
ATOM   3358  CE1 PHE C  11      98.631 134.270  -9.918  1.00 53.87           C  
ATOM   3359  CE2 PHE C  11      96.464 134.190 -10.941  1.00 39.59           C  
ATOM   3360  CZ  PHE C  11      97.485 133.557 -10.249  1.00 40.41           C  
ATOM   3361  N   PRO C  12      98.417 139.754 -14.267  1.00  2.00           N  
ATOM   3362  CA  PRO C  12      98.814 141.101 -14.699  1.00  2.00           C  
ATOM   3363  C   PRO C  12      97.879 142.197 -14.226  1.00 25.10           C  
ATOM   3364  O   PRO C  12      98.267 143.358 -14.074  1.00 32.99           O  
ATOM   3365  CB  PRO C  12      98.882 141.113 -16.224  1.00  6.33           C  
ATOM   3366  CG  PRO C  12      98.846 139.666 -16.703  1.00  7.27           C  
ATOM   3367  CD  PRO C  12      98.167 138.942 -15.444  1.00 10.57           C  
ATOM   3368  N   LYS C  13      96.588 141.849 -14.016  1.00 49.26           N  
ATOM   3369  CA  LYS C  13      95.680 142.894 -13.526  1.00 44.18           C  
ATOM   3370  C   LYS C  13      94.624 142.416 -12.553  1.00 35.65           C  
ATOM   3371  O   LYS C  13      94.419 141.191 -12.345  1.00 23.35           O  
ATOM   3372  CB  LYS C  13      95.009 143.559 -14.739  1.00 32.66           C  
ATOM   3373  CG  LYS C  13      94.417 142.555 -15.731  1.00 43.74           C  
ATOM   3374  CD  LYS C  13      94.128 143.189 -17.102  1.00 56.39           C  
ATOM   3375  CE  LYS C  13      93.482 142.193 -18.081  1.00 43.03           C  
ATOM   3376  NZ  LYS C  13      93.350 142.806 -19.403  1.00 46.35           N1+
ATOM   3377  N   GLU C  14      93.971 143.398 -11.887  1.00 27.58           N  
ATOM   3378  CA  GLU C  14      92.957 143.061 -10.880  1.00 35.22           C  
ATOM   3379  C   GLU C  14      91.721 142.440 -11.474  1.00 36.69           C  
ATOM   3380  O   GLU C  14      91.159 142.955 -12.502  1.00 33.08           O  
ATOM   3381  CB  GLU C  14      92.573 144.367 -10.170  1.00 22.10           C  
ATOM   3382  CG  GLU C  14      92.186 144.145  -8.703  1.00 35.13           C  
ATOM   3383  CD  GLU C  14      92.036 145.491  -8.012  1.00 52.23           C  
ATOM   3384  OE1 GLU C  14      93.044 146.147  -7.777  1.00 40.33           O  
ATOM   3385  OE2 GLU C  14      90.903 145.875  -7.720  1.00 56.09           O1-
ATOM   3386  N   SER C  15      91.279 141.313 -10.874  1.00 23.55           N  
ATOM   3387  CA  SER C  15      90.054 140.675 -11.372  1.00 18.66           C  
ATOM   3388  C   SER C  15      89.215 140.035 -10.295  1.00 22.87           C  
ATOM   3389  O   SER C  15      89.595 139.991  -9.082  1.00 39.30           O  
ATOM   3390  CB  SER C  15      90.471 139.612 -12.397  1.00 37.07           C  
ATOM   3391  OG  SER C  15      91.449 138.751 -11.802  1.00 48.03           O  
ATOM   3392  N   ASP C  16      88.019 139.573 -10.738  1.00 47.97           N  
ATOM   3393  CA  ASP C  16      87.143 138.735  -9.917  1.00 31.31           C  
ATOM   3394  C   ASP C  16      87.273 137.270 -10.308  1.00 25.22           C  
ATOM   3395  O   ASP C  16      86.652 136.361  -9.688  1.00 34.31           O  
ATOM   3396  CB  ASP C  16      85.691 139.175 -10.200  1.00 33.68           C  
ATOM   3397  CG  ASP C  16      85.099 139.911  -9.018  1.00 46.56           C  
ATOM   3398  OD1 ASP C  16      85.712 139.898  -7.955  1.00 49.04           O  
ATOM   3399  OD2 ASP C  16      84.023 140.484  -9.172  1.00 44.38           O1-
ATOM   3400  N   THR C  17      88.060 137.033 -11.378  1.00 12.19           N  
ATOM   3401  CA  THR C  17      87.761 135.914 -12.261  1.00 14.72           C  
ATOM   3402  C   THR C  17      88.979 135.128 -12.719  1.00 18.44           C  
ATOM   3403  O   THR C  17      88.862 134.038 -13.346  1.00 40.98           O  
ATOM   3404  CB  THR C  17      87.048 136.494 -13.456  1.00 34.39           C  
ATOM   3405  CG2 THR C  17      85.655 136.975 -13.062  1.00 37.79           C  
ATOM   3406  OG1 THR C  17      87.790 137.622 -13.940  1.00 58.66           O  
ATOM   3407  N   SER C  18      90.165 135.693 -12.468  1.00 31.96           N  
ATOM   3408  CA  SER C  18      91.384 134.965 -12.824  1.00 25.67           C  
ATOM   3409  C   SER C  18      91.983 134.264 -11.643  1.00 26.41           C  
ATOM   3410  O   SER C  18      92.191 134.867 -10.554  1.00 35.13           O  
ATOM   3411  CB  SER C  18      92.381 135.984 -13.389  1.00 40.05           C  
ATOM   3412  OG  SER C  18      91.793 136.618 -14.535  1.00 48.75           O  
ATOM   3413  N   TYR C  19      92.226 132.959 -11.819  1.00 15.49           N  
ATOM   3414  CA  TYR C  19      92.835 132.199 -10.739  1.00 18.14           C  
ATOM   3415  C   TYR C  19      93.387 130.874 -11.190  1.00 19.85           C  
ATOM   3416  O   TYR C  19      93.070 130.378 -12.307  1.00 15.97           O  
ATOM   3417  CB  TYR C  19      91.762 131.969  -9.685  1.00 22.01           C  
ATOM   3418  CG  TYR C  19      90.738 130.983 -10.210  1.00 40.39           C  
ATOM   3419  CD1 TYR C  19      89.775 131.393 -11.130  1.00 52.69           C  
ATOM   3420  CD2 TYR C  19      90.719 129.670  -9.733  1.00 54.05           C  
ATOM   3421  CE1 TYR C  19      88.812 130.498 -11.584  1.00 54.67           C  
ATOM   3422  CE2 TYR C  19      89.757 128.774 -10.184  1.00 40.03           C  
ATOM   3423  CZ  TYR C  19      88.813 129.182 -11.113  1.00 55.09           C  
ATOM   3424  OH  TYR C  19      87.856 128.290 -11.571  1.00 52.74           O  
ATOM   3425  N   VAL C  20      94.256 130.289 -10.343  1.00 27.46           N  
ATOM   3426  CA  VAL C  20      94.753 128.960 -10.650  1.00 36.47           C  
ATOM   3427  C   VAL C  20      94.304 127.920  -9.639  1.00 42.66           C  
ATOM   3428  O   VAL C  20      94.224 128.183  -8.405  1.00 28.44           O  
ATOM   3429  CB  VAL C  20      96.286 128.999 -10.698  1.00 20.84           C  
ATOM   3430  CG1 VAL C  20      96.827 127.649 -11.137  1.00 14.73           C  
ATOM   3431  CG2 VAL C  20      96.752 130.039 -11.702  1.00 38.03           C  
ATOM   3432  N   SER C  21      93.976 126.727 -10.146  1.00 32.71           N  
ATOM   3433  CA  SER C  21      93.478 125.685  -9.253  1.00 33.36           C  
ATOM   3434  C   SER C  21      94.439 124.522  -9.115  1.00 32.53           C  
ATOM   3435  O   SER C  21      94.754 123.806 -10.105  1.00 31.13           O  
ATOM   3436  CB  SER C  21      92.148 125.198  -9.834  1.00 39.81           C  
ATOM   3437  OG  SER C  21      91.400 124.570  -8.789  1.00 43.29           O  
ATOM   3438  N   LEU C  22      94.960 124.342  -7.874  1.00 30.70           N  
ATOM   3439  CA  LEU C  22      95.933 123.258  -7.636  1.00 33.86           C  
ATOM   3440  C   LEU C  22      95.284 121.940  -7.229  1.00 35.78           C  
ATOM   3441  O   LEU C  22      94.482 121.879  -6.262  1.00 38.78           O  
ATOM   3442  CB  LEU C  22      96.878 123.716  -6.519  1.00 32.52           C  
ATOM   3443  CG  LEU C  22      98.174 124.329  -7.044  1.00 26.45           C  
ATOM   3444  CD1 LEU C  22      97.996 125.006  -8.402  1.00 15.78           C  
ATOM   3445  CD2 LEU C  22      98.731 125.398  -6.104  1.00 19.34           C  
ATOM   3446  N   LYS C  23      95.616 120.861  -7.991  1.00 18.40           N  
ATOM   3447  CA  LYS C  23      95.008 119.555  -7.694  1.00 21.48           C  
ATOM   3448  C   LYS C  23      95.898 118.650  -6.846  1.00 29.00           C  
ATOM   3449  O   LYS C  23      96.895 118.050  -7.339  1.00 40.79           O  
ATOM   3450  CB  LYS C  23      94.707 118.875  -9.031  1.00 63.12           C  
ATOM   3451  CG  LYS C  23      94.086 119.841 -10.051  1.00 49.70           C  
ATOM   3452  CD  LYS C  23      92.773 119.313 -10.647  1.00 51.22           C  
ATOM   3453  CE  LYS C  23      91.536 119.772  -9.863  1.00 53.77           C  
ATOM   3454  NZ  LYS C  23      91.543 119.167  -8.539  1.00 55.25           N1+
ATOM   3455  N   ALA C  24      95.563 118.561  -5.536  1.00 56.50           N  
ATOM   3456  CA  ALA C  24      96.438 117.820  -4.610  1.00 42.71           C  
ATOM   3457  C   ALA C  24      95.894 116.440  -4.247  1.00 48.89           C  
ATOM   3458  O   ALA C  24      94.715 116.245  -3.915  1.00 41.34           O  
ATOM   3459  CB  ALA C  24      96.601 118.653  -3.346  1.00 37.10           C  
ATOM   3460  N   PRO C  25      96.803 115.446  -4.337  1.00 45.57           N  
ATOM   3461  CA  PRO C  25      96.403 114.040  -4.134  1.00 48.46           C  
ATOM   3462  C   PRO C  25      96.294 113.681  -2.663  1.00 49.26           C  
ATOM   3463  O   PRO C  25      97.113 112.949  -2.108  1.00 48.84           O  
ATOM   3464  CB  PRO C  25      97.474 113.158  -4.787  1.00 46.28           C  
ATOM   3465  CG  PRO C  25      98.715 114.019  -4.980  1.00 41.81           C  
ATOM   3466  CD  PRO C  25      98.058 115.474  -5.092  1.00 45.46           C  
ATOM   3467  N   LEU C  26      95.256 114.240  -1.990  1.00 30.94           N  
ATOM   3468  CA  LEU C  26      95.116 113.957  -0.559  1.00 30.28           C  
ATOM   3469  C   LEU C  26      94.203 112.771  -0.253  1.00 34.84           C  
ATOM   3470  O   LEU C  26      93.147 112.565  -0.915  1.00 40.35           O  
ATOM   3471  CB  LEU C  26      94.588 115.222   0.134  1.00 40.20           C  
ATOM   3472  CG  LEU C  26      95.553 115.734   1.210  1.00 45.69           C  
ATOM   3473  CD1 LEU C  26      96.916 115.047   1.132  1.00 46.05           C  
ATOM   3474  CD2 LEU C  26      95.825 117.244   1.099  1.00 46.79           C  
ATOM   3475  N   THR C  27      94.626 111.945   0.731  1.00 54.88           N  
ATOM   3476  CA  THR C  27      93.842 110.771   1.097  1.00 54.15           C  
ATOM   3477  C   THR C  27      93.436 110.801   2.542  1.00 53.21           C  
ATOM   3478  O   THR C  27      92.249 110.608   2.906  1.00 53.91           O  
ATOM   3479  CB  THR C  27      94.697 109.545   0.848  1.00 54.35           C  
ATOM   3480  CG2 THR C  27      94.858 109.292  -0.650  1.00 51.16           C  
ATOM   3481  OG1 THR C  27      95.992 109.742   1.425  1.00 58.27           O  
ATOM   3482  N   LYS C  28      94.444 110.987   3.399  1.00 51.55           N  
ATOM   3483  CA  LYS C  28      94.172 111.176   4.806  1.00 51.34           C  
ATOM   3484  C   LYS C  28      93.969 112.626   5.159  1.00 32.39           C  
ATOM   3485  O   LYS C  28      94.411 113.558   4.420  1.00 50.94           O  
ATOM   3486  CB  LYS C  28      95.372 110.642   5.592  1.00 58.80           C  
ATOM   3487  CG  LYS C  28      95.398 109.112   5.672  1.00 52.81           C  
ATOM   3488  CD  LYS C  28      94.545 108.558   6.820  1.00 51.72           C  
ATOM   3489  CE  LYS C  28      94.749 107.054   7.010  1.00 50.34           C  
ATOM   3490  NZ  LYS C  28      93.811 106.560   8.009  1.00 59.50           N1+
ATOM   3491  N   PRO C  29      93.258 112.847   6.263  1.00 37.09           N  
ATOM   3492  CA  PRO C  29      93.293 114.162   6.875  1.00 40.03           C  
ATOM   3493  C   PRO C  29      94.715 114.534   7.221  1.00 37.55           C  
ATOM   3494  O   PRO C  29      95.599 113.683   7.387  1.00 46.46           O  
ATOM   3495  CB  PRO C  29      92.461 114.118   8.160  1.00 30.63           C  
ATOM   3496  CG  PRO C  29      92.036 112.670   8.404  1.00 25.04           C  
ATOM   3497  CD  PRO C  29      92.300 112.018   6.971  1.00 33.74           C  
ATOM   3498  N   LEU C  30      94.957 115.861   7.276  1.00 30.09           N  
ATOM   3499  CA  LEU C  30      96.253 116.373   7.746  1.00 28.99           C  
ATOM   3500  C   LEU C  30      96.294 116.545   9.264  1.00 32.35           C  
ATOM   3501  O   LEU C  30      95.365 117.131   9.871  1.00 35.75           O  
ATOM   3502  CB  LEU C  30      96.484 117.747   7.093  1.00 23.48           C  
ATOM   3503  CG  LEU C  30      97.289 117.676   5.802  1.00 24.72           C  
ATOM   3504  CD1 LEU C  30      96.985 116.422   4.998  1.00  7.91           C  
ATOM   3505  CD2 LEU C  30      96.993 118.850   4.866  1.00 13.94           C  
ATOM   3506  N   LYS C  31      97.363 115.993   9.901  1.00 29.18           N  
ATOM   3507  CA  LYS C  31      97.596 116.307  11.319  1.00 44.57           C  
ATOM   3508  C   LYS C  31      98.734 117.275  11.494  1.00 46.60           C  
ATOM   3509  O   LYS C  31      98.968 117.850  12.599  1.00 51.93           O  
ATOM   3510  CB  LYS C  31      97.921 115.006  12.044  1.00 55.70           C  
ATOM   3511  CG  LYS C  31      96.894 113.914  11.752  1.00 55.24           C  
ATOM   3512  CD  LYS C  31      97.476 112.790  10.900  1.00 57.49           C  
ATOM   3513  CE  LYS C  31      96.396 111.945  10.218  1.00 51.05           C  
ATOM   3514  NZ  LYS C  31      96.903 111.445   8.940  1.00 58.46           N1+
ATOM   3515  N   ALA C  32      99.497 117.431  10.403  1.00 55.33           N  
ATOM   3516  CA  ALA C  32     100.544 118.454  10.362  1.00 55.81           C  
ATOM   3517  C   ALA C  32     100.949 118.740   8.926  1.00 50.64           C  
ATOM   3518  O   ALA C  32     100.891 117.884   8.042  1.00 28.79           O  
ATOM   3519  CB  ALA C  32     101.753 117.928  11.139  1.00 22.12           C  
ATOM   3520  N   PHE C  33     101.327 120.005   8.668  1.00 41.50           N  
ATOM   3521  CA  PHE C  33     101.777 120.323   7.307  1.00 33.96           C  
ATOM   3522  C   PHE C  33     102.835 121.386   7.227  1.00 29.16           C  
ATOM   3523  O   PHE C  33     103.146 122.089   8.235  1.00 23.13           O  
ATOM   3524  CB  PHE C  33     100.557 120.756   6.479  1.00 30.21           C  
ATOM   3525  CG  PHE C  33      99.936 122.004   7.061  1.00 25.39           C  
ATOM   3526  CD1 PHE C  33      98.940 121.903   8.023  1.00 18.12           C  
ATOM   3527  CD2 PHE C  33     100.345 123.248   6.606  1.00 15.32           C  
ATOM   3528  CE1 PHE C  33      98.349 123.048   8.528  1.00 18.72           C  
ATOM   3529  CE2 PHE C  33      99.748 124.393   7.120  1.00 28.30           C  
ATOM   3530  CZ  PHE C  33      98.747 124.298   8.078  1.00 29.81           C  
ATOM   3531  N   THR C  34     103.444 121.486   6.034  1.00  2.68           N  
ATOM   3532  CA  THR C  34     104.371 122.576   5.773  1.00 16.98           C  
ATOM   3533  C   THR C  34     104.251 123.096   4.350  1.00 28.22           C  
ATOM   3534  O   THR C  34     104.390 122.325   3.366  1.00 24.26           O  
ATOM   3535  CB  THR C  34     105.782 122.059   5.985  1.00 29.71           C  
ATOM   3536  CG2 THR C  34     106.807 123.138   5.631  1.00 16.11           C  
ATOM   3537  OG1 THR C  34     105.971 121.682   7.359  1.00 20.30           O  
ATOM   3538  N   VAL C  35     103.947 124.413   4.211  1.00 28.78           N  
ATOM   3539  CA  VAL C  35     103.806 124.967   2.864  1.00 20.98           C  
ATOM   3540  C   VAL C  35     104.785 126.110   2.573  1.00 24.90           C  
ATOM   3541  O   VAL C  35     105.085 126.952   3.457  1.00 27.79           O  
ATOM   3542  CB  VAL C  35     102.361 125.472   2.707  1.00 12.16           C  
ATOM   3543  CG1 VAL C  35     102.081 126.603   3.691  1.00 16.42           C  
ATOM   3544  CG2 VAL C  35     102.138 125.987   1.285  1.00  2.00           C  
ATOM   3545  N   CYS C  36     105.317 126.128   1.325  1.00 10.52           N  
ATOM   3546  CA  CYS C  36     106.212 127.227   0.949  1.00 13.79           C  
ATOM   3547  C   CYS C  36     105.992 127.720  -0.473  1.00 20.56           C  
ATOM   3548  O   CYS C  36     105.640 126.933  -1.393  1.00 22.92           O  
ATOM   3549  CB  CYS C  36     107.652 126.731   1.086  1.00 44.81           C  
ATOM   3550  SG  CYS C  36     108.023 126.156   2.762  1.00 37.28           S  
ATOM   3551  N   LEU C  37     106.177 129.045  -0.669  1.00 26.33           N  
ATOM   3552  CA  LEU C  37     106.026 129.588  -2.021  1.00 27.42           C  
ATOM   3553  C   LEU C  37     106.612 130.978  -2.191  1.00 30.83           C  
ATOM   3554  O   LEU C  37     106.815 131.734  -1.204  1.00 24.49           O  
ATOM   3555  CB  LEU C  37     104.534 129.630  -2.355  1.00 30.18           C  
ATOM   3556  CG  LEU C  37     103.689 130.212  -1.232  1.00 29.72           C  
ATOM   3557  CD1 LEU C  37     104.049 131.666  -0.916  1.00 23.63           C  
ATOM   3558  CD2 LEU C  37     102.199 130.198  -1.570  1.00 28.64           C  
ATOM   3559  N   HIS C  38     106.921 131.314  -3.461  1.00 13.78           N  
ATOM   3560  CA  HIS C  38     107.465 132.643  -3.764  1.00 17.31           C  
ATOM   3561  C   HIS C  38     106.406 133.607  -4.276  1.00 19.47           C  
ATOM   3562  O   HIS C  38     105.437 133.185  -4.962  1.00 30.87           O  
ATOM   3563  CB  HIS C  38     108.556 132.465  -4.830  1.00 39.82           C  
ATOM   3564  CG  HIS C  38     109.920 132.644  -4.202  1.00 52.21           C  
ATOM   3565  CD2 HIS C  38     110.374 133.712  -3.417  1.00 50.71           C  
ATOM   3566  ND1 HIS C  38     110.932 131.750  -4.338  1.00 41.00           N  
ATOM   3567  CE1 HIS C  38     111.970 132.268  -3.649  1.00 42.71           C  
ATOM   3568  NE2 HIS C  38     111.665 133.441  -3.088  1.00 51.10           N  
ATOM   3569  N   PHE C  39     106.535 134.908  -3.933  1.00 11.49           N  
ATOM   3570  CA  PHE C  39     105.578 135.887  -4.468  1.00  9.80           C  
ATOM   3571  C   PHE C  39     106.058 137.323  -4.395  1.00 19.80           C  
ATOM   3572  O   PHE C  39     106.827 137.693  -3.452  1.00 41.32           O  
ATOM   3573  CB  PHE C  39     104.256 135.740  -3.688  1.00 21.08           C  
ATOM   3574  CG  PHE C  39     104.352 136.441  -2.347  1.00  8.05           C  
ATOM   3575  CD1 PHE C  39     104.028 137.787  -2.252  1.00  2.00           C  
ATOM   3576  CD2 PHE C  39     104.738 135.732  -1.216  1.00 16.59           C  
ATOM   3577  CE1 PHE C  39     104.091 138.422  -1.013  1.00 18.53           C  
ATOM   3578  CE2 PHE C  39     104.796 136.373   0.014  1.00 19.91           C  
ATOM   3579  CZ  PHE C  39     104.474 137.721   0.121  1.00 15.78           C  
ATOM   3580  N   TYR C  40     105.681 138.017  -5.505  1.00 27.04           N  
ATOM   3581  CA  TYR C  40     106.140 139.400  -5.748  1.00 16.74           C  
ATOM   3582  C   TYR C  40     104.997 140.310  -6.182  1.00 23.25           C  
ATOM   3583  O   TYR C  40     104.395 140.128  -7.275  1.00 29.45           O  
ATOM   3584  CB  TYR C  40     107.204 139.323  -6.862  1.00 15.12           C  
ATOM   3585  CG  TYR C  40     107.821 140.690  -7.132  1.00 17.76           C  
ATOM   3586  CD1 TYR C  40     108.061 141.587  -6.087  1.00 16.94           C  
ATOM   3587  CD2 TYR C  40     108.192 141.039  -8.433  1.00 10.73           C  
ATOM   3588  CE1 TYR C  40     108.664 142.813  -6.352  1.00  6.96           C  
ATOM   3589  CE2 TYR C  40     108.792 142.261  -8.694  1.00 15.82           C  
ATOM   3590  CZ  TYR C  40     109.030 143.146  -7.660  1.00 18.42           C  
ATOM   3591  OH  TYR C  40     109.664 144.346  -7.902  1.00 24.05           O  
ATOM   3592  N   THR C  41     104.640 141.260  -5.299  1.00 23.20           N  
ATOM   3593  CA  THR C  41     103.639 142.261  -5.637  1.00 18.58           C  
ATOM   3594  C   THR C  41     103.942 143.616  -5.038  1.00 25.02           C  
ATOM   3595  O   THR C  41     104.744 143.747  -4.078  1.00 29.62           O  
ATOM   3596  CB  THR C  41     102.293 141.771  -5.124  1.00 19.74           C  
ATOM   3597  CG2 THR C  41     102.226 141.875  -3.600  1.00  2.74           C  
ATOM   3598  OG1 THR C  41     101.242 142.563  -5.688  1.00 30.71           O  
ATOM   3599  N   GLU C  42     103.331 144.655  -5.632  1.00 31.39           N  
ATOM   3600  CA  GLU C  42     103.449 145.991  -5.057  1.00 25.14           C  
ATOM   3601  C   GLU C  42     102.181 146.442  -4.377  1.00 23.71           C  
ATOM   3602  O   GLU C  42     101.954 147.678  -4.155  1.00 30.90           O  
ATOM   3603  CB  GLU C  42     103.793 146.958  -6.197  1.00 32.70           C  
ATOM   3604  CG  GLU C  42     105.289 146.957  -6.534  1.00 43.04           C  
ATOM   3605  CD  GLU C  42     105.502 147.619  -7.878  1.00 53.71           C  
ATOM   3606  OE1 GLU C  42     104.827 148.599  -8.163  1.00 51.67           O  
ATOM   3607  OE2 GLU C  42     106.347 147.143  -8.634  1.00 50.15           O1-
ATOM   3608  N   LEU C  43     101.308 145.458  -4.071  1.00 25.68           N  
ATOM   3609  CA  LEU C  43     100.022 145.785  -3.465  1.00 22.86           C  
ATOM   3610  C   LEU C  43     100.135 146.166  -2.002  1.00 26.25           C  
ATOM   3611  O   LEU C  43      99.168 146.716  -1.413  1.00 38.46           O  
ATOM   3612  CB  LEU C  43      99.112 144.558  -3.597  1.00 20.16           C  
ATOM   3613  CG  LEU C  43      97.898 144.809  -4.482  1.00 15.52           C  
ATOM   3614  CD1 LEU C  43      98.169 145.848  -5.572  1.00 16.72           C  
ATOM   3615  CD2 LEU C  43      97.438 143.541  -5.202  1.00  9.11           C  
ATOM   3616  N   SER C  44     101.268 145.791  -1.403  1.00 22.81           N  
ATOM   3617  CA  SER C  44     101.336 145.735   0.083  1.00 21.63           C  
ATOM   3618  C   SER C  44     101.075 147.054   0.796  1.00 25.61           C  
ATOM   3619  O   SER C  44     100.881 147.095   2.035  1.00 34.98           O  
ATOM   3620  CB  SER C  44     102.727 145.213   0.455  1.00 31.09           C  
ATOM   3621  OG  SER C  44     103.087 144.161  -0.449  1.00 35.58           O  
ATOM   3622  N   SER C  45     101.104 148.163   0.040  1.00 52.58           N  
ATOM   3623  CA  SER C  45     100.923 149.464   0.705  1.00 54.97           C  
ATOM   3624  C   SER C  45      99.589 150.119   0.419  1.00 54.26           C  
ATOM   3625  O   SER C  45      99.300 151.243   0.892  1.00 57.17           O  
ATOM   3626  CB  SER C  45     102.058 150.383   0.241  1.00 55.20           C  
ATOM   3627  OG  SER C  45     102.868 150.741   1.373  1.00 50.46           O  
ATOM   3628  N   THR C  46      98.762 149.439  -0.402  1.00 33.73           N  
ATOM   3629  CA  THR C  46      97.466 150.014  -0.730  1.00 35.30           C  
ATOM   3630  C   THR C  46      96.308 149.188  -0.205  1.00 35.72           C  
ATOM   3631  O   THR C  46      95.263 149.735   0.242  1.00 38.62           O  
ATOM   3632  CB  THR C  46      97.376 150.141  -2.237  1.00 39.34           C  
ATOM   3633  CG2 THR C  46      98.774 150.228  -2.846  1.00 45.98           C  
ATOM   3634  OG1 THR C  46      96.712 149.003  -2.790  1.00 56.33           O  
ATOM   3635  N   ARG C  47      96.453 147.850  -0.282  1.00 31.13           N  
ATOM   3636  CA  ARG C  47      95.454 146.992   0.369  1.00 20.76           C  
ATOM   3637  C   ARG C  47      95.948 145.619   0.680  1.00 21.82           C  
ATOM   3638  O   ARG C  47      97.179 145.321   0.572  1.00 33.27           O  
ATOM   3639  CB  ARG C  47      94.241 146.906  -0.553  1.00  9.98           C  
ATOM   3640  CG  ARG C  47      94.635 146.548  -1.987  1.00  2.15           C  
ATOM   3641  CD  ARG C  47      93.503 145.840  -2.737  1.00  4.81           C  
ATOM   3642  NE  ARG C  47      94.008 144.624  -3.379  1.00 26.01           N  
ATOM   3643  CZ  ARG C  47      93.750 144.459  -4.692  1.00 24.31           C  
ATOM   3644  NH1 ARG C  47      93.069 145.376  -5.364  1.00 57.98           N1+
ATOM   3645  NH2 ARG C  47      94.189 143.363  -5.314  1.00 24.95           N  
ATOM   3646  N   GLY C  48      95.010 144.759   1.102  1.00 23.77           N  
ATOM   3647  CA  GLY C  48      95.395 143.397   1.426  1.00 21.13           C  
ATOM   3648  C   GLY C  48      95.244 142.462   0.256  1.00 16.71           C  
ATOM   3649  O   GLY C  48      94.680 142.828  -0.813  1.00 30.36           O  
ATOM   3650  N   TYR C  49      95.791 141.251   0.419  1.00 11.18           N  
ATOM   3651  CA  TYR C  49      95.549 140.211  -0.575  1.00  8.11           C  
ATOM   3652  C   TYR C  49      95.827 138.831  -0.045  1.00 17.41           C  
ATOM   3653  O   TYR C  49      96.576 138.644   0.955  1.00 19.61           O  
ATOM   3654  CB  TYR C  49      96.449 140.492  -1.781  1.00 16.45           C  
ATOM   3655  CG  TYR C  49      97.864 140.705  -1.317  1.00 25.99           C  
ATOM   3656  CD1 TYR C  49      98.294 141.973  -0.933  1.00 34.33           C  
ATOM   3657  CD2 TYR C  49      98.757 139.636  -1.291  1.00 27.24           C  
ATOM   3658  CE1 TYR C  49      99.605 142.170  -0.525  1.00 30.38           C  
ATOM   3659  CE2 TYR C  49     100.066 139.832  -0.883  1.00 30.75           C  
ATOM   3660  CZ  TYR C  49     100.490 141.089  -0.500  1.00 30.46           C  
ATOM   3661  OH  TYR C  49     101.794 141.288  -0.096  1.00 39.62           O  
ATOM   3662  N   SER C  50      95.187 137.837  -0.667  1.00 14.87           N  
ATOM   3663  CA  SER C  50      95.460 136.463  -0.266  1.00 17.10           C  
ATOM   3664  C   SER C  50      96.640 135.880  -0.997  1.00 27.00           C  
ATOM   3665  O   SER C  50      96.786 136.033  -2.246  1.00 34.13           O  
ATOM   3666  CB  SER C  50      94.224 135.637  -0.576  1.00 18.28           C  
ATOM   3667  OG  SER C  50      94.643 134.417  -1.196  1.00 16.63           O  
ATOM   3668  N   ILE C  51      97.533 135.226  -0.226  1.00 30.43           N  
ATOM   3669  CA  ILE C  51      98.648 134.532  -0.855  1.00 26.52           C  
ATOM   3670  C   ILE C  51      98.334 133.050  -1.126  1.00 27.74           C  
ATOM   3671  O   ILE C  51      98.572 132.526  -2.233  1.00 20.38           O  
ATOM   3672  CB  ILE C  51      99.871 134.664   0.066  1.00 22.47           C  
ATOM   3673  CG1 ILE C  51     100.137 136.145   0.386  1.00 13.95           C  
ATOM   3674  CG2 ILE C  51     101.120 134.112  -0.619  1.00 26.29           C  
ATOM   3675  CD1 ILE C  51     100.863 136.335   1.716  1.00  4.98           C  
ATOM   3676  N   PHE C  52      97.814 132.359  -0.089  1.00  7.61           N  
ATOM   3677  CA  PHE C  52      97.449 130.926  -0.238  1.00  9.01           C  
ATOM   3678  C   PHE C  52      96.078 130.616   0.349  1.00 26.19           C  
ATOM   3679  O   PHE C  52      95.811 130.910   1.551  1.00 32.54           O  
ATOM   3680  CB  PHE C  52      98.534 130.101   0.512  1.00 15.81           C  
ATOM   3681  CG  PHE C  52      98.414 128.599   0.217  1.00 21.20           C  
ATOM   3682  CD1 PHE C  52      98.743 128.089  -1.045  1.00 14.92           C  
ATOM   3683  CD2 PHE C  52      98.030 127.740   1.236  1.00 15.02           C  
ATOM   3684  CE1 PHE C  52      98.674 126.709  -1.272  1.00 16.70           C  
ATOM   3685  CE2 PHE C  52      97.964 126.367   0.996  1.00  9.81           C  
ATOM   3686  CZ  PHE C  52      98.278 125.848  -0.254  1.00  8.64           C  
ATOM   3687  N   SER C  53      95.153 130.072  -0.484  1.00 34.36           N  
ATOM   3688  CA  SER C  53      93.863 129.724   0.115  1.00 36.52           C  
ATOM   3689  C   SER C  53      93.530 128.251  -0.003  1.00 37.15           C  
ATOM   3690  O   SER C  53      93.603 127.645  -1.101  1.00 26.44           O  
ATOM   3691  CB  SER C  53      92.788 130.555  -0.595  1.00 43.13           C  
ATOM   3692  OG  SER C  53      91.645 130.663   0.260  1.00 40.56           O  
ATOM   3693  N   TYR C  54      93.176 127.653   1.153  1.00 25.13           N  
ATOM   3694  CA  TYR C  54      92.838 126.215   1.186  1.00 30.94           C  
ATOM   3695  C   TYR C  54      91.492 125.961   1.881  1.00 34.96           C  
ATOM   3696  O   TYR C  54      91.335 126.190   3.122  1.00 20.56           O  
ATOM   3697  CB  TYR C  54      93.981 125.521   1.947  1.00 35.04           C  
ATOM   3698  CG  TYR C  54      93.799 124.011   1.964  1.00 37.59           C  
ATOM   3699  CD1 TYR C  54      93.029 123.415   2.962  1.00 26.98           C  
ATOM   3700  CD2 TYR C  54      94.463 123.206   1.028  1.00 34.97           C  
ATOM   3701  CE1 TYR C  54      92.924 122.028   3.036  1.00 24.05           C  
ATOM   3702  CE2 TYR C  54      94.352 121.817   1.103  1.00 29.53           C  
ATOM   3703  CZ  TYR C  54      93.581 121.229   2.115  1.00 30.86           C  
ATOM   3704  OH  TYR C  54      93.518 119.849   2.213  1.00 43.71           O  
ATOM   3705  N   ALA C  55      90.486 125.532   1.071  1.00 41.12           N  
ATOM   3706  CA  ALA C  55      89.099 125.456   1.591  1.00 39.31           C  
ATOM   3707  C   ALA C  55      88.475 124.064   1.429  1.00 41.18           C  
ATOM   3708  O   ALA C  55      88.965 123.206   0.696  1.00 24.98           O  
ATOM   3709  CB  ALA C  55      88.257 126.484   0.831  1.00 26.22           C  
ATOM   3710  N   THR C  56      87.386 123.961   2.192  1.00 37.66           N  
ATOM   3711  CA  THR C  56      86.722 122.698   2.429  1.00 48.73           C  
ATOM   3712  C   THR C  56      85.229 122.923   2.487  1.00 50.04           C  
ATOM   3713  O   THR C  56      84.774 124.037   2.784  1.00 55.05           O  
ATOM   3714  CB  THR C  56      87.233 122.217   3.764  1.00 46.73           C  
ATOM   3715  CG2 THR C  56      86.106 121.652   4.638  1.00 63.12           C  
ATOM   3716  OG1 THR C  56      88.233 121.197   3.576  1.00 63.88           O  
ATOM   3717  N   LYS C  57      84.434 121.886   2.148  1.00 29.85           N  
ATOM   3718  CA  LYS C  57      82.980 122.139   2.039  1.00 26.09           C  
ATOM   3719  C   LYS C  57      82.364 122.681   3.322  1.00 20.60           C  
ATOM   3720  O   LYS C  57      81.267 123.332   3.306  1.00 33.23           O  
ATOM   3721  CB  LYS C  57      82.294 120.833   1.643  1.00 29.62           C  
ATOM   3722  CG  LYS C  57      82.968 120.160   0.433  1.00 56.52           C  
ATOM   3723  CD  LYS C  57      82.139 120.266  -0.854  1.00 64.60           C  
ATOM   3724  CE  LYS C  57      81.385 118.970  -1.185  1.00 58.01           C  
ATOM   3725  NZ  LYS C  57      82.319 117.940  -1.639  1.00 51.16           N1+
ATOM   3726  N   ARG C  58      83.042 122.397   4.457  1.00 15.81           N  
ATOM   3727  CA  ARG C  58      82.568 122.880   5.766  1.00 28.19           C  
ATOM   3728  C   ARG C  58      83.197 124.191   6.184  1.00 31.74           C  
ATOM   3729  O   ARG C  58      82.608 124.969   7.003  1.00 58.60           O  
ATOM   3730  CB  ARG C  58      82.912 121.794   6.795  1.00 58.40           C  
ATOM   3731  CG  ARG C  58      82.366 122.115   8.200  1.00 50.62           C  
ATOM   3732  CD  ARG C  58      82.399 120.889   9.138  1.00 51.37           C  
ATOM   3733  NE  ARG C  58      81.824 119.709   8.481  1.00 54.73           N  
ATOM   3734  CZ  ARG C  58      82.531 118.573   8.553  1.00 56.23           C  
ATOM   3735  NH1 ARG C  58      83.684 118.550   9.197  1.00 52.62           N1+
ATOM   3736  NH2 ARG C  58      82.067 117.468   7.965  1.00 54.55           N  
ATOM   3737  N   GLN C  59      84.417 124.438   5.675  1.00 53.22           N  
ATOM   3738  CA  GLN C  59      85.169 125.613   6.099  1.00 38.46           C  
ATOM   3739  C   GLN C  59      85.908 126.263   4.939  1.00 30.82           C  
ATOM   3740  O   GLN C  59      86.667 125.599   4.201  1.00 32.57           O  
ATOM   3741  CB  GLN C  59      86.180 125.134   7.156  1.00 28.77           C  
ATOM   3742  CG  GLN C  59      87.163 126.222   7.574  1.00 32.55           C  
ATOM   3743  CD  GLN C  59      86.405 127.345   8.227  1.00 35.79           C  
ATOM   3744  NE2 GLN C  59      86.049 127.094   9.502  1.00 55.08           N  
ATOM   3745  OE1 GLN C  59      86.128 128.383   7.647  1.00 46.07           O  
ATOM   3746  N   ASP C  60      85.669 127.581   4.728  1.00 28.20           N  
ATOM   3747  CA  ASP C  60      86.361 128.218   3.601  1.00 38.48           C  
ATOM   3748  C   ASP C  60      87.732 128.787   3.963  1.00 36.52           C  
ATOM   3749  O   ASP C  60      88.564 129.090   3.072  1.00 37.57           O  
ATOM   3750  CB  ASP C  60      85.446 129.314   2.997  1.00 40.43           C  
ATOM   3751  CG  ASP C  60      85.339 130.530   3.916  1.00 48.49           C  
ATOM   3752  OD1 ASP C  60      85.362 130.352   5.133  1.00 54.38           O  
ATOM   3753  OD2 ASP C  60      85.219 131.635   3.398  1.00 53.54           O1-
ATOM   3754  N   ASN C  61      87.982 128.943   5.293  1.00 32.65           N  
ATOM   3755  CA  ASN C  61      89.338 129.264   5.728  1.00 24.73           C  
ATOM   3756  C   ASN C  61      89.994 128.126   6.503  1.00 23.16           C  
ATOM   3757  O   ASN C  61      90.352 128.259   7.699  1.00  2.00           O  
ATOM   3758  CB  ASN C  61      89.256 130.519   6.601  1.00 18.14           C  
ATOM   3759  CG  ASN C  61      88.790 131.671   5.753  1.00 14.91           C  
ATOM   3760  ND2 ASN C  61      88.140 132.614   6.207  1.00 33.65           N  
ATOM   3761  OD1 ASN C  61      89.145 131.582   4.468  1.00  5.52           O  
ATOM   3762  N   GLU C  62      90.115 126.954   5.809  1.00 14.94           N  
ATOM   3763  CA  GLU C  62      90.772 125.783   6.415  1.00 20.34           C  
ATOM   3764  C   GLU C  62      92.246 126.013   6.696  1.00 34.94           C  
ATOM   3765  O   GLU C  62      92.726 125.818   7.862  1.00 29.98           O  
ATOM   3766  CB  GLU C  62      90.592 124.605   5.433  1.00 10.95           C  
ATOM   3767  CG  GLU C  62      90.945 123.258   6.065  1.00 10.77           C  
ATOM   3768  CD  GLU C  62      90.097 123.050   7.291  1.00 27.28           C  
ATOM   3769  OE1 GLU C  62      89.885 124.002   8.028  1.00 18.47           O  
ATOM   3770  OE2 GLU C  62      89.653 121.932   7.501  1.00 31.11           O1-
ATOM   3771  N   ILE C  63      93.015 126.359   5.625  1.00 49.31           N  
ATOM   3772  CA  ILE C  63      94.262 127.106   5.839  1.00 43.66           C  
ATOM   3773  C   ILE C  63      94.396 128.258   4.865  1.00 38.38           C  
ATOM   3774  O   ILE C  63      94.142 128.116   3.646  1.00 21.21           O  
ATOM   3775  CB  ILE C  63      95.474 126.163   5.691  1.00 35.24           C  
ATOM   3776  CG1 ILE C  63      96.270 126.495   4.421  1.00 44.55           C  
ATOM   3777  CG2 ILE C  63      95.024 124.721   5.610  1.00 27.87           C  
ATOM   3778  CD1 ILE C  63      97.572 127.237   4.722  1.00 56.63           C  
ATOM   3779  N   LEU C  64      94.759 129.447   5.418  1.00 23.32           N  
ATOM   3780  CA  LEU C  64      94.837 130.650   4.592  1.00 16.59           C  
ATOM   3781  C   LEU C  64      95.979 131.581   4.983  1.00 20.69           C  
ATOM   3782  O   LEU C  64      96.112 132.002   6.167  1.00 30.92           O  
ATOM   3783  CB  LEU C  64      93.504 131.397   4.733  1.00 20.83           C  
ATOM   3784  CG  LEU C  64      93.570 132.849   4.258  1.00 12.84           C  
ATOM   3785  CD1 LEU C  64      93.195 133.010   2.782  1.00 20.09           C  
ATOM   3786  CD2 LEU C  64      92.606 133.745   5.036  1.00  5.81           C  
ATOM   3787  N   ILE C  65      96.844 131.889   3.991  1.00 26.62           N  
ATOM   3788  CA  ILE C  65      97.890 132.882   4.235  1.00 22.50           C  
ATOM   3789  C   ILE C  65      97.589 134.220   3.566  1.00 26.06           C  
ATOM   3790  O   ILE C  65      97.356 134.310   2.341  1.00 28.06           O  
ATOM   3791  CB  ILE C  65      99.211 132.322   3.708  1.00 18.79           C  
ATOM   3792  CG1 ILE C  65      99.384 130.869   4.175  1.00  7.83           C  
ATOM   3793  CG2 ILE C  65     100.384 133.134   4.258  1.00  2.00           C  
ATOM   3794  CD1 ILE C  65     100.674 130.239   3.649  1.00 11.92           C  
ATOM   3795  N   PHE C  66      97.561 135.285   4.403  1.00 15.26           N  
ATOM   3796  CA  PHE C  66      96.991 136.572   3.961  1.00 18.99           C  
ATOM   3797  C   PHE C  66      97.796 137.778   4.447  1.00 21.81           C  
ATOM   3798  O   PHE C  66      98.121 137.893   5.671  1.00 23.34           O  
ATOM   3799  CB  PHE C  66      95.566 136.635   4.546  1.00 28.68           C  
ATOM   3800  CG  PHE C  66      94.726 137.701   3.865  1.00 18.66           C  
ATOM   3801  CD1 PHE C  66      94.188 137.475   2.604  1.00 36.23           C  
ATOM   3802  CD2 PHE C  66      94.442 138.876   4.542  1.00 21.19           C  
ATOM   3803  CE1 PHE C  66      93.357 138.427   2.024  1.00 18.74           C  
ATOM   3804  CE2 PHE C  66      93.607 139.827   3.957  1.00 25.47           C  
ATOM   3805  CZ  PHE C  66      93.063 139.604   2.701  1.00 27.48           C  
ATOM   3806  N   TRP C  67      98.165 138.678   3.502  1.00 16.49           N  
ATOM   3807  CA  TRP C  67      98.751 139.963   3.912  1.00 23.88           C  
ATOM   3808  C   TRP C  67      97.680 141.010   4.187  1.00 31.00           C  
ATOM   3809  O   TRP C  67      96.762 141.220   3.355  1.00 42.19           O  
ATOM   3810  CB  TRP C  67      99.652 140.462   2.766  1.00 36.03           C  
ATOM   3811  CG  TRP C  67     100.144 141.864   3.066  1.00 25.28           C  
ATOM   3812  CD1 TRP C  67      99.625 143.073   2.544  1.00 32.85           C  
ATOM   3813  CD2 TRP C  67     101.264 142.237   3.916  1.00 26.36           C  
ATOM   3814  CE2 TRP C  67     101.371 143.652   3.875  1.00 33.50           C  
ATOM   3815  CE3 TRP C  67     102.160 141.512   4.692  1.00 36.23           C  
ATOM   3816  NE1 TRP C  67     100.301 144.169   2.991  1.00 33.58           N  
ATOM   3817  CZ2 TRP C  67     102.358 144.296   4.604  1.00 40.45           C  
ATOM   3818  CZ3 TRP C  67     103.147 142.155   5.413  1.00 34.39           C  
ATOM   3819  CH2 TRP C  67     103.243 143.559   5.368  1.00 30.70           C  
ATOM   3820  N   SER C  68      97.756 141.649   5.380  1.00 27.59           N  
ATOM   3821  CA  SER C  68      96.785 142.720   5.680  1.00 34.80           C  
ATOM   3822  C   SER C  68      97.428 144.048   6.018  1.00 38.39           C  
ATOM   3823  O   SER C  68      98.058 144.236   7.094  1.00 46.75           O  
ATOM   3824  CB  SER C  68      95.906 142.246   6.850  1.00 40.60           C  
ATOM   3825  OG  SER C  68      96.709 141.528   7.789  1.00 56.73           O  
ATOM   3826  N   LYS C  69      97.289 144.981   5.062  1.00 35.44           N  
ATOM   3827  CA  LYS C  69      97.893 146.307   5.159  1.00 35.54           C  
ATOM   3828  C   LYS C  69      97.934 146.900   6.564  1.00 29.71           C  
ATOM   3829  O   LYS C  69      96.930 146.873   7.329  1.00 42.95           O  
ATOM   3830  CB  LYS C  69      97.075 147.200   4.229  1.00 53.25           C  
ATOM   3831  CG  LYS C  69      97.525 148.653   4.217  1.00 53.98           C  
ATOM   3832  CD  LYS C  69      96.577 149.540   3.395  1.00 53.57           C  
ATOM   3833  CE  LYS C  69      97.006 151.010   3.376  1.00 52.20           C  
ATOM   3834  NZ  LYS C  69      96.996 151.542   4.737  1.00 50.27           N1+
ATOM   3835  N   ASP C  70      99.125 147.410   6.931  1.00 46.93           N  
ATOM   3836  CA  ASP C  70      99.262 148.161   8.180  1.00 58.71           C  
ATOM   3837  C   ASP C  70      99.305 147.295   9.446  1.00 59.91           C  
ATOM   3838  O   ASP C  70      99.356 147.827  10.591  1.00 52.68           O  
ATOM   3839  CB  ASP C  70      98.102 149.170   8.264  1.00 51.53           C  
ATOM   3840  CG  ASP C  70      98.511 150.448   7.532  1.00 50.69           C  
ATOM   3841  OD1 ASP C  70      99.422 150.378   6.701  1.00 59.80           O  
ATOM   3842  OD2 ASP C  70      97.919 151.488   7.802  1.00 59.12           O1-
ATOM   3843  N   ILE C  71      99.263 145.959   9.257  1.00 41.36           N  
ATOM   3844  CA  ILE C  71      99.490 145.063  10.391  1.00 29.82           C  
ATOM   3845  C   ILE C  71     100.585 144.049  10.118  1.00 24.46           C  
ATOM   3846  O   ILE C  71     101.513 143.855  10.933  1.00 59.78           O  
ATOM   3847  CB  ILE C  71      98.190 144.323  10.679  1.00 54.61           C  
ATOM   3848  CG1 ILE C  71      97.132 145.291  11.235  1.00 57.10           C  
ATOM   3849  CG2 ILE C  71      98.422 143.223  11.718  1.00 52.09           C  
ATOM   3850  CD1 ILE C  71      95.730 144.997  10.691  1.00 52.99           C  
ATOM   3851  N   GLY C  72     100.459 143.356   8.973  1.00 30.27           N  
ATOM   3852  CA  GLY C  72     101.472 142.374   8.607  1.00 21.28           C  
ATOM   3853  C   GLY C  72     100.884 141.104   8.063  1.00 22.59           C  
ATOM   3854  O   GLY C  72      99.908 141.115   7.263  1.00 42.40           O  
ATOM   3855  N   TYR C  73     101.493 139.979   8.451  1.00 27.98           N  
ATOM   3856  CA  TYR C  73     100.998 138.695   7.972  1.00 18.53           C  
ATOM   3857  C   TYR C  73      99.892 138.134   8.827  1.00 34.34           C  
ATOM   3858  O   TYR C  73      99.938 138.200  10.094  1.00 38.92           O  
ATOM   3859  CB  TYR C  73     102.166 137.721   7.977  1.00 17.15           C  
ATOM   3860  CG  TYR C  73     103.079 137.992   6.812  1.00 27.55           C  
ATOM   3861  CD1 TYR C  73     102.672 137.696   5.514  1.00 11.92           C  
ATOM   3862  CD2 TYR C  73     104.360 138.493   7.035  1.00 19.06           C  
ATOM   3863  CE1 TYR C  73     103.541 137.885   4.452  1.00 15.46           C  
ATOM   3864  CE2 TYR C  73     105.228 138.682   5.974  1.00 17.10           C  
ATOM   3865  CZ  TYR C  73     104.824 138.374   4.690  1.00 16.95           C  
ATOM   3866  OH  TYR C  73     105.687 138.552   3.629  1.00 41.63           O  
ATOM   3867  N   SER C  74      98.861 137.598   8.145  1.00 20.43           N  
ATOM   3868  CA  SER C  74      97.858 136.799   8.847  1.00 28.45           C  
ATOM   3869  C   SER C  74      97.912 135.342   8.453  1.00 32.74           C  
ATOM   3870  O   SER C  74      97.907 134.984   7.245  1.00 36.44           O  
ATOM   3871  CB  SER C  74      96.490 137.373   8.493  1.00 23.22           C  
ATOM   3872  OG  SER C  74      95.472 136.497   8.998  1.00 36.47           O  
ATOM   3873  N   PHE C  75      98.002 134.467   9.476  1.00 37.21           N  
ATOM   3874  CA  PHE C  75      97.958 133.023   9.206  1.00 37.57           C  
ATOM   3875  C   PHE C  75      96.850 132.326   9.959  1.00 43.32           C  
ATOM   3876  O   PHE C  75      96.778 132.385  11.226  1.00 48.02           O  
ATOM   3877  CB  PHE C  75      99.319 132.419   9.616  1.00 34.32           C  
ATOM   3878  CG  PHE C  75      99.323 130.915   9.361  1.00 23.76           C  
ATOM   3879  CD1 PHE C  75      99.334 130.416   8.058  1.00 23.84           C  
ATOM   3880  CD2 PHE C  75      99.340 130.041  10.441  1.00 17.54           C  
ATOM   3881  CE1 PHE C  75      99.356 129.037   7.845  1.00 19.33           C  
ATOM   3882  CE2 PHE C  75      99.365 128.665  10.215  1.00 13.41           C  
ATOM   3883  CZ  PHE C  75      99.365 128.160   8.923  1.00 14.21           C  
ATOM   3884  N   THR C  76      95.938 131.699   9.210  1.00 46.18           N  
ATOM   3885  CA  THR C  76      94.811 131.081   9.874  1.00 42.11           C  
ATOM   3886  C   THR C  76      94.552 129.665   9.431  1.00 41.11           C  
ATOM   3887  O   THR C  76      94.540 129.343   8.216  1.00 40.59           O  
ATOM   3888  CB  THR C  76      93.580 131.928   9.599  1.00 42.60           C  
ATOM   3889  CG2 THR C  76      93.890 133.020   8.577  1.00 50.55           C  
ATOM   3890  OG1 THR C  76      92.536 131.103   9.083  1.00 58.82           O  
ATOM   3891  N   VAL C  77      94.397 128.774  10.433  1.00 29.96           N  
ATOM   3892  CA  VAL C  77      93.895 127.444  10.150  1.00 35.09           C  
ATOM   3893  C   VAL C  77      92.610 127.150  10.918  1.00 34.39           C  
ATOM   3894  O   VAL C  77      92.434 127.581  12.086  1.00 21.59           O  
ATOM   3895  CB  VAL C  77      94.966 126.415  10.544  1.00 18.67           C  
ATOM   3896  CG1 VAL C  77      96.203 127.107  11.098  1.00 31.68           C  
ATOM   3897  CG2 VAL C  77      94.419 125.489  11.618  1.00  9.19           C  
ATOM   3898  N   GLY C  78      91.673 126.446  10.245  1.00 37.96           N  
ATOM   3899  CA  GLY C  78      90.409 126.105  10.903  1.00 42.01           C  
ATOM   3900  C   GLY C  78      89.597 127.321  11.278  1.00 42.22           C  
ATOM   3901  O   GLY C  78      89.003 127.400  12.392  1.00 41.69           O  
ATOM   3902  N   GLY C  79      89.588 128.310  10.369  1.00 35.24           N  
ATOM   3903  CA  GLY C  79      88.828 129.526  10.629  1.00 33.09           C  
ATOM   3904  C   GLY C  79      89.316 130.276  11.847  1.00 38.76           C  
ATOM   3905  O   GLY C  79      88.618 131.178  12.389  1.00 43.35           O  
ATOM   3906  N   SER C  80      90.505 129.895  12.332  1.00 55.05           N  
ATOM   3907  CA  SER C  80      91.079 130.645  13.450  1.00 50.84           C  
ATOM   3908  C   SER C  80      92.363 131.353  13.079  1.00 57.32           C  
ATOM   3909  O   SER C  80      93.259 130.787  12.389  1.00 54.61           O  
ATOM   3910  CB  SER C  80      91.316 129.655  14.595  1.00 55.45           C  
ATOM   3911  OG  SER C  80      90.359 129.917  15.636  1.00 57.05           O  
ATOM   3912  N   GLU C  81      92.456 132.632  13.497  1.00 51.74           N  
ATOM   3913  CA  GLU C  81      93.504 133.506  12.964  1.00 44.07           C  
ATOM   3914  C   GLU C  81      94.659 133.747  13.929  1.00 42.70           C  
ATOM   3915  O   GLU C  81      94.444 133.927  15.171  1.00 38.09           O  
ATOM   3916  CB  GLU C  81      92.828 134.839  12.629  1.00 45.13           C  
ATOM   3917  CG  GLU C  81      93.305 135.448  11.305  1.00 62.04           C  
ATOM   3918  CD  GLU C  81      93.039 136.942  11.339  1.00 65.90           C  
ATOM   3919  OE1 GLU C  81      92.723 137.452  12.405  1.00 51.31           O  
ATOM   3920  OE2 GLU C  81      93.144 137.583  10.295  1.00 55.07           O1-
ATOM   3921  N   ILE C  82      95.898 133.716  13.384  1.00 37.26           N  
ATOM   3922  CA  ILE C  82      97.050 134.167  14.166  1.00 31.50           C  
ATOM   3923  C   ILE C  82      97.845 135.228  13.390  1.00 31.91           C  
ATOM   3924  O   ILE C  82      97.814 135.276  12.140  1.00 33.00           O  
ATOM   3925  CB  ILE C  82      97.942 132.933  14.448  1.00 30.11           C  
ATOM   3926  CG1 ILE C  82      98.681 133.075  15.799  1.00 32.50           C  
ATOM   3927  CG2 ILE C  82      98.993 132.781  13.356  1.00 30.76           C  
ATOM   3928  CD1 ILE C  82      97.749 132.978  17.015  1.00 47.33           C  
ATOM   3929  N   LEU C  83      98.535 136.117  14.155  1.00 40.09           N  
ATOM   3930  CA  LEU C  83      99.114 137.307  13.536  1.00 47.31           C  
ATOM   3931  C   LEU C  83     100.620 137.461  13.739  1.00 55.45           C  
ATOM   3932  O   LEU C  83     101.134 137.500  14.892  1.00 56.17           O  
ATOM   3933  CB  LEU C  83      98.387 138.526  14.125  1.00 26.74           C  
ATOM   3934  CG  LEU C  83      97.732 139.409  13.052  1.00 25.90           C  
ATOM   3935  CD1 LEU C  83      97.206 138.605  11.866  1.00 32.36           C  
ATOM   3936  CD2 LEU C  83      96.539 140.204  13.597  1.00 27.77           C  
ATOM   3937  N   PHE C  84     101.348 137.519  12.599  1.00 34.00           N  
ATOM   3938  CA  PHE C  84     102.742 137.965  12.646  1.00 24.97           C  
ATOM   3939  C   PHE C  84     102.915 139.369  12.097  1.00 28.28           C  
ATOM   3940  O   PHE C  84     102.799 139.612  10.854  1.00 48.87           O  
ATOM   3941  CB  PHE C  84     103.597 136.983  11.822  1.00 32.63           C  
ATOM   3942  CG  PHE C  84     103.534 135.589  12.421  1.00 37.77           C  
ATOM   3943  CD1 PHE C  84     104.255 135.286  13.568  1.00 26.91           C  
ATOM   3944  CD2 PHE C  84     102.759 134.615  11.805  1.00 35.29           C  
ATOM   3945  CE1 PHE C  84     104.201 134.004  14.100  1.00 22.59           C  
ATOM   3946  CE2 PHE C  84     102.709 133.330  12.347  1.00 27.97           C  
ATOM   3947  CZ  PHE C  84     103.428 133.024  13.492  1.00 34.58           C  
ATOM   3948  N   GLU C  85     103.144 140.323  13.018  1.00 36.01           N  
ATOM   3949  CA  GLU C  85     103.174 141.730  12.621  1.00 29.97           C  
ATOM   3950  C   GLU C  85     104.471 142.170  11.971  1.00 27.50           C  
ATOM   3951  O   GLU C  85     105.597 141.767  12.414  1.00 63.66           O  
ATOM   3952  CB  GLU C  85     102.933 142.554  13.883  1.00 47.83           C  
ATOM   3953  CG  GLU C  85     102.114 141.797  14.937  1.00 54.08           C  
ATOM   3954  CD  GLU C  85     101.514 142.792  15.913  1.00 58.20           C  
ATOM   3955  OE1 GLU C  85     101.790 143.978  15.790  1.00 54.99           O  
ATOM   3956  OE2 GLU C  85     100.770 142.365  16.795  1.00 55.00           O1-
ATOM   3957  N   VAL C  86     104.341 142.985  10.892  1.00 39.56           N  
ATOM   3958  CA  VAL C  86     105.556 143.373  10.206  1.00 47.85           C  
ATOM   3959  C   VAL C  86     105.718 144.895  10.087  1.00 62.35           C  
ATOM   3960  O   VAL C  86     105.101 145.560   9.213  1.00 58.96           O  
ATOM   3961  CB  VAL C  86     105.531 142.737   8.815  1.00 40.01           C  
ATOM   3962  CG1 VAL C  86     106.306 143.599   7.822  1.00 28.35           C  
ATOM   3963  CG2 VAL C  86     106.179 141.355   8.873  1.00 44.92           C  
ATOM   3964  N   PRO C  87     106.544 145.459  10.995  1.00 57.83           N  
ATOM   3965  CA  PRO C  87     106.644 146.918  11.108  1.00 59.00           C  
ATOM   3966  C   PRO C  87     106.853 147.591   9.758  1.00 55.86           C  
ATOM   3967  O   PRO C  87     106.007 148.329   9.245  1.00 54.31           O  
ATOM   3968  CB  PRO C  87     107.809 147.253  12.041  1.00 50.84           C  
ATOM   3969  CG  PRO C  87     108.716 146.029  12.115  1.00 56.73           C  
ATOM   3970  CD  PRO C  87     107.732 144.852  11.620  1.00 51.61           C  
ATOM   3971  N   GLU C  88     108.061 147.341   9.175  1.00 52.69           N  
ATOM   3972  CA  GLU C  88     108.464 148.064   7.956  1.00 52.66           C  
ATOM   3973  C   GLU C  88     108.364 147.248   6.661  1.00 52.79           C  
ATOM   3974  O   GLU C  88     108.777 146.040   6.636  1.00 58.48           O  
ATOM   3975  CB  GLU C  88     109.921 148.527   8.166  1.00 50.38           C  
ATOM   3976  CG  GLU C  88     110.927 147.345   8.226  1.00 55.23           C  
ATOM   3977  CD  GLU C  88     111.435 147.047   6.833  1.00 51.96           C  
ATOM   3978  OE1 GLU C  88     112.093 147.902   6.254  1.00 52.06           O  
ATOM   3979  OE2 GLU C  88     111.160 145.954   6.331  1.00 56.55           O1-
ATOM   3980  N   VAL C  89     107.651 147.725   5.633  1.00 47.92           N  
ATOM   3981  CA  VAL C  89     107.524 146.961   4.425  1.00 51.13           C  
ATOM   3982  C   VAL C  89     108.396 147.508   3.313  1.00 54.82           C  
ATOM   3983  O   VAL C  89     108.584 148.746   3.175  1.00 57.87           O  
ATOM   3984  CB  VAL C  89     106.057 147.005   3.993  1.00 69.85           C  
ATOM   3985  CG1 VAL C  89     105.505 148.416   4.137  1.00 54.04           C  
ATOM   3986  CG2 VAL C  89     105.930 146.577   2.540  1.00 79.04           C  
ATOM   3987  N   THR C  90     108.978 146.590   2.544  1.00 61.80           N  
ATOM   3988  CA  THR C  90     109.694 146.999   1.354  1.00 57.76           C  
ATOM   3989  C   THR C  90     109.294 146.172   0.168  1.00 43.48           C  
ATOM   3990  O   THR C  90     108.724 145.062   0.316  1.00 53.27           O  
ATOM   3991  CB  THR C  90     111.181 146.840   1.626  1.00 57.82           C  
ATOM   3992  CG2 THR C  90     111.546 145.371   1.849  1.00 57.98           C  
ATOM   3993  OG1 THR C  90     111.932 147.350   0.514  1.00 50.37           O  
ATOM   3994  N   VAL C  91     109.543 146.701  -1.036  1.00 38.10           N  
ATOM   3995  CA  VAL C  91     109.115 145.949  -2.180  1.00 35.64           C  
ATOM   3996  C   VAL C  91     110.214 145.174  -2.849  1.00 37.46           C  
ATOM   3997  O   VAL C  91     111.267 145.716  -3.272  1.00 57.63           O  
ATOM   3998  CB  VAL C  91     108.407 146.891  -3.171  1.00 53.53           C  
ATOM   3999  CG1 VAL C  91     107.341 147.692  -2.434  1.00 52.14           C  
ATOM   4000  CG2 VAL C  91     109.394 147.851  -3.822  1.00 54.44           C  
ATOM   4001  N   ALA C  92     109.982 143.875  -2.883  1.00 50.09           N  
ATOM   4002  CA  ALA C  92     110.943 142.923  -3.379  1.00 41.95           C  
ATOM   4003  C   ALA C  92     110.318 141.568  -3.271  1.00 32.28           C  
ATOM   4004  O   ALA C  92     109.396 141.348  -2.491  1.00 26.24           O  
ATOM   4005  CB  ALA C  92     112.196 142.988  -2.494  1.00 48.01           C  
ATOM   4006  N   PRO C  93     110.760 140.638  -4.111  1.00 12.43           N  
ATOM   4007  CA  PRO C  93     110.189 139.306  -3.982  1.00 11.48           C  
ATOM   4008  C   PRO C  93     110.463 138.741  -2.613  1.00 21.54           C  
ATOM   4009  O   PRO C  93     111.478 139.024  -1.974  1.00 35.49           O  
ATOM   4010  CB  PRO C  93     110.822 138.407  -5.031  1.00  3.29           C  
ATOM   4011  CG  PRO C  93     111.473 139.289  -6.082  1.00  2.00           C  
ATOM   4012  CD  PRO C  93     111.586 140.692  -5.312  1.00 10.41           C  
ATOM   4013  N   VAL C  94     109.503 137.938  -2.105  1.00 23.37           N  
ATOM   4014  CA  VAL C  94     109.798 137.212  -0.874  1.00 19.81           C  
ATOM   4015  C   VAL C  94     109.444 135.745  -0.913  1.00 27.96           C  
ATOM   4016  O   VAL C  94     108.483 135.300  -1.602  1.00 31.36           O  
ATOM   4017  CB  VAL C  94     109.064 137.874   0.311  1.00  8.74           C  
ATOM   4018  CG1 VAL C  94     108.419 139.183  -0.104  1.00  4.71           C  
ATOM   4019  CG2 VAL C  94     108.000 136.925   0.851  1.00 11.29           C  
ATOM   4020  N   HIS C  95     110.265 134.974  -0.189  1.00 22.16           N  
ATOM   4021  CA  HIS C  95     109.979 133.571   0.067  1.00 19.76           C  
ATOM   4022  C   HIS C  95     109.510 133.381   1.501  1.00 15.68           C  
ATOM   4023  O   HIS C  95     110.126 133.917   2.463  1.00 17.84           O  
ATOM   4024  CB  HIS C  95     111.311 132.830  -0.159  1.00 11.22           C  
ATOM   4025  CG  HIS C  95     111.142 131.341   0.001  1.00 17.84           C  
ATOM   4026  CD2 HIS C  95     110.948 130.388  -1.008  1.00 17.84           C  
ATOM   4027  ND1 HIS C  95     111.266 130.696   1.185  1.00 17.84           N  
ATOM   4028  CE1 HIS C  95     111.142 129.385   0.896  1.00 17.84           C  
ATOM   4029  NE2 HIS C  95     110.953 129.175  -0.411  1.00 17.84           N  
ATOM   4030  N   ILE C  96     108.375 132.676   1.679  1.00 41.56           N  
ATOM   4031  CA  ILE C  96     108.037 132.260   3.030  1.00 38.85           C  
ATOM   4032  C   ILE C  96     107.717 130.791   3.134  1.00 36.30           C  
ATOM   4033  O   ILE C  96     107.286 130.132   2.154  1.00 26.92           O  
ATOM   4034  CB  ILE C  96     106.840 133.104   3.543  1.00 40.34           C  
ATOM   4035  CG1 ILE C  96     105.674 133.074   2.552  1.00 47.57           C  
ATOM   4036  CG2 ILE C  96     107.255 134.554   3.731  1.00 49.37           C  
ATOM   4037  CD1 ILE C  96     104.407 133.726   3.127  1.00 53.35           C  
ATOM   4038  N   CYS C  97     108.000 130.246   4.338  1.00 23.24           N  
ATOM   4039  CA  CYS C  97     107.607 128.909   4.712  1.00 26.13           C  
ATOM   4040  C   CYS C  97     106.781 128.903   5.961  1.00 26.24           C  
ATOM   4041  O   CYS C  97     107.101 129.630   6.939  1.00 28.38           O  
ATOM   4042  CB  CYS C  97     108.880 128.090   4.932  1.00 18.77           C  
ATOM   4043  SG  CYS C  97     109.510 127.372   3.391  1.00 26.88           S  
ATOM   4044  N   THR C  98     105.688 128.109   6.005  1.00 23.46           N  
ATOM   4045  CA  THR C  98     104.922 128.047   7.247  1.00 18.64           C  
ATOM   4046  C   THR C  98     104.443 126.659   7.593  1.00 22.91           C  
ATOM   4047  O   THR C  98     104.188 125.816   6.706  1.00 23.00           O  
ATOM   4048  CB  THR C  98     103.731 128.990   7.121  1.00 21.46           C  
ATOM   4049  CG2 THR C  98     102.571 128.328   6.369  1.00 23.54           C  
ATOM   4050  OG1 THR C  98     103.281 129.366   8.434  1.00 28.57           O  
ATOM   4051  N   SER C  99     104.339 126.385   8.912  1.00 10.47           N  
ATOM   4052  CA  SER C  99     103.931 125.027   9.315  1.00 19.91           C  
ATOM   4053  C   SER C  99     103.199 124.974  10.636  1.00 26.22           C  
ATOM   4054  O   SER C  99     103.431 125.802  11.561  1.00 32.16           O  
ATOM   4055  CB  SER C  99     105.198 124.175   9.391  1.00 36.08           C  
ATOM   4056  OG  SER C  99     106.071 124.705  10.390  1.00 51.64           O  
ATOM   4057  N   TRP C 100     102.266 123.988  10.727  1.00 30.42           N  
ATOM   4058  CA  TRP C 100     101.448 123.814  11.928  1.00 25.49           C  
ATOM   4059  C   TRP C 100     101.401 122.342  12.373  1.00 28.19           C  
ATOM   4060  O   TRP C 100     101.504 121.409  11.527  1.00 23.59           O  
ATOM   4061  CB  TRP C 100     100.038 124.303  11.551  1.00 26.72           C  
ATOM   4062  CG  TRP C 100      99.014 123.845  12.544  1.00 25.96           C  
ATOM   4063  CD1 TRP C 100      98.669 124.484  13.749  1.00 27.51           C  
ATOM   4064  CD2 TRP C 100      98.114 122.719  12.403  1.00 19.77           C  
ATOM   4065  CE2 TRP C 100      97.260 122.725  13.530  1.00 19.25           C  
ATOM   4066  CE3 TRP C 100      97.961 121.732  11.435  1.00 11.45           C  
ATOM   4067  NE1 TRP C 100      97.643 123.868  14.389  1.00 19.86           N  
ATOM   4068  CZ2 TRP C 100      96.291 121.750  13.665  1.00 17.36           C  
ATOM   4069  CZ3 TRP C 100      96.991 120.765  11.564  1.00 14.25           C  
ATOM   4070  CH2 TRP C 100      96.147 120.774  12.692  1.00 18.70           C  
ATOM   4071  N   GLU C 101     101.310 122.111  13.704  1.00 39.05           N  
ATOM   4072  CA  GLU C 101     101.227 120.719  14.187  1.00 41.09           C  
ATOM   4073  C   GLU C 101     100.153 120.499  15.217  1.00 42.64           C  
ATOM   4074  O   GLU C 101     100.148 121.154  16.311  1.00 25.66           O  
ATOM   4075  CB  GLU C 101     102.591 120.337  14.782  1.00 41.83           C  
ATOM   4076  CG  GLU C 101     102.492 119.123  15.719  1.00 46.56           C  
ATOM   4077  CD  GLU C 101     103.855 118.804  16.304  1.00 48.14           C  
ATOM   4078  OE1 GLU C 101     104.191 119.359  17.339  1.00 30.64           O  
ATOM   4079  OE2 GLU C 101     104.571 118.001  15.707  1.00 51.00           O1-
ATOM   4080  N   SER C 102      99.199 119.609  14.884  1.00 33.68           N  
ATOM   4081  CA  SER C 102      98.108 119.324  15.825  1.00 34.80           C  
ATOM   4082  C   SER C 102      98.593 119.043  17.238  1.00 38.09           C  
ATOM   4083  O   SER C 102      98.150 119.685  18.227  1.00 51.41           O  
ATOM   4084  CB  SER C 102      97.352 118.100  15.287  1.00 38.97           C  
ATOM   4085  OG  SER C 102      96.073 118.011  15.929  1.00 46.92           O  
ATOM   4086  N   ALA C 103      99.502 118.042  17.357  1.00 38.88           N  
ATOM   4087  CA  ALA C 103      99.847 117.497  18.689  1.00 36.78           C  
ATOM   4088  C   ALA C 103     100.274 118.565  19.684  1.00 43.53           C  
ATOM   4089  O   ALA C 103     100.035 118.475  20.889  1.00 59.42           O  
ATOM   4090  CB  ALA C 103     100.981 116.485  18.515  1.00 39.07           C  
ATOM   4091  N   SER C 104     100.982 119.582  19.167  1.00 36.03           N  
ATOM   4092  CA  SER C 104     101.520 120.613  20.072  1.00 28.18           C  
ATOM   4093  C   SER C 104     100.802 121.938  19.958  1.00 31.91           C  
ATOM   4094  O   SER C 104     100.742 122.742  20.922  1.00 33.50           O  
ATOM   4095  CB  SER C 104     103.001 120.792  19.734  1.00 41.59           C  
ATOM   4096  OG  SER C 104     103.118 121.186  18.363  1.00 54.59           O  
ATOM   4097  N   GLY C 105     100.270 122.205  18.752  1.00 57.18           N  
ATOM   4098  CA  GLY C 105      99.587 123.479  18.533  1.00 53.76           C  
ATOM   4099  C   GLY C 105     100.530 124.571  18.096  1.00 58.81           C  
ATOM   4100  O   GLY C 105     100.205 125.781  18.145  1.00 54.90           O  
ATOM   4101  N   ILE C 106     101.731 124.162  17.679  1.00 44.05           N  
ATOM   4102  CA  ILE C 106     102.751 125.169  17.441  1.00 36.67           C  
ATOM   4103  C   ILE C 106     102.910 125.550  15.963  1.00 33.89           C  
ATOM   4104  O   ILE C 106     103.051 124.690  15.064  1.00 41.28           O  
ATOM   4105  CB  ILE C 106     104.079 124.626  17.994  1.00 43.59           C  
ATOM   4106  CG1 ILE C 106     104.051 124.621  19.546  1.00 42.77           C  
ATOM   4107  CG2 ILE C 106     105.238 125.508  17.546  1.00 44.92           C  
ATOM   4108  CD1 ILE C 106     105.320 124.016  20.165  1.00 58.66           C  
ATOM   4109  N   VAL C 107     102.837 126.872  15.710  1.00 46.06           N  
ATOM   4110  CA  VAL C 107     103.054 127.365  14.363  1.00 42.16           C  
ATOM   4111  C   VAL C 107     104.439 127.985  14.184  1.00 33.77           C  
ATOM   4112  O   VAL C 107     104.922 128.762  15.041  1.00 29.39           O  
ATOM   4113  CB  VAL C 107     101.975 128.430  14.069  1.00 28.87           C  
ATOM   4114  CG1 VAL C 107     101.254 128.113  12.766  1.00 21.85           C  
ATOM   4115  CG2 VAL C 107     100.947 128.471  15.197  1.00 36.19           C  
ATOM   4116  N   GLU C 108     105.132 127.587  13.096  1.00 24.95           N  
ATOM   4117  CA  GLU C 108     106.350 128.320  12.736  1.00 24.10           C  
ATOM   4118  C   GLU C 108     106.160 129.168  11.493  1.00 38.34           C  
ATOM   4119  O   GLU C 108     105.468 128.733  10.515  1.00 38.16           O  
ATOM   4120  CB  GLU C 108     107.458 127.284  12.507  1.00 13.36           C  
ATOM   4121  CG  GLU C 108     108.178 126.876  13.805  1.00 37.23           C  
ATOM   4122  CD  GLU C 108     109.072 125.690  13.511  1.00 46.70           C  
ATOM   4123  OE1 GLU C 108     109.262 125.377  12.350  1.00 43.28           O  
ATOM   4124  OE2 GLU C 108     109.571 125.085  14.464  1.00 44.16           O1-
ATOM   4125  N   PHE C 109     106.709 130.416  11.523  1.00 43.95           N  
ATOM   4126  CA  PHE C 109     106.621 131.294  10.320  1.00 34.14           C  
ATOM   4127  C   PHE C 109     107.988 131.758   9.814  1.00 29.44           C  
ATOM   4128  O   PHE C 109     108.665 132.618  10.458  1.00 26.25           O  
ATOM   4129  CB  PHE C 109     105.776 132.534  10.711  1.00 36.68           C  
ATOM   4130  CG  PHE C 109     105.056 133.126   9.491  1.00 46.85           C  
ATOM   4131  CD1 PHE C 109     103.913 132.519   8.980  1.00 47.02           C  
ATOM   4132  CD2 PHE C 109     105.525 134.309   8.922  1.00 44.46           C  
ATOM   4133  CE1 PHE C 109     103.234 133.097   7.907  1.00 40.76           C  
ATOM   4134  CE2 PHE C 109     104.837 134.884   7.845  1.00 45.73           C  
ATOM   4135  CZ  PHE C 109     103.694 134.280   7.336  1.00 47.21           C  
ATOM   4136  N   TRP C 110     108.432 131.181   8.669  1.00 13.92           N  
ATOM   4137  CA  TRP C 110     109.766 131.521   8.153  1.00 10.39           C  
ATOM   4138  C   TRP C 110     109.742 132.525   6.978  1.00 20.67           C  
ATOM   4139  O   TRP C 110     109.284 132.195   5.847  1.00 42.17           O  
ATOM   4140  CB  TRP C 110     110.414 130.212   7.664  1.00 17.20           C  
ATOM   4141  CG  TRP C 110     110.794 129.335   8.837  1.00 35.18           C  
ATOM   4142  CD1 TRP C 110     109.938 128.472   9.563  1.00 29.45           C  
ATOM   4143  CD2 TRP C 110     112.117 129.186   9.425  1.00 43.17           C  
ATOM   4144  CE2 TRP C 110     112.004 128.241  10.478  1.00 39.97           C  
ATOM   4145  CE3 TRP C 110     113.353 129.756   9.154  1.00 51.95           C  
ATOM   4146  NE1 TRP C 110     110.592 127.799  10.552  1.00 30.37           N  
ATOM   4147  CZ2 TRP C 110     113.120 127.898  11.222  1.00 52.66           C  
ATOM   4148  CZ3 TRP C 110     114.464 129.412   9.896  1.00 42.85           C  
ATOM   4149  CH2 TRP C 110     114.345 128.475  10.940  1.00 53.34           C  
ATOM   4150  N   VAL C 111     110.209 133.771   7.248  1.00 32.77           N  
ATOM   4151  CA  VAL C 111     110.283 134.747   6.170  1.00 29.72           C  
ATOM   4152  C   VAL C 111     111.708 134.922   5.642  1.00 26.29           C  
ATOM   4153  O   VAL C 111     112.673 135.153   6.418  1.00 21.17           O  
ATOM   4154  CB  VAL C 111     109.763 136.083   6.705  1.00 18.39           C  
ATOM   4155  CG1 VAL C 111     109.543 137.062   5.560  1.00 13.50           C  
ATOM   4156  CG2 VAL C 111     108.440 135.876   7.423  1.00 18.02           C  
ATOM   4157  N   ASP C 112     111.864 134.754   4.319  1.00 24.22           N  
ATOM   4158  CA  ASP C 112     113.199 134.860   3.745  1.00 21.53           C  
ATOM   4159  C   ASP C 112     114.259 134.105   4.535  1.00 20.74           C  
ATOM   4160  O   ASP C 112     115.361 134.647   4.818  1.00 36.56           O  
ATOM   4161  CB  ASP C 112     113.579 136.345   3.682  1.00 33.50           C  
ATOM   4162  CG  ASP C 112     113.114 136.940   2.356  1.00 41.04           C  
ATOM   4163  OD1 ASP C 112     112.777 136.169   1.452  1.00 37.01           O  
ATOM   4164  OD2 ASP C 112     113.100 138.162   2.244  1.00 48.90           O1-
ATOM   4165  N   GLY C 113     113.920 132.860   4.939  1.00 24.57           N  
ATOM   4166  CA  GLY C 113     114.934 132.002   5.565  1.00 10.38           C  
ATOM   4167  C   GLY C 113     115.265 132.380   7.003  1.00 15.98           C  
ATOM   4168  O   GLY C 113     116.190 131.803   7.630  1.00 63.22           O  
ATOM   4169  N   LYS C 114     114.536 133.387   7.535  1.00  2.83           N  
ATOM   4170  CA  LYS C 114     114.707 133.727   8.958  1.00 18.64           C  
ATOM   4171  C   LYS C 114     113.424 133.527   9.774  1.00 13.71           C  
ATOM   4172  O   LYS C 114     112.305 133.919   9.338  1.00 42.24           O  
ATOM   4173  CB  LYS C 114     115.138 135.191   9.048  1.00 59.67           C  
ATOM   4174  CG  LYS C 114     116.160 135.567   7.976  1.00 54.74           C  
ATOM   4175  CD  LYS C 114     117.594 135.229   8.389  1.00 58.97           C  
ATOM   4176  CE  LYS C 114     118.326 134.394   7.335  1.00 52.93           C  
ATOM   4177  NZ  LYS C 114     118.079 134.949   6.008  1.00 55.73           N1+
ATOM   4178  N   PRO C 115     113.586 132.903  10.980  1.00  9.73           N  
ATOM   4179  CA  PRO C 115     112.405 132.410  11.722  1.00 11.37           C  
ATOM   4180  C   PRO C 115     111.794 133.447  12.642  1.00 14.91           C  
ATOM   4181  O   PRO C 115     112.461 134.177  13.370  1.00 46.98           O  
ATOM   4182  CB  PRO C 115     112.868 131.227  12.551  1.00 33.24           C  
ATOM   4183  CG  PRO C 115     114.353 131.438  12.847  1.00 34.54           C  
ATOM   4184  CD  PRO C 115     114.790 132.416  11.645  1.00 45.42           C  
ATOM   4185  N   ARG C 116     110.451 133.540  12.561  1.00 29.54           N  
ATOM   4186  CA  ARG C 116     109.696 134.252  13.587  1.00 28.26           C  
ATOM   4187  C   ARG C 116     109.520 133.401  14.834  1.00 31.77           C  
ATOM   4188  O   ARG C 116     109.686 132.141  14.769  1.00 20.11           O  
ATOM   4189  CB  ARG C 116     108.328 134.571  12.975  1.00 19.20           C  
ATOM   4190  CG  ARG C 116     108.318 135.908  12.234  1.00 33.49           C  
ATOM   4191  CD  ARG C 116     108.371 137.090  13.190  1.00 57.59           C  
ATOM   4192  NE  ARG C 116     107.289 138.020  12.907  1.00 55.30           N  
ATOM   4193  CZ  ARG C 116     107.611 139.134  12.231  1.00 55.32           C  
ATOM   4194  NH1 ARG C 116     108.864 139.342  11.853  1.00 51.82           N1+
ATOM   4195  NH2 ARG C 116     106.667 140.035  11.956  1.00 56.02           N  
ATOM   4196  N   VAL C 117     109.238 134.053  15.999  1.00 11.67           N  
ATOM   4197  CA  VAL C 117     108.977 133.244  17.181  1.00 13.18           C  
ATOM   4198  C   VAL C 117     107.879 132.233  16.934  1.00 23.88           C  
ATOM   4199  O   VAL C 117     107.133 132.307  15.919  1.00 37.11           O  
ATOM   4200  CB  VAL C 117     108.564 134.162  18.354  1.00 21.21           C  
ATOM   4201  CG1 VAL C 117     109.066 133.585  19.675  1.00 34.06           C  
ATOM   4202  CG2 VAL C 117     109.150 135.555  18.177  1.00 29.90           C  
ATOM   4203  N   ARG C 118     107.792 131.252  17.825  1.00 31.64           N  
ATOM   4204  CA  ARG C 118     106.719 130.287  17.701  1.00 25.09           C  
ATOM   4205  C   ARG C 118     105.448 130.740  18.350  1.00  2.00           C  
ATOM   4206  O   ARG C 118     105.469 131.453  19.401  1.00 58.54           O  
ATOM   4207  CB  ARG C 118     107.200 128.996  18.351  1.00  9.69           C  
ATOM   4208  CG  ARG C 118     108.691 128.743  18.097  1.00  8.74           C  
ATOM   4209  CD  ARG C 118     108.954 127.290  17.687  1.00  2.57           C  
ATOM   4210  NE  ARG C 118     110.312 126.889  18.075  1.00 46.41           N  
ATOM   4211  CZ  ARG C 118     110.744 125.692  17.653  1.00 55.94           C  
ATOM   4212  NH1 ARG C 118     109.962 124.935  16.896  1.00 59.44           N1+
ATOM   4213  NH2 ARG C 118     111.958 125.270  17.994  1.00  2.00           N  
ATOM   4214  N   LYS C 119     104.329 130.386  17.720  1.00 31.20           N  
ATOM   4215  CA  LYS C 119     103.053 130.678  18.327  1.00 31.91           C  
ATOM   4216  C   LYS C 119     102.137 129.477  18.311  1.00 32.26           C  
ATOM   4217  O   LYS C 119     102.362 128.487  17.554  1.00 21.51           O  
ATOM   4218  CB  LYS C 119     102.426 131.850  17.549  1.00 32.82           C  
ATOM   4219  CG  LYS C 119     102.957 133.215  18.037  1.00 44.20           C  
ATOM   4220  CD  LYS C 119     102.611 134.368  17.093  1.00 48.23           C  
ATOM   4221  CE  LYS C 119     103.085 135.726  17.629  1.00 56.86           C  
ATOM   4222  NZ  LYS C 119     102.987 136.727  16.565  1.00 54.37           N1+
ATOM   4223  N   SER C 120     101.124 129.501  19.194  1.00 30.56           N  
ATOM   4224  CA  SER C 120     100.242 128.324  19.310  1.00 27.87           C  
ATOM   4225  C   SER C 120      98.883 128.541  18.678  1.00 38.32           C  
ATOM   4226  O   SER C 120      98.300 129.660  18.746  1.00 49.29           O  
ATOM   4227  CB  SER C 120     100.082 128.025  20.809  1.00 24.66           C  
ATOM   4228  OG  SER C 120      99.562 126.700  20.973  1.00 50.76           O  
ATOM   4229  N   LEU C 121      98.353 127.470  18.013  1.00 32.30           N  
ATOM   4230  CA  LEU C 121      97.081 127.629  17.287  1.00 37.91           C  
ATOM   4231  C   LEU C 121      96.412 126.304  16.884  1.00 44.04           C  
ATOM   4232  O   LEU C 121      97.036 125.420  16.241  1.00 35.06           O  
ATOM   4233  CB  LEU C 121      97.379 128.459  16.034  1.00 33.35           C  
ATOM   4234  CG  LEU C 121      96.136 128.806  15.229  1.00 21.69           C  
ATOM   4235  CD1 LEU C 121      95.423 130.058  15.741  1.00 26.51           C  
ATOM   4236  CD2 LEU C 121      96.463 129.086  13.747  1.00 10.10           C  
ATOM   4237  N   LYS C 122      95.121 126.153  17.292  1.00 38.12           N  
ATOM   4238  CA  LYS C 122      94.322 124.971  16.901  1.00 34.01           C  
ATOM   4239  C   LYS C 122      94.933 123.642  17.293  1.00 31.87           C  
ATOM   4240  O   LYS C 122      95.162 122.737  16.444  1.00 41.53           O  
ATOM   4241  CB  LYS C 122      94.113 125.015  15.383  1.00 55.44           C  
ATOM   4242  CG  LYS C 122      92.900 125.878  14.996  1.00 56.81           C  
ATOM   4243  CD  LYS C 122      91.556 125.186  15.280  1.00 50.54           C  
ATOM   4244  CE  LYS C 122      90.431 126.189  15.581  1.00 53.15           C  
ATOM   4245  NZ  LYS C 122      89.147 125.622  15.181  1.00 52.47           N1+
ATOM   4246  N   LYS C 123      95.221 123.513  18.598  1.00 44.54           N  
ATOM   4247  CA  LYS C 123      95.754 122.260  19.120  1.00 42.20           C  
ATOM   4248  C   LYS C 123      94.740 121.121  19.051  1.00 45.12           C  
ATOM   4249  O   LYS C 123      93.660 121.171  19.702  1.00 46.29           O  
ATOM   4250  CB  LYS C 123      96.127 122.532  20.577  1.00 47.43           C  
ATOM   4251  CG  LYS C 123      96.879 121.381  21.240  1.00 45.81           C  
ATOM   4252  CD  LYS C 123      97.402 121.776  22.625  1.00 42.29           C  
ATOM   4253  CE  LYS C 123      97.966 120.586  23.398  1.00 57.15           C  
ATOM   4254  NZ  LYS C 123      98.295 120.999  24.754  1.00 57.65           N1+
ATOM   4255  N   GLY C 124      95.046 120.097  18.232  1.00 43.76           N  
ATOM   4256  CA  GLY C 124      94.168 118.917  18.213  1.00 42.01           C  
ATOM   4257  C   GLY C 124      93.156 118.933  17.095  1.00 32.56           C  
ATOM   4258  O   GLY C 124      92.438 117.922  16.844  1.00 43.90           O  
ATOM   4259  N   TYR C 125      93.033 120.096  16.434  1.00 31.57           N  
ATOM   4260  CA  TYR C 125      92.267 120.130  15.179  1.00 34.48           C  
ATOM   4261  C   TYR C 125      92.843 119.174  14.167  1.00 29.17           C  
ATOM   4262  O   TYR C 125      94.001 118.690  14.315  1.00 36.74           O  
ATOM   4263  CB  TYR C 125      92.343 121.566  14.635  1.00 53.79           C  
ATOM   4264  CG  TYR C 125      91.353 121.768  13.484  1.00 51.74           C  
ATOM   4265  CD1 TYR C 125      89.983 121.801  13.733  1.00 55.09           C  
ATOM   4266  CD2 TYR C 125      91.820 121.989  12.182  1.00 55.83           C  
ATOM   4267  CE1 TYR C 125      89.088 122.060  12.698  1.00 53.77           C  
ATOM   4268  CE2 TYR C 125      90.926 122.250  11.146  1.00 51.05           C  
ATOM   4269  CZ  TYR C 125      89.565 122.291  11.404  1.00 57.24           C  
ATOM   4270  OH  TYR C 125      88.670 122.597  10.393  1.00 49.14           O  
ATOM   4271  N   THR C 126      92.040 118.852  13.163  1.00 31.12           N  
ATOM   4272  CA  THR C 126      92.586 118.127  12.045  1.00 35.90           C  
ATOM   4273  C   THR C 126      92.051 118.626  10.729  1.00 25.26           C  
ATOM   4274  O   THR C 126      90.834 118.877  10.563  1.00 55.03           O  
ATOM   4275  CB  THR C 126      92.254 116.656  12.220  1.00 50.62           C  
ATOM   4276  CG2 THR C 126      90.932 116.468  12.962  1.00 50.90           C  
ATOM   4277  OG1 THR C 126      92.172 116.026  10.938  1.00 59.97           O  
ATOM   4278  N   VAL C 127      92.967 118.806   9.780  1.00 35.40           N  
ATOM   4279  CA  VAL C 127      92.605 119.492   8.571  1.00 31.27           C  
ATOM   4280  C   VAL C 127      92.078 118.576   7.487  1.00 30.35           C  
ATOM   4281  O   VAL C 127      92.626 117.475   7.237  1.00 18.71           O  
ATOM   4282  CB  VAL C 127      93.843 120.230   8.080  1.00 30.18           C  
ATOM   4283  CG1 VAL C 127      93.710 120.585   6.593  1.00 20.44           C  
ATOM   4284  CG2 VAL C 127      94.040 121.522   8.889  1.00  9.03           C  
ATOM   4285  N   GLY C 128      90.965 119.024   6.849  1.00 17.97           N  
ATOM   4286  CA  GLY C 128      90.270 118.178   5.877  1.00 24.19           C  
ATOM   4287  C   GLY C 128      91.107 117.834   4.670  1.00 25.76           C  
ATOM   4288  O   GLY C 128      92.036 118.590   4.274  1.00 46.95           O  
ATOM   4289  N   ALA C 129      90.816 116.661   4.081  1.00 10.19           N  
ATOM   4290  CA  ALA C 129      91.608 116.213   2.923  1.00 25.10           C  
ATOM   4291  C   ALA C 129      90.843 116.348   1.602  1.00 36.33           C  
ATOM   4292  O   ALA C 129      91.358 116.080   0.507  1.00 52.99           O  
ATOM   4293  CB  ALA C 129      91.991 114.756   3.150  1.00 59.46           C  
ATOM   4294  N   GLU C 130      89.544 116.721   1.728  1.00 49.68           N  
ATOM   4295  CA  GLU C 130      88.748 117.072   0.538  1.00 55.51           C  
ATOM   4296  C   GLU C 130      88.709 118.561   0.295  1.00 51.21           C  
ATOM   4297  O   GLU C 130      87.902 119.310   0.946  1.00 61.82           O  
ATOM   4298  CB  GLU C 130      87.324 116.560   0.782  1.00 50.76           C  
ATOM   4299  CG  GLU C 130      86.449 116.698  -0.459  1.00 58.80           C  
ATOM   4300  CD  GLU C 130      85.003 116.598  -0.065  1.00 52.05           C  
ATOM   4301  OE1 GLU C 130      84.617 117.216   0.918  1.00 58.79           O  
ATOM   4302  OE2 GLU C 130      84.267 115.895  -0.749  1.00 53.70           O1-
ATOM   4303  N   ALA C 131      89.582 119.049  -0.609  1.00 41.26           N  
ATOM   4304  CA  ALA C 131      89.825 120.494  -0.591  1.00 33.66           C  
ATOM   4305  C   ALA C 131      89.933 121.144  -1.942  1.00 34.90           C  
ATOM   4306  O   ALA C 131      90.106 120.529  -3.001  1.00 30.23           O  
ATOM   4307  CB  ALA C 131      91.106 120.757   0.183  1.00  9.33           C  
ATOM   4308  N   SER C 132      89.801 122.478  -1.877  1.00 25.82           N  
ATOM   4309  CA  SER C 132      90.082 123.333  -3.013  1.00 29.20           C  
ATOM   4310  C   SER C 132      91.231 124.279  -2.716  1.00 31.82           C  
ATOM   4311  O   SER C 132      91.170 125.103  -1.762  1.00 34.71           O  
ATOM   4312  CB  SER C 132      88.805 124.137  -3.275  1.00 41.63           C  
ATOM   4313  OG  SER C 132      88.993 124.952  -4.433  1.00 34.70           O  
ATOM   4314  N   ILE C 133      92.337 124.141  -3.491  1.00 24.09           N  
ATOM   4315  CA  ILE C 133      93.460 125.071  -3.304  1.00 28.28           C  
ATOM   4316  C   ILE C 133      93.562 126.088  -4.432  1.00 30.10           C  
ATOM   4317  O   ILE C 133      93.788 125.733  -5.597  1.00 50.01           O  
ATOM   4318  CB  ILE C 133      94.750 124.252  -3.272  1.00 59.61           C  
ATOM   4319  CG1 ILE C 133      94.634 123.117  -2.255  1.00 56.23           C  
ATOM   4320  CG2 ILE C 133      95.922 125.148  -2.863  1.00 54.10           C  
ATOM   4321  CD1 ILE C 133      95.822 122.157  -2.313  1.00 53.30           C  
ATOM   4322  N   ILE C 134      93.363 127.384  -4.101  1.00 44.54           N  
ATOM   4323  CA  ILE C 134      93.419 128.363  -5.181  1.00 47.29           C  
ATOM   4324  C   ILE C 134      94.493 129.444  -5.031  1.00 45.55           C  
ATOM   4325  O   ILE C 134      94.789 129.958  -3.920  1.00 45.49           O  
ATOM   4326  CB  ILE C 134      92.031 129.018  -5.319  1.00 43.42           C  
ATOM   4327  CG1 ILE C 134      91.162 128.203  -6.294  1.00 42.00           C  
ATOM   4328  CG2 ILE C 134      92.170 130.428  -5.903  1.00 38.34           C  
ATOM   4329  CD1 ILE C 134      89.683 128.214  -5.921  1.00 47.04           C  
ATOM   4330  N   LEU C 135      95.135 129.741  -6.192  1.00 32.11           N  
ATOM   4331  CA  LEU C 135      96.095 130.847  -6.291  1.00 31.56           C  
ATOM   4332  C   LEU C 135      95.511 132.023  -7.060  1.00 34.55           C  
ATOM   4333  O   LEU C 135      94.883 131.842  -8.136  1.00 32.31           O  
ATOM   4334  CB  LEU C 135      97.320 130.320  -7.053  1.00 12.31           C  
ATOM   4335  CG  LEU C 135      98.448 129.821  -6.147  1.00  4.72           C  
ATOM   4336  CD1 LEU C 135      97.938 129.068  -4.916  1.00  6.52           C  
ATOM   4337  CD2 LEU C 135      99.403 128.873  -6.886  1.00  2.00           C  
ATOM   4338  N   GLY C 136      95.677 133.250  -6.511  1.00 26.73           N  
ATOM   4339  CA  GLY C 136      95.191 134.424  -7.250  1.00 18.26           C  
ATOM   4340  C   GLY C 136      93.911 135.023  -6.693  1.00 24.03           C  
ATOM   4341  O   GLY C 136      93.537 136.199  -7.004  1.00 44.12           O  
ATOM   4342  N   GLN C 137      93.196 134.217  -5.887  1.00 37.68           N  
ATOM   4343  CA  GLN C 137      91.976 134.738  -5.284  1.00 30.90           C  
ATOM   4344  C   GLN C 137      91.708 134.141  -3.924  1.00 27.29           C  
ATOM   4345  O   GLN C 137      92.176 133.027  -3.591  1.00 34.16           O  
ATOM   4346  CB  GLN C 137      90.818 134.406  -6.222  1.00 23.53           C  
ATOM   4347  CG  GLN C 137      91.054 134.917  -7.645  1.00 18.66           C  
ATOM   4348  CD  GLN C 137      90.648 136.370  -7.729  1.00 24.32           C  
ATOM   4349  NE2 GLN C 137      90.267 136.897  -6.549  1.00  8.01           N  
ATOM   4350  OE1 GLN C 137      90.654 137.001  -8.772  1.00  5.06           O  
ATOM   4351  N   GLU C 138      90.979 134.900  -3.091  1.00 21.93           N  
ATOM   4352  CA  GLU C 138      90.553 134.340  -1.814  1.00 21.96           C  
ATOM   4353  C   GLU C 138      89.219 133.642  -1.903  1.00 27.92           C  
ATOM   4354  O   GLU C 138      88.307 134.072  -2.682  1.00 27.17           O  
ATOM   4355  CB  GLU C 138      90.471 135.495  -0.807  1.00 14.09           C  
ATOM   4356  CG  GLU C 138      90.656 135.019   0.640  1.00 22.83           C  
ATOM   4357  CD  GLU C 138      89.384 134.351   1.115  1.00 52.07           C  
ATOM   4358  OE1 GLU C 138      88.325 134.659   0.582  1.00 58.18           O  
ATOM   4359  OE2 GLU C 138      89.461 133.526   2.024  1.00 57.50           O1-
ATOM   4360  N   GLN C 139      89.085 132.530  -1.160  1.00 28.51           N  
ATOM   4361  CA  GLN C 139      87.849 131.759  -1.246  1.00 18.40           C  
ATOM   4362  C   GLN C 139      86.865 132.109  -0.149  1.00 18.98           C  
ATOM   4363  O   GLN C 139      87.252 132.354   1.015  1.00 15.39           O  
ATOM   4364  CB  GLN C 139      88.219 130.273  -1.166  1.00  4.80           C  
ATOM   4365  CG  GLN C 139      88.074 129.563  -2.521  1.00 16.37           C  
ATOM   4366  CD  GLN C 139      89.118 128.473  -2.649  1.00 17.97           C  
ATOM   4367  NE2 GLN C 139      88.603 127.257  -2.915  1.00  4.01           N  
ATOM   4368  OE1 GLN C 139      90.312 128.677  -2.515  1.00 29.08           O  
ATOM   4369  N   ASP C 140      85.588 132.157  -0.536  1.00 52.12           N  
ATOM   4370  CA  ASP C 140      84.537 132.287   0.458  1.00 53.44           C  
ATOM   4371  C   ASP C 140      83.550 131.170   0.343  1.00 45.54           C  
ATOM   4372  O   ASP C 140      82.471 131.166   0.985  1.00 25.21           O  
ATOM   4373  CB  ASP C 140      83.849 133.631   0.230  1.00 40.36           C  
ATOM   4374  CG  ASP C 140      84.785 134.733   0.681  1.00 53.79           C  
ATOM   4375  OD1 ASP C 140      84.968 134.880   1.891  1.00 50.27           O  
ATOM   4376  OD2 ASP C 140      85.320 135.427  -0.173  1.00 46.01           O1-
ATOM   4377  N   SER C 141      83.901 130.232  -0.547  1.00 29.47           N  
ATOM   4378  CA  SER C 141      83.155 128.988  -0.680  1.00 26.33           C  
ATOM   4379  C   SER C 141      83.953 127.973  -1.445  1.00 31.19           C  
ATOM   4380  O   SER C 141      84.784 128.326  -2.328  1.00 34.83           O  
ATOM   4381  CB  SER C 141      81.868 129.302  -1.437  1.00 41.68           C  
ATOM   4382  OG  SER C 141      82.172 129.367  -2.834  1.00 47.71           O  
ATOM   4383  N   PHE C 142      83.765 126.696  -1.094  1.00 24.31           N  
ATOM   4384  CA  PHE C 142      84.412 125.662  -1.884  1.00 27.08           C  
ATOM   4385  C   PHE C 142      84.400 125.981  -3.361  1.00 24.37           C  
ATOM   4386  O   PHE C 142      83.343 125.807  -4.062  1.00 56.07           O  
ATOM   4387  CB  PHE C 142      83.656 124.348  -1.639  1.00 48.26           C  
ATOM   4388  CG  PHE C 142      84.535 123.150  -1.981  1.00 50.46           C  
ATOM   4389  CD1 PHE C 142      84.537 122.624  -3.271  1.00 41.69           C  
ATOM   4390  CD2 PHE C 142      85.293 122.552  -0.984  1.00 55.77           C  
ATOM   4391  CE1 PHE C 142      85.299 121.494  -3.558  1.00 32.74           C  
ATOM   4392  CE2 PHE C 142      86.055 121.421  -1.280  1.00 50.67           C  
ATOM   4393  CZ  PHE C 142      86.061 120.891  -2.565  1.00 36.45           C  
ATOM   4394  N   GLY C 143      85.532 126.522  -3.854  1.00 26.36           N  
ATOM   4395  CA  GLY C 143      85.679 126.649  -5.307  1.00 14.51           C  
ATOM   4396  C   GLY C 143      85.428 128.046  -5.874  1.00 24.14           C  
ATOM   4397  O   GLY C 143      85.575 128.270  -7.111  1.00 36.86           O  
ATOM   4398  N   GLY C 144      85.014 129.013  -5.014  1.00 15.93           N  
ATOM   4399  CA  GLY C 144      84.829 130.365  -5.559  1.00 10.71           C  
ATOM   4400  C   GLY C 144      84.187 131.370  -4.620  1.00 31.18           C  
ATOM   4401  O   GLY C 144      84.434 131.385  -3.384  1.00 10.80           O  
ATOM   4402  N   ASN C 145      83.382 132.265  -5.222  1.00 24.68           N  
ATOM   4403  CA  ASN C 145      82.940 133.458  -4.512  1.00 28.17           C  
ATOM   4404  C   ASN C 145      84.085 134.418  -4.210  1.00  2.00           C  
ATOM   4405  O   ASN C 145      84.338 134.803  -3.047  1.00  2.00           O  
ATOM   4406  CB  ASN C 145      82.271 133.009  -3.206  1.00 26.62           C  
ATOM   4407  CG  ASN C 145      80.815 132.715  -3.488  1.00 25.41           C  
ATOM   4408  ND2 ASN C 145      80.559 132.395  -4.764  1.00 40.75           N  
ATOM   4409  OD1 ASN C 145      79.944 132.770  -2.622  1.00 38.07           O  
ATOM   4410  N   PHE C 146      84.829 134.792  -5.290  1.00 19.87           N  
ATOM   4411  CA  PHE C 146      86.021 135.651  -5.102  1.00  9.60           C  
ATOM   4412  C   PHE C 146      85.688 137.132  -4.929  1.00 12.23           C  
ATOM   4413  O   PHE C 146      84.857 137.712  -5.699  1.00 47.20           O  
ATOM   4414  CB  PHE C 146      86.932 135.490  -6.348  1.00 19.27           C  
ATOM   4415  CG  PHE C 146      87.144 134.018  -6.694  1.00 13.66           C  
ATOM   4416  CD1 PHE C 146      87.413 133.082  -5.697  1.00  8.32           C  
ATOM   4417  CD2 PHE C 146      87.118 133.627  -8.027  1.00  4.44           C  
ATOM   4418  CE1 PHE C 146      87.651 131.757  -6.044  1.00 17.85           C  
ATOM   4419  CE2 PHE C 146      87.358 132.299  -8.359  1.00  4.44           C  
ATOM   4420  CZ  PHE C 146      87.623 131.360  -7.374  1.00  9.63           C  
ATOM   4421  N   GLU C 147      86.308 137.765  -3.906  1.00 28.33           N  
ATOM   4422  CA  GLU C 147      86.525 139.165  -3.490  1.00 26.76           C  
ATOM   4423  C   GLU C 147      87.460 139.927  -4.345  1.00 36.25           C  
ATOM   4424  O   GLU C 147      88.720 139.772  -4.209  1.00 55.67           O  
ATOM   4425  CB  GLU C 147      87.070 139.159  -2.097  1.00 33.42           C  
ATOM   4426  CG  GLU C 147      86.323 140.144  -1.247  1.00 53.47           C  
ATOM   4427  CD  GLU C 147      85.223 139.408  -0.588  1.00 57.54           C  
ATOM   4428  OE1 GLU C 147      85.470 138.836   0.424  1.00 57.23           O  
ATOM   4429  OE2 GLU C 147      84.121 139.401  -1.115  1.00 52.52           O1-
ATOM   4430  N   GLY C 148      87.231 140.932  -5.214  1.00 28.03           N  
ATOM   4431  CA  GLY C 148      88.353 141.516  -5.939  1.00 11.11           C  
ATOM   4432  C   GLY C 148      89.290 142.295  -5.062  1.00 15.40           C  
ATOM   4433  O   GLY C 148      90.490 142.478  -5.393  1.00 33.65           O  
ATOM   4434  N   SER C 149      88.749 142.813  -3.956  1.00 19.23           N  
ATOM   4435  CA  SER C 149      89.578 143.602  -3.047  1.00 19.61           C  
ATOM   4436  C   SER C 149      90.555 142.751  -2.272  1.00 28.93           C  
ATOM   4437  O   SER C 149      91.260 143.243  -1.347  1.00 32.64           O  
ATOM   4438  CB  SER C 149      88.642 144.330  -2.091  1.00 28.97           C  
ATOM   4439  OG  SER C 149      89.133 144.180  -0.751  1.00 63.76           O  
ATOM   4440  N   GLN C 150      90.565 141.448  -2.601  1.00 21.92           N  
ATOM   4441  CA  GLN C 150      91.569 140.551  -2.035  1.00 23.73           C  
ATOM   4442  C   GLN C 150      92.407 139.892  -3.121  1.00 28.57           C  
ATOM   4443  O   GLN C 150      93.323 139.068  -2.860  1.00 20.69           O  
ATOM   4444  CB  GLN C 150      90.830 139.492  -1.217  1.00 15.43           C  
ATOM   4445  CG  GLN C 150      90.198 140.072   0.052  1.00 14.47           C  
ATOM   4446  CD  GLN C 150      89.204 139.096   0.629  1.00 27.66           C  
ATOM   4447  NE2 GLN C 150      88.786 139.181   1.767  1.00 30.87           N  
ATOM   4448  OE1 GLN C 150      88.817 138.131  -0.228  1.00 45.25           O  
ATOM   4449  N   SER C 151      92.069 140.228  -4.376  1.00 23.18           N  
ATOM   4450  CA  SER C 151      92.886 139.806  -5.523  1.00 21.85           C  
ATOM   4451  C   SER C 151      94.374 139.993  -5.292  1.00 23.77           C  
ATOM   4452  O   SER C 151      94.814 140.966  -4.619  1.00 44.26           O  
ATOM   4453  CB  SER C 151      92.443 140.660  -6.708  1.00 44.77           C  
ATOM   4454  OG  SER C 151      92.864 140.042  -7.926  1.00 58.14           O  
ATOM   4455  N   LEU C 152      95.181 139.048  -5.828  1.00 30.22           N  
ATOM   4456  CA  LEU C 152      96.628 139.271  -5.870  1.00 18.49           C  
ATOM   4457  C   LEU C 152      97.125 139.638  -7.262  1.00 25.67           C  
ATOM   4458  O   LEU C 152      97.027 138.830  -8.228  1.00  7.34           O  
ATOM   4459  CB  LEU C 152      97.337 137.988  -5.414  1.00 17.17           C  
ATOM   4460  CG  LEU C 152      98.861 138.107  -5.482  1.00 15.29           C  
ATOM   4461  CD1 LEU C 152      99.547 137.613  -4.209  1.00 11.77           C  
ATOM   4462  CD2 LEU C 152      99.460 137.287  -6.625  1.00 27.61           C  
ATOM   4463  N   VAL C 153      97.624 140.878  -7.392  1.00 28.23           N  
ATOM   4464  CA  VAL C 153      98.271 141.253  -8.628  1.00 18.44           C  
ATOM   4465  C   VAL C 153      99.784 141.187  -8.543  1.00 21.52           C  
ATOM   4466  O   VAL C 153     100.419 141.802  -7.652  1.00 15.86           O  
ATOM   4467  CB  VAL C 153      97.829 142.675  -8.992  1.00 32.58           C  
ATOM   4468  CG1 VAL C 153      97.556 142.772 -10.501  1.00 41.39           C  
ATOM   4469  CG2 VAL C 153      96.547 143.042  -8.236  1.00 20.22           C  
ATOM   4470  N   GLY C 154     100.368 140.376  -9.457  1.00 16.69           N  
ATOM   4471  CA  GLY C 154     101.798 140.120  -9.417  1.00 15.90           C  
ATOM   4472  C   GLY C 154     102.138 138.700  -9.804  1.00 18.58           C  
ATOM   4473  O   GLY C 154     101.327 137.982 -10.460  1.00 27.23           O  
ATOM   4474  N   ASP C 155     103.365 138.281  -9.447  1.00 15.39           N  
ATOM   4475  CA  ASP C 155     103.780 136.910  -9.728  1.00  2.00           C  
ATOM   4476  C   ASP C 155     103.728 136.018  -8.507  1.00  4.56           C  
ATOM   4477  O   ASP C 155     103.918 136.488  -7.364  1.00  9.01           O  
ATOM   4478  CB  ASP C 155     105.221 136.945 -10.247  1.00  5.38           C  
ATOM   4479  CG  ASP C 155     105.229 137.613 -11.597  1.00 24.26           C  
ATOM   4480  OD1 ASP C 155     104.506 138.593 -11.763  1.00 22.70           O  
ATOM   4481  OD2 ASP C 155     105.946 137.142 -12.470  1.00 21.60           O1-
ATOM   4482  N   ILE C 156     103.421 134.726  -8.730  1.00 13.18           N  
ATOM   4483  CA  ILE C 156     103.626 133.752  -7.669  1.00 17.01           C  
ATOM   4484  C   ILE C 156     104.090 132.408  -8.212  1.00 17.19           C  
ATOM   4485  O   ILE C 156     103.719 132.006  -9.337  1.00 23.59           O  
ATOM   4486  CB  ILE C 156     102.300 133.586  -6.890  1.00 17.81           C  
ATOM   4487  CG1 ILE C 156     102.398 132.399  -5.920  1.00 19.42           C  
ATOM   4488  CG2 ILE C 156     101.138 133.298  -7.836  1.00  6.72           C  
ATOM   4489  CD1 ILE C 156     101.593 132.648  -4.637  1.00 14.48           C  
ATOM   4490  N   GLY C 157     104.977 131.715  -7.422  1.00 23.59           N  
ATOM   4491  CA  GLY C 157     105.599 130.479  -7.933  1.00 23.62           C  
ATOM   4492  C   GLY C 157     106.339 129.665  -6.860  1.00 27.71           C  
ATOM   4493  O   GLY C 157     106.372 130.032  -5.655  1.00 16.11           O  
ATOM   4494  N   ASN C 158     106.911 128.519  -7.290  1.00 21.50           N  
ATOM   4495  CA  ASN C 158     107.522 127.575  -6.319  1.00 20.60           C  
ATOM   4496  C   ASN C 158     106.619 127.231  -5.154  1.00 22.41           C  
ATOM   4497  O   ASN C 158     107.024 127.358  -3.983  1.00 18.29           O  
ATOM   4498  CB  ASN C 158     108.792 128.203  -5.733  1.00 29.81           C  
ATOM   4499  CG  ASN C 158     109.738 128.611  -6.820  1.00 41.22           C  
ATOM   4500  ND2 ASN C 158     109.680 127.852  -7.925  1.00 56.96           N  
ATOM   4501  OD1 ASN C 158     110.507 129.552  -6.691  1.00 48.03           O  
ATOM   4502  N   VAL C 159     105.367 126.818  -5.430  1.00 29.24           N  
ATOM   4503  CA  VAL C 159     104.571 126.344  -4.300  1.00 28.70           C  
ATOM   4504  C   VAL C 159     104.714 124.845  -4.061  1.00 30.86           C  
ATOM   4505  O   VAL C 159     104.562 124.011  -4.994  1.00 20.07           O  
ATOM   4506  CB  VAL C 159     103.080 126.706  -4.509  1.00 22.10           C  
ATOM   4507  CG1 VAL C 159     102.941 128.000  -5.295  1.00 20.79           C  
ATOM   4508  CG2 VAL C 159     102.374 125.607  -5.267  1.00 28.78           C  
ATOM   4509  N   ASN C 160     105.058 124.499  -2.795  1.00 17.11           N  
ATOM   4510  CA  ASN C 160     105.297 123.093  -2.432  1.00 14.33           C  
ATOM   4511  C   ASN C 160     104.698 122.737  -1.079  1.00 24.10           C  
ATOM   4512  O   ASN C 160     104.534 123.603  -0.189  1.00 26.83           O  
ATOM   4513  CB  ASN C 160     106.813 122.894  -2.386  1.00 23.22           C  
ATOM   4514  CG  ASN C 160     107.339 122.802  -3.800  1.00 31.11           C  
ATOM   4515  ND2 ASN C 160     108.052 123.868  -4.197  1.00 38.86           N  
ATOM   4516  OD1 ASN C 160     107.127 121.833  -4.516  1.00 40.44           O  
ATOM   4517  N   MET C 161     104.328 121.446  -0.906  1.00 43.69           N  
ATOM   4518  CA  MET C 161     103.658 121.069   0.351  1.00 42.27           C  
ATOM   4519  C   MET C 161     104.085 119.709   0.899  1.00 46.63           C  
ATOM   4520  O   MET C 161     104.327 118.739   0.131  1.00 32.59           O  
ATOM   4521  CB  MET C 161     102.149 121.070   0.083  1.00 26.13           C  
ATOM   4522  CG  MET C 161     101.326 121.697   1.222  1.00 30.38           C  
ATOM   4523  SD  MET C 161      99.556 121.377   1.042  1.00 28.56           S  
ATOM   4524  CE  MET C 161      99.046 121.798   2.714  1.00  6.31           C  
ATOM   4525  N   TRP C 162     104.207 119.634   2.251  1.00 24.81           N  
ATOM   4526  CA  TRP C 162     104.537 118.366   2.908  1.00 17.84           C  
ATOM   4527  C   TRP C 162     103.502 117.970   3.978  1.00 14.65           C  
ATOM   4528  O   TRP C 162     102.925 118.849   4.674  1.00 21.88           O  
ATOM   4529  CB  TRP C 162     105.902 118.545   3.588  1.00 44.99           C  
ATOM   4530  CG  TRP C 162     107.003 118.643   2.557  1.00 34.63           C  
ATOM   4531  CD1 TRP C 162     107.693 117.567   1.967  1.00 40.67           C  
ATOM   4532  CD2 TRP C 162     107.604 119.859   2.022  1.00 31.43           C  
ATOM   4533  CE2 TRP C 162     108.631 119.455   1.131  1.00 33.48           C  
ATOM   4534  CE3 TRP C 162     107.368 121.215   2.216  1.00 29.87           C  
ATOM   4535  NE1 TRP C 162     108.665 117.977   1.109  1.00 38.62           N  
ATOM   4536  CZ2 TRP C 162     109.384 120.407   0.467  1.00 30.47           C  
ATOM   4537  CZ3 TRP C 162     108.123 122.161   1.555  1.00 16.76           C  
ATOM   4538  CH2 TRP C 162     109.140 121.751   0.672  1.00 32.41           C  
ATOM   4539  N   ASP C 163     103.228 116.644   4.105  1.00 23.81           N  
ATOM   4540  CA  ASP C 163     102.257 116.254   5.123  1.00 36.80           C  
ATOM   4541  C   ASP C 163     102.842 116.230   6.532  1.00 34.39           C  
ATOM   4542  O   ASP C 163     102.143 115.895   7.530  1.00 45.48           O  
ATOM   4543  CB  ASP C 163     101.655 114.866   4.759  1.00 47.14           C  
ATOM   4544  CG  ASP C 163     102.731 113.801   4.695  1.00 55.96           C  
ATOM   4545  OD1 ASP C 163     103.574 113.765   5.593  1.00 57.30           O  
ATOM   4546  OD2 ASP C 163     102.711 113.017   3.757  1.00 57.94           O1-
ATOM   4547  N   PHE C 164     104.150 116.574   6.626  1.00 33.92           N  
ATOM   4548  CA  PHE C 164     104.777 116.668   7.948  1.00 30.88           C  
ATOM   4549  C   PHE C 164     105.548 117.960   8.159  1.00 27.03           C  
ATOM   4550  O   PHE C 164     105.799 118.742   7.183  1.00 33.11           O  
ATOM   4551  CB  PHE C 164     105.724 115.477   8.103  1.00 30.87           C  
ATOM   4552  CG  PHE C 164     106.753 115.505   7.001  1.00 22.16           C  
ATOM   4553  CD1 PHE C 164     106.456 114.982   5.749  1.00 25.52           C  
ATOM   4554  CD2 PHE C 164     108.003 116.041   7.254  1.00 13.64           C  
ATOM   4555  CE1 PHE C 164     107.419 115.000   4.748  1.00 11.67           C  
ATOM   4556  CE2 PHE C 164     108.960 116.057   6.248  1.00 11.79           C  
ATOM   4557  CZ  PHE C 164     108.672 115.538   4.994  1.00 12.41           C  
ATOM   4558  N   VAL C 165     105.896 118.230   9.438  1.00  8.33           N  
ATOM   4559  CA  VAL C 165     106.621 119.457   9.734  1.00 15.39           C  
ATOM   4560  C   VAL C 165     108.092 119.401   9.330  1.00 25.52           C  
ATOM   4561  O   VAL C 165     108.827 118.421   9.635  1.00 56.80           O  
ATOM   4562  CB  VAL C 165     106.515 119.735  11.243  1.00 17.26           C  
ATOM   4563  CG1 VAL C 165     107.515 120.805  11.660  1.00 28.49           C  
ATOM   4564  CG2 VAL C 165     105.114 120.227  11.583  1.00 17.92           C  
ATOM   4565  N   LEU C 166     108.524 120.463   8.596  1.00 30.50           N  
ATOM   4566  CA  LEU C 166     109.906 120.546   8.112  1.00 23.11           C  
ATOM   4567  C   LEU C 166     110.871 121.096   9.166  1.00 27.70           C  
ATOM   4568  O   LEU C 166     110.477 121.881  10.061  1.00 42.63           O  
ATOM   4569  CB  LEU C 166     109.909 121.469   6.870  1.00 19.74           C  
ATOM   4570  CG  LEU C 166     110.496 120.822   5.601  1.00 18.38           C  
ATOM   4571  CD1 LEU C 166     109.751 119.553   5.190  1.00 15.05           C  
ATOM   4572  CD2 LEU C 166     110.434 121.763   4.388  1.00 20.47           C  
ATOM   4573  N   SER C 167     112.148 120.658   9.088  1.00 34.58           N  
ATOM   4574  CA  SER C 167     113.141 121.114  10.085  1.00 34.04           C  
ATOM   4575  C   SER C 167     113.996 122.269   9.587  1.00 35.37           C  
ATOM   4576  O   SER C 167     114.063 122.549   8.368  1.00 42.31           O  
ATOM   4577  CB  SER C 167     114.024 119.906  10.440  1.00 30.60           C  
ATOM   4578  OG  SER C 167     115.226 119.955   9.658  1.00 59.03           O  
ATOM   4579  N   PRO C 168     114.645 122.979  10.542  1.00 28.30           N  
ATOM   4580  CA  PRO C 168     115.369 124.200  10.188  1.00 17.18           C  
ATOM   4581  C   PRO C 168     116.417 123.978   9.110  1.00 20.46           C  
ATOM   4582  O   PRO C 168     116.677 124.830   8.258  1.00 23.16           O  
ATOM   4583  CB  PRO C 168     116.029 124.739  11.452  1.00  2.00           C  
ATOM   4584  CG  PRO C 168     115.221 124.238  12.636  1.00  3.20           C  
ATOM   4585  CD  PRO C 168     114.468 122.959  11.999  1.00 23.12           C  
ATOM   4586  N   ASP C 169     117.097 122.813   9.189  1.00 19.12           N  
ATOM   4587  CA  ASP C 169     118.036 122.472   8.111  1.00 23.96           C  
ATOM   4588  C   ASP C 169     117.345 122.352   6.780  1.00 26.69           C  
ATOM   4589  O   ASP C 169     117.877 122.775   5.721  1.00 25.79           O  
ATOM   4590  CB  ASP C 169     118.695 121.127   8.440  1.00 43.75           C  
ATOM   4591  CG  ASP C 169     119.419 121.216   9.763  1.00 59.90           C  
ATOM   4592  OD1 ASP C 169     120.492 121.818   9.802  1.00 58.44           O  
ATOM   4593  OD2 ASP C 169     118.908 120.678  10.739  1.00 54.27           O1-
ATOM   4594  N   GLU C 170     116.167 121.730   6.814  1.00 25.78           N  
ATOM   4595  CA  GLU C 170     115.453 121.497   5.586  1.00 26.29           C  
ATOM   4596  C   GLU C 170     114.894 122.748   4.959  1.00 20.78           C  
ATOM   4597  O   GLU C 170     115.062 122.974   3.714  1.00 22.21           O  
ATOM   4598  CB  GLU C 170     114.357 120.494   5.921  1.00 31.60           C  
ATOM   4599  CG  GLU C 170     114.938 119.298   6.710  1.00 46.28           C  
ATOM   4600  CD  GLU C 170     113.857 118.303   7.022  1.00 53.57           C  
ATOM   4601  OE1 GLU C 170     113.053 118.570   7.903  1.00 45.19           O  
ATOM   4602  OE2 GLU C 170     113.833 117.259   6.385  1.00 53.98           O1-
ATOM   4603  N   ILE C 171     114.225 123.576   5.768  1.00 25.44           N  
ATOM   4604  CA  ILE C 171     113.815 124.868   5.254  1.00 24.39           C  
ATOM   4605  C   ILE C 171     114.986 125.643   4.633  1.00 38.42           C  
ATOM   4606  O   ILE C 171     114.846 126.316   3.580  1.00 28.02           O  
ATOM   4607  CB  ILE C 171     113.205 125.680   6.410  1.00  6.19           C  
ATOM   4608  CG1 ILE C 171     111.809 125.135   6.761  1.00  7.76           C  
ATOM   4609  CG2 ILE C 171     113.048 127.157   6.021  1.00 20.41           C  
ATOM   4610  CD1 ILE C 171     111.297 125.647   8.109  1.00  8.02           C  
ATOM   4611  N   ASN C 172     116.157 125.599   5.312  1.00 37.29           N  
ATOM   4612  CA  ASN C 172     117.285 126.352   4.770  1.00 30.14           C  
ATOM   4613  C   ASN C 172     117.618 125.947   3.348  1.00 22.14           C  
ATOM   4614  O   ASN C 172     117.859 126.807   2.463  1.00 31.05           O  
ATOM   4615  CB  ASN C 172     118.519 126.137   5.664  1.00 45.85           C  
ATOM   4616  CG  ASN C 172     119.649 127.011   5.142  1.00 50.61           C  
ATOM   4617  ND2 ASN C 172     120.861 126.418   5.139  1.00 55.54           N  
ATOM   4618  OD1 ASN C 172     119.464 128.158   4.753  1.00 59.57           O  
ATOM   4619  N   THR C 173     117.665 124.609   3.108  1.00  9.21           N  
ATOM   4620  CA  THR C 173     118.023 124.151   1.770  1.00 18.92           C  
ATOM   4621  C   THR C 173     116.915 124.333   0.742  1.00 22.96           C  
ATOM   4622  O   THR C 173     117.162 124.351  -0.489  1.00 29.90           O  
ATOM   4623  CB  THR C 173     118.456 122.671   1.839  1.00 36.82           C  
ATOM   4624  CG2 THR C 173     119.693 122.511   2.717  1.00 57.10           C  
ATOM   4625  OG1 THR C 173     117.406 121.866   2.381  1.00 37.17           O  
ATOM   4626  N   ILE C 174     115.663 124.436   1.218  1.00 35.86           N  
ATOM   4627  CA  ILE C 174     114.634 124.933   0.318  1.00 37.82           C  
ATOM   4628  C   ILE C 174     114.925 126.379  -0.092  1.00 39.71           C  
ATOM   4629  O   ILE C 174     114.947 126.736  -1.293  1.00 36.16           O  
ATOM   4630  CB  ILE C 174     113.293 124.875   1.036  1.00 33.13           C  
ATOM   4631  CG1 ILE C 174     113.096 123.508   1.718  1.00 36.04           C  
ATOM   4632  CG2 ILE C 174     112.164 125.073   0.039  1.00 40.83           C  
ATOM   4633  CD1 ILE C 174     113.062 122.349   0.714  1.00 26.45           C  
ATOM   4634  N   TYR C 175     115.104 127.231   0.934  1.00 29.37           N  
ATOM   4635  CA  TYR C 175     115.445 128.642   0.696  1.00 29.23           C  
ATOM   4636  C   TYR C 175     116.644 128.819  -0.244  1.00 33.77           C  
ATOM   4637  O   TYR C 175     116.610 129.634  -1.216  1.00 38.40           O  
ATOM   4638  CB  TYR C 175     115.759 129.234   2.081  1.00 17.92           C  
ATOM   4639  CG  TYR C 175     116.145 130.682   1.979  1.00 39.45           C  
ATOM   4640  CD1 TYR C 175     115.351 131.578   1.273  1.00 50.95           C  
ATOM   4641  CD2 TYR C 175     117.282 131.137   2.639  1.00 54.73           C  
ATOM   4642  CE1 TYR C 175     115.689 132.921   1.230  1.00 51.01           C  
ATOM   4643  CE2 TYR C 175     117.622 132.474   2.601  1.00 55.91           C  
ATOM   4644  CZ  TYR C 175     116.831 133.367   1.902  1.00 57.81           C  
ATOM   4645  OH  TYR C 175     117.146 134.714   1.892  1.00 58.89           O  
ATOM   4646  N   LEU C 176     117.741 128.066   0.062  1.00 26.23           N  
ATOM   4647  CA  LEU C 176     118.967 128.151  -0.745  1.00 19.62           C  
ATOM   4648  C   LEU C 176     118.824 127.579  -2.157  1.00 27.20           C  
ATOM   4649  O   LEU C 176     119.647 127.874  -3.072  1.00 52.14           O  
ATOM   4650  CB  LEU C 176     120.090 127.401   0.007  1.00 37.33           C  
ATOM   4651  CG  LEU C 176     121.028 128.347   0.752  1.00 42.25           C  
ATOM   4652  CD1 LEU C 176     120.288 129.546   1.330  1.00 35.87           C  
ATOM   4653  CD2 LEU C 176     121.713 127.679   1.944  1.00 49.28           C  
ATOM   4654  N   GLY C 177     117.798 126.725  -2.345  1.00 44.78           N  
ATOM   4655  CA  GLY C 177     117.531 126.199  -3.680  1.00 42.02           C  
ATOM   4656  C   GLY C 177     117.982 124.769  -3.862  1.00 51.95           C  
ATOM   4657  O   GLY C 177     118.236 124.306  -5.004  1.00 44.32           O  
ATOM   4658  N   GLY C 178     118.137 124.055  -2.734  1.00 55.32           N  
ATOM   4659  CA  GLY C 178     118.517 122.641  -2.826  1.00 57.75           C  
ATOM   4660  C   GLY C 178     117.373 121.761  -3.285  1.00 51.78           C  
ATOM   4661  O   GLY C 178     116.203 122.215  -3.386  1.00 50.73           O  
ATOM   4662  N   PRO C 179     117.700 120.485  -3.625  1.00 55.14           N  
ATOM   4663  CA  PRO C 179     116.637 119.590  -4.067  1.00 54.46           C  
ATOM   4664  C   PRO C 179     115.791 119.147  -2.916  1.00 53.12           C  
ATOM   4665  O   PRO C 179     116.212 119.050  -1.766  1.00 51.37           O  
ATOM   4666  CB  PRO C 179     117.264 118.363  -4.727  1.00 42.81           C  
ATOM   4667  CG  PRO C 179     118.725 118.332  -4.336  1.00 52.69           C  
ATOM   4668  CD  PRO C 179     118.982 119.865  -3.939  1.00 46.36           C  
ATOM   4669  N   PHE C 180     114.537 118.919  -3.234  1.00 51.25           N  
ATOM   4670  CA  PHE C 180     113.632 118.385  -2.248  1.00 53.55           C  
ATOM   4671  C   PHE C 180     112.647 117.443  -2.858  1.00 53.87           C  
ATOM   4672  O   PHE C 180     112.380 117.504  -4.094  1.00 54.36           O  
ATOM   4673  CB  PHE C 180     112.887 119.563  -1.638  1.00 55.14           C  
ATOM   4674  CG  PHE C 180     112.670 120.601  -2.712  1.00 50.84           C  
ATOM   4675  CD1 PHE C 180     111.848 120.325  -3.803  1.00 58.61           C  
ATOM   4676  CD2 PHE C 180     113.299 121.826  -2.605  1.00 59.81           C  
ATOM   4677  CE1 PHE C 180     111.667 121.287  -4.788  1.00 51.96           C  
ATOM   4678  CE2 PHE C 180     113.111 122.784  -3.594  1.00 56.21           C  
ATOM   4679  CZ  PHE C 180     112.296 122.517  -4.687  1.00 53.87           C  
ATOM   4680  N   SER C 181     112.141 116.521  -2.042  1.00 55.39           N  
ATOM   4681  CA  SER C 181     110.924 115.846  -2.449  1.00 54.01           C  
ATOM   4682  C   SER C 181     109.751 116.194  -1.573  1.00 50.91           C  
ATOM   4683  O   SER C 181     109.689 115.837  -0.370  1.00 52.49           O  
ATOM   4684  CB  SER C 181     111.185 114.343  -2.414  1.00 59.61           C  
ATOM   4685  OG  SER C 181     111.934 113.981  -3.585  1.00 54.71           O  
ATOM   4686  N   PRO C 182     108.807 116.953  -2.165  1.00 33.35           N  
ATOM   4687  CA  PRO C 182     107.585 117.272  -1.453  1.00 22.95           C  
ATOM   4688  C   PRO C 182     106.496 116.266  -1.793  1.00 19.39           C  
ATOM   4689  O   PRO C 182     106.428 115.710  -2.888  1.00 28.35           O  
ATOM   4690  CB  PRO C 182     107.156 118.673  -1.886  1.00 26.53           C  
ATOM   4691  CG  PRO C 182     108.018 119.081  -3.087  1.00 23.42           C  
ATOM   4692  CD  PRO C 182     108.807 117.722  -3.382  1.00 25.31           C  
ATOM   4693  N   ASN C 183     105.629 115.984  -0.811  1.00 16.26           N  
ATOM   4694  CA  ASN C 183     104.767 114.830  -0.997  1.00 23.70           C  
ATOM   4695  C   ASN C 183     103.271 115.127  -1.126  1.00  2.00           C  
ATOM   4696  O   ASN C 183     102.448 114.199  -1.316  1.00  2.00           O  
ATOM   4697  CB  ASN C 183     105.036 113.842   0.157  1.00 16.29           C  
ATOM   4698  CG  ASN C 183     104.618 114.431   1.491  1.00 30.69           C  
ATOM   4699  ND2 ASN C 183     103.972 115.608   1.409  1.00 23.61           N  
ATOM   4700  OD1 ASN C 183     104.848 113.868   2.560  1.00 27.65           O  
ATOM   4701  N   VAL C 184     102.887 116.424  -1.025  1.00 42.21           N  
ATOM   4702  CA  VAL C 184     101.466 116.765  -1.240  1.00 31.21           C  
ATOM   4703  C   VAL C 184     101.225 117.682  -2.450  1.00 32.17           C  
ATOM   4704  O   VAL C 184     100.312 117.438  -3.286  1.00 33.38           O  
ATOM   4705  CB  VAL C 184     100.934 117.427   0.038  1.00 26.23           C  
ATOM   4706  CG1 VAL C 184      99.446 117.745  -0.105  1.00 20.07           C  
ATOM   4707  CG2 VAL C 184     101.120 116.486   1.236  1.00 24.49           C  
ATOM   4708  N   LEU C 185     102.021 118.782  -2.502  1.00 32.64           N  
ATOM   4709  CA  LEU C 185     102.110 119.675  -3.680  1.00 26.47           C  
ATOM   4710  C   LEU C 185     103.573 119.750  -4.167  1.00 27.68           C  
ATOM   4711  O   LEU C 185     104.497 120.045  -3.361  1.00 22.80           O  
ATOM   4712  CB  LEU C 185     101.657 121.091  -3.217  1.00 25.30           C  
ATOM   4713  CG  LEU C 185     100.290 121.558  -3.780  1.00 21.34           C  
ATOM   4714  CD1 LEU C 185      99.602 120.491  -4.632  1.00 10.99           C  
ATOM   4715  CD2 LEU C 185      99.288 121.931  -2.671  1.00  5.12           C  
ATOM   4716  N   ASN C 186     103.832 119.444  -5.482  1.00 15.89           N  
ATOM   4717  CA  ASN C 186     105.259 119.429  -5.930  1.00 19.35           C  
ATOM   4718  C   ASN C 186     105.524 120.162  -7.250  1.00 26.17           C  
ATOM   4719  O   ASN C 186     105.200 119.667  -8.349  1.00 31.42           O  
ATOM   4720  CB  ASN C 186     105.695 117.971  -6.057  1.00 42.53           C  
ATOM   4721  CG  ASN C 186     107.109 117.909  -6.622  1.00 58.56           C  
ATOM   4722  ND2 ASN C 186     107.242 118.424  -7.862  1.00 50.40           N  
ATOM   4723  OD1 ASN C 186     108.041 117.432  -5.991  1.00 59.00           O  
ATOM   4724  N   TRP C 187     106.153 121.369  -7.128  1.00 55.49           N  
ATOM   4725  CA  TRP C 187     106.255 122.317  -8.270  1.00 17.38           C  
ATOM   4726  C   TRP C 187     106.900 121.742  -9.559  1.00 27.04           C  
ATOM   4727  O   TRP C 187     106.781 122.360 -10.655  1.00 31.64           O  
ATOM   4728  CB  TRP C 187     107.070 123.532  -7.777  1.00 31.83           C  
ATOM   4729  CG  TRP C 187     106.911 124.738  -8.703  1.00 39.08           C  
ATOM   4730  CD1 TRP C 187     107.872 125.220  -9.630  1.00 35.27           C  
ATOM   4731  CD2 TRP C 187     105.776 125.659  -8.787  1.00 45.06           C  
ATOM   4732  CE2 TRP C 187     106.110 126.658  -9.744  1.00 35.47           C  
ATOM   4733  CE3 TRP C 187     104.545 125.728  -8.141  1.00 44.05           C  
ATOM   4734  NE1 TRP C 187     107.463 126.359 -10.268  1.00 28.33           N  
ATOM   4735  CZ2 TRP C 187     105.218 127.685 -10.020  1.00 35.48           C  
ATOM   4736  CZ3 TRP C 187     103.656 126.744  -8.425  1.00 37.59           C  
ATOM   4737  CH2 TRP C 187     103.997 127.732  -9.372  1.00 38.82           C  
ATOM   4738  N   ARG C 188     107.628 120.590  -9.430  1.00 49.09           N  
ATOM   4739  CA  ARG C 188     108.250 119.960 -10.632  1.00 57.91           C  
ATOM   4740  C   ARG C 188     107.380 118.915 -11.280  1.00  7.96           C  
ATOM   4741  O   ARG C 188     107.708 118.372 -12.385  1.00 50.93           O  
ATOM   4742  CB  ARG C 188     109.567 119.324 -10.189  1.00 51.34           C  
ATOM   4743  CG  ARG C 188     110.449 120.310  -9.436  1.00 53.28           C  
ATOM   4744  CD  ARG C 188     111.936 120.022  -9.619  1.00 59.26           C  
ATOM   4745  NE  ARG C 188     112.713 120.997  -8.859  1.00 56.23           N  
ATOM   4746  CZ  ARG C 188     113.753 120.543  -8.158  1.00 55.29           C  
ATOM   4747  NH1 ARG C 188     114.046 119.257  -8.165  1.00  2.00           N1+
ATOM   4748  NH2 ARG C 188     114.482 121.397  -7.440  1.00 51.59           N  
ATOM   4749  N   ALA C 189     106.313 118.554 -10.574  1.00 48.61           N  
ATOM   4750  CA  ALA C 189     105.277 117.746 -11.198  1.00 47.30           C  
ATOM   4751  C   ALA C 189     103.931 118.213 -10.738  1.00 48.75           C  
ATOM   4752  O   ALA C 189     103.327 117.686  -9.795  1.00 53.87           O  
ATOM   4753  CB  ALA C 189     105.495 116.283 -10.807  1.00 45.06           C  
ATOM   4754  N   LEU C 190     103.479 119.298 -11.385  1.00 46.72           N  
ATOM   4755  CA  LEU C 190     102.311 119.986 -10.899  1.00 36.82           C  
ATOM   4756  C   LEU C 190     101.100 119.738 -11.742  1.00 39.85           C  
ATOM   4757  O   LEU C 190     101.161 119.754 -13.003  1.00 26.48           O  
ATOM   4758  CB  LEU C 190     102.637 121.473 -10.888  1.00 28.81           C  
ATOM   4759  CG  LEU C 190     101.549 122.321 -10.259  1.00 21.12           C  
ATOM   4760  CD1 LEU C 190     101.566 122.266  -8.725  1.00  8.45           C  
ATOM   4761  CD2 LEU C 190     101.696 123.794 -10.629  1.00 25.51           C  
ATOM   4762  N   LYS C 191      99.992 119.439 -11.061  1.00 40.82           N  
ATOM   4763  CA  LYS C 191      98.749 119.267 -11.772  1.00 45.53           C  
ATOM   4764  C   LYS C 191      97.796 120.397 -11.472  1.00 42.91           C  
ATOM   4765  O   LYS C 191      97.226 120.489 -10.349  1.00 47.84           O  
ATOM   4766  CB  LYS C 191      98.145 117.923 -11.324  1.00 50.28           C  
ATOM   4767  CG  LYS C 191      96.865 117.573 -12.092  1.00 56.39           C  
ATOM   4768  CD  LYS C 191      97.108 117.425 -13.599  1.00 58.58           C  
ATOM   4769  CE  LYS C 191      96.005 116.614 -14.304  1.00 53.50           C  
ATOM   4770  NZ  LYS C 191      95.784 117.149 -15.656  1.00 58.08           N1+
ATOM   4771  N   TYR C 192      97.662 121.323 -12.440  1.00 53.98           N  
ATOM   4772  CA  TYR C 192      96.867 122.523 -12.153  1.00 58.83           C  
ATOM   4773  C   TYR C 192      95.873 122.873 -13.219  1.00 59.69           C  
ATOM   4774  O   TYR C 192      95.914 122.351 -14.374  1.00 59.02           O  
ATOM   4775  CB  TYR C 192      97.839 123.688 -11.958  1.00 55.25           C  
ATOM   4776  CG  TYR C 192      98.579 123.966 -13.241  1.00 45.70           C  
ATOM   4777  CD1 TYR C 192      99.718 123.238 -13.559  1.00 46.48           C  
ATOM   4778  CD2 TYR C 192      98.129 124.962 -14.114  1.00 34.56           C  
ATOM   4779  CE1 TYR C 192     100.411 123.501 -14.733  1.00 39.95           C  
ATOM   4780  CE2 TYR C 192      98.821 125.224 -15.290  1.00 37.08           C  
ATOM   4781  CZ  TYR C 192      99.955 124.497 -15.598  1.00 32.84           C  
ATOM   4782  OH  TYR C 192     100.644 124.749 -16.768  1.00 21.47           O  
ATOM   4783  N   GLU C 193      94.928 123.733 -12.828  1.00 46.62           N  
ATOM   4784  CA  GLU C 193      93.917 124.216 -13.752  1.00 47.15           C  
ATOM   4785  C   GLU C 193      93.866 125.723 -13.752  1.00 38.15           C  
ATOM   4786  O   GLU C 193      93.686 126.371 -12.665  1.00 54.82           O  
ATOM   4787  CB  GLU C 193      92.574 123.642 -13.279  1.00 57.86           C  
ATOM   4788  CG  GLU C 193      91.563 123.470 -14.415  1.00 53.44           C  
ATOM   4789  CD  GLU C 193      90.258 122.969 -13.837  1.00 58.35           C  
ATOM   4790  OE1 GLU C 193      90.179 121.799 -13.494  1.00 57.50           O  
ATOM   4791  OE2 GLU C 193      89.325 123.761 -13.731  1.00 51.56           O1-
ATOM   4792  N   VAL C 194      94.071 126.317 -14.937  1.00 48.89           N  
ATOM   4793  CA  VAL C 194      94.236 127.755 -14.979  1.00 45.96           C  
ATOM   4794  C   VAL C 194      93.102 128.475 -15.673  1.00 47.32           C  
ATOM   4795  O   VAL C 194      92.635 128.054 -16.761  1.00 53.43           O  
ATOM   4796  CB  VAL C 194      95.541 128.034 -15.694  1.00 40.56           C  
ATOM   4797  CG1 VAL C 194      95.285 128.574 -17.100  1.00 36.37           C  
ATOM   4798  CG2 VAL C 194      96.349 129.058 -14.898  1.00 57.97           C  
ATOM   4799  N   GLN C 195      92.615 129.569 -15.031  1.00 24.45           N  
ATOM   4800  CA  GLN C 195      91.427 130.233 -15.567  1.00 27.63           C  
ATOM   4801  C   GLN C 195      91.464 131.738 -15.450  1.00 22.21           C  
ATOM   4802  O   GLN C 195      91.708 132.323 -14.359  1.00 43.74           O  
ATOM   4803  CB  GLN C 195      90.219 129.700 -14.810  1.00 58.88           C  
ATOM   4804  CG  GLN C 195      88.901 130.085 -15.482  1.00 58.54           C  
ATOM   4805  CD  GLN C 195      88.214 128.840 -15.982  1.00 53.64           C  
ATOM   4806  NE2 GLN C 195      87.102 129.084 -16.707  1.00 58.79           N  
ATOM   4807  OE1 GLN C 195      88.619 127.715 -15.743  1.00 58.43           O  
ATOM   4808  N   GLY C 196      91.237 132.394 -16.612  1.00 26.68           N  
ATOM   4809  CA  GLY C 196      91.148 133.854 -16.634  1.00 33.48           C  
ATOM   4810  C   GLY C 196      92.287 134.482 -17.390  1.00 36.61           C  
ATOM   4811  O   GLY C 196      92.848 133.881 -18.352  1.00 50.63           O  
ATOM   4812  N   GLU C 197      92.619 135.727 -17.007  1.00 55.81           N  
ATOM   4813  CA  GLU C 197      93.821 136.332 -17.554  1.00 58.41           C  
ATOM   4814  C   GLU C 197      95.050 136.126 -16.698  1.00 55.29           C  
ATOM   4815  O   GLU C 197      95.536 137.078 -16.004  1.00 42.80           O  
ATOM   4816  CB  GLU C 197      93.549 137.838 -17.727  1.00 42.56           C  
ATOM   4817  CG  GLU C 197      94.725 138.564 -18.391  1.00 44.51           C  
ATOM   4818  CD  GLU C 197      94.412 138.827 -19.859  1.00 52.18           C  
ATOM   4819  OE1 GLU C 197      93.697 138.035 -20.468  1.00 57.66           O  
ATOM   4820  OE2 GLU C 197      94.895 139.827 -20.383  1.00 50.46           O1-
ATOM   4821  N   VAL C 198      95.538 134.869 -16.677  1.00 34.44           N  
ATOM   4822  CA  VAL C 198      96.826 134.594 -16.056  1.00 33.10           C  
ATOM   4823  C   VAL C 198      97.799 133.963 -17.049  1.00 37.92           C  
ATOM   4824  O   VAL C 198      97.414 133.096 -17.870  1.00 22.55           O  
ATOM   4825  CB  VAL C 198      96.591 133.629 -14.887  1.00 15.24           C  
ATOM   4826  CG1 VAL C 198      95.372 132.757 -15.152  1.00  9.40           C  
ATOM   4827  CG2 VAL C 198      97.791 132.720 -14.711  1.00  6.77           C  
ATOM   4828  N   PHE C 199      99.070 134.425 -17.028  1.00 37.86           N  
ATOM   4829  CA  PHE C 199     100.040 133.821 -17.952  1.00 27.53           C  
ATOM   4830  C   PHE C 199     101.143 133.061 -17.261  1.00 28.83           C  
ATOM   4831  O   PHE C 199     101.219 133.034 -15.993  1.00 22.29           O  
ATOM   4832  CB  PHE C 199     100.677 134.928 -18.792  1.00 10.61           C  
ATOM   4833  CG  PHE C 199      99.625 135.782 -19.454  1.00 19.12           C  
ATOM   4834  CD1 PHE C 199      99.121 136.891 -18.794  1.00 12.99           C  
ATOM   4835  CD2 PHE C 199      99.228 135.497 -20.754  1.00 17.41           C  
ATOM   4836  CE1 PHE C 199      98.222 137.721 -19.434  1.00 13.58           C  
ATOM   4837  CE2 PHE C 199      98.324 136.340 -21.389  1.00 23.25           C  
ATOM   4838  CZ  PHE C 199      97.817 137.450 -20.732  1.00 21.15           C  
ATOM   4839  N   THR C 200     101.999 132.415 -18.074  1.00 20.56           N  
ATOM   4840  CA  THR C 200     103.114 131.697 -17.490  1.00 19.34           C  
ATOM   4841  C   THR C 200     104.456 132.114 -18.044  1.00 23.09           C  
ATOM   4842  O   THR C 200     104.749 131.939 -19.244  1.00 15.98           O  
ATOM   4843  CB  THR C 200     102.879 130.234 -17.742  1.00 15.39           C  
ATOM   4844  CG2 THR C 200     104.167 129.528 -18.175  1.00 33.76           C  
ATOM   4845  OG1 THR C 200     102.394 129.614 -16.542  1.00 34.67           O  
ATOM   4846  N   LYS C 201     105.289 132.706 -17.145  1.00 39.41           N  
ATOM   4847  CA  LYS C 201     106.530 133.333 -17.599  1.00 34.30           C  
ATOM   4848  C   LYS C 201     107.728 132.995 -16.742  1.00 39.66           C  
ATOM   4849  O   LYS C 201     107.595 132.478 -15.597  1.00 26.93           O  
ATOM   4850  CB  LYS C 201     106.309 134.835 -17.564  1.00  7.97           C  
ATOM   4851  CG  LYS C 201     105.334 135.304 -18.643  1.00 11.55           C  
ATOM   4852  CD  LYS C 201     106.021 135.562 -19.986  1.00 25.74           C  
ATOM   4853  CE  LYS C 201     105.052 136.092 -21.044  1.00 30.85           C  
ATOM   4854  NZ  LYS C 201     105.792 136.470 -22.242  1.00 47.92           N1+
ATOM   4855  N   PRO C 202     108.929 133.256 -17.296  1.00 15.52           N  
ATOM   4856  CA  PRO C 202     110.143 133.003 -16.517  1.00  8.39           C  
ATOM   4857  C   PRO C 202     110.175 133.854 -15.262  1.00 15.24           C  
ATOM   4858  O   PRO C 202     109.734 135.001 -15.227  1.00 33.68           O  
ATOM   4859  CB  PRO C 202     111.344 133.325 -17.403  1.00 11.87           C  
ATOM   4860  CG  PRO C 202     110.877 133.282 -18.855  1.00 33.52           C  
ATOM   4861  CD  PRO C 202     109.289 133.469 -18.695  1.00 32.80           C  
ATOM   4862  N   GLN C 203     110.672 133.249 -14.162  1.00 10.69           N  
ATOM   4863  CA  GLN C 203     110.554 133.922 -12.858  1.00 19.02           C  
ATOM   4864  C   GLN C 203     111.581 135.036 -12.654  1.00 16.59           C  
ATOM   4865  O   GLN C 203     112.752 134.942 -13.096  1.00 31.80           O  
ATOM   4866  CB  GLN C 203     110.702 132.851 -11.755  1.00 32.27           C  
ATOM   4867  CG  GLN C 203     111.953 131.978 -11.925  1.00 37.38           C  
ATOM   4868  CD  GLN C 203     112.086 131.021 -10.746  1.00 41.25           C  
ATOM   4869  NE2 GLN C 203     111.072 130.138 -10.637  1.00 54.52           N  
ATOM   4870  OE1 GLN C 203     113.029 131.049  -9.965  1.00 27.97           O  
ATOM   4871  N   LEU C 204     111.109 136.143 -12.000  1.00 20.89           N  
ATOM   4872  CA  LEU C 204     111.968 137.311 -11.775  1.00 14.39           C  
ATOM   4873  C   LEU C 204     112.901 137.153 -10.590  1.00 24.94           C  
ATOM   4874  O   LEU C 204     113.916 137.898 -10.447  1.00 33.95           O  
ATOM   4875  CB  LEU C 204     111.077 138.528 -11.530  1.00 23.55           C  
ATOM   4876  CG  LEU C 204     110.147 138.842 -12.699  1.00 20.64           C  
ATOM   4877  CD1 LEU C 204     109.206 140.016 -12.401  1.00 19.21           C  
ATOM   4878  CD2 LEU C 204     110.916 139.215 -13.968  1.00 18.52           C  
ATOM   4879  N   TRP C 205     112.549 136.235  -9.680  1.00 11.39           N  
ATOM   4880  CA  TRP C 205     113.484 135.948  -8.629  1.00 15.05           C  
ATOM   4881  C   TRP C 205     114.456 134.853  -8.995  1.00 24.13           C  
ATOM   4882  O   TRP C 205     114.248 134.102  -9.982  1.00 42.18           O  
ATOM   4883  CB  TRP C 205     112.710 135.559  -7.339  1.00 29.20           C  
ATOM   4884  CG  TRP C 205     111.724 134.449  -7.595  1.00 35.16           C  
ATOM   4885  CD1 TRP C 205     111.975 133.063  -7.522  1.00 44.46           C  
ATOM   4886  CD2 TRP C 205     110.311 134.600  -7.880  1.00 37.80           C  
ATOM   4887  CE2 TRP C 205     109.764 133.295  -7.967  1.00 36.82           C  
ATOM   4888  CE3 TRP C 205     109.483 135.700  -8.065  1.00 36.06           C  
ATOM   4889  NE1 TRP C 205     110.856 132.321  -7.742  1.00 37.29           N  
ATOM   4890  CZ2 TRP C 205     108.413 133.129  -8.236  1.00 32.70           C  
ATOM   4891  CZ3 TRP C 205     108.138 135.537  -8.322  1.00 33.32           C  
ATOM   4892  CH2 TRP C 205     107.601 134.238  -8.418  1.00 40.12           C  
ATOM   4893  N   PRO C 206     115.565 134.801  -8.244  1.00 48.26           N  
ATOM   4894  CA  PRO C 206     116.605 133.839  -8.569  1.00 48.93           C  
ATOM   4895  C   PRO C 206     116.243 132.441  -8.100  1.00 40.09           C  
ATOM   4896  O   PRO C 206     115.561 132.238  -7.093  1.00 58.89           O  
ATOM   4897  CB  PRO C 206     117.892 134.288  -7.893  1.00 51.84           C  
ATOM   4898  CG  PRO C 206     117.504 135.192  -6.732  1.00 53.39           C  
ATOM   4899  CD  PRO C 206     116.033 135.663  -7.167  1.00 54.71           C  
ATOM   4900  OXT PRO C 206     116.609 131.427  -8.698  1.00 54.30           O1-
TER   
HETATM 4901 CA    CA C 301      86.727 137.083   1.322  1.00  2.01          CA  
HETATM 4902 CA    CA C 302      87.257 133.347   3.245  1.00  2.00          CA  
ATOM   4903  N   GLN D   1     127.224 153.498 -40.467  1.00 15.75           N  
ATOM   4904  CA  GLN D   1     127.341 152.800 -39.191  1.00 58.40           C  
ATOM   4905  C   GLN D   1     128.583 153.183 -38.435  1.00 15.75           C  
ATOM   4906  O   GLN D   1     129.701 153.244 -38.988  1.00  2.00           O  
ATOM   4907  CB  GLN D   1     127.365 151.306 -39.475  1.00 31.90           C  
ATOM   4908  CG  GLN D   1     127.589 150.994 -40.956  1.00 58.62           C  
ATOM   4909  CD  GLN D   1     128.701 151.866 -41.491  1.00 51.34           C  
ATOM   4910  NE2 GLN D   1     129.892 151.654 -40.889  1.00 56.42           N  
ATOM   4911  OE1 GLN D   1     128.537 152.689 -42.375  1.00 57.32           O  
ATOM   4912  N   THR D   2     128.390 153.488 -37.138  1.00 33.96           N  
ATOM   4913  CA  THR D   2     129.508 153.943 -36.335  1.00 20.70           C  
ATOM   4914  C   THR D   2     129.552 153.328 -34.954  1.00 19.08           C  
ATOM   4915  O   THR D   2     128.528 153.249 -34.226  1.00 41.84           O  
ATOM   4916  CB  THR D   2     129.401 155.449 -36.218  1.00 45.24           C  
ATOM   4917  CG2 THR D   2     130.506 156.016 -35.302  1.00 50.54           C  
ATOM   4918  OG1 THR D   2     129.523 156.045 -37.524  1.00 56.57           O  
ATOM   4919  N   ASP D   3     130.754 152.821 -34.595  1.00 30.83           N  
ATOM   4920  CA  ASP D   3     130.977 152.352 -33.242  1.00 27.97           C  
ATOM   4921  C   ASP D   3     131.060 153.491 -32.246  1.00 27.72           C  
ATOM   4922  O   ASP D   3     132.012 154.316 -32.274  1.00 41.10           O  
ATOM   4923  CB  ASP D   3     132.297 151.583 -33.220  1.00  6.74           C  
ATOM   4924  CG  ASP D   3     132.357 150.768 -31.954  1.00 28.04           C  
ATOM   4925  OD1 ASP D   3     131.781 151.200 -30.959  1.00 15.20           O  
ATOM   4926  OD2 ASP D   3     132.971 149.711 -31.978  1.00 43.26           O1-
ATOM   4927  N   MET D   4     130.041 153.575 -31.377  1.00  5.83           N  
ATOM   4928  CA  MET D   4     130.073 154.594 -30.334  1.00  2.00           C  
ATOM   4929  C   MET D   4     130.421 154.013 -28.978  1.00  5.30           C  
ATOM   4930  O   MET D   4     130.129 154.610 -27.905  1.00  2.00           O  
ATOM   4931  CB  MET D   4     128.693 155.237 -30.288  1.00  2.00           C  
ATOM   4932  CG  MET D   4     128.332 155.927 -31.612  1.00  3.66           C  
ATOM   4933  SD  MET D   4     128.553 157.708 -31.544  1.00 21.29           S  
ATOM   4934  CE  MET D   4     128.567 157.884 -29.756  1.00 28.68           C  
ATOM   4935  N   SER D   5     131.020 152.816 -29.004  1.00  6.73           N  
ATOM   4936  CA  SER D   5     131.460 152.206 -27.752  1.00 11.53           C  
ATOM   4937  C   SER D   5     132.189 153.191 -26.846  1.00 17.66           C  
ATOM   4938  O   SER D   5     133.150 153.902 -27.274  1.00 40.17           O
[truncated: 261,811 more chars]
