# Supplementary material for: The mechanism study of quercetin isolated from Zanthoxylum bungeanum maxim. inhibiting ferroptosis and alleviating MAFLD through p38 MAPK/ERK signaling pathway based on lipidomics and transcriptomics
Source: Front Pharmacol. 2025 Mar 31;16:1517291. doi: 10.3389/fphar.2025.1517291 (PMC11994740; doi:10.3389/fphar.2025.1517291)
Supplement: Supplementary file 1 [file DataSheet1.zip › Raw data/Molecular docking/Molecular docking/Diosmetin.mol2]

@<TRIPOS>MOLECULE
Unnamed
34 36 1 0 0
SMALL
USER_CHARGES


@<TRIPOS>ATOM
      1 O           0.2059   -0.0073   -0.1122 O.3       1     ****    0.0000
      2 O          -0.6302    4.6801    0.4328 O.3       1     ****    0.0000
      3 O           4.5679   -4.4382   -0.0234 O.3       1     ****    0.0000
      4 O           1.7375    3.5732    0.6583 O.2       1     ****    0.0000
      5 O          -4.1040    1.7267   -0.5622 O.3       1     ****    0.0000
      6 O           1.9415   -4.4667   -0.4673 O.3       1     ****    0.0000
      7 C          -0.1349    2.3447    0.1744 C.ar      1     ****    0.0000
      8 C           1.5388    0.1595    0.1329 C.2       1     ****    0.0000
      9 C          -0.5905    1.0996   -0.0809 C.ar      1     ****    0.0000
     10 C           2.3539   -0.9276    0.1115 C.ar      1     ****    0.0000
     11 C           1.1997    2.5090    0.4165 C.2       1     ****    0.0000
     12 C           1.9930    1.4014    0.3870 C.2       1     ****    0.0000
     13 C          -0.9950    3.3903    0.1858 C.ar      1     ****    0.0000
     14 C          -1.9034    0.9284   -0.3198 C.ar      1     ****    0.0000
     15 C           1.8300   -2.1424   -0.1512 C.ar      1     ****    0.0000
     16 C           3.6824   -0.9238    0.3344 C.ar      1     ****    0.0000
     17 C          -2.7834    1.9379   -0.3165 C.ar      1     ****    0.0000
     18 C          -2.2963    3.1589   -0.0598 C.ar      1     ****    0.0000
     19 C           2.5487   -3.2777   -0.1951 C.ar      1     ****    0.0000
     20 C           3.8774   -3.2514    0.0294 C.ar      1     ****    0.0000
     21 C           4.4160   -2.0475    0.2953 C.ar      1     ****    0.0000
     22 C           5.9504   -4.4380    0.2445 C.3       1     ****    0.0000
     23 H           3.0569    1.5965    0.5904 H         1     ****    0.0000
     24 H          -2.2765   -0.0890   -0.5285 H         1     ****    0.0000
     25 H           0.7517   -2.2668   -0.3488 H         1     ****    0.0000
     26 H           4.2451   -0.0062    0.5620 H         1     ****    0.0000
     27 H          -3.0014    4.0077   -0.0514 H         1     ****    0.0000
     28 H           5.4959   -1.9483    0.4917 H         1     ****    0.0000
     29 H          -1.4146    5.2504    0.3881 H         1     ****    0.0000
     30 H          -4.2511    0.7807   -0.7236 H         1     ****    0.0000
     31 H           2.6085   -5.1723   -0.4572 H         1     ****    0.0000
     32 H           6.3123   -5.4874    0.1619 H         1     ****    0.0000
     33 H           6.4905   -3.8244   -0.5104 H         1     ****    0.0000
     34 H           6.1427   -4.0845    1.2820 H         1     ****    0.0000
@<TRIPOS>BOND
     1     1     8     1
     2     1     9     1
     3     2    13     1
     4     2    29     1
     5     3    20     1
     6     3    22     1
     7     4    11     2
     8     5    17     1
     9     5    30     1
    10     6    19     1
    11     6    31     1
    12     7     9     1
    13     7    11     1
    14     7    13     2
    15     8    10     1
    16     8    12     2
    17     9    14     2
    18    10    15     1
    19    10    16     2
    20    11    12     1
    21    12    23     1
    22    13    18     1
    23    14    17     1
    24    14    24     1
    25    15    19     2
    26    15    25     1
    27    16    21     1
    28    16    26     1
    29    17    18     2
    30    18    27     1
    31    19    20     1
    32    20    21     2
    33    21    28     1
    34    22    32     1
    35    22    33     1
    36    22    34     1
