# Supplementary material for: The mechanism study of quercetin isolated from Zanthoxylum bungeanum maxim. inhibiting ferroptosis and alleviating MAFLD through p38 MAPK/ERK signaling pathway based on lipidomics and transcriptomics
Source: Front Pharmacol. 2025 Mar 31;16:1517291. doi: 10.3389/fphar.2025.1517291 (PMC11994740; doi:10.3389/fphar.2025.1517291)
Supplement: Supplementary file 1 [file DataSheet1.zip › Raw data/Molecular docking/Molecular docking/Docking result/cmd.txt]

"\Program Files (x86)\The Scripps Research Institute\Vina\vina.exe" --help 
"\Program Files (x86)\The Scripps Research Institute\Vina\vina.exe" --config config.txt --log log.txt --out output.pdbqt
