# Supplementary material for: The mechanism study of quercetin isolated from Zanthoxylum bungeanum maxim. inhibiting ferroptosis and alleviating MAFLD through p38 MAPK/ERK signaling pathway based on lipidomics and transcriptomics
Source: Front Pharmacol. 2025 Mar 31;16:1517291. doi: 10.3389/fphar.2025.1517291 (PMC11994740; doi:10.3389/fphar.2025.1517291)
Supplement: Supplementary file 1 [file DataSheet1.zip › Raw data/Molecular docking/Molecular docking/Docking result/config.txt]

receptor = rep.pdbqt
ligand=lig.pdbqt

center_x = 17.995
center_y = 46.086
center_z = 39.155

size_x = 126
size_y = 126
size_z = 126

energy_range = 5
num_modes = 20
