# Supplementary material for: The mechanism study of quercetin isolated from Zanthoxylum bungeanum maxim. inhibiting ferroptosis and alleviating MAFLD through p38 MAPK/ERK signaling pathway based on lipidomics and transcriptomics
Source: Front Pharmacol. 2025 Mar 31;16:1517291. doi: 10.3389/fphar.2025.1517291 (PMC11994740; doi:10.3389/fphar.2025.1517291)
Supplement: Supplementary file 1 [file DataSheet1.zip › Raw data/Molecular docking/Molecular docking/Docking result/Hydorxy-Gamma-Sanshools.mol2]

@<TRIPOS>MOLECULE
Unnamed
48 47 1 0 0
SMALL
USER_CHARGES


@<TRIPOS>ATOM
      1 O          -6.1859   -1.8802    0.8299 O.3       1     ****    0.0000
      2 O          -1.9508    0.7196   -2.2814 O.2       1     ****    0.0000
      3 N          -3.5211   -0.2071   -1.0650 N.am      1     ****    0.0000
      4 C          -5.0514   -1.0662    0.6699 C.3       1     ****    0.0000
      5 C          -4.7097   -1.0311   -0.8262 C.3       1     ****    0.0000
      6 C          -5.4041    0.3296    1.1901 C.3       1     ****    0.0000
      7 C          -3.9197   -1.6819    1.4948 C.3       1     ****    0.0000
      8 C          -2.9335    0.0179   -2.2776 C.2       1     ****    0.0000
      9 C          -3.5365   -1.4159   -8.2000 C.3       1     ****    0.0000
     10 C          -3.4624   -0.5427   -3.3997 C.2       1     ****    0.0000
     11 C          -2.5821   -2.4736   -8.7723 C.3       1     ****    0.0000
     12 C          -2.9575   -0.7846   -6.9569 C.2       1     ****    0.0000
     13 C          -2.9403   -0.3772   -4.6296 C.2       1     ****    0.0000
     14 C          -3.4761   -0.9403   -5.7274 C.2       1     ****    0.0000
     15 C          -3.1657   -3.1118  -10.0102 C.2       1     ****    0.0000
     16 C          -2.9817   -2.7256  -11.2845 C.2       1     ****    0.0000
     17 C          -2.2401   -1.6798  -11.6893 C.2       1     ****    0.0000
     18 C          -2.1019   -1.3466  -12.9855 C.2       1     ****    0.0000
     19 C          -1.3623   -0.3004  -13.3940 C.2       1     ****    0.0000
     20 C          -1.2208    0.0344  -14.6872 C.2       1     ****    0.0000
     21 C          -0.3962    1.2010  -15.1644 C.3       1     ****    0.0000
     22 H          -5.5766   -0.6118   -1.3886 H         1     ****    0.0000
     23 H          -4.5208   -2.0740   -1.1734 H         1     ****    0.0000
     24 H          -4.5386    1.0253    1.1127 H         1     ****    0.0000
     25 H          -5.7094    0.2952    2.2607 H         1     ****    0.0000
     26 H          -6.2489    0.7732    0.6158 H         1     ****    0.0000
     27 H          -4.2050   -1.7670    2.5681 H         1     ****    0.0000
     28 H          -3.6674   -2.7047    1.1335 H         1     ****    0.0000
     29 H          -2.9940   -1.0660    1.4426 H         1     ****    0.0000
     30 H          -3.0656    0.2560   -0.2795 H         1     ****    0.0000
     31 H          -5.9426   -2.8053    0.7464 H         1     ****    0.0000
     32 H          -3.7206   -0.6125   -8.9518 H         1     ****    0.0000
     33 H          -4.5215   -1.8889   -7.9781 H         1     ****    0.0000
     34 H          -4.3642   -1.1706   -3.3220 H         1     ****    0.0000
     35 H          -2.3916   -3.2707   -8.0150 H         1     ****    0.0000
     36 H          -1.5893   -2.0177   -8.9856 H         1     ****    0.0000
     37 H          -2.0478   -0.1773   -7.1042 H         1     ****    0.0000
     38 H          -2.0357    0.2413   -4.7570 H         1     ****    0.0000
     39 H          -4.3811   -1.5636   -5.6300 H         1     ****    0.0000
     40 H          -3.8417   -3.9664   -9.8238 H         1     ****    0.0000
     41 H          -3.5040   -3.3242  -12.0532 H         1     ****    0.0000
     42 H          -1.7231   -1.0605  -10.9389 H         1     ****    0.0000
     43 H          -2.6158   -1.9568  -13.7488 H         1     ****    0.0000
     44 H          -0.8419    0.3197  -12.6446 H         1     ****    0.0000
     45 H          -1.7221   -0.5562  -15.4736 H         1     ****    0.0000
     46 H           0.0833    1.7564  -14.3277 H         1     ****    0.0000
     47 H           0.4109    0.8446  -15.8442 H         1     ****    0.0000
     48 H          -1.0380    1.9172  -15.7262 H         1     ****    0.0000
@<TRIPOS>BOND
     1     1     4     1
     2     1    31     1
     3     2     8     2
     4     3     5     1
     5     3     8     1
     6     3    30     1
     7     4     5     1
     8     4     6     1
     9     4     7     1
    10     5    22     1
    11     5    23     1
    12     6    24     1
    13     6    25     1
    14     6    26     1
    15     7    27     1
    16     7    28     1
    17     7    29     1
    18     8    10     1
    19     9    11     1
    20     9    12     1
    21     9    32     1
    22     9    33     1
    23    10    13     2
    24    10    34     1
    25    11    15     1
    26    11    35     1
    27    11    36     1
    28    12    14     2
    29    12    37     1
    30    13    14     1
    31    13    38     1
    32    14    39     1
    33    15    16     2
    34    15    40     1
    35    16    17     1
    36    16    41     1
    37    17    18     2
    38    17    42     1
    39    18    19     1
    40    18    43     1
    41    19    20     2
    42    19    44     1
    43    20    21     1
    44    20    45     1
    45    21    46     1
    46    21    47     1
    47    21    48     1
