# Supplementary material for: The mechanism study of quercetin isolated from Zanthoxylum bungeanum maxim. inhibiting ferroptosis and alleviating MAFLD through p38 MAPK/ERK signaling pathway based on lipidomics and transcriptomics
Source: Front Pharmacol. 2025 Mar 31;16:1517291. doi: 10.3389/fphar.2025.1517291 (PMC11994740; doi:10.3389/fphar.2025.1517291)
Supplement: Supplementary file 1 [file DataSheet1.zip › Raw data/Molecular docking/Molecular docking/Docking result/IL10 2ilk.pdb]

REMARK   4 XXXX COMPLIES WITH FORMAT V. 2.0
ATOM      1  N   THR A   6      23.593  37.890  47.160  1.00 58.96           N  
ATOM      2  HN1 THR A   6      24.120  38.763  47.176  1.00  0.00           H  
ATOM      3  HN2 THR A   6      22.659  38.006  47.554  1.00  0.00           H  
ATOM      4  HN3 THR A   6      23.329  37.626  46.211  1.00  0.00           H  
ATOM      5  CA  THR A   6      24.333  36.824  47.830  1.00 61.43           C  
ATOM      6  HA1 THR A   6      25.354  36.698  47.400  1.00  0.00           H  
ATOM      7  HA2 THR A   6      24.622  37.112  48.868  1.00  0.00           H  
ATOM      8  C   THR A   6      23.544  35.516  47.806  1.00 64.04           C  
ATOM      9  O   THR A   6      22.642  35.423  46.966  1.00 64.27           O  
ATOM     10  N   GLN A   7      23.841  34.539  48.674  1.00 65.13           N  
ATOM     11  HN  GLN A   7      24.593  34.649  49.355  1.00  0.00           H  
ATOM     12  CA  GLN A   7      23.053  33.315  48.612  1.00 65.31           C  
ATOM     13  HA  GLN A   7      22.863  33.166  47.524  1.00  0.00           H  
ATOM     14  C   GLN A   7      21.669  33.569  49.204  1.00 66.17           C  
ATOM     15  O   GLN A   7      21.089  33.244  50.224  1.00 65.92           O  
ATOM     16  CB  GLN A   7      23.727  32.035  49.051  1.00 67.17           C  
ATOM     17  HB1 GLN A   7      24.659  32.250  49.623  1.00  0.00           H  
ATOM     18  HB2 GLN A   7      23.138  31.527  49.850  1.00  0.00           H  
ATOM     19  CG  GLN A   7      24.005  31.087  47.889  1.00 64.59           C  
ATOM     20  HG1 GLN A   7      24.097  31.682  46.951  1.00  0.00           H  
ATOM     21  HG2 GLN A   7      25.040  30.684  47.991  1.00  0.00           H  
ATOM     22  CD  GLN A   7      23.052  29.937  47.648  1.00 66.21           C  
ATOM     23  NE2 GLN A   7      23.060  28.902  48.483  1.00 64.39           N  
ATOM     24 1HE2 GLN A   7      23.713  28.977  49.263  1.00  0.00           H  
ATOM     25 2HE2 GLN A   7      22.417  28.127  48.321  1.00  0.00           H  
ATOM     26  OE1 GLN A   7      22.260  29.846  46.702  1.00 69.50           O  
ATOM     27  N   SER A   8      21.012  34.308  48.330  1.00 67.20           N  
ATOM     28  HN  SER A   8      21.614  34.508  47.531  1.00  0.00           H  
ATOM     29  CA  SER A   8      19.750  34.914  48.135  1.00 67.33           C  
ATOM     30  HA1 SER A   8      19.262  34.441  47.251  1.00  0.00           H  
ATOM     31  HA2 SER A   8      19.909  35.955  47.770  1.00  0.00           H  
ATOM     32  C   SER A   8      18.757  34.950  49.268  1.00 67.14           C  
ATOM     33  O   SER A   8      19.035  35.643  50.248  1.00 70.13           O  
ATOM     34  N   GLU A   9      17.643  34.258  49.056  1.00 64.68           N  
ATOM     35  HN  GLU A   9      17.586  33.791  48.151  1.00  0.00           H  
ATOM     36  CA  GLU A   9      16.502  34.071  49.919  1.00 59.72           C  
ATOM     37  HA  GLU A   9      15.581  34.217  49.307  1.00  0.00           H  
ATOM     38  C   GLU A   9      16.371  34.933  51.181  1.00 58.79           C  
ATOM     39  O   GLU A   9      16.444  34.391  52.297  1.00 57.21           O  
ATOM     40  CB  GLU A   9      16.560  32.604  50.339  1.00 62.15           C  
ATOM     41  HB1 GLU A   9      16.655  31.977  49.422  1.00  0.00           H  
ATOM     42  HB2 GLU A   9      15.693  32.306  50.973  1.00  0.00           H  
ATOM     43  HB3 GLU A   9      17.368  32.403  51.081  1.00  0.00           H  
ATOM     44  N   ASN A  10      16.202  36.236  51.036  1.00 52.57           N  
ATOM     45  HN  ASN A  10      16.143  36.499  50.052  1.00  0.00           H  
ATOM     46  CA  ASN A  10      16.082  37.358  51.879  1.00 54.68           C  
ATOM     47  HA  ASN A  10      16.884  38.070  51.576  1.00  0.00           H  
ATOM     48  C   ASN A  10      15.928  37.495  53.395  1.00 55.59           C  
ATOM     49  O   ASN A  10      16.674  37.955  54.264  1.00 55.15           O  
ATOM     50  CB  ASN A  10      14.745  37.954  51.366  1.00 59.06           C  
ATOM     51  HB1 ASN A  10      14.650  38.842  52.033  1.00  0.00           H  
ATOM     52  HB2 ASN A  10      13.875  37.257  51.363  1.00  0.00           H  
ATOM     53  HB3 ASN A  10      14.698  38.165  50.272  1.00  0.00           H  
ATOM     54  N   SER A  11      14.724  37.113  53.820  1.00 54.84           N  
ATOM     55  HN  SER A  11      14.097  36.740  53.107  1.00  0.00           H  
ATOM     56  CA  SER A  11      14.194  37.161  55.171  1.00 52.06           C  
ATOM     57  HA  SER A  11      13.375  36.406  55.220  1.00  0.00           H  
ATOM     58  C   SER A  11      13.531  38.535  55.270  1.00 46.61           C  
ATOM     59  O   SER A  11      13.988  39.564  55.720  1.00 49.89           O  
ATOM     60  CB  SER A  11      15.176  36.813  56.279  1.00 56.13           C  
ATOM     61  HB1 SER A  11      16.101  36.315  55.905  1.00  0.00           H  
ATOM     62  HB2 SER A  11      15.668  37.708  56.726  1.00  0.00           H  
ATOM     63  OG  SER A  11      14.455  36.020  57.245  1.00 48.89           O  
ATOM     64  HG  SER A  11      15.068  35.803  57.937  1.00  0.00           H  
ATOM     65  N   CYS A  12      12.346  38.570  54.702  1.00 40.82           N  
ATOM     66  HN  CYS A  12      11.988  37.703  54.301  1.00  0.00           H  
ATOM     67  CA  CYS A  12      11.496  39.774  54.603  1.00 32.59           C  
ATOM     68  HA  CYS A  12      11.912  40.664  55.130  1.00  0.00           H  
ATOM     69  C   CYS A  12      10.113  39.332  55.122  1.00 26.29           C  
ATOM     70  O   CYS A  12       9.748  38.174  54.915  1.00 24.97           O  
ATOM     71  CB  CYS A  12      11.471  39.911  53.098  1.00 25.34           C  
ATOM     72  HB1 CYS A  12      11.003  39.017  52.624  1.00  0.00           H  
ATOM     73  HB2 CYS A  12      10.738  40.689  52.781  1.00  0.00           H  
ATOM     74  SG  CYS A  12      13.141  40.243  52.377  1.00 21.03           S  
ATOM     75  N   THR A  13       9.527  40.189  55.954  1.00 21.36           N  
ATOM     76  HN  THR A  13       9.999  41.061  56.194  1.00  0.00           H  
ATOM     77  CA  THR A  13       8.199  39.892  56.535  1.00 16.82           C  
ATOM     78  HA  THR A  13       8.095  38.798  56.723  1.00  0.00           H  
ATOM     79  C   THR A  13       7.150  40.362  55.471  1.00 14.76           C  
ATOM     80  O   THR A  13       7.487  41.151  54.619  1.00 13.87           O  
ATOM     81  CB  THR A  13       8.000  40.685  57.854  1.00 15.87           C  
ATOM     82  HB  THR A  13       6.987  40.465  58.265  1.00  0.00           H  
ATOM     83  CG2 THR A  13       9.055  40.278  58.877  1.00 19.76           C  
ATOM     84 1HG2 THR A  13       8.912  40.848  59.825  1.00  0.00           H  
ATOM     85 2HG2 THR A  13      10.089  40.390  58.476  1.00  0.00           H  
ATOM     86 3HG2 THR A  13       9.064  39.177  59.050  1.00  0.00           H  
ATOM     87  OG1 THR A  13       8.128  42.086  57.652  1.00 20.17           O  
ATOM     88  HG1 THR A  13       8.006  42.571  58.459  1.00  0.00           H  
ATOM     89  N   HIS A  14       5.922  39.829  55.576  1.00 10.83           N  
ATOM     90  HN  HIS A  14       5.739  39.154  56.319  1.00  0.00           H  
ATOM     91  CA  HIS A  14       4.831  40.187  54.654  1.00 14.87           C  
ATOM     92  HA  HIS A  14       3.970  39.507  54.852  1.00  0.00           H  
ATOM     93  C   HIS A  14       5.252  40.012  53.207  1.00 15.33           C  
ATOM     94  O   HIS A  14       4.832  40.731  52.318  1.00 14.60           O  
ATOM     95  CB  HIS A  14       4.357  41.648  54.875  1.00 14.63           C  
ATOM     96  HB1 HIS A  14       5.173  42.359  54.608  1.00  0.00           H  
ATOM     97  HB2 HIS A  14       3.597  41.924  54.107  1.00  0.00           H  
ATOM     98  CG  HIS A  14       3.832  41.957  56.259  1.00 22.14           C  
ATOM     99  CD2 HIS A  14       4.424  42.401  57.416  1.00 23.95           C  
ATOM    100  HD2 HIS A  14       5.468  42.733  57.541  1.00  0.00           H  
ATOM    101  ND1 HIS A  14       2.511  41.686  56.567  1.00 22.11           N  
ATOM    102  HD1 HIS A  14       1.798  41.372  55.909  1.00  0.00           H  
ATOM    103  CE1 HIS A  14       2.327  41.905  57.872  1.00 22.71           C  
ATOM    104  HE1 HIS A  14       1.383  41.739  58.418  1.00  0.00           H  
ATOM    105  NE2 HIS A  14       3.438  42.347  58.402  1.00 20.56           N  
ATOM    106  HE2 HIS A  14       3.564  42.610  59.379  1.00  0.00           H  
ATOM    107  N   PHE A  15       6.039  38.989  52.872  1.00 14.80           N  
ATOM    108  HN  PHE A  15       6.317  38.337  53.606  1.00  0.00           H  
ATOM    109  CA  PHE A  15       6.530  38.745  51.507  1.00 15.06           C  
ATOM    110  HA  PHE A  15       6.028  39.454  50.808  1.00  0.00           H  
ATOM    111  C   PHE A  15       6.231  37.327  51.072  1.00 13.64           C  
ATOM    112  O   PHE A  15       6.470  36.388  51.874  1.00 12.67           O  
ATOM    113  CB  PHE A  15       8.058  38.991  51.466  1.00 14.47           C  
ATOM    114  HB1 PHE A  15       8.315  39.999  51.867  1.00  0.00           H  
ATOM    115  HB2 PHE A  15       8.588  38.361  52.218  1.00  0.00           H  
ATOM    116  CG  PHE A  15       8.641  38.788  50.063  1.00 13.67           C  
ATOM    117  CD1 PHE A  15       9.123  37.546  49.645  1.00 15.24           C  
ATOM    118  HD1 PHE A  15       9.058  36.679  50.324  1.00  0.00           H  
ATOM    119  CD2 PHE A  15       8.771  39.861  49.194  1.00 15.66           C  
ATOM    120  HD2 PHE A  15       8.448  40.861  49.528  1.00  0.00           H  
ATOM    121  CE1 PHE A  15       9.696  37.387  48.355  1.00 14.74           C  
ATOM    122  HE1 PHE A  15      10.111  36.415  48.040  1.00  0.00           H  
ATOM    123  CE2 PHE A  15       9.297  39.715  47.913  1.00 16.31           C  
ATOM    124  HE2 PHE A  15       9.370  40.585  47.239  1.00  0.00           H  
ATOM    125  CZ  PHE A  15       9.723  38.482  47.497  1.00 15.49           C  
ATOM    126  HZ  PHE A  15      10.093  38.355  46.466  1.00  0.00           H  
ATOM    127  N   PRO A  16       5.831  37.055  49.829  1.00 13.60           N  
ATOM    128  CA  PRO A  16       5.595  38.101  48.816  1.00 13.68           C  
ATOM    129  HA  PRO A  16       6.391  38.882  48.843  1.00  0.00           H  
ATOM    130  C   PRO A  16       4.193  38.728  48.797  1.00 14.76           C  
ATOM    131  O   PRO A  16       3.811  39.373  47.794  1.00 14.28           O  
ATOM    132  CB  PRO A  16       5.666  37.250  47.487  1.00 12.80           C  
ATOM    133  HB1 PRO A  16       5.137  37.700  46.615  1.00  0.00           H  
ATOM    134  HB2 PRO A  16       6.670  37.221  47.003  1.00  0.00           H  
ATOM    135  CG  PRO A  16       5.135  35.905  47.926  1.00 14.31           C  
ATOM    136  HG1 PRO A  16       4.027  35.818  47.834  1.00  0.00           H  
ATOM    137  HG2 PRO A  16       5.399  35.078  47.226  1.00  0.00           H  
ATOM    138  CD  PRO A  16       5.633  35.679  49.325  1.00 15.06           C  
ATOM    139  HD1 PRO A  16       6.530  35.021  49.400  1.00  0.00           H  
ATOM    140  HD2 PRO A  16       4.973  35.041  49.958  1.00  0.00           H  
ATOM    141  N   GLY A  17       3.488  38.491  49.899  1.00 13.78           N  
ATOM    142  HN  GLY A  17       3.923  37.982  50.669  1.00  0.00           H  
ATOM    143  CA  GLY A  17       2.118  38.937  50.033  1.00 12.80           C  
ATOM    144  HA1 GLY A  17       1.702  38.609  51.014  1.00  0.00           H  
ATOM    145  HA2 GLY A  17       1.459  38.365  49.339  1.00  0.00           H  
ATOM    146  C   GLY A  17       1.901  40.430  49.847  1.00 14.04           C  
ATOM    147  O   GLY A  17       0.795  40.777  49.355  1.00 15.52           O  
ATOM    148  N   ASN A  18       2.868  41.278  50.167  1.00 13.53           N  
ATOM    149  HN  ASN A  18       3.761  40.954  50.538  1.00  0.00           H  
ATOM    150  CA  ASN A  18       2.592  42.714  49.961  1.00 12.77           C  
ATOM    151  HA  ASN A  18       1.494  42.855  50.096  1.00  0.00           H  
ATOM    152  C   ASN A  18       2.942  43.247  48.558  1.00 15.35           C  
ATOM    153  O   ASN A  18       2.850  44.462  48.329  1.00 13.97           O  
ATOM    154  CB  ASN A  18       3.279  43.579  51.001  1.00 14.08           C  
ATOM    155  HB1 ASN A  18       3.254  43.074  51.995  1.00  0.00           H  
ATOM    156  HB2 ASN A  18       2.657  44.478  51.221  1.00  0.00           H  
ATOM    157  CG  ASN A  18       4.700  43.999  50.666  1.00 20.53           C  
ATOM    158  ND2 ASN A  18       5.508  43.144  50.068  1.00 10.97           N  
ATOM    159 1HD2 ASN A  18       6.462  43.426  49.843  1.00  0.00           H  
ATOM    160 2HD2 ASN A  18       5.240  42.193  49.815  1.00  0.00           H  
ATOM    161  OD1 ASN A  18       5.029  45.167  50.977  1.00 27.10           O  
ATOM    162  N   LEU A  19       3.270  42.390  47.597  1.00 13.63           N  
ATOM    163  HN  LEU A  19       3.237  41.391  47.800  1.00  0.00           H  
ATOM    164  CA  LEU A  19       3.680  42.825  46.248  1.00 15.25           C  
ATOM    165  HA  LEU A  19       4.444  43.622  46.405  1.00  0.00           H  
ATOM    166  C   LEU A  19       2.527  43.494  45.511  1.00 17.69           C  
ATOM    167  O   LEU A  19       2.736  44.589  44.987  1.00 12.37           O  
ATOM    168  CB  LEU A  19       4.376  41.734  45.423  1.00 14.26           C  
ATOM    169  HB1 LEU A  19       3.715  40.848  45.275  1.00  0.00           H  
ATOM    170  HB2 LEU A  19       4.494  42.040  44.357  1.00  0.00           H  
ATOM    171  CG  LEU A  19       5.741  41.329  46.056  1.00 18.17           C  
ATOM    172  HG  LEU A  19       5.543  40.853  47.045  1.00  0.00           H  
ATOM    173  CD1 LEU A  19       6.460  40.328  45.180  1.00 12.54           C  
ATOM    174 1HD1 LEU A  19       7.437  40.038  45.633  1.00  0.00           H  
ATOM    175 2HD1 LEU A  19       6.583  40.704  44.138  1.00  0.00           H  
ATOM    176 3HD1 LEU A  19       5.825  39.438  44.963  1.00  0.00           H  
ATOM    177  CD2 LEU A  19       6.644  42.537  46.275  1.00 16.06           C  
ATOM    178 1HD2 LEU A  19       7.621  42.247  46.728  1.00  0.00           H  
ATOM    179 2HD2 LEU A  19       6.133  43.322  46.880  1.00  0.00           H  
ATOM    180 3HD2 LEU A  19       6.789  43.112  45.331  1.00  0.00           H  
ATOM    181  N   PRO A  20       1.338  42.927  45.513  1.00 17.55           N  
ATOM    182  CA  PRO A  20       0.242  43.624  44.835  1.00 16.66           C  
ATOM    183  HA  PRO A  20       0.470  43.737  43.749  1.00  0.00           H  
ATOM    184  C   PRO A  20       0.029  45.000  45.477  1.00 16.91           C  
ATOM    185  O   PRO A  20      -0.255  45.982  44.715  1.00 15.74           O  
ATOM    186  CB  PRO A  20      -0.919  42.620  45.036  1.00 19.58           C  
ATOM    187  HB1 PRO A  20      -1.613  42.892  45.865  1.00  0.00           H  
ATOM    188  HB2 PRO A  20      -1.680  42.640  44.221  1.00  0.00           H  
ATOM    189  CG  PRO A  20      -0.251  41.283  45.214  1.00 22.09           C  
ATOM    190  HG1 PRO A  20      -0.043  40.749  44.257  1.00  0.00           H  
ATOM    191  HG2 PRO A  20      -0.913  40.501  45.654  1.00  0.00           H  
ATOM    192  CD  PRO A  20       0.997  41.579  46.044  1.00 18.91           C  
ATOM    193  HD1 PRO A  20       0.876  41.506  47.150  1.00  0.00           H  
ATOM    194  HD2 PRO A  20       1.808  40.816  45.995  1.00  0.00           H  
ATOM    195  N   ASN A  21       0.117  45.160  46.820  1.00 13.87           N  
ATOM    196  HN  ASN A  21       0.355  44.348  47.390  1.00  0.00           H  
ATOM    197  CA  ASN A  21      -0.109  46.419  47.483  1.00 13.71           C  
ATOM    198  HA  ASN A  21      -1.120  46.779  47.180  1.00  0.00           H  
ATOM    199  C   ASN A  21       0.903  47.429  46.979  1.00 12.18           C  
ATOM    200  O   ASN A  21       0.687  48.618  46.724  1.00 14.17           O  
ATOM    201  CB  ASN A  21      -0.087  46.349  49.033  1.00 15.88           C  
ATOM    202  HB1 ASN A  21      -0.855  45.637  49.415  1.00  0.00           H  
ATOM    203  HB2 ASN A  21       0.831  45.833  49.400  1.00  0.00           H  
ATOM    204  CG  ASN A  21      -0.239  47.703  49.665  1.00 25.30           C  
ATOM    205  ND2 ASN A  21       0.775  48.346  50.229  1.00 29.73           N  
ATOM    206 1HD2 ASN A  21       0.672  49.266  50.658  1.00  0.00           H  
ATOM    207 2HD2 ASN A  21       1.678  47.874  50.266  1.00  0.00           H  
ATOM    208  OD1 ASN A  21      -1.325  48.271  49.621  1.00 24.54           O  
ATOM    209  N   MET A  22       2.176  46.997  46.819  1.00 13.75           N  
ATOM    210  HN  MET A  22       2.416  46.032  47.048  1.00  0.00           H  
ATOM    211  CA  MET A  22       3.231  47.922  46.310  1.00 13.66           C  
ATOM    212  HA  MET A  22       3.264  48.813  46.980  1.00  0.00           H  
ATOM    213  C   MET A  22       2.938  48.404  44.892  1.00 17.14           C  
ATOM    214  O   MET A  22       3.203  49.541  44.519  1.00 14.83           O  
ATOM    215  CB  MET A  22       4.618  47.241  46.347  1.00 16.50           C  
ATOM    216  HB1 MET A  22       5.385  47.821  45.783  1.00  0.00           H  
ATOM    217  HB2 MET A  22       4.643  46.307  45.739  1.00  0.00           H  
ATOM    218  CG  MET A  22       5.042  46.990  47.826  1.00 21.28           C  
ATOM    219  HG1 MET A  22       4.326  46.290  48.317  1.00  0.00           H  
ATOM    220  HG2 MET A  22       4.868  47.907  48.436  1.00  0.00           H  
ATOM    221  SD  MET A  22       6.735  46.406  48.049  1.00 18.61           S  
ATOM    222  CE  MET A  22       7.583  47.957  47.972  1.00 19.49           C  
ATOM    223  HE1 MET A  22       8.629  47.596  48.110  1.00  0.00           H  
ATOM    224  HE2 MET A  22       7.236  48.742  48.683  1.00  0.00           H  
ATOM    225  HE3 MET A  22       7.392  48.577  47.065  1.00  0.00           H  
ATOM    226  N   LEU A  23       2.444  47.573  43.982  1.00 15.96           N  
ATOM    227  HN  LEU A  23       2.267  46.607  44.256  1.00  0.00           H  
ATOM    228  CA  LEU A  23       2.138  47.972  42.597  1.00 15.23           C  
ATOM    229  HA  LEU A  23       3.015  48.469  42.120  1.00  0.00           H  
ATOM    230  C   LEU A  23       0.935  48.925  42.669  1.00 15.12           C  
ATOM    231  O   LEU A  23       0.957  49.860  41.880  1.00 13.38           O  
ATOM    232  CB  LEU A  23       1.667  46.751  41.762  1.00 11.60           C  
ATOM    233  HB1 LEU A  23       0.910  46.144  42.311  1.00  0.00           H  
ATOM    234  HB2 LEU A  23       1.038  47.062  40.896  1.00  0.00           H  
ATOM    235  CG  LEU A  23       2.878  45.888  41.311  1.00 15.67           C  
ATOM    236  HG  LEU A  23       3.527  45.717  42.202  1.00  0.00           H  
ATOM    237  CD1 LEU A  23       2.449  44.525  40.777  1.00 18.27           C  
ATOM    238 1HD1 LEU A  23       1.843  43.987  41.543  1.00  0.00           H  
ATOM    239 2HD1 LEU A  23       3.319  43.919  40.432  1.00  0.00           H  
ATOM    240 3HD1 LEU A  23       1.912  44.609  39.803  1.00  0.00           H  
ATOM    241  CD2 LEU A  23       3.696  46.615  40.277  1.00 12.49           C  
ATOM    242 1HD2 LEU A  23       4.010  47.611  40.667  1.00  0.00           H  
ATOM    243 2HD2 LEU A  23       3.159  46.699  39.303  1.00  0.00           H  
ATOM    244 3HD2 LEU A  23       4.566  46.009  39.932  1.00  0.00           H  
ATOM    245  N   ARG A  24      -0.037  48.696  43.563  1.00 15.28           N  
ATOM    246  HN  ARG A  24      -0.027  47.862  44.151  1.00  0.00           H  
ATOM    247  CA  ARG A  24      -1.128  49.696  43.669  1.00 17.20           C  
ATOM    248  HA  ARG A  24      -1.658  49.809  42.695  1.00  0.00           H  
ATOM    249  C   ARG A  24      -0.533  51.023  44.118  1.00 14.96           C  
ATOM    250  O   ARG A  24      -0.957  52.084  43.601  1.00 17.10           O  
ATOM    251  CB  ARG A  24      -2.098  49.229  44.768  1.00 21.80           C  
ATOM    252  HB1 ARG A  24      -2.698  50.085  45.154  1.00  0.00           H  
ATOM    253  HB2 ARG A  24      -1.542  48.959  45.696  1.00  0.00           H  
ATOM    254  CG  ARG A  24      -2.998  48.098  44.336  1.00 29.33           C  
ATOM    255  HG1 ARG A  24      -3.364  48.231  43.291  1.00  0.00           H  
ATOM    256  HG2 ARG A  24      -2.434  47.147  44.191  1.00  0.00           H  
ATOM    257  CD  ARG A  24      -4.155  47.934  45.334  1.00 42.25           C  
ATOM    258  HD1 ARG A  24      -4.875  47.172  44.956  1.00  0.00           H  
ATOM    259  HD2 ARG A  24      -4.799  48.844  45.319  1.00  0.00           H  
ATOM    260  NE  ARG A  24      -3.778  47.619  46.706  1.00 45.93           N  
ATOM    261  HE  ARG A  24      -3.711  48.414  47.341  1.00  0.00           H  
ATOM    262  CZ  ARG A  24      -3.509  46.423  47.240  1.00 53.73           C  
ATOM    263  NH1 ARG A  24      -3.639  45.303  46.512  1.00 50.30           N  
ATOM    264 1HH1 ARG A  24      -3.930  45.407  45.540  1.00  0.00           H  
ATOM    265 2HH1 ARG A  24      -3.434  44.391  46.919  1.00  0.00           H  
ATOM    266  NH2 ARG A  24      -3.126  46.286  48.518  1.00 50.96           N  
ATOM    267 1HH2 ARG A  24      -3.027  47.137  49.071  1.00  0.00           H  
ATOM    268 2HH2 ARG A  24      -2.921  45.374  48.925  1.00  0.00           H  
ATOM    269  N   ASP A  25       0.354  51.103  45.089  1.00 16.62           N  
ATOM    270  HN  ASP A  25       0.646  50.243  45.552  1.00  0.00           H  
ATOM    271  CA  ASP A  25       0.945  52.379  45.538  1.00 17.79           C  
ATOM    272  HA  ASP A  25       0.114  53.045  45.869  1.00  0.00           H  
ATOM    273  C   ASP A  25       1.640  53.046  44.340  1.00 16.33           C  
ATOM    274  O   ASP A  25       1.603  54.270  44.113  1.00 12.80           O  
ATOM    275  CB  ASP A  25       1.931  52.219  46.724  1.00 11.85           C  
ATOM    276  HB1 ASP A  25       2.626  53.089  46.773  1.00  0.00           H  
ATOM    277  HB2 ASP A  25       2.662  51.403  46.516  1.00  0.00           H  
ATOM    278  CG  ASP A  25       1.261  52.000  48.065  1.00 18.95           C  
ATOM    279  OD1 ASP A  25       0.028  52.207  48.165  1.00 19.59           O  
ATOM    280  OD2 ASP A  25       1.893  51.537  49.044  1.00 20.23           O  
ATOM    281  N   LEU A  26       2.365  52.225  43.535  1.00 15.03           N  
ATOM    282  HN  LEU A  26       2.444  51.236  43.770  1.00  0.00           H  
ATOM    283  CA  LEU A  26       3.034  52.735  42.338  1.00 14.21           C  
ATOM    284  HA  LEU A  26       3.687  53.585  42.646  1.00  0.00           H  
ATOM    285  C   LEU A  26       2.030  53.262  41.315  1.00 14.15           C  
ATOM    286  O   LEU A  26       2.338  54.334  40.736  1.00 12.27           O  
ATOM    287  CB  LEU A  26       3.935  51.653  41.688  1.00 13.29           C  
ATOM    288  HB1 LEU A  26       4.553  51.167  42.479  1.00  0.00           H  
ATOM    289  HB2 LEU A  26       3.301  50.796  41.360  1.00  0.00           H  
ATOM    290  CG  LEU A  26       4.850  52.084  40.521  1.00  9.46           C  
ATOM    291  HG  LEU A  26       4.216  52.431  39.672  1.00  0.00           H  
ATOM    292  CD1 LEU A  26       5.884  53.135  40.823  1.00 13.76           C  
ATOM    293 1HD1 LEU A  26       5.324  54.047  41.137  1.00  0.00           H  
ATOM    294 2HD1 LEU A  26       6.588  53.318  39.978  1.00  0.00           H  
ATOM    295 3HD1 LEU A  26       6.645  52.805  41.568  1.00  0.00           H  
ATOM    296  CD2 LEU A  26       5.623  50.825  40.088  1.00 13.48           C  
ATOM    297 1HD2 LEU A  26       4.857  50.046  39.864  1.00  0.00           H  
ATOM    298 2HD2 LEU A  26       6.384  50.495  40.833  1.00  0.00           H  
ATOM    299 3HD2 LEU A  26       6.327  51.008  39.243  1.00  0.00           H  
ATOM    300  N   ARG A  27       0.890  52.605  41.014  1.00 13.77           N  
ATOM    301  HN  ARG A  27       0.710  51.712  41.474  1.00  0.00           H  
ATOM    302  CA  ARG A  27      -0.092  53.104  40.070  1.00 16.10           C  
ATOM    303  HA  ARG A  27       0.427  53.356  39.116  1.00  0.00           H  
ATOM    304  C   ARG A  27      -0.764  54.393  40.627  1.00 17.43           C  
ATOM    305  O   ARG A  27      -0.962  55.317  39.833  1.00 16.50           O  
ATOM    306  CB  ARG A  27      -1.199  52.071  39.771  1.00 15.04           C  
ATOM    307  HB1 ARG A  27      -1.754  51.770  40.690  1.00  0.00           H  
ATOM    308  HB2 ARG A  27      -2.052  52.518  39.209  1.00  0.00           H  
ATOM    309  CG  ARG A  27      -0.573  50.831  39.018  1.00 13.93           C  
ATOM    310  HG1 ARG A  27       0.256  50.330  39.570  1.00  0.00           H  
ATOM    311  HG2 ARG A  27       0.026  51.097  38.116  1.00  0.00           H  
ATOM    312  CD  ARG A  27      -1.789  49.916  38.728  1.00 15.83           C  
ATOM    313  HD1 ARG A  27      -2.580  50.443  38.146  1.00  0.00           H  
ATOM    314  HD2 ARG A  27      -2.381  49.702  39.648  1.00  0.00           H  
ATOM    315  NE  ARG A  27      -1.340  48.687  38.062  1.00 14.27           N  
ATOM    316  HE  ARG A  27      -1.285  47.862  38.659  1.00  0.00           H  
ATOM    317  CZ  ARG A  27      -0.992  48.494  36.783  1.00 17.14           C  
ATOM    318  NH1 ARG A  27      -0.963  49.514  35.895  1.00 14.15           N  
ATOM    319 1HH1 ARG A  27      -1.321  50.437  36.141  1.00  0.00           H  
ATOM    320 2HH1 ARG A  27      -0.698  49.367  34.921  1.00  0.00           H  
ATOM    321  NH2 ARG A  27      -0.509  47.250  36.452  1.00 14.47           N  
ATOM    322 1HH2 ARG A  27      -0.531  46.481  37.122  1.00  0.00           H  
ATOM    323 2HH2 ARG A  27      -0.244  47.103  35.478  1.00  0.00           H  
ATOM    324  N   ASP A  28      -0.990  54.453  41.949  1.00 15.98           N  
ATOM    325  HN  ASP A  28      -0.743  53.657  42.537  1.00  0.00           H  
ATOM    326  CA  ASP A  28      -1.591  55.654  42.567  1.00 16.94           C  
ATOM    327  HA  ASP A  28      -2.527  55.900  42.014  1.00  0.00           H  
ATOM    328  C   ASP A  28      -0.629  56.828  42.424  1.00 15.71           C  
ATOM    329  O   ASP A  28      -1.114  57.928  42.088  1.00 16.99           O  
ATOM    330  CB  ASP A  28      -1.958  55.402  44.059  1.00 19.33           C  
ATOM    331  HB1 ASP A  28      -1.074  54.988  44.597  1.00  0.00           H  
ATOM    332  HB2 ASP A  28      -2.078  56.378  44.585  1.00  0.00           H  
ATOM    333  CG  ASP A  28      -3.172  54.527  44.323  1.00 31.52           C  
ATOM    334  OD1 ASP A  28      -3.903  54.110  43.378  1.00 37.18           O  
ATOM    335  OD2 ASP A  28      -3.495  54.168  45.503  1.00 38.77           O  
ATOM    336  N   ALA A  29       0.711  56.629  42.641  1.00 13.62           N  
ATOM    337  HN  ALA A  29       1.066  55.727  42.959  1.00  0.00           H  
ATOM    338  CA  ALA A  29       1.602  57.742  42.404  1.00 13.56           C  
ATOM    339  HA  ALA A  29       1.283  58.613  43.023  1.00  0.00           H  
ATOM    340  C   ALA A  29       1.590  58.133  40.934  1.00 16.05           C  
ATOM    341  O   ALA A  29       1.686  59.327  40.637  1.00 16.65           O  
ATOM    342  CB  ALA A  29       3.024  57.357  42.765  1.00 16.56           C  
ATOM    343  HB1 ALA A  29       3.711  58.216  42.582  1.00  0.00           H  
ATOM    344  HB2 ALA A  29       3.355  56.436  42.231  1.00  0.00           H  
ATOM    345  HB3 ALA A  29       3.101  56.976  43.810  1.00  0.00           H  
ATOM    346  N   PHE A  30       1.563  57.269  39.908  1.00 17.54           N  
ATOM    347  HN  PHE A  30       1.533  56.263  40.075  1.00  0.00           H  
ATOM    348  CA  PHE A  30       1.577  57.805  38.528  1.00 12.07           C  
ATOM    349  HA  PHE A  30       2.448  58.486  38.383  1.00  0.00           H  
ATOM    350  C   PHE A  30       0.281  58.536  38.254  1.00 15.54           C  
ATOM    351  O   PHE A  30       0.240  59.469  37.429  1.00 15.13           O  
ATOM    352  CB  PHE A  30       1.699  56.578  37.618  1.00 16.74           C  
ATOM    353  HB1 PHE A  30       2.679  56.061  37.742  1.00  0.00           H  
ATOM    354  HB2 PHE A  30       1.034  55.746  37.947  1.00  0.00           H  
ATOM    355  CG  PHE A  30       1.442  56.977  36.166  1.00 16.12           C  
ATOM    356  CD1 PHE A  30       2.302  57.880  35.578  1.00 15.19           C  
ATOM    357  HD1 PHE A  30       3.148  58.312  36.138  1.00  0.00           H  
ATOM    358  CD2 PHE A  30       0.362  56.389  35.490  1.00 15.26           C  
ATOM    359  HD2 PHE A  30      -0.318  55.692  36.007  1.00  0.00           H  
ATOM    360  CE1 PHE A  30       2.058  58.231  34.229  1.00 14.63           C  
ATOM    361  HE1 PHE A  30       2.682  58.996  33.737  1.00  0.00           H  
ATOM    362  CE2 PHE A  30       0.172  56.711  34.144  1.00 18.33           C  
ATOM    363  HE2 PHE A  30      -0.657  56.252  33.579  1.00  0.00           H  
ATOM    364  CZ  PHE A  30       1.024  57.607  33.518  1.00 16.21           C  
ATOM    365  HZ  PHE A  30       0.887  57.832  32.447  1.00  0.00           H  
ATOM    366  N   SER A  31      -0.833  58.116  38.819  1.00 14.81           N  
ATOM    367  HN  SER A  31      -0.800  57.308  39.441  1.00  0.00           H  
ATOM    368  CA  SER A  31      -2.123  58.782  38.576  1.00 19.30           C  
ATOM    369  HA  SER A  31      -2.333  58.702  37.484  1.00  0.00           H  
ATOM    370  C   SER A  31      -2.021  60.292  38.912  1.00 22.66           C  
ATOM    371  O   SER A  31      -2.731  61.107  38.315  1.00 20.51           O  
ATOM    372  CB  SER A  31      -3.315  58.151  39.312  1.00 16.29           C  
ATOM    373  HB1 SER A  31      -4.282  58.439  38.837  1.00  0.00           H  
ATOM    374  HB2 SER A  31      -3.357  57.050  39.144  1.00  0.00           H  
ATOM    375  OG  SER A  31      -3.311  58.469  40.737  1.00 26.46           O  
ATOM    376  HG  SER A  31      -4.048  58.079  41.192  1.00  0.00           H  
ATOM    377  N   ARG A  32      -1.156  60.690  39.861  1.00 25.31           N  
ATOM    378  HN  ARG A  32      -0.587  59.994  40.342  1.00  0.00           H  
ATOM    379  CA  ARG A  32      -1.012  62.126  40.223  1.00 22.94           C  
ATOM    380  HA  ARG A  32      -2.041  62.532  40.360  1.00  0.00           H  
ATOM    381  C   ARG A  32      -0.346  62.960  39.146  1.00 26.52           C  
ATOM    382  O   ARG A  32      -0.368  64.223  39.148  1.00 25.76           O  
ATOM    383  CB  ARG A  32      -0.337  62.128  41.613  1.00 17.57           C  
ATOM    384  HB1 ARG A  32       0.087  63.118  41.903  1.00  0.00           H  
ATOM    385  HB2 ARG A  32       0.621  61.559  41.645  1.00  0.00           H  
ATOM    386  CG  ARG A  32      -1.413  61.596  42.604  1.00 16.79           C  
ATOM    387  HG1 ARG A  32      -1.569  60.502  42.452  1.00  0.00           H  
ATOM    388  HG2 ARG A  32      -2.421  61.978  42.319  1.00  0.00           H  
ATOM    389  CD  ARG A  32      -1.142  61.882  44.040  1.00 29.28           C  
ATOM    390  HD1 ARG A  32      -2.096  61.978  44.610  1.00  0.00           H  
ATOM    391  HD2 ARG A  32      -0.744  62.916  44.168  1.00  0.00           H  
ATOM    392  NE  ARG A  32      -0.265  60.914  44.668  1.00 31.21           N  
ATOM    393  HE  ARG A  32       0.727  61.136  44.590  1.00  0.00           H  
ATOM    394  CZ  ARG A  32      -0.521  59.792  45.325  1.00 20.99           C  
ATOM    395  NH1 ARG A  32      -1.776  59.442  45.572  1.00 31.67           N  
ATOM    396 1HH1 ARG A  32      -1.973  58.578  46.078  1.00  0.00           H  
ATOM    397 2HH1 ARG A  32      -2.542  60.045  45.272  1.00  0.00           H  
ATOM    398  NH2 ARG A  32       0.460  59.019  45.709  1.00 21.92           N  
ATOM    399 1HH2 ARG A  32       0.263  58.155  46.215  1.00  0.00           H  
ATOM    400 2HH2 ARG A  32       1.425  59.288  45.519  1.00  0.00           H  
ATOM    401  N   VAL A  33       0.283  62.291  38.137  1.00 23.53           N  
ATOM    402  HN  VAL A  33       0.318  61.272  38.166  1.00  0.00           H  
ATOM    403  CA  VAL A  33       0.911  62.994  37.010  1.00 22.07           C  
ATOM    404  HA  VAL A  33       0.629  64.066  37.128  1.00  0.00           H  
ATOM    405  C   VAL A  33       0.478  62.602  35.571  1.00 21.61           C  
ATOM    406  O   VAL A  33       0.923  63.139  34.502  1.00 18.97           O  
ATOM    407  CB  VAL A  33       2.445  62.960  37.053  1.00 19.15           C  
ATOM    408  HB  VAL A  33       2.852  63.665  36.291  1.00  0.00           H  
ATOM    409  CG1 VAL A  33       2.977  63.355  38.455  1.00 21.29           C  
ATOM    410 1HG1 VAL A  33       4.091  63.330  38.486  1.00  0.00           H  
ATOM    411 2HG1 VAL A  33       2.531  62.721  39.256  1.00  0.00           H  
ATOM    412 3HG1 VAL A  33       2.580  64.345  38.780  1.00  0.00           H  
ATOM    413  CG2 VAL A  33       2.978  61.560  36.782  1.00 19.64           C  
ATOM    414 1HG2 VAL A  33       4.092  61.535  36.813  1.00  0.00           H  
ATOM    415 2HG2 VAL A  33       2.587  61.153  35.820  1.00  0.00           H  
ATOM    416 3HG2 VAL A  33       2.533  60.812  37.479  1.00  0.00           H  
ATOM    417  N   LYS A  34      -0.492  61.677  35.526  1.00 18.81           N  
ATOM    418  HN  LYS A  34      -0.894  61.330  36.397  1.00  0.00           H  
ATOM    419  CA  LYS A  34      -0.991  61.149  34.234  1.00 22.38           C  
ATOM    420  HA  LYS A  34      -0.111  60.719  33.701  1.00  0.00           H  
ATOM    421  C   LYS A  34      -1.595  62.202  33.307  1.00 23.52           C  
ATOM    422  O   LYS A  34      -1.217  62.240  32.124  1.00 24.10           O  
ATOM    423  CB  LYS A  34      -1.972  59.988  34.480  1.00 19.25           C  
ATOM    424  HB1 LYS A  34      -1.528  59.260  35.198  1.00  0.00           H  
ATOM    425  HB2 LYS A  34      -2.845  60.346  35.075  1.00  0.00           H  
ATOM    426  CG  LYS A  34      -2.453  59.264  33.239  1.00 35.19           C  
ATOM    427  HG1 LYS A  34      -2.599  60.000  32.414  1.00  0.00           H  
ATOM    428  HG2 LYS A  34      -1.621  58.649  32.824  1.00  0.00           H  
ATOM    429  CD  LYS A  34      -3.688  58.410  33.372  1.00 37.72           C  
ATOM    430  HD1 LYS A  34      -3.619  57.520  32.703  1.00  0.00           H  
ATOM    431  HD2 LYS A  34      -3.704  57.903  34.365  1.00  0.00           H  
ATOM    432  CE  LYS A  34      -4.988  59.146  33.136  1.00 44.30           C  
ATOM    433  HE1 LYS A  34      -4.959  59.686  32.161  1.00  0.00           H  
ATOM    434  HE2 LYS A  34      -5.812  58.424  32.929  1.00  0.00           H  
ATOM    435  NZ  LYS A  34      -5.376  60.081  34.241  1.00 51.23           N  
ATOM    436  HZ1 LYS A  34      -6.253  60.577  34.082  1.00  0.00           H  
ATOM    437  HZ2 LYS A  34      -4.622  60.741  34.431  1.00  0.00           H  
ATOM    438  HZ3 LYS A  34      -5.403  59.587  35.133  1.00  0.00           H  
ATOM    439  N   THR A  35      -2.474  63.086  33.785  1.00 22.16           N  
ATOM    440  HN  THR A  35      -2.776  63.046  34.758  1.00  0.00           H  
ATOM    441  CA  THR A  35      -3.001  64.126  32.872  1.00 23.60           C  
ATOM    442  HA  THR A  35      -3.567  63.650  32.038  1.00  0.00           H  
ATOM    443  C   THR A  35      -1.974  65.102  32.314  1.00 24.89           C  
ATOM    444  O   THR A  35      -1.967  65.490  31.126  1.00 25.40           O  
ATOM    445  CB  THR A  35      -3.962  64.994  33.741  1.00 29.41           C  
ATOM    446  HB  THR A  35      -3.391  65.468  34.573  1.00  0.00           H  
ATOM    447  CG2 THR A  35      -4.546  66.073  32.840  1.00 31.05           C  
ATOM    448 1HG2 THR A  35      -5.233  66.694  33.461  1.00  0.00           H  
ATOM    449 2HG2 THR A  35      -5.038  65.659  31.929  1.00  0.00           H  
ATOM    450 3HG2 THR A  35      -3.764  66.676  32.322  1.00  0.00           H  
ATOM    451  OG1 THR A  35      -4.944  64.090  34.281  1.00 31.52           O  
ATOM    452  HG1 THR A  35      -5.529  64.619  34.810  1.00  0.00           H  
ATOM    453  N   PHE A  36      -1.105  65.632  33.195  1.00 20.74           N  
ATOM    454  HN  PHE A  36      -1.153  65.397  34.186  1.00  0.00           H  
ATOM    455  CA  PHE A  36      -0.094  66.551  32.690  1.00 21.45           C  
ATOM    456  HA  PHE A  36      -0.608  67.471  32.325  1.00  0.00           H  
ATOM    457  C   PHE A  36       0.599  65.891  31.508  1.00 22.51           C  
ATOM    458  O   PHE A  36       0.708  66.433  30.396  1.00 20.21           O  
ATOM    459  CB  PHE A  36       0.887  66.959  33.833  1.00 19.79           C  
ATOM    460  HB1 PHE A  36       1.268  66.051  34.355  1.00  0.00           H  
ATOM    461  HB2 PHE A  36       0.326  67.442  34.667  1.00  0.00           H  
ATOM    462  CG  PHE A  36       2.036  67.832  33.405  1.00 24.20           C  
ATOM    463  CD1 PHE A  36       1.879  69.229  33.390  1.00 28.55           C  
ATOM    464  HD1 PHE A  36       0.934  69.670  33.749  1.00  0.00           H  
ATOM    465  CD2 PHE A  36       3.268  67.371  32.999  1.00 18.37           C  
ATOM    466  HD2 PHE A  36       3.441  66.282  32.993  1.00  0.00           H  
ATOM    467  CE1 PHE A  36       2.896  70.070  32.929  1.00 28.66           C  
ATOM    468  HE1 PHE A  36       2.704  71.154  32.863  1.00  0.00           H  
ATOM    469  CE2 PHE A  36       4.297  68.197  32.600  1.00 27.56           C  
ATOM    470  HE2 PHE A  36       5.265  67.754  32.313  1.00  0.00           H  
ATOM    471  CZ  PHE A  36       4.138  69.585  32.552  1.00 27.22           C  
ATOM    472  HZ  PHE A  36       4.954  70.255  32.233  1.00  0.00           H  
ATOM    473  N   PHE A  37       1.107  64.653  31.694  1.00 18.15           N  
ATOM    474  HN  PHE A  37       0.964  64.154  32.572  1.00  0.00           H  
ATOM    475  CA  PHE A  37       1.874  64.044  30.592  1.00 19.45           C  
ATOM    476  HA  PHE A  37       2.493  64.884  30.200  1.00  0.00           H  
ATOM    477  C   PHE A  37       1.067  63.600  29.397  1.00 19.79           C  
ATOM    478  O   PHE A  37       1.593  63.667  28.266  1.00 17.59           O  
ATOM    479  CB  PHE A  37       2.903  63.035  31.097  1.00 19.57           C  
ATOM    480  HB1 PHE A  37       3.329  62.453  30.247  1.00  0.00           H  
ATOM    481  HB2 PHE A  37       2.400  62.212  31.657  1.00  0.00           H  
ATOM    482  CG  PHE A  37       4.000  63.637  31.922  1.00 16.53           C  
ATOM    483  CD1 PHE A  37       5.037  64.337  31.319  1.00 23.20           C  
ATOM    484  HD1 PHE A  37       5.054  64.409  30.219  1.00  0.00           H  
ATOM    485  CD2 PHE A  37       4.015  63.492  33.297  1.00 17.45           C  
ATOM    486  HD2 PHE A  37       3.240  62.896  33.808  1.00  0.00           H  
ATOM    487  CE1 PHE A  37       6.059  64.953  32.043  1.00 22.22           C  
ATOM    488  HE1 PHE A  37       6.836  65.541  31.527  1.00  0.00           H  
ATOM    489  CE2 PHE A  37       5.041  64.122  34.035  1.00 14.15           C  
ATOM    490  HE2 PHE A  37       5.014  64.063  35.136  1.00  0.00           H  
ATOM    491  CZ  PHE A  37       6.080  64.812  33.431  1.00 21.50           C  
ATOM    492  HZ  PHE A  37       6.901  65.238  34.031  1.00  0.00           H  
ATOM    493  N   GLN A  38      -0.202  63.202  29.526  1.00 19.44           N  
ATOM    494  HN  GLN A  38      -0.631  63.130  30.448  1.00  0.00           H  
ATOM    495  CA  GLN A  38      -0.954  62.876  28.342  1.00 21.76           C  
ATOM    496  HA  GLN A  38      -0.459  62.081  27.737  1.00  0.00           H  
ATOM    497  C   GLN A  38      -1.223  64.130  27.525  1.00 22.48           C  
ATOM    498  O   GLN A  38      -1.265  64.106  26.296  1.00 22.89           O  
ATOM    499  CB  GLN A  38      -2.389  62.501  28.720  1.00 26.42           C  
ATOM    500  HB1 GLN A  38      -2.768  63.142  29.550  1.00  0.00           H  
ATOM    501  HB2 GLN A  38      -3.108  62.802  27.922  1.00  0.00           H  
ATOM    502  CG  GLN A  38      -2.527  61.030  29.056  1.00 39.05           C  
ATOM    503  HG1 GLN A  38      -2.312  60.365  28.187  1.00  0.00           H  
ATOM    504  HG2 GLN A  38      -1.717  60.661  29.727  1.00  0.00           H  
ATOM    505  CD  GLN A  38      -3.919  60.816  29.635  1.00 39.16           C  
ATOM    506  NE2 GLN A  38      -4.553  61.931  29.964  1.00 34.99           N  
ATOM    507 1HE2 GLN A  38      -4.257  62.902  29.863  1.00  0.00           H  
ATOM    508 2HE2 GLN A  38      -5.485  61.788  30.352  1.00  0.00           H  
ATOM    509  OE1 GLN A  38      -4.276  59.646  29.757  1.00 39.10           O  
ATOM    510  N   MET A  39      -1.413  65.280  28.185  1.00 24.05           N  
ATOM    511  HN  MET A  39      -1.411  65.302  29.205  1.00  0.00           H  
ATOM    512  CA  MET A  39      -1.624  66.504  27.410  1.00 25.10           C  
ATOM    513  HA  MET A  39      -2.396  66.302  26.631  1.00  0.00           H  
ATOM    514  C   MET A  39      -0.353  66.979  26.719  1.00 27.48           C  
ATOM    515  O   MET A  39      -0.395  67.410  25.561  1.00 27.11           O  
ATOM    516  CB  MET A  39      -2.143  67.599  28.333  1.00 35.08           C  
ATOM    517  HB1 MET A  39      -1.412  67.900  29.119  1.00  0.00           H  
ATOM    518  HB2 MET A  39      -2.227  68.594  27.838  1.00  0.00           H  
ATOM    519  CG  MET A  39      -3.467  67.086  28.897  1.00 51.85           C  
ATOM    520  HG1 MET A  39      -3.964  66.345  28.228  1.00  0.00           H  
ATOM    521  HG2 MET A  39      -3.331  66.420  29.781  1.00  0.00           H  
ATOM    522  SD  MET A  39      -4.516  68.525  29.255  1.00 76.99           S  
ATOM    523  CE  MET A  39      -5.908  67.600  29.956  1.00 78.25           C  
ATOM    524  HE1 MET A  39      -6.552  68.483  30.176  1.00  0.00           H  
ATOM    525  HE2 MET A  39      -5.686  66.908  30.802  1.00  0.00           H  
ATOM    526  HE3 MET A  39      -6.350  66.791  29.329  1.00  0.00           H  
ATOM    527  N   LYS A  40       0.837  66.918  27.329  1.00 22.90           N  
ATOM    528  HN  LYS A  40       0.877  66.603  28.298  1.00  0.00           H  
ATOM    529  CA  LYS A  40       2.070  67.284  26.661  1.00 25.32           C  
ATOM    530  HA  LYS A  40       2.025  68.353  26.348  1.00  0.00           H  
ATOM    531  C   LYS A  40       2.387  66.403  25.448  1.00 23.82           C  
ATOM    532  O   LYS A  40       3.121  66.784  24.528  1.00 22.65           O  
ATOM    533  CB  LYS A  40       3.251  67.077  27.655  1.00 32.05           C  
ATOM    534  HB1 LYS A  40       4.201  66.923  27.092  1.00  0.00           H  
ATOM    535  HB2 LYS A  40       3.157  66.086  28.158  1.00  0.00           H  
ATOM    536  CG  LYS A  40       3.432  68.176  28.695  1.00 37.53           C  
ATOM    537  HG1 LYS A  40       4.110  67.887  29.532  1.00  0.00           H  
ATOM    538  HG2 LYS A  40       2.521  68.356  29.313  1.00  0.00           H  
ATOM    539  CD  LYS A  40       3.902  69.411  27.932  1.00 45.97           C  
ATOM    540  HD1 LYS A  40       3.457  69.432  26.910  1.00  0.00           H  
ATOM    541  HD2 LYS A  40       4.981  69.320  27.667  1.00  0.00           H  
ATOM    542  CE  LYS A  40       3.640  70.721  28.653  1.00 56.78           C  
ATOM    543  HE1 LYS A  40       3.681  71.577  27.939  1.00  0.00           H  
ATOM    544  HE2 LYS A  40       2.572  70.790  28.967  1.00  0.00           H  
ATOM    545  NZ  LYS A  40       4.546  70.962  29.816  1.00 61.23           N  
ATOM    546  HZ1 LYS A  40       4.370  71.842  30.300  1.00  0.00           H  
ATOM    547  HZ2 LYS A  40       5.523  70.899  29.529  1.00  0.00           H  
ATOM    548  HZ3 LYS A  40       4.508  70.179  30.469  1.00  0.00           H  
ATOM    549  N   ASP A  41       2.059  65.081  25.569  1.00 21.38           N  
ATOM    550  HN  ASP A  41       1.586  64.748  26.409  1.00  0.00           H  
ATOM    551  CA  ASP A  41       2.387  64.141  24.491  1.00 15.94           C  
ATOM    552  HA  ASP A  41       3.410  64.352  24.100  1.00  0.00           H  
ATOM    553  C   ASP A  41       1.355  64.322  23.376  1.00 19.10           C  
ATOM    554  O   ASP A  41       0.170  64.027  23.575  1.00 20.25           O  
ATOM    555  CB  ASP A  41       2.325  62.710  25.050  1.00 21.02           C  
ATOM    556  HB1 ASP A  41       3.043  62.595  25.896  1.00  0.00           H  
ATOM    557  HB2 ASP A  41       1.363  62.548  25.589  1.00  0.00           H  
ATOM    558  CG  ASP A  41       2.543  61.613  24.022  1.00 21.57           C  
ATOM    559  OD1 ASP A  41       3.096  61.855  22.915  1.00 19.33           O  
ATOM    560  OD2 ASP A  41       2.247  60.431  24.416  1.00 23.19           O  
ATOM    561  N   GLN A  42       1.824  64.767  22.219  1.00 21.23           N  
ATOM    562  HN  GLN A  42       2.821  64.922  22.068  1.00  0.00           H  
ATOM    563  CA  GLN A  42       0.828  65.026  21.160  1.00 24.31           C  
ATOM    564  HA  GLN A  42      -0.197  65.026  21.600  1.00  0.00           H  
ATOM    565  C   GLN A  42       0.898  64.024  20.032  1.00 21.24           C  
ATOM    566  O   GLN A  42       0.344  64.224  18.933  1.00 19.93           O  
ATOM    567  CB  GLN A  42       1.167  66.428  20.641  1.00 26.70           C  
ATOM    568  HB1 GLN A  42       0.244  66.989  20.364  1.00  0.00           H  
ATOM    569  HB2 GLN A  42       1.533  67.084  21.465  1.00  0.00           H  
ATOM    570  CG  GLN A  42       2.153  66.393  19.489  1.00 50.81           C  
ATOM    571  HG  GLN A  42       1.796  65.934  18.552  1.00  0.00           H  
ATOM    572  CD  GLN A  42       3.568  66.917  19.483  1.00 62.00           C  
ATOM    573  NE2 GLN A  42       3.828  67.982  20.263  1.00 69.03           N  
ATOM    574 1HE2 GLN A  42       4.785  68.336  20.259  1.00  0.00           H  
ATOM    575 2HE2 GLN A  42       3.065  68.356  20.828  1.00  0.00           H  
ATOM    576  OE1 GLN A  42       4.501  66.460  18.792  1.00 59.03           O  
ATOM    577  N   LEU A  43       1.569  62.898  20.269  1.00 21.83           N  
ATOM    578  HN  LEU A  43       2.011  62.774  21.180  1.00  0.00           H  
ATOM    579  CA  LEU A  43       1.697  61.827  19.269  1.00 20.23           C  
ATOM    580  HA  LEU A  43       1.352  62.235  18.290  1.00  0.00           H  
ATOM    581  C   LEU A  43       0.845  60.574  19.582  1.00 20.42           C  
ATOM    582  O   LEU A  43       0.551  60.261  20.746  1.00 20.20           O  
ATOM    583  CB  LEU A  43       3.106  61.285  19.072  1.00 20.77           C  
ATOM    584  HB1 LEU A  43       3.392  60.607  19.910  1.00  0.00           H  
ATOM    585  HB2 LEU A  43       3.137  60.556  18.229  1.00  0.00           H  
ATOM    586  CG  LEU A  43       4.151  62.385  18.880  1.00 24.33           C  
ATOM    587  HG  LEU A  43       3.958  63.190  19.627  1.00  0.00           H  
ATOM    588  CD1 LEU A  43       5.530  61.824  19.127  1.00 22.08           C  
ATOM    589 1HD1 LEU A  43       6.292  62.626  18.987  1.00  0.00           H  
ATOM    590 2HD1 LEU A  43       5.740  60.930  18.494  1.00  0.00           H  
ATOM    591 3HD1 LEU A  43       5.612  61.336  20.126  1.00  0.00           H  
ATOM    592  CD2 LEU A  43       4.051  62.988  17.480  1.00 25.82           C  
ATOM    593 1HD2 LEU A  43       4.813  63.790  17.340  1.00  0.00           H  
ATOM    594 2HD2 LEU A  43       3.021  63.354  17.261  1.00  0.00           H  
ATOM    595 3HD2 LEU A  43       4.123  62.207  16.688  1.00  0.00           H  
ATOM    596  N   ASP A  44       0.450  59.882  18.508  1.00 19.63           N  
ATOM    597  HN  ASP A  44       0.708  60.190  17.570  1.00  0.00           H  
ATOM    598  CA  ASP A  44      -0.353  58.682  18.696  1.00 20.53           C  
ATOM    599  HA  ASP A  44      -0.687  58.702  19.760  1.00  0.00           H  
ATOM    600  C   ASP A  44       0.507  57.431  18.553  1.00 18.75           C  
ATOM    601  O   ASP A  44      -0.117  56.390  18.772  1.00 21.78           O  
ATOM    602  CB  ASP A  44      -1.625  58.545  17.862  1.00 18.76           C  
ATOM    603  HB1 ASP A  44      -2.218  57.663  18.197  1.00  0.00           H  
ATOM    604  HB2 ASP A  44      -2.343  59.361  18.109  1.00  0.00           H  
ATOM    605  CG  ASP A  44      -1.383  58.485  16.366  1.00 23.62           C  
ATOM    606  OD1 ASP A  44      -0.243  58.148  15.976  1.00 23.88           O  
ATOM    607  OD2 ASP A  44      -2.309  58.812  15.606  1.00 26.46           O  
ATOM    608  N   ASN A  45       1.785  57.472  18.237  1.00 17.24           N  
ATOM    609  HN  ASN A  45       2.255  58.360  18.063  1.00  0.00           H  
ATOM    610  CA  ASN A  45       2.510  56.202  18.143  1.00 17.79           C  
ATOM    611  HA  ASN A  45       1.837  55.463  17.648  1.00  0.00           H  
ATOM    612  C   ASN A  45       2.936  55.611  19.504  1.00 17.49           C  
ATOM    613  O   ASN A  45       3.123  56.296  20.510  1.00 15.67           O  
ATOM    614  CB  ASN A  45       3.787  56.279  17.331  1.00 25.33           C  
ATOM    615  HB1 ASN A  45       4.384  55.342  17.426  1.00  0.00           H  
ATOM    616  HB2 ASN A  45       3.574  56.241  16.237  1.00  0.00           H  
ATOM    617  CG  ASN A  45       4.618  57.504  17.691  1.00 34.91           C  
ATOM    618  ND2 ASN A  45       4.130  58.683  17.315  1.00 31.22           N  
ATOM    619 1HD2 ASN A  45       4.686  59.503  17.556  1.00  0.00           H  
ATOM    620 2HD2 ASN A  45       3.263  58.842  16.801  1.00  0.00           H  
ATOM    621  OD1 ASN A  45       5.672  57.310  18.316  1.00 43.43           O  
ATOM    622  N   LEU A  46       3.182  54.304  19.537  1.00 17.25           N  
ATOM    623  HN  LEU A  46       3.061  53.779  18.671  1.00  0.00           H  
ATOM    624  CA  LEU A  46       3.611  53.565  20.718  1.00 14.91           C  
ATOM    625  HA  LEU A  46       3.203  54.084  21.617  1.00  0.00           H  
ATOM    626  C   LEU A  46       5.120  53.503  20.856  1.00 16.24           C  
ATOM    627  O   LEU A  46       5.828  53.050  19.934  1.00 18.63           O  
ATOM    628  CB  LEU A  46       3.003  52.132  20.671  1.00 12.76           C  
ATOM    629  HB1 LEU A  46       3.272  51.645  19.705  1.00  0.00           H  
ATOM    630  HB2 LEU A  46       1.895  52.201  20.565  1.00  0.00           H  
ATOM    631  CG  LEU A  46       3.349  51.189  21.834  1.00 15.38           C  
ATOM    632  HG  LEU A  46       4.459  51.096  21.881  1.00  0.00           H  
ATOM    633  CD1 LEU A  46       2.854  51.656  23.215  1.00 15.65           C  
ATOM    634 1HD1 LEU A  46       3.277  52.675  23.379  1.00  0.00           H  
ATOM    635 2HD1 LEU A  46       3.098  50.941  24.035  1.00  0.00           H  
ATOM    636 3HD1 LEU A  46       1.745  51.617  23.321  1.00  0.00           H  
ATOM    637  CD2 LEU A  46       2.770  49.794  21.610  1.00 14.15           C  
ATOM    638 1HD2 LEU A  46       3.128  49.456  20.610  1.00  0.00           H  
ATOM    639 2HD2 LEU A  46       1.661  49.755  21.716  1.00  0.00           H  
ATOM    640 3HD2 LEU A  46       3.014  49.079  22.430  1.00  0.00           H  
ATOM    641  N   LEU A  47       5.673  53.876  22.032  1.00 13.57           N  
ATOM    642  HN  LEU A  47       5.067  54.239  22.768  1.00  0.00           H  
ATOM    643  CA  LEU A  47       7.086  53.779  22.282  1.00 14.24           C  
ATOM    644  HA  LEU A  47       7.637  53.936  21.325  1.00  0.00           H  
ATOM    645  C   LEU A  47       7.519  52.439  22.896  1.00 16.98           C  
ATOM    646  O   LEU A  47       8.435  51.745  22.465  1.00 17.01           O  
ATOM    647  CB  LEU A  47       7.477  54.913  23.290  1.00 13.28           C  
ATOM    648  HB1 LEU A  47       6.844  54.876  24.207  1.00  0.00           H  
ATOM    649  HB2 LEU A  47       7.175  55.916  22.909  1.00  0.00           H  
ATOM    650  CG  LEU A  47       8.985  54.875  23.643  1.00 16.47           C  
ATOM    651  HG  LEU A  47       9.214  53.852  24.022  1.00  0.00           H  
ATOM    652  CD1 LEU A  47       9.939  55.158  22.489  1.00 19.78           C  
ATOM    653 1HD1 LEU A  47      11.024  55.131  22.743  1.00  0.00           H  
ATOM    654 2HD1 LEU A  47       9.683  56.134  22.014  1.00  0.00           H  
ATOM    655 3HD1 LEU A  47       9.728  54.464  21.642  1.00  0.00           H  
ATOM    656  CD2 LEU A  47       9.239  55.867  24.805  1.00 15.24           C  
ATOM    657 1HD2 LEU A  47      10.324  55.840  25.059  1.00  0.00           H  
ATOM    658 2HD2 LEU A  47       8.587  55.670  25.688  1.00  0.00           H  
ATOM    659 3HD2 LEU A  47       8.878  56.897  24.577  1.00  0.00           H  
ATOM    660  N   LEU A  48       6.845  52.016  23.970  1.00 16.19           N  
ATOM    661  HN  LEU A  48       6.074  52.604  24.286  1.00  0.00           H  
ATOM    662  CA  LEU A  48       7.101  50.786  24.746  1.00 15.43           C  
ATOM    663  HA  LEU A  48       8.200  50.599  24.782  1.00  0.00           H  
ATOM    664  C   LEU A  48       6.418  49.622  24.025  1.00 14.27           C  
ATOM    665  O   LEU A  48       5.339  49.130  24.397  1.00 12.98           O  
ATOM    666  CB  LEU A  48       6.563  50.941  26.197  1.00 12.96           C  
ATOM    667  HB1 LEU A  48       5.456  51.067  26.160  1.00  0.00           H  
ATOM    668  HB2 LEU A  48       6.651  49.961  26.721  1.00  0.00           H  
ATOM    669  CG  LEU A  48       7.164  52.048  27.099  1.00 12.85           C  
ATOM    670  HG  LEU A  48       6.910  53.057  26.697  1.00  0.00           H  
ATOM    671  CD1 LEU A  48       6.732  51.934  28.595  1.00 12.90           C  
ATOM    672 1HD1 LEU A  48       5.627  52.085  28.596  1.00  0.00           H  
ATOM    673 2HD1 LEU A  48       7.281  52.627  29.275  1.00  0.00           H  
ATOM    674 3HD1 LEU A  48       7.056  50.986  29.085  1.00  0.00           H  
ATOM    675  CD2 LEU A  48       8.679  51.841  27.097  1.00 15.14           C  
ATOM    676 1HD2 LEU A  48       8.988  51.922  26.029  1.00  0.00           H  
ATOM    677 2HD2 LEU A  48       9.003  50.893  27.587  1.00  0.00           H  
ATOM    678 3HD2 LEU A  48       9.228  52.534  27.777  1.00  0.00           H  
ATOM    679  N   LYS A  49       7.108  49.226  22.948  1.00 14.33           N  
ATOM    680  HN  LYS A  49       7.998  49.673  22.729  1.00  0.00           H  
ATOM    681  CA  LYS A  49       6.602  48.158  22.079  1.00 18.35           C  
ATOM    682  HA  LYS A  49       5.590  48.453  21.715  1.00  0.00           H  
ATOM    683  C   LYS A  49       6.484  46.799  22.774  1.00 16.69           C  
ATOM    684  O   LYS A  49       7.098  46.516  23.813  1.00 15.63           O  
ATOM    685  CB  LYS A  49       7.507  47.953  20.865  1.00 23.04           C  
ATOM    686  HB1 LYS A  49       8.489  47.575  21.234  1.00  0.00           H  
ATOM    687  HB2 LYS A  49       7.118  47.077  20.296  1.00  0.00           H  
ATOM    688  CG  LYS A  49       7.784  49.060  19.872  1.00 29.38           C  
ATOM    689  HG1 LYS A  49       8.520  48.703  19.114  1.00  0.00           H  
ATOM    690  HG2 LYS A  49       8.373  49.866  20.369  1.00  0.00           H  
ATOM    691  CD  LYS A  49       6.595  49.667  19.170  1.00 28.73           C  
ATOM    692  HD1 LYS A  49       5.886  48.880  18.822  1.00  0.00           H  
ATOM    693  HD2 LYS A  49       5.930  50.199  19.889  1.00  0.00           H  
ATOM    694  CE  LYS A  49       7.016  50.593  18.008  1.00 24.13           C  
ATOM    695  HE1 LYS A  49       7.485  50.057  17.150  1.00  0.00           H  
ATOM    696  HE2 LYS A  49       7.889  51.245  18.243  1.00  0.00           H  
ATOM    697  NZ  LYS A  49       5.780  51.344  17.649  1.00 28.20           N  
ATOM    698  HZ1 LYS A  49       6.058  51.956  16.882  1.00  0.00           H  
ATOM    699  HZ2 LYS A  49       5.351  51.834  18.434  1.00  0.00           H  
ATOM    700  HZ3 LYS A  49       4.981  50.747  17.434  1.00  0.00           H  
ATOM    701  N   GLU A  50       5.704  45.889  22.247  1.00 19.05           N  
ATOM    702  HN  GLU A  50       5.243  46.093  21.360  1.00  0.00           H  
ATOM    703  CA  GLU A  50       5.466  44.584  22.883  1.00 19.89           C  
ATOM    704  HA  GLU A  50       5.256  44.805  23.955  1.00  0.00           H  
ATOM    705  C   GLU A  50       6.675  43.687  22.882  1.00 18.86           C  
ATOM    706  O   GLU A  50       6.767  42.754  23.730  1.00 16.01           O  
ATOM    707  CB  GLU A  50       4.131  44.174  22.278  1.00 27.21           C  
ATOM    708  HB1 GLU A  50       3.581  45.085  21.946  1.00  0.00           H  
ATOM    709  HB2 GLU A  50       4.309  43.669  21.300  1.00  0.00           H  
ATOM    710  CG  GLU A  50       3.205  43.307  23.135  1.00 41.06           C  
ATOM    711  HG1 GLU A  50       3.231  43.555  24.222  1.00  0.00           H  
ATOM    712  HG2 GLU A  50       2.120  43.516  22.983  1.00  0.00           H  
ATOM    713  CD  GLU A  50       3.611  41.862  22.816  1.00 53.28           C  
ATOM    714  OE1 GLU A  50       4.306  41.807  21.756  1.00 54.23           O  
ATOM    715  OE2 GLU A  50       3.275  40.894  23.541  1.00 50.99           O  
ATOM    716  N   SER A  51       7.664  43.954  22.042  1.00 17.38           N  
ATOM    717  HN  SER A  51       7.574  44.709  21.362  1.00  0.00           H  
ATOM    718  CA  SER A  51       8.882  43.157  22.100  1.00 16.06           C  
ATOM    719  HA  SER A  51       8.599  42.085  21.984  1.00  0.00           H  
ATOM    720  C   SER A  51       9.551  43.326  23.466  1.00 17.58           C  
ATOM    721  O   SER A  51      10.327  42.471  23.951  1.00 15.71           O  
ATOM    722  CB  SER A  51       9.808  43.533  20.936  1.00 17.41           C  
ATOM    723  HB1 SER A  51       9.379  43.230  19.953  1.00  0.00           H  
ATOM    724  HB2 SER A  51      10.727  42.902  20.920  1.00  0.00           H  
ATOM    725  OG  SER A  51      10.119  44.908  20.968  1.00 25.77           O  
ATOM    726  HG  SER A  51      10.692  45.141  20.247  1.00  0.00           H  
ATOM    727  N   LEU A  52       9.369  44.469  24.137  1.00 14.26           N  
ATOM    728  HN  LEU A  52       8.837  45.208  23.677  1.00  0.00           H  
ATOM    729  CA  LEU A  52       9.876  44.736  25.477  1.00 14.70           C  
ATOM    730  HA  LEU A  52      10.980  44.581  25.476  1.00  0.00           H  
ATOM    731  C   LEU A  52       9.243  43.762  26.498  1.00 13.41           C  
ATOM    732  O   LEU A  52       9.863  43.152  27.392  1.00 14.26           O  
ATOM    733  CB  LEU A  52       9.585  46.214  25.843  1.00 15.80           C  
ATOM    734  HB1 LEU A  52       8.490  46.402  25.942  1.00  0.00           H  
ATOM    735  HB2 LEU A  52       9.801  46.896  24.988  1.00  0.00           H  
ATOM    736  CG  LEU A  52      10.350  46.644  27.117  1.00 21.79           C  
ATOM    737  HG  LEU A  52      10.028  46.002  27.970  1.00  0.00           H  
ATOM    738  CD1 LEU A  52      11.853  46.465  26.895  1.00 19.42           C  
ATOM    739 1HD1 LEU A  52      12.109  45.403  26.670  1.00  0.00           H  
ATOM    740 2HD1 LEU A  52      12.442  46.853  27.759  1.00  0.00           H  
ATOM    741 3HD1 LEU A  52      12.233  47.153  26.104  1.00  0.00           H  
ATOM    742  CD2 LEU A  52       9.997  48.107  27.427  1.00 21.43           C  
ATOM    743 1HD2 LEU A  52       8.902  48.237  27.589  1.00  0.00           H  
ATOM    744 2HD2 LEU A  52      10.377  48.795  26.636  1.00  0.00           H  
ATOM    745 3HD2 LEU A  52      10.586  48.495  28.291  1.00  0.00           H  
ATOM    746  N   LEU A  53       7.917  43.537  26.468  1.00 11.78           N  
ATOM    747  HN  LEU A  53       7.377  44.093  25.805  1.00  0.00           H  
ATOM    748  CA  LEU A  53       7.175  42.596  27.270  1.00 12.36           C  
ATOM    749  HA  LEU A  53       7.354  42.857  28.339  1.00  0.00           H  
ATOM    750  C   LEU A  53       7.717  41.178  27.048  1.00 14.55           C  
ATOM    751  O   LEU A  53       8.057  40.437  27.990  1.00 13.51           O  
ATOM    752  CB  LEU A  53       5.654  42.720  27.013  1.00 10.25           C  
ATOM    753  HB1 LEU A  53       5.427  42.672  25.922  1.00  0.00           H  
ATOM    754  HB2 LEU A  53       5.295  43.754  27.227  1.00  0.00           H  
ATOM    755  CG  LEU A  53       4.850  41.699  27.778  1.00 10.44           C  
ATOM    756  HG  LEU A  53       5.201  40.692  27.452  1.00  0.00           H  
ATOM    757  CD1 LEU A  53       4.980  41.752  29.344  1.00 11.52           C  
ATOM    758 1HD1 LEU A  53       4.386  40.997  29.910  1.00  0.00           H  
ATOM    759 2HD1 LEU A  53       4.736  42.777  29.709  1.00  0.00           H  
ATOM    760 3HD1 LEU A  53       6.054  41.685  29.637  1.00  0.00           H  
ATOM    761  CD2 LEU A  53       3.370  41.774  27.478  1.00 14.11           C  
ATOM    762 1HD2 LEU A  53       2.776  41.019  28.044  1.00  0.00           H  
ATOM    763 2HD2 LEU A  53       3.180  41.692  26.382  1.00  0.00           H  
ATOM    764 3HD2 LEU A  53       2.979  42.803  27.653  1.00  0.00           H  
ATOM    765  N   GLU A  54       7.891  40.741  25.795  1.00 14.34           N  
ATOM    766  HN  GLU A  54       7.608  41.341  25.020  1.00  0.00           H  
ATOM    767  CA  GLU A  54       8.481  39.416  25.495  1.00 14.34           C  
ATOM    768  HA  GLU A  54       7.807  38.592  25.825  1.00  0.00           H  
ATOM    769  C   GLU A  54       9.848  39.291  26.133  1.00 14.93           C  
ATOM    770  O   GLU A  54      10.115  38.244  26.740  1.00 16.69           O  
ATOM    771  CB  GLU A  54       8.743  39.345  23.970  1.00 15.06           C  
ATOM    772  HB1 GLU A  54       9.445  40.148  23.645  1.00  0.00           H  
ATOM    773  HB2 GLU A  54       9.359  38.453  23.709  1.00  0.00           H  
ATOM    774  CG  GLU A  54       7.474  39.379  23.169  1.00 23.48           C  
ATOM    775  HG1 GLU A  54       6.851  38.498  23.450  1.00  0.00           H  
ATOM    776  HG2 GLU A  54       6.842  40.221  23.537  1.00  0.00           H  
ATOM    777  CD  GLU A  54       7.553  39.456  21.648  1.00 39.85           C  
ATOM    778  OE1 GLU A  54       8.547  39.890  21.002  1.00 45.95           O  
ATOM    779  OE2 GLU A  54       6.552  39.082  20.961  1.00 39.31           O  
ATOM    780  N   ASP A  55      10.734  40.302  26.070  1.00 15.77           N  
ATOM    781  HN  ASP A  55      10.487  41.158  25.574  1.00  0.00           H  
ATOM    782  CA  ASP A  55      12.059  40.186  26.711  1.00 13.12           C  
ATOM    783  HA  ASP A  55      12.561  39.262  26.340  1.00  0.00           H  
ATOM    784  C   ASP A  55      11.926  40.103  28.247  1.00 15.26           C  
ATOM    785  O   ASP A  55      12.691  39.393  28.919  1.00 15.40           O  
ATOM    786  CB  ASP A  55      12.898  41.382  26.340  1.00 14.12           C  
ATOM    787  HB1 ASP A  55      13.618  41.609  27.161  1.00  0.00           H  
ATOM    788  HB2 ASP A  55      12.272  42.305  26.362  1.00  0.00           H  
ATOM    789  CG  ASP A  55      13.650  41.289  24.993  1.00 26.52           C  
ATOM    790  OD1 ASP A  55      13.428  40.468  24.090  1.00 26.37           O  
ATOM    791  OD2 ASP A  55      14.543  42.150  24.767  1.00 24.13           O  
ATOM    792  N   PHE A  56      10.943  40.801  28.876  1.00 14.05           N  
ATOM    793  HN  PHE A  56      10.318  41.385  28.320  1.00  0.00           H  
ATOM    794  CA  PHE A  56      10.752  40.739  30.339  1.00 15.15           C  
ATOM    795  HA  PHE A  56      11.703  41.045  30.835  1.00  0.00           H  
ATOM    796  C   PHE A  56      10.385  39.347  30.813  1.00 14.92           C  
ATOM    797  O   PHE A  56      10.656  38.992  31.958  1.00 15.81           O  
ATOM    798  CB  PHE A  56       9.612  41.704  30.806  1.00 12.59           C  
ATOM    799  HB1 PHE A  56       8.786  41.701  30.057  1.00  0.00           H  
ATOM    800  HB2 PHE A  56       9.087  41.267  31.687  1.00  0.00           H  
ATOM    801  CG  PHE A  56      10.022  43.131  31.110  1.00 12.61           C  
ATOM    802  CD1 PHE A  56      11.074  43.740  30.440  1.00 14.66           C  
ATOM    803  HD1 PHE A  56      11.629  43.148  29.693  1.00  0.00           H  
ATOM    804  CD2 PHE A  56       9.287  43.905  32.035  1.00 13.86           C  
ATOM    805  HD2 PHE A  56       8.432  43.472  32.581  1.00  0.00           H  
ATOM    806  CE1 PHE A  56      11.466  45.054  30.658  1.00 14.96           C  
ATOM    807  HE1 PHE A  56      12.311  45.492  30.101  1.00  0.00           H  
ATOM    808  CE2 PHE A  56       9.670  45.231  32.240  1.00 11.19           C  
ATOM    809  HE2 PHE A  56       9.080  45.848  32.938  1.00  0.00           H  
ATOM    810  CZ  PHE A  56      10.761  45.809  31.604  1.00 14.17           C  
ATOM    811  HZ  PHE A  56      11.066  46.842  31.839  1.00  0.00           H  
ATOM    812  N   LYS A  57       9.722  38.597  29.902  1.00 17.58           N  
ATOM    813  HN  LYS A  57       9.524  38.979  28.977  1.00  0.00           H  
ATOM    814  CA  LYS A  57       9.293  37.258  30.233  1.00 20.50           C  
ATOM    815  HA  LYS A  57       9.128  37.225  31.335  1.00  0.00           H  
ATOM    816  C   LYS A  57      10.269  36.140  29.887  1.00 20.81           C  
ATOM    817  O   LYS A  57      10.034  35.020  30.339  1.00 24.78           O  
ATOM    818  CB  LYS A  57       7.972  36.931  29.570  1.00 20.23           C  
ATOM    819  HB1 LYS A  57       8.012  37.195  28.488  1.00  0.00           H  
ATOM    820  HB2 LYS A  57       7.844  35.826  29.499  1.00  0.00           H  
ATOM    821  CG  LYS A  57       6.719  37.570  30.227  1.00 25.14           C  
ATOM    822  HG1 LYS A  57       6.861  38.612  30.599  1.00  0.00           H  
ATOM    823  HG2 LYS A  57       6.436  37.142  31.217  1.00  0.00           H  
ATOM    824  CD  LYS A  57       5.667  37.413  29.130  1.00 29.82           C  
ATOM    825  HD1 LYS A  57       5.676  38.303  28.458  1.00  0.00           H  
ATOM    826  HD2 LYS A  57       5.978  36.622  28.409  1.00  0.00           H  
ATOM    827  CE  LYS A  57       4.262  37.146  29.626  1.00 43.71           C  
ATOM    828  HE1 LYS A  57       4.079  37.564  30.644  1.00  0.00           H  
ATOM    829  HE2 LYS A  57       4.090  36.072  29.870  1.00  0.00           H  
ATOM    830  NZ  LYS A  57       3.291  37.671  28.600  1.00 50.88           N  
ATOM    831  HZ1 LYS A  57       2.344  37.491  28.934  1.00  0.00           H  
ATOM    832  HZ2 LYS A  57       3.458  37.289  27.669  1.00  0.00           H  
ATOM    833  HZ3 LYS A  57       3.449  38.654  28.377  1.00  0.00           H  
ATOM    834  N   GLY A  58      11.329  36.410  29.168  1.00 19.53           N  
ATOM    835  HN  GLY A  58      11.489  37.356  28.822  1.00  0.00           H  
ATOM    836  CA  GLY A  58      12.289  35.335  28.863  1.00 23.06           C  
ATOM    837  HA1 GLY A  58      12.601  35.367  27.793  1.00  0.00           H  
ATOM    838  HA2 GLY A  58      11.791  34.337  28.874  1.00  0.00           H  
ATOM    839  C   GLY A  58      13.499  35.355  29.789  1.00 18.68           C  
ATOM    840  O   GLY A  58      13.588  35.962  30.869  1.00 17.81           O  
ATOM    841  N   TYR A  59      14.531  34.665  29.272  1.00 20.02           N  
ATOM    842  HN  TYR A  59      14.430  34.261  28.341  1.00  0.00           H  
ATOM    843  CA  TYR A  59      15.800  34.468  29.991  1.00 21.96           C  
ATOM    844  HA  TYR A  59      15.531  34.013  30.973  1.00  0.00           H  
ATOM    845  C   TYR A  59      16.528  35.758  30.311  1.00 19.81           C  
ATOM    846  O   TYR A  59      17.276  35.819  31.284  1.00 19.08           O  
ATOM    847  CB  TYR A  59      16.708  33.416  29.257  1.00 19.27           C  
ATOM    848  HB1 TYR A  59      16.136  32.499  28.982  1.00  0.00           H  
ATOM    849  HB2 TYR A  59      17.446  32.953  29.952  1.00  0.00           H  
ATOM    850  CG  TYR A  59      17.388  34.036  28.049  1.00 16.80           C  
ATOM    851  CD1 TYR A  59      16.811  34.250  26.823  1.00 20.45           C  
ATOM    852  HD1 TYR A  59      15.774  33.929  26.629  1.00  0.00           H  
ATOM    853  CD2 TYR A  59      18.722  34.425  28.262  1.00 16.81           C  
ATOM    854  HD2 TYR A  59      19.193  34.198  29.233  1.00  0.00           H  
ATOM    855  CE1 TYR A  59      17.554  34.878  25.826  1.00 19.10           C  
ATOM    856  HE1 TYR A  59      17.100  35.070  24.839  1.00  0.00           H  
ATOM    857  CE2 TYR A  59      19.467  35.083  27.296  1.00 20.43           C  
ATOM    858  HE2 TYR A  59      20.491  35.446  27.489  1.00  0.00           H  
ATOM    859  CZ  TYR A  59      18.838  35.255  26.067  1.00 18.56           C  
ATOM    860  OH  TYR A  59      19.611  35.871  25.146  1.00 25.81           O  
ATOM    861  HH  TYR A  59      20.508  36.134  25.314  1.00  0.00           H  
ATOM    862  N   LEU A  60      16.363  36.835  29.568  1.00 16.45           N  
ATOM    863  HN  LEU A  60      15.758  36.776  28.749  1.00  0.00           H  
ATOM    864  CA  LEU A  60      17.013  38.115  29.871  1.00 19.29           C  
ATOM    865  HA  LEU A  60      17.939  37.961  30.473  1.00  0.00           H  
ATOM    866  C   LEU A  60      16.025  39.106  30.595  1.00 17.99           C  
ATOM    867  O   LEU A  60      16.288  40.310  30.650  1.00 18.03           O  
ATOM    868  CB  LEU A  60      17.333  38.838  28.527  1.00 20.97           C  
ATOM    869  HB1 LEU A  60      16.427  38.834  27.877  1.00  0.00           H  
ATOM    870  HB2 LEU A  60      17.450  39.931  28.711  1.00  0.00           H  
ATOM    871  CG  LEU A  60      18.516  38.331  27.743  1.00 29.71           C  
ATOM    872  HG  LEU A  60      18.246  37.348  27.291  1.00  0.00           H  
ATOM    873  CD1 LEU A  60      18.805  39.325  26.610  1.00 27.62           C  
ATOM    874 1HD1 LEU A  60      17.916  39.470  25.952  1.00  0.00           H  
ATOM    875 2HD1 LEU A  60      19.701  39.021  26.021  1.00  0.00           H  
ATOM    876 3HD1 LEU A  60      19.180  40.297  27.008  1.00  0.00           H  
ATOM    877  CD2 LEU A  60      19.728  38.133  28.640  1.00 31.09           C  
ATOM    878 1HD2 LEU A  60      19.518  37.411  29.463  1.00  0.00           H  
ATOM    879 2HD2 LEU A  60      20.103  39.105  29.038  1.00  0.00           H  
ATOM    880 3HD2 LEU A  60      20.624  37.829  28.051  1.00  0.00           H  
ATOM    881  N   GLY A  61      14.949  38.596  31.170  1.00 14.98           N  
ATOM    882  HN  GLY A  61      14.830  37.583  31.201  1.00  0.00           H  
ATOM    883  CA  GLY A  61      13.923  39.462  31.765  1.00 15.00           C  
ATOM    884  HA1 GLY A  61      13.442  40.101  30.988  1.00  0.00           H  
ATOM    885  HA2 GLY A  61      13.037  38.866  32.086  1.00  0.00           H  
ATOM    886  C   GLY A  61      14.450  40.307  32.910  1.00 16.12           C  
ATOM    887  O   GLY A  61      14.106  41.507  32.958  1.00 11.78           O  
ATOM    888  N   CYS A  62      15.185  39.732  33.882  1.00 15.05           N  
ATOM    889  HN  CYS A  62      15.378  38.732  33.824  1.00  0.00           H  
ATOM    890  CA  CYS A  62      15.721  40.490  35.025  1.00 13.51           C  
ATOM    891  HA  CYS A  62      14.879  40.904  35.627  1.00  0.00           H  
ATOM    892  C   CYS A  62      16.553  41.642  34.443  1.00 12.61           C  
ATOM    893  O   CYS A  62      16.422  42.788  34.821  1.00 14.13           O  
ATOM    894  CB  CYS A  62      16.613  39.582  35.927  1.00 15.51           C  
ATOM    895  HB1 CYS A  62      17.485  39.159  35.376  1.00  0.00           H  
ATOM    896  HB2 CYS A  62      16.115  38.620  36.189  1.00  0.00           H  
ATOM    897  SG  CYS A  62      17.113  40.533  37.402  1.00 17.63           S  
ATOM    898  N   GLN A  63      17.483  41.335  33.510  1.00 14.23           N  
ATOM    899  HN  GLN A  63      17.597  40.362  33.225  1.00  0.00           H  
ATOM    900  CA  GLN A  63      18.337  42.368  32.894  1.00 17.10           C  
ATOM    901  HA  GLN A  63      18.888  42.888  33.712  1.00  0.00           H  
ATOM    902  C   GLN A  63      17.560  43.427  32.106  1.00 14.35           C  
ATOM    903  O   GLN A  63      17.970  44.585  32.241  1.00 16.83           O  
ATOM    904  CB  GLN A  63      19.400  41.777  31.897  1.00 24.37           C  
ATOM    905  HB1 GLN A  63      18.969  41.164  31.072  1.00  0.00           H  
ATOM    906  HB2 GLN A  63      19.886  42.534  31.238  1.00  0.00           H  
ATOM    907  CG  GLN A  63      20.379  41.008  32.826  1.00 30.23           C  
ATOM    908  HG1 GLN A  63      19.927  40.717  33.803  1.00  0.00           H  
ATOM    909  HG2 GLN A  63      21.194  41.648  33.238  1.00  0.00           H  
ATOM    910  CD  GLN A  63      20.886  39.829  32.022  1.00 34.38           C  
ATOM    911  NE2 GLN A  63      21.510  40.256  30.941  1.00 33.38           N  
ATOM    912 1HE2 GLN A  63      21.702  41.201  30.609  1.00  0.00           H  
ATOM    913 2HE2 GLN A  63      21.851  39.462  30.399  1.00  0.00           H  
ATOM    914  OE1 GLN A  63      20.655  38.692  32.421  1.00 32.76           O  
ATOM    915  N   ALA A  64      16.534  43.032  31.370  1.00 14.45           N  
ATOM    916  HN  ALA A  64      16.297  42.042  31.309  1.00  0.00           H  
ATOM    917  CA  ALA A  64      15.740  44.026  30.643  1.00 15.00           C  
ATOM    918  HA  ALA A  64      16.414  44.685  30.048  1.00  0.00           H  
ATOM    919  C   ALA A  64      14.984  44.861  31.683  1.00 16.20           C  
ATOM    920  O   ALA A  64      15.041  46.097  31.480  1.00 14.61           O  
ATOM    921  CB  ALA A  64      14.747  43.319  29.709  1.00  8.85           C  
ATOM    922  HB1 ALA A  64      14.143  44.075  29.156  1.00  0.00           H  
ATOM    923  HB2 ALA A  64      14.105  42.589  30.255  1.00  0.00           H  
ATOM    924  HB3 ALA A  64      15.256  42.604  29.021  1.00  0.00           H  
ATOM    925  N   LEU A  65      14.357  44.315  32.730  1.00 10.82           N  
ATOM    926  HN  LEU A  65      14.362  43.301  32.842  1.00  0.00           H  
ATOM    927  CA  LEU A  65      13.660  45.145  33.723  1.00 12.21           C  
ATOM    928  HA  LEU A  65      12.907  45.768  33.186  1.00  0.00           H  
ATOM    929  C   LEU A  65      14.607  46.081  34.459  1.00 12.84           C  
ATOM    930  O   LEU A  65      14.365  47.276  34.622  1.00 14.60           O  
ATOM    931  CB  LEU A  65      12.900  44.187  34.675  1.00 12.34           C  
ATOM    932  HB1 LEU A  65      12.033  43.722  34.150  1.00  0.00           H  
ATOM    933  HB2 LEU A  65      13.509  43.276  34.879  1.00  0.00           H  
ATOM    934  CG  LEU A  65      12.440  44.845  36.009  1.00 11.30           C  
ATOM    935  HG  LEU A  65      13.312  45.293  36.540  1.00  0.00           H  
ATOM    936  CD1 LEU A  65      11.404  45.926  35.680  1.00 10.99           C  
ATOM    937 1HD1 LEU A  65      11.924  46.659  35.020  1.00  0.00           H  
ATOM    938 2HD1 LEU A  65      10.942  46.389  36.583  1.00  0.00           H  
ATOM    939 3HD1 LEU A  65      10.463  45.521  35.240  1.00  0.00           H  
ATOM    940  CD2 LEU A  65      11.730  43.845  36.909  1.00 15.32           C  
ATOM    941 1HD2 LEU A  65      12.484  43.059  37.148  1.00  0.00           H  
ATOM    942 2HD2 LEU A  65      10.789  43.440  36.469  1.00  0.00           H  
ATOM    943 3HD2 LEU A  65      11.268  44.308  37.812  1.00  0.00           H  
ATOM    944  N   SER A  66      15.782  45.639  34.891  1.00 11.27           N  
ATOM    945  HN  SER A  66      15.992  44.656  34.718  1.00  0.00           H  
ATOM    946  CA  SER A  66      16.794  46.403  35.580  1.00 12.75           C  
ATOM    947  HA  SER A  66      16.392  46.799  36.542  1.00  0.00           H  
ATOM    948  C   SER A  66      17.227  47.546  34.679  1.00 13.94           C  
ATOM    949  O   SER A  66      17.378  48.719  35.091  1.00 13.67           O  
ATOM    950  CB  SER A  66      17.930  45.428  35.845  1.00 16.27           C  
ATOM    951  HB1 SER A  66      18.248  44.867  34.935  1.00  0.00           H  
ATOM    952  HB2 SER A  66      17.619  44.547  36.453  1.00  0.00           H  
ATOM    953  OG  SER A  66      18.995  46.181  36.445  1.00 23.59           O  
ATOM    954  HG  SER A  66      19.705  45.572  36.611  1.00  0.00           H  
ATOM    955  N   GLU A  67      17.501  47.276  33.390  1.00 14.13           N  
ATOM    956  HN  GLU A  67      17.417  46.323  33.036  1.00  0.00           H  
ATOM    957  CA  GLU A  67      17.921  48.360  32.498  1.00 13.25           C  
ATOM    958  HA  GLU A  67      18.781  48.882  32.979  1.00  0.00           H  
ATOM    959  C   GLU A  67      16.820  49.390  32.272  1.00 15.44           C  
ATOM    960  O   GLU A  67      17.136  50.581  32.159  1.00 15.47           O  
ATOM    961  CB  GLU A  67      18.409  47.777  31.183  1.00 18.81           C  
ATOM    962  HB1 GLU A  67      17.574  47.265  30.650  1.00  0.00           H  
ATOM    963  HB2 GLU A  67      19.079  46.905  31.368  1.00  0.00           H  
ATOM    964  CG  GLU A  67      19.084  48.778  30.269  1.00 28.43           C  
ATOM    965  HG1 GLU A  67      19.887  49.308  30.833  1.00  0.00           H  
ATOM    966  HG2 GLU A  67      18.382  49.620  30.062  1.00  0.00           H  
ATOM    967  CD  GLU A  67      19.654  48.258  28.945  1.00 32.66           C  
ATOM    968  OE1 GLU A  67      19.398  47.098  28.505  1.00 23.59           O  
ATOM    969  OE2 GLU A  67      20.394  49.129  28.406  1.00 31.71           O  
ATOM    970  N   MET A  68      15.558  48.991  32.248  1.00 11.66           N  
ATOM    971  HN  MET A  68      15.352  48.000  32.375  1.00  0.00           H  
ATOM    972  CA  MET A  68      14.438  49.931  32.044  1.00 12.44           C  
ATOM    973  HA  MET A  68      14.709  50.638  31.226  1.00  0.00           H  
ATOM    974  C   MET A  68      14.209  50.732  33.330  1.00 14.09           C  
ATOM    975  O   MET A  68      13.827  51.890  33.225  1.00 15.08           O  
ATOM    976  CB  MET A  68      13.130  49.213  31.663  1.00 11.50           C  
ATOM    977  HB1 MET A  68      12.905  48.377  32.366  1.00  0.00           H  
ATOM    978  HB2 MET A  68      12.240  49.854  31.865  1.00  0.00           H  
ATOM    979  CG  MET A  68      13.153  48.722  30.185  1.00 12.14           C  
ATOM    980  HG1 MET A  68      13.927  47.931  30.049  1.00  0.00           H  
ATOM    981  HG2 MET A  68      12.235  48.131  29.957  1.00  0.00           H  
ATOM    982  SD  MET A  68      13.379  50.060  28.947  1.00 14.73           S  
ATOM    983  CE  MET A  68      11.860  50.911  29.244  1.00 12.72           C  
ATOM    984  HE1 MET A  68      11.997  51.723  28.493  1.00  0.00           H  
ATOM    985  HE2 MET A  68      11.657  51.226  30.294  1.00  0.00           H  
ATOM    986  HE3 MET A  68      10.924  50.310  29.170  1.00  0.00           H  
ATOM    987  N   ILE A  69      14.451  50.193  34.536  1.00 12.62           N  
ATOM    988  HN  ILE A  69      14.775  49.228  34.600  1.00  0.00           H  
ATOM    989  CA  ILE A  69      14.254  50.978  35.772  1.00 12.92           C  
ATOM    990  HA  ILE A  69      13.247  51.457  35.753  1.00  0.00           H  
ATOM    991  C   ILE A  69      15.336  52.060  35.796  1.00 14.07           C  
ATOM    992  O   ILE A  69      15.138  53.262  36.040  1.00 14.41           O  
ATOM    993  CB  ILE A  69      14.375  50.083  37.016  1.00 10.74           C  
ATOM    994  HB  ILE A  69      15.308  49.478  36.938  1.00  0.00           H  
ATOM    995  CG1 ILE A  69      13.179  49.139  37.131  1.00 10.01           C  
ATOM    996 1HG1 ILE A  69      12.227  49.693  37.305  1.00  0.00           H  
ATOM    997 2HG1 ILE A  69      12.921  48.673  36.151  1.00  0.00           H  
ATOM    998  CG2 ILE A  69      14.424  50.915  38.316  1.00 13.83           C  
ATOM    999 1HG2 ILE A  69      14.512  50.266  39.218  1.00  0.00           H  
ATOM   1000 2HG2 ILE A  69      13.549  51.601  38.393  1.00  0.00           H  
ATOM   1001 3HG2 ILE A  69      15.239  51.675  38.281  1.00  0.00           H  
ATOM   1002  CD1 ILE A  69      13.434  48.090  38.212  1.00 14.99           C  
ATOM   1003 1HD1 ILE A  69      12.561  47.401  38.296  1.00  0.00           H  
ATOM   1004 2HD1 ILE A  69      13.692  48.556  39.192  1.00  0.00           H  
ATOM   1005 3HD1 ILE A  69      14.386  47.536  38.038  1.00  0.00           H  
ATOM   1006  N   GLN A  70      16.567  51.699  35.434  1.00 14.86           N  
ATOM   1007  HN  GLN A  70      16.736  50.728  35.170  1.00  0.00           H  
ATOM   1008  CA  GLN A  70      17.678  52.637  35.401  1.00 16.85           C  
ATOM   1009  HA  GLN A  70      17.768  53.131  36.396  1.00  0.00           H  
ATOM   1010  C   GLN A  70      17.428  53.695  34.341  1.00 17.99           C  
ATOM   1011  O   GLN A  70      17.730  54.870  34.596  1.00 19.09           O  
ATOM   1012  CB  GLN A  70      18.968  51.915  35.088  1.00 22.08           C  
ATOM   1013  HB1 GLN A  70      18.950  51.573  34.027  1.00  0.00           H  
ATOM   1014  HB2 GLN A  70      18.981  50.937  35.624  1.00  0.00           H  
ATOM   1015  CG  GLN A  70      20.262  52.645  35.353  1.00 37.53           C  
ATOM   1016  HG1 GLN A  70      20.483  52.698  36.445  1.00  0.00           H  
ATOM   1017  HG2 GLN A  70      20.164  53.735  35.142  1.00  0.00           H  
ATOM   1018  CD  GLN A  70      21.422  52.033  34.582  1.00 47.14           C  
ATOM   1019  NE2 GLN A  70      21.167  51.282  33.501  1.00 52.69           N  
ATOM   1020 1HE2 GLN A  70      20.195  51.107  33.247  1.00  0.00           H  
ATOM   1021 2HE2 GLN A  70      21.945  50.872  32.984  1.00  0.00           H  
ATOM   1022  OE1 GLN A  70      22.595  52.244  34.889  1.00 45.11           O  
ATOM   1023  N   PHE A  71      16.891  53.334  33.171  1.00 17.98           N  
ATOM   1024  HN  PHE A  71      16.701  52.344  33.017  1.00  0.00           H  
ATOM   1025  CA  PHE A  71      16.557  54.277  32.090  1.00 17.59           C  
ATOM   1026  HA  PHE A  71      17.495  54.789  31.771  1.00  0.00           H  
ATOM   1027  C   PHE A  71      15.578  55.338  32.592  1.00 15.91           C  
ATOM   1028  O   PHE A  71      15.736  56.563  32.391  1.00 16.18           O  
ATOM   1029  CB  PHE A  71      15.996  53.492  30.878  1.00 15.88           C  
ATOM   1030  HB1 PHE A  71      16.801  52.854  30.443  1.00  0.00           H  
ATOM   1031  HB2 PHE A  71      15.286  52.711  31.237  1.00  0.00           H  
ATOM   1032  CG  PHE A  71      15.352  54.291  29.794  1.00 18.20           C  
ATOM   1033  CD1 PHE A  71      16.113  55.079  28.942  1.00 22.28           C  
ATOM   1034  HD1 PHE A  71      17.209  55.109  29.067  1.00  0.00           H  
ATOM   1035  CD2 PHE A  71      13.968  54.314  29.659  1.00 20.67           C  
ATOM   1036  HD2 PHE A  71      13.345  53.734  30.360  1.00  0.00           H  
ATOM   1037  CE1 PHE A  71      15.515  55.838  27.925  1.00 21.08           C  
ATOM   1038  HE1 PHE A  71      16.129  56.459  27.251  1.00  0.00           H  
ATOM   1039  CE2 PHE A  71      13.355  55.060  28.650  1.00 17.81           C  
ATOM   1040  HE2 PHE A  71      12.257  55.065  28.545  1.00  0.00           H  
ATOM   1041  CZ  PHE A  71      14.147  55.793  27.785  1.00 21.65           C  
ATOM   1042  HZ  PHE A  71      13.671  56.355  26.964  1.00  0.00           H  
ATOM   1043  N   TYR A  72      14.470  54.957  33.224  1.00 14.73           N  
ATOM   1044  HN  TYR A  72      14.300  53.957  33.330  1.00  0.00           H  
ATOM   1045  CA  TYR A  72      13.491  55.875  33.770  1.00 14.46           C  
ATOM   1046  HA  TYR A  72      13.230  56.584  32.950  1.00  0.00           H  
ATOM   1047  C   TYR A  72      14.075  56.714  34.898  1.00 17.50           C  
ATOM   1048  O   TYR A  72      13.911  57.945  34.891  1.00 17.13           O  
ATOM   1049  CB  TYR A  72      12.173  55.237  34.232  1.00 13.81           C  
ATOM   1050  HB1 TYR A  72      12.363  54.221  34.650  1.00  0.00           H  
ATOM   1051  HB2 TYR A  72      11.794  55.755  35.144  1.00  0.00           H  
ATOM   1052  CG  TYR A  72      11.095  55.174  33.185  1.00 15.02           C  
ATOM   1053  CD1 TYR A  72      10.176  56.219  32.925  1.00 13.84           C  
ATOM   1054  HD1 TYR A  72      10.236  57.158  33.500  1.00  0.00           H  
ATOM   1055  CD2 TYR A  72      11.043  53.991  32.394  1.00 16.31           C  
ATOM   1056  HD2 TYR A  72      11.777  53.183  32.552  1.00  0.00           H  
ATOM   1057  CE1 TYR A  72       9.194  56.066  31.944  1.00 13.31           C  
ATOM   1058  HE1 TYR A  72       8.466  56.874  31.760  1.00  0.00           H  
ATOM   1059  CE2 TYR A  72      10.052  53.863  31.414  1.00 16.42           C  
ATOM   1060  HE2 TYR A  72       9.997  52.942  30.810  1.00  0.00           H  
ATOM   1061  CZ  TYR A  72       9.136  54.885  31.194  1.00 17.67           C  
ATOM   1062  OH  TYR A  72       8.219  54.707  30.170  1.00 13.07           O  
ATOM   1063  HH  TYR A  72       8.180  53.906  29.661  1.00  0.00           H  
ATOM   1064  N   LEU A  73      14.817  56.182  35.864  1.00 18.29           N  
ATOM   1065  HN  LEU A  73      15.000  55.179  35.845  1.00  0.00           H  
ATOM   1066  CA  LEU A  73      15.382  56.979  36.954  1.00 20.50           C  
ATOM   1067  HA  LEU A  73      14.567  57.601  37.392  1.00  0.00           H  
ATOM   1068  C   LEU A  73      16.466  57.900  36.462  1.00 20.63           C  
ATOM   1069  O   LEU A  73      16.544  59.013  37.002  1.00 23.63           O  
ATOM   1070  CB  LEU A  73      15.926  56.049  38.054  1.00 16.73           C  
ATOM   1071  HB1 LEU A  73      16.723  55.393  37.633  1.00  0.00           H  
ATOM   1072  HB2 LEU A  73      16.519  56.641  38.789  1.00  0.00           H  
ATOM   1073  CG  LEU A  73      14.892  55.200  38.788  1.00 16.05           C  
ATOM   1074  HG  LEU A  73      14.267  54.668  38.033  1.00  0.00           H  
ATOM   1075  CD1 LEU A  73      15.618  54.176  39.616  1.00 16.20           C  
ATOM   1076 1HD1 LEU A  73      14.862  53.556  40.152  1.00  0.00           H  
ATOM   1077 2HD1 LEU A  73      16.364  54.634  40.307  1.00  0.00           H  
ATOM   1078 3HD1 LEU A  73      16.326  53.562  39.013  1.00  0.00           H  
ATOM   1079  CD2 LEU A  73      13.963  55.947  39.752  1.00 16.63           C  
ATOM   1080 1HD2 LEU A  73      13.207  55.327  40.288  1.00  0.00           H  
ATOM   1081 2HD2 LEU A  73      13.453  56.780  39.214  1.00  0.00           H  
ATOM   1082 3HD2 LEU A  73      14.569  56.523  40.489  1.00  0.00           H  
ATOM   1083  N   GLU A  74      17.279  57.577  35.486  1.00 21.04           N  
ATOM   1084  HN  GLU A  74      17.135  56.677  35.027  1.00  0.00           H  
ATOM   1085  CA  GLU A  74      18.373  58.412  35.010  1.00 26.44           C  
ATOM   1086  HA  GLU A  74      18.670  59.108  35.829  1.00  0.00           H  
ATOM   1087  C   GLU A  74      18.178  59.214  33.748  1.00 24.43           C  
ATOM   1088  O   GLU A  74      18.717  60.338  33.666  1.00 27.66           O  
ATOM   1089  CB  GLU A  74      19.593  57.490  34.675  1.00 23.47           C  
ATOM   1090  HB1 GLU A  74      20.338  57.998  34.019  1.00  0.00           H  
ATOM   1091  HB2 GLU A  74      19.316  56.658  33.987  1.00  0.00           H  
ATOM   1092  CG  GLU A  74      20.219  56.982  35.975  1.00 26.01           C  
ATOM   1093  HG1 GLU A  74      19.435  56.572  36.653  1.00  0.00           H  
ATOM   1094  HG2 GLU A  74      20.578  57.835  36.596  1.00  0.00           H  
ATOM   1095  CD  GLU A  74      21.330  55.968  35.770  1.00 36.67           C  
ATOM   1096  OE1 GLU A  74      21.859  55.771  34.653  1.00 34.91           O  
ATOM   1097  OE2 GLU A  74      21.618  55.291  36.787  1.00 46.84           O  
ATOM   1098  N   GLU A  75      17.433  58.760  32.754  1.00 23.35           N  
ATOM   1099  HN  GLU A  75      16.964  57.861  32.860  1.00  0.00           H  
ATOM   1100  CA  GLU A  75      17.260  59.503  31.510  1.00 19.27           C  
ATOM   1101  HA  GLU A  75      18.015  60.320  31.439  1.00  0.00           H  
ATOM   1102  C   GLU A  75      15.865  60.056  31.292  1.00 23.13           C  
ATOM   1103  O   GLU A  75      15.709  60.818  30.332  1.00 22.97           O  
ATOM   1104  CB  GLU A  75      17.432  58.515  30.345  1.00 21.97           C  
ATOM   1105  HB1 GLU A  75      16.564  57.825  30.224  1.00  0.00           H  
ATOM   1106  HB2 GLU A  75      17.367  59.002  29.344  1.00  0.00           H  
ATOM   1107  CG  GLU A  75      18.756  57.781  30.572  1.00 32.58           C  
ATOM   1108  HG1 GLU A  75      18.752  57.215  31.532  1.00  0.00           H  
ATOM   1109  HG2 GLU A  75      19.586  58.491  30.797  1.00  0.00           H  
ATOM   1110  CD  GLU A  75      19.093  56.882  29.394  1.00 52.31           C  
ATOM   1111  OE1 GLU A  75      18.866  57.268  28.216  1.00 55.98           O  
ATOM   1112  OE2 GLU A  75      19.583  55.741  29.617  1.00 59.02           O  
ATOM   1113  N   VAL A  76      14.844  59.603  32.010  1.00 17.38           N  
ATOM   1114  HN  VAL A  76      14.993  58.860  32.693  1.00  0.00           H  
ATOM   1115  CA  VAL A  76      13.514  60.161  31.827  1.00 20.01           C  
ATOM   1116  HA  VAL A  76      13.508  60.742  30.876  1.00  0.00           H  
ATOM   1117  C   VAL A  76      13.086  61.099  32.964  1.00 19.99           C  
ATOM   1118  O   VAL A  76      12.709  62.248  32.713  1.00 17.76           O  
ATOM   1119  CB  VAL A  76      12.518  58.983  31.680  1.00 15.92           C  
ATOM   1120  HB  VAL A  76      12.522  58.329  32.583  1.00  0.00           H  
ATOM   1121  CG1 VAL A  76      11.160  59.523  31.405  1.00 12.68           C  
ATOM   1122 1HG1 VAL A  76      10.862  60.088  32.319  1.00  0.00           H  
ATOM   1123 2HG1 VAL A  76      10.423  58.742  31.105  1.00  0.00           H  
ATOM   1124 3HG1 VAL A  76      11.103  60.128  30.470  1.00  0.00           H  
ATOM   1125  CG2 VAL A  76      12.927  58.207  30.424  1.00 12.60           C  
ATOM   1126 1HG2 VAL A  76      13.945  57.802  30.630  1.00  0.00           H  
ATOM   1127 2HG2 VAL A  76      12.870  58.812  29.489  1.00  0.00           H  
ATOM   1128 3HG2 VAL A  76      12.190  57.426  30.124  1.00  0.00           H  
ATOM   1129  N   MET A  77      13.068  60.665  34.223  1.00 20.88           N  
ATOM   1130  HN  MET A  77      13.411  59.715  34.368  1.00  0.00           H  
ATOM   1131  CA  MET A  77      12.621  61.370  35.428  1.00 21.28           C  
ATOM   1132  C   MET A  77      13.348  62.669  35.766  1.00 22.62           C  
ATOM   1133  O   MET A  77      12.648  63.671  36.044  1.00 20.38           O  
ATOM   1134  CB  MET A  77      12.365  60.444  36.639  1.00 15.64           C  
ATOM   1135  HB1 MET A  77      12.125  60.986  37.584  1.00  0.00           H  
ATOM   1136  HB2 MET A  77      13.278  59.930  37.020  1.00  0.00           H  
ATOM   1137  CG  MET A  77      11.234  59.468  36.155  1.00 20.20           C  
ATOM   1138  HG1 MET A  77      11.440  59.061  35.138  1.00  0.00           H  
ATOM   1139  HG2 MET A  77      10.286  60.008  35.925  1.00  0.00           H  
ATOM   1140  SD  MET A  77      10.986  58.145  37.382  1.00 29.31           S  
ATOM   1141  CE  MET A  77       9.238  58.290  37.661  1.00 29.55           C  
ATOM   1142  HE1 MET A  77       9.086  57.480  38.412  1.00  0.00           H  
ATOM   1143  HE2 MET A  77       8.597  58.231  36.751  1.00  0.00           H  
ATOM   1144  HE3 MET A  77       8.879  59.302  37.962  1.00  0.00           H  
ATOM   1145  N   PRO A  78      14.654  62.740  35.620  1.00 23.97           N  
ATOM   1146  CA  PRO A  78      15.365  64.005  35.871  1.00 27.76           C  
ATOM   1147  HA  PRO A  78      15.168  64.302  36.927  1.00  0.00           H  
ATOM   1148  C   PRO A  78      14.874  65.139  34.967  1.00 29.78           C  
ATOM   1149  O   PRO A  78      14.762  66.286  35.449  1.00 28.58           O  
ATOM   1150  CB  PRO A  78      16.849  63.612  35.763  1.00 26.84           C  
ATOM   1151  HB1 PRO A  78      17.518  64.165  36.463  1.00  0.00           H  
ATOM   1152  HB2 PRO A  78      17.343  63.954  34.824  1.00  0.00           H  
ATOM   1153  CG  PRO A  78      16.858  62.121  35.954  1.00 27.03           C  
ATOM   1154  HG1 PRO A  78      16.967  61.797  37.015  1.00  0.00           H  
ATOM   1155  HG2 PRO A  78      17.779  61.618  35.578  1.00  0.00           H  
ATOM   1156  CD  PRO A  78      15.585  61.654  35.293  1.00 24.43           C  
ATOM   1157  HD1 PRO A  78      15.675  61.421  34.206  1.00  0.00           H  
ATOM   1158  HD2 PRO A  78      15.245  60.635  35.591  1.00  0.00           H  
ATOM   1159  N   GLN A  79      14.516  64.960  33.683  1.00 28.69           N  
ATOM   1160  HN  GLN A  79      14.619  64.040  33.254  1.00  0.00           H  
ATOM   1161  CA  GLN A  79      13.980  66.070  32.894  1.00 27.76           C  
ATOM   1162  HA  GLN A  79      14.495  67.018  33.175  1.00  0.00           H  
ATOM   1163  C   GLN A  79      12.488  66.211  33.106  1.00 27.28           C  
ATOM   1164  O   GLN A  79      11.885  67.292  32.994  1.00 29.03           O  
ATOM   1165  CB  GLN A  79      14.236  65.755  31.414  1.00 30.25           C  
ATOM   1166  HB1 GLN A  79      14.008  64.703  31.124  1.00  0.00           H  
ATOM   1167  HB2 GLN A  79      13.513  66.233  30.713  1.00  0.00           H  
ATOM   1168  CG  GLN A  79      15.696  66.167  31.191  1.00 50.17           C  
ATOM   1169  HG1 GLN A  79      16.291  66.175  32.134  1.00  0.00           H  
ATOM   1170  HG2 GLN A  79      15.805  67.247  30.937  1.00  0.00           H  
ATOM   1171  CD  GLN A  79      16.288  65.249  30.129  1.00 65.06           C  
ATOM   1172  NE2 GLN A  79      15.829  64.003  30.281  1.00 67.57           N  
ATOM   1173 1HE2 GLN A  79      16.225  63.388  29.570  1.00  0.00           H  
ATOM   1174 2HE2 GLN A  79      15.195  63.677  31.011  1.00  0.00           H  
ATOM   1175  OE1 GLN A  79      17.060  65.646  29.240  1.00 71.17           O  
ATOM   1176  N   ALA A  80      11.772  65.083  33.344  1.00 20.96           N  
ATOM   1177  HN  ALA A  80      12.193  64.156  33.402  1.00  0.00           H  
ATOM   1178  CA  ALA A  80      10.331  65.326  33.511  1.00 18.47           C  
ATOM   1179  HA  ALA A  80       9.908  65.796  32.593  1.00  0.00           H  
ATOM   1180  C   ALA A  80      10.031  66.191  34.740  1.00 19.39           C  
ATOM   1181  O   ALA A  80       9.053  66.961  34.783  1.00 21.66           O  
ATOM   1182  CB  ALA A  80       9.655  63.972  33.779  1.00 21.97           C  
ATOM   1183  HB1 ALA A  80       9.873  63.343  32.885  1.00  0.00           H  
ATOM   1184  HB2 ALA A  80       8.568  64.054  34.013  1.00  0.00           H  
ATOM   1185  HB3 ALA A  80       9.963  63.502  34.742  1.00  0.00           H  
ATOM   1186  N   GLU A  81      10.806  65.972  35.806  1.00 21.04           N  
ATOM   1187  HN  GLU A  81      11.583  65.316  35.727  1.00  0.00           H  
ATOM   1188  CA  GLU A  81      10.572  66.647  37.087  1.00 22.74           C  
ATOM   1189  HA  GLU A  81       9.513  66.440  37.367  1.00  0.00           H  
ATOM   1190  C   GLU A  81      10.706  68.166  36.978  1.00 23.96           C  
ATOM   1191  O   GLU A  81      10.079  68.923  37.743  1.00 23.78           O  
ATOM   1192  CB  GLU A  81      11.439  66.125  38.237  1.00 18.75           C  
ATOM   1193  HB1 GLU A  81      10.999  66.373  39.231  1.00  0.00           H  
ATOM   1194  HB2 GLU A  81      11.402  65.013  38.309  1.00  0.00           H  
ATOM   1195  CG  GLU A  81      12.855  66.629  38.113  1.00 29.69           C  
ATOM   1196  HG1 GLU A  81      13.324  66.282  37.163  1.00  0.00           H  
ATOM   1197  HG2 GLU A  81      12.877  67.729  37.931  1.00  0.00           H  
ATOM   1198  CD  GLU A  81      13.712  66.252  39.322  1.00 39.93           C  
ATOM   1199  OE1 GLU A  81      14.278  65.132  39.325  1.00 41.30           O  
ATOM   1200  OE2 GLU A  81      13.765  67.123  40.227  1.00 41.93           O  
ATOM   1201  N   ASN A  82      11.542  68.555  36.022  1.00 20.73           N  
ATOM   1202  HN  ASN A  82      12.029  67.866  35.449  1.00  0.00           H  
ATOM   1203  CA  ASN A  82      11.757  69.995  35.800  1.00 24.75           C  
ATOM   1204  HA  ASN A  82      11.544  70.499  36.771  1.00  0.00           H  
ATOM   1205  C   ASN A  82      10.842  70.634  34.775  1.00 24.43           C  
ATOM   1206  O   ASN A  82      11.081  71.788  34.440  1.00 27.62           O  
ATOM   1207  CB  ASN A  82      13.230  70.298  35.465  1.00 31.57           C  
ATOM   1208  HB1 ASN A  82      13.383  71.308  35.017  1.00  0.00           H  
ATOM   1209  HB2 ASN A  82      13.619  69.705  34.604  1.00  0.00           H  
ATOM   1210  CG  ASN A  82      14.020  70.081  36.759  1.00 38.04           C  
ATOM   1211  ND2 ASN A  82      15.162  69.401  36.725  1.00 41.96           N  
ATOM   1212 1HD2 ASN A  82      15.688  69.256  37.587  1.00  0.00           H  
ATOM   1213 2HD2 ASN A  82      15.437  69.109  35.787  1.00  0.00           H  
ATOM   1214  OD1 ASN A  82      13.684  70.437  37.904  1.00 41.57           O  
ATOM   1215  N   GLN A  83       9.792  69.963  34.281  1.00 23.94           N  
ATOM   1216  HN  GLN A  83       9.658  69.013  34.627  1.00  0.00           H  
ATOM   1217  CA  GLN A  83       8.836  70.433  33.320  1.00 23.36           C  
ATOM   1218  HA  GLN A  83       9.372  70.935  32.481  1.00  0.00           H  
ATOM   1219  C   GLN A  83       7.841  71.419  33.952  1.00 24.28           C  
ATOM   1220  O   GLN A  83       7.243  72.250  33.206  1.00 25.46           O  
ATOM   1221  CB  GLN A  83       7.993  69.288  32.769  1.00 25.58           C  
ATOM   1222  HB1 GLN A  83       7.069  69.731  32.331  1.00  0.00           H  
ATOM   1223  HB2 GLN A  83       7.592  68.717  33.638  1.00  0.00           H  
ATOM   1224  CG  GLN A  83       8.532  68.291  31.780  1.00 36.29           C  
ATOM   1225  HG1 GLN A  83       7.712  67.845  31.170  1.00  0.00           H  
ATOM   1226  HG2 GLN A  83       8.893  67.369  32.293  1.00  0.00           H  
ATOM   1227  CD  GLN A  83       9.616  68.887  30.893  1.00 45.07           C  
ATOM   1228  NE2 GLN A  83       9.218  69.572  29.820  1.00 40.35           N  
ATOM   1229 1HE2 GLN A  83       9.944  69.971  29.226  1.00  0.00           H  
ATOM   1230 2HE2 GLN A  83       8.239  69.715  29.571  1.00  0.00           H  
ATOM   1231  OE1 GLN A  83      10.807  68.713  31.196  1.00 53.90           O  
ATOM   1232  N   ASP A  84       7.602  71.367  35.257  1.00 21.58           N  
ATOM   1233  HN  ASP A  84       8.061  70.678  35.853  1.00  0.00           H  
ATOM   1234  CA  ASP A  84       6.629  72.363  35.822  1.00 25.75           C  
ATOM   1235  HA  ASP A  84       6.861  73.376  35.419  1.00  0.00           H  
ATOM   1236  C   ASP A  84       6.857  72.353  37.324  1.00 25.31           C  
ATOM   1237  O   ASP A  84       7.116  71.265  37.861  1.00 25.04           O  
ATOM   1238  CB  ASP A  84       5.182  71.991  35.463  1.00 27.61           C  
ATOM   1239  HB1 ASP A  84       4.966  70.923  35.701  1.00  0.00           H  
ATOM   1240  HB2 ASP A  84       5.033  71.957  34.358  1.00  0.00           H  
ATOM   1241  CG  ASP A  84       4.183  72.918  36.127  1.00 31.25           C  
ATOM   1242  OD1 ASP A  84       3.801  72.832  37.310  1.00 29.36           O  
ATOM   1243  OD2 ASP A  84       3.720  73.849  35.449  1.00 36.63           O  
ATOM   1244  N   PRO A  85       6.764  73.489  38.018  1.00 24.96           N  
ATOM   1245  CA  PRO A  85       7.070  73.435  39.457  1.00 24.44           C  
ATOM   1246  HA  PRO A  85       8.083  72.989  39.588  1.00  0.00           H  
ATOM   1247  C   PRO A  85       6.061  72.598  40.253  1.00 24.47           C  
ATOM   1248  O   PRO A  85       6.368  72.162  41.393  1.00 24.21           O  
ATOM   1249  CB  PRO A  85       7.132  74.922  39.863  1.00 24.28           C  
ATOM   1250  HB1 PRO A  85       6.739  75.121  40.887  1.00  0.00           H  
ATOM   1251  HB2 PRO A  85       8.169  75.292  40.042  1.00  0.00           H  
ATOM   1252  CG  PRO A  85       6.409  75.670  38.792  1.00 23.93           C  
ATOM   1253  HG1 PRO A  85       6.775  76.717  38.674  1.00  0.00           H  
ATOM   1254  HG2 PRO A  85       5.356  75.911  39.069  1.00  0.00           H  
ATOM   1255  CD  PRO A  85       6.511  74.860  37.505  1.00 25.24           C  
ATOM   1256  HD1 PRO A  85       5.637  74.953  36.819  1.00  0.00           H  
ATOM   1257  HD2 PRO A  85       7.262  75.234  36.771  1.00  0.00           H  
ATOM   1258  N   ASP A  86       4.818  72.461  39.723  1.00 20.48           N  
ATOM   1259  HN  ASP A  86       4.563  72.863  38.821  1.00  0.00           H  
ATOM   1260  CA  ASP A  86       3.878  71.703  40.528  1.00 18.30           C  
ATOM   1261  HA  ASP A  86       4.216  71.817  41.584  1.00  0.00           H  
ATOM   1262  C   ASP A  86       3.847  70.202  40.256  1.00 20.49           C  
ATOM   1263  O   ASP A  86       3.101  69.494  40.967  1.00 21.06           O  
ATOM   1264  CB  ASP A  86       2.446  72.184  40.494  1.00 21.58           C  
ATOM   1265  HB1 ASP A  86       2.098  72.333  39.445  1.00  0.00           H  
ATOM   1266  HB2 ASP A  86       1.744  71.375  40.803  1.00  0.00           H  
ATOM   1267  CG  ASP A  86       2.230  73.442  41.325  1.00 31.25           C  
ATOM   1268  OD1 ASP A  86       2.811  73.576  42.421  1.00 26.56           O  
ATOM   1269  OD2 ASP A  86       1.444  74.305  40.868  1.00 30.49           O  
ATOM   1270  N   ILE A  87       4.614  69.763  39.273  1.00 20.55           N  
ATOM   1271  HN  ILE A  87       5.160  70.398  38.691  1.00  0.00           H  
ATOM   1272  CA  ILE A  87       4.635  68.323  39.068  1.00 19.95           C  
ATOM   1273  HA  ILE A  87       3.832  67.902  39.717  1.00  0.00           H  
ATOM   1274  C   ILE A  87       5.948  67.851  39.654  1.00 17.33           C  
ATOM   1275  O   ILE A  87       6.033  66.630  39.783  1.00 18.35           O  
ATOM   1276  CB  ILE A  87       4.465  67.659  37.674  1.00 25.99           C  
ATOM   1277  HB  ILE A  87       4.998  66.685  37.777  1.00  0.00           H  
ATOM   1278  CG1 ILE A  87       5.205  68.354  36.577  1.00 28.64           C  
ATOM   1279 1HG1 ILE A  87       4.825  68.090  35.563  1.00  0.00           H  
ATOM   1280 2HG1 ILE A  87       4.990  69.447  36.534  1.00  0.00           H  
ATOM   1281  CG2 ILE A  87       3.020  67.251  37.307  1.00 28.15           C  
ATOM   1282 1HG2 ILE A  87       2.898  66.774  36.306  1.00  0.00           H  
ATOM   1283 2HG2 ILE A  87       2.340  68.130  37.398  1.00  0.00           H  
ATOM   1284 3HG2 ILE A  87       2.596  66.591  38.099  1.00  0.00           H  
ATOM   1285  CD1 ILE A  87       6.671  68.051  36.751  1.00 27.91           C  
ATOM   1286 1HD1 ILE A  87       7.223  68.569  35.933  1.00  0.00           H  
ATOM   1287 2HD1 ILE A  87       6.886  66.958  36.794  1.00  0.00           H  
ATOM   1288 3HD1 ILE A  87       7.051  68.315  37.765  1.00  0.00           H  
ATOM   1289  N   LYS A  88       6.907  68.623  40.109  1.00 14.72           N  
ATOM   1290  HN  LYS A  88       6.766  69.633  40.135  1.00  0.00           H  
ATOM   1291  CA  LYS A  88       8.175  68.063  40.580  1.00 16.76           C  
ATOM   1292  C   LYS A  88       8.029  67.134  41.801  1.00 20.93           C  
ATOM   1293  O   LYS A  88       8.666  66.060  41.717  1.00 19.41           O  
ATOM   1294  CB ALYS A  88       9.181  69.189  40.861  0.50 18.93           C  
ATOM   1295  HB1ALYS A  88       8.882  69.749  41.778  1.00  0.00           H  
ATOM   1296  HB2ALYS A  88       9.077  69.994  40.096  1.00  0.00           H  
ATOM   1297  CB BLYS A  88       9.163  69.172  40.979  0.50 12.42           C  
ATOM   1298  HB1BLYS A  88       8.640  69.872  41.672  1.00  0.00           H  
ATOM   1299  HB2BLYS A  88       9.336  69.821  40.089  1.00  0.00           H  
ATOM   1300  CG ALYS A  88      10.627  68.757  40.966  0.50 21.67           C  
ATOM   1301  HG1ALYS A  88      10.841  67.916  40.265  1.00  0.00           H  
ATOM   1302  HG2ALYS A  88      10.817  68.241  41.936  1.00  0.00           H  
ATOM   1303  CG BLYS A  88      10.513  68.828  41.584  0.50 10.10           C  
ATOM   1304  HG1BLYS A  88      11.089  68.107  40.958  1.00  0.00           H  
ATOM   1305  HG2BLYS A  88      10.422  68.199  42.500  1.00  0.00           H  
ATOM   1306  CD ALYS A  88      11.610  69.896  40.759  0.50 29.12           C  
ATOM   1307  HD1ALYS A  88      11.197  70.876  41.095  1.00  0.00           H  
ATOM   1308  HD2ALYS A  88      11.748  70.143  39.681  1.00  0.00           H  
ATOM   1309  CD BLYS A  88      11.278  70.118  41.838  0.50 15.01           C  
ATOM   1310  HD1BLYS A  88      10.852  70.641  42.725  1.00  0.00           H  
ATOM   1311  HD2BLYS A  88      11.046  70.858  41.037  1.00  0.00           H  
ATOM   1312  CE ALYS A  88      12.931  69.558  41.449  0.50 35.87           C  
ATOM   1313  HE1ALYS A  88      13.627  70.428  41.423  1.00  0.00           H  
ATOM   1314  HE2ALYS A  88      13.522  68.833  40.843  1.00  0.00           H  
ATOM   1315  CE BLYS A  88      12.782  69.984  41.994  0.50 12.79           C  
ATOM   1316  HE1BLYS A  88      13.028  69.271  42.815  1.00  0.00           H  
ATOM   1317  HE2BLYS A  88      13.216  70.919  42.419  1.00  0.00           H  
ATOM   1318  NZ ALYS A  88      12.751  69.062  42.845  0.50 34.61           N  
ATOM   1319  HZ1ALYS A  88      13.633  68.836  43.306  1.00  0.00           H  
ATOM   1320  HZ2ALYS A  88      12.114  68.266  42.869  1.00  0.00           H  
ATOM   1321  HZ3ALYS A  88      12.210  69.725  43.400  1.00  0.00           H  
ATOM   1322  NZ BLYS A  88      13.497  69.598  40.729  0.50 15.98           N  
ATOM   1323  HZ1BLYS A  88      14.508  69.508  40.834  1.00  0.00           H  
ATOM   1324  HZ2BLYS A  88      13.272  70.250  39.978  1.00  0.00           H  
ATOM   1325  HZ3BLYS A  88      13.100  68.743  40.340  1.00  0.00           H  
ATOM   1326  N   ALA A  89       7.258  67.478  42.833  1.00 17.68           N  
ATOM   1327  HN  ALA A  89       6.711  68.339  42.825  1.00  0.00           H  
ATOM   1328  CA  ALA A  89       7.231  66.557  43.988  1.00 22.31           C  
ATOM   1329  HA  ALA A  89       8.285  66.391  44.312  1.00  0.00           H  
ATOM   1330  C   ALA A  89       6.635  65.192  43.632  1.00 20.23           C  
ATOM   1331  O   ALA A  89       7.086  64.125  44.102  1.00 18.53           O  
ATOM   1332  CB  ALA A  89       6.490  67.215  45.148  1.00 18.04           C  
ATOM   1333  HB1 ALA A  89       6.470  66.520  46.020  1.00  0.00           H  
ATOM   1334  HB2 ALA A  89       5.469  67.555  44.857  1.00  0.00           H  
ATOM   1335  HB3 ALA A  89       6.920  68.209  45.412  1.00  0.00           H  
ATOM   1336  N   HIS A  90       5.589  65.222  42.832  1.00 19.21           N  
ATOM   1337  HN  HIS A  90       5.241  66.128  42.519  1.00  0.00           H  
ATOM   1338  CA  HIS A  90       4.902  64.009  42.370  1.00 19.11           C  
ATOM   1339  HA  HIS A  90       4.709  63.398  43.283  1.00  0.00           H  
ATOM   1340  C   HIS A  90       5.770  63.146  41.463  1.00 19.79           C  
ATOM   1341  O   HIS A  90       5.735  61.933  41.618  1.00 16.23           O  
ATOM   1342  CB  HIS A  90       3.535  64.358  41.803  1.00 20.87           C  
ATOM   1343  HB1 HIS A  90       3.618  65.152  41.024  1.00  0.00           H  
ATOM   1344  HB2 HIS A  90       3.141  63.526  41.174  1.00  0.00           H  
ATOM   1345  CG  HIS A  90       2.529  64.752  42.873  1.00 23.99           C  
ATOM   1346  CD2 HIS A  90       2.442  64.520  44.224  1.00 25.80           C  
ATOM   1347  HD2 HIS A  90       3.151  63.948  44.846  1.00  0.00           H  
ATOM   1348  ND1 HIS A  90       1.428  65.534  42.528  1.00 24.95           N  
ATOM   1349  HD1 HIS A  90       1.223  65.892  41.595  1.00  0.00           H  
ATOM   1350  CE1 HIS A  90       0.698  65.735  43.602  1.00 22.35           C  
ATOM   1351  HE1 HIS A  90      -0.249  66.299  43.633  1.00  0.00           H  
ATOM   1352  NE2 HIS A  90       1.282  65.150  44.647  1.00 23.68           N  
ATOM   1353  HE2 HIS A  90       0.932  65.164  45.605  1.00  0.00           H  
ATOM   1354  N   VAL A  91       6.549  63.650  40.534  1.00 18.12           N  
ATOM   1355  HN  VAL A  91       6.483  64.653  40.363  1.00  0.00           H  
ATOM   1356  CA  VAL A  91       7.491  62.905  39.734  1.00 17.76           C  
ATOM   1357  HA  VAL A  91       6.968  62.037  39.269  1.00  0.00           H  
ATOM   1358  C   VAL A  91       8.606  62.382  40.663  1.00 19.88           C  
ATOM   1359  O   VAL A  91       9.004  61.205  40.574  1.00 17.25           O  
ATOM   1360  CB  VAL A  91       8.165  63.737  38.628  1.00 15.85           C  
ATOM   1361  HB  VAL A  91       8.587  64.686  39.033  1.00  0.00           H  
ATOM   1362  CG1 VAL A  91       9.211  62.959  37.821  1.00 15.87           C  
ATOM   1363 1HG1 VAL A  91       9.699  63.562  37.020  1.00  0.00           H  
ATOM   1364 2HG1 VAL A  91       8.768  62.028  37.397  1.00  0.00           H  
ATOM   1365 3HG1 VAL A  91       9.976  62.511  38.497  1.00  0.00           H  
ATOM   1366  CG2 VAL A  91       7.140  64.010  37.512  1.00 12.92           C  
ATOM   1367 1HG2 VAL A  91       7.628  64.613  36.711  1.00  0.00           H  
ATOM   1368 2HG2 VAL A  91       6.210  64.490  37.897  1.00  0.00           H  
ATOM   1369 3HG2 VAL A  91       6.681  63.073  37.119  1.00  0.00           H  
ATOM   1370  N   ASN A  92       9.087  63.090  41.713  1.00 15.55           N  
ATOM   1371  HN  ASN A  92       8.728  64.018  41.935  1.00  0.00           H  
ATOM   1372  CA  ASN A  92      10.141  62.472  42.516  1.00 15.63           C  
ATOM   1373  HA  ASN A  92      10.927  62.017  41.869  1.00  0.00           H  
ATOM   1374  C   ASN A  92       9.492  61.420  43.424  1.00 14.56           C  
ATOM   1375  O   ASN A  92      10.189  60.454  43.798  1.00 15.74           O  
ATOM   1376  CB  ASN A  92      10.729  63.619  43.401  1.00 24.72           C  
ATOM   1377  HB1 ASN A  92      11.257  63.223  44.300  1.00  0.00           H  
ATOM   1378  HB2 ASN A  92       9.929  64.195  43.922  1.00  0.00           H  
ATOM   1379  CG  ASN A  92      11.628  64.521  42.563  1.00 29.45           C  
ATOM   1380  ND2 ASN A  92      11.902  64.257  41.303  1.00 35.28           N  
ATOM   1381 1HD2 ASN A  92      11.510  63.390  40.937  1.00  0.00           H  
ATOM   1382 2HD2 ASN A  92      12.504  64.861  40.742  1.00  0.00           H  
ATOM   1383  OD1 ASN A  92      12.100  65.565  43.004  1.00 38.92           O  
ATOM   1384  N   SER A  93       8.226  61.561  43.814  1.00 13.96           N  
ATOM   1385  HN  SER A  93       7.691  62.387  43.547  1.00  0.00           H  
ATOM   1386  CA  SER A  93       7.612  60.507  44.636  1.00 16.08           C  
ATOM   1387  HA  SER A  93       8.258  60.286  45.517  1.00  0.00           H  
ATOM   1388  C   SER A  93       7.409  59.233  43.800  1.00 17.39           C  
ATOM   1389  O   SER A  93       7.649  58.113  44.313  1.00 18.84           O  
ATOM   1390  CB  SER A  93       6.224  60.919  45.100  1.00 21.80           C  
ATOM   1391  HB1 SER A  93       5.572  60.080  45.438  1.00  0.00           H  
ATOM   1392  HB2 SER A  93       5.541  61.266  44.290  1.00  0.00           H  
ATOM   1393  OG  SER A  93       6.524  61.918  46.124  1.00 30.67           O  
ATOM   1394  HG  SER A  93       5.657  62.175  46.414  1.00  0.00           H  
ATOM   1395  N   LEU A  94       6.938  59.438  42.557  1.00 16.23           N  
ATOM   1396  HN  LEU A  94       6.672  60.373  42.247  1.00  0.00           H  
ATOM   1397  CA  LEU A  94       6.816  58.286  41.657  1.00 15.81           C  
ATOM   1398  HA  LEU A  94       6.028  57.581  42.010  1.00  0.00           H  
ATOM   1399  C   LEU A  94       8.166  57.604  41.579  1.00 13.60           C  
ATOM   1400  O   LEU A  94       8.187  56.345  41.592  1.00 14.31           O  
ATOM   1401  CB  LEU A  94       6.502  58.809  40.237  1.00 16.64           C  
ATOM   1402  HB1 LEU A  94       5.629  59.502  40.267  1.00  0.00           H  
ATOM   1403  HB2 LEU A  94       7.299  59.513  39.902  1.00  0.00           H  
ATOM   1404  CG  LEU A  94       6.276  57.715  39.171  1.00 16.38           C  
ATOM   1405  HG  LEU A  94       7.236  57.166  39.029  1.00  0.00           H  
ATOM   1406  CD1 LEU A  94       5.224  56.718  39.615  1.00 15.56           C  
ATOM   1407 1HD1 LEU A  94       5.061  55.928  38.845  1.00  0.00           H  
ATOM   1408 2HD1 LEU A  94       4.270  57.226  39.888  1.00  0.00           H  
ATOM   1409 3HD1 LEU A  94       5.474  56.276  40.608  1.00  0.00           H  
ATOM   1410  CD2 LEU A  94       5.865  58.306  37.828  1.00 12.72           C  
ATOM   1411 1HD2 LEU A  94       5.702  57.516  37.058  1.00  0.00           H  
ATOM   1412 2HD2 LEU A  94       6.601  59.067  37.478  1.00  0.00           H  
ATOM   1413 3HD2 LEU A  94       4.970  58.962  37.931  1.00  0.00           H  
ATOM   1414  N   GLY A  95       9.326  58.259  41.479  1.00 13.91           N  
ATOM   1415  HN  GLY A  95       9.272  59.277  41.437  1.00  0.00           H  
ATOM   1416  CA  GLY A  95      10.647  57.682  41.424  1.00 15.52           C  
ATOM   1417  HA1 GLY A  95      11.409  58.468  41.212  1.00  0.00           H  
ATOM   1418  HA2 GLY A  95      10.763  57.056  40.509  1.00  0.00           H  
ATOM   1419  C   GLY A  95      11.026  56.890  42.666  1.00 18.53           C  
ATOM   1420  O   GLY A  95      11.658  55.824  42.626  1.00 17.93           O  
ATOM   1421  N   GLU A  96      10.635  57.432  43.821  1.00 18.99           N  
ATOM   1422  HN  GLU A  96      10.181  58.345  43.812  1.00  0.00           H  
ATOM   1423  CA  GLU A  96      10.839  56.756  45.090  1.00 20.69           C  
ATOM   1424  HA  GLU A  96      11.918  56.492  45.184  1.00  0.00           H  
ATOM   1425  C   GLU A  96      10.021  55.487  45.192  1.00 17.24           C  
ATOM   1426  O   GLU A  96      10.608  54.543  45.724  1.00 20.76           O  
ATOM   1427  CB  GLU A  96      10.404  57.541  46.369  1.00 27.70           C  
ATOM   1428  HB1 GLU A  96      10.354  56.898  47.279  1.00  0.00           H  
ATOM   1429  HB2 GLU A  96       9.332  57.847  46.349  1.00  0.00           H  
ATOM   1430  CG  GLU A  96      11.349  58.710  46.524  1.00 24.87           C  
ATOM   1431  HG1 GLU A  96      11.055  59.366  47.376  1.00  0.00           H  
ATOM   1432  HG2 GLU A  96      11.232  59.446  45.695  1.00  0.00           H  
ATOM   1433  CD  GLU A  96      12.784  58.236  46.653  1.00 27.49           C  
ATOM   1434  OE1 GLU A  96      12.910  57.407  47.578  1.00 25.74           O  
ATOM   1435  OE2 GLU A  96      13.684  58.651  45.882  1.00 33.54           O  
ATOM   1436  N   ASN A  97       8.772  55.445  44.792  1.00 18.98           N  
ATOM   1437  HN  ASN A  97       8.328  56.291  44.434  1.00  0.00           H  
ATOM   1438  CA  ASN A  97       8.009  54.198  44.854  1.00 17.94           C  
ATOM   1439  HA  ASN A  97       8.032  53.790  45.892  1.00  0.00           H  
ATOM   1440  C   ASN A  97       8.729  53.213  43.880  1.00 16.57           C  
ATOM   1441  O   ASN A  97       8.777  52.029  44.297  1.00 15.95           O  
ATOM   1442  CB  ASN A  97       6.572  54.271  44.359  1.00 15.38           C  
ATOM   1443  HB1 ASN A  97       6.543  54.852  43.408  1.00  0.00           H  
ATOM   1444  HB2 ASN A  97       6.258  53.262  44.002  1.00  0.00           H  
ATOM   1445  CG  ASN A  97       5.534  54.804  45.287  1.00 20.08           C  
ATOM   1446  ND2 ASN A  97       4.677  53.974  45.862  1.00 19.94           N  
ATOM   1447 1HD2 ASN A  97       3.967  54.339  46.497  1.00  0.00           H  
ATOM   1448 2HD2 ASN A  97       4.684  52.990  45.592  1.00  0.00           H  
ATOM   1449  OD1 ASN A  97       5.526  56.000  45.615  1.00 27.92           O  
ATOM   1450  N   LEU A  98       9.239  53.665  42.713  1.00 14.92           N  
ATOM   1451  HN  LEU A  98       9.146  54.652  42.473  1.00  0.00           H  
ATOM   1452  CA  LEU A  98       9.922  52.762  41.789  1.00 13.55           C  
ATOM   1453  HA  LEU A  98       9.238  51.899  41.612  1.00  0.00           H  
ATOM   1454  C   LEU A  98      11.182  52.205  42.425  1.00 14.75           C  
ATOM   1455  O   LEU A  98      11.505  51.025  42.354  1.00 14.46           O  
ATOM   1456  CB  LEU A  98      10.177  53.411  40.438  1.00 12.25           C  
ATOM   1457  HB1 LEU A  98       9.208  53.781  40.029  1.00  0.00           H  
ATOM   1458  HB2 LEU A  98      10.725  54.369  40.598  1.00  0.00           H  
ATOM   1459  CG  LEU A  98      10.902  52.601  39.341  1.00 17.18           C  
ATOM   1460  HG  LEU A  98      11.893  52.246  39.708  1.00  0.00           H  
ATOM   1461  CD1 LEU A  98      10.032  51.416  38.912  1.00 15.60           C  
ATOM   1462 1HD1 LEU A  98       9.907  50.774  39.815  1.00  0.00           H  
ATOM   1463 2HD1 LEU A  98      10.438  50.866  38.031  1.00  0.00           H  
ATOM   1464 3HD1 LEU A  98       9.065  51.722  38.450  1.00  0.00           H  
ATOM   1465  CD2 LEU A  98      11.073  53.480  38.104  1.00 15.36           C  
ATOM   1466 1HD2 LEU A  98      11.706  54.343  38.416  1.00  0.00           H  
ATOM   1467 2HD2 LEU A  98      10.106  53.786  37.642  1.00  0.00           H  
ATOM   1468 3HD2 LEU A  98      11.479  52.930  37.223  1.00  0.00           H  
ATOM   1469  N   LYS A  99      11.984  53.042  43.142  1.00 16.55           N  
ATOM   1470  HN  LYS A  99      11.739  54.030  43.199  1.00  0.00           H  
ATOM   1471  CA  LYS A  99      13.168  52.578  43.823  1.00 15.60           C  
ATOM   1472  HA  LYS A  99      13.833  52.027  43.118  1.00  0.00           H  
ATOM   1473  C   LYS A  99      12.788  51.681  45.019  1.00 13.78           C  
ATOM   1474  O   LYS A  99      13.578  50.747  45.273  1.00 12.98           O  
ATOM   1475  CB  LYS A  99      13.926  53.763  44.467  1.00 17.83           C  
ATOM   1476  HB1 LYS A  99      14.675  53.404  45.210  1.00  0.00           H  
ATOM   1477  HB2 LYS A  99      13.260  54.342  45.149  1.00  0.00           H  
ATOM   1478  CG  LYS A  99      14.574  54.672  43.432  1.00 23.60           C  
ATOM   1479  HG1 LYS A  99      15.185  54.111  42.687  1.00  0.00           H  
ATOM   1480  HG2 LYS A  99      13.837  55.110  42.720  1.00  0.00           H  
ATOM   1481  CD  LYS A  99      15.386  55.743  44.185  1.00 26.85           C  
ATOM   1482  HD1 LYS A  99      14.772  56.331  44.906  1.00  0.00           H  
ATOM   1483  HD2 LYS A  99      16.100  55.311  44.924  1.00  0.00           H  
ATOM   1484  CE  LYS A  99      16.061  56.604  43.142  1.00 33.31           C  
ATOM   1485  HE1 LYS A  99      16.772  55.995  42.536  1.00  0.00           H  
ATOM   1486  HE2 LYS A  99      15.334  56.894  42.348  1.00  0.00           H  
ATOM   1487  NZ  LYS A  99      16.741  57.805  43.684  1.00 41.81           N  
ATOM   1488  HZ1 LYS A  99      17.196  58.386  42.980  1.00  0.00           H  
ATOM   1489  HZ2 LYS A  99      17.406  57.539  44.410  1.00  0.00           H  
ATOM   1490  HZ3 LYS A  99      16.090  58.362  44.238  1.00  0.00           H  
ATOM   1491  N   THR A 100      11.698  51.851  45.727  1.00 15.07           N  
ATOM   1492  HN  THR A 100      11.067  52.600  45.440  1.00  0.00           H  
ATOM   1493  CA  THR A 100      11.309  51.057  46.895  1.00 12.95           C  
ATOM   1494  HA  THR A 100      12.209  50.975  47.548  1.00  0.00           H  
ATOM   1495  C   THR A 100      10.949  49.644  46.454  1.00 14.79           C  
ATOM   1496  O   THR A 100      11.251  48.576  47.069  1.00 14.03           O  
ATOM   1497  CB  THR A 100      10.204  51.701  47.734  1.00 17.37           C  
ATOM   1498  HB  THR A 100       9.329  51.919  47.079  1.00  0.00           H  
ATOM   1499  CG2 THR A 100       9.745  50.815  48.911  1.00 17.48           C  
ATOM   1500 1HG2 THR A 100       8.940  51.284  49.523  1.00  0.00           H  
ATOM   1501 2HG2 THR A 100      10.611  50.523  49.550  1.00  0.00           H  
ATOM   1502 3HG2 THR A 100       9.435  49.806  48.552  1.00  0.00           H  
ATOM   1503  OG1 THR A 100      10.668  52.941  48.338  1.00 24.51           O  
ATOM   1504  HG1 THR A 100       9.982  53.341  48.859  1.00  0.00           H  
ATOM   1505  N   LEU A 101      10.282  49.639  45.256  1.00 14.09           N  
ATOM   1506  HN  LEU A 101      10.049  50.513  44.785  1.00  0.00           H  
ATOM   1507  CA  LEU A 101       9.903  48.322  44.655  1.00 13.24           C  
ATOM   1508  HA  LEU A 101       9.418  47.735  45.470  1.00  0.00           H  
ATOM   1509  C   LEU A 101      11.133  47.509  44.212  1.00 13.18           C  
ATOM   1510  O   LEU A 101      11.354  46.299  44.482  1.00 13.51           O  
ATOM   1511  CB  LEU A 101       8.836  48.481  43.539  1.00 14.23           C  
ATOM   1512  HB1 LEU A 101       7.906  48.937  43.951  1.00  0.00           H  
ATOM   1513  HB2 LEU A 101       9.137  49.280  42.822  1.00  0.00           H  
ATOM   1514  CG  LEU A 101       8.508  47.166  42.782  1.00 14.47           C  
ATOM   1515  HG  LEU A 101       9.442  46.724  42.363  1.00  0.00           H  
ATOM   1516  CD1 LEU A 101       7.805  46.147  43.683  1.00 14.84           C  
ATOM   1517 1HD1 LEU A 101       8.516  45.906  44.507  1.00  0.00           H  
ATOM   1518 2HD1 LEU A 101       7.446  45.246  43.133  1.00  0.00           H  
ATOM   1519 3HD1 LEU A 101       6.810  46.494  44.047  1.00  0.00           H  
ATOM   1520  CD2 LEU A 101       7.532  47.497  41.651  1.00 17.08           C  
ATOM   1521 1HD2 LEU A 101       8.044  48.239  40.995  1.00  0.00           H  
ATOM   1522 2HD2 LEU A 101       6.537  47.844  42.015  1.00  0.00           H  
ATOM   1523 3HD2 LEU A 101       7.173  46.596  41.101  1.00  0.00           H  
ATOM   1524  N   ARG A 102      12.060  48.143  43.511  1.00 12.14           N  
ATOM   1525  HN  ARG A 102      11.852  49.111  43.268  1.00  0.00           H  
ATOM   1526  CA  ARG A 102      13.312  47.641  43.054  1.00 14.55           C  
ATOM   1527  HA  ARG A 102      13.113  46.845  42.299  1.00  0.00           H  
ATOM   1528  C   ARG A 102      14.087  47.003  44.238  1.00 15.47           C  
ATOM   1529  O   ARG A 102      14.559  45.864  44.158  1.00 12.16           O  
ATOM   1530  CB  ARG A 102      14.175  48.738  42.383  1.00 11.27           C  
ATOM   1531  HB1 ARG A 102      14.329  49.639  43.022  1.00  0.00           H  
ATOM   1532  HB2 ARG A 102      13.661  49.258  41.541  1.00  0.00           H  
ATOM   1533  CG  ARG A 102      15.487  48.043  41.970  1.00 12.06           C  
ATOM   1534  HG1 ARG A 102      15.988  47.629  42.876  1.00  0.00           H  
ATOM   1535  HG2 ARG A 102      15.251  47.104  41.416  1.00  0.00           H  
ATOM   1536  CD  ARG A 102      16.473  48.853  41.181  1.00 21.70           C  
ATOM   1537  HD1 ARG A 102      17.384  48.235  41.003  1.00  0.00           H  
ATOM   1538  HD2 ARG A 102      16.086  48.976  40.143  1.00  0.00           H  
ATOM   1539  NE  ARG A 102      16.875  50.128  41.673  1.00 26.16           N  
ATOM   1540  HE  ARG A 102      16.674  50.291  42.660  1.00  0.00           H  
ATOM   1541  CZ  ARG A 102      17.485  51.162  41.033  1.00 32.67           C  
ATOM   1542  NH1 ARG A 102      17.889  51.218  39.758  1.00 21.79           N  
ATOM   1543 1HH1 ARG A 102      18.346  51.993  39.278  1.00  0.00           H  
ATOM   1544 2HH1 ARG A 102      17.750  50.383  39.189  1.00  0.00           H  
ATOM   1545  NH2 ARG A 102      17.670  52.271  41.789  1.00 29.79           N  
ATOM   1546 1HH2 ARG A 102      18.127  53.046  41.309  1.00  0.00           H  
ATOM   1547 2HH2 ARG A 102      17.362  52.228  42.761  1.00  0.00           H  
ATOM   1548  N   LEU A 103      14.095  47.767  45.363  1.00 13.75           N  
ATOM   1549  HN  LEU A 103      13.613  48.666  45.382  1.00  0.00           H  
ATOM   1550  CA  LEU A 103      14.814  47.273  46.559  1.00 14.49           C  
ATOM   1551  HA  LEU A 103      15.864  47.023  46.278  1.00  0.00           H  
ATOM   1552  C   LEU A 103      14.162  46.062  47.154  1.00 12.44           C  
ATOM   1553  O   LEU A 103      14.987  45.253  47.571  1.00 15.24           O  
ATOM   1554  CB  LEU A 103      14.825  48.390  47.611  1.00 20.16           C  
ATOM   1555  HB1 LEU A 103      14.778  49.391  47.123  1.00  0.00           H  
ATOM   1556  HB2 LEU A 103      13.862  48.411  48.173  1.00  0.00           H  
ATOM   1557  CG  LEU A 103      16.020  48.313  48.581  1.00 41.45           C  
ATOM   1558  HG  LEU A 103      16.094  47.293  49.025  1.00  0.00           H  
ATOM   1559  CD1 LEU A 103      17.268  48.622  47.739  1.00 44.91           C  
ATOM   1560 1HD1 LEU A 103      18.133  48.566  48.441  1.00  0.00           H  
ATOM   1561 2HD1 LEU A 103      17.204  49.589  47.187  1.00  0.00           H  
ATOM   1562 3HD1 LEU A 103      17.377  47.964  46.846  1.00  0.00           H  
ATOM   1563  CD2 LEU A 103      15.900  49.369  49.688  1.00 40.27           C  
ATOM   1564 1HD2 LEU A 103      16.765  49.313  50.390  1.00  0.00           H  
ATOM   1565 2HD2 LEU A 103      14.927  49.290  50.227  1.00  0.00           H  
ATOM   1566 3HD2 LEU A 103      15.778  50.394  49.267  1.00  0.00           H  
ATOM   1567  N   ARG A 104      12.840  46.004  47.168  1.00 11.08           N  
ATOM   1568  HN  ARG A 104      12.287  46.771  46.785  1.00  0.00           H  
ATOM   1569  CA  ARG A 104      12.169  44.813  47.746  1.00 12.92           C  
ATOM   1570  HA  ARG A 104      12.519  44.658  48.793  1.00  0.00           H  
ATOM   1571  C   ARG A 104      12.471  43.560  46.912  1.00 15.00           C  
ATOM   1572  O   ARG A 104      12.717  42.481  47.437  1.00 12.35           O  
ATOM   1573  CB  ARG A 104      10.690  45.156  47.750  1.00 15.34           C  
ATOM   1574  HB1 ARG A 104      10.416  45.470  46.716  1.00  0.00           H  
ATOM   1575  HB2 ARG A 104      10.567  46.103  48.326  1.00  0.00           H  
ATOM   1576  CG  ARG A 104       9.629  44.191  48.229  1.00 15.71           C  
ATOM   1577  HG1 ARG A 104       8.625  44.433  47.809  1.00  0.00           H  
ATOM   1578  HG2 ARG A 104       9.754  43.178  47.781  1.00  0.00           H  
ATOM   1579  CD  ARG A 104       9.612  44.142  49.745  1.00 19.20           C  
ATOM   1580  HD1 ARG A 104       9.642  45.184  50.139  1.00  0.00           H  
ATOM   1581  HD2 ARG A 104      10.591  43.747  50.104  1.00  0.00           H  
ATOM   1582  NE  ARG A 104       8.533  43.413  50.416  1.00 16.07           N  
ATOM   1583  HE  ARG A 104       7.703  43.188  49.867  1.00  0.00           H  
ATOM   1584  CZ  ARG A 104       8.554  43.021  51.691  1.00 16.33           C  
ATOM   1585  NH1 ARG A 104       9.571  43.205  52.518  1.00 18.24           N  
ATOM   1586 1HH1 ARG A 104      10.427  43.651  52.188  1.00  0.00           H  
ATOM   1587 2HH1 ARG A 104       9.587  42.905  53.493  1.00  0.00           H  
ATOM   1588  NH2 ARG A 104       7.447  42.445  52.117  1.00 16.47           N  
ATOM   1589 1HH2 ARG A 104       6.663  42.303  51.480  1.00  0.00           H  
ATOM   1590 2HH2 ARG A 104       7.463  42.145  53.092  1.00  0.00           H  
ATOM   1591  N   LEU A 105      12.394  43.652  45.577  1.00 15.32           N  
ATOM   1592  HN  LEU A 105      12.129  44.539  45.149  1.00  0.00           H  
ATOM   1593  CA  LEU A 105      12.690  42.477  44.710  1.00 10.83           C  
ATOM   1594  HA  LEU A 105      12.061  41.604  45.003  1.00  0.00           H  
ATOM   1595  C   LEU A 105      14.176  42.134  44.829  1.00 12.07           C  
ATOM   1596  O   LEU A 105      14.465  40.911  44.835  1.00 15.98           O  
ATOM   1597  CB  LEU A 105      12.425  42.868  43.246  1.00 11.79           C  
ATOM   1598  HB1 LEU A 105      13.188  43.606  42.906  1.00  0.00           H  
ATOM   1599  HB2 LEU A 105      12.664  42.011  42.574  1.00  0.00           H  
ATOM   1600  CG  LEU A 105      10.999  43.400  42.938  1.00 10.87           C  
ATOM   1601  HG  LEU A 105      10.786  44.316  43.538  1.00  0.00           H  
ATOM   1602  CD1 LEU A 105      10.912  43.713  41.419  1.00 10.44           C  
ATOM   1603 1HD1 LEU A 105       9.888  44.095  41.198  1.00  0.00           H  
ATOM   1604 2HD1 LEU A 105      11.191  42.840  40.784  1.00  0.00           H  
ATOM   1605 3HD1 LEU A 105      11.713  44.410  41.078  1.00  0.00           H  
ATOM   1606  CD2 LEU A 105       9.965  42.302  43.247  1.00 15.53           C  
ATOM   1607 1HD2 LEU A 105       8.941  42.684  43.026  1.00  0.00           H  
ATOM   1608 2HD2 LEU A 105      10.056  41.919  44.290  1.00  0.00           H  
ATOM   1609 3HD2 LEU A 105      10.186  41.351  42.708  1.00  0.00           H  
ATOM   1610  N   ARG A 106      15.103  43.085  44.916  1.00 12.53           N  
ATOM   1611  HN  ARG A 106      14.831  44.068  44.903  1.00  0.00           H  
ATOM   1612  CA  ARG A 106      16.506  42.717  45.030  1.00 13.16           C  
ATOM   1613  HA  ARG A 106      16.780  42.038  44.189  1.00  0.00           H  
ATOM   1614  C   ARG A 106      16.814  42.028  46.358  1.00 16.37           C  
ATOM   1615  O   ARG A 106      17.479  41.009  46.468  1.00 15.48           O  
ATOM   1616  CB  ARG A 106      17.328  43.997  44.935  1.00 15.93           C  
ATOM   1617  HB  ARG A 106      16.837  44.956  44.648  1.00  0.00           H  
ATOM   1618  CG AARG A 106      18.759  43.714  44.504  0.50 15.86           C  
ATOM   1619  HG1AARG A 106      18.798  43.262  43.485  1.00  0.00           H  
ATOM   1620  HG2AARG A 106      19.201  42.870  45.083  1.00  0.00           H  
ATOM   1621  CG BARG A 106      18.813  43.954  45.185  0.50 11.65           C  
ATOM   1622  HG1BARG A 106      19.375  43.470  44.353  1.00  0.00           H  
ATOM   1623  HG2BARG A 106      19.092  43.238  45.992  1.00  0.00           H  
ATOM   1624  CD AARG A 106      19.615  44.955  44.592  0.50 17.70           C  
ATOM   1625  HD1AARG A 106      19.135  45.677  45.294  1.00  0.00           H  
ATOM   1626  HD2AARG A 106      19.545  45.512  43.629  1.00  0.00           H  
ATOM   1627  CD BARG A 106      19.293  45.382  45.470  0.50 11.08           C  
ATOM   1628  HD1BARG A 106      18.736  45.812  46.335  1.00  0.00           H  
ATOM   1629  HD2BARG A 106      20.324  45.366  45.894  1.00  0.00           H  
ATOM   1630  NE AARG A 106      21.012  44.809  44.950  0.50 23.41           N  
ATOM   1631  HE AARG A 106      21.259  43.943  45.429  1.00  0.00           H  
ATOM   1632  NE BARG A 106      19.230  46.277  44.338  0.50 17.97           N  
ATOM   1633  HE BARG A 106      19.058  45.815  43.445  1.00  0.00           H  
ATOM   1634  CZ AARG A 106      22.014  45.657  44.735  0.50 23.04           C  
ATOM   1635  CZ BARG A 106      19.358  47.607  44.256  0.50 20.51           C  
ATOM   1636  NH1AARG A 106      21.718  46.796  44.139  0.50 23.02           N  
ATOM   1637 1HH1AARG A 106      22.486  47.446  43.974  1.00  0.00           H  
ATOM   1638 2HH1AARG A 106      20.749  46.950  43.859  1.00  0.00           H  
ATOM   1639  NH1BARG A 106      19.567  48.369  45.326  0.50 25.45           N  
ATOM   1640 1HH1BARG A 106      19.665  49.382  45.264  1.00  0.00           H  
ATOM   1641 2HH1BARG A 106      19.630  47.950  46.254  1.00  0.00           H  
ATOM   1642  NH2AARG A 106      23.286  45.455  45.102  0.50 25.88           N  
ATOM   1643 1HH2AARG A 106      24.054  46.105  44.937  1.00  0.00           H  
ATOM   1644 2HH2AARG A 106      23.515  44.574  45.563  1.00  0.00           H  
ATOM   1645  NH2BARG A 106      19.276  48.149  43.057  0.50 10.08           N  
ATOM   1646 1HH2BARG A 106      19.374  49.162  42.995  1.00  0.00           H  
ATOM   1647 2HH2BARG A 106      19.116  47.565  42.236  1.00  0.00           H  
ATOM   1648  N   ARG A 107      16.250  42.448  47.482  1.00 17.05           N  
ATOM   1649  HN  ARG A 107      15.568  43.203  47.405  1.00  0.00           H  
ATOM   1650  CA  ARG A 107      16.515  41.932  48.808  1.00 18.54           C  
ATOM   1651  HA  ARG A 107      17.610  41.741  48.891  1.00  0.00           H  
ATOM   1652  C   ARG A 107      15.791  40.666  49.188  1.00 18.65           C  
ATOM   1653  O   ARG A 107      16.369  39.947  49.994  1.00 22.64           O  
ATOM   1654  CB  ARG A 107      16.110  42.949  49.940  1.00 24.05           C  
ATOM   1655  HB1 ARG A 107      16.157  42.501  50.960  1.00  0.00           H  
ATOM   1656  HB2 ARG A 107      15.022  43.191  49.934  1.00  0.00           H  
ATOM   1657  CG  ARG A 107      16.990  44.185  49.798  1.00 31.12           C  
ATOM   1658  HG1 ARG A 107      17.056  44.473  48.723  1.00  0.00           H  
ATOM   1659  HG2 ARG A 107      18.051  43.912  50.004  1.00  0.00           H  
ATOM   1660  CD  ARG A 107      16.612  45.392  50.621  1.00 50.73           C  
ATOM   1661  HD1 ARG A 107      15.670  45.849  50.237  1.00  0.00           H  
ATOM   1662  HD2 ARG A 107      16.271  45.082  51.636  1.00  0.00           H  
ATOM   1663  NE  ARG A 107      17.674  46.405  50.720  1.00 61.33           N  
ATOM   1664  HE  ARG A 107      18.491  46.339  50.113  1.00  0.00           H  
ATOM   1665  CZ  ARG A 107      17.582  47.417  51.600  1.00 67.24           C  
ATOM   1666  NH1 ARG A 107      16.512  47.498  52.389  1.00 65.45           N  
ATOM   1667 1HH1 ARG A 107      15.755  46.815  52.365  1.00  0.00           H  
ATOM   1668 2HH1 ARG A 107      16.442  48.266  53.057  1.00  0.00           H  
ATOM   1669  NH2 ARG A 107      18.571  48.310  51.632  1.00 69.38           N  
ATOM   1670 1HH2 ARG A 107      19.390  48.248  51.028  1.00  0.00           H  
ATOM   1671 2HH2 ARG A 107      18.501  49.078  52.300  1.00  0.00           H  
ATOM   1672  N   CYS A 108      14.627  40.426  48.643  1.00 14.83           N  
ATOM   1673  HN  CYS A 108      14.270  41.039  47.910  1.00  0.00           H  
ATOM   1674  CA  CYS A 108      13.843  39.285  49.083  1.00 15.67           C  
ATOM   1675  HA  CYS A 108      14.280  38.919  50.041  1.00  0.00           H  
ATOM   1676  C   CYS A 108      13.758  38.119  48.142  1.00 14.94           C  
ATOM   1677  O   CYS A 108      13.162  38.093  47.053  1.00 12.68           O  
ATOM   1678  CB  CYS A 108      12.403  39.799  49.381  1.00 11.75           C  
ATOM   1679  HB1 CYS A 108      11.906  40.160  48.451  1.00  0.00           H  
ATOM   1680  HB2 CYS A 108      11.720  38.955  49.633  1.00  0.00           H  
ATOM   1681  SG  CYS A 108      12.372  41.078  50.680  1.00 17.30           S  
ATOM   1682  N   HIS A 109      14.376  37.009  48.586  1.00 13.38           N  
ATOM   1683  HN  HIS A 109      14.940  37.072  49.433  1.00  0.00           H  
ATOM   1684  CA  HIS A 109      14.276  35.718  47.910  1.00 11.40           C  
ATOM   1685  HA  HIS A 109      15.064  35.072  48.363  1.00  0.00           H  
ATOM   1686  C   HIS A 109      14.542  35.717  46.406  1.00 12.96           C  
ATOM   1687  O   HIS A 109      13.849  35.030  45.665  1.00 14.24           O  
ATOM   1688  CB  HIS A 109      12.919  35.006  48.194  1.00 14.79           C  
ATOM   1689  HB1 HIS A 109      12.054  35.641  47.892  1.00  0.00           H  
ATOM   1690  HB2 HIS A 109      12.755  34.149  47.500  1.00  0.00           H  
ATOM   1691  CG  HIS A 109      12.810  34.571  49.653  1.00 16.25           C  
ATOM   1692  CD2 HIS A 109      12.329  35.214  50.749  1.00 21.61           C  
ATOM   1693  HD2 HIS A 109      11.848  36.206  50.768  1.00  0.00           H  
ATOM   1694  ND1 HIS A 109      13.273  33.359  50.100  1.00 15.60           N  
ATOM   1695  HD1 HIS A 109      13.716  32.649  49.517  1.00  0.00           H  
ATOM   1696  CE1 HIS A 109      13.059  33.249  51.404  1.00 15.95           C  
ATOM   1697  HE1 HIS A 109      13.264  32.362  52.026  1.00  0.00           H  
ATOM   1698  NE2 HIS A 109      12.554  34.400  51.822  1.00 18.97           N  
ATOM   1699  HE2 HIS A 109      12.363  34.641  52.795  1.00  0.00           H  
ATOM   1700  N   ARG A 110      15.644  36.385  46.031  1.00 13.17           N  
ATOM   1701  HN  ARG A 110      16.152  36.966  46.697  1.00  0.00           H  
ATOM   1702  CA  ARG A 110      16.106  36.261  44.631  1.00 13.69           C  
ATOM   1703  HA  ARG A 110      17.000  36.919  44.528  1.00  0.00           H  
ATOM   1704  C   ARG A 110      15.132  36.663  43.524  1.00 15.03           C  
ATOM   1705  O   ARG A 110      15.044  36.124  42.391  1.00 15.41           O  
ATOM   1706  CB  ARG A 110      16.599  34.797  44.428  1.00 14.16           C  
ATOM   1707  HB1 ARG A 110      15.743  34.083  44.392  1.00  0.00           H  
ATOM   1708  HB2 ARG A 110      16.999  34.644  43.399  1.00  0.00           H  
ATOM   1709  CG  ARG A 110      17.623  34.383  45.489  1.00 14.05           C  
ATOM   1710  HG1 ARG A 110      18.621  34.846  45.310  1.00  0.00           H  
ATOM   1711  HG2 ARG A 110      17.406  34.842  46.482  1.00  0.00           H  
ATOM   1712  CD  ARG A 110      17.703  32.873  45.567  1.00 16.64           C  
ATOM   1713  HD1 ARG A 110      16.723  32.381  45.767  1.00  0.00           H  
ATOM   1714  HD2 ARG A 110      17.897  32.382  44.585  1.00  0.00           H  
ATOM   1715  NE  ARG A 110      18.729  32.589  46.586  1.00 21.61           N  
ATOM   1716  HE  ARG A 110      19.072  33.396  47.107  1.00  0.00           H  
ATOM   1717  CZ  ARG A 110      19.269  31.408  46.916  1.00 20.61           C  
ATOM   1718  NH1 ARG A 110      18.932  30.304  46.268  1.00 16.36           N  
ATOM   1719 1HH1 ARG A 110      18.293  30.368  45.476  1.00  0.00           H  
ATOM   1720 2HH1 ARG A 110      19.343  29.405  46.519  1.00  0.00           H  
ATOM   1721  NH2 ARG A 110      20.108  31.324  47.956  1.00 21.65           N  
ATOM   1722 1HH2 ARG A 110      20.368  32.175  48.455  1.00  0.00           H  
ATOM   1723 2HH2 ARG A 110      20.519  30.425  48.207  1.00  0.00           H  
ATOM   1724  N   PHE A 111      14.282  37.672  43.835  1.00 14.17           N  
ATOM   1725  HN  PHE A 111      14.306  38.092  44.764  1.00  0.00           H  
ATOM   1726  CA  PHE A 111      13.323  38.162  42.829  1.00 15.32           C  
ATOM   1727  HA  PHE A 111      12.943  37.267  42.283  1.00  0.00           H  
ATOM   1728  C   PHE A 111      13.961  39.071  41.792  1.00 14.68           C  
ATOM   1729  O   PHE A 111      13.318  39.415  40.782  1.00 17.65           O  
ATOM   1730  CB  PHE A 111      12.109  38.813  43.516  1.00 11.37           C  
ATOM   1731  HB1 PHE A 111      11.734  39.666  42.903  1.00  0.00           H  
ATOM   1732  HB2 PHE A 111      12.434  39.358  44.433  1.00  0.00           H  
ATOM   1733  CG  PHE A 111      10.969  37.868  43.848  1.00 13.87           C  
ATOM   1734  CD1 PHE A 111      11.138  36.612  44.445  1.00 17.20           C  
ATOM   1735  HD1 PHE A 111      12.162  36.267  44.667  1.00  0.00           H  
ATOM   1736  CD2 PHE A 111       9.656  38.270  43.616  1.00 18.58           C  
ATOM   1737  HD2 PHE A 111       9.463  39.283  43.224  1.00  0.00           H  
ATOM   1738  CE1 PHE A 111      10.062  35.775  44.772  1.00 15.97           C  
ATOM   1739  HE1 PHE A 111      10.234  34.795  45.248  1.00  0.00           H  
ATOM   1740  CE2 PHE A 111       8.585  37.424  43.868  1.00 15.93           C  
ATOM   1741  HE2 PHE A 111       7.568  37.731  43.571  1.00  0.00           H  
ATOM   1742  CZ  PHE A 111       8.775  36.207  44.484  1.00 17.49           C  
ATOM   1743  HZ  PHE A 111       7.908  35.578  44.747  1.00  0.00           H  
ATOM   1744  N   LEU A 112      15.202  39.556  41.920  1.00 16.47           N  
ATOM   1745  HN  LEU A 112      15.727  39.318  42.762  1.00  0.00           H  
ATOM   1746  CA  LEU A 112      15.866  40.430  40.897  1.00 18.02           C  
ATOM   1747  HA  LEU A 112      15.462  40.216  39.880  1.00  0.00           H  
ATOM   1748  C   LEU A 112      17.362  40.047  40.976  1.00 13.72           C  
ATOM   1749  O   LEU A 112      18.293  40.744  41.381  1.00 15.27           O  
ATOM   1750  CB  LEU A 112      15.656  41.922  41.261  1.00 12.87           C  
ATOM   1751  HB1 LEU A 112      14.659  42.080  41.735  1.00  0.00           H  
ATOM   1752  HB2 LEU A 112      16.312  42.221  42.112  1.00  0.00           H  
ATOM   1753  CG  LEU A 112      15.851  42.870  40.051  1.00 11.78           C  
ATOM   1754  HG  LEU A 112      16.817  42.641  39.543  1.00  0.00           H  
ATOM   1755  CD1 LEU A 112      14.701  42.721  39.063  1.00 12.14           C  
ATOM   1756 1HD1 LEU A 112      14.666  41.694  38.630  1.00  0.00           H  
ATOM   1757 2HD1 LEU A 112      14.745  43.499  38.265  1.00  0.00           H  
ATOM   1758 3HD1 LEU A 112      13.726  43.003  39.525  1.00  0.00           H  
ATOM   1759  CD2 LEU A 112      15.899  44.265  40.639  1.00 14.27           C  
ATOM   1760 1HD2 LEU A 112      16.741  44.374  41.362  1.00  0.00           H  
ATOM   1761 2HD2 LEU A 112      14.924  44.547  41.101  1.00  0.00           H  
ATOM   1762 3HD2 LEU A 112      15.943  45.043  39.841  1.00  0.00           H  
ATOM   1763  N   PRO A 113      17.583  38.758  40.631  1.00 15.73           N  
ATOM   1764  CA  PRO A 113      18.901  38.135  40.831  1.00 18.08           C  
ATOM   1765  HA  PRO A 113      19.138  38.249  41.914  1.00  0.00           H  
ATOM   1766  C   PRO A 113      20.060  38.747  40.078  1.00 20.89           C  
ATOM   1767  O   PRO A 113      21.212  38.864  40.504  1.00 20.98           O  
ATOM   1768  CB  PRO A 113      18.538  36.658  40.624  1.00 18.82           C  
ATOM   1769  HB1 PRO A 113      19.401  35.994  40.382  1.00  0.00           H  
ATOM   1770  HB2 PRO A 113      18.238  36.116  41.551  1.00  0.00           H  
ATOM   1771  CG  PRO A 113      17.484  36.724  39.569  1.00 17.22           C  
ATOM   1772  HG1 PRO A 113      16.979  35.758  39.333  1.00  0.00           H  
ATOM   1773  HG2 PRO A 113      17.853  36.895  38.531  1.00  0.00           H  
ATOM   1774  CD  PRO A 113      16.589  37.808  40.129  1.00 17.34           C  
ATOM   1775  HD1 PRO A 113      15.832  37.468  40.874  1.00  0.00           H  
ATOM   1776  HD2 PRO A 113      15.841  38.228  39.416  1.00  0.00           H  
ATOM   1777  N   CYS A 114      19.735  39.295  38.911  1.00 17.89           N  
ATOM   1778  HN  CYS A 114      18.768  39.238  38.593  1.00  0.00           H  
ATOM   1779  CA  CYS A 114      20.714  39.975  38.070  1.00 18.72           C  
ATOM   1780  HA  CYS A 114      21.564  39.271  37.909  1.00  0.00           H  
ATOM   1781  C   CYS A 114      21.246  41.160  38.854  1.00 20.72           C  
ATOM   1782  O   CYS A 114      22.280  41.657  38.384  1.00 23.82           O  
ATOM   1783  CB  CYS A 114      20.116  40.302  36.689  1.00 14.11           C  
ATOM   1784  HB1 CYS A 114      20.916  40.609  35.976  1.00  0.00           H  
ATOM   1785  HB2 CYS A 114      19.762  39.373  36.183  1.00  0.00           H  
ATOM   1786  SG  CYS A 114      18.788  41.551  36.744  1.00 17.62           S  
ATOM   1787  N   GLU A 115      20.657  41.643  39.963  1.00 18.02           N  
ATOM   1788  HN  GLU A 115      19.799  41.210  40.305  1.00  0.00           H  
ATOM   1789  CA  GLU A 115      21.225  42.776  40.685  1.00 18.75           C  
ATOM   1790  HA  GLU A 115      22.018  43.192  40.021  1.00  0.00           H  
ATOM   1791  C   GLU A 115      21.936  42.375  41.983  1.00 20.85           C  
ATOM   1792  O   GLU A 115      22.471  43.218  42.721  1.00 23.01           O  
ATOM   1793  CB  GLU A 115      20.254  43.949  40.967  1.00 18.60           C  
ATOM   1794  HB1 GLU A 115      20.697  44.675  41.687  1.00  0.00           H  
ATOM   1795  HB2 GLU A 115      19.379  43.612  41.571  1.00  0.00           H  
ATOM   1796  CG  GLU A 115      19.801  44.652  39.675  1.00 18.55           C  
ATOM   1797  HG1 GLU A 115      19.175  43.956  39.069  1.00  0.00           H  
ATOM   1798  HG2 GLU A 115      20.674  44.785  38.995  1.00  0.00           H  
ATOM   1799  CD  GLU A 115      19.089  45.955  39.838  1.00 28.32           C  
ATOM   1800  OE1 GLU A 115      19.005  46.367  41.018  1.00 34.56           O  
ATOM   1801  OE2 GLU A 115      18.568  46.624  38.914  1.00 21.70           O  
ATOM   1802  N   ASN A 116      21.903  41.077  42.303  1.00 21.17           N  
ATOM   1803  HN  ASN A 116      21.417  40.399  41.716  1.00  0.00           H  
ATOM   1804  CA  ASN A 116      22.601  40.659  43.545  1.00 22.23           C  
ATOM   1805  HA  ASN A 116      22.527  41.477  44.299  1.00  0.00           H  
ATOM   1806  C   ASN A 116      24.078  40.411  43.215  1.00 22.59           C  
ATOM   1807  O   ASN A 116      24.497  40.197  42.065  1.00 23.05           O  
ATOM   1808  CB  ASN A 116      22.018  39.390  44.130  1.00 18.33           C  
ATOM   1809  HB1 ASN A 116      22.628  39.028  44.990  1.00  0.00           H  
ATOM   1810  HB2 ASN A 116      22.156  38.528  43.436  1.00  0.00           H  
ATOM   1811  CG  ASN A 116      20.564  39.545  44.522  1.00 15.12           C  
ATOM   1812  ND2 ASN A 116      20.173  40.590  45.183  1.00 16.36           N  
ATOM   1813 1HD2 ASN A 116      20.787  41.362  45.442  1.00  0.00           H  
ATOM   1814 2HD2 ASN A 116      19.193  40.694  45.447  1.00  0.00           H  
ATOM   1815  OD1 ASN A 116      19.842  38.637  44.217  1.00 21.34           O  
ATOM   1816  N   LYS A 117      24.926  40.492  44.235  1.00 24.47           N  
ATOM   1817  HN  LYS A 117      24.555  40.681  45.166  1.00  0.00           H  
ATOM   1818  CA  LYS A 117      26.362  40.322  44.076  1.00 22.88           C  
ATOM   1819  HA  LYS A 117      26.631  40.218  42.999  1.00  0.00           H  
ATOM   1820  C   LYS A 117      26.827  39.105  44.870  1.00 18.68           C  
ATOM   1821  O   LYS A 117      26.264  38.767  45.896  1.00 20.14           O  
ATOM   1822  CB  LYS A 117      27.152  41.469  44.728  1.00 28.58           C  
ATOM   1823  HB1 LYS A 117      28.167  41.540  44.273  1.00  0.00           H  
ATOM   1824  HB2 LYS A 117      27.423  41.199  45.775  1.00  0.00           H  
ATOM   1825  CG  LYS A 117      26.475  42.827  44.701  1.00 39.63           C  
ATOM   1826  HG1 LYS A 117      26.899  43.524  45.460  1.00  0.00           H  
ATOM   1827  HG2 LYS A 117      25.431  42.785  45.089  1.00  0.00           H  
ATOM   1828  CD  LYS A 117      26.542  43.401  43.292  1.00 38.99           C  
ATOM   1829  HD1 LYS A 117      26.500  44.515  43.262  1.00  0.00           H  
ATOM   1830  HD2 LYS A 117      25.621  43.216  42.691  1.00  0.00           H  
ATOM   1831  CE  LYS A 117      27.811  42.819  42.663  1.00 44.58           C  
ATOM   1832  HE1 LYS A 117      28.490  42.376  43.428  1.00  0.00           H  
ATOM   1833  HE2 LYS A 117      27.600  41.895  42.076  1.00  0.00           H  
ATOM   1834  NZ  LYS A 117      28.492  43.848  41.848  1.00 51.79           N  
ATOM   1835  HZ1 LYS A 117      29.337  43.460  41.429  1.00  0.00           H  
ATOM   1836  HZ2 LYS A 117      28.685  44.694  42.385  1.00  0.00           H  
ATOM   1837  HZ3 LYS A 117      27.871  44.254  41.148  1.00  0.00           H  
ATOM   1838  N   SER A 118      27.822  38.449  44.312  1.00 18.33           N  
ATOM   1839  HN  SER A 118      28.175  38.753  43.405  1.00  0.00           H  
ATOM   1840  CA  SER A 118      28.426  37.303  44.961  1.00 14.91           C  
ATOM   1841  HA  SER A 118      27.655  36.531  45.189  1.00  0.00           H  
ATOM   1842  C   SER A 118      29.198  37.697  46.247  1.00 14.80           C  
ATOM   1843  O   SER A 118      30.119  38.496  46.332  1.00 16.56           O  
ATOM   1844  CB  SER A 118      29.488  36.740  43.976  1.00 19.19           C  
ATOM   1845  HB1 SER A 118      30.142  37.545  43.566  1.00  0.00           H  
ATOM   1846  HB2 SER A 118      29.027  36.398  43.020  1.00  0.00           H  
ATOM   1847  OG  SER A 118      30.255  35.695  44.606  1.00 18.85           O  
ATOM   1848  HG  SER A 118      30.904  35.351  44.004  1.00  0.00           H  
ATOM   1849  N   LYS A 119      28.776  37.075  47.354  1.00 18.99           N  
ATOM   1850  HN  LYS A 119      27.986  36.433  47.298  1.00  0.00           H  
ATOM   1851  CA  LYS A 119      29.425  37.299  48.637  1.00 17.74           C  
ATOM   1852  HA  LYS A 119      29.511  38.385  48.873  1.00  0.00           H  
ATOM   1853  C   LYS A 119      30.808  36.616  48.572  1.00 16.87           C  
ATOM   1854  O   LYS A 119      31.705  37.216  49.167  1.00 18.16           O  
ATOM   1855  CB  LYS A 119      28.596  36.560  49.675  1.00 26.49           C  
ATOM   1856  HB1 LYS A 119      27.520  36.524  49.383  1.00  0.00           H  
ATOM   1857  HB2 LYS A 119      28.817  35.467  49.666  1.00  0.00           H  
ATOM   1858  CG  LYS A 119      28.771  37.148  51.069  1.00 42.11           C  
ATOM   1859  HG1 LYS A 119      28.549  38.240  51.103  1.00  0.00           H  
ATOM   1860  HG2 LYS A 119      29.840  37.199  51.380  1.00  0.00           H  
ATOM   1861  CD  LYS A 119      27.915  36.346  52.046  1.00 53.88           C  
ATOM   1862  HD1 LYS A 119      27.534  37.013  52.854  1.00  0.00           H  
ATOM   1863  HD2 LYS A 119      26.955  36.054  51.560  1.00  0.00           H  
ATOM   1864  CE  LYS A 119      28.582  35.123  52.653  1.00 60.64           C  
ATOM   1865  HE1 LYS A 119      29.503  35.416  53.209  1.00  0.00           H  
ATOM   1866  HE2 LYS A 119      27.971  34.723  53.495  1.00  0.00           H  
ATOM   1867  NZ  LYS A 119      28.888  34.041  51.668  1.00 67.80           N  
ATOM   1868  HZ1 LYS A 119      29.336  33.220  52.075  1.00  0.00           H  
ATOM   1869  HZ2 LYS A 119      29.447  34.407  50.897  1.00  0.00           H  
ATOM   1870  HZ3 LYS A 119      28.046  33.773  51.159  1.00  0.00           H  
ATOM   1871  N   ALA A 120      30.918  35.450  47.895  1.00 16.96           N  
ATOM   1872  HN  ALA A 120      30.128  34.997  47.435  1.00  0.00           H  
ATOM   1873  CA  ALA A 120      32.298  34.887  47.882  1.00 18.02           C  
ATOM   1874  HA  ALA A 120      32.657  34.757  48.930  1.00  0.00           H  
ATOM   1875  C   ALA A 120      33.259  35.819  47.121  1.00 17.98           C  
ATOM   1876  O   ALA A 120      34.441  35.975  47.450  1.00 18.38           O  
ATOM   1877  CB  ALA A 120      32.286  33.531  47.174  1.00 14.59           C  
ATOM   1878  HB1 ALA A 120      31.590  32.856  47.725  1.00  0.00           H  
ATOM   1879  HB2 ALA A 120      33.306  33.096  47.061  1.00  0.00           H  
ATOM   1880  HB3 ALA A 120      32.036  33.614  46.091  1.00  0.00           H  
ATOM   1881  N   VAL A 121      32.807  36.507  46.066  1.00 16.71           N  
ATOM   1882  HN  VAL A 121      31.836  36.405  45.770  1.00  0.00           H  
ATOM   1883  CA  VAL A 121      33.713  37.418  45.325  1.00 18.21           C  
ATOM   1884  HA  VAL A 121      34.640  36.841  45.097  1.00  0.00           H  
ATOM   1885  C   VAL A 121      34.122  38.585  46.203  1.00 17.60           C  
ATOM   1886  O   VAL A 121      35.262  39.057  46.101  1.00 17.28           O  
ATOM   1887  CB  VAL A 121      33.119  37.887  43.959  1.00 13.88           C  
ATOM   1888  HB  VAL A 121      32.082  38.244  44.161  1.00  0.00           H  
ATOM   1889  CG1 VAL A 121      33.875  39.052  43.303  1.00 14.88           C  
ATOM   1890 1HG1 VAL A 121      33.960  39.920  43.998  1.00  0.00           H  
ATOM   1891 2HG1 VAL A 121      33.411  39.347  42.333  1.00  0.00           H  
ATOM   1892 3HG1 VAL A 121      34.874  38.731  42.924  1.00  0.00           H  
ATOM   1893  CG2 VAL A 121      33.003  36.696  43.006  1.00 13.78           C  
ATOM   1894 1HG2 VAL A 121      32.454  35.850  43.482  1.00  0.00           H  
ATOM   1895 2HG2 VAL A 121      34.002  36.375  42.627  1.00  0.00           H  
ATOM   1896 3HG2 VAL A 121      32.539  36.991  42.036  1.00  0.00           H  
ATOM   1897  N   GLU A 122      33.188  39.140  46.988  1.00 17.70           N  
ATOM   1898  HN  GLU A 122      32.237  38.772  46.962  1.00  0.00           H  
ATOM   1899  CA  GLU A 122      33.493  40.263  47.885  1.00 18.15           C  
ATOM   1900  HA  GLU A 122      33.839  41.140  47.290  1.00  0.00           H  
ATOM   1901  C   GLU A 122      34.549  39.887  48.916  1.00 17.35           C  
ATOM   1902  O   GLU A 122      35.516  40.614  49.138  1.00 17.98           O  
ATOM   1903  CB  GLU A 122      32.168  40.592  48.572  1.00 25.56           C  
ATOM   1904  HB1 GLU A 122      31.442  40.934  47.798  1.00  0.00           H  
ATOM   1905  HB2 GLU A 122      31.697  39.640  48.911  1.00  0.00           H  
ATOM   1906  CG  GLU A 122      32.147  41.572  49.717  1.00 37.75           C  
ATOM   1907  HG1 GLU A 122      32.667  42.517  49.434  1.00  0.00           H  
ATOM   1908  HG2 GLU A 122      32.817  41.228  50.539  1.00  0.00           H  
ATOM   1909  CD  GLU A 122      30.748  41.869  50.253  1.00 45.90           C  
ATOM   1910  OE1 GLU A 122      30.039  41.050  50.880  1.00 46.99           O  
ATOM   1911  OE2 GLU A 122      30.333  43.025  49.994  1.00 48.54           O  
ATOM   1912  N   GLN A 123      34.467  38.679  49.467  1.00 17.28           N  
ATOM   1913  HN  GLN A 123      33.686  38.080  49.200  1.00  0.00           H  
ATOM   1914  CA  GLN A 123      35.439  38.160  50.439  1.00 21.09           C  
ATOM   1915  HA  GLN A 123      35.518  38.890  51.278  1.00  0.00           H  
ATOM   1916  C   GLN A 123      36.834  37.951  49.853  1.00 24.15           C  
ATOM   1917  O   GLN A 123      37.840  38.326  50.448  1.00 26.01           O  
ATOM   1918  CB  GLN A 123      35.019  36.820  51.012  1.00 19.44           C  
ATOM   1919  HB1 GLN A 123      34.856  36.049  50.223  1.00  0.00           H  
ATOM   1920  HB2 GLN A 123      35.847  36.309  51.557  1.00  0.00           H  
ATOM   1921  CG  GLN A 123      33.785  37.033  51.887  1.00 25.44           C  
ATOM   1922  HG1 GLN A 123      34.052  37.584  52.819  1.00  0.00           H  
ATOM   1923  HG2 GLN A 123      33.096  37.776  51.423  1.00  0.00           H  
ATOM   1924  CD  GLN A 123      33.049  35.752  52.215  1.00 34.30           C  
ATOM   1925  NE2 GLN A 123      33.331  34.582  51.657  1.00 32.95           N  
ATOM   1926 1HE2 GLN A 123      34.076  34.534  50.962  1.00  0.00           H  
ATOM   1927 2HE2 GLN A 123      32.835  33.719  51.878  1.00  0.00           H  
ATOM   1928  OE1 GLN A 123      32.136  35.811  53.067  1.00 45.29           O  
ATOM   1929  N   VAL A 124      36.952  37.357  48.653  1.00 21.98           N  
ATOM   1930  HN  VAL A 124      36.111  36.994  48.204  1.00  0.00           H  
ATOM   1931  CA  VAL A 124      38.228  37.209  47.966  1.00 20.38           C  
ATOM   1932  HA  VAL A 124      38.936  36.593  48.568  1.00  0.00           H  
ATOM   1933  C   VAL A 124      38.797  38.601  47.709  1.00 20.57           C  
ATOM   1934  O   VAL A 124      39.993  38.872  47.845  1.00 17.94           O  
ATOM   1935  CB  VAL A 124      37.980  36.569  46.578  1.00 24.58           C  
ATOM   1936  HB  VAL A 124      37.091  37.063  46.121  1.00  0.00           H  
ATOM   1937  CG1 VAL A 124      39.161  36.740  45.625  1.00 20.96           C  
ATOM   1938 1HG1 VAL A 124      39.386  37.826  45.513  1.00  0.00           H  
ATOM   1939 2HG1 VAL A 124      38.989  36.240  44.643  1.00  0.00           H  
ATOM   1940 3HG1 VAL A 124      40.053  36.153  45.946  1.00  0.00           H  
ATOM   1941  CG2 VAL A 124      37.674  35.091  46.730  1.00 20.05           C  
ATOM   1942 1HG2 VAL A 124      36.812  34.966  47.426  1.00  0.00           H  
ATOM   1943 2HG2 VAL A 124      38.566  34.504  47.051  1.00  0.00           H  
ATOM   1944 3HG2 VAL A 124      37.502  34.591  45.748  1.00  0.00           H  
ATOM   1945  N   LYS A 125      37.989  39.562  47.217  1.00 22.06           N  
ATOM   1946  HN  LYS A 125      37.009  39.343  47.037  1.00  0.00           H  
ATOM   1947  CA  LYS A 125      38.480  40.910  46.934  1.00 20.32           C  
ATOM   1948  HA  LYS A 125      39.367  40.829  46.264  1.00  0.00           H  
ATOM   1949  C   LYS A 125      38.920  41.569  48.244  1.00 19.60           C  
ATOM   1950  O   LYS A 125      39.893  42.293  48.209  1.00 23.90           O  
ATOM   1951  CB  LYS A 125      37.432  41.769  46.245  1.00 21.43           C  
ATOM   1952  HB1 LYS A 125      36.471  41.758  46.810  1.00  0.00           H  
ATOM   1953  HB2 LYS A 125      37.681  42.852  46.334  1.00  0.00           H  
ATOM   1954  CG  LYS A 125      37.212  41.369  44.768  1.00 21.09           C  
ATOM   1955  HG1 LYS A 125      38.156  41.333  44.175  1.00  0.00           H  
ATOM   1956  HG2 LYS A 125      36.926  40.299  44.638  1.00  0.00           H  
ATOM   1957  CD  LYS A 125      36.176  42.347  44.202  1.00 22.94           C  
ATOM   1958  HD1 LYS A 125      36.379  43.393  44.532  1.00  0.00           H  
ATOM   1959  HD2 LYS A 125      35.178  42.206  44.679  1.00  0.00           H  
ATOM   1960  CE  LYS A 125      36.087  42.248  42.682  1.00 27.28           C  
ATOM   1961  HE1 LYS A 125      37.071  42.453  42.200  1.00  0.00           H  
ATOM   1962  HE2 LYS A 125      35.949  41.193  42.348  1.00  0.00           H  
ATOM   1963  NZ  LYS A 125      35.012  43.143  42.140  1.00 26.69           N  
ATOM   1964  HZ1 LYS A 125      34.953  43.077  41.124  1.00  0.00           H  
ATOM   1965  HZ2 LYS A 125      35.139  44.108  42.446  1.00  0.00           H  
ATOM   1966  HZ3 LYS A 125      34.111  42.956  42.581  1.00  0.00           H  
ATOM   1967  N   ASN A 126      38.309  41.284  49.361  1.00 22.92           N  
ATOM   1968  HN  ASN A 126      37.537  40.618  49.326  1.00  0.00           H  
ATOM   1969  CA  ASN A 126      38.660  41.858  50.662  1.00 25.63           C  
ATOM   1970  HA  ASN A 126      38.707  42.969  50.579  1.00  0.00           H  
ATOM   1971  C   ASN A 126      40.005  41.327  51.088  1.00 23.34           C  
ATOM   1972  O   ASN A 126      40.925  42.084  51.403  1.00 26.15           O  
ATOM   1973  CB  ASN A 126      37.553  41.461  51.658  1.00 32.99           C  
ATOM   1974  HB1 ASN A 126      37.173  40.431  51.464  1.00  0.00           H  
ATOM   1975  HB2 ASN A 126      37.959  41.300  52.684  1.00  0.00           H  
ATOM   1976  CG  ASN A 126      36.423  42.492  51.651  1.00 47.17           C  
ATOM   1977  ND2 ASN A 126      35.280  42.145  52.252  1.00 48.85           N  
ATOM   1978 1HD2 ASN A 126      35.183  41.231  52.694  1.00  0.00           H  
ATOM   1979 2HD2 ASN A 126      34.527  42.832  52.247  1.00  0.00           H  
ATOM   1980  OD1 ASN A 126      36.542  43.610  51.110  1.00 48.56           O  
ATOM   1981  N   ALA A 127      40.184  40.025  51.029  1.00 20.42           N  
ATOM   1982  HN  ALA A 127      39.399  39.448  50.727  1.00  0.00           H  
ATOM   1983  CA  ALA A 127      41.430  39.357  51.367  1.00 19.79           C  
ATOM   1984  HA  ALA A 127      41.713  39.656  52.403  1.00  0.00           H  
ATOM   1985  C   ALA A 127      42.561  39.765  50.432  1.00 19.33           C  
ATOM   1986  O   ALA A 127      43.689  39.894  50.909  1.00 21.50           O  
ATOM   1987  CB  ALA A 127      41.309  37.835  51.329  1.00 22.05           C  
ATOM   1988  HB1 ALA A 127      40.481  37.536  52.013  1.00  0.00           H  
ATOM   1989  HB2 ALA A 127      42.270  37.321  51.565  1.00  0.00           H  
ATOM   1990  HB3 ALA A 127      41.177  37.439  50.295  1.00  0.00           H  
ATOM   1991  N   PHE A 128      42.387  39.920  49.128  1.00 19.27           N  
ATOM   1992  HN  PHE A 128      41.446  39.751  48.772  1.00  0.00           H  
ATOM   1993  CA  PHE A 128      43.384  40.302  48.157  1.00 17.96           C  
ATOM   1994  HA  PHE A 128      44.222  39.566  48.177  1.00  0.00           H  
ATOM   1995  C   PHE A 128      43.924  41.691  48.466  1.00 21.46           C  
ATOM   1996  O   PHE A 128      45.101  41.995  48.402  1.00 22.95           O  
ATOM   1997  CB  PHE A 128      42.762  40.328  46.754  1.00 18.44           C  
ATOM   1998  HB1 PHE A 128      42.576  39.278  46.430  1.00  0.00           H  
ATOM   1999  HB2 PHE A 128      41.722  40.723  46.835  1.00  0.00           H  
ATOM   2000  CG  PHE A 128      43.455  41.046  45.652  1.00 21.59           C  
ATOM   2001  CD1 PHE A 128      44.469  40.432  44.926  1.00 18.04           C  
ATOM   2002  HD1 PHE A 128      44.776  39.399  45.162  1.00  0.00           H  
ATOM   2003  CD2 PHE A 128      43.061  42.343  45.302  1.00 22.22           C  
ATOM   2004  HD2 PHE A 128      42.253  42.839  45.867  1.00  0.00           H  
ATOM   2005  CE1 PHE A 128      45.087  41.126  43.908  1.00 19.61           C  
ATOM   2006  HE1 PHE A 128      45.921  40.651  43.365  1.00  0.00           H  
ATOM   2007  CE2 PHE A 128      43.678  43.015  44.248  1.00 20.68           C  
ATOM   2008  HE2 PHE A 128      43.356  44.034  43.976  1.00  0.00           H  
ATOM   2009  CZ  PHE A 128      44.692  42.399  43.549  1.00 16.03           C  
ATOM   2010  HZ  PHE A 128      45.184  42.918  42.710  1.00  0.00           H  
ATOM   2011  N   ASN A 129      43.004  42.592  48.738  1.00 24.39           N  
ATOM   2012  HN  ASN A 129      42.019  42.327  48.729  1.00  0.00           H  
ATOM   2013  CA  ASN A 129      43.382  43.977  49.055  1.00 28.01           C  
ATOM   2014  HA  ASN A 129      44.020  44.373  48.230  1.00  0.00           H  
ATOM   2015  C   ASN A 129      44.206  43.941  50.338  1.00 29.41           C  
ATOM   2016  O   ASN A 129      45.303  44.510  50.295  1.00 32.87           O  
ATOM   2017  CB  ASN A 129      42.164  44.881  49.210  1.00 30.04           C  
ATOM   2018  HB1 ASN A 129      42.427  45.835  49.723  1.00  0.00           H  
ATOM   2019  HB2 ASN A 129      41.447  44.473  49.960  1.00  0.00           H  
ATOM   2020  CG  ASN A 129      41.489  45.136  47.882  1.00 29.62           C  
ATOM   2021  ND2 ASN A 129      40.179  44.975  47.783  1.00 41.02           N  
ATOM   2022 1HD2 ASN A 129      39.660  44.656  48.601  1.00  0.00           H  
ATOM   2023 2HD2 ASN A 129      39.723  45.147  46.887  1.00  0.00           H  
ATOM   2024  OD1 ASN A 129      42.114  45.520  46.898  1.00 37.79           O  
ATOM   2025  N   LYS A 130      43.849  43.259  51.409  1.00 27.31           N  
ATOM   2026  HN  LYS A 130      42.970  42.742  51.446  1.00  0.00           H  
ATOM   2027  CA  LYS A 130      44.775  43.280  52.540  1.00 29.56           C  
ATOM   2028  HA  LYS A 130      44.921  44.347  52.828  1.00  0.00           H  
ATOM   2029  C   LYS A 130      46.146  42.694  52.272  1.00 33.24           C  
ATOM   2030  O   LYS A 130      47.040  43.031  53.078  1.00 36.51           O  
ATOM   2031  CB  LYS A 130      44.190  42.557  53.755  1.00 33.56           C  
ATOM   2032  HB1 LYS A 130      44.210  41.453  53.598  1.00  0.00           H  
ATOM   2033  HB2 LYS A 130      44.881  42.638  54.626  1.00  0.00           H  
ATOM   2034  CG  LYS A 130      42.800  43.011  54.139  1.00 38.84           C  
ATOM   2035  HG1 LYS A 130      42.790  44.066  54.501  1.00  0.00           H  
ATOM   2036  HG2 LYS A 130      42.141  43.138  53.249  1.00  0.00           H  
ATOM   2037  CD  LYS A 130      42.204  42.053  55.157  1.00 48.47           C  
ATOM   2038  HD1 LYS A 130      42.939  41.746  55.937  1.00  0.00           H  
ATOM   2039  HD2 LYS A 130      42.005  41.043  54.729  1.00  0.00           H  
ATOM   2040  CE  LYS A 130      40.948  42.696  55.753  1.00 58.69           C  
ATOM   2041  HE1 LYS A 130      40.258  43.034  54.946  1.00  0.00           H  
ATOM   2042  HE2 LYS A 130      41.191  43.681  56.215  1.00  0.00           H  
ATOM   2043  NZ  LYS A 130      40.230  41.817  56.729  1.00 64.22           N  
ATOM   2044  HZ1 LYS A 130      39.394  42.245  57.126  1.00  0.00           H  
ATOM   2045  HZ2 LYS A 130      40.862  41.507  57.468  1.00  0.00           H  
ATOM   2046  HZ3 LYS A 130      40.008  40.916  56.306  1.00  0.00           H  
ATOM   2047  N   LEU A 131      46.436  41.836  51.288  1.00 32.33           N  
ATOM   2048  HN  LEU A 131      45.689  41.555  50.652  1.00  0.00           H  
ATOM   2049  CA  LEU A 131      47.768  41.283  51.081  1.00 28.73           C  
ATOM   2050  HA  LEU A 131      48.248  41.030  52.055  1.00  0.00           H  
ATOM   2051  C   LEU A 131      48.646  42.245  50.276  1.00 30.11           C  
ATOM   2052  O   LEU A 131      49.833  42.021  50.038  1.00 29.16           O  
ATOM   2053  CB  LEU A 131      47.712  40.042  50.157  1.00 23.94           C  
ATOM   2054  HB1 LEU A 131      48.734  39.784  49.795  1.00  0.00           H  
ATOM   2055  HB2 LEU A 131      47.224  40.303  49.189  1.00  0.00           H  
ATOM   2056  CG  LEU A 131      47.048  38.822  50.768  1.00 21.47           C  
ATOM   2057  HG  LEU A 131      46.047  39.128  51.153  1.00  0.00           H  
ATOM   2058  CD1 LEU A 131      46.849  37.688  49.790  1.00 21.27           C  
ATOM   2059 1HD1 LEU A 131      46.250  38.073  48.932  1.00  0.00           H  
ATOM   2060 2HD1 LEU A 131      46.395  36.786  50.263  1.00  0.00           H  
ATOM   2061 3HD1 LEU A 131      47.810  37.221  49.470  1.00  0.00           H  
ATOM   2062  CD2 LEU A 131      47.864  38.298  51.937  1.00 25.27           C  
ATOM   2063 1HD2 LEU A 131      48.011  39.135  52.659  1.00  0.00           H  
ATOM   2064 2HD2 LEU A 131      48.825  37.831  51.617  1.00  0.00           H  
ATOM   2065 3HD2 LEU A 131      47.410  37.396  52.410  1.00  0.00           H  
ATOM   2066  N   GLN A 132      47.978  43.302  49.789  1.00 31.59           N  
ATOM   2067  HN  GLN A 132      46.985  43.421  49.989  1.00  0.00           H  
ATOM   2068  CA  GLN A 132      48.689  44.281  48.969  1.00 31.88           C  
ATOM   2069  HA  GLN A 132      47.910  44.907  48.474  1.00  0.00           H  
ATOM   2070  C   GLN A 132      49.526  43.679  47.862  1.00 32.83           C  
ATOM   2071  O   GLN A 132      49.018  42.884  47.046  1.00 31.99           O  
ATOM   2072  CB  GLN A 132      49.444  45.205  49.937  1.00 38.11           C  
ATOM   2073  HB1 GLN A 132      50.467  44.838  50.185  1.00  0.00           H  
ATOM   2074  HB2 GLN A 132      49.749  46.172  49.472  1.00  0.00           H  
ATOM   2075  CG  GLN A 132      48.555  45.384  51.167  1.00 43.23           C  
ATOM   2076  HG1 GLN A 132      47.494  45.493  50.843  1.00  0.00           H  
ATOM   2077  HG2 GLN A 132      48.504  44.422  51.728  1.00  0.00           H  
ATOM   2078  CD  GLN A 132      48.902  46.497  52.117  1.00 50.89           C  
ATOM   2079  NE2 GLN A 132      49.429  46.121  53.282  1.00 52.53           N  
ATOM   2080 1HE2 GLN A 132      49.664  46.876  53.926  1.00  0.00           H  
ATOM   2081 2HE2 GLN A 132      49.638  45.158  53.546  1.00  0.00           H  
ATOM   2082  OE1 GLN A 132      48.650  47.659  51.798  1.00 54.53           O  
ATOM   2083  N   GLU A 133      50.809  44.011  47.696  1.00 34.19           N  
ATOM   2084  HN  GLU A 133      51.231  44.645  48.375  1.00  0.00           H  
ATOM   2085  CA  GLU A 133      51.646  43.521  46.600  1.00 32.98           C  
ATOM   2086  HA  GLU A 133      51.185  43.907  45.661  1.00  0.00           H  
ATOM   2087  C   GLU A 133      51.616  42.006  46.495  1.00 32.72           C  
ATOM   2088  O   GLU A 133      51.632  41.488  45.361  1.00 34.75           O  
ATOM   2089  CB  GLU A 133      53.105  43.946  46.561  1.00 39.35           C  
ATOM   2090  HB1 GLU A 133      53.554  43.574  45.611  1.00  0.00           H  
ATOM   2091  HB2 GLU A 133      53.145  45.050  46.411  1.00  0.00           H  
ATOM   2092  CG  GLU A 133      54.035  43.586  47.700  1.00 49.05           C  
ATOM   2093  HG1 GLU A 133      54.099  42.475  47.769  1.00  0.00           H  
ATOM   2094  HG2 GLU A 133      55.077  43.849  47.404  1.00  0.00           H  
ATOM   2095  CD  GLU A 133      53.771  44.143  49.089  1.00 52.43           C  
ATOM   2096  OE1 GLU A 133      53.221  45.270  49.154  1.00 52.22           O  
ATOM   2097  OE2 GLU A 133      54.112  43.530  50.135  1.00 52.54           O  
ATOM   2098  N   LYS A 134      51.577  41.435  47.696  1.00 28.73           N  
ATOM   2099  HN  LYS A 134      51.584  42.004  48.542  1.00  0.00           H  
ATOM   2100  CA  LYS A 134      51.525  39.987  47.780  1.00 25.94           C  
ATOM   2101  HA  LYS A 134      52.375  39.563  47.196  1.00  0.00           H  
ATOM   2102  C   LYS A 134      50.203  39.472  47.176  1.00 19.98           C  
ATOM   2103  O   LYS A 134      50.202  38.303  46.832  1.00 20.17           O  
ATOM   2104  CB  LYS A 134      51.646  39.521  49.236  1.00 23.75           C  
ATOM   2105  HB1 LYS A 134      51.419  38.434  49.337  1.00  0.00           H  
ATOM   2106  HB2 LYS A 134      50.821  39.928  49.865  1.00  0.00           H  
ATOM   2107  CG  LYS A 134      53.017  39.864  49.819  1.00 25.89           C  
ATOM   2108  HG1 LYS A 134      53.300  40.929  49.648  1.00  0.00           H  
ATOM   2109  HG2 LYS A 134      53.853  39.391  49.253  1.00  0.00           H  
ATOM   2110  CD  LYS A 134      53.023  39.485  51.303  1.00 30.76           C  
ATOM   2111  HD1 LYS A 134      54.006  39.661  51.800  1.00  0.00           H  
ATOM   2112  HD2 LYS A 134      52.975  38.385  51.478  1.00  0.00           H  
ATOM   2113  CE  LYS A 134      51.866  40.255  51.954  1.00 45.19           C  
ATOM   2114  HE1 LYS A 134      51.891  41.315  51.610  1.00  0.00           H  
ATOM   2115  HE2 LYS A 134      50.902  39.913  51.511  1.00  0.00           H  
ATOM   2116  NZ  LYS A 134      51.763  40.224  53.428  1.00 49.06           N  
ATOM   2117  HZ1 LYS A 134      50.994  40.736  53.861  1.00  0.00           H  
ATOM   2118  HZ2 LYS A 134      52.645  40.537  53.833  1.00  0.00           H  
ATOM   2119  HZ3 LYS A 134      51.740  39.254  53.743  1.00  0.00           H  
ATOM   2120  N   GLY A 135      49.205  40.333  47.113  1.00 20.68           N  
ATOM   2121  HN  GLY A 135      49.295  41.293  47.447  1.00  0.00           H  
ATOM   2122  CA  GLY A 135      47.947  39.819  46.528  1.00 19.22           C  
ATOM   2123  HA1 GLY A 135      47.089  40.504  46.721  1.00  0.00           H  
ATOM   2124  HA2 GLY A 135      47.570  38.923  47.075  1.00  0.00           H  
ATOM   2125  C   GLY A 135      48.131  39.538  45.021  1.00 20.81           C  
ATOM   2126  O   GLY A 135      47.597  38.559  44.478  1.00 18.79           O  
ATOM   2127  N   ILE A 136      48.885  40.399  44.331  1.00 19.39           N  
ATOM   2128  HN  ILE A 136      49.299  41.200  44.808  1.00  0.00           H  
ATOM   2129  CA  ILE A 136      49.125  40.208  42.902  1.00 20.06           C  
ATOM   2130  HA  ILE A 136      48.135  40.210  42.389  1.00  0.00           H  
ATOM   2131  C   ILE A 136      49.771  38.854  42.655  1.00 19.85           C  
ATOM   2132  O   ILE A 136      49.369  38.070  41.797  1.00 16.58           O  
ATOM   2133  CB  ILE A 136      50.009  41.273  42.220  1.00 20.52           C  
ATOM   2134  HB  ILE A 136      50.999  41.270  42.733  1.00  0.00           H  
ATOM   2135  CG1 ILE A 136      49.413  42.667  42.372  1.00 24.91           C  
ATOM   2136 1HG1 ILE A 136      50.141  43.406  41.963  1.00  0.00           H  
ATOM   2137 2HG1 ILE A 136      49.410  42.930  43.455  1.00  0.00           H  
ATOM   2138  CG2 ILE A 136      50.248  40.944  40.756  1.00 19.93           C  
ATOM   2139 1HG2 ILE A 136      50.684  39.924  40.645  1.00  0.00           H  
ATOM   2140 2HG2 ILE A 136      50.877  41.718  40.257  1.00  0.00           H  
ATOM   2141 3HG2 ILE A 136      49.320  41.064  40.150  1.00  0.00           H  
ATOM   2142  CD1 ILE A 136      48.050  42.981  41.804  1.00 27.25           C  
ATOM   2143 1HD1 ILE A 136      47.614  44.001  41.915  1.00  0.00           H  
ATOM   2144 2HD1 ILE A 136      47.322  42.242  42.213  1.00  0.00           H  
ATOM   2145 3HD1 ILE A 136      48.053  42.718  40.721  1.00  0.00           H  
ATOM   2146  N   TYR A 137      50.866  38.531  43.362  1.00 18.07           N  
ATOM   2147  HN  TYR A 137      51.227  39.196  44.046  1.00  0.00           H  
ATOM   2148  CA  TYR A 137      51.547  37.271  43.182  1.00 16.82           C  
ATOM   2149  HA  TYR A 137      51.963  37.207  42.150  1.00  0.00           H  
ATOM   2150  C   TYR A 137      50.739  35.990  43.506  1.00 16.16           C  
ATOM   2151  O   TYR A 137      50.964  35.011  42.770  1.00 15.36           O  
ATOM   2152  CB  TYR A 137      52.679  37.325  44.196  1.00 19.25           C  
ATOM   2153  HB1 TYR A 137      53.268  36.378  44.181  1.00  0.00           H  
ATOM   2154  HB2 TYR A 137      52.280  37.279  45.236  1.00  0.00           H  
ATOM   2155  CG  TYR A 137      53.586  38.522  44.023  1.00 21.35           C  
ATOM   2156  CD1 TYR A 137      54.053  38.956  42.806  1.00 24.26           C  
ATOM   2157  HD1 TYR A 137      53.709  38.469  41.878  1.00  0.00           H  
ATOM   2158  CD2 TYR A 137      54.096  39.083  45.190  1.00 31.32           C  
ATOM   2159  HD2 TYR A 137      53.753  38.700  46.166  1.00  0.00           H  
ATOM   2160  CE1 TYR A 137      54.953  40.002  42.744  1.00 32.44           C  
ATOM   2161  HE1 TYR A 137      55.284  40.392  41.767  1.00  0.00           H  
ATOM   2162  CE2 TYR A 137      55.024  40.111  45.155  1.00 35.19           C  
ATOM   2163  HE2 TYR A 137      55.419  40.557  46.084  1.00  0.00           H  
ATOM   2164  CZ  TYR A 137      55.437  40.557  43.915  1.00 40.03           C  
ATOM   2165  OH  TYR A 137      56.346  41.596  43.854  1.00 40.83           O  
ATOM   2166  HH  TYR A 137      56.678  41.977  44.658  1.00  0.00           H  
ATOM   2167  N   LYS A 138      49.912  36.088  44.552  1.00 19.40           N  
ATOM   2168  HN  LYS A 138      49.883  36.963  45.076  1.00  0.00           H  
ATOM   2169  CA  LYS A 138      49.039  34.974  44.976  1.00 16.01           C  
ATOM   2170  HA  LYS A 138      49.647  34.041  44.919  1.00  0.00           H  
ATOM   2171  C   LYS A 138      47.883  34.820  43.981  1.00 15.34           C  
ATOM   2172  O   LYS A 138      47.614  33.708  43.557  1.00 14.65           O  
ATOM   2173  CB  LYS A 138      48.474  35.058  46.398  1.00 14.81           C  
ATOM   2174  HB1 LYS A 138      49.251  35.319  47.154  1.00  0.00           H  
ATOM   2175  HB2 LYS A 138      47.815  35.945  46.546  1.00  0.00           H  
ATOM   2176  CG  LYS A 138      47.755  33.717  46.717  1.00 17.54           C  
ATOM   2177  HG1 LYS A 138      46.790  33.646  46.163  1.00  0.00           H  
ATOM   2178  HG2 LYS A 138      48.298  32.859  46.256  1.00  0.00           H  
ATOM   2179  CD  LYS A 138      47.538  33.479  48.212  1.00 16.94           C  
ATOM   2180  HD1 LYS A 138      46.791  32.677  48.416  1.00  0.00           H  
ATOM   2181  HD2 LYS A 138      46.996  34.319  48.707  1.00  0.00           H  
ATOM   2182  CE  LYS A 138      48.921  33.190  48.864  1.00 17.11           C  
ATOM   2183  HE1 LYS A 138      48.870  33.215  49.978  1.00  0.00           H  
ATOM   2184  HE2 LYS A 138      49.637  34.032  48.713  1.00  0.00           H  
ATOM   2185  NZ  LYS A 138      49.467  31.899  48.361  1.00 15.49           N  
ATOM   2186  HZ1 LYS A 138      50.374  31.710  48.788  1.00  0.00           H  
ATOM   2187  HZ2 LYS A 138      49.514  31.876  47.342  1.00  0.00           H  
ATOM   2188  HZ3 LYS A 138      48.812  31.129  48.499  1.00  0.00           H  
ATOM   2189  N   ALA A 139      47.265  35.890  43.474  1.00 15.45           N  
ATOM   2190  HN  ALA A 139      47.536  36.824  43.782  1.00  0.00           H  
ATOM   2191  CA  ALA A 139      46.203  35.735  42.481  1.00 15.87           C  
ATOM   2192  HA  ALA A 139      45.423  35.062  42.907  1.00  0.00           H  
ATOM   2193  C   ALA A 139      46.736  35.095  41.187  1.00 17.04           C  
ATOM   2194  O   ALA A 139      46.022  34.325  40.498  1.00 15.09           O  
ATOM   2195  CB  ALA A 139      45.560  37.084  42.188  1.00 14.70           C  
ATOM   2196  HB1 ALA A 139      45.174  37.548  43.126  1.00  0.00           H  
ATOM   2197  HB2 ALA A 139      44.766  37.003  41.409  1.00  0.00           H  
ATOM   2198  HB3 ALA A 139      46.257  37.765  41.646  1.00  0.00           H  
ATOM   2199  N   MET A 140      47.978  35.447  40.820  1.00 14.37           N  
ATOM   2200  HN  MET A 140      48.502  36.110  41.391  1.00  0.00           H  
ATOM   2201  CA  MET A 140      48.585  34.897  39.623  1.00 13.62           C  
ATOM   2202  HA  MET A 140      47.802  34.874  38.830  1.00  0.00           H  
ATOM   2203  C   MET A 140      49.023  33.463  39.875  1.00 12.27           C  
ATOM   2204  O   MET A 140      48.753  32.635  38.974  1.00 13.34           O  
ATOM   2205  CB  MET A 140      49.728  35.821  39.125  1.00 12.52           C  
ATOM   2206  HB1 MET A 140      50.517  35.978  39.897  1.00  0.00           H  
ATOM   2207  HB2 MET A 140      50.365  35.333  38.351  1.00  0.00           H  
ATOM   2208  CG  MET A 140      49.102  37.165  38.625  1.00 13.60           C  
ATOM   2209  HG1 MET A 140      48.479  37.633  39.422  1.00  0.00           H  
ATOM   2210  HG2 MET A 140      49.885  37.952  38.518  1.00  0.00           H  
ATOM   2211  SD  MET A 140      48.142  36.980  37.066  1.00 19.65           S  
ATOM   2212  CE  MET A 140      49.084  35.851  36.062  1.00 20.58           C  
ATOM   2213  HE1 MET A 140      48.502  35.739  35.117  1.00  0.00           H  
ATOM   2214  HE2 MET A 140      49.311  34.883  36.567  1.00  0.00           H  
ATOM   2215  HE3 MET A 140      50.142  36.167  35.903  1.00  0.00           H  
ATOM   2216  N   SER A 141      49.587  33.123  41.035  1.00 13.18           N  
ATOM   2217  HN  SER A 141      49.765  33.828  41.750  1.00  0.00           H  
ATOM   2218  CA  SER A 141      49.941  31.745  41.262  1.00 15.02           C  
ATOM   2219  HA  SER A 141      50.593  31.420  40.418  1.00  0.00           H  
ATOM   2220  C   SER A 141      48.718  30.781  41.313  1.00 16.01           C  
ATOM   2221  O   SER A 141      48.936  29.619  40.944  1.00 16.36           O  
ATOM   2222  CB  SER A 141      50.740  31.586  42.550  1.00 14.06           C  
ATOM   2223  HB  SER A 141      51.521  32.378  42.618  1.00  0.00           H  
ATOM   2224  OG ASER A 141      50.066  31.461  43.779  0.50 15.04           O  
ATOM   2225  HG ASER A 141      50.564  31.362  44.582  1.00  0.00           H  
ATOM   2226  OG BSER A 141      51.355  30.288  42.466  0.50 17.00           O  
ATOM   2227  HG BSER A 141      51.853  30.189  43.269  1.00  0.00           H  
ATOM   2228  N   GLU A 142      47.574  31.285  41.699  1.00 13.12           N  
ATOM   2229  HN  GLU A 142      47.514  32.267  41.967  1.00  0.00           H  
ATOM   2230  CA  GLU A 142      46.355  30.422  41.747  1.00 13.37           C  
ATOM   2231  HA  GLU A 142      46.634  29.354  41.905  1.00  0.00           H  
ATOM   2232  C   GLU A 142      45.558  30.584  40.470  1.00 16.18           C  
ATOM   2233  O   GLU A 142      44.349  30.231  40.389  1.00 13.37           O  
ATOM   2234  CB  GLU A 142      45.562  30.965  42.956  1.00 12.68           C  
ATOM   2235  HB1 GLU A 142      44.507  30.604  42.946  1.00  0.00           H  
ATOM   2236  HB2 GLU A 142      45.372  32.060  42.860  1.00  0.00           H  
ATOM   2237  CG  GLU A 142      46.252  30.633  44.279  1.00 13.56           C  
ATOM   2238  HG1 GLU A 142      47.216  31.183  44.388  1.00  0.00           H  
ATOM   2239  HG2 GLU A 142      46.649  29.591  44.284  1.00  0.00           H  
ATOM   2240  CD  GLU A 142      45.341  30.881  45.443  1.00 19.58           C  
ATOM   2241  OE1 GLU A 142      44.157  31.233  45.243  1.00 15.53           O  
ATOM   2242  OE2 GLU A 142      45.695  30.785  46.627  1.00 17.30           O  
ATOM   2243  N   PHE A 143      46.106  31.106  39.342  1.00 15.30           N  
ATOM   2244  HN  PHE A 143      47.091  31.370  39.357  1.00  0.00           H  
ATOM   2245  CA  PHE A 143      45.353  31.306  38.115  1.00 13.46           C  
ATOM   2246  HA  PHE A 143      44.491  31.969  38.359  1.00  0.00           H  
ATOM   2247  C   PHE A 143      44.777  29.971  37.615  1.00 11.15           C  
ATOM   2248  O   PHE A 143      43.666  29.948  36.972  1.00  9.69           O  
ATOM   2249  CB  PHE A 143      46.132  31.970  36.945  1.00 11.73           C  
ATOM   2250  HB1 PHE A 143      46.805  32.769  37.333  1.00  0.00           H  
ATOM   2251  HB2 PHE A 143      46.889  31.262  36.534  1.00  0.00           H  
ATOM   2252  CG  PHE A 143      45.256  32.516  35.823  1.00 12.88           C  
ATOM   2253  CD1 PHE A 143      44.746  33.817  35.910  1.00 14.00           C  
ATOM   2254  HD1 PHE A 143      44.984  34.463  36.772  1.00  0.00           H  
ATOM   2255  CD2 PHE A 143      44.952  31.717  34.714  1.00 10.87           C  
ATOM   2256  HD2 PHE A 143      45.379  30.701  34.660  1.00  0.00           H  
ATOM   2257  CE1 PHE A 143      43.923  34.275  34.868  1.00 15.97           C  
ATOM   2258  HE1 PHE A 143      43.527  35.304  34.899  1.00  0.00           H  
ATOM   2259  CE2 PHE A 143      44.133  32.153  33.678  1.00 11.60           C  
ATOM   2260  HE2 PHE A 143      43.912  31.514  32.806  1.00  0.00           H  
ATOM   2261  CZ  PHE A 143      43.601  33.448  33.797  1.00 14.72           C  
ATOM   2262  HZ  PHE A 143      42.910  33.818  33.021  1.00  0.00           H  
ATOM   2263  N   ASP A 144      45.539  28.879  37.782  1.00 11.02           N  
ATOM   2264  HN  ASP A 144      46.467  28.977  38.193  1.00  0.00           H  
ATOM   2265  CA  ASP A 144      45.065  27.541  37.385  1.00 11.42           C  
ATOM   2266  C   ASP A 144      43.831  27.106  38.200  1.00 15.31           C  
ATOM   2267  O   ASP A 144      42.939  26.405  37.687  1.00 13.15           O  
ATOM   2268  CB AASP A 144      46.125  26.428  37.541  0.50 11.97           C  
ATOM   2269  HB1AASP A 144      45.731  25.459  37.156  1.00  0.00           H  
ATOM   2270  HB2AASP A 144      46.966  26.589  36.827  1.00  0.00           H  
ATOM   2271  CB BASP A 144      46.159  26.481  37.522  0.50 15.72           C  
ATOM   2272  HB1BASP A 144      45.753  25.454  37.369  1.00  0.00           H  
ATOM   2273  HB2BASP A 144      46.870  26.516  36.664  1.00  0.00           H  
ATOM   2274  CG AASP A 144      46.659  26.260  38.966  0.50 11.21           C  
ATOM   2275  CG BASP A 144      46.889  26.598  38.854  0.50 18.12           C  
ATOM   2276  OD1AASP A 144      47.092  27.251  39.610  0.50  9.99           O  
ATOM   2277  OD1BASP A 144      46.576  27.299  39.834  0.50 17.52           O  
ATOM   2278  OD2AASP A 144      46.682  25.104  39.473  0.50 11.67           O  
ATOM   2279  OD2BASP A 144      47.915  25.894  38.933  0.50 21.04           O  
ATOM   2280  N   ILE A 145      43.718  27.565  39.451  1.00 12.50           N  
ATOM   2281  HN  ILE A 145      44.458  28.130  39.867  1.00  0.00           H  
ATOM   2282  CA  ILE A 145      42.496  27.235  40.219  1.00 11.65           C  
ATOM   2283  HA  ILE A 145      42.269  26.147  40.131  1.00  0.00           H  
ATOM   2284  C   ILE A 145      41.368  28.057  39.616  1.00 11.52           C  
ATOM   2285  O   ILE A 145      40.192  27.617  39.525  1.00 12.09           O  
ATOM   2286  CB  ILE A 145      42.697  27.625  41.719  1.00 10.69           C  
ATOM   2287  HB  ILE A 145      43.035  28.687  41.755  1.00  0.00           H  
ATOM   2288  CG1 ILE A 145      43.749  26.770  42.435  1.00 12.93           C  
ATOM   2289 1HG1 ILE A 145      44.711  26.792  41.871  1.00  0.00           H  
ATOM   2290 2HG1 ILE A 145      43.493  25.689  42.343  1.00  0.00           H  
ATOM   2291  CG2 ILE A 145      41.354  27.532  42.450  1.00 13.61           C  
ATOM   2292 1HG2 ILE A 145      41.497  27.810  43.520  1.00  0.00           H  
ATOM   2293 2HG2 ILE A 145      40.878  26.530  42.334  1.00  0.00           H  
ATOM   2294 3HG2 ILE A 145      40.561  28.142  41.957  1.00  0.00           H  
ATOM   2295  CD1 ILE A 145      43.995  27.139  43.932  1.00 11.74           C  
ATOM   2296 1HD1 ILE A 145      44.760  26.517  44.453  1.00  0.00           H  
ATOM   2297 2HD1 ILE A 145      43.033  27.117  44.496  1.00  0.00           H  
ATOM   2298 3HD1 ILE A 145      44.251  28.220  44.024  1.00  0.00           H  
ATOM   2299  N   PHE A 146      41.613  29.323  39.188  1.00 12.08           N  
ATOM   2300  HN  PHE A 146      42.543  29.720  39.321  1.00  0.00           H  
ATOM   2301  CA  PHE A 146      40.577  30.135  38.540  1.00 10.18           C  
ATOM   2302  HA  PHE A 146      39.707  30.259  39.226  1.00  0.00           H  
ATOM   2303  C   PHE A 146      40.138  29.388  37.264  1.00  9.42           C  
ATOM   2304  O   PHE A 146      38.932  29.317  37.013  1.00 12.17           O  
ATOM   2305  CB  PHE A 146      41.145  31.522  38.154  1.00 11.44           C  
ATOM   2306  HB1 PHE A 146      42.058  31.404  37.525  1.00  0.00           H  
ATOM   2307  HB2 PHE A 146      41.589  32.020  39.048  1.00  0.00           H  
ATOM   2308  CG  PHE A 146      40.162  32.441  37.479  1.00 10.33           C  
ATOM   2309  CD1 PHE A 146      38.803  32.457  37.790  1.00 10.98           C  
ATOM   2310  HD1 PHE A 146      38.428  31.762  38.560  1.00  0.00           H  
ATOM   2311  CD2 PHE A 146      40.609  33.333  36.521  1.00 12.32           C  
ATOM   2312  HD2 PHE A 146      41.671  33.336  36.223  1.00  0.00           H  
ATOM   2313  CE1 PHE A 146      37.894  33.321  37.163  1.00 12.45           C  
ATOM   2314  HE1 PHE A 146      36.823  33.282  37.424  1.00  0.00           H  
ATOM   2315  CE2 PHE A 146      39.715  34.229  35.932  1.00 12.58           C  
ATOM   2316  HE2 PHE A 146      40.105  34.971  35.215  1.00  0.00           H  
ATOM   2317  CZ  PHE A 146      38.347  34.224  36.214  1.00 14.36           C  
ATOM   2318  HZ  PHE A 146      37.654  34.912  35.701  1.00  0.00           H  
ATOM   2319  N   ILE A 147      41.011  28.769  36.454  1.00 11.56           N  
ATOM   2320  HN  ILE A 147      41.998  28.806  36.707  1.00  0.00           H  
ATOM   2321  CA  ILE A 147      40.643  28.032  35.212  1.00  9.36           C  
ATOM   2322  HA  ILE A 147      40.011  28.702  34.583  1.00  0.00           H  
ATOM   2323  C   ILE A 147      39.785  26.813  35.635  1.00  9.51           C  
ATOM   2324  O   ILE A 147      38.799  26.642  34.920  1.00 10.40           O  
ATOM   2325  CB  ILE A 147      41.851  27.545  34.346  1.00 15.08           C  
ATOM   2326  HB  ILE A 147      42.512  26.912  34.983  1.00  0.00           H  
ATOM   2327  CG1 ILE A 147      42.668  28.795  33.867  1.00 11.83           C  
ATOM   2328 1HG1 ILE A 147      42.830  29.516  34.702  1.00  0.00           H  
ATOM   2329 2HG1 ILE A 147      42.060  29.441  33.192  1.00  0.00           H  
ATOM   2330  CG2 ILE A 147      41.348  26.692  33.162  1.00  8.92           C  
ATOM   2331 1HG2 ILE A 147      40.767  25.803  33.503  1.00  0.00           H  
ATOM   2332 2HG2 ILE A 147      42.189  26.393  32.493  1.00  0.00           H  
ATOM   2333 3HG2 ILE A 147      40.760  27.307  32.442  1.00  0.00           H  
ATOM   2334  CD1 ILE A 147      43.988  28.400  33.213  1.00  9.38           C  
ATOM   2335 1HD1 ILE A 147      44.569  29.289  32.872  1.00  0.00           H  
ATOM   2336 2HD1 ILE A 147      43.826  27.679  32.378  1.00  0.00           H  
ATOM   2337 3HD1 ILE A 147      44.596  27.754  33.888  1.00  0.00           H  
ATOM   2338  N   ASN A 148      40.190  26.129  36.719  1.00  9.85           N  
ATOM   2339  HN  ASN A 148      41.057  26.370  37.199  1.00  0.00           H  
ATOM   2340  CA  ASN A 148      39.342  25.019  37.192  1.00 10.44           C  
ATOM   2341  HA  ASN A 148      39.279  24.241  36.395  1.00  0.00           H  
ATOM   2342  C   ASN A 148      37.917  25.514  37.531  1.00  9.61           C  
ATOM   2343  O   ASN A 148      36.947  24.785  37.141  1.00 10.76           O  
ATOM   2344  CB  ASN A 148      39.926  24.374  38.496  1.00  9.58           C  
ATOM   2345  HB1 ASN A 148      39.236  23.604  38.912  1.00  0.00           H  
ATOM   2346  HB2 ASN A 148      39.915  25.096  39.346  1.00  0.00           H  
ATOM   2347  CG  ASN A 148      41.295  23.815  38.274  1.00 16.05           C  
ATOM   2348  ND2 ASN A 148      41.743  23.511  37.075  1.00  7.90           N  
ATOM   2349 1HD2 ASN A 148      42.677  23.130  36.924  1.00  0.00           H  
ATOM   2350 2HD2 ASN A 148      41.124  23.727  36.294  1.00  0.00           H  
ATOM   2351  OD1 ASN A 148      42.064  23.546  39.245  1.00 17.11           O  
ATOM   2352  N   TYR A 149      37.718  26.643  38.193  1.00  8.36           N  
ATOM   2353  HN  TYR A 149      38.530  27.173  38.510  1.00  0.00           H  
ATOM   2354  CA  TYR A 149      36.383  27.164  38.490  1.00 13.49           C  
ATOM   2355  HA  TYR A 149      35.804  26.351  38.988  1.00  0.00           H  
ATOM   2356  C   TYR A 149      35.640  27.544  37.199  1.00 15.20           C  
ATOM   2357  O   TYR A 149      34.410  27.285  37.026  1.00 11.56           O  
ATOM   2358  CB  TYR A 149      36.478  28.330  39.464  1.00  7.33           C  
ATOM   2359  HB1 TYR A 149      37.098  29.139  39.012  1.00  0.00           H  
ATOM   2360  HB2 TYR A 149      35.488  28.838  39.530  1.00  0.00           H  
ATOM   2361  CG  TYR A 149      36.987  28.029  40.872  1.00  9.67           C  
ATOM   2362  CD1 TYR A 149      37.208  26.715  41.281  1.00 10.39           C  
ATOM   2363  HD1 TYR A 149      37.014  25.901  40.562  1.00  0.00           H  
ATOM   2364  CD2 TYR A 149      37.235  29.036  41.797  1.00 10.89           C  
ATOM   2365  HD2 TYR A 149      37.090  30.090  41.504  1.00  0.00           H  
ATOM   2366  CE1 TYR A 149      37.669  26.377  42.572  1.00 14.42           C  
ATOM   2367  HE1 TYR A 149      37.865  25.330  42.859  1.00  0.00           H  
ATOM   2368  CE2 TYR A 149      37.664  28.736  43.089  1.00 10.90           C  
ATOM   2369  HE2 TYR A 149      37.844  29.547  43.815  1.00  0.00           H  
ATOM   2370  CZ  TYR A 149      37.863  27.416  43.457  1.00 13.24           C  
ATOM   2371  OH  TYR A 149      38.310  27.099  44.725  1.00 12.38           O  
ATOM   2372  HH  TYR A 149      38.444  27.815  45.335  1.00  0.00           H  
ATOM   2373  N   ILE A 150      36.279  28.193  36.195  1.00 13.69           N  
ATOM   2374  HN  ILE A 150      37.256  28.452  36.331  1.00  0.00           H  
ATOM   2375  CA  ILE A 150      35.635  28.543  34.917  1.00 13.74           C  
ATOM   2376  HA  ILE A 150      34.733  29.169  35.109  1.00  0.00           H  
ATOM   2377  C   ILE A 150      35.222  27.237  34.257  1.00 11.51           C  
ATOM   2378  O   ILE A 150      34.138  27.130  33.672  1.00 12.56           O  
ATOM   2379  CB  ILE A 150      36.603  29.296  33.961  1.00 11.72           C  
ATOM   2380  HB  ILE A 150      37.499  28.654  33.793  1.00  0.00           H  
ATOM   2381  CG1 ILE A 150      37.076  30.646  34.516  1.00 14.14           C  
ATOM   2382 1HG1 ILE A 150      37.322  30.532  35.598  1.00  0.00           H  
ATOM   2383 2HG1 ILE A 150      36.209  31.345  34.569  1.00  0.00           H  
ATOM   2384  CG2 ILE A 150      35.908  29.530  32.591  1.00 11.71           C  
ATOM   2385 1HG2 ILE A 150      35.564  28.549  32.188  1.00  0.00           H  
ATOM   2386 2HG2 ILE A 150      36.559  30.080  31.872  1.00  0.00           H  
ATOM   2387 3HG2 ILE A 150      35.082  30.276  32.655  1.00  0.00           H  
ATOM   2388  CD1 ILE A 150      38.243  31.344  33.804  1.00 10.86           C  
ATOM   2389 1HD1 ILE A 150      38.587  32.325  34.207  1.00  0.00           H  
ATOM   2390 2HD1 ILE A 150      37.997  31.458  32.722  1.00  0.00           H  
ATOM   2391 3HD1 ILE A 150      39.110  30.645  33.751  1.00  0.00           H  
ATOM   2392  N   GLU A 151      36.042  26.179  34.215  1.00 10.86           N  
ATOM   2393  HN  GLU A 151      36.967  26.261  34.637  1.00  0.00           H  
ATOM   2394  CA  GLU A 151      35.669  24.919  33.593  1.00 12.82           C  
ATOM   2395  HA  GLU A 151      35.416  25.112  32.524  1.00  0.00           H  
ATOM   2396  C   GLU A 151      34.458  24.282  34.273  1.00 12.02           C  
ATOM   2397  O   GLU A 151      33.586  23.697  33.597  1.00 12.53           O  
ATOM   2398  CB  GLU A 151      36.824  23.923  33.647  1.00 14.21           C  
ATOM   2399  HB1 GLU A 151      37.219  23.841  34.686  1.00  0.00           H  
ATOM   2400  HB2 GLU A 151      37.722  24.340  33.134  1.00  0.00           H  
ATOM   2401  CG  GLU A 151      36.487  22.533  33.091  1.00 15.44           C  
ATOM   2402  HG1 GLU A 151      35.776  22.605  32.235  1.00  0.00           H  
ATOM   2403  HG2 GLU A 151      35.851  21.959  33.805  1.00  0.00           H  
ATOM   2404  CD  GLU A 151      37.712  21.752  32.711  1.00 20.87           C  
ATOM   2405  OE1 GLU A 151      38.781  22.381  32.548  1.00 28.10           O  
ATOM   2406  OE2 GLU A 151      37.650  20.519  32.504  1.00 25.23           O  
ATOM   2407  N   ALA A 152      34.380  24.401  35.624  1.00 11.06           N  
ATOM   2408  HN  ALA A 152      35.124  24.861  36.149  1.00  0.00           H  
ATOM   2409  CA  ALA A 152      33.199  23.852  36.317  1.00 13.09           C  
ATOM   2410  HA  ALA A 152      33.107  22.768  36.074  1.00  0.00           H  
ATOM   2411  C   ALA A 152      31.936  24.570  35.863  1.00 15.27           C  
ATOM   2412  O   ALA A 152      30.882  23.889  35.670  1.00 16.98           O  
ATOM   2413  CB  ALA A 152      33.339  24.013  37.841  1.00 11.33           C  
ATOM   2414  HB1 ALA A 152      32.446  23.598  38.365  1.00  0.00           H  
ATOM   2415  HB2 ALA A 152      33.531  25.073  38.129  1.00  0.00           H  
ATOM   2416  HB3 ALA A 152      34.286  23.562  38.219  1.00  0.00           H  
ATOM   2417  N   TYR A 153      31.997  25.899  35.692  1.00 14.72           N  
ATOM   2418  HN  TYR A 153      32.854  26.411  35.900  1.00  0.00           H  
ATOM   2419  CA  TYR A 153      30.806  26.601  35.200  1.00 13.94           C  
ATOM   2420  HA  TYR A 153      29.941  26.405  35.876  1.00  0.00           H  
ATOM   2421  C   TYR A 153      30.501  26.074  33.793  1.00 16.96           C  
ATOM   2422  O   TYR A 153      29.323  25.775  33.512  1.00 16.30           O  
ATOM   2423  CB  TYR A 153      31.093  28.108  35.137  1.00 14.75           C  
ATOM   2424  HB1 TYR A 153      32.096  28.263  34.676  1.00  0.00           H  
ATOM   2425  HB2 TYR A 153      31.269  28.483  36.172  1.00  0.00           H  
ATOM   2426  CG  TYR A 153      30.088  29.024  34.447  1.00 18.42           C  
ATOM   2427  CD1 TYR A 153      30.172  29.210  33.046  1.00 19.30           C  
ATOM   2428  HD1 TYR A 153      30.988  28.738  32.474  1.00  0.00           H  
ATOM   2429  CD2 TYR A 153      29.036  29.607  35.132  1.00 17.74           C  
ATOM   2430  HD2 TYR A 153      28.933  29.442  36.218  1.00  0.00           H  
ATOM   2431  CE1 TYR A 153      29.224  29.989  32.393  1.00 17.20           C  
ATOM   2432  HE1 TYR A 153      29.301  30.138  31.303  1.00  0.00           H  
ATOM   2433  CE2 TYR A 153      28.119  30.390  34.472  1.00 15.61           C  
ATOM   2434  HE2 TYR A 153      27.311  30.881  35.040  1.00  0.00           H  
ATOM   2435  CZ  TYR A 153      28.202  30.571  33.077  1.00 13.15           C  
ATOM   2436  OH  TYR A 153      27.243  31.344  32.467  1.00 16.20           O  
ATOM   2437  HH  TYR A 153      26.529  31.750  32.945  1.00  0.00           H  
ATOM   2438  N   MET A 154      31.519  25.928  32.931  1.00 12.89           N  
ATOM   2439  HN  MET A 154      32.477  26.128  33.220  1.00  0.00           H  
ATOM   2440  CA  MET A 154      31.226  25.471  31.551  1.00 16.35           C  
ATOM   2441  HA  MET A 154      30.447  26.144  31.123  1.00  0.00           H  
ATOM   2442  C   MET A 154      30.700  24.050  31.494  1.00 16.97           C  
ATOM   2443  O   MET A 154      29.782  23.741  30.703  1.00 17.95           O  
ATOM   2444  CB  MET A 154      32.504  25.613  30.695  1.00 15.25           C  
ATOM   2445  HB1 MET A 154      32.433  25.031  29.747  1.00  0.00           H  
ATOM   2446  HB2 MET A 154      33.370  25.081  31.154  1.00  0.00           H  
ATOM   2447  CG  MET A 154      32.820  27.091  30.432  1.00 13.80           C  
ATOM   2448  HG1 MET A 154      32.622  27.710  31.338  1.00  0.00           H  
ATOM   2449  HG2 MET A 154      32.073  27.542  29.739  1.00  0.00           H  
ATOM   2450  SD  MET A 154      34.511  27.349  29.824  1.00 18.39           S  
ATOM   2451  CE  MET A 154      34.389  26.371  28.332  1.00 16.30           C  
ATOM   2452  HE1 MET A 154      35.428  26.529  27.959  1.00  0.00           H  
ATOM   2453  HE2 MET A 154      33.561  26.628  27.631  1.00  0.00           H  
ATOM   2454  HE3 MET A 154      34.056  25.314  28.452  1.00  0.00           H  
ATOM   2455  N   THR A 155      31.266  23.112  32.254  1.00 17.88           N  
ATOM   2456  HN  THR A 155      32.026  23.380  32.879  1.00  0.00           H  
ATOM   2457  CA  THR A 155      30.835  21.700  32.226  1.00 19.56           C  
ATOM   2458  HA  THR A 155      30.948  21.305  31.190  1.00  0.00           H  
ATOM   2459  C   THR A 155      29.389  21.536  32.665  1.00 22.69           C  
ATOM   2460  O   THR A 155      28.586  20.712  32.174  1.00 22.11           O  
ATOM   2461  CB  THR A 155      31.786  20.916  33.176  1.00 23.50           C  
ATOM   2462  HB  THR A 155      31.966  21.462  34.131  1.00  0.00           H  
ATOM   2463  CG2 THR A 155      31.321  19.465  33.417  1.00 22.05           C  
ATOM   2464 1HG2 THR A 155      32.002  18.903  34.098  1.00  0.00           H  
ATOM   2465 2HG2 THR A 155      31.183  18.923  32.452  1.00  0.00           H  
ATOM   2466 3HG2 THR A 155      30.271  19.438  33.790  1.00  0.00           H  
ATOM   2467  OG1 THR A 155      32.992  20.838  32.353  1.00 24.56           O  
ATOM   2468  HG1 THR A 155      33.573  20.359  32.933  1.00  0.00           H  
ATOM   2469  N   MET A 156      29.018  22.371  33.643  1.00 19.60           N  
ATOM   2470  HN  MET A 156      29.705  23.019  34.028  1.00  0.00           H  
ATOM   2471  CA  MET A 156      27.672  22.382  34.170  1.00 26.46           C  
ATOM   2472  HA  MET A 156      27.427  21.382  34.597  1.00  0.00           H  
ATOM   2473  C   MET A 156      26.695  22.715  33.048  1.00 27.78           C  
ATOM   2474  O   MET A 156      25.504  22.385  33.100  1.00 31.24           O  
ATOM   2475  CB  MET A 156      27.506  23.460  35.248  1.00 23.98           C  
ATOM   2476  HB1 MET A 156      26.918  24.357  34.942  1.00  0.00           H  
ATOM   2477  HB2 MET A 156      28.430  24.031  35.500  1.00  0.00           H  
ATOM   2478  CG  MET A 156      26.909  22.645  36.388  1.00 39.40           C  
ATOM   2479  HG1 MET A 156      26.099  21.993  35.985  1.00  0.00           H  
ATOM   2480  HG2 MET A 156      27.652  21.882  36.719  1.00  0.00           H  
ATOM   2481  SD  MET A 156      26.295  23.523  37.820  1.00 39.08           S  
ATOM   2482  CE  MET A 156      26.148  25.167  37.134  1.00 30.51           C  
ATOM   2483  HE1 MET A 156      25.765  25.714  38.027  1.00  0.00           H  
ATOM   2484  HE2 MET A 156      25.532  25.255  36.208  1.00  0.00           H  
ATOM   2485  HE3 MET A 156      27.071  25.583  36.667  1.00  0.00           H  
ATOM   2486  N   LYS A 157      27.090  23.432  32.014  1.00 28.72           N  
ATOM   2487  HN  LYS A 157      28.030  23.824  31.967  1.00  0.00           H  
ATOM   2488  CA  LYS A 157      26.119  23.641  30.935  1.00 29.14           C  
ATOM   2489  HA  LYS A 157      25.089  23.550  31.352  1.00  0.00           H  
ATOM   2490  C   LYS A 157      26.322  22.564  29.875  1.00 28.17           C  
ATOM   2491  O   LYS A 157      25.333  22.052  29.337  1.00 33.84           O  
ATOM   2492  CB  LYS A 157      26.236  24.961  30.192  1.00 36.78           C  
ATOM   2493  HB1 LYS A 157      26.769  24.838  29.220  1.00  0.00           H  
ATOM   2494  HB2 LYS A 157      25.248  25.301  29.803  1.00  0.00           H  
ATOM   2495  CG  LYS A 157      26.891  26.024  31.057  1.00 37.91           C  
ATOM   2496  HG1 LYS A 157      27.969  25.823  31.260  1.00  0.00           H  
ATOM   2497  HG2 LYS A 157      26.542  26.005  32.116  1.00  0.00           H  
ATOM   2498  CD  LYS A 157      26.651  27.354  30.373  1.00 44.00           C  
ATOM   2499  HD1 LYS A 157      27.437  28.100  30.637  1.00  0.00           H  
ATOM   2500  HD2 LYS A 157      26.838  27.292  29.276  1.00  0.00           H  
ATOM   2501  CE  LYS A 157      25.268  27.874  30.673  1.00 46.32           C  
ATOM   2502  HE1 LYS A 157      24.498  27.071  30.598  1.00  0.00           H  
ATOM   2503  HE2 LYS A 157      24.892  28.541  29.863  1.00  0.00           H  
ATOM   2504  NZ  LYS A 157      25.239  28.547  32.003  1.00 49.28           N  
ATOM   2505  HZ1 LYS A 157      24.303  28.899  32.206  1.00  0.00           H  
ATOM   2506  HZ2 LYS A 157      25.943  29.282  32.071  1.00  0.00           H  
ATOM   2507  HZ3 LYS A 157      25.583  27.937  32.744  1.00  0.00           H  
ATOM   2508  N   ILE A 158      27.536  22.176  29.536  1.00 27.53           N  
ATOM   2509  HN  ILE A 158      28.373  22.523  30.004  1.00  0.00           H  
ATOM   2510  CA  ILE A 158      27.592  21.209  28.437  1.00 33.79           C  
ATOM   2511  HA  ILE A 158      26.758  21.486  27.751  1.00  0.00           H  
ATOM   2512  C   ILE A 158      27.344  19.758  28.817  1.00 38.44           C  
ATOM   2513  O   ILE A 158      27.193  18.962  27.869  1.00 35.23           O  
ATOM   2514  CB  ILE A 158      28.880  21.394  27.619  1.00 33.70           C  
ATOM   2515  HB  ILE A 158      28.879  20.671  26.770  1.00  0.00           H  
ATOM   2516  CG1 ILE A 158      30.086  21.100  28.526  1.00 33.82           C  
ATOM   2517 1HG1 ILE A 158      29.900  21.389  29.587  1.00  0.00           H  
ATOM   2518 2HG1 ILE A 158      30.240  20.007  28.687  1.00  0.00           H  
ATOM   2519  CG2 ILE A 158      29.023  22.792  27.073  1.00 25.38           C  
ATOM   2520 1HG2 ILE A 158      28.148  23.005  26.415  1.00  0.00           H  
ATOM   2521 2HG2 ILE A 158      29.997  22.952  26.555  1.00  0.00           H  
ATOM   2522 3HG2 ILE A 158      29.151  23.555  27.876  1.00  0.00           H  
ATOM   2523  CD1 ILE A 158      31.309  21.775  27.952  1.00 38.19           C  
ATOM   2524 1HD1 ILE A 158      32.184  21.562  28.610  1.00  0.00           H  
ATOM   2525 2HD1 ILE A 158      31.155  22.868  27.791  1.00  0.00           H  
ATOM   2526 3HD1 ILE A 158      31.495  21.486  26.891  1.00  0.00           H  
ATOM   2527  N   ARG A 159      27.285  19.468  30.121  1.00 42.03           N  
ATOM   2528  HN  ARG A 159      27.401  20.222  30.798  1.00  0.00           H  
ATOM   2529  CA  ARG A 159      27.059  18.105  30.611  1.00 45.47           C  
ATOM   2530  HA  ARG A 159      27.118  17.448  29.712  1.00  0.00           H  
ATOM   2531  C   ARG A 159      25.643  17.958  31.134  1.00 47.96           C  
ATOM   2532  O   ARG A 159      25.082  18.871  31.712  1.00 45.98           O  
ATOM   2533  CB  ARG A 159      28.108  17.580  31.571  1.00 47.11           C  
ATOM   2534  HB1 ARG A 159      27.782  16.608  32.010  1.00  0.00           H  
ATOM   2535  HB2 ARG A 159      28.139  18.205  32.494  1.00  0.00           H  
ATOM   2536  CG  ARG A 159      29.503  17.451  30.968  1.00 54.23           C  
ATOM   2537  HG1 ARG A 159      30.043  18.416  31.114  1.00  0.00           H  
ATOM   2538  HG2 ARG A 159      30.103  16.762  31.607  1.00  0.00           H  
ATOM   2539  CD  ARG A 159      29.661  17.024  29.518  1.00 57.22           C  
ATOM   2540  HD1 ARG A 159      28.772  17.369  28.941  1.00  0.00           H  
ATOM   2541  HD2 ARG A 159      30.471  17.630  29.049  1.00  0.00           H  
ATOM   2542  NE  ARG A 159      29.895  15.620  29.228  1.00 56.81           N  
ATOM   2543  HE  ARG A 159      30.159  15.097  30.063  1.00  0.00           H  
ATOM   2544  CZ  ARG A 159      29.852  14.849  28.155  1.00 57.15           C  
ATOM   2545  NH1 ARG A 159      29.494  15.365  26.980  1.00 62.34           N  
ATOM   2546 1HH1 ARG A 159      29.285  16.363  26.977  1.00  0.00           H  
ATOM   2547 2HH1 ARG A 159      29.461  14.770  26.152  1.00  0.00           H  
ATOM   2548  NH2 ARG A 159      30.125  13.542  28.159  1.00 49.37           N  
ATOM   2549 1HH2 ARG A 159      30.399  13.147  29.059  1.00  0.00           H  
ATOM   2550 2HH2 ARG A 159      30.092  12.947  27.331  1.00  0.00           H  
ATOM   2551  N   ASN A 160      25.080  16.786  30.872  1.00 53.10           N  
ATOM   2552  HN  ASN A 160      25.719  16.101  30.467  1.00  0.00           H  
ATOM   2553  CA  ASN A 160      23.736  16.297  31.051  1.00 58.99           C  
ATOM   2554  C   ASN A 160      23.051  16.485  32.398  1.00 63.54           C  
ATOM   2555  O   ASN A 160      21.822  16.801  32.353  1.00 65.12           O  
ATOM   2556  CB  ASN A 160      23.389  14.874  30.561  1.00 56.37           C  
ATOM   2557  HB1 ASN A 160      23.807  14.133  31.282  1.00  0.00           H  
ATOM   2558  HB2 ASN A 160      22.294  14.706  30.688  1.00  0.00           H  
ATOM   2559  CG  ASN A 160      23.787  14.468  29.155  1.00 55.27           C  
ATOM   2560  ND2 ASN A 160      25.090  14.193  28.990  1.00 53.58           N  
ATOM   2561 1HD2 ASN A 160      25.358  13.920  28.044  1.00  0.00           H  
ATOM   2562 2HD2 ASN A 160      25.692  14.289  29.808  1.00  0.00           H  
ATOM   2563  OD1 ASN A 160      23.054  14.351  28.158  1.00 49.80           O  
ATOM   2564  OXT ASN A 160      23.785  16.302  33.398  1.00 73.18           O  
TER    2565      ASN A 160 
CONECT    1    4
CONECT    1    3
CONECT    1    2
CONECT    5    7
CONECT    5    6
CONECT   10   11
CONECT   12   13
CONECT   16   18
CONECT   16   17
CONECT   19   21
CONECT   19   20
CONECT   23   25
CONECT   23   24
CONECT   27   28
CONECT   29   31
CONECT   29   30
CONECT   34   35
CONECT   36   37
CONECT   40   43
CONECT   40   42
CONECT   40   41
CONECT   44   45
CONECT   46   47
CONECT   50   53
CONECT   50   52
CONECT   50   51
CONECT   54   55
CONECT   56   57
CONECT   60   62
CONECT   60   61
CONECT   63   64
CONECT   65   66
CONECT   67   68
CONECT   71   73
CONECT   71   72
CONECT   75   76
CONECT   77   78
CONECT   81   82
CONECT   83   86
CONECT   83   85
CONECT   83   84
CONECT   87   88
CONECT   89   90
CONECT   91   92
CONECT   95   97
CONECT   95   96
CONECT   99  100
CONECT  101  102
CONECT  103  104
CONECT  105  106
CONECT  107  108
CONECT  109  110
CONECT  113  115
CONECT  113  114
CONECT  117  118
CONECT  119  120
CONECT  121  122
CONECT  123  124
CONECT  125  126
CONECT  128  129
CONECT  132  134
CONECT  132  133
CONECT  135  137
CONECT  135  136
CONECT  138  140
CONECT  138  139
CONECT  141  142
CONECT  143  145
CONECT  143  144
CONECT  148  149
CONECT  150  151
CONECT  154  156
CONECT  154  155
CONECT  158  160
CONECT  158  159
CONECT  162  163
CONECT  164  165
CONECT  168  170
CONECT  168  169
CONECT  171  172
CONECT  173  176
CONECT  173  175
CONECT  173  174
CONECT  177  180
CONECT  177  179
CONECT  177  178
CONECT  182  183
CONECT  186  188
CONECT  186  187
CONECT  189  191
CONECT  189  190
CONECT  192  194
CONECT  192  193
CONECT  195  196
CONECT  197  198
CONECT  201  203
CONECT  201  202
CONECT  205  207
CONECT  205  206
CONECT  209  210
CONECT  211  212
CONECT  215  217
CONECT  215  216
CONECT  218  220
CONECT  218  219
CONECT  222  225
CONECT  222  224
CONECT  222  223
CONECT  226  227
CONECT  228  229
CONECT  232  234
CONECT  232  233
CONECT  235  236
CONECT  237  240
CONECT  237  239
CONECT  237  238
CONECT  241  244
CONECT  241  243
CONECT  241  242
CONECT  245  246
CONECT  247  248
CONECT  251  253
CONECT  251  252
CONECT  254  256
CONECT  254  255
CONECT  257  259
CONECT  257  258
CONECT  260  261
CONECT  263  265
CONECT  263  264
CONECT  266  268
CONECT  266  267
CONECT  269  270
CONECT  271  272
CONECT  275  277
CONECT  275  276
CONECT  281  282
CONECT  283  284
CONECT  287  289
CONECT  287  288
CONECT  290  291
CONECT  292  295
CONECT  292  294
CONECT  292  293
CONECT  296  299
CONECT  296  298
CONECT  296  297
CONECT  300  301
CONECT  302  303
CONECT  306  308
CONECT  306  307
CONECT  309  311
CONECT  309  310
CONECT  312  314
CONECT  312  313
CONECT  315  316
CONECT  318  320
CONECT  318  319
CONECT  321  323
CONECT  321  322
CONECT  324  325
CONECT  326  327
CONECT  330  332
CONECT  330  331
CONECT  336  337
CONECT  338  339
CONECT  342  345
CONECT  342  344
CONECT  342  343
CONECT  346  347
CONECT  348  349
CONECT  352  354
CONECT  352  353
CONECT  356  357
CONECT  358  359
CONECT  360  361
CONECT  362  363
CONECT  364  365
CONECT  366  367
CONECT  368  369
CONECT  372  374
CONECT  372  373
CONECT  375  376
CONECT  377  378
CONECT  379  380
CONECT  383  385
CONECT  383  384
CONECT  386  388
CONECT  386  387
CONECT  389  391
CONECT  389  390
CONECT  392  393
CONECT  395  397
CONECT  395  396
CONECT  398  400
CONECT  398  399
CONECT  401  402
CONECT  403  404
CONECT  407  408
CONECT  409  412
CONECT  409  411
CONECT  409  410
CONECT  413  416
CONECT  413  415
CONECT  413  414
CONECT  417  418
CONECT  419  420
CONECT  423  425
CONECT  423  424
CONECT  426  428
CONECT  426  427
CONECT  429  431
CONECT  429  430
CONECT  432  434
CONECT  432  433
CONECT  435  438
CONECT  435  437
CONECT  435  436
CONECT  439  440
CONECT  441  442
CONECT  445  446
CONECT  447  450
CONECT  447  449
CONECT  447  448
CONECT  451  452
CONECT  453  454
CONECT  455  456
CONECT  459  461
CONECT  459  460
CONECT  463  464
CONECT  465  466
CONECT  467  468
CONECT  469  470
CONECT  471  472
CONECT  473  474
CONECT  475  476
CONECT  479  481
CONECT  479  480
CONECT  483  484
CONECT  485  486
CONECT  487  488
CONECT  489  490
CONECT  491  492
CONECT  493  494
CONECT  495  496
CONECT  499  501
CONECT  499  500
CONECT  502  504
CONECT  502  503
CONECT  506  508
CONECT  506  507
CONECT  510  511
CONECT  512  513
CONECT  516  518
CONECT  516  517
CONECT  519  521
CONECT  519  520
CONECT  523  526
CONECT  523  525
CONECT  523  524
CONECT  527  528
CONECT  529  530
CONECT  533  535
CONECT  533  534
CONECT  536  538
CONECT  536  537
CONECT  539  541
CONECT  539  540
CONECT  542  544
CONECT  542  543
CONECT  545  548
CONECT  545  547
CONECT  545  546
CONECT  549  550
CONECT  551  552
CONECT  555  557
CONECT  555  556
CONECT  561  562
CONECT  563  564
CONECT  567  569
CONECT  567  568
CONECT  570  571
CONECT  573  575
CONECT  573  574
CONECT  577  578
CONECT  579  580
CONECT  583  585
CONECT  583  584
CONECT  586  587
CONECT  588  591
CONECT  588  590
CONECT  588  589
CONECT  592  595
CONECT  592  594
CONECT  592  593
CONECT  596  597
CONECT  598  599
CONECT  602  604
CONECT  602  603
CONECT  608  609
CONECT  610  611
CONECT  614  616
CONECT  614  615
CONECT  618  620
CONECT  618  619
CONECT  622  623
CONECT  624  625
CONECT  628  630
CONECT  628  629
CONECT  631  632
CONECT  633  636
CONECT  633  635
CONECT  633  634
CONECT  637  640
CONECT  637  639
CONECT  637  638
CONECT  641  642
CONECT  643  644
CONECT  647  649
CONECT  647  648
CONECT  650  651
CONECT  652  655
CONECT  652  654
CONECT  652  653
CONECT  656  659
CONECT  656  658
CONECT  656  657
CONECT  660  661
CONECT  662  663
CONECT  666  668
CONECT  666  667
CONECT  669  670
CONECT  671  674
CONECT  671  673
CONECT  671  672
CONECT  675  678
CONECT  675  677
CONECT  675  676
CONECT  679  680
CONECT  681  682
CONECT  685  687
CONECT  685  686
CONECT  688  690
CONECT  688  689
CONECT  691  693
CONECT  691  692
CONECT  694  696
CONECT  694  695
CONECT  697  700
CONECT  697  699
CONECT  697  698
CONECT  701  702
CONECT  703  704
CONECT  707  709
CONECT  707  708
CONECT  710  712
CONECT  710  711
CONECT  716  717
CONECT  718  719
CONECT  722  724
CONECT  722  723
CONECT  725  726
CONECT  727  728
CONECT  729  730
CONECT  733  735
CONECT  733  734
CONECT  736  737
CONECT  738  741
CONECT  738  740
CONECT  738  739
CONECT  742  745
CONECT  742  744
CONECT  742  743
CONECT  746  747
CONECT  748  749
CONECT  752  754
CONECT  752  753
CONECT  755  756
CONECT  757  760
CONECT  757  759
CONECT  757  758
CONECT  761  764
CONECT  761  763
CONECT  761  762
CONECT  765  766
CONECT  767  768
CONECT  771  773
CONECT  771  772
CONECT  774  776
CONECT  774  775
CONECT  780  781
CONECT  782  783
CONECT  786  788
CONECT  786  787
CONECT  792  793
CONECT  794  795
CONECT  798  800
CONECT  798  799
CONECT  802  803
CONECT  804  805
CONECT  806  807
CONECT  808  809
CONECT  810  811
CONECT  812  813
CONECT  814  815
CONECT  818  820
CONECT  818  819
CONECT  821  823
CONECT  821  822
CONECT  824  826
CONECT  824  825
CONECT  827  829
CONECT  827  828
CONECT  830  833
CONECT  830  832
CONECT  830  831
CONECT  834  835
CONECT  836  838
CONECT  836  837
CONECT  841  842
CONECT  843  844
CONECT  847  849
CONECT  847  848
CONECT  851  852
CONECT  853  854
CONECT  855  856
CONECT  857  858
CONECT  860  861
CONECT  862  863
CONECT  864  865
CONECT  868  870
CONECT  868  869
CONECT  871  872
CONECT  873  876
CONECT  873  875
CONECT  873  874
CONECT  877  880
CONECT  877  879
CONECT  877  878
CONECT  881  882
CONECT  883  885
CONECT  883  884
CONECT  888  889
CONECT  890  891
CONECT  894  896
CONECT  894  895
CONECT  898  899
CONECT  900  901
CONECT  904  906
CONECT  904  905
CONECT  907  909
CONECT  907  908
CONECT  911  913
CONECT  911  912
CONECT  915  916
CONECT  917  918
CONECT  921  924
CONECT  921  923
CONECT  921  922
CONECT  925  926
CONECT  927  928
CONECT  931  933
CONECT  931  932
CONECT  934  935
CONECT  936  939
CONECT  936  938
CONECT  936  937
CONECT  940  943
CONECT  940  942
CONECT  940  941
CONECT  944  945
CONECT  946  947
CONECT  950  952
CONECT  950  951
CONECT  953  954
CONECT  955  956
CONECT  957  958
CONECT  961  963
CONECT  961  962
CONECT  964  966
CONECT  964  965
CONECT  970  971
CONECT  972  973
CONECT  976  978
CONECT  976  977
CONECT  979  981
CONECT  979  980
CONECT  983  986
CONECT  983  985
CONECT  983  984
CONECT  987  988
CONECT  989  990
CONECT  993  994
CONECT  995  997
CONECT  995  996
CONECT  998 1001
CONECT  998 1000
CONECT  998  999
CONECT 1002 1005
CONECT 1002 1004
CONECT 1002 1003
CONECT 1006 1007
CONECT 1008 1009
CONECT 1012 1014
CONECT 1012 1013
CONECT 1015 1017
CONECT 1015 1016
CONECT 1019 1021
CONECT 1019 1020
CONECT 1023 1024
CONECT 1025 1026
CONECT 1029 1031
CONECT 1029 1030
CONECT 1033 1034
CONECT 1035 1036
CONECT 1037 1038
CONECT 1039 1040
CONECT 1041 1042
CONECT 1043 1044
CONECT 1045 1046
CONECT 1049 1051
CONECT 1049 1050
CONECT 1053 1054
CONECT 1055 1056
CONECT 1057 1058
CONECT 1059 1060
CONECT 1062 1063
CONECT 1064 1065
CONECT 1066 1067
CONECT 1070 1072
CONECT 1070 1071
CONECT 1073 1074
CONECT 1075 1078
CONECT 1075 1077
CONECT 1075 1076
CONECT 1079 1082
CONECT 1079 1081
CONECT 1079 1080
CONECT 1083 1084
CONECT 1085 1086
CONECT 1089 1091
CONECT 1089 1090
CONECT 1092 1094
CONECT 1092 1093
CONECT 1098 1099
CONECT 1100 1101
CONECT 1104 1106
CONECT 1104 1105
CONECT 1107 1109
CONECT 1107 1108
CONECT 1113 1114
CONECT 1115 1116
CONECT 1119 1120
CONECT 1121 1124
CONECT 1121 1123
CONECT 1121 1122
CONECT 1125 1128
CONECT 1125 1127
CONECT 1125 1126
CONECT 1129 1130
CONECT 1134 1136
CONECT 1134 1135
CONECT 1137 1139
CONECT 1137 1138
CONECT 1141 1144
CONECT 1141 1143
CONECT 1141 1142
CONECT 1146 1147
CONECT 1150 1152
CONECT 1150 1151
CONECT 1153 1155
CONECT 1153 1154
CONECT 1156 1158
CONECT 1156 1157
CONECT 1159 1160
CONECT 1161 1162
CONECT 1165 1167
CONECT 1165 1166
CONECT 1168 1170
CONECT 1168 1169
CONECT 1172 1174
CONECT 1172 1173
CONECT 1176 1177
CONECT 1178 1179
CONECT 1182 1185
CONECT 1182 1184
CONECT 1182 1183
CONECT 1186 1187
CONECT 1188 1189
CONECT 1192 1194
CONECT 1192 1193
CONECT 1195 1197
CONECT 1195 1196
CONECT 1201 1202
CONECT 1203 1204
CONECT 1207 1209
CONECT 1207 1208
CONECT 1211 1213
CONECT 1211 1212
CONECT 1215 1216
CONECT 1217 1218
CONECT 1221 1223
CONECT 1221 1222
CONECT 1224 1226
CONECT 1224 1225
CONECT 1228 1230
CONECT 1228 1229
CONECT 1232 1233
CONECT 1234 1235
CONECT 1238 1240
CONECT 1238 1239
CONECT 1245 1246
CONECT 1249 1251
CONECT 1249 1250
CONECT 1252 1254
CONECT 1252 1253
CONECT 1255 1257
CONECT 1255 1256
CONECT 1258 1259
CONECT 1260 1261
CONECT 1264 1266
CONECT 1264 1265
CONECT 1270 1271
CONECT 1272 1273
CONECT 1276 1277
CONECT 1278 1280
CONECT 1278 1279
CONECT 1281 1284
CONECT 1281 1283
CONECT 1281 1282
CONECT 1285 1288
CONECT 1285 1287
CONECT 1285 1286
CONECT 1289 1290
CONECT 1294 1296
CONECT 1294 1295
CONECT 1297 1299
CONECT 1297 1298
CONECT 1300 1302
CONECT 1300 1301
CONECT 1303 1305
CONECT 1303 1304
CONECT 1306 1308
CONECT 1306 1307
CONECT 1309 1311
CONECT 1309 1310
CONECT 1312 1314
CONECT 1312 1313
CONECT 1315 1317
CONECT 1315 1316
CONECT 1318 1321
CONECT 1318 1320
CONECT 1318 1319
CONECT 1322 1325
CONECT 1322 1324
CONECT 1322 1323
CONECT 1326 1327
CONECT 1328 1329
CONECT 1332 1335
CONECT 1332 1334
CONECT 1332 1333
CONECT 1336 1337
CONECT 1338 1339
CONECT 1342 1344
CONECT 1342 1343
CONECT 1346 1347
CONECT 1348 1349
CONECT 1350 1351
CONECT 1352 1353
CONECT 1354 1355
CONECT 1356 1357
CONECT 1360 1361
CONECT 1362 1365
CONECT 1362 1364
CONECT 1362 1363
CONECT 1366 1369
CONECT 1366 1368
CONECT 1366 1367
CONECT 1370 1371
CONECT 1372 1373
CONECT 1376 1378
CONECT 1376 1377
CONECT 1380 1382
CONECT 1380 1381
CONECT 1384 1385
CONECT 1386 1387
CONECT 1390 1392
CONECT 1390 1391
CONECT 1393 1394
CONECT 1395 1396
CONECT 1397 1398
CONECT 1401 1403
CONECT 1401 1402
CONECT 1404 1405
CONECT 1406 1409
CONECT 1406 1408
CONECT 1406 1407
CONECT 1410 1413
CONECT 1410 1412
CONECT 1410 1411
CONECT 1414 1415
CONECT 1416 1418
CONECT 1416 1417
CONECT 1421 1422
CONECT 1423 1424
CONECT 1427 1429
CONECT 1427 1428
CONECT 1430 1432
CONECT 1430 1431
CONECT 1436 1437
CONECT 1438 1439
CONECT 1442 1444
CONECT 1442 1443
CONECT 1446 1448
CONECT 1446 1447
CONECT 1450 1451
CONECT 1452 1453
CONECT 1456 1458
CONECT 1456 1457
CONECT 1459 1460
CONECT 1461 1464
CONECT 1461 1463
CONECT 1461 1462
CONECT 1465 1468
CONECT 1465 1467
CONECT 1465 1466
CONECT 1469 1470
CONECT 1471 1472
CONECT 1475 1477
CONECT 1475 1476
CONECT 1478 1480
CONECT 1478 1479
CONECT 1481 1483
CONECT 1481 1482
CONECT 1484 1486
CONECT 1484 1485
CONECT 1487 1490
CONECT 1487 1489
CONECT 1487 1488
CONECT 1491 1492
CONECT 1493 1494
CONECT 1497 1498
CONECT 1499 1502
CONECT 1499 1501
CONECT 1499 1500
CONECT 1503 1504
CONECT 1505 1506
CONECT 1507 1508
CONECT 1511 1513
CONECT 1511 1512
CONECT 1514 1515
CONECT 1516 1519
CONECT 1516 1518
CONECT 1516 1517
CONECT 1520 1523
CONECT 1520 1522
CONECT 1520 1521
CONECT 1524 1525
CONECT 1526 1527
CONECT 1530 1532
CONECT 1530 1531
CONECT 1533 1535
CONECT 1533 1534
CONECT 1536 1538
CONECT 1536 1537
CONECT 1539 1540
CONECT 1542 1544
CONECT 1542 1543
CONECT 1545 1547
CONECT 1545 1546
CONECT 1548 1549
CONECT 1550 1551
CONECT 1554 1556
CONECT 1554 1555
CONECT 1557 1558
CONECT 1559 1562
CONECT 1559 1561
CONECT 1559 1560
CONECT 1563 1566
CONECT 1563 1565
CONECT 1563 1564
CONECT 1567 1568
CONECT 1569 1570
CONECT 1573 1575
CONECT 1573 1574
CONECT 1576 1578
CONECT 1576 1577
CONECT 1579 1581
CONECT 1579 1580
CONECT 1582 1583
CONECT 1585 1587
CONECT 1585 1586
CONECT 1588 1590
CONECT 1588 1589
CONECT 1591 1592
CONECT 1593 1594
CONECT 1597 1599
CONECT 1597 1598
CONECT 1600 1601
CONECT 1602 1605
CONECT 1602 1604
CONECT 1602 1603
CONECT 1606 1609
CONECT 1606 1608
CONECT 1606 1607
CONECT 1610 1611
CONECT 1612 1613
CONECT 1616 1617
CONECT 1618 1620
CONECT 1618 1619
CONECT 1621 1623
CONECT 1621 1622
CONECT 1624 1626
CONECT 1624 1625
CONECT 1627 1629
CONECT 1627 1628
CONECT 1630 1631
CONECT 1632 1633
CONECT 1636 1638
CONECT 1636 1637
CONECT 1639 1641
CONECT 1639 1640
CONECT 1642 1644
CONECT 1642 1643
CONECT 1645 1647
CONECT 1645 1646
CONECT 1648 1649
CONECT 1650 1651
CONECT 1654 1656
CONECT 1654 1655
CONECT 1657 1659
CONECT 1657 1658
CONECT 1660 1662
CONECT 1660 1661
CONECT 1663 1664
CONECT 1666 1668
CONECT 1666 1667
CONECT 1669 1671
CONECT 1669 1670
CONECT 1672 1673
CONECT 1674 1675
CONECT 1678 1680
CONECT 1678 1679
CONECT 1682 1683
CONECT 1684 1685
CONECT 1688 1690
CONECT 1688 1689
CONECT 1692 1693
CONECT 1694 1695
CONECT 1696 1697
CONECT 1698 1699
CONECT 1700 1701
CONECT 1702 1703
CONECT 1706 1708
CONECT 1706 1707
CONECT 1709 1711
CONECT 1709 1710
CONECT 1712 1714
CONECT 1712 1713
CONECT 1715 1716
CONECT 1718 1720
CONECT 1718 1719
CONECT 1721 1723
CONECT 1721 1722
CONECT 1724 1725
CONECT 1726 1727
CONECT 1730 1732
CONECT 1730 1731
CONECT 1734 1735
CONECT 1736 1737
CONECT 1738 1739
CONECT 1740 1741
CONECT 1742 1743
CONECT 1744 1745
CONECT 1746 1747
CONECT 1750 1752
CONECT 1750 1751
CONECT 1753 1754
CONECT 1755 1758
CONECT 1755 1757
CONECT 1755 1756
CONECT 1759 1762
CONECT 1759 1761
CONECT 1759 1760
CONECT 1764 1765
CONECT 1768 1770
CONECT 1768 1769
CONECT 1771 1773
CONECT 1771 1772
CONECT 1774 1776
CONECT 1774 1775
CONECT 1777 1778
CONECT 1779 1780
CONECT 1783 1785
CONECT 1783 1784
CONECT 1787 1788
CONECT 1789 1790
CONECT 1793 1795
CONECT 1793 1794
CONECT 1796 1798
CONECT 1796 1797
CONECT 1802 1803
CONECT 1804 1805
CONECT 1808 1810
CONECT 1808 1809
CONECT 1812 1814
CONECT 1812 1813
CONECT 1816 1817
CONECT 1818 1819
CONECT 1822 1824
CONECT 1822 1823
CONECT 1825 1827
CONECT 1825 1826
CONECT 1828 1830
CONECT 1828 1829
CONECT 1831 1833
CONECT 1831 1832
CONECT 1834 1837
CONECT 1834 1836
CONECT 1834 1835
CONECT 1838 1839
CONECT 1840 1841
CONECT 1844 1846
CONECT 1844 1845
CONECT 1847 1848
CONECT 1849 1850
CONECT 1851 1852
CONECT 1855 1857
CONECT 1855 1856
CONECT 1858 1860
CONECT 1858 1859
CONECT 1861 1863
CONECT 1861 1862
CONECT 1864 1866
CONECT 1864 1865
CONECT 1867 1870
CONECT 1867 1869
CONECT 1867 1868
CONECT 1871 1872
CONECT 1873 1874
CONECT 1877 1880
CONECT 1877 1879
CONECT 1877 1878
CONECT 1881 1882
CONECT 1883 1884
CONECT 1887 1888
CONECT 1889 1892
CONECT 1889 1891
CONECT 1889 1890
CONECT 1893 1896
CONECT 1893 1895
CONECT 1893 1894
CONECT 1897 1898
CONECT 1899 1900
CONECT 1903 1905
CONECT 1903 1904
CONECT 1906 1908
CONECT 1906 1907
CONECT 1912 1913
CONECT 1914 1915
CONECT 1918 1920
CONECT 1918 1919
CONECT 1921 1923
CONECT 1921 1922
CONECT 1925 1927
CONECT 1925 1926
CONECT 1929 1930
CONECT 1931 1932
CONECT 1935 1936
CONECT 1937 1940
CONECT 1937 1939
CONECT 1937 1938
CONECT 1941 1944
CONECT 1941 1943
CONECT 1941 1942
CONECT 1945 1946
CONECT 1947 1948
CONECT 1951 1953
CONECT 1951 1952
CONECT 1954 1956
CONECT 1954 1955
CONECT 1957 1959
CONECT 1957 1958
CONECT 1960 1962
CONECT 1960 1961
CONECT 1963 1966
CONECT 1963 1965
CONECT 1963 1964
CONECT 1967 1968
CONECT 1969 1970
CONECT 1973 1975
CONECT 1973 1974
CONECT 1977 1979
CONECT 1977 1978
CONECT 1981 1982
CONECT 1983 1984
CONECT 1987 1990
CONECT 1987 1989
CONECT 1987 1988
CONECT 1991 1992
CONECT 1993 1994
CONECT 1997 1999
CONECT 1997 1998
CONECT 2001 2002
CONECT 2003 2004
CONECT 2005 2006
CONECT 2007 2008
CONECT 2009 2010
CONECT 2011 2012
CONECT 2013 2014
CONECT 2017 2019
CONECT 2017 2018
CONECT 2021 2023
CONECT 2021 2022
CONECT 2025 2026
CONECT 2027 2028
CONECT 2031 2033
CONECT 2031 2032
CONECT 2034 2036
CONECT 2034 2035
CONECT 2037 2039
CONECT 2037 2038
CONECT 2040 2042
CONECT 2040 2041
CONECT 2043 2046
CONECT 2043 2045
CONECT 2043 2044
CONECT 2047 2048
CONECT 2049 2050
CONECT 2053 2055
CONECT 2053 2054
CONECT 2056 2057
CONECT 2058 2061
CONECT 2058 2060
CONECT 2058 2059
CONECT 2062 2065
CONECT 2062 2064
CONECT 2062 2063
CONECT 2066 2067
CONECT 2068 2069
CONECT 2072 2074
CONECT 2072 2073
CONECT 2075 2077
CONECT 2075 2076
CONECT 2079 2081
CONECT 2079 2080
CONECT 2083 2084
CONECT 2085 2086
CONECT 2089 2091
CONECT 2089 2090
CONECT 2092 2094
CONECT 2092 2093
CONECT 2098 2099
CONECT 2100 2101
CONECT 2104 2106
CONECT 2104 2105
CONECT 2107 2109
CONECT 2107 2108
CONECT 2110 2112
CONECT 2110 2111
CONECT 2113 2115
CONECT 2113 2114
CONECT 2116 2119
CONECT 2116 2118
CONECT 2116 2117
CONECT 2120 2121
CONECT 2122 2124
CONECT 2122 2123
CONECT 2127 2128
CONECT 2129 2130
CONECT 2133 2134
CONECT 2135 2137
CONECT 2135 2136
CONECT 2138 2141
CONECT 2138 2140
CONECT 2138 2139
CONECT 2142 2145
CONECT 2142 2144
CONECT 2142 2143
CONECT 2146 2147
CONECT 2148 2149
CONECT 2152 2154
CONECT 2152 2153
CONECT 2156 2157
CONECT 2158 2159
CONECT 2160 2161
CONECT 2162 2163
CONECT 2165 2166
CONECT 2167 2168
CONECT 2169 2170
CONECT 2173 2175
CONECT 2173 2174
CONECT 2176 2178
CONECT 2176 2177
CONECT 2179 2181
CONECT 2179 2180
CONECT 2182 2184
CONECT 2182 2183
CONECT 2185 2188
CONECT 2185 2187
CONECT 2185 2186
CONECT 2189 2190
CONECT 2191 2192
CONECT 2195 2198
CONECT 2195 2197
CONECT 2195 2196
CONECT 2199 2200
CONECT 2201 2202
CONECT 2205 2207
CONECT 2205 2206
CONECT 2208 2210
CONECT 2208 2209
CONECT 2212 2215
CONECT 2212 2214
CONECT 2212 2213
CONECT 2216 2217
CONECT 2218 2219
CONECT 2222 2223
CONECT 2224 2225
CONECT 2226 2227
CONECT 2228 2229
CONECT 2230 2231
CONECT 2234 2236
CONECT 2234 2235
CONECT 2237 2239
CONECT 2237 2238
CONECT 2243 2244
CONECT 2245 2246
CONECT 2249 2251
CONECT 2249 2250
CONECT 2253 2254
CONECT 2255 2256
CONECT 2257 2258
CONECT 2259 2260
CONECT 2261 2262
CONECT 2263 2264
CONECT 2268 2270
CONECT 2268 2269
CONECT 2271 2273
CONECT 2271 2272
CONECT 2280 2281
CONECT 2282 2283
CONECT 2286 2287
CONECT 2288 2290
CONECT 2288 2289
CONECT 2291 2294
CONECT 2291 2293
CONECT 2291 2292
CONECT 2295 2298
CONECT 2295 2297
CONECT 2295 2296
CONECT 2299 2300
CONECT 2301 2302
CONECT 2305 2307
CONECT 2305 2306
CONECT 2309 2310
CONECT 2311 2312
CONECT 2313 2314
CONECT 2315 2316
CONECT 2317 2318
CONECT 2319 2320
CONECT 2321 2322
CONECT 2325 2326
CONECT 2327 2329
CONECT 2327 2328
CONECT 2330 2333
CONECT 2330 2332
CONECT 2330 2331
CONECT 2334 2337
CONECT 2334 2336
CONECT 2334 2335
CONECT 2338 2339
CONECT 2340 2341
CONECT 2344 2346
CONECT 2344 2345
CONECT 2348 2350
CONECT 2348 2349
CONECT 2352 2353
CONECT 2354 2355
CONECT 2358 2360
CONECT 2358 2359
CONECT 2362 2363
CONECT 2364 2365
CONECT 2366 2367
CONECT 2368 2369
CONECT 2371 2372
CONECT 2373 2374
CONECT 2375 2376
CONECT 2379 2380
CONECT 2381 2383
CONECT 2381 2382
CONECT 2384 2387
CONECT 2384 2386
CONECT 2384 2385
CONECT 2388 2391
CONECT 2388 2390
CONECT 2388 2389
CONECT 2392 2393
CONECT 2394 2395
CONECT 2398 2400
CONECT 2398 2399
CONECT 2401 2403
CONECT 2401 2402
CONECT 2407 2408
CONECT 2409 2410
CONECT 2413 2416
CONECT 2413 2415
CONECT 2413 2414
CONECT 2417 2418
CONECT 2419 2420
CONECT 2423 2425
CONECT 2423 2424
CONECT 2427 2428
CONECT 2429 2430
CONECT 2431 2432
CONECT 2433 2434
CONECT 2436 2437
CONECT 2438 2439
CONECT 2440 2441
CONECT 2444 2446
CONECT 2444 2445
CONECT 2447 2449
CONECT 2447 2448
CONECT 2451 2454
CONECT 2451 2453
CONECT 2451 2452
CONECT 2455 2456
CONECT 2457 2458
CONECT 2461 2462
CONECT 2463 2466
CONECT 2463 2465
CONECT 2463 2464
CONECT 2467 2468
CONECT 2469 2470
CONECT 2471 2472
CONECT 2475 2477
CONECT 2475 2476
CONECT 2478 2480
CONECT 2478 2479
CONECT 2482 2485
CONECT 2482 2484
CONECT 2482 2483
CONECT 2486 2487
CONECT 2488 2489
CONECT 2492 2494
CONECT 2492 2493
CONECT 2495 2497
CONECT 2495 2496
CONECT 2498 2500
CONECT 2498 2499
CONECT 2501 2503
CONECT 2501 2502
CONECT 2504 2507
CONECT 2504 2506
CONECT 2504 2505
CONECT 2508 2509
CONECT 2510 2511
CONECT 2514 2515
CONECT 2516 2518
CONECT 2516 2517
CONECT 2519 2522
CONECT 2519 2521
CONECT 2519 2520
CONECT 2523 2526
CONECT 2523 2525
CONECT 2523 2524
CONECT 2527 2528
CONECT 2529 2530
CONECT 2533 2535
CONECT 2533 2534
CONECT 2536 2538
CONECT 2536 2537
CONECT 2539 2541
CONECT 2539 2540
CONECT 2542 2543
CONECT 2545 2547
CONECT 2545 2546
CONECT 2548 2550
CONECT 2548 2549
CONECT 2551 2552
CONECT 2556 2558
CONECT 2556 2557
CONECT 2560 2562
CONECT 2560 2561
