# Supplementary material for: The mechanism study of quercetin isolated from Zanthoxylum bungeanum maxim. inhibiting ferroptosis and alleviating MAFLD through p38 MAPK/ERK signaling pathway based on lipidomics and transcriptomics
Source: Front Pharmacol. 2025 Mar 31;16:1517291. doi: 10.3389/fphar.2025.1517291 (PMC11994740; doi:10.3389/fphar.2025.1517291)
Supplement: Supplementary file 1 [file DataSheet1.zip › Raw data/Molecular docking/Molecular docking/Docking result/lig.pdbqt]

REMARK  10 active torsions:
REMARK  status: ('A' for Active; 'I' for Inactive)
REMARK    1  A    between atoms: O_1  and  C_4 
REMARK    2  A    between atoms: N_3  and  C_5 
REMARK       I    between atoms: N_3  and  C_8 
REMARK    3  A    between atoms: C_4  and  C_5 
REMARK    4  A    between atoms: C_8  and  C_10 
REMARK    5  A    between atoms: C_9  and  C_11 
REMARK    6  A    between atoms: C_9  and  C_12 
REMARK    7  A    between atoms: C_11  and  C_15 
REMARK    8  A    between atoms: C_13  and  C_14 
REMARK    9  A    between atoms: C_16  and  C_17 
REMARK   10  A    between atoms: C_18  and  C_19 
ROOT
ATOM      1  O   *** d   *      -6.186  -1.880   0.830  0.00  0.00    -0.389 OA
ATOM      2  H   *** d   *      -5.943  -2.805   0.746  0.00  0.00     0.210 HD
ENDROOT
BRANCH   1   3
ATOM      3  C   *** d   *      -5.051  -1.066   0.670  0.00  0.00     0.066 C 
ATOM      4  C   *** d   *      -5.404   0.330   1.190  0.00  0.00     0.047 C 
ATOM      5  C   *** d   *      -3.920  -1.682   1.495  0.00  0.00     0.047 C 
BRANCH   3   6
ATOM      6  C   *** d   *      -4.710  -1.031  -0.826  0.00  0.00     0.159 C 
BRANCH   6   7
ATOM      7  N   *** d   *      -3.521  -0.207  -1.065  0.00  0.00    -0.355 N 
ATOM      8  C   *** d   *      -2.934   0.018  -2.278  0.00  0.00     0.241 C 
ATOM      9  O   *** d   *      -1.951   0.720  -2.281  0.00  0.00    -0.269 OA
ATOM     10  H   *** d   *      -3.066   0.256  -0.280  0.00  0.00     0.162 HD
BRANCH   8  11
ATOM     11  C   *** d   *      -3.462  -0.543  -3.400  0.00  0.00     0.074 C 
ATOM     12  C   *** d   *      -2.940  -0.377  -4.630  0.00  0.00     0.005 C 
BRANCH  12  13
ATOM     13  C   *** d   *      -3.476  -0.940  -5.727  0.00  0.00    -0.004 C 
ATOM     14  C   *** d   *      -2.958  -0.785  -6.957  0.00  0.00    -0.026 C 
BRANCH  14  15
ATOM     15  C   *** d   *      -3.537  -1.416  -8.200  0.00  0.00     0.031 C 
BRANCH  15  16
ATOM     16  C   *** d   *      -2.582  -2.474  -8.772  0.00  0.00     0.031 C 
BRANCH  16  17
ATOM     17  C   *** d   *      -3.166  -3.112 -10.010  0.00  0.00    -0.026 C 
ATOM     18  C   *** d   *      -2.982  -2.726 -11.285  0.00  0.00    -0.004 C 
BRANCH  18  19
ATOM     19  C   *** d   *      -2.240  -1.680 -11.689  0.00  0.00    -0.000 C 
ATOM     20  C   *** d   *      -2.102  -1.347 -12.986  0.00  0.00    -0.000 C 
BRANCH  20  21
ATOM     21  C   *** d   *      -1.362  -0.300 -13.394  0.00  0.00    -0.004 C 
ATOM     22  C   *** d   *      -1.221   0.034 -14.687  0.00  0.00    -0.031 C 
ATOM     23  C   *** d   *      -0.396   1.201 -15.164  0.00  0.00     0.036 C 
ENDBRANCH  20  21
ENDBRANCH  18  19
ENDBRANCH  16  17
ENDBRANCH  15  16
ENDBRANCH  14  15
ENDBRANCH  12  13
ENDBRANCH   8  11
ENDBRANCH   6   7
ENDBRANCH   3   6
ENDBRANCH   1   3
TORSDOF 10
