# Supplementary material for: The mechanism study of quercetin isolated from Zanthoxylum bungeanum maxim. inhibiting ferroptosis and alleviating MAFLD through p38 MAPK/ERK signaling pathway based on lipidomics and transcriptomics
Source: Front Pharmacol. 2025 Mar 31;16:1517291. doi: 10.3389/fphar.2025.1517291 (PMC11994740; doi:10.3389/fphar.2025.1517291)
Supplement: Supplementary file 1 [file DataSheet1.zip › Raw data/Molecular docking/Molecular docking/Docking result/log.txt]

#################################################################
# If you used AutoDock Vina in your work, please cite:          #
#                                                               #
# O. Trott, A. J. Olson,                                        #
# AutoDock Vina: improving the speed and accuracy of docking    #
# with a new scoring function, efficient optimization and       #
# multithreading, Journal of Computational Chemistry 31 (2010)  #
# 455-461                                                       #
#                                                               #
# DOI 10.1002/jcc.21334                                         #
#                                                               #
# Please see http://vina.scripps.edu for more information.      #
#################################################################

WARNING: The search space volume > 27000 Angstrom^3 (See FAQ)
Detected 8 CPUs
Reading input ... done.
Setting up the scoring function ... done.
Analyzing the binding site ... done.
Using random seed: -315638568
Performing search ... done.
Refining results ... done.

mode |   affinity | dist from best mode
     | (kcal/mol) | rmsd l.b.| rmsd u.b.
-----+------------+----------+----------
   1         -4.6      0.000      0.000
   2         -4.6     43.644     45.794
   3         -4.5     40.969     43.043
   4         -4.4     18.137     20.753
   5         -4.3     39.813     42.751
   6         -4.1      7.899     11.776
   7         -4.0     40.696     43.031
   8         -3.9     41.318     43.152
   9         -3.9     20.571     23.675
  10         -3.8     31.751     33.657
  11         -3.7     39.257     41.087
  12         -3.6     10.630     13.305
  13         -3.6     19.809     23.879
  14         -3.5     30.834     32.867
  15         -3.5     10.601     12.514
  16         -3.4     23.765     25.431
  17         -3.4     37.691     40.270
  18         -3.4     32.766     34.834
  19         -3.3     43.070     46.202
  20         -3.2     39.835     44.197
Writing output ... done.
