# Supplementary material for: The mechanism study of quercetin isolated from Zanthoxylum bungeanum maxim. inhibiting ferroptosis and alleviating MAFLD through p38 MAPK/ERK signaling pathway based on lipidomics and transcriptomics
Source: Front Pharmacol. 2025 Mar 31;16:1517291. doi: 10.3389/fphar.2025.1517291 (PMC11994740; doi:10.3389/fphar.2025.1517291)
Supplement: Supplementary file 1 [file DataSheet1.zip › Raw data/Molecular docking/Molecular docking/Docking result/output.pdbqt]

MODEL 1
REMARK VINA RESULT:      -4.6      0.000      0.000
REMARK  10 active torsions:
REMARK  status: ('A' for Active; 'I' for Inactive)
REMARK    1  A    between atoms: O_1  and  C_4 
REMARK    2  A    between atoms: N_3  and  C_5 
REMARK       I    between atoms: N_3  and  C_8 
REMARK    3  A    between atoms: C_4  and  C_5 
REMARK    4  A    between atoms: C_8  and  C_10 
REMARK    5  A    between atoms: C_9  and  C_11 
REMARK    6  A    between atoms: C_9  and  C_12 
REMARK    7  A    between atoms: C_11  and  C_15 
REMARK    8  A    between atoms: C_13  and  C_14 
REMARK    9  A    between atoms: C_16  and  C_17 
REMARK   10  A    between atoms: C_18  and  C_19 
ROOT
ATOM      1  O   *** d   *      39.313  44.234  40.995  0.00  0.00    -0.389 OA
ATOM      2  H   *** d   *      38.414  43.923  41.122  0.00  0.00     0.210 HD
ENDROOT
BRANCH   1   3
ATOM      3  C   *** d   *      40.190  43.538  41.845  0.00  0.00     0.066 C 
ATOM      4  C   *** d   *      41.612  44.010  41.533  0.00  0.00     0.047 C 
ATOM      5  C   *** d   *      39.808  43.883  43.286  0.00  0.00     0.047 C 
BRANCH   3   6
ATOM      6  C   *** d   *      40.027  42.039  41.557  0.00  0.00     0.159 C 
BRANCH   6   7
ATOM      7  N   *** d   *      40.700  41.240  42.586  0.00  0.00    -0.355 N 
ATOM      8  C   *** d   *      40.290  40.021  43.047  0.00  0.00     0.241 C 
ATOM      9  O   *** d   *      40.969  39.512  43.907  0.00  0.00    -0.269 OA
ATOM     10  H   *** d   *      41.553  41.592  43.016  0.00  0.00     0.162 HD
BRANCH   8  11
ATOM     11  C   *** d   *      39.167  39.446  42.537  0.00  0.00     0.074 C 
ATOM     12  C   *** d   *      39.042  38.124  42.316  0.00  0.00     0.005 C 
BRANCH  12  13
ATOM     13  C   *** d   *      37.924  37.575  41.811  0.00  0.00    -0.004 C 
ATOM     14  C   *** d   *      37.567  36.300  42.039  0.00  0.00    -0.026 C 
BRANCH  14  15
ATOM     15  C   *** d   *      36.311  35.667  41.491  0.00  0.00     0.031 C 
BRANCH  15  16
ATOM     16  C   *** d   *      36.644  34.668  40.374  0.00  0.00     0.031 C 
BRANCH  16  17
ATOM     17  C   *** d   *      36.488  33.246  40.859  0.00  0.00    -0.026 C 
ATOM     18  C   *** d   *      37.452  32.444  41.345  0.00  0.00    -0.004 C 
BRANCH  18  19
ATOM     19  C   *** d   *      38.750  32.769  41.477  0.00  0.00    -0.000 C 
ATOM     20  C   *** d   *      39.713  31.846  41.661  0.00  0.00    -0.000 C 
BRANCH  20  21
ATOM     21  C   *** d   *      41.013  32.167  41.792  0.00  0.00    -0.004 C 
ATOM     22  C   *** d   *      41.441  33.431  41.941  0.00  0.00    -0.031 C 
ATOM     23  C   *** d   *      42.892  33.811  42.087  0.00  0.00     0.036 C 
ENDBRANCH  20  21
ENDBRANCH  18  19
ENDBRANCH  16  17
ENDBRANCH  15  16
ENDBRANCH  14  15
ENDBRANCH  12  13
ENDBRANCH   8  11
ENDBRANCH   6   7
ENDBRANCH   3   6
ENDBRANCH   1   3
TORSDOF 10
ENDMDL
MODEL 2
REMARK VINA RESULT:      -4.6     43.644     45.794
REMARK  10 active torsions:
REMARK  status: ('A' for Active; 'I' for Inactive)
REMARK    1  A    between atoms: O_1  and  C_4 
REMARK    2  A    between atoms: N_3  and  C_5 
REMARK       I    between atoms: N_3  and  C_8 
REMARK    3  A    between atoms: C_4  and  C_5 
REMARK    4  A    between atoms: C_8  and  C_10 
REMARK    5  A    between atoms: C_9  and  C_11 
REMARK    6  A    between atoms: C_9  and  C_12 
REMARK    7  A    between atoms: C_11  and  C_15 
REMARK    8  A    between atoms: C_13  and  C_14 
REMARK    9  A    between atoms: C_16  and  C_17 
REMARK   10  A    between atoms: C_18  and  C_19 
ROOT
ATOM      1  O   *** d   *       4.262  56.389  23.414  0.00  0.00    -0.389 OA
ATOM      2  H   *** d   *       3.656  55.705  23.120  0.00  0.00     0.210 HD
ENDROOT
BRANCH   1   3
ATOM      3  C   *** d   *       4.311  56.421  24.818  0.00  0.00     0.066 C 
ATOM      4  C   *** d   *       4.387  54.974  25.313  0.00  0.00     0.047 C 
ATOM      5  C   *** d   *       5.565  57.198  25.220  0.00  0.00     0.047 C 
BRANCH   3   6
ATOM      6  C   *** d   *       3.032  57.110  25.314  0.00  0.00     0.159 C 
BRANCH   6   7
ATOM      7  N   *** d   *       2.102  57.332  24.202  0.00  0.00    -0.355 N 
ATOM      8  C   *** d   *       0.739  57.304  24.281  0.00  0.00     0.241 C 
ATOM      9  O   *** d   *       0.133  57.502  23.255  0.00  0.00    -0.269 OA
ATOM     10  H   *** d   *       2.470  57.530  23.273  0.00  0.00     0.162 HD
BRANCH   8  11
ATOM     11  C   *** d   *       0.135  57.059  25.476  0.00  0.00     0.074 C 
ATOM     12  C   *** d   *      -0.427  55.878  25.797  0.00  0.00     0.005 C 
BRANCH  12  13
ATOM     13  C   *** d   *      -1.018  55.655  26.983  0.00  0.00    -0.004 C 
ATOM     14  C   *** d   *      -0.420  54.990  27.986  0.00  0.00    -0.026 C 
BRANCH  14  15
ATOM     15  C   *** d   *      -1.061  54.737  29.329  0.00  0.00     0.031 C 
BRANCH  15  16
ATOM     16  C   *** d   *      -0.410  55.604  30.418  0.00  0.00     0.031 C 
BRANCH  16  17
ATOM     17  C   *** d   *      -1.171  56.895  30.602  0.00  0.00    -0.026 C 
ATOM     18  C   *** d   *      -0.793  58.123  30.205  0.00  0.00    -0.004 C 
BRANCH  18  19
ATOM     19  C   *** d   *       0.354  58.424  29.570  0.00  0.00    -0.000 C 
ATOM     20  C   *** d   *       0.391  59.194  28.467  0.00  0.00    -0.000 C 
BRANCH  20  21
ATOM     21  C   *** d   *       1.536  59.499  27.829  0.00  0.00    -0.004 C 
ATOM     22  C   *** d   *       2.508  60.237  28.389  0.00  0.00    -0.031 C 
ATOM     23  C   *** d   *       3.796  60.591  27.692  0.00  0.00     0.036 C 
ENDBRANCH  20  21
ENDBRANCH  18  19
ENDBRANCH  16  17
ENDBRANCH  15  16
ENDBRANCH  14  15
ENDBRANCH  12  13
ENDBRANCH   8  11
ENDBRANCH   6   7
ENDBRANCH   3   6
ENDBRANCH   1   3
TORSDOF 10
ENDMDL
MODEL 3
REMARK VINA RESULT:      -4.5     40.969     43.043
REMARK  10 active torsions:
REMARK  status: ('A' for Active; 'I' for Inactive)
REMARK    1  A    between atoms: O_1  and  C_4 
REMARK    2  A    between atoms: N_3  and  C_5 
REMARK       I    between atoms: N_3  and  C_8 
REMARK    3  A    between atoms: C_4  and  C_5 
REMARK    4  A    between atoms: C_8  and  C_10 
REMARK    5  A    between atoms: C_9  and  C_11 
REMARK    6  A    between atoms: C_9  and  C_12 
REMARK    7  A    between atoms: C_11  and  C_15 
REMARK    8  A    between atoms: C_13  and  C_14 
REMARK    9  A    between atoms: C_16  and  C_17 
REMARK   10  A    between atoms: C_18  and  C_19 
ROOT
ATOM      1  O   *** d   *       3.177  57.980  25.240  0.00  0.00    -0.389 OA
ATOM      2  H   *** d   *       3.349  58.241  24.333  0.00  0.00     0.210 HD
ENDROOT
BRANCH   1   3
ATOM      3  C   *** d   *       4.136  57.042  25.663  0.00  0.00     0.066 C 
ATOM      4  C   *** d   *       3.778  56.624  27.091  0.00  0.00     0.047 C 
ATOM      5  C   *** d   *       4.063  55.845  24.713  0.00  0.00     0.047 C 
BRANCH   3   6
ATOM      6  C   *** d   *       5.510  57.725  25.612  0.00  0.00     0.159 C 
BRANCH   6   7
ATOM      7  N   *** d   *       5.539  58.747  24.560  0.00  0.00    -0.355 N 
ATOM      8  C   *** d   *       6.201  59.940  24.623  0.00  0.00     0.241 C 
ATOM      9  O   *** d   *       6.104  60.663  23.660  0.00  0.00    -0.269 OA
ATOM     10  H   *** d   *       5.033  58.586  23.691  0.00  0.00     0.162 HD
BRANCH   8  11
ATOM     11  C   *** d   *       6.919  60.259  25.734  0.00  0.00     0.074 C 
ATOM     12  C   *** d   *       8.194  59.874  25.931  0.00  0.00     0.005 C 
BRANCH  12  13
ATOM     13  C   *** d   *       8.887  60.199  27.036  0.00  0.00    -0.004 C 
ATOM     14  C   *** d   *       9.639  61.308  27.128  0.00  0.00    -0.026 C 
BRANCH  14  15
ATOM     15  C   *** d   *      10.417  61.698  28.362  0.00  0.00     0.031 C 
BRANCH  15  16
ATOM     16  C   *** d   *       9.790  62.926  29.038  0.00  0.00     0.031 C 
BRANCH  16  17
ATOM     17  C   *** d   *       9.427  62.623  30.473  0.00  0.00    -0.026 C 
ATOM     18  C   *** d   *       8.270  62.106  30.924  0.00  0.00    -0.004 C 
BRANCH  18  19
ATOM     19  C   *** d   *       7.212  61.771  30.166  0.00  0.00    -0.000 C 
ATOM     20  C   *** d   *       6.519  60.632  30.351  0.00  0.00    -0.000 C 
BRANCH  20  21
ATOM     21  C   *** d   *       5.458  60.294  29.596  0.00  0.00    -0.004 C 
ATOM     22  C   *** d   *       4.932  61.111  28.670  0.00  0.00    -0.031 C 
ATOM     23  C   *** d   *       3.744  60.752  27.816  0.00  0.00     0.036 C 
ENDBRANCH  20  21
ENDBRANCH  18  19
ENDBRANCH  16  17
ENDBRANCH  15  16
ENDBRANCH  14  15
ENDBRANCH  12  13
ENDBRANCH   8  11
ENDBRANCH   6   7
ENDBRANCH   3   6
ENDBRANCH   1   3
TORSDOF 10
ENDMDL
MODEL 4
REMARK VINA RESULT:      -4.4     18.137     20.753
REMARK  10 active torsions:
REMARK  status: ('A' for Active; 'I' for Inactive)
REMARK    1  A    between atoms: O_1  and  C_4 
REMARK    2  A    between atoms: N_3  and  C_5 
REMARK       I    between atoms: N_3  and  C_8 
REMARK    3  A    between atoms: C_4  and  C_5 
REMARK    4  A    between atoms: C_8  and  C_10 
REMARK    5  A    between atoms: C_9  and  C_11 
REMARK    6  A    between atoms: C_9  and  C_12 
REMARK    7  A    between atoms: C_11  and  C_15 
REMARK    8  A    between atoms: C_13  and  C_14 
REMARK    9  A    between atoms: C_16  and  C_17 
REMARK   10  A    between atoms: C_18  and  C_19 
ROOT
ATOM      1  O   *** d   *      22.250  40.110  52.160  0.00  0.00    -0.389 OA
ATOM      2  H   *** d   *      22.049  41.043  52.059  0.00  0.00     0.210 HD
ENDROOT
BRANCH   1   3
ATOM      3  C   *** d   *      21.165  39.332  51.719  0.00  0.00     0.066 C 
ATOM      4  C   *** d   *      21.732  38.045  51.114  0.00  0.00     0.047 C 
ATOM      5  C   *** d   *      20.294  39.020  52.936  0.00  0.00     0.047 C 
BRANCH   3   6
ATOM      6  C   *** d   *      20.402  40.149  50.668  0.00  0.00     0.159 C 
BRANCH   6   7
ATOM      7  N   *** d   *      21.001  39.972  49.341  0.00  0.00    -0.355 N 
ATOM      8  C   *** d   *      21.604  40.947  48.598  0.00  0.00     0.241 C 
ATOM      9  O   *** d   *      22.035  40.616  47.519  0.00  0.00    -0.269 OA
ATOM     10  H   *** d   *      20.987  39.052  48.904  0.00  0.00     0.162 HD
BRANCH   8  11
ATOM     11  C   *** d   *      21.690  42.214  49.087  0.00  0.00     0.074 C 
ATOM     12  C   *** d   *      21.050  43.266  48.542  0.00  0.00     0.005 C 
BRANCH  12  13
ATOM     13  C   *** d   *      21.148  44.511  49.039  0.00  0.00    -0.004 C 
ATOM     14  C   *** d   *      20.647  45.590  48.415  0.00  0.00    -0.026 C 
BRANCH  14  15
ATOM     15  C   *** d   *      20.736  46.995  48.960  0.00  0.00     0.031 C 
BRANCH  15  16
ATOM     16  C   *** d   *      21.797  47.809  48.205  0.00  0.00     0.031 C 
BRANCH  16  17
ATOM     17  C   *** d   *      23.018  48.030  49.066  0.00  0.00    -0.026 C 
ATOM     18  C   *** d   *      24.122  47.264  49.118  0.00  0.00    -0.004 C 
BRANCH  18  19
ATOM     19  C   *** d   *      24.334  46.143  48.408  0.00  0.00    -0.000 C 
ATOM     20  C   *** d   *      24.916  45.049  48.935  0.00  0.00    -0.000 C 
BRANCH  20  21
ATOM     21  C   *** d   *      25.128  43.925  48.227  0.00  0.00    -0.004 C 
ATOM     22  C   *** d   *      25.196  42.709  48.793  0.00  0.00    -0.031 C 
ATOM     23  C   *** d   *      25.435  41.438  48.019  0.00  0.00     0.036 C 
ENDBRANCH  20  21
ENDBRANCH  18  19
ENDBRANCH  16  17
ENDBRANCH  15  16
ENDBRANCH  14  15
ENDBRANCH  12  13
ENDBRANCH   8  11
ENDBRANCH   6   7
ENDBRANCH   3   6
ENDBRANCH   1   3
TORSDOF 10
ENDMDL
MODEL 5
REMARK VINA RESULT:      -4.3     39.813     42.751
REMARK  10 active torsions:
REMARK  status: ('A' for Active; 'I' for Inactive)
REMARK    1  A    between atoms: O_1  and  C_4 
REMARK    2  A    between atoms: N_3  and  C_5 
REMARK       I    between atoms: N_3  and  C_8 
REMARK    3  A    between atoms: C_4  and  C_5 
REMARK    4  A    between atoms: C_8  and  C_10 
REMARK    5  A    between atoms: C_9  and  C_11 
REMARK    6  A    between atoms: C_9  and  C_12 
REMARK    7  A    between atoms: C_11  and  C_15 
REMARK    8  A    between atoms: C_13  and  C_14 
REMARK    9  A    between atoms: C_16  and  C_17 
REMARK   10  A    between atoms: C_18  and  C_19 
ROOT
ATOM      1  O   *** d   *       3.718  58.200  25.334  0.00  0.00    -0.389 OA
ATOM      2  H   *** d   *       3.927  58.203  24.397  0.00  0.00     0.210 HD
ENDROOT
BRANCH   1   3
ATOM      3  C   *** d   *       4.713  57.511  26.049  0.00  0.00     0.066 C 
ATOM      4  C   *** d   *       4.236  57.378  27.498  0.00  0.00     0.047 C 
ATOM      5  C   *** d   *       4.875  56.134  25.404  0.00  0.00     0.047 C 
BRANCH   3   6
ATOM      6  C   *** d   *       6.005  58.335  25.963  0.00  0.00     0.159 C 
BRANCH   6   7
ATOM      7  N   *** d   *       5.732  59.665  25.408  0.00  0.00    -0.355 N 
ATOM      8  C   *** d   *       6.554  60.753  25.497  0.00  0.00     0.241 C 
ATOM      9  O   *** d   *       6.157  61.773  24.985  0.00  0.00    -0.269 OA
ATOM     10  H   *** d   *       4.862  59.829  24.904  0.00  0.00     0.162 HD
BRANCH   8  11
ATOM     11  C   *** d   *       7.748  60.648  26.141  0.00  0.00     0.074 C 
ATOM     12  C   *** d   *       7.994  61.198  27.345  0.00  0.00     0.005 C 
BRANCH  12  13
ATOM     13  C   *** d   *       9.181  61.083  27.966  0.00  0.00    -0.004 C 
ATOM     14  C   *** d   *      10.339  60.912  27.306  0.00  0.00    -0.026 C 
BRANCH  14  15
ATOM     15  C   *** d   *      11.683  60.792  27.981  0.00  0.00     0.031 C 
BRANCH  15  16
ATOM     16  C   *** d   *      12.440  62.127  27.936  0.00  0.00     0.031 C 
BRANCH  16  17
ATOM     17  C   *** d   *      12.518  62.748  29.310  0.00  0.00    -0.026 C 
ATOM     18  C   *** d   *      11.669  63.642  29.847  0.00  0.00    -0.004 C 
BRANCH  18  19
ATOM     19  C   *** d   *      10.585  64.157  29.239  0.00  0.00    -0.000 C 
ATOM     20  C   *** d   *       9.367  64.161  29.811  0.00  0.00    -0.000 C 
BRANCH  20  21
ATOM     21  C   *** d   *       8.281  64.677  29.208  0.00  0.00    -0.004 C 
ATOM     22  C   *** d   *       8.111  65.995  29.014  0.00  0.00    -0.031 C 
ATOM     23  C   *** d   *       6.902  66.593  28.342  0.00  0.00     0.036 C 
ENDBRANCH  20  21
ENDBRANCH  18  19
ENDBRANCH  16  17
ENDBRANCH  15  16
ENDBRANCH  14  15
ENDBRANCH  12  13
ENDBRANCH   8  11
ENDBRANCH   6   7
ENDBRANCH   3   6
ENDBRANCH   1   3
TORSDOF 10
ENDMDL
MODEL 6
REMARK VINA RESULT:      -4.1      7.899     11.776
REMARK  10 active torsions:
REMARK  status: ('A' for Active; 'I' for Inactive)
REMARK    1  A    between atoms: O_1  and  C_4 
REMARK    2  A    between atoms: N_3  and  C_5 
REMARK       I    between atoms: N_3  and  C_8 
REMARK    3  A    between atoms: C_4  and  C_5 
REMARK    4  A    between atoms: C_8  and  C_10 
REMARK    5  A    between atoms: C_9  and  C_11 
REMARK    6  A    between atoms: C_9  and  C_12 
REMARK    7  A    between atoms: C_11  and  C_15 
REMARK    8  A    between atoms: C_13  and  C_14 
REMARK    9  A    between atoms: C_16  and  C_17 
REMARK   10  A    between atoms: C_18  and  C_19 
ROOT
ATOM      1  O   *** d   *      44.032  26.963  49.934  0.00  0.00    -0.389 OA
ATOM      2  H   *** d   *      43.293  27.438  50.320  0.00  0.00     0.210 HD
ENDROOT
BRANCH   1   3
ATOM      3  C   *** d   *      44.517  27.654  48.810  0.00  0.00     0.066 C 
ATOM      4  C   *** d   *      45.678  28.538  49.274  0.00  0.00     0.047 C 
ATOM      5  C   *** d   *      44.998  26.613  47.799  0.00  0.00     0.047 C 
BRANCH   3   6
ATOM      6  C   *** d   *      43.365  28.501  48.251  0.00  0.00     0.159 C 
BRANCH   6   7
ATOM      7  N   *** d   *      42.441  27.667  47.475  0.00  0.00    -0.355 N 
ATOM      8  C   *** d   *      41.572  28.111  46.520  0.00  0.00     0.241 C 
ATOM      9  O   *** d   *      40.879  27.277  45.989  0.00  0.00    -0.269 OA
ATOM     10  H   *** d   *      42.420  26.661  47.634  0.00  0.00     0.162 HD
BRANCH   8  11
ATOM     11  C   *** d   *      41.520  29.437  46.216  0.00  0.00     0.074 C 
ATOM     12  C   *** d   *      40.696  29.954  45.285  0.00  0.00     0.005 C 
BRANCH  12  13
ATOM     13  C   *** d   *      40.659  31.268  44.999  0.00  0.00    -0.004 C 
ATOM     14  C   *** d   *      40.764  31.748  43.749  0.00  0.00    -0.026 C 
BRANCH  14  15
ATOM     15  C   *** d   *      40.714  33.217  43.405  0.00  0.00     0.031 C 
BRANCH  15  16
ATOM     16  C   *** d   *      41.494  34.047  44.435  0.00  0.00     0.031 C 
BRANCH  16  17
ATOM     17  C   *** d   *      42.918  34.265  43.982  0.00  0.00    -0.026 C 
ATOM     18  C   *** d   *      43.979  34.561  44.754  0.00  0.00    -0.004 C 
BRANCH  18  19
ATOM     19  C   *** d   *      43.956  34.727  46.088  0.00  0.00    -0.000 C 
ATOM     20  C   *** d   *      43.754  35.926  46.666  0.00  0.00    -0.000 C 
BRANCH  20  21
ATOM     21  C   *** d   *      43.728  36.096  48.001  0.00  0.00    -0.004 C 
ATOM     22  C   *** d   *      44.114  35.143  48.865  0.00  0.00    -0.031 C 
ATOM     23  C   *** d   *      44.091  35.313  50.362  0.00  0.00     0.036 C 
ENDBRANCH  20  21
ENDBRANCH  18  19
ENDBRANCH  16  17
ENDBRANCH  15  16
ENDBRANCH  14  15
ENDBRANCH  12  13
ENDBRANCH   8  11
ENDBRANCH   6   7
ENDBRANCH   3   6
ENDBRANCH   1   3
TORSDOF 10
ENDMDL
MODEL 7
REMARK VINA RESULT:      -4.0     40.696     43.031
REMARK  10 active torsions:
REMARK  status: ('A' for Active; 'I' for Inactive)
REMARK    1  A    between atoms: O_1  and  C_4 
REMARK    2  A    between atoms: N_3  and  C_5 
REMARK       I    between atoms: N_3  and  C_8 
REMARK    3  A    between atoms: C_4  and  C_5 
REMARK    4  A    between atoms: C_8  and  C_10 
REMARK    5  A    between atoms: C_9  and  C_11 
REMARK    6  A    between atoms: C_9  and  C_12 
REMARK    7  A    between atoms: C_11  and  C_15 
REMARK    8  A    between atoms: C_13  and  C_14 
REMARK    9  A    between atoms: C_16  and  C_17 
REMARK   10  A    between atoms: C_18  and  C_19 
ROOT
ATOM      1  O   *** d   *      -3.895  50.342  32.162  0.00  0.00    -0.389 OA
ATOM      2  H   *** d   *      -4.425  50.889  31.578  0.00  0.00     0.210 HD
ENDROOT
BRANCH   1   3
ATOM      3  C   *** d   *      -4.356  50.458  33.485  0.00  0.00     0.066 C 
ATOM      4  C   *** d   *      -5.714  51.163  33.442  0.00  0.00     0.047 C 
ATOM      5  C   *** d   *      -4.496  49.044  34.052  0.00  0.00     0.047 C 
BRANCH   3   6
ATOM      6  C   *** d   *      -3.326  51.285  34.266  0.00  0.00     0.159 C 
BRANCH   6   7
ATOM      7  N   *** d   *      -3.566  52.719  34.079  0.00  0.00    -0.355 N 
ATOM      8  C   *** d   *      -2.607  53.690  34.018  0.00  0.00     0.241 C 
ATOM      9  O   *** d   *      -2.994  54.824  33.867  0.00  0.00    -0.269 OA
ATOM     10  H   *** d   *      -4.522  53.058  33.980  0.00  0.00     0.162 HD
BRANCH   8  11
ATOM     11  C   *** d   *      -1.293  53.352  34.128  0.00  0.00     0.074 C 
ATOM     12  C   *** d   *      -0.446  53.311  33.083  0.00  0.00     0.005 C 
BRANCH  12  13
ATOM     13  C   *** d   *       0.849  52.975  33.212  0.00  0.00    -0.004 C 
ATOM     14  C   *** d   *       1.288  52.088  34.121  0.00  0.00    -0.026 C 
BRANCH  14  15
ATOM     15  C   *** d   *       2.735  51.688  34.277  0.00  0.00     0.031 C 
BRANCH  15  16
ATOM     16  C   *** d   *       3.009  51.166  35.695  0.00  0.00     0.031 C 
BRANCH  16  17
ATOM     17  C   *** d   *       2.151  51.887  36.708  0.00  0.00    -0.026 C 
ATOM     18  C   *** d   *       2.507  52.932  37.475  0.00  0.00    -0.004 C 
BRANCH  18  19
ATOM     19  C   *** d   *       3.714  53.525  37.483  0.00  0.00    -0.000 C 
ATOM     20  C   *** d   *       4.166  54.262  36.451  0.00  0.00    -0.000 C 
BRANCH  20  21
ATOM     21  C   *** d   *       5.373  54.859  36.456  0.00  0.00    -0.004 C 
ATOM     22  C   *** d   *       6.492  54.238  36.863  0.00  0.00    -0.031 C 
ATOM     23  C   *** d   *       7.851  54.888  36.878  0.00  0.00     0.036 C 
ENDBRANCH  20  21
ENDBRANCH  18  19
ENDBRANCH  16  17
ENDBRANCH  15  16
ENDBRANCH  14  15
ENDBRANCH  12  13
ENDBRANCH   8  11
ENDBRANCH   6   7
ENDBRANCH   3   6
ENDBRANCH   1   3
TORSDOF 10
ENDMDL
MODEL 8
REMARK VINA RESULT:      -3.9     41.318     43.152
REMARK  10 active torsions:
REMARK  status: ('A' for Active; 'I' for Inactive)
REMARK    1  A    between atoms: O_1  and  C_4 
REMARK    2  A    between atoms: N_3  and  C_5 
REMARK       I    between atoms: N_3  and  C_8 
REMARK    3  A    between atoms: C_4  and  C_5 
REMARK    4  A    between atoms: C_8  and  C_10 
REMARK    5  A    between atoms: C_9  and  C_11 
REMARK    6  A    between atoms: C_9  and  C_12 
REMARK    7  A    between atoms: C_11  and  C_15 
REMARK    8  A    between atoms: C_13  and  C_14 
REMARK    9  A    between atoms: C_16  and  C_17 
REMARK   10  A    between atoms: C_18  and  C_19 
ROOT
ATOM      1  O   *** d   *       3.880  57.562  26.058  0.00  0.00    -0.389 OA
ATOM      2  H   *** d   *       4.616  56.996  25.815  0.00  0.00     0.210 HD
ENDROOT
BRANCH   1   3
ATOM      3  C   *** d   *       4.225  58.353  27.167  0.00  0.00     0.066 C 
ATOM      4  C   *** d   *       4.927  59.608  26.642  0.00  0.00     0.047 C 
ATOM      5  C   *** d   *       2.930  58.720  27.894  0.00  0.00     0.047 C 
BRANCH   3   6
ATOM      6  C   *** d   *       5.162  57.525  28.057  0.00  0.00     0.159 C 
BRANCH   6   7
ATOM      7  N   *** d   *       4.552  57.288  29.369  0.00  0.00    -0.355 N 
ATOM      8  C   *** d   *       4.868  57.940  30.528  0.00  0.00     0.241 C 
ATOM      9  O   *** d   *       4.265  57.604  31.519  0.00  0.00    -0.269 OA
ATOM     10  H   *** d   *       3.822  56.584  29.463  0.00  0.00     0.162 HD
BRANCH   8  11
ATOM     11  C   *** d   *       5.824  58.909  30.520  0.00  0.00     0.074 C 
ATOM     12  C   *** d   *       5.547  60.226  30.562  0.00  0.00     0.005 C 
BRANCH  12  13
ATOM     13  C   *** d   *       6.505  61.169  30.555  0.00  0.00    -0.004 C 
ATOM     14  C   *** d   *       6.847  61.856  29.452  0.00  0.00    -0.026 C 
BRANCH  14  15
ATOM     15  C   *** d   *       7.912  62.925  29.422  0.00  0.00     0.031 C 
BRANCH  15  16
ATOM     16  C   *** d   *       7.698  63.878  28.237  0.00  0.00     0.031 C 
BRANCH  16  17
ATOM     17  C   *** d   *       7.598  65.309  28.710  0.00  0.00    -0.026 C 
ATOM     18  C   *** d   *       8.548  66.257  28.632  0.00  0.00    -0.004 C 
BRANCH  18  19
ATOM     19  C   *** d   *       9.780  66.093  28.119  0.00  0.00    -0.000 C 
ATOM     20  C   *** d   *      10.864  65.883  28.889  0.00  0.00    -0.000 C 
BRANCH  20  21
ATOM     21  C   *** d   *      12.098  65.716  28.379  0.00  0.00    -0.004 C 
ATOM     22  C   *** d   *      12.836  66.735  27.909  0.00  0.00    -0.031 C 
ATOM     23  C   *** d   *      14.219  66.569  27.334  0.00  0.00     0.036 C 
ENDBRANCH  20  21
ENDBRANCH  18  19
ENDBRANCH  16  17
ENDBRANCH  15  16
ENDBRANCH  14  15
ENDBRANCH  12  13
ENDBRANCH   8  11
ENDBRANCH   6   7
ENDBRANCH   3   6
ENDBRANCH   1   3
TORSDOF 10
ENDMDL
MODEL 9
REMARK VINA RESULT:      -3.9     20.571     23.675
REMARK  10 active torsions:
REMARK  status: ('A' for Active; 'I' for Inactive)
REMARK    1  A    between atoms: O_1  and  C_4 
REMARK    2  A    between atoms: N_3  and  C_5 
REMARK       I    between atoms: N_3  and  C_8 
REMARK    3  A    between atoms: C_4  and  C_5 
REMARK    4  A    between atoms: C_8  and  C_10 
REMARK    5  A    between atoms: C_9  and  C_11 
REMARK    6  A    between atoms: C_9  and  C_12 
REMARK    7  A    between atoms: C_11  and  C_15 
REMARK    8  A    between atoms: C_13  and  C_14 
REMARK    9  A    between atoms: C_16  and  C_17 
REMARK   10  A    between atoms: C_18  and  C_19 
ROOT
ATOM      1  O   *** d   *      23.305  21.137  31.504  0.00  0.00    -0.389 OA
ATOM      2  H   *** d   *      23.631  21.714  30.809  0.00  0.00     0.210 HD
ENDROOT
BRANCH   1   3
ATOM      3  C   *** d   *      22.066  21.602  31.976  0.00  0.00     0.066 C 
ATOM      4  C   *** d   *      21.793  22.955  31.312  0.00  0.00     0.047 C 
ATOM      5  C   *** d   *      21.003  20.577  31.575  0.00  0.00     0.047 C 
BRANCH   3   6
ATOM      6  C   *** d   *      22.172  21.745  33.501  0.00  0.00     0.159 C 
BRANCH   6   7
ATOM      7  N   *** d   *      21.759  20.504  34.165  0.00  0.00    -0.355 N 
ATOM      8  C   *** d   *      22.596  19.544  34.659  0.00  0.00     0.241 C 
ATOM      9  O   *** d   *      22.074  18.581  35.168  0.00  0.00    -0.269 OA
ATOM     10  H   *** d   *      20.767  20.307  34.287  0.00  0.00     0.162 HD
BRANCH   8  11
ATOM     11  C   *** d   *      23.944  19.705  34.560  0.00  0.00     0.074 C 
ATOM     12  C   *** d   *      24.827  19.101  35.377  0.00  0.00     0.005 C 
BRANCH  12  13
ATOM     13  C   *** d   *      26.155  19.272  35.263  0.00  0.00    -0.004 C 
ATOM     14  C   *** d   *      27.036  18.263  35.376  0.00  0.00    -0.026 C 
BRANCH  14  15
ATOM     15  C   *** d   *      28.530  18.431  35.241  0.00  0.00     0.031 C 
BRANCH  15  16
ATOM     16  C   *** d   *      29.201  18.484  36.621  0.00  0.00     0.031 C 
BRANCH  16  17
ATOM     17  C   *** d   *      29.062  19.858  37.234  0.00  0.00    -0.026 C 
ATOM     18  C   *** d   *      30.017  20.798  37.342  0.00  0.00    -0.004 C 
BRANCH  18  19
ATOM     19  C   *** d   *      31.290  20.676  36.925  0.00  0.00    -0.000 C 
ATOM     20  C   *** d   *      32.300  20.368  37.760  0.00  0.00    -0.000 C 
BRANCH  20  21
ATOM     21  C   *** d   *      33.574  20.243  37.346  0.00  0.00    -0.004 C 
ATOM     22  C   *** d   *      33.909  20.082  36.056  0.00  0.00    -0.031 C 
ATOM     23  C   *** d   *      35.329  19.939  35.572  0.00  0.00     0.036 C 
ENDBRANCH  20  21
ENDBRANCH  18  19
ENDBRANCH  16  17
ENDBRANCH  15  16
ENDBRANCH  14  15
ENDBRANCH  12  13
ENDBRANCH   8  11
ENDBRANCH   6   7
ENDBRANCH   3   6
ENDBRANCH   1   3
TORSDOF 10
ENDMDL
MODEL 10
REMARK VINA RESULT:      -3.8     31.751     33.657
REMARK  10 active torsions:
REMARK  status: ('A' for Active; 'I' for Inactive)
REMARK    1  A    between atoms: O_1  and  C_4 
REMARK    2  A    between atoms: N_3  and  C_5 
REMARK       I    between atoms: N_3  and  C_8 
REMARK    3  A    between atoms: C_4  and  C_5 
REMARK    4  A    between atoms: C_8  and  C_10 
REMARK    5  A    between atoms: C_9  and  C_11 
REMARK    6  A    between atoms: C_9  and  C_12 
REMARK    7  A    between atoms: C_11  and  C_15 
REMARK    8  A    between atoms: C_13  and  C_14 
REMARK    9  A    between atoms: C_16  and  C_17 
REMARK   10  A    between atoms: C_18  and  C_19 
ROOT
ATOM      1  O   *** d   *       6.237  48.084  58.643  0.00  0.00    -0.389 OA
ATOM      2  H   *** d   *       5.381  48.108  59.078  0.00  0.00     0.210 HD
ENDROOT
BRANCH   1   3
ATOM      3  C   *** d   *       6.855  46.840  58.861  0.00  0.00     0.066 C 
ATOM      4  C   *** d   *       7.535  46.893  60.231  0.00  0.00     0.047 C 
ATOM      5  C   *** d   *       5.762  45.770  58.839  0.00  0.00     0.047 C 
BRANCH   3   6
ATOM      6  C   *** d   *       7.882  46.627  57.740  0.00  0.00     0.159 C 
BRANCH   6   7
ATOM      7  N   *** d   *       8.703  45.444  58.011  0.00  0.00    -0.355 N 
ATOM      8  C   *** d   *       9.770  45.023  57.267  0.00  0.00     0.241 C 
ATOM      9  O   *** d   *      10.324  44.016  57.639  0.00  0.00    -0.269 OA
ATOM     10  H   *** d   *       8.491  44.860  58.818  0.00  0.00     0.162 HD
BRANCH   8  11
ATOM     11  C   *** d   *      10.151  45.731  56.170  0.00  0.00     0.074 C 
ATOM     12  C   *** d   *       9.569  45.601  54.962  0.00  0.00     0.005 C 
BRANCH  12  13
ATOM     13  C   *** d   *       9.960  46.310  53.889  0.00  0.00    -0.004 C 
ATOM     14  C   *** d   *      10.108  47.646  53.908  0.00  0.00    -0.026 C 
BRANCH  14  15
ATOM     15  C   *** d   *      10.556  48.460  52.719  0.00  0.00     0.031 C 
BRANCH  15  16
ATOM     16  C   *** d   *      10.321  47.692  51.410  0.00  0.00     0.031 C 
BRANCH  16  17
ATOM     17  C   *** d   *      11.464  47.908  50.447  0.00  0.00    -0.026 C 
ATOM     18  C   *** d   *      12.700  47.383  50.523  0.00  0.00    -0.004 C 
BRANCH  18  19
ATOM     19  C   *** d   *      13.146  46.565  51.492  0.00  0.00    -0.000 C 
ATOM     20  C   *** d   *      12.977  45.230  51.449  0.00  0.00    -0.000 C 
BRANCH  20  21
ATOM     21  C   *** d   *      13.423  44.408  52.416  0.00  0.00    -0.004 C 
ATOM     22  C   *** d   *      12.733  44.161  53.541  0.00  0.00    -0.031 C 
ATOM     23  C   *** d   *      13.216  43.245  54.635  0.00  0.00     0.036 C 
ENDBRANCH  20  21
ENDBRANCH  18  19
ENDBRANCH  16  17
ENDBRANCH  15  16
ENDBRANCH  14  15
ENDBRANCH  12  13
ENDBRANCH   8  11
ENDBRANCH   6   7
ENDBRANCH   3   6
ENDBRANCH   1   3
TORSDOF 10
ENDMDL
MODEL 11
REMARK VINA RESULT:      -3.7     39.257     41.087
REMARK  10 active torsions:
REMARK  status: ('A' for Active; 'I' for Inactive)
REMARK    1  A    between atoms: O_1  and  C_4 
REMARK    2  A    between atoms: N_3  and  C_5 
REMARK       I    between atoms: N_3  and  C_8 
REMARK    3  A    between atoms: C_4  and  C_5 
REMARK    4  A    between atoms: C_8  and  C_10 
REMARK    5  A    between atoms: C_9  and  C_11 
REMARK    6  A    between atoms: C_9  and  C_12 
REMARK    7  A    between atoms: C_11  and  C_15 
REMARK    8  A    between atoms: C_13  and  C_14 
REMARK    9  A    between atoms: C_16  and  C_17 
REMARK   10  A    between atoms: C_18  and  C_19 
ROOT
ATOM      1  O   *** d   *       3.391  58.008  25.179  0.00  0.00    -0.389 OA
ATOM      2  H   *** d   *       3.326  58.919  25.475  0.00  0.00     0.210 HD
ENDROOT
BRANCH   1   3
ATOM      3  C   *** d   *       3.887  57.197  26.215  0.00  0.00     0.066 C 
ATOM      4  C   *** d   *       4.812  56.152  25.584  0.00  0.00     0.047 C 
ATOM      5  C   *** d   *       4.664  58.098  27.176  0.00  0.00     0.047 C 
BRANCH   3   6
ATOM      6  C   *** d   *       2.686  56.533  26.902  0.00  0.00     0.159 C 
BRANCH   6   7
ATOM      7  N   *** d   *       2.781  56.676  28.358  0.00  0.00    -0.355 N 
ATOM      8  C   *** d   *       2.729  55.657  29.267  0.00  0.00     0.241 C 
ATOM      9  O   *** d   *       2.816  55.967  30.432  0.00  0.00    -0.269 OA
ATOM     10  H   *** d   *       2.899  57.603  28.764  0.00  0.00     0.162 HD
BRANCH   8  11
ATOM     11  C   *** d   *       2.584  54.374  28.838  0.00  0.00     0.074 C 
ATOM     12  C   *** d   *       3.520  53.718  28.127  0.00  0.00     0.005 C 
BRANCH  12  13
ATOM     13  C   *** d   *       3.358  52.449  27.712  0.00  0.00    -0.004 C 
ATOM     14  C   *** d   *       3.191  51.418  28.558  0.00  0.00    -0.026 C 
BRANCH  14  15
ATOM     15  C   *** d   *       2.997  49.988  28.114  0.00  0.00     0.031 C 
BRANCH  15  16
ATOM     16  C   *** d   *       2.721  49.917  26.605  0.00  0.00     0.031 C 
BRANCH  16  17
ATOM     17  C   *** d   *       2.175  48.562  26.222  0.00  0.00    -0.026 C 
ATOM     18  C   *** d   *       2.725  47.362  26.484  0.00  0.00    -0.004 C 
BRANCH  18  19
ATOM     19  C   *** d   *       3.882  47.155  27.136  0.00  0.00    -0.000 C 
ATOM     20  C   *** d   *       4.925  46.515  26.575  0.00  0.00    -0.000 C 
BRANCH  20  21
ATOM     21  C   *** d   *       6.086  46.307  27.223  0.00  0.00    -0.004 C 
ATOM     22  C   *** d   *       6.152  46.076  28.545  0.00  0.00    -0.031 C 
ATOM     23  C   *** d   *       7.441  45.843  29.289  0.00  0.00     0.036 C 
ENDBRANCH  20  21
ENDBRANCH  18  19
ENDBRANCH  16  17
ENDBRANCH  15  16
ENDBRANCH  14  15
ENDBRANCH  12  13
ENDBRANCH   8  11
ENDBRANCH   6   7
ENDBRANCH   3   6
ENDBRANCH   1   3
TORSDOF 10
ENDMDL
MODEL 12
REMARK VINA RESULT:      -3.6     10.630     13.305
REMARK  10 active torsions:
REMARK  status: ('A' for Active; 'I' for Inactive)
REMARK    1  A    between atoms: O_1  and  C_4 
REMARK    2  A    between atoms: N_3  and  C_5 
REMARK       I    between atoms: N_3  and  C_8 
REMARK    3  A    between atoms: C_4  and  C_5 
REMARK    4  A    between atoms: C_8  and  C_10 
REMARK    5  A    between atoms: C_9  and  C_11 
REMARK    6  A    between atoms: C_9  and  C_12 
REMARK    7  A    between atoms: C_11  and  C_15 
REMARK    8  A    between atoms: C_13  and  C_14 
REMARK    9  A    between atoms: C_16  and  C_17 
REMARK   10  A    between atoms: C_18  and  C_19 
ROOT
ATOM      1  O   *** d   *      43.886  33.313  47.342  0.00  0.00    -0.389 OA
ATOM      2  H   *** d   *      43.641  32.727  46.622  0.00  0.00     0.210 HD
ENDROOT
BRANCH   1   3
ATOM      3  C   *** d   *      43.150  32.993  48.496  0.00  0.00     0.066 C 
ATOM      4  C   *** d   *      42.172  31.874  48.128  0.00  0.00     0.047 C 
ATOM      5  C   *** d   *      44.142  32.519  49.560  0.00  0.00     0.047 C 
BRANCH   3   6
ATOM      6  C   *** d   *      42.404  34.260  48.938  0.00  0.00     0.159 C 
BRANCH   6   7
ATOM      7  N   *** d   *      40.958  34.018  48.981  0.00  0.00    -0.355 N 
ATOM      8  C   *** d   *      40.169  34.082  50.094  0.00  0.00     0.241 C 
ATOM      9  O   *** d   *      38.995  33.842  49.939  0.00  0.00    -0.269 OA
ATOM     10  H   *** d   *      40.464  33.780  48.123  0.00  0.00     0.162 HD
BRANCH   8  11
ATOM     11  C   *** d   *      40.720  34.402  51.297  0.00  0.00     0.074 C 
ATOM     12  C   *** d   *      40.072  34.268  52.470  0.00  0.00     0.005 C 
BRANCH  12  13
ATOM     13  C   *** d   *      40.634  34.589  53.649  0.00  0.00    -0.004 C 
ATOM     14  C   *** d   *      39.953  35.174  54.649  0.00  0.00    -0.026 C 
BRANCH  14  15
ATOM     15  C   *** d   *      40.561  35.533  55.983  0.00  0.00     0.031 C 
BRANCH  15  16
ATOM     16  C   *** d   *      40.205  36.974  56.376  0.00  0.00     0.031 C 
BRANCH  16  17
ATOM     17  C   *** d   *      40.726  37.954  55.353  0.00  0.00    -0.026 C 
ATOM     18  C   *** d   *      40.006  38.823  54.622  0.00  0.00    -0.004 C 
BRANCH  18  19
ATOM     19  C   *** d   *      38.670  38.969  54.667  0.00  0.00    -0.000 C 
ATOM     20  C   *** d   *      37.827  38.125  54.044  0.00  0.00    -0.000 C 
BRANCH  20  21
ATOM     21  C   *** d   *      36.490  38.266  54.089  0.00  0.00    -0.004 C 
ATOM     22  C   *** d   *      35.889  39.405  54.469  0.00  0.00    -0.031 C 
ATOM     23  C   *** d   *      34.394  39.583  54.528  0.00  0.00     0.036 C 
ENDBRANCH  20  21
ENDBRANCH  18  19
ENDBRANCH  16  17
ENDBRANCH  15  16
ENDBRANCH  14  15
ENDBRANCH  12  13
ENDBRANCH   8  11
ENDBRANCH   6   7
ENDBRANCH   3   6
ENDBRANCH   1   3
TORSDOF 10
ENDMDL
MODEL 13
REMARK VINA RESULT:      -3.6     19.809     23.879
REMARK  10 active torsions:
REMARK  status: ('A' for Active; 'I' for Inactive)
REMARK    1  A    between atoms: O_1  and  C_4 
REMARK    2  A    between atoms: N_3  and  C_5 
REMARK       I    between atoms: N_3  and  C_8 
REMARK    3  A    between atoms: C_4  and  C_5 
REMARK    4  A    between atoms: C_8  and  C_10 
REMARK    5  A    between atoms: C_9  and  C_11 
REMARK    6  A    between atoms: C_9  and  C_12 
REMARK    7  A    between atoms: C_11  and  C_15 
REMARK    8  A    between atoms: C_13  and  C_14 
REMARK    9  A    between atoms: C_16  and  C_17 
REMARK   10  A    between atoms: C_18  and  C_19 
ROOT
ATOM      1  O   *** d   *      23.327  21.291  31.308  0.00  0.00    -0.389 OA
ATOM      2  H   *** d   *      23.860  21.739  30.647  0.00  0.00     0.210 HD
ENDROOT
BRANCH   1   3
ATOM      3  C   *** d   *      22.194  22.063  31.620  0.00  0.00     0.066 C 
ATOM      4  C   *** d   *      22.403  23.456  31.022  0.00  0.00     0.047 C 
ATOM      5  C   *** d   *      20.980  21.378  30.990  0.00  0.00     0.047 C 
BRANCH   3   6
ATOM      6  C   *** d   *      22.081  22.127  33.149  0.00  0.00     0.159 C 
BRANCH   6   7
ATOM      7  N   *** d   *      21.447  20.912  33.671  0.00  0.00    -0.355 N 
ATOM      8  C   *** d   *      22.082  19.896  34.328  0.00  0.00     0.241 C 
ATOM      9  O   *** d   *      21.396  18.966  34.679  0.00  0.00    -0.269 OA
ATOM     10  H   *** d   *      20.444  20.780  33.553  0.00  0.00     0.162 HD
BRANCH   8  11
ATOM     11  C   *** d   *      23.423  19.969  34.551  0.00  0.00     0.074 C 
ATOM     12  C   *** d   *      24.058  19.251  35.497  0.00  0.00     0.005 C 
BRANCH  12  13
ATOM     13  C   *** d   *      25.384  19.336  35.702  0.00  0.00    -0.004 C 
ATOM     14  C   *** d   *      26.286  18.700  34.935  0.00  0.00    -0.026 C 
BRANCH  14  15
ATOM     15  C   *** d   *      27.779  18.790  35.142  0.00  0.00     0.031 C 
BRANCH  15  16
ATOM     16  C   *** d   *      28.249  17.769  36.188  0.00  0.00     0.031 C 
BRANCH  16  17
ATOM     17  C   *** d   *      29.757  17.707  36.239  0.00  0.00    -0.026 C 
ATOM     18  C   *** d   *      30.577  18.479  36.973  0.00  0.00    -0.004 C 
BRANCH  18  19
ATOM     19  C   *** d   *      30.192  19.467  37.801  0.00  0.00    -0.000 C 
ATOM     20  C   *** d   *      30.297  20.769  37.474  0.00  0.00    -0.000 C 
BRANCH  20  21
ATOM     21  C   *** d   *      29.912  21.760  38.298  0.00  0.00    -0.004 C 
ATOM     22  C   *** d   *      30.604  22.108  39.395  0.00  0.00    -0.031 C 
ATOM     23  C   *** d   *      30.188  23.213  40.331  0.00  0.00     0.036 C 
ENDBRANCH  20  21
ENDBRANCH  18  19
ENDBRANCH  16  17
ENDBRANCH  15  16
ENDBRANCH  14  15
ENDBRANCH  12  13
ENDBRANCH   8  11
ENDBRANCH   6   7
ENDBRANCH   3   6
ENDBRANCH   1   3
TORSDOF 10
ENDMDL
MODEL 14
REMARK VINA RESULT:      -3.5     30.834     32.867
REMARK  10 active torsions:
REMARK  status: ('A' for Active; 'I' for Inactive)
REMARK    1  A    between atoms: O_1  and  C_4 
REMARK    2  A    between atoms: N_3  and  C_5 
REMARK       I    between atoms: N_3  and  C_8 
REMARK    3  A    between atoms: C_4  and  C_5 
REMARK    4  A    between atoms: C_8  and  C_10 
REMARK    5  A    between atoms: C_9  and  C_11 
REMARK    6  A    between atoms: C_9  and  C_12 
REMARK    7  A    between atoms: C_11  and  C_15 
REMARK    8  A    between atoms: C_13  and  C_14 
REMARK    9  A    between atoms: C_16  and  C_17 
REMARK   10  A    between atoms: C_18  and  C_19 
ROOT
ATOM      1  O   *** d   *      20.239  56.702  23.535  0.00  0.00    -0.389 OA
ATOM      2  H   *** d   *      20.537  56.761  22.624  0.00  0.00     0.210 HD
ENDROOT
BRANCH   1   3
ATOM      3  C   *** d   *      19.923  55.370  23.855  0.00  0.00     0.066 C 
ATOM      4  C   *** d   *      18.813  54.915  22.904  0.00  0.00     0.047 C 
ATOM      5  C   *** d   *      21.188  54.534  23.652  0.00  0.00     0.047 C 
BRANCH   3   6
ATOM      6  C   *** d   *      19.450  55.341  25.315  0.00  0.00     0.159 C 
BRANCH   6   7
ATOM      7  N   *** d   *      20.104  54.252  26.047  0.00  0.00    -0.355 N 
ATOM      8  C   *** d   *      19.470  53.236  26.704  0.00  0.00     0.241 C 
ATOM      9  O   *** d   *      20.175  52.430  27.262  0.00  0.00    -0.269 OA
ATOM     10  H   *** d   *      21.121  54.217  26.091  0.00  0.00     0.162 HD
BRANCH   8  11
ATOM     11  C   *** d   *      18.110  53.175  26.706  0.00  0.00     0.074 C 
ATOM     12  C   *** d   *      17.417  52.047  26.949  0.00  0.00     0.005 C 
BRANCH  12  13
ATOM     13  C   *** d   *      16.073  52.007  26.946  0.00  0.00    -0.004 C 
ATOM     14  C   *** d   *      15.325  52.605  26.004  0.00  0.00    -0.026 C 
BRANCH  14  15
ATOM     15  C   *** d   *      13.816  52.564  25.976  0.00  0.00     0.031 C 
BRANCH  15  16
ATOM     16  C   *** d   *      13.260  53.581  24.968  0.00  0.00     0.031 C 
BRANCH  16  17
ATOM     17  C   *** d   *      13.993  53.488  23.651  0.00  0.00    -0.026 C 
ATOM     18  C   *** d   *      13.875  52.521  22.724  0.00  0.00    -0.004 C 
BRANCH  18  19
ATOM     19  C   *** d   *      13.077  51.443  22.811  0.00  0.00    -0.000 C 
ATOM     20  C   *** d   *      13.547  50.214  23.098  0.00  0.00    -0.000 C 
BRANCH  20  21
ATOM     21  C   *** d   *      12.751  49.133  23.189  0.00  0.00    -0.004 C 
ATOM     22  C   *** d   *      11.432  49.176  22.941  0.00  0.00    -0.031 C 
ATOM     23  C   *** d   *      10.524  47.977  23.038  0.00  0.00     0.036 C 
ENDBRANCH  20  21
ENDBRANCH  18  19
ENDBRANCH  16  17
ENDBRANCH  15  16
ENDBRANCH  14  15
ENDBRANCH  12  13
ENDBRANCH   8  11
ENDBRANCH   6   7
ENDBRANCH   3   6
ENDBRANCH   1   3
TORSDOF 10
ENDMDL
MODEL 15
REMARK VINA RESULT:      -3.5     10.601     12.514
REMARK  10 active torsions:
REMARK  status: ('A' for Active; 'I' for Inactive)
REMARK    1  A    between atoms: O_1  and  C_4 
REMARK    2  A    between atoms: N_3  and  C_5 
REMARK       I    between atoms: N_3  and  C_8 
REMARK    3  A    between atoms: C_4  and  C_5 
REMARK    4  A    between atoms: C_8  and  C_10 
REMARK    5  A    between atoms: C_9  and  C_11 
REMARK    6  A    between atoms: C_9  and  C_12 
REMARK    7  A    between atoms: C_11  and  C_15 
REMARK    8  A    between atoms: C_13  and  C_14 
REMARK    9  A    between atoms: C_16  and  C_17 
REMARK   10  A    between atoms: C_18  and  C_19 
ROOT
ATOM      1  O   *** d   *      44.371  33.495  57.157  0.00  0.00    -0.389 OA
ATOM      2  H   *** d   *      44.812  33.168  57.945  0.00  0.00     0.210 HD
ENDROOT
BRANCH   1   3
ATOM      3  C   *** d   *      45.100  34.562  56.604  0.00  0.00     0.066 C 
ATOM      4  C   *** d   *      44.627  35.850  57.283  0.00  0.00     0.047 C 
ATOM      5  C   *** d   *      46.581  34.309  56.893  0.00  0.00     0.047 C 
BRANCH   3   6
ATOM      6  C   *** d   *      44.812  34.591  55.097  0.00  0.00     0.159 C 
BRANCH   6   7
ATOM      7  N   *** d   *      44.724  35.973  54.615  0.00  0.00    -0.355 N 
ATOM      8  C   *** d   *      44.505  36.357  53.322  0.00  0.00     0.241 C 
ATOM      9  O   *** d   *      44.472  37.546  53.109  0.00  0.00    -0.269 OA
ATOM     10  H   *** d   *      44.829  36.742  55.275  0.00  0.00     0.162 HD
BRANCH   8  11
ATOM     11  C   *** d   *      44.339  35.414  52.354  0.00  0.00     0.074 C 
ATOM     12  C   *** d   *      44.284  35.700  51.040  0.00  0.00     0.005 C 
BRANCH  12  13
ATOM     13  C   *** d   *      44.121  34.754  50.098  0.00  0.00    -0.004 C 
ATOM     14  C   *** d   *      44.009  35.036  48.789  0.00  0.00    -0.026 C 
BRANCH  14  15
ATOM     15  C   *** d   *      43.835  33.990  47.715  0.00  0.00     0.031 C 
BRANCH  15  16
ATOM     16  C   *** d   *      42.548  34.237  46.914  0.00  0.00     0.031 C 
BRANCH  16  17
ATOM     17  C   *** d   *      41.543  33.137  47.160  0.00  0.00    -0.026 C 
ATOM     18  C   *** d   *      40.595  33.103  48.113  0.00  0.00    -0.004 C 
BRANCH  18  19
ATOM     19  C   *** d   *      40.377  34.055  49.037  0.00  0.00    -0.000 C 
ATOM     20  C   *** d   *      39.277  34.074  49.813  0.00  0.00    -0.000 C 
BRANCH  20  21
ATOM     21  C   *** d   *      39.056  35.024  50.740  0.00  0.00    -0.004 C 
ATOM     22  C   *** d   *      38.449  34.773  51.911  0.00  0.00    -0.031 C 
ATOM     23  C   *** d   *      38.192  35.822  52.961  0.00  0.00     0.036 C 
ENDBRANCH  20  21
ENDBRANCH  18  19
ENDBRANCH  16  17
ENDBRANCH  15  16
ENDBRANCH  14  15
ENDBRANCH  12  13
ENDBRANCH   8  11
ENDBRANCH   6   7
ENDBRANCH   3   6
ENDBRANCH   1   3
TORSDOF 10
ENDMDL
MODEL 16
REMARK VINA RESULT:      -3.4     23.765     25.431
REMARK  10 active torsions:
REMARK  status: ('A' for Active; 'I' for Inactive)
REMARK    1  A    between atoms: O_1  and  C_4 
REMARK    2  A    between atoms: N_3  and  C_5 
REMARK       I    between atoms: N_3  and  C_8 
REMARK    3  A    between atoms: C_4  and  C_5 
REMARK    4  A    between atoms: C_8  and  C_10 
REMARK    5  A    between atoms: C_9  and  C_11 
REMARK    6  A    between atoms: C_9  and  C_12 
REMARK    7  A    between atoms: C_11  and  C_15 
REMARK    8  A    between atoms: C_13  and  C_14 
REMARK    9  A    between atoms: C_16  and  C_17 
REMARK   10  A    between atoms: C_18  and  C_19 
ROOT
ATOM      1  O   *** d   *      23.362  21.229  31.423  0.00  0.00    -0.389 OA
ATOM      2  H   *** d   *      23.909  21.742  30.824  0.00  0.00     0.210 HD
ENDROOT
BRANCH   1   3
ATOM      3  C   *** d   *      22.222  21.967  31.788  0.00  0.00     0.066 C 
ATOM      4  C   *** d   *      22.374  23.374  31.206  0.00  0.00     0.047 C 
ATOM      5  C   *** d   *      21.004  21.261  31.190  0.00  0.00     0.047 C 
BRANCH   3   6
ATOM      6  C   *** d   *      22.162  22.004  33.321  0.00  0.00     0.159 C 
BRANCH   6   7
ATOM      7  N   *** d   *      21.570  20.769  33.844  0.00  0.00    -0.355 N 
ATOM      8  C   *** d   *      22.237  19.781  34.512  0.00  0.00     0.241 C 
ATOM      9  O   *** d   *      21.583  18.828  34.862  0.00  0.00    -0.269 OA
ATOM     10  H   *** d   *      20.573  20.599  33.718  0.00  0.00     0.162 HD
BRANCH   8  11
ATOM     11  C   *** d   *      23.572  19.905  34.746  0.00  0.00     0.074 C 
ATOM     12  C   *** d   *      24.268  19.069  35.539  0.00  0.00     0.005 C 
BRANCH  12  13
ATOM     13  C   *** d   *      25.587  19.208  35.758  0.00  0.00    -0.004 C 
ATOM     14  C   *** d   *      26.522  18.747  34.911  0.00  0.00    -0.026 C 
BRANCH  14  15
ATOM     15  C   *** d   *      28.008  18.900  35.131  0.00  0.00     0.031 C 
BRANCH  15  16
ATOM     16  C   *** d   *      28.691  17.528  35.226  0.00  0.00     0.031 C 
BRANCH  16  17
ATOM     17  C   *** d   *      29.139  17.248  36.641  0.00  0.00    -0.026 C 
ATOM     18  C   *** d   *      28.437  16.626  37.605  0.00  0.00    -0.004 C 
BRANCH  18  19
ATOM     19  C   *** d   *      27.188  16.145  37.481  0.00  0.00    -0.000 C 
ATOM     20  C   *** d   *      26.142  16.659  38.155  0.00  0.00    -0.000 C 
BRANCH  20  21
ATOM     21  C   *** d   *      24.891  16.181  38.031  0.00  0.00    -0.004 C 
ATOM     22  C   *** d   *      24.424  15.160  38.767  0.00  0.00    -0.031 C 
ATOM     23  C   *** d   *      23.026  14.610  38.642  0.00  0.00     0.036 C 
ENDBRANCH  20  21
ENDBRANCH  18  19
ENDBRANCH  16  17
ENDBRANCH  15  16
ENDBRANCH  14  15
ENDBRANCH  12  13
ENDBRANCH   8  11
ENDBRANCH   6   7
ENDBRANCH   3   6
ENDBRANCH   1   3
TORSDOF 10
ENDMDL
MODEL 17
REMARK VINA RESULT:      -3.4     37.691     40.270
REMARK  10 active torsions:
REMARK  status: ('A' for Active; 'I' for Inactive)
REMARK    1  A    between atoms: O_1  and  C_4 
REMARK    2  A    between atoms: N_3  and  C_5 
REMARK       I    between atoms: N_3  and  C_8 
REMARK    3  A    between atoms: C_4  and  C_5 
REMARK    4  A    between atoms: C_8  and  C_10 
REMARK    5  A    between atoms: C_9  and  C_11 
REMARK    6  A    between atoms: C_9  and  C_12 
REMARK    7  A    between atoms: C_11  and  C_15 
REMARK    8  A    between atoms: C_13  and  C_14 
REMARK    9  A    between atoms: C_16  and  C_17 
REMARK   10  A    between atoms: C_18  and  C_19 
ROOT
ATOM      1  O   *** d   *       1.886  32.944  51.176  0.00  0.00    -0.389 OA
ATOM      2  H   *** d   *       2.734  32.764  50.764  0.00  0.00     0.210 HD
ENDROOT
BRANCH   1   3
ATOM      3  C   *** d   *       2.058  33.790  52.286  0.00  0.00     0.066 C 
ATOM      4  C   *** d   *       0.675  34.296  52.703  0.00  0.00     0.047 C 
ATOM      5  C   *** d   *       2.693  32.962  53.405  0.00  0.00     0.047 C 
BRANCH   3   6
ATOM      6  C   *** d   *       2.965  34.950  51.851  0.00  0.00     0.159 C 
BRANCH   6   7
ATOM      7  N   *** d   *       3.761  35.434  52.983  0.00  0.00    -0.355 N 
ATOM      8  C   *** d   *       3.552  36.597  53.669  0.00  0.00     0.241 C 
ATOM      9  O   *** d   *       4.318  36.837  54.572  0.00  0.00    -0.269 OA
ATOM     10  H   *** d   *       4.548  34.879  53.317  0.00  0.00     0.162 HD
BRANCH   8  11
ATOM     11  C   *** d   *       2.523  37.415  53.318  0.00  0.00     0.074 C 
ATOM     12  C   *** d   *       2.046  38.393  54.111  0.00  0.00     0.005 C 
BRANCH  12  13
ATOM     13  C   *** d   *       1.028  39.191  53.746  0.00  0.00    -0.004 C 
ATOM     14  C   *** d   *       1.199  40.470  53.372  0.00  0.00    -0.026 C 
BRANCH  14  15
ATOM     15  C   *** d   *       0.072  41.381  52.948  0.00  0.00     0.031 C 
BRANCH  15  16
ATOM     16  C   *** d   *       0.237  42.778  53.563  0.00  0.00     0.031 C 
BRANCH  16  17
ATOM     17  C   *** d   *      -0.287  43.842  52.629  0.00  0.00    -0.026 C 
ATOM     18  C   *** d   *       0.183  45.093  52.479  0.00  0.00    -0.004 C 
BRANCH  18  19
ATOM     19  C   *** d   *       1.215  45.630  53.154  0.00  0.00    -0.000 C 
ATOM     20  C   *** d   *       1.269  46.935  53.479  0.00  0.00    -0.000 C 
BRANCH  20  21
ATOM     21  C   *** d   *       2.299  47.475  54.155  0.00  0.00    -0.004 C 
ATOM     22  C   *** d   *       3.535  47.577  53.642  0.00  0.00    -0.031 C 
ATOM     23  C   *** d   *       4.701  48.177  54.383  0.00  0.00     0.036 C 
ENDBRANCH  20  21
ENDBRANCH  18  19
ENDBRANCH  16  17
ENDBRANCH  15  16
ENDBRANCH  14  15
ENDBRANCH  12  13
ENDBRANCH   8  11
ENDBRANCH   6   7
ENDBRANCH   3   6
ENDBRANCH   1   3
TORSDOF 10
ENDMDL
MODEL 18
REMARK VINA RESULT:      -3.4     32.766     34.834
REMARK  10 active torsions:
REMARK  status: ('A' for Active; 'I' for Inactive)
REMARK    1  A    between atoms: O_1  and  C_4 
REMARK    2  A    between atoms: N_3  and  C_5 
REMARK       I    between atoms: N_3  and  C_8 
REMARK    3  A    between atoms: C_4  and  C_5 
REMARK    4  A    between atoms: C_8  and  C_10 
REMARK    5  A    between atoms: C_9  and  C_11 
REMARK    6  A    between atoms: C_9  and  C_12 
REMARK    7  A    between atoms: C_11  and  C_15 
REMARK    8  A    between atoms: C_13  and  C_14 
REMARK    9  A    between atoms: C_16  and  C_17 
REMARK   10  A    between atoms: C_18  and  C_19 
ROOT
ATOM      1  O   *** d   *       6.794  47.079  59.983  0.00  0.00    -0.389 OA
ATOM      2  H   *** d   *       5.954  46.941  60.426  0.00  0.00     0.210 HD
ENDROOT
BRANCH   1   3
ATOM      3  C   *** d   *       7.540  45.887  59.980  0.00  0.00     0.066 C 
ATOM      4  C   *** d   *       8.177  45.734  61.363  0.00  0.00     0.047 C 
ATOM      5  C   *** d   *       6.571  44.736  59.699  0.00  0.00     0.047 C 
BRANCH   3   6
ATOM      6  C   *** d   *       8.609  46.009  58.886  0.00  0.00     0.159 C 
BRANCH   6   7
ATOM      7  N   *** d   *       9.378  44.765  58.774  0.00  0.00    -0.355 N 
ATOM      8  C   *** d   *      10.294  44.475  57.803  0.00  0.00     0.241 C 
ATOM      9  O   *** d   *      10.824  43.392  57.866  0.00  0.00    -0.269 OA
ATOM     10  H   *** d   *       9.244  44.030  59.466  0.00  0.00     0.162 HD
BRANCH   8  11
ATOM     11  C   *** d   *      10.561  45.389  56.830  0.00  0.00     0.074 C 
ATOM     12  C   *** d   *      10.886  45.055  55.567  0.00  0.00     0.005 C 
BRANCH  12  13
ATOM     13  C   *** d   *      11.147  45.973  54.619  0.00  0.00    -0.004 C 
ATOM     14  C   *** d   *      11.966  45.740  53.580  0.00  0.00    -0.026 C 
BRANCH  14  15
ATOM     15  C   *** d   *      12.264  46.751  52.499  0.00  0.00     0.031 C 
BRANCH  15  16
ATOM     16  C   *** d   *      11.481  48.051  52.736  0.00  0.00     0.031 C 
BRANCH  16  17
ATOM     17  C   *** d   *      10.606  48.375  51.549  0.00  0.00    -0.026 C 
ATOM     18  C   *** d   *       9.442  47.791  51.216  0.00  0.00    -0.004 C 
BRANCH  18  19
ATOM     19  C   *** d   *       8.845  46.791  51.888  0.00  0.00    -0.000 C 
ATOM     20  C   *** d   *       8.020  47.009  52.929  0.00  0.00    -0.000 C 
BRANCH  20  21
ATOM     21  C   *** d   *       7.419  46.011  53.603  0.00  0.00    -0.004 C 
ATOM     22  C   *** d   *       7.338  45.982  54.944  0.00  0.00    -0.031 C 
ATOM     23  C   *** d   *       6.672  44.874  55.717  0.00  0.00     0.036 C 
ENDBRANCH  20  21
ENDBRANCH  18  19
ENDBRANCH  16  17
ENDBRANCH  15  16
ENDBRANCH  14  15
ENDBRANCH  12  13
ENDBRANCH   8  11
ENDBRANCH   6   7
ENDBRANCH   3   6
ENDBRANCH   1   3
TORSDOF 10
ENDMDL
MODEL 19
REMARK VINA RESULT:      -3.3     43.070     46.202
REMARK  10 active torsions:
REMARK  status: ('A' for Active; 'I' for Inactive)
REMARK    1  A    between atoms: O_1  and  C_4 
REMARK    2  A    between atoms: N_3  and  C_5 
REMARK       I    between atoms: N_3  and  C_8 
REMARK    3  A    between atoms: C_4  and  C_5 
REMARK    4  A    between atoms: C_8  and  C_10 
REMARK    5  A    between atoms: C_9  and  C_11 
REMARK    6  A    between atoms: C_9  and  C_12 
REMARK    7  A    between atoms: C_11  and  C_15 
REMARK    8  A    between atoms: C_13  and  C_14 
REMARK    9  A    between atoms: C_16  and  C_17 
REMARK   10  A    between atoms: C_18  and  C_19 
ROOT
ATOM      1  O   *** d   *       3.667  58.432  25.901  0.00  0.00    -0.389 OA
ATOM      2  H   *** d   *       3.106  57.735  25.551  0.00  0.00     0.210 HD
ENDROOT
BRANCH   1   3
ATOM      3  C   *** d   *       5.020  58.106  25.704  0.00  0.00     0.066 C 
ATOM      4  C   *** d   *       5.128  56.579  25.660  0.00  0.00     0.047 C 
ATOM      5  C   *** d   *       5.454  58.719  24.372  0.00  0.00     0.047 C 
BRANCH   3   6
ATOM      6  C   *** d   *       5.814  58.685  26.883  0.00  0.00     0.159 C 
BRANCH   6   7
ATOM      7  N   *** d   *       4.916  59.041  27.985  0.00  0.00    -0.355 N 
ATOM      8  C   *** d   *       4.598  60.309  28.381  0.00  0.00     0.241 C 
ATOM      9  O   *** d   *       3.844  60.410  29.319  0.00  0.00    -0.269 OA
ATOM     10  H   *** d   *       4.470  58.302  28.526  0.00  0.00     0.162 HD
BRANCH   8  11
ATOM     11  C   *** d   *       5.129  61.376  27.723  0.00  0.00     0.074 C 
ATOM     12  C   *** d   *       4.950  62.653  28.112  0.00  0.00     0.005 C 
BRANCH  12  13
ATOM     13  C   *** d   *       5.483  63.694  27.450  0.00  0.00    -0.004 C 
ATOM     14  C   *** d   *       5.539  63.758  26.109  0.00  0.00    -0.026 C 
BRANCH  14  15
ATOM     15  C   *** d   *       6.123  64.921  25.345  0.00  0.00     0.031 C 
BRANCH  15  16
ATOM     16  C   *** d   *       7.119  65.702  26.215  0.00  0.00     0.031 C 
BRANCH  16  17
ATOM     17  C   *** d   *       6.606  67.093  26.504  0.00  0.00    -0.026 C 
ATOM     18  C   *** d   *       6.515  68.119  25.640  0.00  0.00    -0.004 C 
BRANCH  18  19
ATOM     19  C   *** d   *       6.880  68.091  24.346  0.00  0.00    -0.000 C 
ATOM     20  C   *** d   *       7.593  69.078  23.772  0.00  0.00    -0.000 C 
BRANCH  20  21
ATOM     21  C   *** d   *       7.962  69.052  22.478  0.00  0.00    -0.004 C 
ATOM     22  C   *** d   *       7.099  68.807  21.478  0.00  0.00    -0.031 C 
ATOM     23  C   *** d   *       7.493  68.772  20.024  0.00  0.00     0.036 C 
ENDBRANCH  20  21
ENDBRANCH  18  19
ENDBRANCH  16  17
ENDBRANCH  15  16
ENDBRANCH  14  15
ENDBRANCH  12  13
ENDBRANCH   8  11
ENDBRANCH   6   7
ENDBRANCH   3   6
ENDBRANCH   1   3
TORSDOF 10
ENDMDL
MODEL 20
REMARK VINA RESULT:      -3.2     39.835     44.197
REMARK  10 active torsions:
REMARK  status: ('A' for Active; 'I' for Inactive)
REMARK    1  A    between atoms: O_1  and  C_4 
REMARK    2  A    between atoms: N_3  and  C_5 
REMARK       I    between atoms: N_3  and  C_8 
REMARK    3  A    between atoms: C_4  and  C_5 
REMARK    4  A    between atoms: C_8  and  C_10 
REMARK    5  A    between atoms: C_9  and  C_11 
REMARK    6  A    between atoms: C_9  and  C_12 
REMARK    7  A    between atoms: C_11  and  C_15 
REMARK    8  A    between atoms: C_13  and  C_14 
REMARK    9  A    between atoms: C_16  and  C_17 
REMARK   10  A    between atoms: C_18  and  C_19 
ROOT
ATOM      1  O   *** d   *      15.379  65.450  46.339  0.00  0.00    -0.389 OA
ATOM      2  H   *** d   *      16.106  65.866  46.809  0.00  0.00     0.210 HD
ENDROOT
BRANCH   1   3
ATOM      3  C   *** d   *      14.200  65.536  47.100  0.00  0.00     0.066 C 
ATOM      4  C   *** d   *      13.761  64.110  47.439  0.00  0.00     0.047 C 
ATOM      5  C   *** d   *      14.527  66.320  48.372  0.00  0.00     0.047 C 
BRANCH   3   6
ATOM      6  C   *** d   *      13.146  66.253  46.245  0.00  0.00     0.159 C 
BRANCH   6   7
ATOM      7  N   *** d   *      11.893  65.492  46.227  0.00  0.00    -0.355 N 
ATOM      8  C   *** d   *      10.634  66.023  46.230  0.00  0.00     0.241 C 
ATOM      9  O   *** d   *       9.716  65.238  46.222  0.00  0.00    -0.269 OA
ATOM     10  H   *** d   *      11.924  64.474  46.208  0.00  0.00     0.162 HD
BRANCH   8  11
ATOM     11  C   *** d   *      10.469  67.374  46.245  0.00  0.00     0.074 C 
ATOM     12  C   *** d   *      10.259  68.109  45.136  0.00  0.00     0.005 C 
BRANCH  12  13
ATOM     13  C   *** d   *      10.099  69.443  45.171  0.00  0.00    -0.004 C 
ATOM     14  C   *** d   *       8.901  70.040  45.054  0.00  0.00    -0.026 C 
BRANCH  14  15
ATOM     15  C   *** d   *       8.696  71.535  45.100  0.00  0.00     0.031 C 
BRANCH  15  16
ATOM     16  C   *** d   *       7.262  71.904  44.693  0.00  0.00     0.031 C 
BRANCH  16  17
ATOM     17  C   *** d   *       6.652  72.865  45.686  0.00  0.00    -0.026 C 
ATOM     18  C   *** d   *       5.614  72.631  46.508  0.00  0.00    -0.004 C 
BRANCH  18  19
ATOM     19  C   *** d   *       4.918  71.484  46.587  0.00  0.00    -0.000 C 
ATOM     20  C   *** d   *       4.117  71.052  45.595  0.00  0.00    -0.000 C 
BRANCH  20  21
ATOM     21  C   *** d   *       3.420  69.903  45.669  0.00  0.00    -0.004 C 
ATOM     22  C   *** d   *       3.606  68.999  46.645  0.00  0.00    -0.031 C 
ATOM     23  C   *** d   *       2.838  67.707  46.744  0.00  0.00     0.036 C 
ENDBRANCH  20  21
ENDBRANCH  18  19
ENDBRANCH  16  17
ENDBRANCH  15  16
ENDBRANCH  14  15
ENDBRANCH  12  13
ENDBRANCH   8  11
ENDBRANCH   6   7
ENDBRANCH   3   6
ENDBRANCH   1   3
TORSDOF 10
ENDMDL
