# Supplementary material for: The mechanism study of quercetin isolated from Zanthoxylum bungeanum maxim. inhibiting ferroptosis and alleviating MAFLD through p38 MAPK/ERK signaling pathway based on lipidomics and transcriptomics
Source: Front Pharmacol. 2025 Mar 31;16:1517291. doi: 10.3389/fphar.2025.1517291 (PMC11994740; doi:10.3389/fphar.2025.1517291)
Supplement: Supplementary file 1 [file DataSheet1.zip › Raw data/Molecular docking/Molecular docking/Docking result/rep.pdbqt]

REMARK   4 XXXX COMPLIES WITH FORMAT V. 2.0
ATOM      1  N   THR A   6      23.593  37.890  47.160  1.00 58.96    -0.071 N 
ATOM      2  HN1 THR A   6      24.120  38.763  47.176  1.00  0.00     0.274 HD
ATOM      3  HN2 THR A   6      22.659  38.006  47.554  1.00  0.00     0.274 HD
ATOM      4  HN3 THR A   6      23.329  37.626  46.211  1.00  0.00     0.274 HD
ATOM      5  CA  THR A   6      24.333  36.824  47.830  1.00 61.43     0.332 C 
ATOM      6  C   THR A   6      23.544  35.516  47.806  1.00 64.04     0.243 C 
ATOM      7  O   THR A   6      22.642  35.423  46.966  1.00 64.27    -0.272 OA
ATOM      8  N   GLN A   7      23.841  34.539  48.674  1.00 65.13    -0.346 N 
ATOM      9  HN  GLN A   7      24.593  34.649  49.355  1.00  0.00     0.163 HD
ATOM     10  CA  GLN A   7      23.053  33.315  48.612  1.00 65.31     0.177 C 
ATOM     11  C   GLN A   7      21.669  33.569  49.204  1.00 66.17     0.240 C 
ATOM     12  O   GLN A   7      21.089  33.244  50.224  1.00 65.92    -0.271 OA
ATOM     13  CB  GLN A   7      23.727  32.035  49.051  1.00 67.17     0.044 C 
ATOM     14  CG  GLN A   7      24.005  31.087  47.889  1.00 64.59     0.105 C 
ATOM     15  CD  GLN A   7      23.052  29.937  47.648  1.00 66.21     0.215 C 
ATOM     16  NE2 GLN A   7      23.060  28.902  48.483  1.00 64.39    -0.370 N 
ATOM     17 1HE2 GLN A   7      23.713  28.977  49.263  1.00  0.00     0.159 HD
ATOM     18 2HE2 GLN A   7      22.417  28.127  48.321  1.00  0.00     0.159 HD
ATOM     19  OE1 GLN A   7      22.260  29.846  46.702  1.00 69.50    -0.274 OA
ATOM     20  N   SER A   8      21.012  34.308  48.330  1.00 67.20    -0.351 N 
ATOM     21  HN  SER A   8      21.614  34.508  47.531  1.00  0.00     0.163 HD
ATOM     22  CA  SER A   8      19.750  34.914  48.135  1.00 67.33     0.225 C 
ATOM     23  C   SER A   8      18.757  34.950  49.268  1.00 67.14     0.236 C 
ATOM     24  O   SER A   8      19.035  35.643  50.248  1.00 70.13    -0.272 OA
ATOM     25  N   GLU A   9      17.643  34.258  49.056  1.00 64.68    -0.347 N 
ATOM     26  HN  GLU A   9      17.586  33.791  48.151  1.00  0.00     0.163 HD
ATOM     27  CA  GLU A   9      16.502  34.071  49.919  1.00 59.72     0.172 C 
ATOM     28  C   GLU A   9      16.371  34.933  51.181  1.00 58.79     0.240 C 
ATOM     29  O   GLU A   9      16.444  34.391  52.297  1.00 57.21    -0.271 OA
ATOM     30  CB  GLU A   9      16.560  32.604  50.339  1.00 62.15     0.042 C 
ATOM     31  N   ASN A  10      16.202  36.236  51.036  1.00 52.57    -0.346 N 
ATOM     32  HN  ASN A  10      16.143  36.499  50.052  1.00  0.00     0.163 HD
ATOM     33  CA  ASN A  10      16.082  37.358  51.879  1.00 54.68     0.172 C 
ATOM     34  C   ASN A  10      15.928  37.495  53.395  1.00 55.59     0.240 C 
ATOM     35  O   ASN A  10      16.674  37.955  54.264  1.00 55.15    -0.271 OA
ATOM     36  CB  ASN A  10      14.745  37.954  51.366  1.00 59.06     0.042 C 
ATOM     37  N   SER A  11      14.724  37.113  53.820  1.00 54.84    -0.344 N 
ATOM     38  HN  SER A  11      14.097  36.740  53.107  1.00  0.00     0.163 HD
ATOM     39  CA  SER A  11      14.194  37.161  55.171  1.00 52.06     0.200 C 
ATOM     40  C   SER A  11      13.531  38.535  55.270  1.00 46.61     0.243 C 
ATOM     41  O   SER A  11      13.988  39.564  55.720  1.00 49.89    -0.271 OA
ATOM     42  CB  SER A  11      15.176  36.813  56.279  1.00 56.13     0.199 C 
ATOM     43  OG  SER A  11      14.455  36.020  57.245  1.00 48.89    -0.398 OA
ATOM     44  HG  SER A  11      15.068  35.803  57.937  1.00  0.00     0.209 HD
ATOM     45  N   CYS A  12      12.346  38.570  54.702  1.00 40.82    -0.345 N 
ATOM     46  HN  CYS A  12      11.988  37.703  54.301  1.00  0.00     0.163 HD
ATOM     47  CA  CYS A  12      11.496  39.774  54.603  1.00 32.59     0.186 C 
ATOM     48  C   CYS A  12      10.113  39.332  55.122  1.00 26.29     0.242 C 
ATOM     49  O   CYS A  12       9.748  38.174  54.915  1.00 24.97    -0.271 OA
ATOM     50  CB  CYS A  12      11.471  39.911  53.098  1.00 25.34     0.121 C 
ATOM     51  SG  CYS A  12      13.141  40.243  52.377  1.00 21.03    -0.095 SA
ATOM     52  N   THR A  13       9.527  40.189  55.954  1.00 21.36    -0.344 N 
ATOM     53  HN  THR A  13       9.999  41.061  56.194  1.00  0.00     0.163 HD
ATOM     54  CA  THR A  13       8.199  39.892  56.535  1.00 16.82     0.205 C 
ATOM     55  C   THR A  13       7.150  40.362  55.471  1.00 14.76     0.243 C 
ATOM     56  O   THR A  13       7.487  41.151  54.619  1.00 13.87    -0.271 OA
ATOM     57  CB  THR A  13       8.000  40.685  57.854  1.00 15.87     0.146 C 
ATOM     58  CG2 THR A  13       9.055  40.278  58.877  1.00 19.76     0.042 C 
ATOM     59  OG1 THR A  13       8.128  42.086  57.652  1.00 20.17    -0.393 OA
ATOM     60  HG1 THR A  13       8.006  42.571  58.459  1.00  0.00     0.210 HD
ATOM     61  N   HIS A  14       5.922  39.829  55.576  1.00 10.83    -0.346 N 
ATOM     62  HN  HIS A  14       5.739  39.154  56.319  1.00  0.00     0.163 HD
ATOM     63  CA  HIS A  14       4.831  40.187  54.654  1.00 14.87     0.182 C 
ATOM     64  C   HIS A  14       5.252  40.012  53.207  1.00 15.33     0.241 C 
ATOM     65  O   HIS A  14       4.832  40.731  52.318  1.00 14.60    -0.271 OA
ATOM     66  CB  HIS A  14       4.357  41.648  54.875  1.00 14.63     0.093 C 
ATOM     67  CG  HIS A  14       3.832  41.957  56.259  1.00 22.14     0.028 A 
ATOM     68  CD2 HIS A  14       4.424  42.401  57.416  1.00 23.95     0.114 A 
ATOM     69  ND1 HIS A  14       2.511  41.686  56.567  1.00 22.11    -0.354 N 
ATOM     70  HD1 HIS A  14       1.798  41.372  55.909  1.00  0.00     0.166 HD
ATOM     71  CE1 HIS A  14       2.327  41.905  57.872  1.00 22.71     0.180 A 
ATOM     72  NE2 HIS A  14       3.438  42.347  58.402  1.00 20.56    -0.360 N 
ATOM     73  HE2 HIS A  14       3.564  42.610  59.379  1.00  0.00     0.166 HD
ATOM     74  N   PHE A  15       6.039  38.989  52.872  1.00 14.80    -0.346 N 
ATOM     75  HN  PHE A  15       6.317  38.337  53.606  1.00  0.00     0.163 HD
ATOM     76  CA  PHE A  15       6.530  38.745  51.507  1.00 15.06     0.181 C 
ATOM     77  C   PHE A  15       6.231  37.327  51.072  1.00 13.64     0.243 C 
ATOM     78  O   PHE A  15       6.470  36.388  51.874  1.00 12.67    -0.271 OA
ATOM     79  CB  PHE A  15       8.058  38.991  51.466  1.00 14.47     0.073 C 
ATOM     80  CG  PHE A  15       8.641  38.788  50.063  1.00 13.67    -0.056 A 
ATOM     81  CD1 PHE A  15       9.123  37.546  49.645  1.00 15.24     0.007 A 
ATOM     82  CD2 PHE A  15       8.771  39.861  49.194  1.00 15.66     0.007 A 
ATOM     83  CE1 PHE A  15       9.696  37.387  48.355  1.00 14.74     0.001 A 
ATOM     84  CE2 PHE A  15       9.297  39.715  47.913  1.00 16.31     0.001 A 
ATOM     85  CZ  PHE A  15       9.723  38.482  47.497  1.00 15.49     0.000 A 
ATOM     86  N   PRO A  16       5.831  37.055  49.829  1.00 13.60    -0.337 N 
ATOM     87  CA  PRO A  16       5.595  38.101  48.816  1.00 13.68     0.179 C 
ATOM     88  C   PRO A  16       4.193  38.728  48.797  1.00 14.76     0.241 C 
ATOM     89  O   PRO A  16       3.811  39.373  47.794  1.00 14.28    -0.271 OA
ATOM     90  CB  PRO A  16       5.666  37.250  47.487  1.00 12.80     0.037 C 
ATOM     91  CG  PRO A  16       5.135  35.905  47.926  1.00 14.31     0.022 C 
ATOM     92  CD  PRO A  16       5.633  35.679  49.325  1.00 15.06     0.127 C 
ATOM     93  N   GLY A  17       3.488  38.491  49.899  1.00 13.78    -0.351 N 
ATOM     94  HN  GLY A  17       3.923  37.982  50.669  1.00  0.00     0.163 HD
ATOM     95  CA  GLY A  17       2.118  38.937  50.033  1.00 12.80     0.225 C 
ATOM     96  C   GLY A  17       1.901  40.430  49.847  1.00 14.04     0.236 C 
ATOM     97  O   GLY A  17       0.795  40.777  49.355  1.00 15.52    -0.272 OA
ATOM     98  N   ASN A  18       2.868  41.278  50.167  1.00 13.53    -0.346 N 
ATOM     99  HN  ASN A  18       3.761  40.954  50.538  1.00  0.00     0.163 HD
ATOM    100  CA  ASN A  18       2.592  42.714  49.961  1.00 12.77     0.185 C 
ATOM    101  C   ASN A  18       2.942  43.247  48.558  1.00 15.35     0.241 C 
ATOM    102  O   ASN A  18       2.850  44.462  48.329  1.00 13.97    -0.271 OA
ATOM    103  CB  ASN A  18       3.279  43.579  51.001  1.00 14.08     0.137 C 
ATOM    104  CG  ASN A  18       4.700  43.999  50.666  1.00 20.53     0.217 C 
ATOM    105  ND2 ASN A  18       5.508  43.144  50.068  1.00 10.97    -0.370 N 
ATOM    106 1HD2 ASN A  18       6.462  43.426  49.843  1.00  0.00     0.159 HD
ATOM    107 2HD2 ASN A  18       5.240  42.193  49.815  1.00  0.00     0.159 HD
ATOM    108  OD1 ASN A  18       5.029  45.167  50.977  1.00 27.10    -0.274 OA
ATOM    109  N   LEU A  19       3.270  42.390  47.597  1.00 13.63    -0.346 N 
ATOM    110  HN  LEU A  19       3.237  41.391  47.800  1.00  0.00     0.163 HD
ATOM    111  CA  LEU A  19       3.680  42.825  46.248  1.00 15.25     0.177 C 
ATOM    112  C   LEU A  19       2.527  43.494  45.511  1.00 17.69     0.243 C 
ATOM    113  O   LEU A  19       2.736  44.589  44.987  1.00 12.37    -0.271 OA
ATOM    114  CB  LEU A  19       4.376  41.734  45.423  1.00 14.26     0.038 C 
ATOM    115  CG  LEU A  19       5.741  41.329  46.056  1.00 18.17    -0.020 C 
ATOM    116  CD1 LEU A  19       6.460  40.328  45.180  1.00 12.54     0.009 C 
ATOM    117  CD2 LEU A  19       6.644  42.537  46.275  1.00 16.06     0.009 C 
ATOM    118  N   PRO A  20       1.338  42.927  45.513  1.00 17.55    -0.337 N 
ATOM    119  CA  PRO A  20       0.242  43.624  44.835  1.00 16.66     0.179 C 
ATOM    120  C   PRO A  20       0.029  45.000  45.477  1.00 16.91     0.241 C 
ATOM    121  O   PRO A  20      -0.255  45.982  44.715  1.00 15.74    -0.271 OA
ATOM    122  CB  PRO A  20      -0.919  42.620  45.036  1.00 19.58     0.037 C 
ATOM    123  CG  PRO A  20      -0.251  41.283  45.214  1.00 22.09     0.022 C 
ATOM    124  CD  PRO A  20       0.997  41.579  46.044  1.00 18.91     0.127 C 
ATOM    125  N   ASN A  21       0.117  45.160  46.820  1.00 13.87    -0.346 N 
ATOM    126  HN  ASN A  21       0.355  44.348  47.390  1.00  0.00     0.163 HD
ATOM    127  CA  ASN A  21      -0.109  46.419  47.483  1.00 13.71     0.185 C 
ATOM    128  C   ASN A  21       0.903  47.429  46.979  1.00 12.18     0.241 C 
ATOM    129  O   ASN A  21       0.687  48.618  46.724  1.00 14.17    -0.271 OA
ATOM    130  CB  ASN A  21      -0.087  46.349  49.033  1.00 15.88     0.137 C 
ATOM    131  CG  ASN A  21      -0.239  47.703  49.665  1.00 25.30     0.217 C 
ATOM    132  ND2 ASN A  21       0.775  48.346  50.229  1.00 29.73    -0.370 N 
ATOM    133 1HD2 ASN A  21       0.672  49.266  50.658  1.00  0.00     0.159 HD
ATOM    134 2HD2 ASN A  21       1.678  47.874  50.266  1.00  0.00     0.159 HD
ATOM    135  OD1 ASN A  21      -1.325  48.271  49.621  1.00 24.54    -0.274 OA
ATOM    136  N   MET A  22       2.176  46.997  46.819  1.00 13.75    -0.346 N 
ATOM    137  HN  MET A  22       2.416  46.032  47.048  1.00  0.00     0.163 HD
ATOM    138  CA  MET A  22       3.231  47.922  46.310  1.00 13.66     0.177 C 
ATOM    139  C   MET A  22       2.938  48.404  44.892  1.00 17.14     0.241 C 
ATOM    140  O   MET A  22       3.203  49.541  44.519  1.00 14.83    -0.271 OA
ATOM    141  CB  MET A  22       4.618  47.241  46.347  1.00 16.50     0.045 C 
ATOM    142  CG  MET A  22       5.042  46.990  47.826  1.00 21.28     0.076 C 
ATOM    143  SD  MET A  22       6.735  46.406  48.049  1.00 18.61    -0.173 SA
ATOM    144  CE  MET A  22       7.583  47.957  47.972  1.00 19.49     0.089 C 
ATOM    145  N   LEU A  23       2.444  47.573  43.982  1.00 15.96    -0.346 N 
ATOM    146  HN  LEU A  23       2.267  46.607  44.256  1.00  0.00     0.163 HD
ATOM    147  CA  LEU A  23       2.138  47.972  42.597  1.00 15.23     0.177 C 
ATOM    148  C   LEU A  23       0.935  48.925  42.669  1.00 15.12     0.241 C 
ATOM    149  O   LEU A  23       0.957  49.860  41.880  1.00 13.38    -0.271 OA
ATOM    150  CB  LEU A  23       1.667  46.751  41.762  1.00 11.60     0.038 C 
ATOM    151  CG  LEU A  23       2.878  45.888  41.311  1.00 15.67    -0.020 C 
ATOM    152  CD1 LEU A  23       2.449  44.525  40.777  1.00 18.27     0.009 C 
ATOM    153  CD2 LEU A  23       3.696  46.615  40.277  1.00 12.49     0.009 C 
ATOM    154  N   ARG A  24      -0.037  48.696  43.563  1.00 15.28    -0.346 N 
ATOM    155  HN  ARG A  24      -0.027  47.862  44.151  1.00  0.00     0.163 HD
ATOM    156  CA  ARG A  24      -1.128  49.696  43.669  1.00 17.20     0.176 C 
ATOM    157  C   ARG A  24      -0.533  51.023  44.118  1.00 14.96     0.241 C 
ATOM    158  O   ARG A  24      -0.957  52.084  43.601  1.00 17.10    -0.271 OA
ATOM    159  CB  ARG A  24      -2.098  49.229  44.768  1.00 21.80     0.036 C 
ATOM    160  CG  ARG A  24      -2.998  48.098  44.336  1.00 29.33     0.023 C 
ATOM    161  CD  ARG A  24      -4.155  47.934  45.334  1.00 42.25     0.138 C 
ATOM    162  NE  ARG A  24      -3.778  47.619  46.706  1.00 45.93    -0.227 N 
ATOM    163  HE  ARG A  24      -3.711  48.414  47.341  1.00  0.00     0.177 HD
ATOM    164  CZ  ARG A  24      -3.509  46.423  47.240  1.00 53.73     0.665 C 
ATOM    165  NH1 ARG A  24      -3.639  45.303  46.512  1.00 50.30    -0.235 N 
ATOM    166 1HH1 ARG A  24      -3.930  45.407  45.540  1.00  0.00     0.174 HD
ATOM    167 2HH1 ARG A  24      -3.434  44.391  46.919  1.00  0.00     0.174 HD
ATOM    168  NH2 ARG A  24      -3.126  46.286  48.518  1.00 50.96    -0.235 N 
ATOM    169 1HH2 ARG A  24      -3.027  47.137  49.071  1.00  0.00     0.174 HD
ATOM    170 2HH2 ARG A  24      -2.921  45.374  48.925  1.00  0.00     0.174 HD
ATOM    171  N   ASP A  25       0.354  51.103  45.089  1.00 16.62    -0.346 N 
ATOM    172  HN  ASP A  25       0.646  50.243  45.552  1.00  0.00     0.163 HD
ATOM    173  CA  ASP A  25       0.945  52.379  45.538  1.00 17.79     0.186 C 
ATOM    174  C   ASP A  25       1.640  53.046  44.340  1.00 16.33     0.241 C 
ATOM    175  O   ASP A  25       1.603  54.270  44.113  1.00 12.80    -0.271 OA
ATOM    176  CB  ASP A  25       1.931  52.219  46.724  1.00 11.85     0.147 C 
ATOM    177  CG  ASP A  25       1.261  52.000  48.065  1.00 18.95     0.175 C 
ATOM    178  OD1 ASP A  25       0.028  52.207  48.165  1.00 19.59    -0.648 OA
ATOM    179  OD2 ASP A  25       1.893  51.537  49.044  1.00 20.23    -0.648 OA
ATOM    180  N   LEU A  26       2.365  52.225  43.535  1.00 15.03    -0.346 N 
ATOM    181  HN  LEU A  26       2.444  51.236  43.770  1.00  0.00     0.163 HD
ATOM    182  CA  LEU A  26       3.034  52.735  42.338  1.00 14.21     0.177 C 
ATOM    183  C   LEU A  26       2.030  53.262  41.315  1.00 14.15     0.241 C 
ATOM    184  O   LEU A  26       2.338  54.334  40.736  1.00 12.27    -0.271 OA
ATOM    185  CB  LEU A  26       3.935  51.653  41.688  1.00 13.29     0.038 C 
ATOM    186  CG  LEU A  26       4.850  52.084  40.521  1.00  9.46    -0.020 C 
ATOM    187  CD1 LEU A  26       5.884  53.135  40.823  1.00 13.76     0.009 C 
ATOM    188  CD2 LEU A  26       5.623  50.825  40.088  1.00 13.48     0.009 C 
ATOM    189  N   ARG A  27       0.890  52.605  41.014  1.00 13.77    -0.346 N 
ATOM    190  HN  ARG A  27       0.710  51.712  41.474  1.00  0.00     0.163 HD
ATOM    191  CA  ARG A  27      -0.092  53.104  40.070  1.00 16.10     0.176 C 
ATOM    192  C   ARG A  27      -0.764  54.393  40.627  1.00 17.43     0.241 C 
ATOM    193  O   ARG A  27      -0.962  55.317  39.833  1.00 16.50    -0.271 OA
ATOM    194  CB  ARG A  27      -1.199  52.071  39.771  1.00 15.04     0.036 C 
ATOM    195  CG  ARG A  27      -0.573  50.831  39.018  1.00 13.93     0.023 C 
ATOM    196  CD  ARG A  27      -1.789  49.916  38.728  1.00 15.83     0.138 C 
ATOM    197  NE  ARG A  27      -1.340  48.687  38.062  1.00 14.27    -0.227 N 
ATOM    198  HE  ARG A  27      -1.285  47.862  38.659  1.00  0.00     0.177 HD
ATOM    199  CZ  ARG A  27      -0.992  48.494  36.783  1.00 17.14     0.665 C 
ATOM    200  NH1 ARG A  27      -0.963  49.514  35.895  1.00 14.15    -0.235 N 
ATOM    201 1HH1 ARG A  27      -1.321  50.437  36.141  1.00  0.00     0.174 HD
ATOM    202 2HH1 ARG A  27      -0.698  49.367  34.921  1.00  0.00     0.174 HD
ATOM    203  NH2 ARG A  27      -0.509  47.250  36.452  1.00 14.47    -0.235 N 
ATOM    204 1HH2 ARG A  27      -0.531  46.481  37.122  1.00  0.00     0.174 HD
ATOM    205 2HH2 ARG A  27      -0.244  47.103  35.478  1.00  0.00     0.174 HD
ATOM    206  N   ASP A  28      -0.990  54.453  41.949  1.00 15.98    -0.346 N 
ATOM    207  HN  ASP A  28      -0.743  53.657  42.537  1.00  0.00     0.163 HD
ATOM    208  CA  ASP A  28      -1.591  55.654  42.567  1.00 16.94     0.186 C 
ATOM    209  C   ASP A  28      -0.629  56.828  42.424  1.00 15.71     0.241 C 
ATOM    210  O   ASP A  28      -1.114  57.928  42.088  1.00 16.99    -0.271 OA
ATOM    211  CB  ASP A  28      -1.958  55.402  44.059  1.00 19.33     0.147 C 
ATOM    212  CG  ASP A  28      -3.172  54.527  44.323  1.00 31.52     0.175 C 
ATOM    213  OD1 ASP A  28      -3.903  54.110  43.378  1.00 37.18    -0.648 OA
ATOM    214  OD2 ASP A  28      -3.495  54.168  45.503  1.00 38.77    -0.648 OA
ATOM    215  N   ALA A  29       0.711  56.629  42.641  1.00 13.62    -0.346 N 
ATOM    216  HN  ALA A  29       1.066  55.727  42.959  1.00  0.00     0.163 HD
ATOM    217  CA  ALA A  29       1.602  57.742  42.404  1.00 13.56     0.172 C 
ATOM    218  C   ALA A  29       1.590  58.133  40.934  1.00 16.05     0.240 C 
ATOM    219  O   ALA A  29       1.686  59.327  40.637  1.00 16.65    -0.271 OA
ATOM    220  CB  ALA A  29       3.024  57.357  42.765  1.00 16.56     0.042 C 
ATOM    221  N   PHE A  30       1.563  57.269  39.908  1.00 17.54    -0.346 N 
ATOM    222  HN  PHE A  30       1.533  56.263  40.075  1.00  0.00     0.163 HD
ATOM    223  CA  PHE A  30       1.577  57.805  38.528  1.00 12.07     0.180 C 
ATOM    224  C   PHE A  30       0.281  58.536  38.254  1.00 15.54     0.241 C 
ATOM    225  O   PHE A  30       0.240  59.469  37.429  1.00 15.13    -0.271 OA
ATOM    226  CB  PHE A  30       1.699  56.578  37.618  1.00 16.74     0.073 C 
ATOM    227  CG  PHE A  30       1.442  56.977  36.166  1.00 16.12    -0.056 A 
ATOM    228  CD1 PHE A  30       2.302  57.880  35.578  1.00 15.19     0.007 A 
ATOM    229  CD2 PHE A  30       0.362  56.389  35.490  1.00 15.26     0.007 A 
ATOM    230  CE1 PHE A  30       2.058  58.231  34.229  1.00 14.63     0.001 A 
ATOM    231  CE2 PHE A  30       0.172  56.711  34.144  1.00 18.33     0.001 A 
ATOM    232  CZ  PHE A  30       1.024  57.607  33.518  1.00 16.21     0.000 A 
ATOM    233  N   SER A  31      -0.833  58.116  38.819  1.00 14.81    -0.344 N 
ATOM    234  HN  SER A  31      -0.800  57.308  39.441  1.00  0.00     0.163 HD
ATOM    235  CA  SER A  31      -2.123  58.782  38.576  1.00 19.30     0.200 C 
ATOM    236  C   SER A  31      -2.021  60.292  38.912  1.00 22.66     0.243 C 
ATOM    237  O   SER A  31      -2.731  61.107  38.315  1.00 20.51    -0.271 OA
ATOM    238  CB  SER A  31      -3.315  58.151  39.312  1.00 16.29     0.199 C 
ATOM    239  OG  SER A  31      -3.311  58.469  40.737  1.00 26.46    -0.398 OA
ATOM    240  HG  SER A  31      -4.048  58.079  41.192  1.00  0.00     0.209 HD
ATOM    241  N   ARG A  32      -1.156  60.690  39.861  1.00 25.31    -0.346 N 
ATOM    242  HN  ARG A  32      -0.587  59.994  40.342  1.00  0.00     0.163 HD
ATOM    243  CA  ARG A  32      -1.012  62.126  40.223  1.00 22.94     0.176 C 
ATOM    244  C   ARG A  32      -0.346  62.960  39.146  1.00 26.52     0.241 C 
ATOM    245  O   ARG A  32      -0.368  64.223  39.148  1.00 25.76    -0.271 OA
ATOM    246  CB  ARG A  32      -0.337  62.128  41.613  1.00 17.57     0.036 C 
ATOM    247  CG  ARG A  32      -1.413  61.596  42.604  1.00 16.79     0.023 C 
ATOM    248  CD  ARG A  32      -1.142  61.882  44.040  1.00 29.28     0.138 C 
ATOM    249  NE  ARG A  32      -0.265  60.914  44.668  1.00 31.21    -0.227 N 
ATOM    250  HE  ARG A  32       0.727  61.136  44.590  1.00  0.00     0.177 HD
ATOM    251  CZ  ARG A  32      -0.521  59.792  45.325  1.00 20.99     0.665 C 
ATOM    252  NH1 ARG A  32      -1.776  59.442  45.572  1.00 31.67    -0.235 N 
ATOM    253 1HH1 ARG A  32      -1.973  58.578  46.078  1.00  0.00     0.174 HD
ATOM    254 2HH1 ARG A  32      -2.542  60.045  45.272  1.00  0.00     0.174 HD
ATOM    255  NH2 ARG A  32       0.460  59.019  45.709  1.00 21.92    -0.235 N 
ATOM    256 1HH2 ARG A  32       0.263  58.155  46.215  1.00  0.00     0.174 HD
ATOM    257 2HH2 ARG A  32       1.425  59.288  45.519  1.00  0.00     0.174 HD
ATOM    258  N   VAL A  33       0.283  62.291  38.137  1.00 23.53    -0.346 N 
ATOM    259  HN  VAL A  33       0.318  61.272  38.166  1.00  0.00     0.163 HD
ATOM    260  CA  VAL A  33       0.911  62.994  37.010  1.00 22.07     0.180 C 
ATOM    261  C   VAL A  33       0.478  62.602  35.571  1.00 21.61     0.241 C 
ATOM    262  O   VAL A  33       0.923  63.139  34.502  1.00 18.97    -0.271 OA
ATOM    263  CB  VAL A  33       2.445  62.960  37.053  1.00 19.15     0.009 C 
ATOM    264  CG1 VAL A  33       2.977  63.355  38.455  1.00 21.29     0.012 C 
ATOM    265  CG2 VAL A  33       2.978  61.560  36.782  1.00 19.64     0.012 C 
ATOM    266  N   LYS A  34      -0.492  61.677  35.526  1.00 18.81    -0.346 N 
ATOM    267  HN  LYS A  34      -0.894  61.330  36.397  1.00  0.00     0.163 HD
ATOM    268  CA  LYS A  34      -0.991  61.149  34.234  1.00 22.38     0.176 C 
ATOM    269  C   LYS A  34      -1.595  62.202  33.307  1.00 23.52     0.241 C 
ATOM    270  O   LYS A  34      -1.217  62.240  32.124  1.00 24.10    -0.271 OA
ATOM    271  CB  LYS A  34      -1.972  59.988  34.480  1.00 19.25     0.035 C 
ATOM    272  CG  LYS A  34      -2.453  59.264  33.239  1.00 35.19     0.004 C 
ATOM    273  CD  LYS A  34      -3.688  58.410  33.372  1.00 37.72     0.027 C 
ATOM    274  CE  LYS A  34      -4.988  59.146  33.136  1.00 44.30     0.229 C 
ATOM    275  NZ  LYS A  34      -5.376  60.081  34.241  1.00 51.23    -0.079 N 
ATOM    276  HZ1 LYS A  34      -6.253  60.577  34.082  1.00  0.00     0.274 HD
ATOM    277  HZ2 LYS A  34      -4.622  60.741  34.431  1.00  0.00     0.274 HD
ATOM    278  HZ3 LYS A  34      -5.403  59.587  35.133  1.00  0.00     0.274 HD
ATOM    279  N   THR A  35      -2.474  63.086  33.785  1.00 22.16    -0.344 N 
ATOM    280  HN  THR A  35      -2.776  63.046  34.758  1.00  0.00     0.163 HD
ATOM    281  CA  THR A  35      -3.001  64.126  32.872  1.00 23.60     0.205 C 
ATOM    282  C   THR A  35      -1.974  65.102  32.314  1.00 24.89     0.243 C 
ATOM    283  O   THR A  35      -1.967  65.490  31.126  1.00 25.40    -0.271 OA
ATOM    284  CB  THR A  35      -3.962  64.994  33.741  1.00 29.41     0.146 C 
ATOM    285  CG2 THR A  35      -4.546  66.073  32.840  1.00 31.05     0.042 C 
ATOM    286  OG1 THR A  35      -4.944  64.090  34.281  1.00 31.52    -0.393 OA
ATOM    287  HG1 THR A  35      -5.529  64.619  34.810  1.00  0.00     0.210 HD
ATOM    288  N   PHE A  36      -1.105  65.632  33.195  1.00 20.74    -0.346 N 
ATOM    289  HN  PHE A  36      -1.153  65.397  34.186  1.00  0.00     0.163 HD
ATOM    290  CA  PHE A  36      -0.094  66.551  32.690  1.00 21.45     0.180 C 
ATOM    291  C   PHE A  36       0.599  65.891  31.508  1.00 22.51     0.241 C 
ATOM    292  O   PHE A  36       0.708  66.433  30.396  1.00 20.21    -0.271 OA
ATOM    293  CB  PHE A  36       0.887  66.959  33.833  1.00 19.79     0.073 C 
ATOM    294  CG  PHE A  36       2.036  67.832  33.405  1.00 24.20    -0.056 A 
ATOM    295  CD1 PHE A  36       1.879  69.229  33.390  1.00 28.55     0.007 A 
ATOM    296  CD2 PHE A  36       3.268  67.371  32.999  1.00 18.37     0.007 A 
ATOM    297  CE1 PHE A  36       2.896  70.070  32.929  1.00 28.66     0.001 A 
ATOM    298  CE2 PHE A  36       4.297  68.197  32.600  1.00 27.56     0.001 A 
ATOM    299  CZ  PHE A  36       4.138  69.585  32.552  1.00 27.22     0.000 A 
ATOM    300  N   PHE A  37       1.107  64.653  31.694  1.00 18.15    -0.346 N 
ATOM    301  HN  PHE A  37       0.964  64.154  32.572  1.00  0.00     0.163 HD
ATOM    302  CA  PHE A  37       1.874  64.044  30.592  1.00 19.45     0.180 C 
ATOM    303  C   PHE A  37       1.067  63.600  29.397  1.00 19.79     0.241 C 
ATOM    304  O   PHE A  37       1.593  63.667  28.266  1.00 17.59    -0.271 OA
ATOM    305  CB  PHE A  37       2.903  63.035  31.097  1.00 19.57     0.073 C 
ATOM    306  CG  PHE A  37       4.000  63.637  31.922  1.00 16.53    -0.056 A 
ATOM    307  CD1 PHE A  37       5.037  64.337  31.319  1.00 23.20     0.007 A 
ATOM    308  CD2 PHE A  37       4.015  63.492  33.297  1.00 17.45     0.007 A 
ATOM    309  CE1 PHE A  37       6.059  64.953  32.043  1.00 22.22     0.001 A 
ATOM    310  CE2 PHE A  37       5.041  64.122  34.035  1.00 14.15     0.001 A 
ATOM    311  CZ  PHE A  37       6.080  64.812  33.431  1.00 21.50     0.000 A 
ATOM    312  N   GLN A  38      -0.202  63.202  29.526  1.00 19.44    -0.346 N 
ATOM    313  HN  GLN A  38      -0.631  63.130  30.448  1.00  0.00     0.163 HD
ATOM    314  CA  GLN A  38      -0.954  62.876  28.342  1.00 21.76     0.177 C 
ATOM    315  C   GLN A  38      -1.223  64.130  27.525  1.00 22.48     0.241 C 
ATOM    316  O   GLN A  38      -1.265  64.106  26.296  1.00 22.89    -0.271 OA
ATOM    317  CB  GLN A  38      -2.389  62.501  28.720  1.00 26.42     0.044 C 
ATOM    318  CG  GLN A  38      -2.527  61.030  29.056  1.00 39.05     0.105 C 
ATOM    319  CD  GLN A  38      -3.919  60.816  29.635  1.00 39.16     0.215 C 
ATOM    320  NE2 GLN A  38      -4.553  61.931  29.964  1.00 34.99    -0.370 N 
ATOM    321 1HE2 GLN A  38      -4.257  62.902  29.863  1.00  0.00     0.159 HD
ATOM    322 2HE2 GLN A  38      -5.485  61.788  30.352  1.00  0.00     0.159 HD
ATOM    323  OE1 GLN A  38      -4.276  59.646  29.757  1.00 39.10    -0.274 OA
ATOM    324  N   MET A  39      -1.413  65.280  28.185  1.00 24.05    -0.346 N 
ATOM    325  HN  MET A  39      -1.411  65.302  29.205  1.00  0.00     0.163 HD
ATOM    326  CA  MET A  39      -1.624  66.504  27.410  1.00 25.10     0.177 C 
ATOM    327  C   MET A  39      -0.353  66.979  26.719  1.00 27.48     0.241 C 
ATOM    328  O   MET A  39      -0.395  67.410  25.561  1.00 27.11    -0.271 OA
ATOM    329  CB  MET A  39      -2.143  67.599  28.333  1.00 35.08     0.045 C 
ATOM    330  CG  MET A  39      -3.467  67.086  28.897  1.00 51.85     0.076 C 
ATOM    331  SD  MET A  39      -4.516  68.525  29.255  1.00 76.99    -0.173 SA
ATOM    332  CE  MET A  39      -5.908  67.600  29.956  1.00 78.25     0.089 C 
ATOM    333  N   LYS A  40       0.837  66.918  27.329  1.00 22.90    -0.346 N 
ATOM    334  HN  LYS A  40       0.877  66.603  28.298  1.00  0.00     0.163 HD
ATOM    335  CA  LYS A  40       2.070  67.284  26.661  1.00 25.32     0.176 C 
ATOM    336  C   LYS A  40       2.387  66.403  25.448  1.00 23.82     0.241 C 
ATOM    337  O   LYS A  40       3.121  66.784  24.528  1.00 22.65    -0.271 OA
ATOM    338  CB  LYS A  40       3.251  67.077  27.655  1.00 32.05     0.035 C 
ATOM    339  CG  LYS A  40       3.432  68.176  28.695  1.00 37.53     0.004 C 
ATOM    340  CD  LYS A  40       3.902  69.411  27.932  1.00 45.97     0.027 C 
ATOM    341  CE  LYS A  40       3.640  70.721  28.653  1.00 56.78     0.229 C 
ATOM    342  NZ  LYS A  40       4.546  70.962  29.816  1.00 61.23    -0.079 N 
ATOM    343  HZ1 LYS A  40       4.370  71.842  30.300  1.00  0.00     0.274 HD
ATOM    344  HZ2 LYS A  40       5.523  70.899  29.529  1.00  0.00     0.274 HD
ATOM    345  HZ3 LYS A  40       4.508  70.179  30.469  1.00  0.00     0.274 HD
ATOM    346  N   ASP A  41       2.059  65.081  25.569  1.00 21.38    -0.346 N 
ATOM    347  HN  ASP A  41       1.586  64.748  26.409  1.00  0.00     0.163 HD
ATOM    348  CA  ASP A  41       2.387  64.141  24.491  1.00 15.94     0.186 C 
ATOM    349  C   ASP A  41       1.355  64.322  23.376  1.00 19.10     0.241 C 
ATOM    350  O   ASP A  41       0.170  64.027  23.575  1.00 20.25    -0.271 OA
ATOM    351  CB  ASP A  41       2.325  62.710  25.050  1.00 21.02     0.147 C 
ATOM    352  CG  ASP A  41       2.543  61.613  24.022  1.00 21.57     0.175 C 
ATOM    353  OD1 ASP A  41       3.096  61.855  22.915  1.00 19.33    -0.648 OA
ATOM    354  OD2 ASP A  41       2.247  60.431  24.416  1.00 23.19    -0.648 OA
ATOM    355  N   GLN A  42       1.824  64.767  22.219  1.00 21.23    -0.346 N 
ATOM    356  HN  GLN A  42       2.821  64.922  22.068  1.00  0.00     0.163 HD
ATOM    357  CA  GLN A  42       0.828  65.026  21.160  1.00 24.31     0.180 C 
ATOM    358  C   GLN A  42       0.898  64.024  20.032  1.00 21.24     0.241 C 
ATOM    359  O   GLN A  42       0.344  64.224  18.933  1.00 19.93    -0.271 OA
ATOM    360  CB  GLN A  42       1.167  66.428  20.641  1.00 26.70     0.067 C 
ATOM    361  CG  GLN A  42       2.153  66.393  19.489  1.00 50.81     0.049 C 
ATOM    362  CD  GLN A  42       3.568  66.917  19.483  1.00 62.00     0.235 C 
ATOM    363  NE2 GLN A  42       3.828  67.982  20.263  1.00 69.03    -0.367 N 
ATOM    364 1HE2 GLN A  42       4.785  68.336  20.259  1.00  0.00     0.159 HD
ATOM    365 2HE2 GLN A  42       3.065  68.356  20.828  1.00  0.00     0.159 HD
ATOM    366  OE1 GLN A  42       4.501  66.460  18.792  1.00 59.03    -0.269 OA
ATOM    367  N   LEU A  43       1.569  62.898  20.269  1.00 21.83    -0.346 N 
ATOM    368  HN  LEU A  43       2.011  62.774  21.180  1.00  0.00     0.163 HD
ATOM    369  CA  LEU A  43       1.697  61.827  19.269  1.00 20.23     0.177 C 
ATOM    370  C   LEU A  43       0.845  60.574  19.582  1.00 20.42     0.241 C 
ATOM    371  O   LEU A  43       0.551  60.261  20.746  1.00 20.20    -0.271 OA
ATOM    372  CB  LEU A  43       3.106  61.285  19.072  1.00 20.77     0.038 C 
ATOM    373  CG  LEU A  43       4.151  62.385  18.880  1.00 24.33    -0.020 C 
ATOM    374  CD1 LEU A  43       5.530  61.824  19.127  1.00 22.08     0.009 C 
ATOM    375  CD2 LEU A  43       4.051  62.988  17.480  1.00 25.82     0.009 C 
ATOM    376  N   ASP A  44       0.450  59.882  18.508  1.00 19.63    -0.346 N 
ATOM    377  HN  ASP A  44       0.708  60.190  17.570  1.00  0.00     0.163 HD
ATOM    378  CA  ASP A  44      -0.353  58.682  18.696  1.00 20.53     0.186 C 
ATOM    379  C   ASP A  44       0.507  57.431  18.553  1.00 18.75     0.241 C 
ATOM    380  O   ASP A  44      -0.117  56.390  18.772  1.00 21.78    -0.271 OA
ATOM    381  CB  ASP A  44      -1.625  58.545  17.862  1.00 18.76     0.147 C 
ATOM    382  CG  ASP A  44      -1.383  58.485  16.366  1.00 23.62     0.175 C 
ATOM    383  OD1 ASP A  44      -0.243  58.148  15.976  1.00 23.88    -0.648 OA
ATOM    384  OD2 ASP A  44      -2.309  58.812  15.606  1.00 26.46    -0.648 OA
ATOM    385  N   ASN A  45       1.785  57.472  18.237  1.00 17.24    -0.346 N 
ATOM    386  HN  ASN A  45       2.255  58.360  18.063  1.00  0.00     0.163 HD
ATOM    387  CA  ASN A  45       2.510  56.202  18.143  1.00 17.79     0.185 C 
ATOM    388  C   ASN A  45       2.936  55.611  19.504  1.00 17.49     0.241 C 
ATOM    389  O   ASN A  45       3.123  56.296  20.510  1.00 15.67    -0.271 OA
ATOM    390  CB  ASN A  45       3.787  56.279  17.331  1.00 25.33     0.137 C 
ATOM    391  CG  ASN A  45       4.618  57.504  17.691  1.00 34.91     0.217 C 
ATOM    392  ND2 ASN A  45       4.130  58.683  17.315  1.00 31.22    -0.370 N 
ATOM    393 1HD2 ASN A  45       4.686  59.503  17.556  1.00  0.00     0.159 HD
ATOM    394 2HD2 ASN A  45       3.263  58.842  16.801  1.00  0.00     0.159 HD
ATOM    395  OD1 ASN A  45       5.672  57.310  18.316  1.00 43.43    -0.274 OA
ATOM    396  N   LEU A  46       3.182  54.304  19.537  1.00 17.25    -0.346 N 
ATOM    397  HN  LEU A  46       3.061  53.779  18.671  1.00  0.00     0.163 HD
ATOM    398  CA  LEU A  46       3.611  53.565  20.718  1.00 14.91     0.177 C 
ATOM    399  C   LEU A  46       5.120  53.503  20.856  1.00 16.24     0.241 C 
ATOM    400  O   LEU A  46       5.828  53.050  19.934  1.00 18.63    -0.271 OA
ATOM    401  CB  LEU A  46       3.003  52.132  20.671  1.00 12.76     0.038 C 
ATOM    402  CG  LEU A  46       3.349  51.189  21.834  1.00 15.38    -0.020 C 
ATOM    403  CD1 LEU A  46       2.854  51.656  23.215  1.00 15.65     0.009 C 
ATOM    404  CD2 LEU A  46       2.770  49.794  21.610  1.00 14.15     0.009 C 
ATOM    405  N   LEU A  47       5.673  53.876  22.032  1.00 13.57    -0.346 N 
ATOM    406  HN  LEU A  47       5.067  54.239  22.768  1.00  0.00     0.163 HD
ATOM    407  CA  LEU A  47       7.086  53.779  22.282  1.00 14.24     0.177 C 
ATOM    408  C   LEU A  47       7.519  52.439  22.896  1.00 16.98     0.241 C 
ATOM    409  O   LEU A  47       8.435  51.745  22.465  1.00 17.01    -0.271 OA
ATOM    410  CB  LEU A  47       7.477  54.913  23.290  1.00 13.28     0.038 C 
ATOM    411  CG  LEU A  47       8.985  54.875  23.643  1.00 16.47    -0.020 C 
ATOM    412  CD1 LEU A  47       9.939  55.158  22.489  1.00 19.78     0.009 C 
ATOM    413  CD2 LEU A  47       9.239  55.867  24.805  1.00 15.24     0.009 C 
ATOM    414  N   LEU A  48       6.845  52.016  23.970  1.00 16.19    -0.346 N 
ATOM    415  HN  LEU A  48       6.074  52.604  24.286  1.00  0.00     0.163 HD
ATOM    416  CA  LEU A  48       7.101  50.786  24.746  1.00 15.43     0.177 C 
ATOM    417  C   LEU A  48       6.418  49.622  24.025  1.00 14.27     0.241 C 
ATOM    418  O   LEU A  48       5.339  49.130  24.397  1.00 12.98    -0.271 OA
ATOM    419  CB  LEU A  48       6.563  50.941  26.197  1.00 12.96     0.038 C 
ATOM    420  CG  LEU A  48       7.164  52.048  27.099  1.00 12.85    -0.020 C 
ATOM    421  CD1 LEU A  48       6.732  51.934  28.595  1.00 12.90     0.009 C 
ATOM    422  CD2 LEU A  48       8.679  51.841  27.097  1.00 15.14     0.009 C 
ATOM    423  N   LYS A  49       7.108  49.226  22.948  1.00 14.33    -0.346 N 
ATOM    424  HN  LYS A  49       7.998  49.673  22.729  1.00  0.00     0.163 HD
ATOM    425  CA  LYS A  49       6.602  48.158  22.079  1.00 18.35     0.176 C 
ATOM    426  C   LYS A  49       6.484  46.799  22.774  1.00 16.69     0.241 C 
ATOM    427  O   LYS A  49       7.098  46.516  23.813  1.00 15.63    -0.271 OA
ATOM    428  CB  LYS A  49       7.507  47.953  20.865  1.00 23.04     0.035 C 
ATOM    429  CG  LYS A  49       7.784  49.060  19.872  1.00 29.38     0.004 C 
ATOM    430  CD  LYS A  49       6.595  49.667  19.170  1.00 28.73     0.027 C 
ATOM    431  CE  LYS A  49       7.016  50.593  18.008  1.00 24.13     0.229 C 
ATOM    432  NZ  LYS A  49       5.780  51.344  17.649  1.00 28.20    -0.079 N 
ATOM    433  HZ1 LYS A  49       6.058  51.956  16.882  1.00  0.00     0.274 HD
ATOM    434  HZ2 LYS A  49       5.351  51.834  18.434  1.00  0.00     0.274 HD
ATOM    435  HZ3 LYS A  49       4.981  50.747  17.434  1.00  0.00     0.274 HD
ATOM    436  N   GLU A  50       5.704  45.889  22.247  1.00 19.05    -0.346 N 
ATOM    437  HN  GLU A  50       5.243  46.093  21.360  1.00  0.00     0.163 HD
ATOM    438  CA  GLU A  50       5.466  44.584  22.883  1.00 19.89     0.177 C 
ATOM    439  C   GLU A  50       6.675  43.687  22.882  1.00 18.86     0.241 C 
ATOM    440  O   GLU A  50       6.767  42.754  23.730  1.00 16.01    -0.271 OA
ATOM    441  CB  GLU A  50       4.131  44.174  22.278  1.00 27.21     0.045 C 
ATOM    442  CG  GLU A  50       3.205  43.307  23.135  1.00 41.06     0.116 C 
ATOM    443  CD  GLU A  50       3.611  41.862  22.816  1.00 53.28     0.172 C 
ATOM    444  OE1 GLU A  50       4.306  41.807  21.756  1.00 54.23    -0.648 OA
ATOM    445  OE2 GLU A  50       3.275  40.894  23.541  1.00 50.99    -0.648 OA
ATOM    446  N   SER A  51       7.664  43.954  22.042  1.00 17.38    -0.344 N 
ATOM    447  HN  SER A  51       7.574  44.709  21.362  1.00  0.00     0.163 HD
ATOM    448  CA  SER A  51       8.882  43.157  22.100  1.00 16.06     0.200 C 
ATOM    449  C   SER A  51       9.551  43.326  23.466  1.00 17.58     0.243 C 
ATOM    450  O   SER A  51      10.327  42.471  23.951  1.00 15.71    -0.271 OA
ATOM    451  CB  SER A  51       9.808  43.533  20.936  1.00 17.41     0.199 C 
ATOM    452  OG  SER A  51      10.119  44.908  20.968  1.00 25.77    -0.398 OA
ATOM    453  HG  SER A  51      10.692  45.141  20.247  1.00  0.00     0.209 HD
ATOM    454  N   LEU A  52       9.369  44.469  24.137  1.00 14.26    -0.346 N 
ATOM    455  HN  LEU A  52       8.837  45.208  23.677  1.00  0.00     0.163 HD
ATOM    456  CA  LEU A  52       9.876  44.736  25.477  1.00 14.70     0.177 C 
ATOM    457  C   LEU A  52       9.243  43.762  26.498  1.00 13.41     0.241 C 
ATOM    458  O   LEU A  52       9.863  43.152  27.392  1.00 14.26    -0.271 OA
ATOM    459  CB  LEU A  52       9.585  46.214  25.843  1.00 15.80     0.038 C 
ATOM    460  CG  LEU A  52      10.350  46.644  27.117  1.00 21.79    -0.020 C 
ATOM    461  CD1 LEU A  52      11.853  46.465  26.895  1.00 19.42     0.009 C 
ATOM    462  CD2 LEU A  52       9.997  48.107  27.427  1.00 21.43     0.009 C 
ATOM    463  N   LEU A  53       7.917  43.537  26.468  1.00 11.78    -0.346 N 
ATOM    464  HN  LEU A  53       7.377  44.093  25.805  1.00  0.00     0.163 HD
ATOM    465  CA  LEU A  53       7.175  42.596  27.270  1.00 12.36     0.177 C 
ATOM    466  C   LEU A  53       7.717  41.178  27.048  1.00 14.55     0.241 C 
ATOM    467  O   LEU A  53       8.057  40.437  27.990  1.00 13.51    -0.271 OA
ATOM    468  CB  LEU A  53       5.654  42.720  27.013  1.00 10.25     0.038 C 
ATOM    469  CG  LEU A  53       4.850  41.699  27.778  1.00 10.44    -0.020 C 
ATOM    470  CD1 LEU A  53       4.980  41.752  29.344  1.00 11.52     0.009 C 
ATOM    471  CD2 LEU A  53       3.370  41.774  27.478  1.00 14.11     0.009 C 
ATOM    472  N   GLU A  54       7.891  40.741  25.795  1.00 14.34    -0.346 N 
ATOM    473  HN  GLU A  54       7.608  41.341  25.020  1.00  0.00     0.163 HD
ATOM    474  CA  GLU A  54       8.481  39.416  25.495  1.00 14.34     0.177 C 
ATOM    475  C   GLU A  54       9.848  39.291  26.133  1.00 14.93     0.241 C 
ATOM    476  O   GLU A  54      10.115  38.244  26.740  1.00 16.69    -0.271 OA
ATOM    477  CB  GLU A  54       8.743  39.345  23.970  1.00 15.06     0.045 C 
ATOM    478  CG  GLU A  54       7.474  39.379  23.169  1.00 23.48     0.116 C 
ATOM    479  CD  GLU A  54       7.553  39.456  21.648  1.00 39.85     0.172 C 
ATOM    480  OE1 GLU A  54       8.547  39.890  21.002  1.00 45.95    -0.648 OA
ATOM    481  OE2 GLU A  54       6.552  39.082  20.961  1.00 39.31    -0.648 OA
ATOM    482  N   ASP A  55      10.734  40.302  26.070  1.00 15.77    -0.346 N 
ATOM    483  HN  ASP A  55      10.487  41.158  25.574  1.00  0.00     0.163 HD
ATOM    484  CA  ASP A  55      12.059  40.186  26.711  1.00 13.12     0.186 C 
ATOM    485  C   ASP A  55      11.926  40.103  28.247  1.00 15.26     0.241 C 
ATOM    486  O   ASP A  55      12.691  39.393  28.919  1.00 15.40    -0.271 OA
ATOM    487  CB  ASP A  55      12.898  41.382  26.340  1.00 14.12     0.147 C 
ATOM    488  CG  ASP A  55      13.650  41.289  24.993  1.00 26.52     0.175 C 
ATOM    489  OD1 ASP A  55      13.428  40.468  24.090  1.00 26.37    -0.648 OA
ATOM    490  OD2 ASP A  55      14.543  42.150  24.767  1.00 24.13    -0.648 OA
ATOM    491  N   PHE A  56      10.943  40.801  28.876  1.00 14.05    -0.346 N 
ATOM    492  HN  PHE A  56      10.318  41.385  28.320  1.00  0.00     0.163 HD
ATOM    493  CA  PHE A  56      10.752  40.739  30.339  1.00 15.15     0.180 C 
ATOM    494  C   PHE A  56      10.385  39.347  30.813  1.00 14.92     0.241 C 
ATOM    495  O   PHE A  56      10.656  38.992  31.958  1.00 15.81    -0.271 OA
ATOM    496  CB  PHE A  56       9.612  41.704  30.806  1.00 12.59     0.073 C 
ATOM    497  CG  PHE A  56      10.022  43.131  31.110  1.00 12.61    -0.056 A 
ATOM    498  CD1 PHE A  56      11.074  43.740  30.440  1.00 14.66     0.007 A 
ATOM    499  CD2 PHE A  56       9.287  43.905  32.035  1.00 13.86     0.007 A 
ATOM    500  CE1 PHE A  56      11.466  45.054  30.658  1.00 14.96     0.001 A 
ATOM    501  CE2 PHE A  56       9.670  45.231  32.240  1.00 11.19     0.001 A 
ATOM    502  CZ  PHE A  56      10.761  45.809  31.604  1.00 14.17     0.000 A 
ATOM    503  N   LYS A  57       9.722  38.597  29.902  1.00 17.58    -0.346 N 
ATOM    504  HN  LYS A  57       9.524  38.979  28.977  1.00  0.00     0.163 HD
ATOM    505  CA  LYS A  57       9.293  37.258  30.233  1.00 20.50     0.176 C 
ATOM    506  C   LYS A  57      10.269  36.140  29.887  1.00 20.81     0.240 C 
ATOM    507  O   LYS A  57      10.034  35.020  30.339  1.00 24.78    -0.271 OA
ATOM    508  CB  LYS A  57       7.972  36.931  29.570  1.00 20.23     0.035 C 
ATOM    509  CG  LYS A  57       6.719  37.570  30.227  1.00 25.14     0.004 C 
ATOM    510  CD  LYS A  57       5.667  37.413  29.130  1.00 29.82     0.027 C 
ATOM    511  CE  LYS A  57       4.262  37.146  29.626  1.00 43.71     0.229 C 
ATOM    512  NZ  LYS A  57       3.291  37.671  28.600  1.00 50.88    -0.079 N 
ATOM    513  HZ1 LYS A  57       2.344  37.491  28.934  1.00  0.00     0.274 HD
ATOM    514  HZ2 LYS A  57       3.458  37.289  27.669  1.00  0.00     0.274 HD
ATOM    515  HZ3 LYS A  57       3.449  38.654  28.377  1.00  0.00     0.274 HD
ATOM    516  N   GLY A  58      11.329  36.410  29.168  1.00 19.53    -0.351 N 
ATOM    517  HN  GLY A  58      11.489  37.356  28.822  1.00  0.00     0.163 HD
ATOM    518  CA  GLY A  58      12.289  35.335  28.863  1.00 23.06     0.225 C 
ATOM    519  C   GLY A  58      13.499  35.355  29.789  1.00 18.68     0.236 C 
ATOM    520  O   GLY A  58      13.588  35.962  30.869  1.00 17.81    -0.272 OA
ATOM    521  N   TYR A  59      14.531  34.665  29.272  1.00 20.02    -0.346 N 
ATOM    522  HN  TYR A  59      14.430  34.261  28.341  1.00  0.00     0.163 HD
ATOM    523  CA  TYR A  59      15.800  34.468  29.991  1.00 21.96     0.180 C 
ATOM    524  C   TYR A  59      16.528  35.758  30.311  1.00 19.81     0.241 C 
ATOM    525  O   TYR A  59      17.276  35.819  31.284  1.00 19.08    -0.271 OA
ATOM    526  CB  TYR A  59      16.708  33.416  29.257  1.00 19.27     0.073 C 
ATOM    527  CG  TYR A  59      17.388  34.036  28.049  1.00 16.80    -0.056 A 
ATOM    528  CD1 TYR A  59      16.811  34.250  26.823  1.00 20.45     0.010 A 
ATOM    529  CD2 TYR A  59      18.722  34.425  28.262  1.00 16.81     0.010 A 
ATOM    530  CE1 TYR A  59      17.554  34.878  25.826  1.00 19.10     0.037 A 
ATOM    531  CE2 TYR A  59      19.467  35.083  27.296  1.00 20.43     0.037 A 
ATOM    532  CZ  TYR A  59      18.838  35.255  26.067  1.00 18.56     0.065 A 
ATOM    533  OH  TYR A  59      19.611  35.871  25.146  1.00 25.81    -0.361 OA
ATOM    534  HH  TYR A  59      20.508  36.134  25.314  1.00  0.00     0.217 HD
ATOM    535  N   LEU A  60      16.363  36.835  29.568  1.00 16.45    -0.346 N 
ATOM    536  HN  LEU A  60      15.758  36.776  28.749  1.00  0.00     0.163 HD
ATOM    537  CA  LEU A  60      17.013  38.115  29.871  1.00 19.29     0.177 C 
ATOM    538  C   LEU A  60      16.025  39.106  30.595  1.00 17.99     0.240 C 
ATOM    539  O   LEU A  60      16.288  40.310  30.650  1.00 18.03    -0.271 OA
ATOM    540  CB  LEU A  60      17.333  38.838  28.527  1.00 20.97     0.038 C 
ATOM    541  CG  LEU A  60      18.516  38.331  27.743  1.00 29.71    -0.020 C 
ATOM    542  CD1 LEU A  60      18.805  39.325  26.610  1.00 27.62     0.009 C 
ATOM    543  CD2 LEU A  60      19.728  38.133  28.640  1.00 31.09     0.009 C 
ATOM    544  N   GLY A  61      14.949  38.596  31.170  1.00 14.98    -0.351 N 
ATOM    545  HN  GLY A  61      14.830  37.583  31.201  1.00  0.00     0.163 HD
ATOM    546  CA  GLY A  61      13.923  39.462  31.765  1.00 15.00     0.225 C 
ATOM    547  C   GLY A  61      14.450  40.307  32.910  1.00 16.12     0.236 C 
ATOM    548  O   GLY A  61      14.106  41.507  32.958  1.00 11.78    -0.272 OA
ATOM    549  N   CYS A  62      15.185  39.732  33.882  1.00 15.05    -0.346 N 
ATOM    550  HN  CYS A  62      15.378  38.732  33.824  1.00  0.00     0.163 HD
ATOM    551  CA  CYS A  62      15.721  40.490  35.025  1.00 13.51     0.186 C 
ATOM    552  C   CYS A  62      16.553  41.642  34.443  1.00 12.61     0.241 C 
ATOM    553  O   CYS A  62      16.422  42.788  34.821  1.00 14.13    -0.271 OA
ATOM    554  CB  CYS A  62      16.613  39.582  35.927  1.00 15.51     0.121 C 
ATOM    555  SG  CYS A  62      17.113  40.533  37.402  1.00 17.63    -0.095 SA
ATOM    556  N   GLN A  63      17.483  41.335  33.510  1.00 14.23    -0.346 N 
ATOM    557  HN  GLN A  63      17.597  40.362  33.225  1.00  0.00     0.163 HD
ATOM    558  CA  GLN A  63      18.337  42.368  32.894  1.00 17.10     0.177 C 
ATOM    559  C   GLN A  63      17.560  43.427  32.106  1.00 14.35     0.241 C 
ATOM    560  O   GLN A  63      17.970  44.585  32.241  1.00 16.83    -0.271 OA
ATOM    561  CB  GLN A  63      19.400  41.777  31.897  1.00 24.37     0.044 C 
ATOM    562  CG  GLN A  63      20.379  41.008  32.826  1.00 30.23     0.105 C 
ATOM    563  CD  GLN A  63      20.886  39.829  32.022  1.00 34.38     0.215 C 
ATOM    564  NE2 GLN A  63      21.510  40.256  30.941  1.00 33.38    -0.370 N 
ATOM    565 1HE2 GLN A  63      21.702  41.201  30.609  1.00  0.00     0.159 HD
ATOM    566 2HE2 GLN A  63      21.851  39.462  30.399  1.00  0.00     0.159 HD
ATOM    567  OE1 GLN A  63      20.655  38.692  32.421  1.00 32.76    -0.274 OA
ATOM    568  N   ALA A  64      16.534  43.032  31.370  1.00 14.45    -0.346 N 
ATOM    569  HN  ALA A  64      16.297  42.042  31.309  1.00  0.00     0.163 HD
ATOM    570  CA  ALA A  64      15.740  44.026  30.643  1.00 15.00     0.172 C 
ATOM    571  C   ALA A  64      14.984  44.861  31.683  1.00 16.20     0.240 C 
ATOM    572  O   ALA A  64      15.041  46.097  31.480  1.00 14.61    -0.271 OA
ATOM    573  CB  ALA A  64      14.747  43.319  29.709  1.00  8.85     0.042 C 
ATOM    574  N   LEU A  65      14.357  44.315  32.730  1.00 10.82    -0.346 N 
ATOM    575  HN  LEU A  65      14.362  43.301  32.842  1.00  0.00     0.163 HD
ATOM    576  CA  LEU A  65      13.660  45.145  33.723  1.00 12.21     0.177 C 
ATOM    577  C   LEU A  65      14.607  46.081  34.459  1.00 12.84     0.241 C 
ATOM    578  O   LEU A  65      14.365  47.276  34.622  1.00 14.60    -0.271 OA
ATOM    579  CB  LEU A  65      12.900  44.187  34.675  1.00 12.34     0.038 C 
ATOM    580  CG  LEU A  65      12.440  44.845  36.009  1.00 11.30    -0.020 C 
ATOM    581  CD1 LEU A  65      11.404  45.926  35.680  1.00 10.99     0.009 C 
ATOM    582  CD2 LEU A  65      11.730  43.845  36.909  1.00 15.32     0.009 C 
ATOM    583  N   SER A  66      15.782  45.639  34.891  1.00 11.27    -0.344 N 
ATOM    584  HN  SER A  66      15.992  44.656  34.718  1.00  0.00     0.163 HD
ATOM    585  CA  SER A  66      16.794  46.403  35.580  1.00 12.75     0.200 C 
ATOM    586  C   SER A  66      17.227  47.546  34.679  1.00 13.94     0.243 C 
ATOM    587  O   SER A  66      17.378  48.719  35.091  1.00 13.67    -0.271 OA
ATOM    588  CB  SER A  66      17.930  45.428  35.845  1.00 16.27     0.199 C 
ATOM    589  OG  SER A  66      18.995  46.181  36.445  1.00 23.59    -0.398 OA
ATOM    590  HG  SER A  66      19.705  45.572  36.611  1.00  0.00     0.209 HD
ATOM    591  N   GLU A  67      17.501  47.276  33.390  1.00 14.13    -0.346 N 
ATOM    592  HN  GLU A  67      17.417  46.323  33.036  1.00  0.00     0.163 HD
ATOM    593  CA  GLU A  67      17.921  48.360  32.498  1.00 13.25     0.177 C 
ATOM    594  C   GLU A  67      16.820  49.390  32.272  1.00 15.44     0.241 C 
ATOM    595  O   GLU A  67      17.136  50.581  32.159  1.00 15.47    -0.271 OA
ATOM    596  CB  GLU A  67      18.409  47.777  31.183  1.00 18.81     0.045 C 
ATOM    597  CG  GLU A  67      19.084  48.778  30.269  1.00 28.43     0.116 C 
ATOM    598  CD  GLU A  67      19.654  48.258  28.945  1.00 32.66     0.172 C 
ATOM    599  OE1 GLU A  67      19.398  47.098  28.505  1.00 23.59    -0.648 OA
ATOM    600  OE2 GLU A  67      20.394  49.129  28.406  1.00 31.71    -0.648 OA
ATOM    601  N   MET A  68      15.558  48.991  32.248  1.00 11.66    -0.346 N 
ATOM    602  HN  MET A  68      15.352  48.000  32.375  1.00  0.00     0.163 HD
ATOM    603  CA  MET A  68      14.438  49.931  32.044  1.00 12.44     0.177 C 
ATOM    604  C   MET A  68      14.209  50.732  33.330  1.00 14.09     0.241 C 
ATOM    605  O   MET A  68      13.827  51.890  33.225  1.00 15.08    -0.271 OA
ATOM    606  CB  MET A  68      13.130  49.213  31.663  1.00 11.50     0.045 C 
ATOM    607  CG  MET A  68      13.153  48.722  30.185  1.00 12.14     0.076 C 
ATOM    608  SD  MET A  68      13.379  50.060  28.947  1.00 14.73    -0.173 SA
ATOM    609  CE  MET A  68      11.860  50.911  29.244  1.00 12.72     0.089 C 
ATOM    610  N   ILE A  69      14.451  50.193  34.536  1.00 12.62    -0.346 N 
ATOM    611  HN  ILE A  69      14.775  49.228  34.600  1.00  0.00     0.163 HD
ATOM    612  CA  ILE A  69      14.254  50.978  35.772  1.00 12.92     0.180 C 
ATOM    613  C   ILE A  69      15.336  52.060  35.796  1.00 14.07     0.241 C 
ATOM    614  O   ILE A  69      15.138  53.262  36.040  1.00 14.41    -0.271 OA
ATOM    615  CB  ILE A  69      14.375  50.083  37.016  1.00 10.74     0.013 C 
ATOM    616  CG1 ILE A  69      13.179  49.139  37.131  1.00 10.01     0.002 C 
ATOM    617  CG2 ILE A  69      14.424  50.915  38.316  1.00 13.83     0.012 C 
ATOM    618  CD1 ILE A  69      13.434  48.090  38.212  1.00 14.99     0.005 C 
ATOM    619  N   GLN A  70      16.567  51.699  35.434  1.00 14.86    -0.346 N 
ATOM    620  HN  GLN A  70      16.736  50.728  35.170  1.00  0.00     0.163 HD
ATOM    621  CA  GLN A  70      17.678  52.637  35.401  1.00 16.85     0.177 C 
ATOM    622  C   GLN A  70      17.428  53.695  34.341  1.00 17.99     0.241 C 
ATOM    623  O   GLN A  70      17.730  54.870  34.596  1.00 19.09    -0.271 OA
ATOM    624  CB  GLN A  70      18.968  51.915  35.088  1.00 22.08     0.044 C 
ATOM    625  CG  GLN A  70      20.262  52.645  35.353  1.00 37.53     0.105 C 
ATOM    626  CD  GLN A  70      21.422  52.033  34.582  1.00 47.14     0.215 C 
ATOM    627  NE2 GLN A  70      21.167  51.282  33.501  1.00 52.69    -0.370 N 
ATOM    628 1HE2 GLN A  70      20.195  51.107  33.247  1.00  0.00     0.159 HD
ATOM    629 2HE2 GLN A  70      21.945  50.872  32.984  1.00  0.00     0.159 HD
ATOM    630  OE1 GLN A  70      22.595  52.244  34.889  1.00 45.11    -0.274 OA
ATOM    631  N   PHE A  71      16.891  53.334  33.171  1.00 17.98    -0.346 N 
ATOM    632  HN  PHE A  71      16.701  52.344  33.017  1.00  0.00     0.163 HD
ATOM    633  CA  PHE A  71      16.557  54.277  32.090  1.00 17.59     0.180 C 
ATOM    634  C   PHE A  71      15.578  55.338  32.592  1.00 15.91     0.241 C 
ATOM    635  O   PHE A  71      15.736  56.563  32.391  1.00 16.18    -0.271 OA
ATOM    636  CB  PHE A  71      15.996  53.492  30.878  1.00 15.88     0.073 C 
ATOM    637  CG  PHE A  71      15.352  54.291  29.794  1.00 18.20    -0.056 A 
ATOM    638  CD1 PHE A  71      16.113  55.079  28.942  1.00 22.28     0.007 A 
ATOM    639  CD2 PHE A  71      13.968  54.314  29.659  1.00 20.67     0.007 A 
ATOM    640  CE1 PHE A  71      15.515  55.838  27.925  1.00 21.08     0.001 A 
ATOM    641  CE2 PHE A  71      13.355  55.060  28.650  1.00 17.81     0.001 A 
ATOM    642  CZ  PHE A  71      14.147  55.793  27.785  1.00 21.65     0.000 A 
ATOM    643  N   TYR A  72      14.470  54.957  33.224  1.00 14.73    -0.346 N 
ATOM    644  HN  TYR A  72      14.300  53.957  33.330  1.00  0.00     0.163 HD
ATOM    645  CA  TYR A  72      13.491  55.875  33.770  1.00 14.46     0.180 C 
ATOM    646  C   TYR A  72      14.075  56.714  34.898  1.00 17.50     0.241 C 
ATOM    647  O   TYR A  72      13.911  57.945  34.891  1.00 17.13    -0.271 OA
ATOM    648  CB  TYR A  72      12.173  55.237  34.232  1.00 13.81     0.073 C 
ATOM    649  CG  TYR A  72      11.095  55.174  33.185  1.00 15.02    -0.056 A 
ATOM    650  CD1 TYR A  72      10.176  56.219  32.925  1.00 13.84     0.010 A 
ATOM    651  CD2 TYR A  72      11.043  53.991  32.394  1.00 16.31     0.010 A 
ATOM    652  CE1 TYR A  72       9.194  56.066  31.944  1.00 13.31     0.037 A 
ATOM    653  CE2 TYR A  72      10.052  53.863  31.414  1.00 16.42     0.037 A 
ATOM    654  CZ  TYR A  72       9.136  54.885  31.194  1.00 17.67     0.065 A 
ATOM    655  OH  TYR A  72       8.219  54.707  30.170  1.00 13.07    -0.361 OA
ATOM    656  HH  TYR A  72       8.180  53.906  29.661  1.00  0.00     0.217 HD
ATOM    657  N   LEU A  73      14.817  56.182  35.864  1.00 18.29    -0.346 N 
ATOM    658  HN  LEU A  73      15.000  55.179  35.845  1.00  0.00     0.163 HD
ATOM    659  CA  LEU A  73      15.382  56.979  36.954  1.00 20.50     0.177 C 
ATOM    660  C   LEU A  73      16.466  57.900  36.462  1.00 20.63     0.241 C 
ATOM    661  O   LEU A  73      16.544  59.013  37.002  1.00 23.63    -0.271 OA
ATOM    662  CB  LEU A  73      15.926  56.049  38.054  1.00 16.73     0.038 C 
ATOM    663  CG  LEU A  73      14.892  55.200  38.788  1.00 16.05    -0.020 C 
ATOM    664  CD1 LEU A  73      15.618  54.176  39.616  1.00 16.20     0.009 C 
ATOM    665  CD2 LEU A  73      13.963  55.947  39.752  1.00 16.63     0.009 C 
ATOM    666  N   GLU A  74      17.279  57.577  35.486  1.00 21.04    -0.346 N 
ATOM    667  HN  GLU A  74      17.135  56.677  35.027  1.00  0.00     0.163 HD
ATOM    668  CA  GLU A  74      18.373  58.412  35.010  1.00 26.44     0.177 C 
ATOM    669  C   GLU A  74      18.178  59.214  33.748  1.00 24.43     0.241 C 
ATOM    670  O   GLU A  74      18.717  60.338  33.666  1.00 27.66    -0.271 OA
ATOM    671  CB  GLU A  74      19.593  57.490  34.675  1.00 23.47     0.045 C 
ATOM    672  CG  GLU A  74      20.219  56.982  35.975  1.00 26.01     0.116 C 
ATOM    673  CD  GLU A  74      21.330  55.968  35.770  1.00 36.67     0.172 C 
ATOM    674  OE1 GLU A  74      21.859  55.771  34.653  1.00 34.91    -0.648 OA
ATOM    675  OE2 GLU A  74      21.618  55.291  36.787  1.00 46.84    -0.648 OA
ATOM    676  N   GLU A  75      17.433  58.760  32.754  1.00 23.35    -0.346 N 
ATOM    677  HN  GLU A  75      16.964  57.861  32.860  1.00  0.00     0.163 HD
ATOM    678  CA  GLU A  75      17.260  59.503  31.510  1.00 19.27     0.177 C 
ATOM    679  C   GLU A  75      15.865  60.056  31.292  1.00 23.13     0.241 C 
ATOM    680  O   GLU A  75      15.709  60.818  30.332  1.00 22.97    -0.271 OA
ATOM    681  CB  GLU A  75      17.432  58.515  30.345  1.00 21.97     0.045 C 
ATOM    682  CG  GLU A  75      18.756  57.781  30.572  1.00 32.58     0.116 C 
ATOM    683  CD  GLU A  75      19.093  56.882  29.394  1.00 52.31     0.172 C 
ATOM    684  OE1 GLU A  75      18.866  57.268  28.216  1.00 55.98    -0.648 OA
ATOM    685  OE2 GLU A  75      19.583  55.741  29.617  1.00 59.02    -0.648 OA
ATOM    686  N   VAL A  76      14.844  59.603  32.010  1.00 17.38    -0.346 N 
ATOM    687  HN  VAL A  76      14.993  58.860  32.693  1.00  0.00     0.163 HD
ATOM    688  CA  VAL A  76      13.514  60.161  31.827  1.00 20.01     0.180 C 
ATOM    689  C   VAL A  76      13.086  61.099  32.964  1.00 19.99     0.245 C 
ATOM    690  O   VAL A  76      12.709  62.248  32.713  1.00 17.76    -0.271 OA
ATOM    691  CB  VAL A  76      12.518  58.983  31.680  1.00 15.92     0.009 C 
ATOM    692  CG1 VAL A  76      11.160  59.523  31.405  1.00 12.68     0.012 C 
ATOM    693  CG2 VAL A  76      12.927  58.207  30.424  1.00 12.60     0.012 C 
ATOM    694  N   MET A  77      13.068  60.665  34.223  1.00 20.88    -0.324 N 
ATOM    695  HN  MET A  77      13.411  59.715  34.368  1.00  0.00     0.169 HD
ATOM    696  CA  MET A  77      12.621  61.370  35.428  1.00 21.28     0.081 C 
ATOM    697  C   MET A  77      13.348  62.669  35.766  1.00 22.62     0.267 C 
ATOM    698  O   MET A  77      12.648  63.671  36.044  1.00 20.38    -0.266 OA
ATOM    699  CB  MET A  77      12.365  60.444  36.639  1.00 15.64     0.073 C 
ATOM    700  CG  MET A  77      11.234  59.468  36.155  1.00 20.20     0.080 C 
ATOM    701  SD  MET A  77      10.986  58.145  37.382  1.00 29.31    -0.173 SA
ATOM    702  CE  MET A  77       9.238  58.290  37.661  1.00 29.55     0.089 C 
ATOM    703  N   PRO A  78      14.654  62.740  35.620  1.00 23.97    -0.334 N 
ATOM    704  CA  PRO A  78      15.365  64.005  35.871  1.00 27.76     0.179 C 
ATOM    705  C   PRO A  78      14.874  65.139  34.967  1.00 29.78     0.241 C 
ATOM    706  O   PRO A  78      14.762  66.286  35.449  1.00 28.58    -0.271 OA
ATOM    707  CB  PRO A  78      16.849  63.612  35.763  1.00 26.84     0.037 C 
ATOM    708  CG  PRO A  78      16.858  62.121  35.954  1.00 27.03     0.022 C 
ATOM    709  CD  PRO A  78      15.585  61.654  35.293  1.00 24.43     0.127 C 
ATOM    710  N   GLN A  79      14.516  64.960  33.683  1.00 28.69    -0.346 N 
ATOM    711  HN  GLN A  79      14.619  64.040  33.254  1.00  0.00     0.163 HD
ATOM    712  CA  GLN A  79      13.980  66.070  32.894  1.00 27.76     0.177 C 
ATOM    713  C   GLN A  79      12.488  66.211  33.106  1.00 27.28     0.241 C 
ATOM    714  O   GLN A  79      11.885  67.292  32.994  1.00 29.03    -0.271 OA
ATOM    715  CB  GLN A  79      14.236  65.755  31.414  1.00 30.25     0.044 C 
ATOM    716  CG  GLN A  79      15.696  66.167  31.191  1.00 50.17     0.105 C 
ATOM    717  CD  GLN A  79      16.288  65.249  30.129  1.00 65.06     0.215 C 
ATOM    718  NE2 GLN A  79      15.829  64.003  30.281  1.00 67.57    -0.370 N 
ATOM    719 1HE2 GLN A  79      16.225  63.388  29.570  1.00  0.00     0.159 HD
ATOM    720 2HE2 GLN A  79      15.195  63.677  31.011  1.00  0.00     0.159 HD
ATOM    721  OE1 GLN A  79      17.060  65.646  29.240  1.00 71.17    -0.274 OA
ATOM    722  N   ALA A  80      11.772  65.083  33.344  1.00 20.96    -0.346 N 
ATOM    723  HN  ALA A  80      12.193  64.156  33.402  1.00  0.00     0.163 HD
ATOM    724  CA  ALA A  80      10.331  65.326  33.511  1.00 18.47     0.172 C 
ATOM    725  C   ALA A  80      10.031  66.191  34.740  1.00 19.39     0.240 C 
ATOM    726  O   ALA A  80       9.053  66.961  34.783  1.00 21.66    -0.271 OA
ATOM    727  CB  ALA A  80       9.655  63.972  33.779  1.00 21.97     0.042 C 
ATOM    728  N   GLU A  81      10.806  65.972  35.806  1.00 21.04    -0.346 N 
ATOM    729  HN  GLU A  81      11.583  65.316  35.727  1.00  0.00     0.163 HD
ATOM    730  CA  GLU A  81      10.572  66.647  37.087  1.00 22.74     0.177 C 
ATOM    731  C   GLU A  81      10.706  68.166  36.978  1.00 23.96     0.241 C 
ATOM    732  O   GLU A  81      10.079  68.923  37.743  1.00 23.78    -0.271 OA
ATOM    733  CB  GLU A  81      11.439  66.125  38.237  1.00 18.75     0.045 C 
ATOM    734  CG  GLU A  81      12.855  66.629  38.113  1.00 29.69     0.116 C 
ATOM    735  CD  GLU A  81      13.712  66.252  39.322  1.00 39.93     0.172 C 
ATOM    736  OE1 GLU A  81      14.278  65.132  39.325  1.00 41.30    -0.648 OA
ATOM    737  OE2 GLU A  81      13.765  67.123  40.227  1.00 41.93    -0.648 OA
ATOM    738  N   ASN A  82      11.542  68.555  36.022  1.00 20.73    -0.346 N 
ATOM    739  HN  ASN A  82      12.029  67.866  35.449  1.00  0.00     0.163 HD
ATOM    740  CA  ASN A  82      11.757  69.995  35.800  1.00 24.75     0.185 C 
ATOM    741  C   ASN A  82      10.842  70.634  34.775  1.00 24.43     0.241 C 
ATOM    742  O   ASN A  82      11.081  71.788  34.440  1.00 27.62    -0.271 OA
ATOM    743  CB  ASN A  82      13.230  70.298  35.465  1.00 31.57     0.137 C 
ATOM    744  CG  ASN A  82      14.020  70.081  36.759  1.00 38.04     0.217 C 
ATOM    745  ND2 ASN A  82      15.162  69.401  36.725  1.00 41.96    -0.370 N 
ATOM    746 1HD2 ASN A  82      15.688  69.256  37.587  1.00  0.00     0.159 HD
ATOM    747 2HD2 ASN A  82      15.437  69.109  35.787  1.00  0.00     0.159 HD
ATOM    748  OD1 ASN A  82      13.684  70.437  37.904  1.00 41.57    -0.274 OA
ATOM    749  N   GLN A  83       9.792  69.963  34.281  1.00 23.94    -0.346 N 
ATOM    750  HN  GLN A  83       9.658  69.013  34.627  1.00  0.00     0.163 HD
ATOM    751  CA  GLN A  83       8.836  70.433  33.320  1.00 23.36     0.177 C 
ATOM    752  C   GLN A  83       7.841  71.419  33.952  1.00 24.28     0.241 C 
ATOM    753  O   GLN A  83       7.243  72.250  33.206  1.00 25.46    -0.271 OA
ATOM    754  CB  GLN A  83       7.993  69.288  32.769  1.00 25.58     0.044 C 
ATOM    755  CG  GLN A  83       8.532  68.291  31.780  1.00 36.29     0.105 C 
ATOM    756  CD  GLN A  83       9.616  68.887  30.893  1.00 45.07     0.215 C 
ATOM    757  NE2 GLN A  83       9.218  69.572  29.820  1.00 40.35    -0.370 N 
ATOM    758 1HE2 GLN A  83       9.944  69.971  29.226  1.00  0.00     0.159 HD
ATOM    759 2HE2 GLN A  83       8.239  69.715  29.571  1.00  0.00     0.159 HD
ATOM    760  OE1 GLN A  83      10.807  68.713  31.196  1.00 53.90    -0.274 OA
ATOM    761  N   ASP A  84       7.602  71.367  35.257  1.00 21.58    -0.346 N 
ATOM    762  HN  ASP A  84       8.061  70.678  35.853  1.00  0.00     0.163 HD
ATOM    763  CA  ASP A  84       6.629  72.363  35.822  1.00 25.75     0.187 C 
ATOM    764  C   ASP A  84       6.857  72.353  37.324  1.00 25.31     0.243 C 
ATOM    765  O   ASP A  84       7.116  71.265  37.861  1.00 25.04    -0.271 OA
ATOM    766  CB  ASP A  84       5.182  71.991  35.463  1.00 27.61     0.147 C 
ATOM    767  CG  ASP A  84       4.183  72.918  36.127  1.00 31.25     0.175 C 
ATOM    768  OD1 ASP A  84       3.801  72.832  37.310  1.00 29.36    -0.648 OA
ATOM    769  OD2 ASP A  84       3.720  73.849  35.449  1.00 36.63    -0.648 OA
ATOM    770  N   PRO A  85       6.764  73.489  38.018  1.00 24.96    -0.337 N 
ATOM    771  CA  PRO A  85       7.070  73.435  39.457  1.00 24.44     0.179 C 
ATOM    772  C   PRO A  85       6.061  72.598  40.253  1.00 24.47     0.241 C 
ATOM    773  O   PRO A  85       6.368  72.162  41.393  1.00 24.21    -0.271 OA
ATOM    774  CB  PRO A  85       7.132  74.922  39.863  1.00 24.28     0.037 C 
ATOM    775  CG  PRO A  85       6.409  75.670  38.792  1.00 23.93     0.022 C 
ATOM    776  CD  PRO A  85       6.511  74.860  37.505  1.00 25.24     0.127 C 
ATOM    777  N   ASP A  86       4.818  72.461  39.723  1.00 20.48    -0.346 N 
ATOM    778  HN  ASP A  86       4.563  72.863  38.821  1.00  0.00     0.163 HD
ATOM    779  CA  ASP A  86       3.878  71.703  40.528  1.00 18.30     0.186 C 
ATOM    780  C   ASP A  86       3.847  70.202  40.256  1.00 20.49     0.241 C 
ATOM    781  O   ASP A  86       3.101  69.494  40.967  1.00 21.06    -0.271 OA
ATOM    782  CB  ASP A  86       2.446  72.184  40.494  1.00 21.58     0.147 C 
ATOM    783  CG  ASP A  86       2.230  73.442  41.325  1.00 31.25     0.175 C 
ATOM    784  OD1 ASP A  86       2.811  73.576  42.421  1.00 26.56    -0.648 OA
ATOM    785  OD2 ASP A  86       1.444  74.305  40.868  1.00 30.49    -0.648 OA
ATOM    786  N   ILE A  87       4.614  69.763  39.273  1.00 20.55    -0.346 N 
ATOM    787  HN  ILE A  87       5.160  70.398  38.691  1.00  0.00     0.163 HD
ATOM    788  CA  ILE A  87       4.635  68.323  39.068  1.00 19.95     0.180 C 
ATOM    789  C   ILE A  87       5.948  67.851  39.654  1.00 17.33     0.241 C 
ATOM    790  O   ILE A  87       6.033  66.630  39.783  1.00 18.35    -0.271 OA
ATOM    791  CB  ILE A  87       4.465  67.659  37.674  1.00 25.99     0.013 C 
ATOM    792  CG1 ILE A  87       5.205  68.354  36.577  1.00 28.64     0.002 C 
ATOM    793  CG2 ILE A  87       3.020  67.251  37.307  1.00 28.15     0.012 C 
ATOM    794  CD1 ILE A  87       6.671  68.051  36.751  1.00 27.91     0.005 C 
ATOM    795  N   LYS A  88       6.907  68.623  40.109  1.00 14.72    -0.341 N 
ATOM    796  HN  LYS A  88       6.766  69.633  40.135  1.00  0.00     0.163 HD
ATOM    797  CA  LYS A  88       8.175  68.063  40.580  1.00 16.76     0.114 C 
ATOM    798  C   LYS A  88       8.029  67.134  41.801  1.00 20.93     0.246 C 
ATOM    799  O   LYS A  88       8.666  66.060  41.717  1.00 19.41    -0.271 OA
ATOM    800  CB ALYS A  88       9.181  69.189  40.861  0.50 18.93     0.041 C 
ATOM    801  CB BLYS A  88       9.163  69.172  40.979  0.50 12.42     0.041 C 
ATOM    802  CG ALYS A  88      10.627  68.757  40.966  0.50 21.67     0.004 C 
ATOM    803  CG BLYS A  88      10.513  68.828  41.584  0.50 10.10     0.004 C 
ATOM    804  CD ALYS A  88      11.610  69.896  40.759  0.50 29.12     0.027 C 
ATOM    805  CD BLYS A  88      11.278  70.118  41.838  0.50 15.01     0.027 C 
ATOM    806  CE ALYS A  88      12.931  69.558  41.449  0.50 35.87     0.229 C 
ATOM    807  CE BLYS A  88      12.782  69.984  41.994  0.50 12.79     0.229 C 
ATOM    808  NZ ALYS A  88      12.751  69.062  42.845  0.50 34.61    -0.079 N 
ATOM    809  HZ1ALYS A  88      13.633  68.836  43.306  1.00  0.00     0.274 HD
ATOM    810  HZ2ALYS A  88      12.114  68.266  42.869  1.00  0.00     0.274 HD
ATOM    811  HZ3ALYS A  88      12.210  69.725  43.400  1.00  0.00     0.274 HD
ATOM    812  NZ BLYS A  88      13.497  69.598  40.729  0.50 15.98    -0.079 N 
ATOM    813  HZ1BLYS A  88      14.508  69.508  40.834  1.00  0.00     0.274 HD
ATOM    814  HZ2BLYS A  88      13.272  70.250  39.978  1.00  0.00     0.274 HD
ATOM    815  HZ3BLYS A  88      13.100  68.743  40.340  1.00  0.00     0.274 HD
ATOM    816  N   ALA A  89       7.258  67.478  42.833  1.00 17.68    -0.346 N 
ATOM    817  HN  ALA A  89       6.711  68.339  42.825  1.00  0.00     0.163 HD
ATOM    818  CA  ALA A  89       7.231  66.557  43.988  1.00 22.31     0.172 C 
ATOM    819  C   ALA A  89       6.635  65.192  43.632  1.00 20.23     0.240 C 
ATOM    820  O   ALA A  89       7.086  64.125  44.102  1.00 18.53    -0.271 OA
ATOM    821  CB  ALA A  89       6.490  67.215  45.148  1.00 18.04     0.042 C 
ATOM    822  N   HIS A  90       5.589  65.222  42.832  1.00 19.21    -0.346 N 
ATOM    823  HN  HIS A  90       5.241  66.128  42.519  1.00  0.00     0.163 HD
ATOM    824  CA  HIS A  90       4.902  64.009  42.370  1.00 19.11     0.182 C 
ATOM    825  C   HIS A  90       5.770  63.146  41.463  1.00 19.79     0.241 C 
ATOM    826  O   HIS A  90       5.735  61.933  41.618  1.00 16.23    -0.271 OA
ATOM    827  CB  HIS A  90       3.535  64.358  41.803  1.00 20.87     0.093 C 
ATOM    828  CG  HIS A  90       2.529  64.752  42.873  1.00 23.99     0.028 A 
ATOM    829  CD2 HIS A  90       2.442  64.520  44.224  1.00 25.80     0.114 A 
ATOM    830  ND1 HIS A  90       1.428  65.534  42.528  1.00 24.95    -0.354 N 
ATOM    831  HD1 HIS A  90       1.223  65.892  41.595  1.00  0.00     0.166 HD
ATOM    832  CE1 HIS A  90       0.698  65.735  43.602  1.00 22.35     0.180 A 
ATOM    833  NE2 HIS A  90       1.282  65.150  44.647  1.00 23.68    -0.360 N 
ATOM    834  HE2 HIS A  90       0.932  65.164  45.605  1.00  0.00     0.166 HD
ATOM    835  N   VAL A  91       6.549  63.650  40.534  1.00 18.12    -0.346 N 
ATOM    836  HN  VAL A  91       6.483  64.653  40.363  1.00  0.00     0.163 HD
ATOM    837  CA  VAL A  91       7.491  62.905  39.734  1.00 17.76     0.180 C 
ATOM    838  C   VAL A  91       8.606  62.382  40.663  1.00 19.88     0.241 C 
ATOM    839  O   VAL A  91       9.004  61.205  40.574  1.00 17.25    -0.271 OA
ATOM    840  CB  VAL A  91       8.165  63.737  38.628  1.00 15.85     0.009 C 
ATOM    841  CG1 VAL A  91       9.211  62.959  37.821  1.00 15.87     0.012 C 
ATOM    842  CG2 VAL A  91       7.140  64.010  37.512  1.00 12.92     0.012 C 
ATOM    843  N   ASN A  92       9.087  63.090  41.713  1.00 15.55    -0.346 N 
ATOM    844  HN  ASN A  92       8.728  64.018  41.935  1.00  0.00     0.163 HD
ATOM    845  CA  ASN A  92      10.141  62.472  42.516  1.00 15.63     0.185 C 
ATOM    846  C   ASN A  92       9.492  61.420  43.424  1.00 14.56     0.241 C 
ATOM    847  O   ASN A  92      10.189  60.454  43.798  1.00 15.74    -0.271 OA
ATOM    848  CB  ASN A  92      10.729  63.619  43.401  1.00 24.72     0.137 C 
ATOM    849  CG  ASN A  92      11.628  64.521  42.563  1.00 29.45     0.217 C 
ATOM    850  ND2 ASN A  92      11.902  64.257  41.303  1.00 35.28    -0.370 N 
ATOM    851 1HD2 ASN A  92      11.510  63.390  40.937  1.00  0.00     0.159 HD
ATOM    852 2HD2 ASN A  92      12.504  64.861  40.742  1.00  0.00     0.159 HD
ATOM    853  OD1 ASN A  92      12.100  65.565  43.004  1.00 38.92    -0.274 OA
ATOM    854  N   SER A  93       8.226  61.561  43.814  1.00 13.96    -0.344 N 
ATOM    855  HN  SER A  93       7.691  62.387  43.547  1.00  0.00     0.163 HD
ATOM    856  CA  SER A  93       7.612  60.507  44.636  1.00 16.08     0.200 C 
ATOM    857  C   SER A  93       7.409  59.233  43.800  1.00 17.39     0.243 C 
ATOM    858  O   SER A  93       7.649  58.113  44.313  1.00 18.84    -0.271 OA
ATOM    859  CB  SER A  93       6.224  60.919  45.100  1.00 21.80     0.199 C 
ATOM    860  OG  SER A  93       6.524  61.918  46.124  1.00 30.67    -0.398 OA
ATOM    861  HG  SER A  93       5.657  62.175  46.414  1.00  0.00     0.209 HD
ATOM    862  N   LEU A  94       6.938  59.438  42.557  1.00 16.23    -0.346 N 
ATOM    863  HN  LEU A  94       6.672  60.373  42.247  1.00  0.00     0.163 HD
ATOM    864  CA  LEU A  94       6.816  58.286  41.657  1.00 15.81     0.177 C 
ATOM    865  C   LEU A  94       8.166  57.604  41.579  1.00 13.60     0.240 C 
ATOM    866  O   LEU A  94       8.187  56.345  41.592  1.00 14.31    -0.271 OA
ATOM    867  CB  LEU A  94       6.502  58.809  40.237  1.00 16.64     0.038 C 
ATOM    868  CG  LEU A  94       6.276  57.715  39.171  1.00 16.38    -0.020 C 
ATOM    869  CD1 LEU A  94       5.224  56.718  39.615  1.00 15.56     0.009 C 
ATOM    870  CD2 LEU A  94       5.865  58.306  37.828  1.00 12.72     0.009 C 
ATOM    871  N   GLY A  95       9.326  58.259  41.479  1.00 13.91    -0.351 N 
ATOM    872  HN  GLY A  95       9.272  59.277  41.437  1.00  0.00     0.163 HD
ATOM    873  CA  GLY A  95      10.647  57.682  41.424  1.00 15.52     0.225 C 
ATOM    874  C   GLY A  95      11.026  56.890  42.666  1.00 18.53     0.236 C 
ATOM    875  O   GLY A  95      11.658  55.824  42.626  1.00 17.93    -0.272 OA
ATOM    876  N   GLU A  96      10.635  57.432  43.821  1.00 18.99    -0.346 N 
ATOM    877  HN  GLU A  96      10.181  58.345  43.812  1.00  0.00     0.163 HD
ATOM    878  CA  GLU A  96      10.839  56.756  45.090  1.00 20.69     0.177 C 
ATOM    879  C   GLU A  96      10.021  55.487  45.192  1.00 17.24     0.241 C 
ATOM    880  O   GLU A  96      10.608  54.543  45.724  1.00 20.76    -0.271 OA
ATOM    881  CB  GLU A  96      10.404  57.541  46.369  1.00 27.70     0.045 C 
ATOM    882  CG  GLU A  96      11.349  58.710  46.524  1.00 24.87     0.116 C 
ATOM    883  CD  GLU A  96      12.784  58.236  46.653  1.00 27.49     0.172 C 
ATOM    884  OE1 GLU A  96      12.910  57.407  47.578  1.00 25.74    -0.648 OA
ATOM    885  OE2 GLU A  96      13.684  58.651  45.882  1.00 33.54    -0.648 OA
ATOM    886  N   ASN A  97       8.772  55.445  44.792  1.00 18.98    -0.346 N 
ATOM    887  HN  ASN A  97       8.328  56.291  44.434  1.00  0.00     0.163 HD
ATOM    888  CA  ASN A  97       8.009  54.198  44.854  1.00 17.94     0.185 C 
ATOM    889  C   ASN A  97       8.729  53.213  43.880  1.00 16.57     0.241 C 
ATOM    890  O   ASN A  97       8.777  52.029  44.297  1.00 15.95    -0.271 OA
ATOM    891  CB  ASN A  97       6.572  54.271  44.359  1.00 15.38     0.137 C 
ATOM    892  CG  ASN A  97       5.534  54.804  45.287  1.00 20.08     0.217 C 
ATOM    893  ND2 ASN A  97       4.677  53.974  45.862  1.00 19.94    -0.370 N 
ATOM    894 1HD2 ASN A  97       3.967  54.339  46.497  1.00  0.00     0.159 HD
ATOM    895 2HD2 ASN A  97       4.684  52.990  45.592  1.00  0.00     0.159 HD
ATOM    896  OD1 ASN A  97       5.526  56.000  45.615  1.00 27.92    -0.274 OA
ATOM    897  N   LEU A  98       9.239  53.665  42.713  1.00 14.92    -0.346 N 
ATOM    898  HN  LEU A  98       9.146  54.652  42.473  1.00  0.00     0.163 HD
ATOM    899  CA  LEU A  98       9.922  52.762  41.789  1.00 13.55     0.177 C 
ATOM    900  C   LEU A  98      11.182  52.205  42.425  1.00 14.75     0.241 C 
ATOM    901  O   LEU A  98      11.505  51.025  42.354  1.00 14.46    -0.271 OA
ATOM    902  CB  LEU A  98      10.177  53.411  40.438  1.00 12.25     0.038 C 
ATOM    903  CG  LEU A  98      10.902  52.601  39.341  1.00 17.18    -0.020 C 
ATOM    904  CD1 LEU A  98      10.032  51.416  38.912  1.00 15.60     0.009 C 
ATOM    905  CD2 LEU A  98      11.073  53.480  38.104  1.00 15.36     0.009 C 
ATOM    906  N   LYS A  99      11.984  53.042  43.142  1.00 16.55    -0.346 N 
ATOM    907  HN  LYS A  99      11.739  54.030  43.199  1.00  0.00     0.163 HD
ATOM    908  CA  LYS A  99      13.168  52.578  43.823  1.00 15.60     0.176 C 
ATOM    909  C   LYS A  99      12.788  51.681  45.019  1.00 13.78     0.241 C 
ATOM    910  O   LYS A  99      13.578  50.747  45.273  1.00 12.98    -0.271 OA
ATOM    911  CB  LYS A  99      13.926  53.763  44.467  1.00 17.83     0.035 C 
ATOM    912  CG  LYS A  99      14.574  54.672  43.432  1.00 23.60     0.004 C 
ATOM    913  CD  LYS A  99      15.386  55.743  44.185  1.00 26.85     0.027 C 
ATOM    914  CE  LYS A  99      16.061  56.604  43.142  1.00 33.31     0.229 C 
ATOM    915  NZ  LYS A  99      16.741  57.805  43.684  1.00 41.81    -0.079 N 
ATOM    916  HZ1 LYS A  99      17.196  58.386  42.980  1.00  0.00     0.274 HD
ATOM    917  HZ2 LYS A  99      17.406  57.539  44.410  1.00  0.00     0.274 HD
ATOM    918  HZ3 LYS A  99      16.090  58.362  44.238  1.00  0.00     0.274 HD
ATOM    919  N   THR A 100      11.698  51.851  45.727  1.00 15.07    -0.344 N 
ATOM    920  HN  THR A 100      11.067  52.600  45.440  1.00  0.00     0.163 HD
ATOM    921  CA  THR A 100      11.309  51.057  46.895  1.00 12.95     0.205 C 
ATOM    922  C   THR A 100      10.949  49.644  46.454  1.00 14.79     0.243 C 
ATOM    923  O   THR A 100      11.251  48.576  47.069  1.00 14.03    -0.271 OA
ATOM    924  CB  THR A 100      10.204  51.701  47.734  1.00 17.37     0.146 C 
ATOM    925  CG2 THR A 100       9.745  50.815  48.911  1.00 17.48     0.042 C 
ATOM    926  OG1 THR A 100      10.668  52.941  48.338  1.00 24.51    -0.393 OA
ATOM    927  HG1 THR A 100       9.982  53.341  48.859  1.00  0.00     0.210 HD
ATOM    928  N   LEU A 101      10.282  49.639  45.256  1.00 14.09    -0.346 N 
ATOM    929  HN  LEU A 101      10.049  50.513  44.785  1.00  0.00     0.163 HD
ATOM    930  CA  LEU A 101       9.903  48.322  44.655  1.00 13.24     0.177 C 
ATOM    931  C   LEU A 101      11.133  47.509  44.212  1.00 13.18     0.241 C 
ATOM    932  O   LEU A 101      11.354  46.299  44.482  1.00 13.51    -0.271 OA
ATOM    933  CB  LEU A 101       8.836  48.481  43.539  1.00 14.23     0.038 C 
ATOM    934  CG  LEU A 101       8.508  47.166  42.782  1.00 14.47    -0.020 C 
ATOM    935  CD1 LEU A 101       7.805  46.147  43.683  1.00 14.84     0.009 C 
ATOM    936  CD2 LEU A 101       7.532  47.497  41.651  1.00 17.08     0.009 C 
ATOM    937  N   ARG A 102      12.060  48.143  43.511  1.00 12.14    -0.346 N 
ATOM    938  HN  ARG A 102      11.852  49.111  43.268  1.00  0.00     0.163 HD
ATOM    939  CA  ARG A 102      13.312  47.641  43.054  1.00 14.55     0.176 C 
ATOM    940  C   ARG A 102      14.087  47.003  44.238  1.00 15.47     0.241 C 
ATOM    941  O   ARG A 102      14.559  45.864  44.158  1.00 12.16    -0.271 OA
ATOM    942  CB  ARG A 102      14.175  48.738  42.383  1.00 11.27     0.036 C 
ATOM    943  CG  ARG A 102      15.487  48.043  41.970  1.00 12.06     0.023 C 
ATOM    944  CD  ARG A 102      16.473  48.853  41.181  1.00 21.70     0.138 C 
ATOM    945  NE  ARG A 102      16.875  50.128  41.673  1.00 26.16    -0.227 N 
ATOM    946  HE  ARG A 102      16.674  50.291  42.660  1.00  0.00     0.177 HD
ATOM    947  CZ  ARG A 102      17.485  51.162  41.033  1.00 32.67     0.665 C 
ATOM    948  NH1 ARG A 102      17.889  51.218  39.758  1.00 21.79    -0.235 N 
ATOM    949 1HH1 ARG A 102      18.346  51.993  39.278  1.00  0.00     0.174 HD
ATOM    950 2HH1 ARG A 102      17.750  50.383  39.189  1.00  0.00     0.174 HD
ATOM    951  NH2 ARG A 102      17.670  52.271  41.789  1.00 29.79    -0.235 N 
ATOM    952 1HH2 ARG A 102      18.127  53.046  41.309  1.00  0.00     0.174 HD
ATOM    953 2HH2 ARG A 102      17.362  52.228  42.761  1.00  0.00     0.174 HD
ATOM    954  N   LEU A 103      14.095  47.767  45.363  1.00 13.75    -0.346 N 
ATOM    955  HN  LEU A 103      13.613  48.666  45.382  1.00  0.00     0.163 HD
ATOM    956  CA  LEU A 103      14.814  47.273  46.559  1.00 14.49     0.177 C 
ATOM    957  C   LEU A 103      14.162  46.062  47.154  1.00 12.44     0.241 C 
ATOM    958  O   LEU A 103      14.987  45.253  47.571  1.00 15.24    -0.271 OA
ATOM    959  CB  LEU A 103      14.825  48.390  47.611  1.00 20.16     0.038 C 
ATOM    960  CG  LEU A 103      16.020  48.313  48.581  1.00 41.45    -0.020 C 
ATOM    961  CD1 LEU A 103      17.268  48.622  47.739  1.00 44.91     0.009 C 
ATOM    962  CD2 LEU A 103      15.900  49.369  49.688  1.00 40.27     0.009 C 
ATOM    963  N   ARG A 104      12.840  46.004  47.168  1.00 11.08    -0.346 N 
ATOM    964  HN  ARG A 104      12.287  46.771  46.785  1.00  0.00     0.163 HD
ATOM    965  CA  ARG A 104      12.169  44.813  47.746  1.00 12.92     0.176 C 
ATOM    966  C   ARG A 104      12.471  43.560  46.912  1.00 15.00     0.241 C 
ATOM    967  O   ARG A 104      12.717  42.481  47.437  1.00 12.35    -0.271 OA
ATOM    968  CB  ARG A 104      10.690  45.156  47.750  1.00 15.34     0.036 C 
ATOM    969  CG  ARG A 104       9.629  44.191  48.229  1.00 15.71     0.023 C 
ATOM    970  CD  ARG A 104       9.612  44.142  49.745  1.00 19.20     0.138 C 
ATOM    971  NE  ARG A 104       8.533  43.413  50.416  1.00 16.07    -0.227 N 
ATOM    972  HE  ARG A 104       7.703  43.188  49.867  1.00  0.00     0.177 HD
ATOM    973  CZ  ARG A 104       8.554  43.021  51.691  1.00 16.33     0.665 C 
ATOM    974  NH1 ARG A 104       9.571  43.205  52.518  1.00 18.24    -0.235 N 
ATOM    975 1HH1 ARG A 104      10.427  43.651  52.188  1.00  0.00     0.174 HD
ATOM    976 2HH1 ARG A 104       9.587  42.905  53.493  1.00  0.00     0.174 HD
ATOM    977  NH2 ARG A 104       7.447  42.445  52.117  1.00 16.47    -0.235 N 
ATOM    978 1HH2 ARG A 104       6.663  42.303  51.480  1.00  0.00     0.174 HD
ATOM    979 2HH2 ARG A 104       7.463  42.145  53.092  1.00  0.00     0.174 HD
ATOM    980  N   LEU A 105      12.394  43.652  45.577  1.00 15.32    -0.346 N 
ATOM    981  HN  LEU A 105      12.129  44.539  45.149  1.00  0.00     0.163 HD
ATOM    982  CA  LEU A 105      12.690  42.477  44.710  1.00 10.83     0.177 C 
ATOM    983  C   LEU A 105      14.176  42.134  44.829  1.00 12.07     0.241 C 
ATOM    984  O   LEU A 105      14.465  40.911  44.835  1.00 15.98    -0.271 OA
ATOM    985  CB  LEU A 105      12.425  42.868  43.246  1.00 11.79     0.038 C 
ATOM    986  CG  LEU A 105      10.999  43.400  42.938  1.00 10.87    -0.020 C 
ATOM    987  CD1 LEU A 105      10.912  43.713  41.419  1.00 10.44     0.009 C 
ATOM    988  CD2 LEU A 105       9.965  42.302  43.247  1.00 15.53     0.009 C 
ATOM    989  N   ARG A 106      15.103  43.085  44.916  1.00 12.53    -0.346 N 
ATOM    990  HN  ARG A 106      14.831  44.068  44.903  1.00  0.00     0.163 HD
ATOM    991  CA  ARG A 106      16.506  42.717  45.030  1.00 13.16     0.180 C 
ATOM    992  C   ARG A 106      16.814  42.028  46.358  1.00 16.37     0.241 C 
ATOM    993  O   ARG A 106      17.479  41.009  46.468  1.00 15.48    -0.271 OA
ATOM    994  CB  ARG A 106      17.328  43.997  44.935  1.00 15.93     0.021 C 
ATOM    995  CG AARG A 106      18.759  43.714  44.504  0.50 15.86     0.027 C 
ATOM    996  CG BARG A 106      18.813  43.954  45.185  0.50 11.65     0.027 C 
ATOM    997  CD AARG A 106      19.615  44.955  44.592  0.50 17.70     0.138 C 
ATOM    998  CD BARG A 106      19.293  45.382  45.470  0.50 11.08     0.138 C 
ATOM    999  NE AARG A 106      21.012  44.809  44.950  0.50 23.41    -0.227 N 
ATOM   1000  HE AARG A 106      21.259  43.943  45.429  1.00  0.00     0.177 HD
ATOM   1001  NE BARG A 106      19.230  46.277  44.338  0.50 17.97    -0.227 N 
ATOM   1002  HE BARG A 106      19.058  45.815  43.445  1.00  0.00     0.177 HD
ATOM   1003  CZ AARG A 106      22.014  45.657  44.735  0.50 23.04     0.665 C 
ATOM   1004  CZ BARG A 106      19.358  47.607  44.256  0.50 20.51     0.665 C 
ATOM   1005  NH1AARG A 106      21.718  46.796  44.139  0.50 23.02    -0.235 N 
ATOM   1006 1HH1AARG A 106      22.486  47.446  43.974  1.00  0.00     0.174 HD
ATOM   1007 2HH1AARG A 106      20.749  46.950  43.859  1.00  0.00     0.174 HD
ATOM   1008  NH1BARG A 106      19.567  48.369  45.326  0.50 25.45    -0.235 N 
ATOM   1009 1HH1BARG A 106      19.665  49.382  45.264  1.00  0.00     0.174 HD
ATOM   1010 2HH1BARG A 106      19.630  47.950  46.254  1.00  0.00     0.174 HD
ATOM   1011  NH2AARG A 106      23.286  45.455  45.102  0.50 25.88    -0.235 N 
ATOM   1012 1HH2AARG A 106      24.054  46.105  44.937  1.00  0.00     0.174 HD
ATOM   1013 2HH2AARG A 106      23.515  44.574  45.563  1.00  0.00     0.174 HD
ATOM   1014  NH2BARG A 106      19.276  48.149  43.057  0.50 10.08    -0.235 N 
ATOM   1015 1HH2BARG A 106      19.374  49.162  42.995  1.00  0.00     0.174 HD
ATOM   1016 2HH2BARG A 106      19.116  47.565  42.236  1.00  0.00     0.174 HD
ATOM   1017  N   ARG A 107      16.250  42.448  47.482  1.00 17.05    -0.346 N 
ATOM   1018  HN  ARG A 107      15.568  43.203  47.405  1.00  0.00     0.163 HD
ATOM   1019  CA  ARG A 107      16.515  41.932  48.808  1.00 18.54     0.176 C 
ATOM   1020  C   ARG A 107      15.791  40.666  49.188  1.00 18.65     0.241 C 
ATOM   1021  O   ARG A 107      16.369  39.947  49.994  1.00 22.64    -0.271 OA
ATOM   1022  CB  ARG A 107      16.110  42.949  49.940  1.00 24.05     0.036 C 
ATOM   1023  CG  ARG A 107      16.990  44.185  49.798  1.00 31.12     0.023 C 
ATOM   1024  CD  ARG A 107      16.612  45.392  50.621  1.00 50.73     0.138 C 
ATOM   1025  NE  ARG A 107      17.674  46.405  50.720  1.00 61.33    -0.227 N 
ATOM   1026  HE  ARG A 107      18.491  46.339  50.113  1.00  0.00     0.177 HD
ATOM   1027  CZ  ARG A 107      17.582  47.417  51.600  1.00 67.24     0.665 C 
ATOM   1028  NH1 ARG A 107      16.512  47.498  52.389  1.00 65.45    -0.235 N 
ATOM   1029 1HH1 ARG A 107      15.755  46.815  52.365  1.00  0.00     0.174 HD
ATOM   1030 2HH1 ARG A 107      16.442  48.266  53.057  1.00  0.00     0.174 HD
ATOM   1031  NH2 ARG A 107      18.571  48.310  51.632  1.00 69.38    -0.235 N 
ATOM   1032 1HH2 ARG A 107      19.390  48.248  51.028  1.00  0.00     0.174 HD
ATOM   1033 2HH2 ARG A 107      18.501  49.078  52.300  1.00  0.00     0.174 HD
ATOM   1034  N   CYS A 108      14.627  40.426  48.643  1.00 14.83    -0.345 N 
ATOM   1035  HN  CYS A 108      14.270  41.039  47.910  1.00  0.00     0.163 HD
ATOM   1036  CA  CYS A 108      13.843  39.285  49.083  1.00 15.67     0.186 C 
ATOM   1037  C   CYS A 108      13.758  38.119  48.142  1.00 14.94     0.242 C 
ATOM   1038  O   CYS A 108      13.162  38.093  47.053  1.00 12.68    -0.271 OA
ATOM   1039  CB  CYS A 108      12.403  39.799  49.381  1.00 11.75     0.121 C 
ATOM   1040  SG  CYS A 108      12.372  41.078  50.680  1.00 17.30    -0.095 SA
ATOM   1041  N   HIS A 109      14.376  37.009  48.586  1.00 13.38    -0.346 N 
ATOM   1042  HN  HIS A 109      14.940  37.072  49.433  1.00  0.00     0.163 HD
ATOM   1043  CA  HIS A 109      14.276  35.718  47.910  1.00 11.40     0.182 C 
ATOM   1044  C   HIS A 109      14.542  35.717  46.406  1.00 12.96     0.241 C 
ATOM   1045  O   HIS A 109      13.849  35.030  45.665  1.00 14.24    -0.271 OA
ATOM   1046  CB  HIS A 109      12.919  35.006  48.194  1.00 14.79     0.093 C 
ATOM   1047  CG  HIS A 109      12.810  34.571  49.653  1.00 16.25     0.028 A 
ATOM   1048  CD2 HIS A 109      12.329  35.214  50.749  1.00 21.61     0.114 A 
ATOM   1049  ND1 HIS A 109      13.273  33.359  50.100  1.00 15.60    -0.354 N 
ATOM   1050  HD1 HIS A 109      13.716  32.649  49.517  1.00  0.00     0.166 HD
ATOM   1051  CE1 HIS A 109      13.059  33.249  51.404  1.00 15.95     0.180 A 
ATOM   1052  NE2 HIS A 109      12.554  34.400  51.822  1.00 18.97    -0.360 N 
ATOM   1053  HE2 HIS A 109      12.363  34.641  52.795  1.00  0.00     0.166 HD
ATOM   1054  N   ARG A 110      15.644  36.385  46.031  1.00 13.17    -0.346 N 
ATOM   1055  HN  ARG A 110      16.152  36.966  46.697  1.00  0.00     0.163 HD
ATOM   1056  CA  ARG A 110      16.106  36.261  44.631  1.00 13.69     0.176 C 
ATOM   1057  C   ARG A 110      15.132  36.663  43.524  1.00 15.03     0.241 C 
ATOM   1058  O   ARG A 110      15.044  36.124  42.391  1.00 15.41    -0.271 OA
ATOM   1059  CB  ARG A 110      16.599  34.797  44.428  1.00 14.16     0.036 C 
ATOM   1060  CG  ARG A 110      17.623  34.383  45.489  1.00 14.05     0.023 C 
ATOM   1061  CD  ARG A 110      17.703  32.873  45.567  1.00 16.64     0.138 C 
ATOM   1062  NE  ARG A 110      18.729  32.589  46.586  1.00 21.61    -0.227 N 
ATOM   1063  HE  ARG A 110      19.072  33.396  47.107  1.00  0.00     0.177 HD
ATOM   1064  CZ  ARG A 110      19.269  31.408  46.916  1.00 20.61     0.665 C 
ATOM   1065  NH1 ARG A 110      18.932  30.304  46.268  1.00 16.36    -0.235 N 
ATOM   1066 1HH1 ARG A 110      18.293  30.368  45.476  1.00  0.00     0.174 HD
ATOM   1067 2HH1 ARG A 110      19.343  29.405  46.519  1.00  0.00     0.174 HD
ATOM   1068  NH2 ARG A 110      20.108  31.324  47.956  1.00 21.65    -0.235 N 
ATOM   1069 1HH2 ARG A 110      20.368  32.175  48.455  1.00  0.00     0.174 HD
ATOM   1070 2HH2 ARG A 110      20.519  30.425  48.207  1.00  0.00     0.174 HD
ATOM   1071  N   PHE A 111      14.282  37.672  43.835  1.00 14.17    -0.346 N 
ATOM   1072  HN  PHE A 111      14.306  38.092  44.764  1.00  0.00     0.163 HD
ATOM   1073  CA  PHE A 111      13.323  38.162  42.829  1.00 15.32     0.180 C 
ATOM   1074  C   PHE A 111      13.961  39.071  41.792  1.00 14.68     0.241 C 
ATOM   1075  O   PHE A 111      13.318  39.415  40.782  1.00 17.65    -0.271 OA
ATOM   1076  CB  PHE A 111      12.109  38.813  43.516  1.00 11.37     0.073 C 
ATOM   1077  CG  PHE A 111      10.969  37.868  43.848  1.00 13.87    -0.056 A 
ATOM   1078  CD1 PHE A 111      11.138  36.612  44.445  1.00 17.20     0.007 A 
ATOM   1079  CD2 PHE A 111       9.656  38.270  43.616  1.00 18.58     0.007 A 
ATOM   1080  CE1 PHE A 111      10.062  35.775  44.772  1.00 15.97     0.001 A 
ATOM   1081  CE2 PHE A 111       8.585  37.424  43.868  1.00 15.93     0.001 A 
ATOM   1082  CZ  PHE A 111       8.775  36.207  44.484  1.00 17.49     0.000 A 
ATOM   1083  N   LEU A 112      15.202  39.556  41.920  1.00 16.47    -0.346 N 
ATOM   1084  HN  LEU A 112      15.727  39.318  42.762  1.00  0.00     0.163 HD
ATOM   1085  CA  LEU A 112      15.866  40.430  40.897  1.00 18.02     0.177 C 
ATOM   1086  C   LEU A 112      17.362  40.047  40.976  1.00 13.72     0.243 C 
ATOM   1087  O   LEU A 112      18.293  40.744  41.381  1.00 15.27    -0.271 OA
ATOM   1088  CB  LEU A 112      15.656  41.922  41.261  1.00 12.87     0.038 C 
ATOM   1089  CG  LEU A 112      15.851  42.870  40.051  1.00 11.78    -0.020 C 
ATOM   1090  CD1 LEU A 112      14.701  42.721  39.063  1.00 12.14     0.009 C 
ATOM   1091  CD2 LEU A 112      15.899  44.265  40.639  1.00 14.27     0.009 C 
ATOM   1092  N   PRO A 113      17.583  38.758  40.631  1.00 15.73    -0.337 N 
ATOM   1093  CA  PRO A 113      18.901  38.135  40.831  1.00 18.08     0.179 C 
ATOM   1094  C   PRO A 113      20.060  38.747  40.078  1.00 20.89     0.241 C 
ATOM   1095  O   PRO A 113      21.212  38.864  40.504  1.00 20.98    -0.271 OA
ATOM   1096  CB  PRO A 113      18.538  36.658  40.624  1.00 18.82     0.037 C 
ATOM   1097  CG  PRO A 113      17.484  36.724  39.569  1.00 17.22     0.022 C 
ATOM   1098  CD  PRO A 113      16.589  37.808  40.129  1.00 17.34     0.127 C 
ATOM   1099  N   CYS A 114      19.735  39.295  38.911  1.00 17.89    -0.345 N 
ATOM   1100  HN  CYS A 114      18.768  39.238  38.593  1.00  0.00     0.163 HD
ATOM   1101  CA  CYS A 114      20.714  39.975  38.070  1.00 18.72     0.186 C 
ATOM   1102  C   CYS A 114      21.246  41.160  38.854  1.00 20.72     0.241 C 
ATOM   1103  O   CYS A 114      22.280  41.657  38.384  1.00 23.82    -0.271 OA
ATOM   1104  CB  CYS A 114      20.116  40.302  36.689  1.00 14.11     0.121 C 
ATOM   1105  SG  CYS A 114      18.788  41.551  36.744  1.00 17.62    -0.095 SA
ATOM   1106  N   GLU A 115      20.657  41.643  39.963  1.00 18.02    -0.346 N 
ATOM   1107  HN  GLU A 115      19.799  41.210  40.305  1.00  0.00     0.163 HD
ATOM   1108  CA  GLU A 115      21.225  42.776  40.685  1.00 18.75     0.177 C 
ATOM   1109  C   GLU A 115      21.936  42.375  41.983  1.00 20.85     0.241 C 
ATOM   1110  O   GLU A 115      22.471  43.218  42.721  1.00 23.01    -0.271 OA
ATOM   1111  CB  GLU A 115      20.254  43.949  40.967  1.00 18.60     0.045 C 
ATOM   1112  CG  GLU A 115      19.801  44.652  39.675  1.00 18.55     0.116 C 
ATOM   1113  CD  GLU A 115      19.089  45.955  39.838  1.00 28.32     0.172 C 
ATOM   1114  OE1 GLU A 115      19.005  46.367  41.018  1.00 34.56    -0.648 OA
ATOM   1115  OE2 GLU A 115      18.568  46.624  38.914  1.00 21.70    -0.648 OA
ATOM   1116  N   ASN A 116      21.903  41.077  42.303  1.00 21.17    -0.346 N 
ATOM   1117  HN  ASN A 116      21.417  40.399  41.716  1.00  0.00     0.163 HD
ATOM   1118  CA  ASN A 116      22.601  40.659  43.545  1.00 22.23     0.185 C 
ATOM   1119  C   ASN A 116      24.078  40.411  43.215  1.00 22.59     0.241 C 
ATOM   1120  O   ASN A 116      24.497  40.197  42.065  1.00 23.05    -0.271 OA
ATOM   1121  CB  ASN A 116      22.018  39.390  44.130  1.00 18.33     0.137 C 
ATOM   1122  CG  ASN A 116      20.564  39.545  44.522  1.00 15.12     0.217 C 
ATOM   1123  ND2 ASN A 116      20.173  40.590  45.183  1.00 16.36    -0.370 N 
ATOM   1124 1HD2 ASN A 116      20.787  41.362  45.442  1.00  0.00     0.159 HD
ATOM   1125 2HD2 ASN A 116      19.193  40.694  45.447  1.00  0.00     0.159 HD
ATOM   1126  OD1 ASN A 116      19.842  38.637  44.217  1.00 21.34    -0.274 OA
ATOM   1127  N   LYS A 117      24.926  40.492  44.235  1.00 24.47    -0.346 N 
ATOM   1128  HN  LYS A 117      24.555  40.681  45.166  1.00  0.00     0.163 HD
ATOM   1129  CA  LYS A 117      26.362  40.322  44.076  1.00 22.88     0.176 C 
ATOM   1130  C   LYS A 117      26.827  39.105  44.870  1.00 18.68     0.241 C 
ATOM   1131  O   LYS A 117      26.264  38.767  45.896  1.00 20.14    -0.271 OA
ATOM   1132  CB  LYS A 117      27.152  41.469  44.728  1.00 28.58     0.035 C 
ATOM   1133  CG  LYS A 117      26.475  42.827  44.701  1.00 39.63     0.004 C 
ATOM   1134  CD  LYS A 117      26.542  43.401  43.292  1.00 38.99     0.027 C 
ATOM   1135  CE  LYS A 117      27.811  42.819  42.663  1.00 44.58     0.229 C 
ATOM   1136  NZ  LYS A 117      28.492  43.848  41.848  1.00 51.79    -0.079 N 
ATOM   1137  HZ1 LYS A 117      29.337  43.460  41.429  1.00  0.00     0.274 HD
ATOM   1138  HZ2 LYS A 117      28.685  44.694  42.385  1.00  0.00     0.274 HD
ATOM   1139  HZ3 LYS A 117      27.871  44.254  41.148  1.00  0.00     0.274 HD
ATOM   1140  N   SER A 118      27.822  38.449  44.312  1.00 18.33    -0.344 N 
ATOM   1141  HN  SER A 118      28.175  38.753  43.405  1.00  0.00     0.163 HD
ATOM   1142  CA  SER A 118      28.426  37.303  44.961  1.00 14.91     0.200 C 
ATOM   1143  C   SER A 118      29.198  37.697  46.247  1.00 14.80     0.243 C 
ATOM   1144  O   SER A 118      30.119  38.496  46.332  1.00 16.56    -0.271 OA
ATOM   1145  CB  SER A 118      29.488  36.740  43.976  1.00 19.19     0.199 C 
ATOM   1146  OG  SER A 118      30.255  35.695  44.606  1.00 18.85    -0.398 OA
ATOM   1147  HG  SER A 118      30.904  35.351  44.004  1.00  0.00     0.209 HD
ATOM   1148  N   LYS A 119      28.776  37.075  47.354  1.00 18.99    -0.346 N 
ATOM   1149  HN  LYS A 119      27.986  36.433  47.298  1.00  0.00     0.163 HD
ATOM   1150  CA  LYS A 119      29.425  37.299  48.637  1.00 17.74     0.176 C 
ATOM   1151  C   LYS A 119      30.808  36.616  48.572  1.00 16.87     0.241 C 
ATOM   1152  O   LYS A 119      31.705  37.216  49.167  1.00 18.16    -0.271 OA
ATOM   1153  CB  LYS A 119      28.596  36.560  49.675  1.00 26.49     0.035 C 
ATOM   1154  CG  LYS A 119      28.771  37.148  51.069  1.00 42.11     0.004 C 
ATOM   1155  CD  LYS A 119      27.915  36.346  52.046  1.00 53.88     0.027 C 
ATOM   1156  CE  LYS A 119      28.582  35.123  52.653  1.00 60.64     0.229 C 
ATOM   1157  NZ  LYS A 119      28.888  34.041  51.668  1.00 67.80    -0.079 N 
ATOM   1158  HZ1 LYS A 119      29.336  33.220  52.075  1.00  0.00     0.274 HD
ATOM   1159  HZ2 LYS A 119      29.447  34.407  50.897  1.00  0.00     0.274 HD
ATOM   1160  HZ3 LYS A 119      28.046  33.773  51.159  1.00  0.00     0.274 HD
ATOM   1161  N   ALA A 120      30.918  35.450  47.895  1.00 16.96    -0.346 N 
ATOM   1162  HN  ALA A 120      30.128  34.997  47.435  1.00  0.00     0.163 HD
ATOM   1163  CA  ALA A 120      32.298  34.887  47.882  1.00 18.02     0.172 C 
ATOM   1164  C   ALA A 120      33.259  35.819  47.121  1.00 17.98     0.240 C 
ATOM   1165  O   ALA A 120      34.441  35.975  47.450  1.00 18.38    -0.271 OA
ATOM   1166  CB  ALA A 120      32.286  33.531  47.174  1.00 14.59     0.042 C 
ATOM   1167  N   VAL A 121      32.807  36.507  46.066  1.00 16.71    -0.346 N 
ATOM   1168  HN  VAL A 121      31.836  36.405  45.770  1.00  0.00     0.163 HD
ATOM   1169  CA  VAL A 121      33.713  37.418  45.325  1.00 18.21     0.180 C 
ATOM   1170  C   VAL A 121      34.122  38.585  46.203  1.00 17.60     0.241 C 
ATOM   1171  O   VAL A 121      35.262  39.057  46.101  1.00 17.28    -0.271 OA
ATOM   1172  CB  VAL A 121      33.119  37.887  43.959  1.00 13.88     0.009 C 
ATOM   1173  CG1 VAL A 121      33.875  39.052  43.303  1.00 14.88     0.012 C 
ATOM   1174  CG2 VAL A 121      33.003  36.696  43.006  1.00 13.78     0.012 C 
ATOM   1175  N   GLU A 122      33.188  39.140  46.988  1.00 17.70    -0.346 N 
ATOM   1176  HN  GLU A 122      32.237  38.772  46.962  1.00  0.00     0.163 HD
ATOM   1177  CA  GLU A 122      33.493  40.263  47.885  1.00 18.15     0.177 C 
ATOM   1178  C   GLU A 122      34.549  39.887  48.916  1.00 17.35     0.241 C 
ATOM   1179  O   GLU A 122      35.516  40.614  49.138  1.00 17.98    -0.271 OA
ATOM   1180  CB  GLU A 122      32.168  40.592  48.572  1.00 25.56     0.045 C 
ATOM   1181  CG  GLU A 122      32.147  41.572  49.717  1.00 37.75     0.116 C 
ATOM   1182  CD  GLU A 122      30.748  41.869  50.253  1.00 45.90     0.172 C 
ATOM   1183  OE1 GLU A 122      30.039  41.050  50.880  1.00 46.99    -0.648 OA
ATOM   1184  OE2 GLU A 122      30.333  43.025  49.994  1.00 48.54    -0.648 OA
ATOM   1185  N   GLN A 123      34.467  38.679  49.467  1.00 17.28    -0.346 N 
ATOM   1186  HN  GLN A 123      33.686  38.080  49.200  1.00  0.00     0.163 HD
ATOM   1187  CA  GLN A 123      35.439  38.160  50.439  1.00 21.09     0.177 C 
ATOM   1188  C   GLN A 123      36.834  37.951  49.853  1.00 24.15     0.241 C 
ATOM   1189  O   GLN A 123      37.840  38.326  50.448  1.00 26.01    -0.271 OA
ATOM   1190  CB  GLN A 123      35.019  36.820  51.012  1.00 19.44     0.044 C 
ATOM   1191  CG  GLN A 123      33.785  37.033  51.887  1.00 25.44     0.105 C 
ATOM   1192  CD  GLN A 123      33.049  35.752  52.215  1.00 34.30     0.215 C 
ATOM   1193  NE2 GLN A 123      33.331  34.582  51.657  1.00 32.95    -0.370 N 
ATOM   1194 1HE2 GLN A 123      34.076  34.534  50.962  1.00  0.00     0.159 HD
ATOM   1195 2HE2 GLN A 123      32.835  33.719  51.878  1.00  0.00     0.159 HD
ATOM   1196  OE1 GLN A 123      32.136  35.811  53.067  1.00 45.29    -0.274 OA
ATOM   1197  N   VAL A 124      36.952  37.357  48.653  1.00 21.98    -0.346 N 
ATOM   1198  HN  VAL A 124      36.111  36.994  48.204  1.00  0.00     0.163 HD
ATOM   1199  CA  VAL A 124      38.228  37.209  47.966  1.00 20.38     0.180 C 
ATOM   1200  C   VAL A 124      38.797  38.601  47.709  1.00 20.57     0.241 C 
ATOM   1201  O   VAL A 124      39.993  38.872  47.845  1.00 17.94    -0.271 OA
ATOM   1202  CB  VAL A 124      37.980  36.569  46.578  1.00 24.58     0.009 C 
ATOM   1203  CG1 VAL A 124      39.161  36.740  45.625  1.00 20.96     0.012 C 
ATOM   1204  CG2 VAL A 124      37.674  35.091  46.730  1.00 20.05     0.012 C 
ATOM   1205  N   LYS A 125      37.989  39.562  47.217  1.00 22.06    -0.346 N 
ATOM   1206  HN  LYS A 125      37.009  39.343  47.037  1.00  0.00     0.163 HD
ATOM   1207  CA  LYS A 125      38.480  40.910  46.934  1.00 20.32     0.176 C 
ATOM   1208  C   LYS A 125      38.920  41.569  48.244  1.00 19.60     0.241 C 
ATOM   1209  O   LYS A 125      39.893  42.293  48.209  1.00 23.90    -0.271 OA
ATOM   1210  CB  LYS A 125      37.432  41.769  46.245  1.00 21.43     0.035 C 
ATOM   1211  CG  LYS A 125      37.212  41.369  44.768  1.00 21.09     0.004 C 
ATOM   1212  CD  LYS A 125      36.176  42.347  44.202  1.00 22.94     0.027 C 
ATOM   1213  CE  LYS A 125      36.087  42.248  42.682  1.00 27.28     0.229 C 
ATOM   1214  NZ  LYS A 125      35.012  43.143  42.140  1.00 26.69    -0.079 N 
ATOM   1215  HZ1 LYS A 125      34.953  43.077  41.124  1.00  0.00     0.274 HD
ATOM   1216  HZ2 LYS A 125      35.139  44.108  42.446  1.00  0.00     0.274 HD
ATOM   1217  HZ3 LYS A 125      34.111  42.956  42.581  1.00  0.00     0.274 HD
ATOM   1218  N   ASN A 126      38.309  41.284  49.361  1.00 22.92    -0.346 N 
ATOM   1219  HN  ASN A 126      37.537  40.618  49.326  1.00  0.00     0.163 HD
ATOM   1220  CA  ASN A 126      38.660  41.858  50.662  1.00 25.63     0.185 C 
ATOM   1221  C   ASN A 126      40.005  41.327  51.088  1.00 23.34     0.241 C 
ATOM   1222  O   ASN A 126      40.925  42.084  51.403  1.00 26.15    -0.271 OA
ATOM   1223  CB  ASN A 126      37.553  41.461  51.658  1.00 32.99     0.137 C 
ATOM   1224  CG  ASN A 126      36.423  42.492  51.651  1.00 47.17     0.217 C 
ATOM   1225  ND2 ASN A 126      35.280  42.145  52.252  1.00 48.85    -0.370 N 
ATOM   1226 1HD2 ASN A 126      35.183  41.231  52.694  1.00  0.00     0.159 HD
ATOM   1227 2HD2 ASN A 126      34.527  42.832  52.247  1.00  0.00     0.159 HD
ATOM   1228  OD1 ASN A 126      36.542  43.610  51.110  1.00 48.56    -0.274 OA
ATOM   1229  N   ALA A 127      40.184  40.025  51.029  1.00 20.42    -0.346 N 
ATOM   1230  HN  ALA A 127      39.399  39.448  50.727  1.00  0.00     0.163 HD
ATOM   1231  CA  ALA A 127      41.430  39.357  51.367  1.00 19.79     0.172 C 
ATOM   1232  C   ALA A 127      42.561  39.765  50.432  1.00 19.33     0.240 C 
ATOM   1233  O   ALA A 127      43.689  39.894  50.909  1.00 21.50    -0.271 OA
ATOM   1234  CB  ALA A 127      41.309  37.835  51.329  1.00 22.05     0.042 C 
ATOM   1235  N   PHE A 128      42.387  39.920  49.128  1.00 19.27    -0.346 N 
ATOM   1236  HN  PHE A 128      41.446  39.751  48.772  1.00  0.00     0.163 HD
ATOM   1237  CA  PHE A 128      43.384  40.302  48.157  1.00 17.96     0.180 C 
ATOM   1238  C   PHE A 128      43.924  41.691  48.466  1.00 21.46     0.241 C 
ATOM   1239  O   PHE A 128      45.101  41.995  48.402  1.00 22.95    -0.271 OA
ATOM   1240  CB  PHE A 128      42.762  40.328  46.754  1.00 18.44     0.073 C 
ATOM   1241  CG  PHE A 128      43.455  41.046  45.652  1.00 21.59    -0.056 A 
ATOM   1242  CD1 PHE A 128      44.469  40.432  44.926  1.00 18.04     0.007 A 
ATOM   1243  CD2 PHE A 128      43.061  42.343  45.302  1.00 22.22     0.007 A 
ATOM   1244  CE1 PHE A 128      45.087  41.126  43.908  1.00 19.61     0.001 A 
ATOM   1245  CE2 PHE A 128      43.678  43.015  44.248  1.00 20.68     0.001 A 
ATOM   1246  CZ  PHE A 128      44.692  42.399  43.549  1.00 16.03     0.000 A 
ATOM   1247  N   ASN A 129      43.004  42.592  48.738  1.00 24.39    -0.346 N 
ATOM   1248  HN  ASN A 129      42.019  42.327  48.729  1.00  0.00     0.163 HD
ATOM   1249  CA  ASN A 129      43.382  43.977  49.055  1.00 28.01     0.185 C 
ATOM   1250  C   ASN A 129      44.206  43.941  50.338  1.00 29.41     0.241 C 
ATOM   1251  O   ASN A 129      45.303  44.510  50.295  1.00 32.87    -0.271 OA
ATOM   1252  CB  ASN A 129      42.164  44.881  49.210  1.00 30.04     0.137 C 
ATOM   1253  CG  ASN A 129      41.489  45.136  47.882  1.00 29.62     0.217 C 
ATOM   1254  ND2 ASN A 129      40.179  44.975  47.783  1.00 41.02    -0.370 N 
ATOM   1255 1HD2 ASN A 129      39.660  44.656  48.601  1.00  0.00     0.159 HD
ATOM   1256 2HD2 ASN A 129      39.723  45.147  46.887  1.00  0.00     0.159 HD
ATOM   1257  OD1 ASN A 129      42.114  45.520  46.898  1.00 37.79    -0.274 OA
ATOM   1258  N   LYS A 130      43.849  43.259  51.409  1.00 27.31    -0.346 N 
ATOM   1259  HN  LYS A 130      42.970  42.742  51.446  1.00  0.00     0.163 HD
ATOM   1260  CA  LYS A 130      44.775  43.280  52.540  1.00 29.56     0.176 C 
ATOM   1261  C   LYS A 130      46.146  42.694  52.272  1.00 33.24     0.241 C 
ATOM   1262  O   LYS A 130      47.040  43.031  53.078  1.00 36.51    -0.271 OA
ATOM   1263  CB  LYS A 130      44.190  42.557  53.755  1.00 33.56     0.035 C 
ATOM   1264  CG  LYS A 130      42.800  43.011  54.139  1.00 38.84     0.004 C 
ATOM   1265  CD  LYS A 130      42.204  42.053  55.157  1.00 48.47     0.027 C 
ATOM   1266  CE  LYS A 130      40.948  42.696  55.753  1.00 58.69     0.229 C 
ATOM   1267  NZ  LYS A 130      40.230  41.817  56.729  1.00 64.22    -0.079 N 
ATOM   1268  HZ1 LYS A 130      39.394  42.245  57.126  1.00  0.00     0.274 HD
ATOM   1269  HZ2 LYS A 130      40.862  41.507  57.468  1.00  0.00     0.274 HD
ATOM   1270  HZ3 LYS A 130      40.008  40.916  56.306  1.00  0.00     0.274 HD
ATOM   1271  N   LEU A 131      46.436  41.836  51.288  1.00 32.33    -0.346 N 
ATOM   1272  HN  LEU A 131      45.689  41.555  50.652  1.00  0.00     0.163 HD
ATOM   1273  CA  LEU A 131      47.768  41.283  51.081  1.00 28.73     0.177 C 
ATOM   1274  C   LEU A 131      48.646  42.245  50.276  1.00 30.11     0.241 C 
ATOM   1275  O   LEU A 131      49.833  42.021  50.038  1.00 29.16    -0.271 OA
ATOM   1276  CB  LEU A 131      47.712  40.042  50.157  1.00 23.94     0.038 C 
ATOM   1277  CG  LEU A 131      47.048  38.822  50.768  1.00 21.47    -0.020 C 
ATOM   1278  CD1 LEU A 131      46.849  37.688  49.790  1.00 21.27     0.009 C 
ATOM   1279  CD2 LEU A 131      47.864  38.298  51.937  1.00 25.27     0.009 C 
ATOM   1280  N   GLN A 132      47.978  43.302  49.789  1.00 31.59    -0.346 N 
ATOM   1281  HN  GLN A 132      46.985  43.421  49.989  1.00  0.00     0.163 HD
ATOM   1282  CA  GLN A 132      48.689  44.281  48.969  1.00 31.88     0.177 C 
ATOM   1283  C   GLN A 132      49.526  43.679  47.862  1.00 32.83     0.241 C 
ATOM   1284  O   GLN A 132      49.018  42.884  47.046  1.00 31.99    -0.271 OA
ATOM   1285  CB  GLN A 132      49.444  45.205  49.937  1.00 38.11     0.044 C 
ATOM   1286  CG  GLN A 132      48.555  45.384  51.167  1.00 43.23     0.105 C 
ATOM   1287  CD  GLN A 132      48.902  46.497  52.117  1.00 50.89     0.215 C 
ATOM   1288  NE2 GLN A 132      49.429  46.121  53.282  1.00 52.53    -0.370 N 
ATOM   1289 1HE2 GLN A 132      49.664  46.876  53.926  1.00  0.00     0.159 HD
ATOM   1290 2HE2 GLN A 132      49.638  45.158  53.546  1.00  0.00     0.159 HD
ATOM   1291  OE1 GLN A 132      48.650  47.659  51.798  1.00 54.53    -0.274 OA
ATOM   1292  N   GLU A 133      50.809  44.011  47.696  1.00 34.19    -0.346 N 
ATOM   1293  HN  GLU A 133      51.231  44.645  48.375  1.00  0.00     0.163 HD
ATOM   1294  CA  GLU A 133      51.646  43.521  46.600  1.00 32.98     0.177 C 
ATOM   1295  C   GLU A 133      51.616  42.006  46.495  1.00 32.72     0.241 C 
ATOM   1296  O   GLU A 133      51.632  41.488  45.361  1.00 34.75    -0.271 OA
ATOM   1297  CB  GLU A 133      53.105  43.946  46.561  1.00 39.35     0.045 C 
ATOM   1298  CG  GLU A 133      54.035  43.586  47.700  1.00 49.05     0.116 C 
ATOM   1299  CD  GLU A 133      53.771  44.143  49.089  1.00 52.43     0.172 C 
ATOM   1300  OE1 GLU A 133      53.221  45.270  49.154  1.00 52.22    -0.648 OA
ATOM   1301  OE2 GLU A 133      54.112  43.530  50.135  1.00 52.54    -0.648 OA
ATOM   1302  N   LYS A 134      51.577  41.435  47.696  1.00 28.73    -0.346 N 
ATOM   1303  HN  LYS A 134      51.584  42.004  48.542  1.00  0.00     0.163 HD
ATOM   1304  CA  LYS A 134      51.525  39.987  47.780  1.00 25.94     0.176 C 
ATOM   1305  C   LYS A 134      50.203  39.472  47.176  1.00 19.98     0.240 C 
ATOM   1306  O   LYS A 134      50.202  38.303  46.832  1.00 20.17    -0.271 OA
ATOM   1307  CB  LYS A 134      51.646  39.521  49.236  1.00 23.75     0.035 C 
ATOM   1308  CG  LYS A 134      53.017  39.864  49.819  1.00 25.89     0.004 C 
ATOM   1309  CD  LYS A 134      53.023  39.485  51.303  1.00 30.76     0.027 C 
ATOM   1310  CE  LYS A 134      51.866  40.255  51.954  1.00 45.19     0.229 C 
ATOM   1311  NZ  LYS A 134      51.763  40.224  53.428  1.00 49.06    -0.079 N 
ATOM   1312  HZ1 LYS A 134      50.994  40.736  53.861  1.00  0.00     0.274 HD
ATOM   1313  HZ2 LYS A 134      52.645  40.537  53.833  1.00  0.00     0.274 HD
ATOM   1314  HZ3 LYS A 134      51.740  39.254  53.743  1.00  0.00     0.274 HD
ATOM   1315  N   GLY A 135      49.205  40.333  47.113  1.00 20.68    -0.351 N 
ATOM   1316  HN  GLY A 135      49.295  41.293  47.447  1.00  0.00     0.163 HD
ATOM   1317  CA  GLY A 135      47.947  39.819  46.528  1.00 19.22     0.225 C 
ATOM   1318  C   GLY A 135      48.131  39.538  45.021  1.00 20.81     0.236 C 
ATOM   1319  O   GLY A 135      47.597  38.559  44.478  1.00 18.79    -0.272 OA
ATOM   1320  N   ILE A 136      48.885  40.399  44.331  1.00 19.39    -0.346 N 
ATOM   1321  HN  ILE A 136      49.299  41.200  44.808  1.00  0.00     0.163 HD
ATOM   1322  CA  ILE A 136      49.125  40.208  42.902  1.00 20.06     0.180 C 
ATOM   1323  C   ILE A 136      49.771  38.854  42.655  1.00 19.85     0.241 C 
ATOM   1324  O   ILE A 136      49.369  38.070  41.797  1.00 16.58    -0.271 OA
ATOM   1325  CB  ILE A 136      50.009  41.273  42.220  1.00 20.52     0.013 C 
ATOM   1326  CG1 ILE A 136      49.413  42.667  42.372  1.00 24.91     0.002 C 
ATOM   1327  CG2 ILE A 136      50.248  40.944  40.756  1.00 19.93     0.012 C 
ATOM   1328  CD1 ILE A 136      48.050  42.981  41.804  1.00 27.25     0.005 C 
ATOM   1329  N   TYR A 137      50.866  38.531  43.362  1.00 18.07    -0.346 N 
ATOM   1330  HN  TYR A 137      51.227  39.196  44.046  1.00  0.00     0.163 HD
ATOM   1331  CA  TYR A 137      51.547  37.271  43.182  1.00 16.82     0.180 C 
ATOM   1332  C   TYR A 137      50.739  35.990  43.506  1.00 16.16     0.241 C 
ATOM   1333  O   TYR A 137      50.964  35.011  42.770  1.00 15.36    -0.271 OA
ATOM   1334  CB  TYR A 137      52.679  37.325  44.196  1.00 19.25     0.073 C 
ATOM   1335  CG  TYR A 137      53.586  38.522  44.023  1.00 21.35    -0.056 A 
ATOM   1336  CD1 TYR A 137      54.053  38.956  42.806  1.00 24.26     0.010 A 
ATOM   1337  CD2 TYR A 137      54.096  39.083  45.190  1.00 31.32     0.010 A 
ATOM   1338  CE1 TYR A 137      54.953  40.002  42.744  1.00 32.44     0.037 A 
ATOM   1339  CE2 TYR A 137      55.024  40.111  45.155  1.00 35.19     0.037 A 
ATOM   1340  CZ  TYR A 137      55.437  40.557  43.915  1.00 40.03     0.065 A 
ATOM   1341  OH  TYR A 137      56.346  41.596  43.854  1.00 40.83    -0.361 OA
ATOM   1342  HH  TYR A 137      56.678  41.977  44.658  1.00  0.00     0.217 HD
ATOM   1343  N   LYS A 138      49.912  36.088  44.552  1.00 19.40    -0.346 N 
ATOM   1344  HN  LYS A 138      49.883  36.963  45.076  1.00  0.00     0.163 HD
ATOM   1345  CA  LYS A 138      49.039  34.974  44.976  1.00 16.01     0.176 C 
ATOM   1346  C   LYS A 138      47.883  34.820  43.981  1.00 15.34     0.241 C 
ATOM   1347  O   LYS A 138      47.614  33.708  43.557  1.00 14.65    -0.271 OA
ATOM   1348  CB  LYS A 138      48.474  35.058  46.398  1.00 14.81     0.035 C 
ATOM   1349  CG  LYS A 138      47.755  33.717  46.717  1.00 17.54     0.004 C 
ATOM   1350  CD  LYS A 138      47.538  33.479  48.212  1.00 16.94     0.027 C 
ATOM   1351  CE  LYS A 138      48.921  33.190  48.864  1.00 17.11     0.229 C 
ATOM   1352  NZ  LYS A 138      49.467  31.899  48.361  1.00 15.49    -0.079 N 
ATOM   1353  HZ1 LYS A 138      50.374  31.710  48.788  1.00  0.00     0.274 HD
ATOM   1354  HZ2 LYS A 138      49.514  31.876  47.342  1.00  0.00     0.274 HD
ATOM   1355  HZ3 LYS A 138      48.812  31.129  48.499  1.00  0.00     0.274 HD
ATOM   1356  N   ALA A 139      47.265  35.890  43.474  1.00 15.45    -0.346 N 
ATOM   1357  HN  ALA A 139      47.536  36.824  43.782  1.00  0.00     0.163 HD
ATOM   1358  CA  ALA A 139      46.203  35.735  42.481  1.00 15.87     0.172 C 
ATOM   1359  C   ALA A 139      46.736  35.095  41.187  1.00 17.04     0.240 C 
ATOM   1360  O   ALA A 139      46.022  34.325  40.498  1.00 15.09    -0.271 OA
ATOM   1361  CB  ALA A 139      45.560  37.084  42.188  1.00 14.70     0.042 C 
ATOM   1362  N   MET A 140      47.978  35.447  40.820  1.00 14.37    -0.346 N 
ATOM   1363  HN  MET A 140      48.502  36.110  41.391  1.00  0.00     0.163 HD
ATOM   1364  CA  MET A 140      48.585  34.897  39.623  1.00 13.62     0.177 C 
ATOM   1365  C   MET A 140      49.023  33.463  39.875  1.00 12.27     0.241 C 
ATOM   1366  O   MET A 140      48.753  32.635  38.974  1.00 13.34    -0.271 OA
ATOM   1367  CB  MET A 140      49.728  35.821  39.125  1.00 12.52     0.045 C 
ATOM   1368  CG  MET A 140      49.102  37.165  38.625  1.00 13.60     0.076 C 
ATOM   1369  SD  MET A 140      48.142  36.980  37.066  1.00 19.65    -0.173 SA
ATOM   1370  CE  MET A 140      49.084  35.851  36.062  1.00 20.58     0.089 C 
ATOM   1371  N   SER A 141      49.587  33.123  41.035  1.00 13.18    -0.342 N 
ATOM   1372  HN  SER A 141      49.765  33.828  41.750  1.00  0.00     0.163 HD
ATOM   1373  CA  SER A 141      49.941  31.745  41.262  1.00 15.02     0.231 C 
ATOM   1374  C   SER A 141      48.718  30.781  41.313  1.00 16.01     0.246 C 
ATOM   1375  O   SER A 141      48.936  29.619  40.944  1.00 16.36    -0.271 OA
ATOM   1376  CB  SER A 141      50.740  31.586  42.550  1.00 14.06     0.285 C 
ATOM   1377  OG ASER A 141      50.066  31.461  43.779  0.50 15.04    -0.369 OA
ATOM   1378  HG ASER A 141      50.564  31.362  44.582  1.00  0.00     0.212 HD
ATOM   1379  OG BSER A 141      51.355  30.288  42.466  0.50 17.00    -0.369 OA
ATOM   1380  HG BSER A 141      51.853  30.189  43.269  1.00  0.00     0.212 HD
ATOM   1381  N   GLU A 142      47.574  31.285  41.699  1.00 13.12    -0.346 N 
ATOM   1382  HN  GLU A 142      47.514  32.267  41.967  1.00  0.00     0.163 HD
ATOM   1383  CA  GLU A 142      46.355  30.422  41.747  1.00 13.37     0.177 C 
ATOM   1384  C   GLU A 142      45.558  30.584  40.470  1.00 16.18     0.241 C 
ATOM   1385  O   GLU A 142      44.349  30.231  40.389  1.00 13.37    -0.271 OA
ATOM   1386  CB  GLU A 142      45.562  30.965  42.956  1.00 12.68     0.045 C 
ATOM   1387  CG  GLU A 142      46.252  30.633  44.279  1.00 13.56     0.116 C 
ATOM   1388  CD  GLU A 142      45.341  30.881  45.443  1.00 19.58     0.172 C 
ATOM   1389  OE1 GLU A 142      44.157  31.233  45.243  1.00 15.53    -0.648 OA
ATOM   1390  OE2 GLU A 142      45.695  30.785  46.627  1.00 17.30    -0.648 OA
ATOM   1391  N   PHE A 143      46.106  31.106  39.342  1.00 15.30    -0.346 N 
ATOM   1392  HN  PHE A 143      47.091  31.370  39.357  1.00  0.00     0.163 HD
ATOM   1393  CA  PHE A 143      45.353  31.306  38.115  1.00 13.46     0.180 C 
ATOM   1394  C   PHE A 143      44.777  29.971  37.615  1.00 11.15     0.241 C 
ATOM   1395  O   PHE A 143      43.666  29.948  36.972  1.00  9.69    -0.271 OA
ATOM   1396  CB  PHE A 143      46.132  31.970  36.945  1.00 11.73     0.073 C 
ATOM   1397  CG  PHE A 143      45.256  32.516  35.823  1.00 12.88    -0.056 A 
ATOM   1398  CD1 PHE A 143      44.746  33.817  35.910  1.00 14.00     0.007 A 
ATOM   1399  CD2 PHE A 143      44.952  31.717  34.714  1.00 10.87     0.007 A 
ATOM   1400  CE1 PHE A 143      43.923  34.275  34.868  1.00 15.97     0.001 A 
ATOM   1401  CE2 PHE A 143      44.133  32.153  33.678  1.00 11.60     0.001 A 
ATOM   1402  CZ  PHE A 143      43.601  33.448  33.797  1.00 14.72     0.000 A 
ATOM   1403  N   ASP A 144      45.539  28.879  37.782  1.00 11.02    -0.340 N 
ATOM   1404  HN  ASP A 144      46.467  28.977  38.193  1.00  0.00     0.163 HD
ATOM   1405  CA  ASP A 144      45.065  27.541  37.385  1.00 11.42     0.132 C 
ATOM   1406  C   ASP A 144      43.831  27.106  38.200  1.00 15.31     0.248 C 
ATOM   1407  O   ASP A 144      42.939  26.405  37.687  1.00 13.15    -0.271 OA
ATOM   1408  CB AASP A 144      46.125  26.428  37.541  0.50 11.97     0.154 C 
ATOM   1409  CB BASP A 144      46.159  26.481  37.522  0.50 15.72     0.154 C 
ATOM   1410  CG AASP A 144      46.659  26.260  38.966  0.50 11.21     0.175 C 
ATOM   1411  CG BASP A 144      46.889  26.598  38.854  0.50 18.12     0.175 C 
ATOM   1412  OD1AASP A 144      47.092  27.251  39.610  0.50  9.99    -0.648 OA
ATOM   1413  OD1BASP A 144      46.576  27.299  39.834  0.50 17.52    -0.648 OA
ATOM   1414  OD2AASP A 144      46.682  25.104  39.473  0.50 11.67    -0.648 OA
ATOM   1415  OD2BASP A 144      47.915  25.894  38.933  0.50 21.04    -0.648 OA
ATOM   1416  N   ILE A 145      43.718  27.565  39.451  1.00 12.50    -0.345 N 
ATOM   1417  HN  ILE A 145      44.458  28.130  39.867  1.00  0.00     0.163 HD
ATOM   1418  CA  ILE A 145      42.496  27.235  40.219  1.00 11.65     0.180 C 
ATOM   1419  C   ILE A 145      41.368  28.057  39.616  1.00 11.52     0.241 C 
ATOM   1420  O   ILE A 145      40.192  27.617  39.525  1.00 12.09    -0.271 OA
ATOM   1421  CB  ILE A 145      42.697  27.625  41.719  1.00 10.69     0.013 C 
ATOM   1422  CG1 ILE A 145      43.749  26.770  42.435  1.00 12.93     0.002 C 
ATOM   1423  CG2 ILE A 145      41.354  27.532  42.450  1.00 13.61     0.012 C 
ATOM   1424  CD1 ILE A 145      43.995  27.139  43.932  1.00 11.74     0.005 C 
ATOM   1425  N   PHE A 146      41.613  29.323  39.188  1.00 12.08    -0.346 N 
ATOM   1426  HN  PHE A 146      42.543  29.720  39.321  1.00  0.00     0.163 HD
ATOM   1427  CA  PHE A 146      40.577  30.135  38.540  1.00 10.18     0.180 C 
ATOM   1428  C   PHE A 146      40.138  29.388  37.264  1.00  9.42     0.241 C 
ATOM   1429  O   PHE A 146      38.932  29.317  37.013  1.00 12.17    -0.271 OA
ATOM   1430  CB  PHE A 146      41.145  31.522  38.154  1.00 11.44     0.073 C 
ATOM   1431  CG  PHE A 146      40.162  32.441  37.479  1.00 10.33    -0.056 A 
ATOM   1432  CD1 PHE A 146      38.803  32.457  37.790  1.00 10.98     0.007 A 
ATOM   1433  CD2 PHE A 146      40.609  33.333  36.521  1.00 12.32     0.007 A 
ATOM   1434  CE1 PHE A 146      37.894  33.321  37.163  1.00 12.45     0.001 A 
ATOM   1435  CE2 PHE A 146      39.715  34.229  35.932  1.00 12.58     0.001 A 
ATOM   1436  CZ  PHE A 146      38.347  34.224  36.214  1.00 14.36     0.000 A 
ATOM   1437  N   ILE A 147      41.011  28.769  36.454  1.00 11.56    -0.346 N 
ATOM   1438  HN  ILE A 147      41.998  28.806  36.707  1.00  0.00     0.163 HD
ATOM   1439  CA  ILE A 147      40.643  28.032  35.212  1.00  9.36     0.180 C 
ATOM   1440  C   ILE A 147      39.785  26.813  35.635  1.00  9.51     0.241 C 
ATOM   1441  O   ILE A 147      38.799  26.642  34.920  1.00 10.40    -0.271 OA
ATOM   1442  CB  ILE A 147      41.851  27.545  34.346  1.00 15.08     0.013 C 
ATOM   1443  CG1 ILE A 147      42.668  28.795  33.867  1.00 11.83     0.002 C 
ATOM   1444  CG2 ILE A 147      41.348  26.692  33.162  1.00  8.92     0.012 C 
ATOM   1445  CD1 ILE A 147      43.988  28.400  33.213  1.00  9.38     0.005 C 
ATOM   1446  N   ASN A 148      40.190  26.129  36.719  1.00  9.85    -0.346 N 
ATOM   1447  HN  ASN A 148      41.057  26.370  37.199  1.00  0.00     0.163 HD
ATOM   1448  CA  ASN A 148      39.342  25.019  37.192  1.00 10.44     0.185 C 
ATOM   1449  C   ASN A 148      37.917  25.514  37.531  1.00  9.61     0.241 C 
ATOM   1450  O   ASN A 148      36.947  24.785  37.141  1.00 10.76    -0.271 OA
ATOM   1451  CB  ASN A 148      39.926  24.374  38.496  1.00  9.58     0.137 C 
ATOM   1452  CG  ASN A 148      41.295  23.815  38.274  1.00 16.05     0.217 C 
ATOM   1453  ND2 ASN A 148      41.743  23.511  37.075  1.00  7.90    -0.370 N 
ATOM   1454 1HD2 ASN A 148      42.677  23.130  36.924  1.00  0.00     0.159 HD
ATOM   1455 2HD2 ASN A 148      41.124  23.727  36.294  1.00  0.00     0.159 HD
ATOM   1456  OD1 ASN A 148      42.064  23.546  39.245  1.00 17.11    -0.274 OA
ATOM   1457  N   TYR A 149      37.718  26.643  38.193  1.00  8.36    -0.346 N 
ATOM   1458  HN  TYR A 149      38.530  27.173  38.510  1.00  0.00     0.163 HD
ATOM   1459  CA  TYR A 149      36.383  27.164  38.490  1.00 13.49     0.180 C 
ATOM   1460  C   TYR A 149      35.640  27.544  37.199  1.00 15.20     0.241 C 
ATOM   1461  O   TYR A 149      34.410  27.285  37.026  1.00 11.56    -0.271 OA
ATOM   1462  CB  TYR A 149      36.478  28.330  39.464  1.00  7.33     0.073 C 
ATOM   1463  CG  TYR A 149      36.987  28.029  40.872  1.00  9.67    -0.056 A 
ATOM   1464  CD1 TYR A 149      37.208  26.715  41.281  1.00 10.39     0.010 A 
ATOM   1465  CD2 TYR A 149      37.235  29.036  41.797  1.00 10.89     0.010 A 
ATOM   1466  CE1 TYR A 149      37.669  26.377  42.572  1.00 14.42     0.037 A 
ATOM   1467  CE2 TYR A 149      37.664  28.736  43.089  1.00 10.90     0.037 A 
ATOM   1468  CZ  TYR A 149      37.863  27.416  43.457  1.00 13.24     0.065 A 
ATOM   1469  OH  TYR A 149      38.310  27.099  44.725  1.00 12.38    -0.361 OA
ATOM   1470  HH  TYR A 149      38.444  27.815  45.335  1.00  0.00     0.217 HD
ATOM   1471  N   ILE A 150      36.279  28.193  36.195  1.00 13.69    -0.346 N 
ATOM   1472  HN  ILE A 150      37.256  28.452  36.331  1.00  0.00     0.163 HD
ATOM   1473  CA  ILE A 150      35.635  28.543  34.917  1.00 13.74     0.180 C 
ATOM   1474  C   ILE A 150      35.222  27.237  34.257  1.00 11.51     0.241 C 
ATOM   1475  O   ILE A 150      34.138  27.130  33.672  1.00 12.56    -0.271 OA
ATOM   1476  CB  ILE A 150      36.603  29.296  33.961  1.00 11.72     0.013 C 
ATOM   1477  CG1 ILE A 150      37.076  30.646  34.516  1.00 14.14     0.002 C 
ATOM   1478  CG2 ILE A 150      35.908  29.530  32.591  1.00 11.71     0.012 C 
ATOM   1479  CD1 ILE A 150      38.243  31.344  33.804  1.00 10.86     0.005 C 
ATOM   1480  N   GLU A 151      36.042  26.179  34.215  1.00 10.86    -0.346 N 
ATOM   1481  HN  GLU A 151      36.967  26.261  34.637  1.00  0.00     0.163 HD
ATOM   1482  CA  GLU A 151      35.669  24.919  33.593  1.00 12.82     0.177 C 
ATOM   1483  C   GLU A 151      34.458  24.282  34.273  1.00 12.02     0.241 C 
ATOM   1484  O   GLU A 151      33.586  23.697  33.597  1.00 12.53    -0.271 OA
ATOM   1485  CB  GLU A 151      36.824  23.923  33.647  1.00 14.21     0.045 C 
ATOM   1486  CG  GLU A 151      36.487  22.533  33.091  1.00 15.44     0.116 C 
ATOM   1487  CD  GLU A 151      37.712  21.752  32.711  1.00 20.87     0.172 C 
ATOM   1488  OE1 GLU A 151      38.781  22.381  32.548  1.00 28.10    -0.648 OA
ATOM   1489  OE2 GLU A 151      37.650  20.519  32.504  1.00 25.23    -0.648 OA
ATOM   1490  N   ALA A 152      34.380  24.401  35.624  1.00 11.06    -0.346 N 
ATOM   1491  HN  ALA A 152      35.124  24.861  36.149  1.00  0.00     0.163 HD
ATOM   1492  CA  ALA A 152      33.199  23.852  36.317  1.00 13.09     0.172 C 
ATOM   1493  C   ALA A 152      31.936  24.570  35.863  1.00 15.27     0.240 C 
ATOM   1494  O   ALA A 152      30.882  23.889  35.670  1.00 16.98    -0.271 OA
ATOM   1495  CB  ALA A 152      33.339  24.013  37.841  1.00 11.33     0.042 C 
ATOM   1496  N   TYR A 153      31.997  25.899  35.692  1.00 14.72    -0.346 N 
ATOM   1497  HN  TYR A 153      32.854  26.411  35.900  1.00  0.00     0.163 HD
ATOM   1498  CA  TYR A 153      30.806  26.601  35.200  1.00 13.94     0.180 C 
ATOM   1499  C   TYR A 153      30.501  26.074  33.793  1.00 16.96     0.241 C 
ATOM   1500  O   TYR A 153      29.323  25.775  33.512  1.00 16.30    -0.271 OA
ATOM   1501  CB  TYR A 153      31.093  28.108  35.137  1.00 14.75     0.073 C 
ATOM   1502  CG  TYR A 153      30.088  29.024  34.447  1.00 18.42    -0.056 A 
ATOM   1503  CD1 TYR A 153      30.172  29.210  33.046  1.00 19.30     0.010 A 
ATOM   1504  CD2 TYR A 153      29.036  29.607  35.132  1.00 17.74     0.010 A 
ATOM   1505  CE1 TYR A 153      29.224  29.989  32.393  1.00 17.20     0.037 A 
ATOM   1506  CE2 TYR A 153      28.119  30.390  34.472  1.00 15.61     0.037 A 
ATOM   1507  CZ  TYR A 153      28.202  30.571  33.077  1.00 13.15     0.065 A 
ATOM   1508  OH  TYR A 153      27.243  31.344  32.467  1.00 16.20    -0.361 OA
ATOM   1509  HH  TYR A 153      26.529  31.750  32.945  1.00  0.00     0.217 HD
ATOM   1510  N   MET A 154      31.519  25.928  32.931  1.00 12.89    -0.346 N 
ATOM   1511  HN  MET A 154      32.477  26.128  33.220  1.00  0.00     0.163 HD
ATOM   1512  CA  MET A 154      31.226  25.471  31.551  1.00 16.35     0.177 C 
ATOM   1513  C   MET A 154      30.700  24.050  31.494  1.00 16.97     0.241 C 
ATOM   1514  O   MET A 154      29.782  23.741  30.703  1.00 17.95    -0.271 OA
ATOM   1515  CB  MET A 154      32.504  25.613  30.695  1.00 15.25     0.045 C 
ATOM   1516  CG  MET A 154      32.820  27.091  30.432  1.00 13.80     0.076 C 
ATOM   1517  SD  MET A 154      34.511  27.349  29.824  1.00 18.39    -0.173 SA
ATOM   1518  CE  MET A 154      34.389  26.371  28.332  1.00 16.30     0.089 C 
ATOM   1519  N   THR A 155      31.266  23.112  32.254  1.00 17.88    -0.344 N 
ATOM   1520  HN  THR A 155      32.026  23.380  32.879  1.00  0.00     0.163 HD
ATOM   1521  CA  THR A 155      30.835  21.700  32.226  1.00 19.56     0.205 C 
ATOM   1522  C   THR A 155      29.389  21.536  32.665  1.00 22.69     0.243 C 
ATOM   1523  O   THR A 155      28.586  20.712  32.174  1.00 22.11    -0.271 OA
ATOM   1524  CB  THR A 155      31.786  20.916  33.176  1.00 23.50     0.146 C 
ATOM   1525  CG2 THR A 155      31.321  19.465  33.417  1.00 22.05     0.042 C 
ATOM   1526  OG1 THR A 155      32.992  20.838  32.353  1.00 24.56    -0.393 OA
ATOM   1527  HG1 THR A 155      33.573  20.359  32.933  1.00  0.00     0.210 HD
ATOM   1528  N   MET A 156      29.018  22.371  33.643  1.00 19.60    -0.346 N 
ATOM   1529  HN  MET A 156      29.705  23.019  34.028  1.00  0.00     0.163 HD
ATOM   1530  CA  MET A 156      27.672  22.382  34.170  1.00 26.46     0.177 C 
ATOM   1531  C   MET A 156      26.695  22.715  33.048  1.00 27.78     0.241 C 
ATOM   1532  O   MET A 156      25.504  22.385  33.100  1.00 31.24    -0.271 OA
ATOM   1533  CB  MET A 156      27.506  23.460  35.248  1.00 23.98     0.045 C 
ATOM   1534  CG  MET A 156      26.909  22.645  36.388  1.00 39.40     0.076 C 
ATOM   1535  SD  MET A 156      26.295  23.523  37.820  1.00 39.08    -0.173 SA
ATOM   1536  CE  MET A 156      26.148  25.167  37.134  1.00 30.51     0.089 C 
ATOM   1537  N   LYS A 157      27.090  23.432  32.014  1.00 28.72    -0.346 N 
ATOM   1538  HN  LYS A 157      28.030  23.824  31.967  1.00  0.00     0.163 HD
ATOM   1539  CA  LYS A 157      26.119  23.641  30.935  1.00 29.14     0.176 C 
ATOM   1540  C   LYS A 157      26.322  22.564  29.875  1.00 28.17     0.241 C 
ATOM   1541  O   LYS A 157      25.333  22.052  29.337  1.00 33.84    -0.271 OA
ATOM   1542  CB  LYS A 157      26.236  24.961  30.192  1.00 36.78     0.035 C 
ATOM   1543  CG  LYS A 157      26.891  26.024  31.057  1.00 37.91     0.004 C 
ATOM   1544  CD  LYS A 157      26.651  27.354  30.373  1.00 44.00     0.027 C 
ATOM   1545  CE  LYS A 157      25.268  27.874  30.673  1.00 46.32     0.229 C 
ATOM   1546  NZ  LYS A 157      25.239  28.547  32.003  1.00 49.28    -0.079 N 
ATOM   1547  HZ1 LYS A 157      24.303  28.899  32.206  1.00  0.00     0.274 HD
ATOM   1548  HZ2 LYS A 157      25.943  29.282  32.071  1.00  0.00     0.274 HD
ATOM   1549  HZ3 LYS A 157      25.583  27.937  32.744  1.00  0.00     0.274 HD
ATOM   1550  N   ILE A 158      27.536  22.176  29.536  1.00 27.53    -0.346 N 
ATOM   1551  HN  ILE A 158      28.373  22.523  30.004  1.00  0.00     0.163 HD
ATOM   1552  CA  ILE A 158      27.592  21.209  28.437  1.00 33.79     0.180 C 
ATOM   1553  C   ILE A 158      27.344  19.758  28.817  1.00 38.44     0.241 C 
ATOM   1554  O   ILE A 158      27.193  18.962  27.869  1.00 35.23    -0.271 OA
ATOM   1555  CB  ILE A 158      28.880  21.394  27.619  1.00 33.70     0.013 C 
ATOM   1556  CG1 ILE A 158      30.086  21.100  28.526  1.00 33.82     0.002 C 
ATOM   1557  CG2 ILE A 158      29.023  22.792  27.073  1.00 25.38     0.012 C 
ATOM   1558  CD1 ILE A 158      31.309  21.775  27.952  1.00 38.19     0.005 C 
ATOM   1559  N   ARG A 159      27.285  19.468  30.121  1.00 42.03    -0.346 N 
ATOM   1560  HN  ARG A 159      27.401  20.222  30.798  1.00  0.00     0.163 HD
ATOM   1561  CA  ARG A 159      27.059  18.105  30.611  1.00 45.47     0.177 C 
ATOM   1562  C   ARG A 159      25.643  17.958  31.134  1.00 47.96     0.245 C 
ATOM   1563  O   ARG A 159      25.082  18.871  31.712  1.00 45.98    -0.271 OA
ATOM   1564  CB  ARG A 159      28.108  17.580  31.571  1.00 47.11     0.036 C 
ATOM   1565  CG  ARG A 159      29.503  17.451  30.968  1.00 54.23     0.023 C 
ATOM   1566  CD  ARG A 159      29.661  17.024  29.518  1.00 57.22     0.138 C 
ATOM   1567  NE  ARG A 159      29.895  15.620  29.228  1.00 56.81    -0.227 N 
ATOM   1568  HE  ARG A 159      30.159  15.097  30.063  1.00  0.00     0.177 HD
ATOM   1569  CZ  ARG A 159      29.852  14.849  28.155  1.00 57.15     0.665 C 
ATOM   1570  NH1 ARG A 159      29.494  15.365  26.980  1.00 62.34    -0.235 N 
ATOM   1571 1HH1 ARG A 159      29.285  16.363  26.977  1.00  0.00     0.174 HD
ATOM   1572 2HH1 ARG A 159      29.461  14.770  26.152  1.00  0.00     0.174 HD
ATOM   1573  NH2 ARG A 159      30.125  13.542  28.159  1.00 49.37    -0.235 N 
ATOM   1574 1HH2 ARG A 159      30.399  13.147  29.059  1.00  0.00     0.174 HD
ATOM   1575 2HH2 ARG A 159      30.092  12.947  27.331  1.00  0.00     0.174 HD
ATOM   1576  N   ASN A 160      25.080  16.786  30.872  1.00 53.10    -0.323 N 
ATOM   1577  HN  ASN A 160      25.719  16.101  30.467  1.00  0.00     0.169 HD
ATOM   1578  CA  ASN A 160      23.736  16.297  31.051  1.00 58.99     0.098 C 
ATOM   1579  C   ASN A 160      23.051  16.485  32.398  1.00 63.54     0.223 C 
ATOM   1580  O   ASN A 160      21.822  16.801  32.353  1.00 65.12    -0.643 OA
ATOM   1581  CB  ASN A 160      23.389  14.874  30.561  1.00 56.37     0.167 C 
ATOM   1582  CG  ASN A 160      23.787  14.468  29.155  1.00 55.27     0.221 C 
ATOM   1583  ND2 ASN A 160      25.090  14.193  28.990  1.00 53.58    -0.370 N 
ATOM   1584 1HD2 ASN A 160      25.358  13.920  28.044  1.00  0.00     0.159 HD
ATOM   1585 2HD2 ASN A 160      25.692  14.289  29.808  1.00  0.00     0.159 HD
ATOM   1586  OD1 ASN A 160      23.054  14.351  28.158  1.00 49.80    -0.273 OA
ATOM   1587  OXT ASN A 160      23.785  16.302  33.398  1.00 73.18    -0.643 OA
TER    1588      ASN A 160 
