# Supplementary material for: The mechanism study of quercetin isolated from Zanthoxylum bungeanum maxim. inhibiting ferroptosis and alleviating MAFLD through p38 MAPK/ERK signaling pathway based on lipidomics and transcriptomics
Source: Front Pharmacol. 2025 Mar 31;16:1517291. doi: 10.3389/fphar.2025.1517291 (PMC11994740; doi:10.3389/fphar.2025.1517291)
Supplement: Supplementary file 1 [file DataSheet1.zip › Raw data/Molecular docking/Molecular docking/Hydroxy-alpha-sanshool.mol2]

@<TRIPOS>MOLECULE
Unnamed
44 43 1 0 0
SMALL
USER_CHARGES


@<TRIPOS>ATOM
      1 O          -5.1970   -1.1507   -0.3776 O.3       1     ****    0.0000
      2 O           0.1345    0.1046   -2.3881 O.2       1     ****    0.0000
      3 N          -1.8441   -0.3829   -1.6473 N.am      1     ****    0.0000
      4 C          -3.9177   -0.5698   -0.3364 C.3       1     ****    0.0000
      5 C          -3.1897   -0.9547   -1.6334 C.3       1     ****    0.0000
      6 C          -4.1004    0.9467   -0.2303 C.3       1     ****    0.0000
      7 C          -3.2019   -1.1157    0.9007 C.3       1     ****    0.0000
      8 C          -0.8989   -0.4775   -2.6284 C.2       1     ****    0.0000
      9 C          -1.9171   -2.5239   -5.6964 C.3       1     ****    0.0000
     10 C          -0.9928   -1.1371   -3.8174 C.2       1     ****    0.0000
     11 C          -2.9599   -1.9271   -6.6529 C.3       1     ****    0.0000
     12 C          -1.9945   -1.8639   -4.3379 C.2       1     ****    0.0000
     13 C          -2.8836   -2.5826   -8.0111 C.2       1     ****    0.0000
     14 C          -2.1229   -2.1981   -9.0507 C.2       1     ****    0.0000
     15 C          -1.2784   -1.1519   -9.0589 C.2       1     ****    0.0000
     16 C          -0.5391   -0.8235  -10.1339 C.2       1     ****    0.0000
     17 C           0.3089    0.2201  -10.1431 C.2       1     ****    0.0000
     18 C           1.0487    0.5523  -11.2140 C.2       1     ****    0.0000
     19 C           2.0030    1.7172  -11.2430 C.3       1     ****    0.0000
     20 H          -3.7783   -0.5538   -2.4913 H         1     ****    0.0000
     21 H          -3.1271   -2.0671   -1.6736 H         1     ****    0.0000
     22 H          -3.1214    1.4732   -0.1707 H         1     ****    0.0000
     23 H          -4.6813    1.2197    0.6800 H         1     ****    0.0000
     24 H          -4.6501    1.3506   -1.1106 H         1     ****    0.0000
     25 H          -3.7748   -0.8902    1.8288 H         1     ****    0.0000
     26 H          -3.0814   -2.2213    0.8427 H         1     ****    0.0000
     27 H          -2.1886   -0.6699    1.0169 H         1     ****    0.0000
     28 H          -1.5401    0.1662   -0.8434 H         1     ****    0.0000
     29 H          -5.1361   -2.0940   -0.2089 H         1     ****    0.0000
     30 H          -2.0945   -3.6181   -5.5690 H         1     ****    0.0000
     31 H          -0.9010   -2.4097   -6.1405 H         1     ****    0.0000
     32 H          -0.0953   -1.0644   -4.4608 H         1     ****    0.0000
     33 H          -2.8140   -0.8261   -6.7311 H         1     ****    0.0000
     34 H          -3.9896   -2.0667   -6.2467 H         1     ****    0.0000
     35 H          -2.9482   -2.0320   -3.8262 H         1     ****    0.0000
     36 H          -3.4983   -3.4934   -8.1306 H         1     ****    0.0000
     37 H          -2.2006   -2.8149   -9.9646 H         1     ****    0.0000
     38 H          -1.1750   -0.5336   -8.1527 H         1     ****    0.0000
     39 H          -0.6306   -1.4349  -11.0488 H         1     ****    0.0000
     40 H           0.4121    0.8410   -9.2370 H         1     ****    0.0000
     41 H           0.9798   -0.0389  -12.1437 H         1     ****    0.0000
     42 H           2.0284    2.2732  -10.2793 H         1     ****    0.0000
     43 H           3.0356    1.3590  -11.4577 H         1     ****    0.0000
     44 H           1.7063    2.4335  -12.0426 H         1     ****    0.0000
@<TRIPOS>BOND
     1     1     4     1
     2     1    29     1
     3     2     8     2
     4     3     5     1
     5     3     8     1
     6     3    28     1
     7     4     5     1
     8     4     6     1
     9     4     7     1
    10     5    20     1
    11     5    21     1
    12     6    22     1
    13     6    23     1
    14     6    24     1
    15     7    25     1
    16     7    26     1
    17     7    27     1
    18     8    10     1
    19     9    11     1
    20     9    12     1
    21     9    30     1
    22     9    31     1
    23    10    12     2
    24    10    32     1
    25    11    13     1
    26    11    33     1
    27    11    34     1
    28    12    35     1
    29    13    14     2
    30    13    36     1
    31    14    15     1
    32    14    37     1
    33    15    16     2
    34    15    38     1
    35    16    17     1
    36    16    39     1
    37    17    18     2
    38    17    40     1
    39    18    19     1
    40    18    41     1
    41    19    42     1
    42    19    43     1
    43    19    44     1
