# Supplementary material for: The mechanism study of quercetin isolated from Zanthoxylum bungeanum maxim. inhibiting ferroptosis and alleviating MAFLD through p38 MAPK/ERK signaling pathway based on lipidomics and transcriptomics
Source: Front Pharmacol. 2025 Mar 31;16:1517291. doi: 10.3389/fphar.2025.1517291 (PMC11994740; doi:10.3389/fphar.2025.1517291)
Supplement: Supplementary file 1 [file DataSheet1.zip › Raw data/Molecular docking/Molecular docking/Hydroxy-beta-Sanshool.mol2]

@<TRIPOS>MOLECULE
Unnamed
44 43 1 0 0
SMALL
USER_CHARGES


@<TRIPOS>ATOM
      1 O          -5.5029   -0.7351    1.1838 O.3       1     ****    0.0000
      2 O          -1.5286    1.1290   -2.7050 O.2       1     ****    0.0000
      3 N          -2.9907    0.4813   -1.2040 N.am      1     ****    0.0000
      4 C          -4.4446    0.0817    0.7500 C.3       1     ****    0.0000
      5 C          -4.0983   -0.3286   -0.6879 C.3       1     ****    0.0000
      6 C          -4.9239    1.5343    0.8109 C.3       1     ****    0.0000
      7 C          -3.2675   -0.1411    1.7013 C.3       1     ****    0.0000
      8 C          -2.4379    0.3772   -2.4488 C.2       1     ****    0.0000
      9 C          -2.9839   -1.7242   -5.5476 C.3       1     ****    0.0000
     10 C          -2.9225   -0.5443   -3.3244 C.2       1     ****    0.0000
     11 C          -3.6642   -1.0299   -6.7367 C.3       1     ****    0.0000
     12 C          -2.4427   -0.7087   -4.5693 C.2       1     ****    0.0000
     13 C          -4.2152   -2.0458   -7.7082 C.2       1     ****    0.0000
     14 C          -5.5263   -2.2191   -7.9438 C.2       1     ****    0.0000
     15 C          -6.0005   -3.1366   -8.8048 C.2       1     ****    0.0000
     16 C          -7.3148   -3.3090   -9.0333 C.2       1     ****    0.0000
     17 C          -7.7901   -4.2278   -9.8924 C.2       1     ****    0.0000
     18 C          -9.1019   -4.4042  -10.1221 C.2       1     ****    0.0000
     19 C          -9.6538   -5.4278  -11.0792 C.3       1     ****    0.0000
     20 H          -4.9980   -0.1883   -1.3317 H         1     ****    0.0000
     21 H          -3.8109   -1.4062   -0.6945 H         1     ****    0.0000
     22 H          -4.1232    2.2421    0.4993 H         1     ****    0.0000
     23 H          -5.2324    1.8137    1.8440 H         1     ****    0.0000
     24 H          -5.8007    1.6986    0.1441 H         1     ****    0.0000
     25 H          -3.5502    0.0942    2.7525 H         1     ****    0.0000
     26 H          -2.9235   -1.2000    1.6760 H         1     ****    0.0000
     27 H          -2.3998    0.5036    1.4357 H         1     ****    0.0000
     28 H          -2.5726    1.1967   -0.6107 H         1     ****    0.0000
     29 H          -5.1777   -1.6148    1.3895 H         1     ****    0.0000
     30 H          -3.7178   -2.4006   -5.0502 H         1     ****    0.0000
     31 H          -2.1382   -2.3614   -5.8990 H         1     ****    0.0000
     32 H          -3.7531   -1.2072   -3.0381 H         1     ****    0.0000
     33 H          -2.9362   -0.3812   -7.2787 H         1     ****    0.0000
     34 H          -4.4769   -0.3667   -6.3581 H         1     ****    0.0000
     35 H          -1.6162   -0.0838   -4.9477 H         1     ****    0.0000
     36 H          -3.4691   -2.6726   -8.2264 H         1     ****    0.0000
     37 H          -6.2353   -1.5748   -7.3970 H         1     ****    0.0000
     38 H          -5.2800   -3.7755   -9.3449 H         1     ****    0.0000
     39 H          -8.0350   -2.6704   -8.4925 H         1     ****    0.0000
     40 H          -7.0825   -4.8731  -10.4398 H         1     ****    0.0000
     41 H          -9.8479   -3.7822   -9.5973 H         1     ****    0.0000
     42 H         -10.3192   -6.1373  -10.5367 H         1     ****    0.0000
     43 H         -10.2504   -4.9243  -11.8737 H         1     ****    0.0000
     44 H          -8.8551   -6.0218  -11.5771 H         1     ****    0.0000
@<TRIPOS>BOND
     1     1     4     1
     2     1    29     1
     3     2     8     2
     4     3     5     1
     5     3     8     1
     6     3    28     1
     7     4     5     1
     8     4     6     1
     9     4     7     1
    10     5    20     1
    11     5    21     1
    12     6    22     1
    13     6    23     1
    14     6    24     1
    15     7    25     1
    16     7    26     1
    17     7    27     1
    18     8    10     1
    19     9    11     1
    20     9    12     1
    21     9    30     1
    22     9    31     1
    23    10    12     2
    24    10    32     1
    25    11    13     1
    26    11    33     1
    27    11    34     1
    28    12    35     1
    29    13    14     2
    30    13    36     1
    31    14    15     1
    32    14    37     1
    33    15    16     2
    34    15    38     1
    35    16    17     1
    36    16    39     1
    37    17    18     2
    38    17    40     1
    39    18    19     1
    40    18    41     1
    41    19    42     1
    42    19    43     1
    43    19    44     1
