# Supplementary material for: The mechanism study of quercetin isolated from Zanthoxylum bungeanum maxim. inhibiting ferroptosis and alleviating MAFLD through p38 MAPK/ERK signaling pathway based on lipidomics and transcriptomics
Source: Front Pharmacol. 2025 Mar 31;16:1517291. doi: 10.3389/fphar.2025.1517291 (PMC11994740; doi:10.3389/fphar.2025.1517291)
Supplement: Supplementary file 1 [file DataSheet1.zip › Raw data/Molecular docking/Molecular docking/IL1B 41bi.pdb]

ATOM      1  N   VAL A   3      22.241  16.844  18.638  1.00 43.46           N  
ATOM      2  CA  VAL A   3      21.836  17.296  17.331  1.00 37.93           C  
ATOM      3  C   VAL A   3      20.390  17.730  17.253  1.00 31.53           C  
ATOM      4  O   VAL A   3      19.509  17.125  17.865  1.00 42.91           O  
ATOM      5  CB  VAL A   3      22.178  16.345  16.205  1.00 38.77           C  
ATOM      6  CG1 VAL A   3      21.258  15.124  16.195  1.00 54.40           C  
ATOM      7  CG2 VAL A   3      22.313  16.898  14.773  1.00 16.20           C  
ATOM      8  N   ARG A   4      20.155  18.787  16.498  1.00 19.04           N  
ATOM      9  CA  ARG A   4      18.843  19.389  16.312  1.00 30.11           C  
ATOM     10  C   ARG A   4      18.176  18.804  15.040  1.00 65.27           C  
ATOM     11  O   ARG A   4      18.857  18.680  14.031  1.00 54.60           O  
ATOM     12  CB  ARG A   4      18.948  20.890  16.073  1.00 38.01           C  
ATOM     13  CG  ARG A   4      19.217  21.691  17.331  1.00 11.93           C  
ATOM     14  CD  ARG A   4      19.856  23.035  16.922  1.00 48.91           C  
ATOM     15  NE  ARG A   4      19.016  24.161  17.355  1.00 59.93           N  
ATOM     16  CZ  ARG A   4      19.121  25.335  16.678  1.00 55.55           C  
ATOM     17  NH1 ARG A   4      20.078  25.450  15.761  1.00 37.77           N1+
ATOM     18  NH2 ARG A   4      18.297  26.337  16.938  1.00 49.47           N  
ATOM     19  N   SER A   5      16.899  18.549  15.158  1.00 10.11           N  
ATOM     20  CA  SER A   5      16.061  17.985  14.110  1.00 33.58           C  
ATOM     21  C   SER A   5      14.687  18.685  14.062  1.00 38.32           C  
ATOM     22  O   SER A   5      14.403  19.568  14.844  1.00 38.32           O  
ATOM     23  CB  SER A   5      15.765  16.512  14.399  1.00 36.74           C  
ATOM     24  OG  SER A   5      16.967  15.761  14.412  1.00 46.86           O  
ATOM     25  N   LEU A   6      13.884  18.188  13.169  1.00 35.24           N  
ATOM     26  CA  LEU A   6      12.804  18.998  12.497  1.00 41.49           C  
ATOM     27  C   LEU A   6      12.013  17.956  11.669  1.00 54.60           C  
ATOM     28  O   LEU A   6      12.649  17.306  10.837  1.00 42.75           O  
ATOM     29  CB  LEU A   6      13.509  19.948  11.546  1.00 45.67           C  
ATOM     30  CG  LEU A   6      12.673  21.081  11.016  1.00 33.98           C  
ATOM     31  CD1 LEU A   6      12.461  22.167  12.062  1.00 12.96           C  
ATOM     32  CD2 LEU A   6      13.305  21.716   9.753  1.00 55.46           C  
ATOM     33  N   ASN A   7      10.741  17.763  11.934  1.00 36.35           N  
ATOM     34  CA  ASN A   7       9.951  16.877  11.055  1.00 34.29           C  
ATOM     35  C   ASN A   7       9.364  17.655   9.899  1.00 50.02           C  
ATOM     36  O   ASN A   7       8.993  18.816  10.015  1.00 34.06           O  
ATOM     37  CB  ASN A   7       8.857  16.157  11.813  1.00  9.32           C  
ATOM     38  CG  ASN A   7       9.431  15.459  13.050  1.00 34.85           C  
ATOM     39  N   ALA A   8       9.284  16.996   8.758  1.00 31.69           N  
ATOM     40  CA  ALA A   8       8.806  17.684   7.551  1.00 60.53           C  
ATOM     41  C   ALA A   8       8.460  16.665   6.480  1.00 50.42           C  
ATOM     42  O   ALA A   8       8.942  15.536   6.511  1.00 45.99           O  
ATOM     43  CB  ALA A   8       9.832  18.672   7.055  1.00 37.93           C  
ATOM     44  N   THR A   9       7.615  17.072   5.566  1.00 37.69           N  
ATOM     45  CA  THR A   9       7.422  16.316   4.311  1.00 35.01           C  
ATOM     46  C   THR A   9       8.055  17.106   3.179  1.00 50.97           C  
ATOM     47  O   THR A   9       8.259  18.316   3.341  1.00 42.59           O  
ATOM     48  CB  THR A   9       5.935  16.100   4.098  1.00 41.88           C  
ATOM     49  CG2 THR A   9       5.398  15.349   5.310  1.00 32.32           C  
ATOM     50  OG1 THR A   9       5.254  17.370   4.092  1.00 12.72           O  
ATOM     51  N   LEU A  10       8.407  16.429   2.112  1.00 45.44           N  
ATOM     52  CA  LEU A  10       8.949  17.107   0.913  1.00 16.52           C  
ATOM     53  C   LEU A  10       7.932  16.880  -0.231  1.00 32.32           C  
ATOM     54  O   LEU A  10       7.308  15.829  -0.231  1.00 31.61           O  
ATOM     55  CB  LEU A  10      10.275  16.516   0.487  1.00 46.78           C  
ATOM     56  CG  LEU A  10      11.392  16.841   1.468  1.00 33.03           C  
ATOM     57  CD1 LEU A  10      12.642  16.020   1.163  1.00 56.42           C  
ATOM     58  CD2 LEU A  10      11.735  18.318   1.539  1.00 35.64           C  
ATOM     59  N   ARG A  11       7.817  17.836  -1.098  1.00 11.14           N  
ATOM     60  CA  ARG A  11       6.939  17.630  -2.315  1.00 48.60           C  
ATOM     61  C   ARG A  11       7.741  18.168  -3.488  1.00 45.75           C  
ATOM     62  O   ARG A  11       8.363  19.233  -3.346  1.00 13.75           O  
ATOM     63  CB  ARG A  11       5.670  18.424  -2.070  1.00 58.24           C  
ATOM     64  CG  ARG A  11       4.514  17.970  -2.953  1.00 37.53           C  
ATOM     65  CD  ARG A  11       3.251  18.787  -2.570  1.00 53.50           C  
ATOM     66  NE  ARG A  11       2.897  18.483  -1.199  1.00 39.51           N  
ATOM     67  CZ  ARG A  11       2.203  19.270  -0.382  1.00 37.85           C  
ATOM     68  NH1 ARG A  11       1.922  20.528  -0.715  1.00 56.66           N1+
ATOM     69  NH2 ARG A  11       1.793  18.814   0.811  1.00 38.80           N  
ATOM     70  N   ASP A  12       7.816  17.445  -4.590  1.00 58.16           N  
ATOM     71  CA  ASP A  12       8.620  17.916  -5.734  1.00 26.00           C  
ATOM     72  C   ASP A  12       7.986  19.113  -6.375  1.00 17.15           C  
ATOM     73  O   ASP A  12       6.850  19.479  -6.022  1.00 42.75           O  
ATOM     74  CB  ASP A  12       9.043  16.854  -6.678  1.00 33.82           C  
ATOM     75  CG  ASP A  12       7.977  16.313  -7.610  1.00 17.62           C  
ATOM     76  OD1 ASP A  12       6.904  16.909  -7.776  1.00 49.39           O  
ATOM     77  OD2 ASP A  12       8.178  15.252  -8.229  1.00 22.28           O1-
ATOM     78  N   SER A  13       8.651  19.781  -7.302  1.00 33.66           N  
ATOM     79  CA  SER A  13       8.119  21.075  -7.802  1.00 18.81           C  
ATOM     80  C   SER A  13       6.869  20.806  -8.641  1.00 36.11           C  
ATOM     81  O   SER A  13       6.267  21.740  -9.166  1.00 28.09           O  
ATOM     82  CB  SER A  13       9.156  21.757  -8.677  1.00 30.11           C  
ATOM     83  OG  SER A  13       9.549  20.869  -9.730  1.00 34.61           O  
ATOM     84  N   GLN A  14       6.513  19.556  -8.753  1.00 40.85           N  
ATOM     85  CA  GLN A  14       5.387  19.099  -9.593  1.00 32.95           C  
ATOM     86  C   GLN A  14       4.242  18.653  -8.658  1.00 35.48           C  
ATOM     87  O   GLN A  14       3.269  18.094  -9.129  1.00 25.60           O  
ATOM     88  CB  GLN A  14       5.851  17.797 -10.317  1.00 39.04           C  
ATOM     89  CG  GLN A  14       5.174  17.746 -11.684  1.00 37.35           C  
ATOM     90  CD  GLN A  14       6.037  18.474 -12.723  1.00 31.37           C  
ATOM     91  NE2 GLN A  14       6.507  19.688 -12.459  1.00 11.85           N  
ATOM     92  OE1 GLN A  14       6.317  17.872 -13.872  1.00 33.90           O  
ATOM     93  N   GLN A  15       4.452  18.900  -7.384  1.00 37.53           N  
ATOM     94  CA  GLN A  15       3.445  18.599  -6.359  1.00 36.51           C  
ATOM     95  C   GLN A  15       3.303  17.101  -6.158  1.00 25.05           C  
ATOM     96  O   GLN A  15       2.285  16.656  -5.629  1.00 32.08           O  
ATOM     97  CB  GLN A  15       2.073  19.148  -6.813  1.00 34.69           C  
ATOM     98  CG  GLN A  15       2.224  20.623  -7.221  1.00 10.51           C  
ATOM     99  CD  GLN A  15       2.228  21.518  -5.978  1.00 43.54           C  
ATOM    100  NE2 GLN A  15       2.134  22.836  -6.113  1.00 38.38           N  
ATOM    101  OE1 GLN A  15       2.340  20.978  -4.766  1.00 36.51           O  
ATOM    102  N   LYS A  16       4.289  16.324  -6.574  1.00 29.55           N  
ATOM    103  CA  LYS A  16       4.305  14.901  -6.220  1.00 42.91           C  
ATOM    104  C   LYS A  16       4.747  14.716  -4.777  1.00 61.00           C  
ATOM    105  O   LYS A  16       5.636  15.426  -4.307  1.00 91.82           O  
ATOM    106  CB  LYS A  16       5.100  14.069  -7.173  1.00 16.67           C  
ATOM    107  CG  LYS A  16       4.536  14.131  -8.580  1.00 27.50           C  
ATOM    108  CD  LYS A  16       4.937  12.910  -9.384  1.00 49.62           C  
ATOM    109  CE  LYS A  16       6.444  12.841  -9.531  1.00 44.73           C  
ATOM    110  NZ  LYS A  16       6.932  13.966 -10.345  1.00 33.58           N1+
ATOM    111  N   SER A  17       4.106  13.795  -4.101  1.00 36.11           N  
ATOM    112  CA  SER A  17       4.424  13.405  -2.726  1.00 36.67           C  
ATOM    113  C   SER A  17       5.318  12.176  -2.711  1.00 47.41           C  
ATOM    114  O   SER A  17       5.385  11.451  -3.705  1.00 85.66           O  
ATOM    115  CB  SER A  17       3.148  13.149  -1.943  1.00 47.18           C  
ATOM    116  OG  SER A  17       2.459  14.389  -1.736  1.00 53.18           O  
ATOM    117  N   LEU A  18       6.016  11.951  -1.620  1.00 37.93           N  
ATOM    118  CA  LEU A  18       6.956  10.825  -1.503  1.00 34.69           C  
ATOM    119  C   LEU A  18       6.364   9.759  -0.554  1.00 15.41           C  
ATOM    120  O   LEU A  18       5.761  10.114   0.452  1.00 18.25           O  
ATOM    121  CB  LEU A  18       8.280  11.277  -0.921  1.00 37.85           C  
ATOM    122  CG  LEU A  18       8.935  12.399  -1.686  1.00 52.47           C  
ATOM    123  CD1 LEU A  18      10.391  12.578  -1.251  1.00 20.23           C  
ATOM    124  CD2 LEU A  18       8.842  12.292  -3.197  1.00 39.43           C  
ATOM    125  N   VAL A  19       6.576   8.508  -0.886  1.00 34.69           N  
ATOM    126  CA  VAL A  19       6.052   7.397  -0.066  1.00  8.30           C  
ATOM    127  C   VAL A  19       7.035   6.210  -0.177  1.00 15.17           C  
ATOM    128  O   VAL A  19       7.818   6.210  -1.116  1.00 31.29           O  
ATOM    129  CB  VAL A  19       4.738   6.882  -0.720  1.00 39.35           C  
ATOM    130  CG1 VAL A  19       3.790   8.063  -0.910  1.00 45.83           C  
ATOM    131  CG2 VAL A  19       4.898   6.106  -2.043  1.00 38.40           C  
ATOM    132  N   MET A  20       6.895   5.303   0.744  1.00 32.16           N  
ATOM    133  CA  MET A  20       7.737   4.122   0.902  1.00 62.66           C  
ATOM    134  C   MET A  20       7.292   2.990  -0.017  1.00 39.43           C  
ATOM    135  O   MET A  20       6.212   2.440   0.176  1.00 26.63           O  
ATOM    136  CB  MET A  20       7.699   3.646   2.354  1.00 19.44           C  
ATOM    137  CG  MET A  20       8.728   4.460   3.160  1.00 29.47           C  
ATOM    138  SD  MET A  20      10.029   3.322   3.740  1.00 32.48           S  
ATOM    139  CE  MET A  20       9.367   2.338   5.123  1.00 11.38           C  
ATOM    140  N   SER A  21       8.122   2.678  -0.981  1.00 85.34           N  
ATOM    141  CA  SER A  21       7.899   1.634  -1.984  1.00 43.62           C  
ATOM    142  C   SER A  21       8.073   0.257  -1.371  1.00 40.62           C  
ATOM    143  O   SER A  21       7.091  -0.420  -1.070  1.00 39.00           O  
ATOM    144  CB  SER A  21       8.833   1.813  -3.162  1.00 49.15           C  
ATOM    145  OG  SER A  21       8.816   0.684  -4.027  1.00 20.86           O  
ATOM    146  N   GLY A  22       9.309  -0.161  -1.169  1.00 39.43           N  
ATOM    147  CA  GLY A  22       9.562  -1.358  -0.324  1.00 45.99           C  
ATOM    148  C   GLY A  22      10.246  -0.908   0.956  1.00 12.96           C  
ATOM    149  O   GLY A  22      10.112   0.260   1.329  1.00 55.16           O  
ATOM    150  N   PRO A  23      10.969  -1.791   1.616  1.00 30.74           N  
ATOM    151  CA  PRO A  23      11.659  -1.426   2.858  1.00 39.75           C  
ATOM    152  C   PRO A  23      12.684  -0.337   2.609  1.00 54.52           C  
ATOM    153  O   PRO A  23      13.030   0.412   3.524  1.00 82.73           O  
ATOM    154  CB  PRO A  23      12.320  -2.726   3.226  1.00 62.58           C  
ATOM    155  CG  PRO A  23      12.218  -3.683   2.063  1.00 48.20           C  
ATOM    156  CD  PRO A  23      11.078  -3.181   1.211  1.00 27.66           C  
ATOM    157  N   TYR A  24      13.171  -0.238   1.381  1.00 19.20           N  
ATOM    158  CA  TYR A  24      14.402   0.516   1.104  1.00 38.80           C  
ATOM    159  C   TYR A  24      14.281   1.370  -0.138  1.00 33.98           C  
ATOM    160  O   TYR A  24      15.291   1.845  -0.674  1.00 55.08           O  
ATOM    161  CB  TYR A  24      15.604  -0.390   1.028  1.00 35.72           C  
ATOM    162  CG  TYR A  24      15.967  -1.050   2.351  1.00 59.98           C  
ATOM    163  CD1 TYR A  24      16.824  -0.404   3.242  1.00 68.75           C  
ATOM    164  CD2 TYR A  24      15.464  -2.307   2.678  1.00 42.43           C  
ATOM    165  CE1 TYR A  24      17.165  -1.005   4.447  1.00 46.23           C  
ATOM    166  CE2 TYR A  24      15.803  -2.910   3.887  1.00 14.22           C  
ATOM    167  CZ  TYR A  24      16.655  -2.258   4.772  1.00 55.39           C  
ATOM    168  OH  TYR A  24      16.999  -2.849   5.970  1.00 89.93           O  
ATOM    169  N   GLU A  25      13.076   1.612  -0.638  1.00 38.56           N  
ATOM    170  CA  GLU A  25      12.892   2.594  -1.723  1.00 32.87           C  
ATOM    171  C   GLU A  25      11.783   3.613  -1.310  1.00 22.20           C  
ATOM    172  O   GLU A  25      10.882   3.239  -0.582  1.00 60.21           O  
ATOM    173  CB  GLU A  25      12.385   1.941  -2.981  1.00 56.82           C  
ATOM    174  CG  GLU A  25      13.412   1.514  -3.969  1.00 79.97           C  
ATOM    175  CD  GLU A  25      12.723   1.128  -5.284  1.00 70.09           C  
ATOM    176  OE1 GLU A  25      11.517   0.839  -5.277  1.00 41.72           O  
ATOM    177  OE2 GLU A  25      13.367   1.132  -6.337  1.00 30.26           O1-
ATOM    178  N   LEU A  26      11.924   4.776  -1.858  1.00 23.07           N  
ATOM    179  CA  LEU A  26      10.951   5.876  -1.890  1.00 32.40           C  
ATOM    180  C   LEU A  26      10.424   6.025  -3.343  1.00  9.88           C  
ATOM    181  O   LEU A  26      11.206   5.882  -4.277  1.00 19.44           O  
ATOM    182  CB  LEU A  26      11.648   7.179  -1.534  1.00 20.31           C  
ATOM    183  CG  LEU A  26      11.644   7.606  -0.111  1.00 34.53           C  
ATOM    184  CD1 LEU A  26      11.649   6.524   0.930  1.00 25.92           C  
ATOM    185  CD2 LEU A  26      12.683   8.686   0.220  1.00 40.14           C  
ATOM    186  N   LYS A  27       9.155   6.317  -3.485  1.00 11.46           N  
ATOM    187  CA  LYS A  27       8.583   6.639  -4.805  1.00 34.85           C  
ATOM    188  C   LYS A  27       7.849   7.973  -4.720  1.00 13.67           C  
ATOM    189  O   LYS A  27       7.453   8.387  -3.634  1.00  9.48           O  
ATOM    190  CB  LYS A  27       7.626   5.553  -5.259  1.00 13.67           C  
ATOM    191  CG  LYS A  27       8.404   4.352  -5.765  1.00 68.19           C  
ATOM    192  CD  LYS A  27       7.465   3.344  -6.407  1.00 41.80           C  
ATOM    193  CE  LYS A  27       8.258   2.428  -7.333  1.00 58.32           C  
ATOM    194  NZ  LYS A  27       7.365   1.813  -8.321  1.00107.70           N1+
ATOM    195  N   ALA A  28       7.725   8.611  -5.862  1.00 34.93           N  
ATOM    196  CA  ALA A  28       6.995   9.873  -5.973  1.00 23.15           C  
ATOM    197  C   ALA A  28       5.754   9.672  -6.833  1.00 33.35           C  
ATOM    198  O   ALA A  28       5.835   9.088  -7.908  1.00 32.16           O  
ATOM    199  CB  ALA A  28       7.853  10.992  -6.474  1.00 24.81           C  
ATOM    200  N   LEU A  29       4.639  10.122  -6.313  1.00 50.10           N  
ATOM    201  CA  LEU A  29       3.343  10.093  -6.938  1.00 46.46           C  
ATOM    202  C   LEU A  29       2.496  11.302  -6.568  1.00 44.96           C  
ATOM    203  O   LEU A  29       2.661  11.850  -5.476  1.00 44.41           O  
ATOM    204  CB  LEU A  29       2.612   8.811  -6.859  1.00 33.19           C  
ATOM    205  CG  LEU A  29       2.562   8.143  -5.513  1.00 14.22           C  
ATOM    206  CD1 LEU A  29       2.464   9.140  -4.367  1.00 40.77           C  
ATOM    207  CD2 LEU A  29       1.440   7.100  -5.396  1.00 41.17           C  
ATOM    208  N   HIS A  30       1.638  11.733  -7.471  1.00 23.55           N  
ATOM    209  CA  HIS A  30       0.580  12.696  -7.164  1.00 26.31           C  
ATOM    210  C   HIS A  30      -0.433  12.062  -6.202  1.00 36.19           C  
ATOM    211  O   HIS A  30      -1.006  11.026  -6.515  1.00 30.34           O  
ATOM    212  CB  HIS A  30      -0.166  13.135  -8.425  1.00 37.93           C  
ATOM    213  CG  HIS A  30       0.716  14.046  -9.280  1.00  8.69           C  
ATOM    214  CD2 HIS A  30       0.928  15.408  -9.093  1.00 38.25           C  
ATOM    215  ND1 HIS A  30       1.446  13.647 -10.384  1.00 20.62           N  
ATOM    216  CE1 HIS A  30       2.119  14.740 -10.896  1.00 36.43           C  
ATOM    217  NE2 HIS A  30       1.795  15.837 -10.094  1.00 39.83           N  
ATOM    218  N   LEU A  31      -0.606  12.693  -5.084  1.00 79.02           N  
ATOM    219  CA  LEU A  31      -1.407  12.075  -3.947  1.00 53.73           C  
ATOM    220  C   LEU A  31      -2.267  13.282  -3.462  1.00 33.35           C  
ATOM    221  O   LEU A  31      -1.719  14.388  -3.397  1.00 35.32           O  
ATOM    222  CB  LEU A  31      -0.420  11.683  -2.887  1.00 51.60           C  
ATOM    223  CG  LEU A  31      -0.606  10.432  -2.119  1.00 28.53           C  
ATOM    224  CD1 LEU A  31      -1.067   9.229  -2.904  1.00 39.04           C  
ATOM    225  CD2 LEU A  31       0.611  10.048  -1.248  1.00 31.69           C  
ATOM    226  N   GLN A  32      -3.519  13.078  -3.239  1.00 19.76           N  
ATOM    227  CA  GLN A  32      -4.415  14.126  -2.671  1.00 36.43           C  
ATOM    228  C   GLN A  32      -5.442  13.389  -1.813  1.00 29.95           C  
ATOM    229  O   GLN A  32      -5.691  12.210  -2.086  1.00 72.78           O  
ATOM    230  CB  GLN A  32      -5.097  14.905  -3.779  1.00 32.32           C  
ATOM    231  CG  GLN A  32      -5.928  16.077  -3.280  1.00 40.70           C  
ATOM    232  CD  GLN A  32      -6.447  16.949  -4.425  1.00 33.50           C  
ATOM    233  NE2 GLN A  32      -6.439  18.279  -4.302  1.00 33.58           N  
ATOM    234  OE1 GLN A  32      -6.911  16.393  -5.540  1.00 55.31           O  
ATOM    235  N   GLY A  33      -5.960  14.036  -0.802  1.00 17.07           N  
ATOM    236  CA  GLY A  33      -7.040  13.464   0.018  1.00 61.71           C  
ATOM    237  C   GLY A  33      -6.484  12.890   1.320  1.00 57.45           C  
ATOM    238  O   GLY A  33      -5.387  13.268   1.724  1.00 47.02           O  
ATOM    239  N   GLN A  34      -7.249  12.025   1.939  1.00 86.61           N  
ATOM    240  CA  GLN A  34      -6.862  11.309   3.176  1.00 78.86           C  
ATOM    241  C   GLN A  34      -5.751  10.299   2.795  1.00 50.02           C  
ATOM    242  O   GLN A  34      -5.108   9.753   3.674  1.00 88.34           O  
ATOM    243  CB  GLN A  34      -8.081  10.462   3.651  1.00 33.11           C  
ATOM    244  CG  GLN A  34      -8.645   9.716   2.437  1.00 43.54           C  
ATOM    245  NE2 GLN A  34     -10.655   8.387   1.888  1.00 77.04           N  
ATOM    246  N   ASP A  35      -5.610  10.135   1.513  1.00 40.30           N  
ATOM    247  CA  ASP A  35      -4.586   9.330   0.830  1.00 60.69           C  
ATOM    248  C   ASP A  35      -3.200   9.915   1.107  1.00 45.99           C  
ATOM    249  O   ASP A  35      -2.189   9.224   1.036  1.00 28.05           O  
ATOM    250  CB  ASP A  35      -4.859   9.377  -0.679  1.00 58.24           C  
ATOM    251  CG  ASP A  35      -4.779   8.021  -1.350  1.00 36.03           C  
ATOM    252  OD1 ASP A  35      -5.091   6.982  -0.756  1.00 27.10           O  
ATOM    253  OD2 ASP A  35      -4.383   7.959  -2.535  1.00 50.73           O1-
ATOM    254  N   MET A  36      -3.172  11.188   1.449  1.00 41.88           N  
ATOM    255  CA  MET A  36      -1.983  11.907   1.874  1.00 36.90           C  
ATOM    256  C   MET A  36      -1.323  11.278   3.098  1.00 46.38           C  
ATOM    257  O   MET A  36      -0.143  11.528   3.354  1.00 45.83           O  
ATOM    258  CB  MET A  36      -2.358  13.354   2.281  1.00 58.89           C  
ATOM    259  CG  MET A  36      -1.097  14.225   2.127  1.00 48.60           C  
ATOM    260  SD  MET A  36      -1.160  15.002   0.470  1.00 73.25           S  
ATOM    261  CE  MET A  36      -2.754  15.859   0.298  1.00 73.73           C  
ATOM    262  N   GLU A  37      -2.086  10.527   3.860  1.00 51.60           N  
ATOM    263  CA  GLU A  37      -1.602   9.883   5.073  1.00 39.59           C  
ATOM    264  C   GLU A  37      -0.433   8.969   4.792  1.00 43.15           C  
ATOM    265  O   GLU A  37       0.409   8.768   5.670  1.00 51.84           O  
ATOM    266  CB  GLU A  37      -2.700   9.208   5.849  1.00 67.33           C  
ATOM    267  CG  GLU A  37      -3.053   7.860   5.310  1.00 80.84           C  
ATOM    268  CD  GLU A  37      -4.195   7.165   5.991  1.00 42.75           C  
ATOM    269  N   GLN A  38      -0.348   8.438   3.578  1.00 38.25           N  
ATOM    270  CA  GLN A  38       0.637   7.412   3.247  1.00 53.42           C  
ATOM    271  C   GLN A  38       1.966   8.019   2.810  1.00 38.64           C  
ATOM    272  O   GLN A  38       2.768   7.357   2.163  1.00 22.44           O  
ATOM    273  CB  GLN A  38       0.153   6.399   2.257  1.00 58.55           C  
ATOM    274  CG  GLN A  38      -0.408   7.010   0.979  1.00 38.56           C  
ATOM    275  CD  GLN A  38      -0.817   5.892   0.004  1.00 34.53           C  
ATOM    276  NE2 GLN A  38      -1.554   6.169  -1.060  1.00 38.88           N  
ATOM    277  OE1 GLN A  38      -0.418   4.644   0.240  1.00 12.72           O  
ATOM    278  N   GLN A  39       2.159   9.241   3.214  1.00 51.13           N  
ATOM    279  CA  GLN A  39       3.281  10.108   2.838  1.00 50.10           C  
ATOM    280  C   GLN A  39       4.363  10.024   3.907  1.00 54.13           C  
ATOM    281  O   GLN A  39       4.022   9.960   5.090  1.00 34.29           O  
ATOM    282  CB  GLN A  39       2.778  11.523   2.660  1.00 15.33           C  
ATOM    283  CG  GLN A  39       3.590  12.578   3.388  1.00 49.39           C  
ATOM    284  CD  GLN A  39       2.979  13.963   3.046  1.00 30.50           C  
ATOM    285  NE2 GLN A  39       1.989  14.444   3.773  1.00 44.09           N  
ATOM    286  OE1 GLN A  39       3.459  14.609   2.005  1.00 26.87           O  
ATOM    287  N   VAL A  40       5.606   9.980   3.501  1.00 35.72           N  
ATOM    288  CA  VAL A  40       6.749   9.788   4.413  1.00 56.58           C  
ATOM    289  C   VAL A  40       7.079  11.097   5.109  1.00 18.49           C  
ATOM    290  O   VAL A  40       7.219  12.129   4.457  1.00 22.99           O  
ATOM    291  CB  VAL A  40       7.951   9.280   3.617  1.00 24.18           C  
ATOM    292  CG1 VAL A  40       9.237   9.377   4.426  1.00 20.23           C  
ATOM    293  CG2 VAL A  40       7.852   7.897   2.943  1.00 12.56           C  
ATOM    294  N   VAL A  41       7.164  11.054   6.421  1.00 46.46           N  
ATOM    295  CA  VAL A  41       7.657  12.193   7.221  1.00 36.90           C  
ATOM    296  C   VAL A  41       9.124  11.986   7.533  1.00 39.67           C  
ATOM    297  O   VAL A  41       9.528  10.955   8.073  1.00 16.20           O  
ATOM    298  CB  VAL A  41       6.806  12.350   8.472  1.00 17.94           C  
ATOM    299  CG1 VAL A  41       7.417  13.351   9.452  1.00 51.68           C  
ATOM    300  CG2 VAL A  41       5.299  12.670   8.313  1.00 58.63           C  
ATOM    301  N   PHE A  42       9.951  12.943   7.142  1.00 39.27           N  
ATOM    302  CA  PHE A  42      11.394  12.866   7.419  1.00 37.46           C  
ATOM    303  C   PHE A  42      11.676  13.462   8.799  1.00 17.94           C  
ATOM    304  O   PHE A  42      10.920  14.309   9.260  1.00 48.52           O  
ATOM    305  CB  PHE A  42      12.177  13.688   6.390  1.00 48.04           C  
ATOM    306  CG  PHE A  42      12.087  12.992   5.024  1.00 36.35           C  
ATOM    307  CD1 PHE A  42      13.017  12.021   4.686  1.00 47.49           C  
ATOM    308  CD2 PHE A  42      11.068  13.341   4.145  1.00 36.35           C  
ATOM    309  CE1 PHE A  42      12.927  11.393   3.452  1.00 33.98           C  
ATOM    310  CE2 PHE A  42      10.981  12.712   2.909  1.00 36.90           C  
ATOM    311  CZ  PHE A  42      11.913  11.737   2.565  1.00 41.88           C  
ATOM    312  N   SER A  43      12.751  13.006   9.396  1.00 39.12           N  
ATOM    313  CA  SER A  43      13.411  13.796  10.463  1.00 39.51           C  
ATOM    314  C   SER A  43      14.653  14.439   9.853  1.00 50.73           C  
ATOM    315  O   SER A  43      15.608  13.732   9.556  1.00 56.56           O  
ATOM    316  CB  SER A  43      13.785  12.895  11.618  1.00 38.32           C  
ATOM    317  OG  SER A  43      14.259  13.668  12.725  1.00 19.44           O  
ATOM    318  N   MET A  44      14.604  15.739   9.655  1.00 11.54           N  
ATOM    319  CA  MET A  44      15.748  16.447   9.051  1.00 35.88           C  
ATOM    320  C   MET A  44      16.658  16.945  10.173  1.00 50.38           C  
ATOM    321  O   MET A  44      16.208  17.739  10.995  1.00 69.70           O  
ATOM    322  CB  MET A  44      15.279  17.611   8.201  1.00 46.46           C  
ATOM    323  CG  MET A  44      16.460  18.439   7.713  1.00 32.08           C  
ATOM    324  SD  MET A  44      15.923  19.785   6.650  1.00 50.34           S  
ATOM    325  CE  MET A  44      15.262  19.153   5.087  1.00 48.52           C  
ATOM    326  N   SER A  45      17.869  16.453  10.201  1.00 33.11           N  
ATOM    327  CA  SER A  45      18.877  16.786  11.199  1.00 48.91           C  
ATOM    328  C   SER A  45      19.896  17.774  10.653  1.00 40.06           C  
ATOM    329  O   SER A  45      20.408  17.630   9.545  1.00 10.04           O  
ATOM    330  CB  SER A  45      19.590  15.551  11.709  1.00 16.67           C  
ATOM    331  OG  SER A  45      18.726  14.789  12.553  1.00 38.25           O  
ATOM    332  N   PHE A  46      20.201  18.777  11.461  1.00 31.77           N  
ATOM    333  CA  PHE A  46      21.264  19.727  11.104  1.00 37.93           C  
ATOM    334  C   PHE A  46      22.594  19.247  11.610  1.00 23.79           C  
ATOM    335  O   PHE A  46      22.903  19.301  12.794  1.00  8.30           O  
ATOM    336  CB  PHE A  46      20.906  21.120  11.620  1.00 39.35           C  
ATOM    337  CG  PHE A  46      19.561  21.506  10.958  1.00 40.54           C  
ATOM    338  CD1 PHE A  46      18.374  21.112  11.548  1.00 16.12           C  
ATOM    339  CD2 PHE A  46      19.561  22.218   9.768  1.00 39.51           C  
ATOM    340  CE1 PHE A  46      17.161  21.446  10.947  1.00 36.27           C  
ATOM    341  CE2 PHE A  46      18.347  22.558   9.164  1.00 32.79           C  
ATOM    342  CZ  PHE A  46      17.153  22.168   9.758  1.00 27.97           C  
ATOM    343  N   VAL A  47      23.396  18.726  10.689  1.00 45.75           N  
ATOM    344  CA  VAL A  47      24.645  18.057  11.084  1.00 16.59           C  
ATOM    345  C   VAL A  47      25.833  18.975  10.803  1.00 46.23           C  
ATOM    346  O   VAL A  47      25.653  20.112  10.373  1.00 15.01           O  
ATOM    347  CB  VAL A  47      24.804  16.763  10.269  1.00 23.71           C  
ATOM    348  CG1 VAL A  47      23.611  15.837  10.567  1.00 74.12           C  
ATOM    349  CG2 VAL A  47      24.988  16.864   8.744  1.00 40.22           C  
ATOM    350  N   GLN A  48      27.008  18.471  11.062  1.00 32.87           N  
ATOM    351  CA  GLN A  48      28.279  19.204  10.872  1.00 35.01           C  
ATOM    352  C   GLN A  48      28.732  19.075   9.422  1.00 35.16           C  
ATOM    353  O   GLN A  48      28.457  18.060   8.781  1.00 36.35           O  
ATOM    354  CB  GLN A  48      29.325  18.587  11.802  1.00 51.13           C  
ATOM    355  CG  GLN A  48      30.726  19.108  11.557  1.00 89.77           C  
ATOM    356  CD  GLN A  48      31.756  18.150  12.186  1.00 37.30           C  
ATOM    357  NE2 GLN A  48      32.663  17.567  11.417  1.00 31.77           N  
ATOM    358  OE1 GLN A  48      31.721  17.913  13.492  1.00 38.88           O  
ATOM    359  N   GLY A  49      29.404  20.083   8.910  1.00 60.45           N  
ATOM    360  CA  GLY A  49      29.850  20.129   7.505  1.00 46.54           C  
ATOM    361  C   GLY A  49      30.113  21.581   7.098  1.00 59.03           C  
ATOM    362  O   GLY A  49      30.193  22.429   7.993  1.00 38.56           O  
ATOM    363  N   GLU A  50      30.237  21.842   5.816  1.00 25.52           N  
ATOM    364  CA  GLU A  50      30.483  23.185   5.275  1.00 58.55           C  
ATOM    365  C   GLU A  50      29.155  23.942   5.088  1.00 42.66           C  
ATOM    366  O   GLU A  50      28.404  23.549   4.191  1.00 44.41           O  
ATOM    367  CB  GLU A  50      31.096  23.095   3.882  1.00 44.80           C  
ATOM    368  CG  GLU A  50      32.240  22.142   3.768  1.00 72.86           C  
ATOM    369  N   GLU A  51      28.920  24.997   5.839  1.00 33.35           N  
ATOM    370  CA  GLU A  51      27.792  25.852   5.720  1.00 41.41           C  
ATOM    371  C   GLU A  51      27.985  27.223   5.140  1.00 33.82           C  
ATOM    372  O   GLU A  51      29.013  27.865   5.362  1.00 52.47           O  
ATOM    373  CB  GLU A  51      26.730  25.759   6.733  1.00 28.61           C  
ATOM    374  CG  GLU A  51      26.988  26.566   7.983  1.00 30.19           C  
ATOM    375  CD  GLU A  51      25.679  26.907   8.677  1.00 52.07           C  
ATOM    376  OE1 GLU A  51      24.964  27.819   8.238  1.00 35.24           O  
ATOM    377  OE2 GLU A  51      25.330  26.279   9.686  1.00 59.82           O1-
ATOM    378  N   SER A  52      26.988  27.670   4.414  1.00 55.16           N  
ATOM    379  CA  SER A  52      26.812  29.004   3.839  1.00 54.45           C  
ATOM    380  C   SER A  52      25.422  29.527   4.163  1.00 61.16           C  
ATOM    381  O   SER A  52      24.617  28.795   4.756  1.00 32.79           O  
ATOM    382  CB  SER A  52      26.998  28.934   2.328  1.00 36.03           C  
ATOM    383  OG  SER A  52      26.505  30.108   1.696  1.00 85.74           O  
ATOM    384  N   ASN A  53      25.091  30.757   3.804  1.00 69.93           N  
ATOM    385  CA  ASN A  53      23.718  31.258   4.097  1.00 30.82           C  
ATOM    386  C   ASN A  53      22.724  30.409   3.262  1.00 56.82           C  
ATOM    387  O   ASN A  53      21.585  30.260   3.676  1.00 61.08           O  
ATOM    388  CB  ASN A  53      23.570  32.710   3.743  1.00 69.70           C  
ATOM    389  N   ASP A  54      23.236  29.877   2.190  1.00 37.22           N  
ATOM    390  CA  ASP A  54      22.628  29.197   1.090  1.00 54.05           C  
ATOM    391  C   ASP A  54      22.753  27.677   1.125  1.00 24.58           C  
ATOM    392  O   ASP A  54      21.853  27.001   0.609  1.00 79.65           O  
ATOM    393  CB  ASP A  54      23.265  29.644  -0.260  1.00 71.04           C  
ATOM    394  CG  ASP A  54      22.389  30.718  -0.901  1.00 79.81           C  
ATOM    395  OD1 ASP A  54      21.383  31.123  -0.300  1.00 92.22           O  
ATOM    396  OD2 ASP A  54      22.700  31.182  -2.006  1.00 82.81           O1-
ATOM    397  N   LYS A  55      23.833  27.152   1.650  1.00 43.94           N  
ATOM    398  CA  LYS A  55      24.068  25.722   1.788  1.00 38.17           C  
ATOM    399  C   LYS A  55      24.085  25.300   3.262  1.00 56.10           C  
ATOM    400  O   LYS A  55      24.931  25.761   4.017  1.00 80.28           O  
ATOM    401  CB  LYS A  55      25.422  25.320   1.203  1.00 33.03           C  
ATOM    402  CG  LYS A  55      25.261  24.884  -0.229  1.00 39.04           C  
ATOM    403  CD  LYS A  55      26.541  24.243  -0.747  1.00 15.57           C  
ATOM    404  CE  LYS A  55      26.350  23.898  -2.219  1.00 32.79           C  
ATOM    405  NZ  LYS A  55      27.521  23.195  -2.745  1.00 31.77           N1+
ATOM    406  N   ILE A  56      23.190  24.409   3.591  1.00 32.87           N  
ATOM    407  CA  ILE A  56      23.118  23.866   4.971  1.00 31.77           C  
ATOM    408  C   ILE A  56      23.144  22.380   4.958  1.00 51.21           C  
ATOM    409  O   ILE A  56      22.317  21.706   4.335  1.00 41.88           O  
ATOM    410  CB  ILE A  56      21.955  24.530   5.675  1.00 39.75           C  
ATOM    411  CG1 ILE A  56      22.222  26.044   5.697  1.00 25.29           C  
ATOM    412  CG2 ILE A  56      21.680  23.986   7.046  1.00 17.94           C  
ATOM    413  CD1 ILE A  56      21.138  26.927   6.215  1.00 42.67           C  
ATOM    414  N   PRO A  57      24.171  21.784   5.580  1.00 11.22           N  
ATOM    415  CA  PRO A  57      24.302  20.321   5.544  1.00 63.14           C  
ATOM    416  C   PRO A  57      23.248  19.696   6.448  1.00 41.88           C  
ATOM    417  O   PRO A  57      23.085  20.103   7.590  1.00 49.31           O  
ATOM    418  CB  PRO A  57      25.676  20.131   6.131  1.00 42.04           C  
ATOM    419  CG  PRO A  57      26.109  21.409   6.790  1.00 11.14           C  
ATOM    420  CD  PRO A  57      25.230  22.504   6.239  1.00 56.58           C  
ATOM    421  N   VAL A  58      22.532  18.730   5.911  1.00 11.62           N  
ATOM    422  CA  VAL A  58      21.534  18.007   6.700  1.00 19.60           C  
ATOM    423  C   VAL A  58      21.689  16.503   6.477  1.00 31.53           C  
ATOM    424  O   VAL A  58      22.333  16.094   5.515  1.00 41.64           O  
ATOM    425  CB  VAL A  58      20.122  18.430   6.308  1.00 56.74           C  
ATOM    426  CG1 VAL A  58      19.873  19.883   6.703  1.00 33.11           C  
ATOM    427  CG2 VAL A  58      19.584  18.159   4.903  1.00 33.03           C  
ATOM    428  N   ALA A  59      21.101  15.759   7.382  1.00 50.57           N  
ATOM    429  CA  ALA A  59      20.823  14.329   7.184  1.00 49.55           C  
ATOM    430  C   ALA A  59      19.315  14.101   7.152  1.00 45.91           C  
ATOM    431  O   ALA A  59      18.579  14.820   7.826  1.00 62.90           O  
ATOM    432  CB  ALA A  59      21.465  13.509   8.282  1.00 36.03           C  
ATOM    433  N   LEU A  60      18.878  13.158   6.358  1.00 44.65           N  
ATOM    434  CA  LEU A  60      17.442  12.931   6.111  1.00 40.70           C  
ATOM    435  C   LEU A  60      17.095  11.502   6.555  1.00 30.74           C  
ATOM    436  O   LEU A  60      17.397  10.564   5.824  1.00 68.91           O  
ATOM    437  CB  LEU A  60      17.136  13.082   4.626  1.00 38.64           C  
ATOM    438  CG  LEU A  60      17.218  14.542   4.195  1.00 10.27           C  
ATOM    439  CD1 LEU A  60      17.143  14.663   2.679  1.00 38.17           C  
ATOM    440  CD2 LEU A  60      16.172  15.427   4.868  1.00 33.27           C  
ATOM    441  N   GLY A  61      16.523  11.358   7.730  1.00 53.02           N  
ATOM    442  CA  GLY A  61      16.063  10.028   8.191  1.00 50.33           C  
ATOM    443  C   GLY A  61      14.555   9.934   8.055  1.00 42.91           C  
ATOM    444  O   GLY A  61      13.883  10.955   7.892  1.00 20.31           O  
ATOM    445  N   LEU A  62      14.007   8.727   8.124  1.00 53.97           N  
ATOM    446  CA  LEU A  62      12.553   8.595   8.299  1.00 34.37           C  
ATOM    447  C   LEU A  62      12.167   8.810   9.757  1.00 24.02           C  
ATOM    448  O   LEU A  62      12.806   8.277  10.663  1.00 15.25           O  
ATOM    449  CB  LEU A  62      11.987   7.326   7.763  1.00 51.13           C  
ATOM    450  CG  LEU A  62      12.405   6.998   6.349  1.00 19.76           C  
ATOM    451  CD1 LEU A  62      11.523   5.918   5.739  1.00 37.93           C  
ATOM    452  CD2 LEU A  62      12.553   8.182   5.417  1.00 44.57           C  
ATOM    453  N   LYS A  63      11.134   9.593   9.989  1.00 37.61           N  
ATOM    454  CA  LYS A  63      10.694   9.886  11.378  1.00 25.92           C  
ATOM    455  C   LYS A  63      10.286   8.575  12.062  1.00 48.52           C  
ATOM    456  O   LYS A  63       9.449   7.860  11.505  1.00 49.24           O  
ATOM    457  CB  LYS A  63       9.487  10.810  11.291  1.00 24.02           C  
ATOM    458  CG  LYS A  63       8.996  11.175  12.681  1.00 19.52           C  
ATOM    459  CD  LYS A  63       7.539  11.606  12.585  1.00 52.71           C  
ATOM    460  CE  LYS A  63       6.851  11.493  13.929  1.00 81.87           C  
ATOM    461  NZ  LYS A  63       5.390  11.413  13.722  1.00 69.78           N1+
ATOM    462  N   GLU A  64      10.882   8.274  13.180  1.00 35.32           N  
ATOM    463  CA  GLU A  64      10.713   7.111  14.002  1.00 91.03           C  
ATOM    464  C   GLU A  64      11.154   5.809  13.391  1.00 59.50           C  
ATOM    465  O   GLU A  64      10.849   4.738  13.949  1.00 36.11           O  
ATOM    466  CB  GLU A  64       9.324   6.997  14.589  1.00 29.40           C  
ATOM    467  N   LYS A  65      11.861   5.821  12.281  1.00 55.63           N  
ATOM    468  CA  LYS A  65      12.552   4.609  11.788  1.00 39.51           C  
ATOM    469  C   LYS A  65      14.055   4.854  11.791  1.00 34.29           C  
ATOM    470  O   LYS A  65      14.499   5.951  11.455  1.00 27.74           O  
ATOM    471  CB  LYS A  65      12.083   4.272  10.385  1.00 24.97           C  
ATOM    472  CG  LYS A  65      10.633   3.822  10.394  1.00 10.59           C  
ATOM    473  CD  LYS A  65      10.226   3.321   9.016  1.00 54.29           C  
ATOM    474  CE  LYS A  65       8.836   2.702   9.075  1.00 40.14           C  
ATOM    475  NZ  LYS A  65       8.853   1.503   9.922  1.00 23.31           N1+
ATOM    476  N   ASN A  66      14.824   3.857  12.189  1.00 27.66           N  
ATOM    477  CA  ASN A  66      16.294   3.961  12.047  1.00 56.97           C  
ATOM    478  C   ASN A  66      16.680   3.690  10.597  1.00 46.62           C  
ATOM    479  O   ASN A  66      17.414   2.748  10.320  1.00 33.03           O  
ATOM    480  CB  ASN A  66      16.989   2.997  12.983  1.00 33.74           C  
ATOM    481  CG  ASN A  66      16.525   1.560  12.762  1.00 29.40           C  
ATOM    482  ND2 ASN A  66      17.418   0.579  12.765  1.00 72.07           N  
ATOM    483  OD1 ASN A  66      15.250   1.283  12.589  1.00 39.75           O  
ATOM    484  N   LEU A  67      16.171   4.514   9.700  1.00 13.20           N  
ATOM    485  CA  LEU A  67      16.460   4.442   8.266  1.00 34.53           C  
ATOM    486  C   LEU A  67      16.876   5.834   7.736  1.00 37.22           C  
ATOM    487  O   LEU A  67      16.170   6.802   7.998  1.00 23.07           O  
ATOM    488  CB  LEU A  67      15.253   3.987   7.481  1.00 49.86           C  
ATOM    489  CG  LEU A  67      14.959   2.517   7.528  1.00 34.14           C  
ATOM    490  CD1 LEU A  67      13.584   2.243   6.885  1.00 22.92           C  
ATOM    491  CD2 LEU A  67      16.007   1.611   6.893  1.00 33.66           C  
ATOM    492  N   TYR A  68      17.963   5.897   7.006  1.00 36.27           N  
ATOM    493  CA  TYR A  68      18.508   7.163   6.492  1.00 16.59           C  
ATOM    494  C   TYR A  68      18.743   7.087   5.000  1.00 28.68           C  
ATOM    495  O   TYR A  68      19.232   6.066   4.509  1.00 33.43           O  
ATOM    496  CB  TYR A  68      19.839   7.481   7.187  1.00 19.28           C  
ATOM    497  CG  TYR A  68      19.510   8.034   8.582  1.00 38.25           C  
ATOM    498  CD1 TYR A  68      19.303   7.159   9.638  1.00 11.70           C  
ATOM    499  CD2 TYR A  68      19.408   9.403   8.768  1.00 22.99           C  
ATOM    500  CE1 TYR A  68      18.997   7.663  10.899  1.00 41.17           C  
ATOM    501  CE2 TYR A  68      19.105   9.906  10.028  1.00 38.48           C  
ATOM    502  CZ  TYR A  68      18.899   9.036  11.091  1.00 20.55           C  
ATOM    503  OH  TYR A  68      18.593   9.542  12.340  1.00 29.32           O  
ATOM    504  N   LEU A  69      18.419   8.166   4.298  1.00 10.75           N  
ATOM    505  CA  LEU A  69      18.936   8.349   2.931  1.00  9.48           C  
ATOM    506  C   LEU A  69      20.467   8.435   2.974  1.00 54.68           C  
ATOM    507  O   LEU A  69      21.036   9.216   3.725  1.00 35.72           O  
ATOM    508  CB  LEU A  69      18.367   9.540   2.234  1.00 35.32           C  
ATOM    509  CG  LEU A  69      16.904   9.411   1.853  1.00 37.77           C  
ATOM    510  CD1 LEU A  69      16.078   8.862   3.010  1.00 44.88           C  
ATOM    511  CD2 LEU A  69      16.315  10.761   1.395  1.00 28.61           C  
ATOM    512  N   SER A  70      21.113   7.598   2.193  1.00 34.06           N  
ATOM    513  CA  SER A  70      22.561   7.808   1.974  1.00 39.43           C  
ATOM    514  C   SER A  70      22.819   7.662   0.486  1.00 43.62           C  
ATOM    515  O   SER A  70      21.914   7.746  -0.332  1.00 97.83           O  
ATOM    516  CB  SER A  70      23.365   6.795   2.758  1.00  8.14           C  
ATOM    517  OG  SER A  70      23.097   5.469   2.302  1.00 37.46           O  
ATOM    518  N   CYS A  71      24.074   7.420   0.150  1.00 35.64           N  
ATOM    519  CA  CYS A  71      24.298   6.965  -1.248  1.00 43.46           C  
ATOM    520  C   CYS A  71      25.316   5.798  -1.176  1.00 58.19           C  
ATOM    521  O   CYS A  71      25.908   5.566  -0.136  1.00 26.87           O  
ATOM    522  CB  CYS A  71      25.113   8.106  -1.969  1.00 52.60           C  
ATOM    523  SG  CYS A  71      26.779   7.331  -2.236  1.00 30.19           S  
ATOM    524  N   VAL A  72      25.472   5.178  -2.303  1.00 36.90           N  
ATOM    525  CA  VAL A  72      26.655   4.290  -2.520  1.00 12.49           C  
ATOM    526  C   VAL A  72      26.961   4.376  -3.995  1.00 26.71           C  
ATOM    527  O   VAL A  72      26.035   4.256  -4.817  1.00 32.24           O  
ATOM    528  CB  VAL A  72      26.205   2.856  -2.157  1.00 48.36           C  
ATOM    529  CG1 VAL A  72      26.144   2.732  -0.624  1.00 83.29           C  
ATOM    530  CG2 VAL A  72      24.886   2.328  -2.747  1.00 43.78           C  
ATOM    531  N   LEU A  73      28.217   4.495  -4.390  1.00 20.47           N  
ATOM    532  CA  LEU A  73      28.669   3.959  -5.710  1.00 39.27           C  
ATOM    533  C   LEU A  73      28.111   2.505  -5.832  1.00 29.24           C  
ATOM    534  O   LEU A  73      28.369   1.757  -4.895  1.00 38.25           O  
ATOM    535  CB  LEU A  73      30.165   3.936  -5.798  1.00 26.16           C  
ATOM    536  CG  LEU A  73      30.788   5.246  -6.239  1.00 49.86           C  
ATOM    537  CD1 LEU A  73      32.297   5.079  -6.442  1.00 54.05           C  
ATOM    538  CD2 LEU A  73      30.157   5.881  -7.467  1.00 30.34           C  
ATOM    539  N   LYS A  74      27.234   2.314  -6.751  1.00 75.94           N  
ATOM    540  CA  LYS A  74      26.695   0.984  -7.128  1.00 43.62           C  
ATOM    541  C   LYS A  74      26.948   0.877  -8.652  1.00 35.32           C  
ATOM    542  O   LYS A  74      26.288   1.588  -9.400  1.00 51.70           O  
ATOM    543  CB  LYS A  74      25.198   0.941  -6.905  1.00 24.81           C  
ATOM    544  CG  LYS A  74      24.820   0.471  -5.522  1.00 49.78           C  
ATOM    545  CD  LYS A  74      23.297   0.286  -5.456  1.00 62.03           C  
ATOM    546  N   ASP A  75      27.908   0.072  -9.021  1.00 55.95           N  
ATOM    547  CA  ASP A  75      28.228  -0.086 -10.466  1.00 68.91           C  
ATOM    548  C   ASP A  75      28.765   1.245 -10.998  1.00 47.33           C  
ATOM    549  O   ASP A  75      28.390   1.682 -12.078  1.00 21.02           O  
ATOM    550  CB  ASP A  75      26.963  -0.461 -11.229  1.00 55.63           C  
ATOM    551  N   ASP A  76      29.625   1.878 -10.220  1.00 51.52           N  
ATOM    552  CA  ASP A  76      30.430   3.011 -10.684  1.00 37.46           C  
ATOM    553  C   ASP A  76      29.592   4.225 -10.980  1.00 37.53           C  
ATOM    554  O   ASP A  76      29.960   5.063 -11.804  1.00 28.76           O  
ATOM    555  CB  ASP A  76      31.277   2.592 -11.905  1.00 32.71           C  
ATOM    556  CG  ASP A  76      32.002   1.283 -11.485  1.00 82.66           C  
ATOM    557  N   LYS A  77      28.468   4.345 -10.295  1.00 29.47           N  
ATOM    558  CA  LYS A  77      27.590   5.513 -10.314  1.00 19.44           C  
ATOM    559  C   LYS A  77      27.114   5.803  -8.847  1.00 43.94           C  
ATOM    560  O   LYS A  77      26.746   4.866  -8.166  1.00 50.10           O  
ATOM    561  CB  LYS A  77      26.306   5.247 -11.033  1.00 36.43           C  
ATOM    562  CG  LYS A  77      26.182   5.192 -12.476  1.00 37.46           C  
ATOM    563  CD  LYS A  77      24.681   5.468 -12.836  1.00 69.46           C  
ATOM    564  CE  LYS A  77      24.370   6.877 -12.327  1.00 22.28           C  
ATOM    565  NZ  LYS A  77      22.968   7.212 -12.561  1.00 49.62           N1+
ATOM    566  N   PRO A  78      27.039   7.064  -8.523  1.00 50.57           N  
ATOM    567  CA  PRO A  78      26.300   7.504  -7.327  1.00 74.75           C  
ATOM    568  C   PRO A  78      24.843   7.058  -7.406  1.00 45.59           C  
ATOM    569  O   PRO A  78      24.217   7.209  -8.452  1.00 35.88           O  
ATOM    570  CB  PRO A  78      26.420   9.004  -7.456  1.00 31.53           C  
ATOM    571  CG  PRO A  78      27.600   9.271  -8.400  1.00 27.97           C  
ATOM    572  CD  PRO A  78      27.440   8.142  -9.429  1.00 15.49           C  
ATOM    573  N   THR A  79      24.354   6.525  -6.318  1.00 34.37           N  
ATOM    574  CA  THR A  79      23.016   5.938  -6.172  1.00 39.19           C  
ATOM    575  C   THR A  79      22.471   6.336  -4.780  1.00 29.79           C  
ATOM    576  O   THR A  79      23.231   6.255  -3.819  1.00 55.08           O  
ATOM    577  CB  THR A  79      23.134   4.414  -6.189  1.00 20.78           C  
ATOM    578  CG2 THR A  79      21.796   3.802  -5.918  1.00 33.66           C  
ATOM    579  OG1 THR A  79      23.601   3.979  -7.459  1.00 41.64           O  
ATOM    580  N   LEU A  80      21.241   6.747  -4.756  1.00 37.14           N  
ATOM    581  CA  LEU A  80      20.486   7.042  -3.514  1.00 32.24           C  
ATOM    582  C   LEU A  80      19.999   5.729  -2.906  1.00 33.43           C  
ATOM    583  O   LEU A  80      19.399   4.924  -3.620  1.00 69.85           O  
ATOM    584  CB  LEU A  80      19.253   7.876  -3.896  1.00 35.56           C  
ATOM    585  CG  LEU A  80      18.490   8.320  -2.656  1.00 38.64           C  
ATOM    586  CD1 LEU A  80      19.363   9.218  -1.787  1.00 38.64           C  
ATOM    587  CD2 LEU A  80      17.180   9.038  -3.001  1.00 23.63           C  
ATOM    588  N   GLN A  81      20.228   5.507  -1.621  1.00 47.49           N  
ATOM    589  CA  GLN A  81      19.551   4.332  -1.011  1.00 46.62           C  
ATOM    590  C   GLN A  81      19.091   4.671   0.397  1.00 33.35           C  
ATOM    591  O   GLN A  81      19.558   5.653   0.968  1.00 16.75           O  
ATOM    592  CB  GLN A  81      20.508   3.145  -0.962  1.00 51.28           C  
ATOM    593  CG  GLN A  81      21.644   3.427   0.033  1.00 34.06           C  
ATOM    594  CD  GLN A  81      22.480   2.159   0.238  1.00 69.78           C  
ATOM    595  NE2 GLN A  81      23.322   2.072   1.260  1.00 89.93           N  
ATOM    596  OE1 GLN A  81      22.359   1.146  -0.615  1.00 59.03           O  
ATOM    597  N   LEU A  82      18.202   3.859   0.923  1.00 45.91           N  
ATOM    598  CA  LEU A  82      17.831   3.912   2.350  1.00 42.99           C  
ATOM    599  C   LEU A  82      18.716   2.924   3.128  1.00 45.20           C  
ATOM    600  O   LEU A  82      18.877   1.793   2.683  1.00 76.02           O  
ATOM    601  CB  LEU A  82      16.376   3.490   2.523  1.00 31.85           C  
ATOM    602  CG  LEU A  82      15.425   4.653   2.242  1.00 36.51           C  
ATOM    603  CD1 LEU A  82      13.979   4.175   2.342  1.00 31.61           C  
ATOM    604  CD2 LEU A  82      15.661   5.848   3.155  1.00 32.32           C  
ATOM    605  N   GLU A  83      19.268   3.371   4.227  1.00 10.27           N  
ATOM    606  CA  GLU A  83      20.269   2.508   4.945  1.00 51.76           C  
ATOM    607  C   GLU A  83      19.742   2.370   6.377  1.00 33.27           C  
ATOM    608  O   GLU A  83      19.250   3.375   6.898  1.00 36.43           O  
ATOM    609  CB  GLU A  83      21.601   3.210   4.904  1.00 37.93           C  
ATOM    610  CG  GLU A  83      22.766   2.315   5.230  1.00 19.36           C  
ATOM    611  CD  GLU A  83      24.085   3.060   5.120  1.00 27.66           C  
ATOM    612  OE1 GLU A  83      24.355   3.707   4.097  1.00 30.98           O  
ATOM    613  OE2 GLU A  83      24.900   3.025   6.057  1.00 41.17           O1-
ATOM    614  N   SER A  84      19.803   1.192   6.927  1.00 45.67           N  
ATOM    615  CA  SER A  84      19.536   0.931   8.354  1.00 33.35           C  
ATOM    616  C   SER A  84      20.758   1.366   9.174  1.00 14.93           C  
ATOM    617  O   SER A  84      21.879   1.143   8.726  1.00 53.26           O  
ATOM    618  CB  SER A  84      19.347  -0.567   8.578  1.00 11.54           C  
ATOM    619  OG  SER A  84      18.256  -1.051   7.810  1.00 49.62           O  
ATOM    620  N   VAL A  85      20.515   1.943  10.328  1.00 34.37           N  
ATOM    621  CA  VAL A  85      21.622   2.298  11.247  1.00 76.25           C  
ATOM    622  C   VAL A  85      21.282   1.839  12.654  1.00 46.31           C  
ATOM    623  O   VAL A  85      20.118   1.567  12.952  1.00 39.75           O  
ATOM    624  CB  VAL A  85      21.814   3.823  11.226  1.00 44.01           C  
ATOM    625  CG1 VAL A  85      22.224   4.256   9.802  1.00 38.40           C  
ATOM    626  CG2 VAL A  85      20.663   4.720  11.700  1.00 37.38           C  
ATOM    627  N   ASP A  86      22.272   1.745  13.508  1.00 39.43           N  
ATOM    628  CA  ASP A  86      22.050   1.355  14.937  1.00 12.49           C  
ATOM    629  C   ASP A  86      21.147   2.395  15.584  1.00 36.43           C  
ATOM    630  O   ASP A  86      21.490   3.580  15.594  1.00 50.34           O  
ATOM    631  CB  ASP A  86      23.424   1.370  15.621  1.00 20.23           C  
ATOM    632  CG  ASP A  86      23.446   0.647  16.950  1.00 35.09           C  
ATOM    633  OD1 ASP A  86      22.744   1.051  17.892  1.00 29.55           O  
ATOM    634  OD2 ASP A  86      24.198  -0.332  17.117  1.00 90.16           O1-
ATOM    635  N   PRO A  87      19.988   1.995  16.085  1.00 27.26           N  
ATOM    636  CA  PRO A  87      18.979   2.989  16.498  1.00 13.04           C  
ATOM    637  C   PRO A  87      19.428   3.730  17.745  1.00 34.69           C  
ATOM    638  O   PRO A  87      18.820   4.739  18.114  1.00 55.39           O  
ATOM    639  CB  PRO A  87      17.795   2.099  16.781  1.00 20.23           C  
ATOM    640  CG  PRO A  87      18.324   0.689  17.001  1.00 39.27           C  
ATOM    641  CD  PRO A  87      19.528   0.612  16.071  1.00 21.34           C  
ATOM    642  N   LYS A  88      20.490   3.277  18.377  1.00 11.93           N  
ATOM    643  CA  LYS A  88      21.061   3.864  19.568  1.00 40.70           C  
ATOM    644  C   LYS A  88      22.123   4.905  19.293  1.00 50.81           C  
ATOM    645  O   LYS A  88      22.373   5.748  20.173  1.00 45.83           O  
ATOM    646  CB  LYS A  88      21.561   2.835  20.546  1.00 47.18           C  
ATOM    647  CG  LYS A  88      20.447   1.991  21.142  1.00 68.27           C  
ATOM    648  CD  LYS A  88      21.053   0.988  22.115  1.00 69.88           C  
ATOM    649  CE  LYS A  88      20.026  -0.007  22.611  1.00 44.49           C  
ATOM    650  NZ  LYS A  88      20.654  -0.913  23.601  1.00 51.52           N1+
ATOM    651  N   ASN A  89      22.770   4.900  18.145  1.00 52.00           N  
ATOM    652  CA  ASN A  89      23.874   5.823  17.851  1.00 29.55           C  
ATOM    653  C   ASN A  89      23.411   7.012  17.016  1.00 49.55           C  
ATOM    654  O   ASN A  89      24.225   7.911  16.758  1.00 19.20           O  
ATOM    655  CB  ASN A  89      24.982   5.118  17.066  1.00 40.38           C  
ATOM    656  CG  ASN A  89      25.775   4.154  17.932  1.00 83.13           C  
ATOM    657  ND2 ASN A  89      25.476   3.987  19.206  1.00 54.13           N  
ATOM    658  OD1 ASN A  89      26.782   3.473  17.392  1.00 75.54           O  
ATOM    659  N   TYR A  90      22.170   7.028  16.577  1.00 29.71           N  
ATOM    660  CA  TYR A  90      21.728   8.007  15.570  1.00 65.03           C  
ATOM    661  C   TYR A  90      20.461   8.727  16.015  1.00 47.49           C  
ATOM    662  O   TYR A  90      19.605   8.108  16.646  1.00 39.98           O  
ATOM    663  CB  TYR A  90      21.442   7.321  14.237  1.00 37.30           C  
ATOM    664  CG  TYR A  90      22.741   6.980  13.513  1.00 24.42           C  
ATOM    665  CD1 TYR A  90      23.334   7.883  12.645  1.00 55.71           C  
ATOM    666  CD2 TYR A  90      23.333   5.739  13.741  1.00 35.88           C  
ATOM    667  CE1 TYR A  90      24.519   7.559  11.992  1.00 41.56           C  
ATOM    668  CE2 TYR A  90      24.512   5.412  13.090  1.00 40.77           C  
ATOM    669  CZ  TYR A  90      25.107   6.317  12.218  1.00 42.99           C  
ATOM    670  OH  TYR A  90      26.283   5.993  11.575  1.00 25.13           O  
ATOM    671  N   PRO A  91      20.346   9.997  15.665  1.00 31.69           N  
ATOM    672  CA  PRO A  91      21.306  10.667  14.782  1.00 47.57           C  
ATOM    673  C   PRO A  91      22.463  11.249  15.601  1.00 60.29           C  
ATOM    674  O   PRO A  91      22.360  11.239  16.831  1.00 61.87           O  
ATOM    675  CB  PRO A  91      20.459  11.770  14.212  1.00 41.72           C  
ATOM    676  CG  PRO A  91      19.081  11.733  14.807  1.00 57.45           C  
ATOM    677  CD  PRO A  91      19.084  10.670  15.868  1.00 30.34           C  
ATOM    678  N   LYS A  92      23.494  11.717  14.946  1.00 47.41           N  
ATOM    679  CA  LYS A  92      24.638  12.427  15.482  1.00 24.34           C  
ATOM    680  C   LYS A  92      24.805  13.807  14.810  1.00 58.24           C  
ATOM    681  O   LYS A  92      24.282  13.996  13.720  1.00 56.04           O  
ATOM    682  CB  LYS A  92      25.934  11.689  15.323  1.00 56.03           C  
ATOM    683  CG  LYS A  92      25.849  10.210  15.123  1.00 19.12           C  
ATOM    684  CD  LYS A  92      27.275   9.631  15.133  1.00 53.65           C  
ATOM    685  CE  LYS A  92      27.363   8.443  14.203  1.00 62.74           C  
ATOM    686  NZ  LYS A  92      28.486   8.607  13.268  1.00 35.16           N1+
ATOM    687  N   LYS A  93      25.546  14.701  15.442  1.00 30.03           N  
ATOM    688  CA  LYS A  93      26.035  15.930  14.798  1.00 35.01           C  
ATOM    689  C   LYS A  93      27.054  15.605  13.719  1.00 19.83           C  
ATOM    690  O   LYS A  93      26.964  16.158  12.618  1.00 42.12           O  
ATOM    691  CB  LYS A  93      26.556  16.941  15.785  1.00 37.06           C  
ATOM    692  CG  LYS A  93      26.529  18.354  15.246  1.00 35.09           C  
ATOM    693  N   LYS A  94      27.992  14.727  14.009  1.00 46.07           N  
ATOM    694  CA  LYS A  94      29.040  14.312  13.065  1.00 41.49           C  
ATOM    695  C   LYS A  94      28.634  12.994  12.387  1.00 29.71           C  
ATOM    696  O   LYS A  94      29.125  11.932  12.749  1.00 19.04           O  
ATOM    697  CB  LYS A  94      30.367  14.166  13.758  1.00 49.39           C  
ATOM    698  CG  LYS A  94      31.523  14.162  12.775  1.00 37.14           C  
ATOM    699  N   MET A  95      27.754  13.122  11.442  1.00 55.08           N  
ATOM    700  CA  MET A  95      27.215  12.084  10.561  1.00 25.29           C  
ATOM    701  C   MET A  95      28.241  11.745   9.475  1.00 36.19           C  
ATOM    702  O   MET A  95      28.927  12.655   9.000  1.00 35.32           O  
ATOM    703  CB  MET A  95      25.960  12.660   9.875  1.00 47.25           C  
ATOM    704  CG  MET A  95      24.943  11.599   9.569  1.00 57.13           C  
ATOM    705  SD  MET A  95      24.038  11.067  11.041  1.00 32.48           S  
ATOM    706  CE  MET A  95      22.693   9.938  10.570  1.00 25.92           C  
ATOM    707  N   GLU A  96      28.343  10.490   9.107  1.00 51.21           N  
ATOM    708  CA  GLU A  96      29.212  10.054   7.990  1.00 52.15           C  
ATOM    709  C   GLU A  96      28.779  10.766   6.688  1.00 34.93           C  
ATOM    710  O   GLU A  96      27.578  10.916   6.488  1.00 49.47           O  
ATOM    711  CB  GLU A  96      28.960   8.562   7.738  1.00 31.61           C  
ATOM    712  CG  GLU A  96      29.490   7.673   8.779  1.00 36.43           C  
ATOM    713  CD  GLU A  96      28.728   7.646  10.076  1.00 15.17           C  
ATOM    714  OE1 GLU A  96      27.538   7.970  10.168  1.00 14.54           O  
ATOM    715  OE2 GLU A  96      29.338   7.258  11.103  1.00 22.92           O1-
ATOM    716  N   LYS A  97      29.718  11.105   5.852  1.00 37.61           N  
ATOM    717  CA  LYS A  97      29.541  11.822   4.603  1.00 42.91           C  
ATOM    718  C   LYS A  97      28.453  11.251   3.722  1.00 41.88           C  
ATOM    719  O   LYS A  97      27.789  12.005   3.003  1.00 43.62           O  
ATOM    720  CB  LYS A  97      30.848  11.831   3.800  1.00 51.75           C  
ATOM    721  CG  LYS A  97      31.533  13.163   3.918  1.00 37.22           C  
ATOM    722  CD  LYS A  97      30.920  14.199   2.987  1.00 25.52           C  
ATOM    723  CE  LYS A  97      31.904  15.357   2.833  1.00 64.08           C  
ATOM    724  NZ  LYS A  97      31.500  16.221   1.721  1.00 38.64           N1+
ATOM    725  N   ARG A  98      28.283   9.931   3.726  1.00 37.22           N  
ATOM    726  CA  ARG A  98      27.352   9.338   2.743  1.00 51.76           C  
ATOM    727  C   ARG A  98      25.933   9.782   3.043  1.00 33.50           C  
ATOM    728  O   ARG A  98      25.067   9.730   2.175  1.00 67.01           O  
ATOM    729  CB  ARG A  98      27.488   7.860   2.611  1.00 33.90           C  
ATOM    730  CG  ARG A  98      27.300   7.087   3.909  1.00 46.31           C  
ATOM    731  CD  ARG A  98      27.400   5.577   3.639  1.00 20.78           C  
ATOM    732  NE  ARG A  98      26.947   4.805   4.797  1.00 37.77           N  
ATOM    733  CZ  ARG A  98      27.694   4.714   5.914  1.00 46.23           C  
ATOM    734  NH1 ARG A  98      28.913   5.244   5.965  1.00 23.31           N1+
ATOM    735  NH2 ARG A  98      27.210   4.095   6.993  1.00 23.31           N  
ATOM    736  N   PHE A  99      25.717  10.241   4.267  1.00 42.67           N  
ATOM    737  CA  PHE A  99      24.388  10.576   4.781  1.00 41.33           C  
ATOM    738  C   PHE A  99      24.115  12.077   4.634  1.00 47.89           C  
ATOM    739  O   PHE A  99      23.037  12.536   5.015  1.00 20.15           O  
ATOM    740  CB  PHE A  99      24.278  10.272   6.276  1.00 44.96           C  
ATOM    741  CG  PHE A  99      24.286   8.799   6.602  1.00 24.02           C  
ATOM    742  CD1 PHE A  99      23.257   7.957   6.183  1.00 29.47           C  
ATOM    743  CD2 PHE A  99      25.344   8.276   7.361  1.00 33.11           C  
ATOM    744  CE1 PHE A  99      23.278   6.598   6.502  1.00 31.21           C  
ATOM    745  CE2 PHE A  99      25.362   6.925   7.672  1.00 43.86           C  
ATOM    746  CZ  PHE A  99      24.337   6.085   7.248  1.00 25.60           C  
ATOM    747  N   VAL A 100      25.087  12.821   4.156  1.00 49.47           N  
ATOM    748  CA  VAL A 100      24.974  14.293   4.242  1.00 22.36           C  
ATOM    749  C   VAL A 100      24.553  14.870   2.913  1.00 40.06           C  
ATOM    750  O   VAL A 100      25.125  14.536   1.873  1.00 52.24           O  
ATOM    751  CB  VAL A 100      26.253  14.897   4.776  1.00 30.11           C  
ATOM    752  CG1 VAL A 100      26.278  16.415   4.610  1.00 60.45           C  
ATOM    753  CG2 VAL A 100      26.687  14.534   6.216  1.00 22.20           C  
ATOM    754  N   PHE A 101      23.531  15.701   2.937  1.00 19.52           N  
ATOM    755  CA  PHE A 101      23.081  16.475   1.771  1.00 42.43           C  
ATOM    756  C   PHE A 101      23.245  17.962   2.067  1.00 25.21           C  
ATOM    757  O   PHE A 101      23.082  18.370   3.219  1.00 12.88           O  
ATOM    758  CB  PHE A 101      21.593  16.184   1.503  1.00 33.11           C  
ATOM    759  CG  PHE A 101      21.429  14.715   1.093  1.00 28.37           C  
ATOM    760  CD1 PHE A 101      21.510  14.358  -0.251  1.00 39.19           C  
ATOM    761  CD2 PHE A 101      21.211  13.739   2.060  1.00 34.37           C  
ATOM    762  CE1 PHE A 101      21.377  13.025  -0.632  1.00 32.71           C  
ATOM    763  CE2 PHE A 101      21.068  12.405   1.681  1.00 32.71           C  
ATOM    764  CZ  PHE A 101      21.152  12.053   0.338  1.00 38.17           C  
ATOM    765  N   ASN A 102      23.587  18.742   1.066  1.00 15.17           N  
ATOM    766  CA  ASN A 102      23.534  20.217   1.215  1.00 45.20           C  
ATOM    767  C   ASN A 102      22.140  20.682   0.803  1.00 16.75           C  
ATOM    768  O   ASN A 102      21.762  20.534  -0.353  1.00 90.16           O  
ATOM    769  CB  ASN A 102      24.591  20.865   0.323  1.00 57.84           C  
ATOM    770  CG  ASN A 102      25.980  20.372   0.748  1.00 32.87           C  
ATOM    771  ND2 ASN A 102      26.291  20.322   2.035  1.00 26.71           N  
ATOM    772  OD1 ASN A 102      26.844  19.996  -0.171  1.00 52.00           O  
ATOM    773  N   LYS A 103      21.417  21.191   1.777  1.00 50.26           N  
ATOM    774  CA  LYS A 103      20.098  21.814   1.521  1.00 27.82           C  
ATOM    775  C   LYS A 103      20.370  23.219   0.966  1.00 49.70           C  
ATOM    776  O   LYS A 103      20.976  24.025   1.657  1.00 60.08           O  
ATOM    777  CB  LYS A 103      19.304  21.891   2.800  1.00 10.98           C  
ATOM    778  CG  LYS A 103      17.919  22.454   2.572  1.00 45.99           C  
ATOM    779  CD  LYS A 103      17.077  22.348   3.829  1.00 36.51           C  
ATOM    780  CE  LYS A 103      17.562  23.312   4.894  1.00 42.20           C  
ATOM    781  NZ  LYS A 103      17.497  24.693   4.403  1.00 47.02           N1+
ATOM    782  N   ILE A 104      19.988  23.412  -0.265  1.00 35.09           N  
ATOM    783  CA  ILE A 104      20.231  24.667  -1.002  1.00 20.62           C  
ATOM    784  C   ILE A 104      18.895  25.372  -1.239  1.00 31.85           C  
ATOM    785  O   ILE A 104      17.994  24.763  -1.812  1.00 47.65           O  
ATOM    786  CB  ILE A 104      20.891  24.327  -2.337  1.00 55.95           C  
ATOM    787  CG1 ILE A 104      22.181  23.558  -2.085  1.00 15.49           C  
ATOM    788  CG2 ILE A 104      21.107  25.558  -3.185  1.00 39.19           C  
ATOM    789  CD1 ILE A 104      22.941  23.141  -3.321  1.00 38.88           C  
ATOM    790  N   GLU A 105      18.782  26.589  -0.756  1.00 48.99           N  
ATOM    791  CA  GLU A 105      17.619  27.450  -0.989  1.00 16.44           C  
ATOM    792  C   GLU A 105      17.782  28.194  -2.313  1.00  8.61           C  
ATOM    793  O   GLU A 105      18.814  28.827  -2.526  1.00 55.22           O  
ATOM    794  CB  GLU A 105      17.487  28.468   0.134  1.00 39.35           C  
ATOM    795  CG  GLU A 105      17.331  27.741   1.462  1.00 43.70           C  
ATOM    796  CD  GLU A 105      17.462  28.745   2.598  1.00 41.01           C  
ATOM    797  N   ILE A 106      16.792  28.091  -3.157  1.00 56.10           N  
ATOM    798  CA  ILE A 106      16.824  28.730  -4.491  1.00 45.91           C  
ATOM    799  C   ILE A 106      15.421  29.164  -4.870  1.00 54.35           C  
ATOM    800  O   ILE A 106      14.662  28.416  -5.475  1.00 30.34           O  
ATOM    801  CB  ILE A 106      17.509  27.863  -5.493  1.00 30.50           C  
ATOM    802  CG1 ILE A 106      19.027  27.877  -5.311  1.00 31.45           C  
ATOM    803  CG2 ILE A 106      17.110  28.083  -6.923  1.00 74.36           C  
ATOM    804  CD1 ILE A 106      19.792  27.005  -6.281  1.00 58.55           C  
ATOM    805  N   ASN A 107      15.062  30.363  -4.437  1.00 72.42           N  
ATOM    806  CA  ASN A 107      13.794  31.000  -4.631  1.00 65.27           C  
ATOM    807  C   ASN A 107      12.596  30.201  -4.201  1.00 62.51           C  
ATOM    808  O   ASN A 107      11.798  29.717  -5.007  1.00 35.09           O  
ATOM    809  CB  ASN A 107      13.629  31.653  -5.976  1.00 53.89           C  
ATOM    810  N   ASN A 108      12.427  30.054  -2.895  1.00 63.47           N  
ATOM    811  CA  ASN A 108      11.400  29.290  -2.261  1.00 56.37           C  
ATOM    812  C   ASN A 108      11.436  27.825  -2.478  1.00 60.29           C  
ATOM    813  O   ASN A 108      10.715  27.040  -1.855  1.00 35.09           O  
ATOM    814  CB  ASN A 108      10.027  29.911  -2.303  1.00 58.08           C  
ATOM    815  N   LYS A 109      12.331  27.375  -3.367  1.00 42.59           N  
ATOM    816  CA  LYS A 109      12.559  25.957  -3.547  1.00 45.67           C  
ATOM    817  C   LYS A 109      13.854  25.456  -2.985  1.00 27.02           C  
ATOM    818  O   LYS A 109      14.832  26.191  -2.842  1.00 15.96           O  
ATOM    819  CB  LYS A 109      12.283  25.499  -4.943  1.00 72.94           C  
ATOM    820  CG  LYS A 109      10.803  25.735  -5.275  1.00 72.94           C  
ATOM    821  CD  LYS A 109      10.569  25.381  -6.730  1.00 46.54           C  
ATOM    822  CE  LYS A 109       9.136  25.651  -7.130  1.00 36.90           C  
ATOM    823  N   LEU A 110      13.881  24.183  -2.617  1.00 22.36           N  
ATOM    824  CA  LEU A 110      15.057  23.537  -2.042  1.00 33.90           C  
ATOM    825  C   LEU A 110      15.635  22.528  -3.075  1.00 16.44           C  
ATOM    826  O   LEU A 110      14.866  21.906  -3.789  1.00 37.38           O  
ATOM    827  CB  LEU A 110      14.728  22.744  -0.797  1.00 32.32           C  
ATOM    828  CG  LEU A 110      13.875  23.472   0.207  1.00 44.65           C  
ATOM    829  CD1 LEU A 110      13.602  22.581   1.424  1.00 40.14           C  
ATOM    830  CD2 LEU A 110      14.440  24.814   0.660  1.00 15.17           C  
ATOM    831  N   GLU A 111      16.932  22.422  -3.065  1.00 11.46           N  
ATOM    832  CA  GLU A 111      17.645  21.307  -3.712  1.00 40.46           C  
ATOM    833  C   GLU A 111      18.502  20.592  -2.671  1.00 10.67           C  
ATOM    834  O   GLU A 111      19.012  21.238  -1.754  1.00 47.49           O  
ATOM    835  CB  GLU A 111      18.508  21.845  -4.834  1.00 23.63           C  
ATOM    836  CG  GLU A 111      17.663  22.741  -5.742  1.00 42.83           C  
ATOM    837  CD  GLU A 111      18.451  23.061  -7.002  1.00 44.96           C  
ATOM    838  OE1 GLU A 111      19.663  23.316  -6.918  1.00 49.07           O  
ATOM    839  OE2 GLU A 111      17.884  23.071  -8.102  1.00 54.76           O1-
ATOM    840  N   PHE A 112      18.609  19.294  -2.819  1.00 46.15           N  
ATOM    841  CA  PHE A 112      19.397  18.434  -1.932  1.00 14.93           C  
ATOM    842  C   PHE A 112      20.543  17.809  -2.734  1.00 15.57           C  
ATOM    843  O   PHE A 112      20.323  16.833  -3.437  1.00 34.22           O  
ATOM    844  CB  PHE A 112      18.534  17.312  -1.350  1.00 34.53           C  
ATOM    845  CG  PHE A 112      17.501  17.921  -0.384  1.00 36.59           C  
ATOM    846  CD1 PHE A 112      17.842  18.158   0.940  1.00 36.74           C  
ATOM    847  CD2 PHE A 112      16.235  18.240  -0.857  1.00 27.82           C  
ATOM    848  CE1 PHE A 112      16.907  18.715   1.800  1.00 35.24           C  
ATOM    849  CE2 PHE A 112      15.297  18.798   0.005  1.00 46.62           C  
ATOM    850  CZ  PHE A 112      15.635  19.031   1.333  1.00 20.47           C  
ATOM    851  N   GLU A 113      21.698  18.419  -2.610  1.00 26.55           N  
ATOM    852  CA  GLU A 113      22.929  17.963  -3.263  1.00 53.65           C  
ATOM    853  C   GLU A 113      23.655  16.974  -2.348  1.00 29.00           C  
ATOM    854  O   GLU A 113      23.756  17.230  -1.153  1.00 41.80           O  
ATOM    855  CB  GLU A 113      23.882  19.177  -3.426  1.00 57.84           C  
ATOM    856  CG  GLU A 113      25.091  18.680  -4.214  1.00 22.52           C  
ATOM    857  CD  GLU A 113      26.210  19.700  -4.176  1.00 48.91           C  
ATOM    858  OE1 GLU A 113      26.436  20.332  -3.130  1.00  8.14           O  
ATOM    859  OE2 GLU A 113      26.897  19.876  -5.202  1.00 18.49           O1-
ATOM    860  N   SER A 114      24.168  15.907  -2.919  1.00 17.54           N  
ATOM    861  CA  SER A 114      25.054  15.007  -2.141  1.00 21.49           C  
ATOM    862  C   SER A 114      26.315  15.738  -1.731  1.00 14.62           C  
ATOM    863  O   SER A 114      26.960  16.393  -2.557  1.00 32.40           O  
ATOM    864  CB  SER A 114      25.342  13.754  -2.914  1.00 44.33           C  
ATOM    865  OG  SER A 114      26.339  12.964  -2.277  1.00 15.17           O  
ATOM    866  N   ALA A 115      26.673  15.676  -0.457  1.00 59.34           N  
ATOM    867  CA  ALA A 115      27.943  16.286   0.004  1.00 32.87           C  
ATOM    868  C   ALA A 115      29.100  15.434  -0.554  1.00 37.30           C  
ATOM    869  O   ALA A 115      30.168  15.966  -0.800  1.00 51.84           O  
ATOM    870  CB  ALA A 115      28.008  16.261   1.523  1.00 49.94           C  
ATOM    871  N   GLN A 116      28.818  14.181  -0.733  1.00 37.53           N  
ATOM    872  CA  GLN A 116      29.739  13.123  -1.163  1.00 10.43           C  
ATOM    873  C   GLN A 116      29.959  13.165  -2.659  1.00 40.14           C  
ATOM    874  O   GLN A 116      31.086  12.967  -3.128  1.00 46.31           O  
ATOM    875  N   PHE A 117      28.933  13.436  -3.454  1.00 42.20           N  
ATOM    876  CA  PHE A 117      29.073  13.583  -4.902  1.00 12.49           C  
ATOM    877  C   PHE A 117      28.582  14.946  -5.360  1.00 31.77           C  
ATOM    878  O   PHE A 117      27.402  15.143  -5.631  1.00 39.59           O  
ATOM    879  CB  PHE A 117      28.327  12.497  -5.684  1.00 16.36           C  
ATOM    880  CG  PHE A 117      28.771  11.125  -5.190  1.00 70.36           C  
ATOM    881  CD1 PHE A 117      29.927  10.523  -5.678  1.00 43.62           C  
ATOM    882  CD2 PHE A 117      28.010  10.480  -4.210  1.00 71.38           C  
ATOM    883  CE1 PHE A 117      30.338   9.268  -5.206  1.00 71.62           C  
ATOM    884  CE2 PHE A 117      28.438   9.253  -3.753  1.00 49.78           C  
ATOM    885  CZ  PHE A 117      29.566   8.627  -4.225  1.00 40.38           C  
ATOM    886  N   PRO A 118      29.504  15.885  -5.429  1.00 38.64           N  
ATOM    887  CA  PRO A 118      29.180  17.240  -5.882  1.00 18.81           C  
ATOM    888  C   PRO A 118      28.321  17.184  -7.136  1.00 45.99           C  
ATOM    889  O   PRO A 118      28.614  16.415  -8.052  1.00 41.09           O  
ATOM    890  CB  PRO A 118      30.570  17.756  -6.175  1.00 34.14           C  
ATOM    891  CG  PRO A 118      31.532  16.966  -5.288  1.00 46.94           C  
ATOM    892  CD  PRO A 118      30.902  15.591  -5.186  1.00 12.01           C  
ATOM    893  N   ASN A 119      27.268  17.977  -7.147  1.00 33.58           N  
ATOM    894  CA  ASN A 119      26.387  18.176  -8.279  1.00 38.72           C  
ATOM    895  C   ASN A 119      25.534  16.966  -8.591  1.00 33.82           C  
ATOM    896  O   ASN A 119      24.939  16.908  -9.673  1.00 45.91           O  
ATOM    897  CB  ASN A 119      27.155  18.596  -9.539  1.00 47.10           C  
ATOM    898  CG  ASN A 119      27.883  19.918  -9.281  1.00 31.37           C  
ATOM    899  ND2 ASN A 119      27.211  20.954  -8.815  1.00 20.07           N  
ATOM    900  OD1 ASN A 119      29.180  20.017  -9.497  1.00 57.05           O  
ATOM    901  N   TRP A 120      25.464  16.003  -7.690  1.00 15.09           N  
ATOM    902  CA  TRP A 120      24.385  15.004  -7.717  1.00 58.55           C  
ATOM    903  C   TRP A 120      23.300  15.377  -6.711  1.00 32.87           C  
ATOM    904  O   TRP A 120      23.624  15.708  -5.570  1.00 53.42           O  
ATOM    905  CB  TRP A 120      24.899  13.600  -7.470  1.00 39.67           C  
ATOM    906  CG  TRP A 120      25.720  13.106  -8.669  1.00 37.59           C  
ATOM    907  CD1 TRP A 120      26.944  13.572  -9.001  1.00 30.11           C  
ATOM    908  CD2 TRP A 120      25.356  12.130  -9.601  1.00 32.87           C  
ATOM    909  CE2 TRP A 120      26.412  12.025 -10.513  1.00 42.12           C  
ATOM    910  CE3 TRP A 120      24.242  11.303  -9.801  1.00 40.14           C  
ATOM    911  NE1 TRP A 120      27.355  12.869 -10.170  1.00 13.35           N  
ATOM    912  CZ2 TRP A 120      26.402  11.173 -11.554  1.00 33.27           C  
ATOM    913  CZ3 TRP A 120      24.242  10.427 -10.879  1.00 45.28           C  
ATOM    914  CH2 TRP A 120      25.307  10.354 -11.756  1.00 32.16           C  
ATOM    915  N   TYR A 121      22.069  15.345  -7.150  1.00 56.58           N  
ATOM    916  CA  TYR A 121      20.896  15.879  -6.446  1.00 37.30           C  
ATOM    917  C   TYR A 121      19.888  14.769  -6.212  1.00 39.83           C  
ATOM    918  O   TYR A 121      19.705  13.908  -7.075  1.00 39.51           O  
ATOM    919  CB  TYR A 121      20.211  16.936  -7.359  1.00 45.12           C  
ATOM    920  CG  TYR A 121      21.149  18.145  -7.439  1.00 33.50           C  
ATOM    921  CD1 TYR A 121      21.117  19.100  -6.430  1.00 45.20           C  
ATOM    922  CD2 TYR A 121      22.038  18.265  -8.495  1.00 29.24           C  
ATOM    923  CE1 TYR A 121      21.973  20.192  -6.487  1.00 28.76           C  
ATOM    924  CE2 TYR A 121      22.898  19.360  -8.553  1.00 38.96           C  
ATOM    925  CZ  TYR A 121      22.863  20.321  -7.551  1.00 50.02           C  
ATOM    926  OH  TYR A 121      23.710  21.411  -7.596  1.00 44.73           O  
ATOM    927  N   ILE A 122      19.188  14.807  -5.084  1.00 12.72           N  
ATOM    928  CA  ILE A 122      17.932  14.044  -4.976  1.00 39.91           C  
ATOM    929  C   ILE A 122      16.951  14.481  -6.066  1.00 19.83           C  
ATOM    930  O   ILE A 122      16.688  15.670  -6.201  1.00 45.12           O  
ATOM    931  CB  ILE A 122      17.313  14.133  -3.610  1.00 38.25           C  
ATOM    932  CG1 ILE A 122      18.292  13.702  -2.517  1.00 31.61           C  
ATOM    933  CG2 ILE A 122      16.037  13.291  -3.514  1.00 39.75           C  
ATOM    934  CD1 ILE A 122      17.762  13.919  -1.108  1.00 47.65           C  
ATOM    935  N   SER A 123      16.514  13.528  -6.856  1.00 19.36           N  
ATOM    936  CA  SER A 123      15.724  13.805  -8.064  1.00 53.10           C  
ATOM    937  C   SER A 123      14.483  12.936  -8.079  1.00 16.83           C  
ATOM    938  O   SER A 123      14.476  11.826  -7.549  1.00 35.01           O  
ATOM    939  CB  SER A 123      16.540  13.592  -9.316  1.00 13.83           C  
ATOM    940  OG  SER A 123      17.825  14.215  -9.176  1.00 36.67           O  
ATOM    941  N   THR A 124      13.413  13.446  -8.669  1.00 16.91           N  
ATOM    942  CA  THR A 124      12.307  12.546  -9.022  1.00 38.56           C  
ATOM    943  C   THR A 124      12.100  12.604 -10.545  1.00 18.65           C  
ATOM    944  O   THR A 124      12.713  13.431 -11.194  1.00 26.39           O  
ATOM    945  CB  THR A 124      11.016  12.956  -8.352  1.00 15.96           C  
ATOM    946  CG2 THR A 124      11.132  12.898  -6.871  1.00 75.70           C  
ATOM    947  OG1 THR A 124      10.641  14.274  -8.763  1.00 33.35           O  
ATOM    948  N   SER A 125      11.233  11.730 -10.971  1.00 25.44           N  
ATOM    949  CA  SER A 125      10.879  11.523 -12.373  1.00 51.21           C  
ATOM    950  C   SER A 125       9.568  12.258 -12.681  1.00 41.09           C  
ATOM    951  O   SER A 125       8.783  12.507 -11.769  1.00 54.52           O  
ATOM    952  CB  SER A 125      10.726  10.043 -12.663  1.00 30.90           C  
ATOM    953  OG  SER A 125      10.226   9.830 -13.976  1.00 29.95           O  
ATOM    954  N   GLN A 126       9.394  12.594 -13.924  1.00 54.60           N  
ATOM    955  CA  GLN A 126       8.214  13.321 -14.453  1.00 32.32           C  
ATOM    956  C   GLN A 126       6.999  12.403 -14.363  1.00 52.23           C  
ATOM    957  O   GLN A 126       5.875  12.861 -14.185  1.00 51.36           O  
ATOM    958  CB  GLN A 126       8.496  13.700 -15.907  1.00 38.48           C  
ATOM    959  CG  GLN A 126       8.007  15.020 -16.365  1.00 38.80           C  
ATOM    960  N   ALA A 127       7.230  11.104 -14.437  1.00 52.15           N  
ATOM    961  CA  ALA A 127       6.161  10.096 -14.451  1.00 25.05           C  
ATOM    962  C   ALA A 127       5.802   9.643 -13.031  1.00 52.86           C  
ATOM    963  O   ALA A 127       6.653   9.768 -12.152  1.00 49.55           O  
ATOM    964  CB  ALA A 127       6.644   8.871 -15.232  1.00 40.70           C  
ATOM    965  N   GLU A 128       4.610   9.131 -12.857  1.00 16.28           N  
ATOM    966  CA  GLU A 128       4.040   8.612 -11.609  1.00 46.94           C  
ATOM    967  C   GLU A 128       4.833   7.386 -11.119  1.00 37.61           C  
ATOM    968  O   GLU A 128       5.209   6.555 -11.939  1.00 26.16           O  
ATOM    969  CB  GLU A 128       2.640   8.023 -11.913  1.00 44.57           C  
ATOM    970  CG  GLU A 128       1.620   9.053 -12.200  1.00 17.07           C  
ATOM    971  CD  GLU A 128       1.511  10.061 -11.069  1.00 35.56           C  
ATOM    972  OE1 GLU A 128       0.991   9.751  -9.998  1.00 75.39           O  
ATOM    973  OE2 GLU A 128       1.980  11.188 -11.271  1.00 81.27           O1-
ATOM    974  N   ASN A 129       4.978   7.228  -9.825  1.00 32.00           N  
ATOM    975  CA  ASN A 129       5.281   5.918  -9.249  1.00 55.08           C  
ATOM    976  C   ASN A 129       6.659   5.426  -9.623  1.00 43.70           C  
ATOM    977  O   ASN A 129       6.890   4.214  -9.642  1.00 42.99           O  
ATOM    978  CB  ASN A 129       4.246   4.864  -9.661  1.00 37.53           C  
ATOM    979  N   MET A 130       7.579   6.326  -9.884  1.00 46.70           N  
ATOM    980  CA  MET A 130       8.992   5.919 -10.093  1.00 38.17           C  
ATOM    981  C   MET A 130       9.817   6.206  -8.869  1.00 40.93           C  
ATOM    982  O   MET A 130       9.468   7.074  -8.056  1.00 31.21           O  
ATOM    983  CB  MET A 130       9.523   6.675 -11.314  1.00 44.33           C  
ATOM    984  CG  MET A 130       8.630   6.333 -12.521  1.00 57.21           C  
ATOM    985  SD  MET A 130       8.900   4.596 -12.992  1.00 46.94           S  
ATOM    986  CE  MET A 130      10.663   4.311 -13.316  1.00 52.86           C  
ATOM    987  N   PRO A 131      10.914   5.477  -8.668  1.00 57.40           N  
ATOM    988  CA  PRO A 131      11.693   5.664  -7.433  1.00 59.37           C  
ATOM    989  C   PRO A 131      12.318   7.050  -7.414  1.00 37.93           C  
ATOM    990  O   PRO A 131      12.568   7.636  -8.464  1.00 32.64           O  
ATOM    991  CB  PRO A 131      12.746   4.597  -7.572  1.00 51.36           C  
ATOM    992  CG  PRO A 131      12.281   3.611  -8.631  1.00 19.99           C  
ATOM    993  CD  PRO A 131      11.420   4.444  -9.564  1.00 28.84           C  
ATOM    994  N   VAL A 132      12.538   7.553  -6.224  1.00 50.65           N  
ATOM    995  CA  VAL A 132      13.408   8.746  -6.030  1.00 51.21           C  
ATOM    996  C   VAL A 132      14.848   8.315  -6.189  1.00 15.25           C  
ATOM    997  O   VAL A 132      15.230   7.236  -5.720  1.00 30.82           O  
ATOM    998  CB  VAL A 132      13.121   9.302  -4.636  1.00 18.65           C  
ATOM    999  CG1 VAL A 132      14.056  10.433  -4.263  1.00 32.56           C  
ATOM   1000  CG2 VAL A 132      11.663   9.699  -4.310  1.00 32.40           C  
ATOM   1001  N   PHE A 133      15.646   9.090  -6.894  1.00 34.37           N  
ATOM   1002  CA  PHE A 133      17.007   8.676  -7.238  1.00 36.82           C  
ATOM   1003  C   PHE A 133      17.964   9.858  -7.121  1.00 47.49           C  
ATOM   1004  O   PHE A 133      17.529  10.976  -6.825  1.00 36.82           O  
ATOM   1005  CB  PHE A 133      17.094   8.045  -8.612  1.00  7.35           C  
ATOM   1006  CG  PHE A 133      16.628   9.012  -9.703  1.00 45.12           C  
ATOM   1007  CD1 PHE A 133      15.271   9.248  -9.889  1.00 40.14           C  
ATOM   1008  CD2 PHE A 133      17.561   9.660 -10.506  1.00 47.97           C  
ATOM   1009  CE1 PHE A 133      14.842  10.134 -10.877  1.00 31.69           C  
ATOM   1010  CE2 PHE A 133      17.134  10.541 -11.488  1.00  9.48           C  
ATOM   1011  CZ  PHE A 133      15.769  10.778 -11.679  1.00 49.62           C  
ATOM   1012  N   LEU A 134      19.225   9.579  -7.315  1.00 34.14           N  
ATOM   1013  CA  LEU A 134      20.300  10.600  -7.371  1.00 38.40           C  
ATOM   1014  C   LEU A 134      20.591  10.902  -8.852  1.00 14.54           C  
ATOM   1015  O   LEU A 134      20.981   9.987  -9.574  1.00 16.59           O  
ATOM   1016  CB  LEU A 134      21.565  10.003  -6.755  1.00 37.22           C  
ATOM   1017  CG  LEU A 134      22.401  11.038  -6.032  1.00  7.35           C  
ATOM   1018  CD1 LEU A 134      21.633  11.717  -4.902  1.00 11.77           C  
ATOM   1019  CD2 LEU A 134      23.718  10.465  -5.500  1.00 36.67           C  
ATOM   1020  N   GLY A 135      20.375  12.124  -9.274  1.00 28.92           N  
ATOM   1021  CA  GLY A 135      20.580  12.476 -10.699  1.00  9.17           C  
ATOM   1022  C   GLY A 135      21.698  13.505 -10.795  1.00 27.66           C  
ATOM   1023  O   GLY A 135      21.828  14.339  -9.897  1.00 24.58           O  
ATOM   1024  N   GLY A 136      22.480  13.446 -11.852  1.00 32.24           N  
ATOM   1025  CA  GLY A 136      23.671  14.294 -11.989  1.00 56.82           C  
ATOM   1026  C   GLY A 136      23.411  15.468 -12.915  1.00 35.32           C  
ATOM   1027  O   GLY A 136      24.301  16.298 -13.120  1.00 56.34           O  
ATOM   1028  N   THR A 137      22.214  15.550 -13.469  1.00 50.10           N  
ATOM   1029  CA  THR A 137      21.829  16.642 -14.352  1.00 59.29           C  
ATOM   1030  C   THR A 137      20.644  17.427 -13.815  1.00 21.81           C  
ATOM   1031  O   THR A 137      19.576  16.865 -13.588  1.00 39.19           O  
ATOM   1032  CB  THR A 137      21.533  16.167 -15.759  1.00 50.23           C  
ATOM   1033  N   LYS A 138      20.848  18.712 -13.616  1.00 30.90           N  
ATOM   1034  CA  LYS A 138      19.726  19.671 -13.471  1.00 47.33           C  
ATOM   1035  C   LYS A 138      19.422  20.265 -14.842  1.00 55.63           C  
ATOM   1036  O   LYS A 138      20.353  20.537 -15.603  1.00 75.39           O  
ATOM   1037  CB  LYS A 138      20.165  20.792 -12.529  1.00 13.91           C  
ATOM   1038  CG  LYS A 138      20.249  20.296 -11.100  1.00 42.28           C  
ATOM   1039  CD  LYS A 138      20.974  21.313 -10.229  1.00 41.80           C  
ATOM   1040  CE  LYS A 138      20.288  22.669 -10.320  1.00 35.88           C  
ATOM   1041  NZ  LYS A 138      20.970  23.636  -9.444  1.00 34.06           N1+
ATOM   1042  N   GLY A 139      18.163  20.474 -15.177  1.00 44.80           N  
ATOM   1043  CA  GLY A 139      17.863  21.010 -16.530  1.00 30.90           C  
ATOM   1044  C   GLY A 139      16.801  20.138 -17.205  1.00 66.28           C  
ATOM   1045  O   GLY A 139      17.110  19.024 -17.620  1.00 62.92           O  
ATOM   1046  N   GLY A 140      15.607  20.663 -17.279  1.00 67.93           N  
ATOM   1047  CA  GLY A 140      14.463  20.194 -18.017  1.00 56.18           C  
ATOM   1048  C   GLY A 140      14.430  18.712 -18.255  1.00 52.39           C  
ATOM   1049  O   GLY A 140      14.895  18.201 -19.280  1.00 40.06           O  
ATOM   1050  N   GLN A 141      13.873  17.956 -17.323  1.00 18.17           N  
ATOM   1051  CA  GLN A 141      13.943  16.456 -17.532  1.00 80.36           C  
ATOM   1052  C   GLN A 141      13.497  15.857 -16.192  1.00 80.13           C  
ATOM   1053  O   GLN A 141      12.310  15.787 -15.912  1.00 55.08           O  
ATOM   1054  CB  GLN A 141      15.405  16.083 -17.783  1.00 37.61           C  
ATOM   1055  CG  GLN A 141      15.575  14.906 -18.735  1.00 80.44           C  
ATOM   1056  CD  GLN A 141      16.956  14.954 -19.407  1.00 59.90           C  
ATOM   1057  NE2 GLN A 141      17.908  14.096 -19.058  1.00 49.07           N  
ATOM   1058  OE1 GLN A 141      17.200  15.875 -20.333  1.00 77.44           O  
ATOM   1059  N   ASP A 142      14.468  15.516 -15.378  1.00 29.47           N  
ATOM   1060  CA  ASP A 142      14.194  15.125 -13.997  1.00 28.37           C  
ATOM   1061  C   ASP A 142      14.041  16.305 -13.079  1.00 30.26           C  
ATOM   1062  O   ASP A 142      14.637  17.363 -13.298  1.00 26.79           O  
ATOM   1063  CB  ASP A 142      15.290  14.159 -13.517  1.00 58.95           C  
ATOM   1064  CG  ASP A 142      15.278  12.981 -14.536  1.00 10.59           C  
ATOM   1065  OD1 ASP A 142      14.174  12.611 -14.955  1.00 26.16           O  
ATOM   1066  OD2 ASP A 142      16.325  12.477 -14.910  1.00 69.06           O1-
ATOM   1067  N   ILE A 143      13.226  16.140 -12.062  1.00 10.19           N  
ATOM   1068  CA  ILE A 143      12.912  17.203 -11.082  1.00 22.84           C  
ATOM   1069  C   ILE A 143      13.918  17.156  -9.951  1.00 23.39           C  
ATOM   1070  O   ILE A 143      14.165  16.083  -9.394  1.00 43.22           O  
ATOM   1071  CB  ILE A 143      11.482  17.001 -10.605  1.00 10.75           C  
ATOM   1072  CG1 ILE A 143      10.536  17.093 -11.812  1.00 40.77           C  
ATOM   1073  CG2 ILE A 143      11.050  17.938  -9.513  1.00 42.59           C  
ATOM   1074  CD1 ILE A 143       9.156  16.544 -11.558  1.00 47.89           C  
ATOM   1075  N   THR A 144      14.548  18.274  -9.641  1.00 22.52           N  
ATOM   1076  CA  THR A 144      15.539  18.347  -8.568  1.00 20.39           C  
ATOM   1077  C   THR A 144      15.114  19.302  -7.490  1.00 10.27           C  
ATOM   1078  O   THR A 144      15.812  19.510  -6.496  1.00 22.52           O  
ATOM   1079  CB  THR A 144      16.914  18.689  -9.106  1.00 32.79           C  
ATOM   1080  CG2 THR A 144      17.415  17.598 -10.003  1.00 38.48           C  
ATOM   1081  OG1 THR A 144      16.883  19.908  -9.848  1.00 50.02           O  
ATOM   1082  N   ASP A 145      13.938  19.940  -7.640  1.00 33.19           N  
ATOM   1083  CA  ASP A 145      13.493  20.851  -6.630  1.00 59.96           C  
ATOM   1084  C   ASP A 145      12.205  20.560  -5.928  1.00 45.20           C  
ATOM   1085  O   ASP A 145      11.222  20.098  -6.496  1.00 44.09           O  
ATOM   1086  CB  ASP A 145      13.747  22.309  -6.812  1.00 62.54           C  
ATOM   1087  CG  ASP A 145      13.405  22.796  -8.221  1.00 54.21           C  
ATOM   1088  OD1 ASP A 145      12.347  22.434  -8.752  1.00 13.43           O  
ATOM   1089  OD2 ASP A 145      14.203  23.537  -8.817  1.00 50.57           O1-
ATOM   1090  N   PHE A 146      12.199  20.893  -4.645  1.00 11.85           N  
ATOM   1091  CA  PHE A 146      11.206  20.517  -3.663  1.00 40.06           C  
ATOM   1092  C   PHE A 146      10.716  21.728  -2.883  1.00 22.20           C  
ATOM   1093  O   PHE A 146      11.442  22.701  -2.712  1.00 43.15           O  
ATOM   1094  CB  PHE A 146      11.855  19.547  -2.619  1.00  8.38           C  
ATOM   1095  CG  PHE A 146      12.293  18.301  -3.408  1.00 28.13           C  
ATOM   1096  CD1 PHE A 146      13.544  18.286  -4.009  1.00 52.07           C  
ATOM   1097  CD2 PHE A 146      11.422  17.229  -3.523  1.00 38.09           C  
ATOM   1098  CE1 PHE A 146      13.944  17.172  -4.744  1.00 50.34           C  
ATOM   1099  CE2 PHE A 146      11.823  16.119  -4.249  1.00 34.37           C  
ATOM   1100  CZ  PHE A 146      13.075  16.086  -4.854  1.00 48.60           C  
ATOM   1101  N   THR A 147       9.490  21.635  -2.394  1.00 33.66           N  
ATOM   1102  CA  THR A 147       9.110  22.412  -1.213  1.00 14.93           C  
ATOM   1103  C   THR A 147       9.029  21.515   0.021  1.00 32.00           C  
ATOM   1104  O   THR A 147       9.014  20.296  -0.098  1.00 35.32           O  
ATOM   1105  CB  THR A 147       7.791  23.116  -1.419  1.00 23.07           C  
ATOM   1106  CG2 THR A 147       7.844  24.015  -2.606  1.00 38.88           C  
ATOM   1107  OG1 THR A 147       6.732  22.180  -1.563  1.00 44.73           O  
ATOM   1108  N   MET A 148       8.991  22.156   1.154  1.00 35.09           N  
ATOM   1109  CA  MET A 148       9.117  21.471   2.476  1.00 36.98           C  
ATOM   1110  C   MET A 148       7.911  21.925   3.293  1.00 18.81           C  
ATOM   1111  O   MET A 148       7.526  23.093   3.209  1.00 49.78           O  
ATOM   1112  CB  MET A 148      10.417  21.873   3.107  1.00 39.35           C  
ATOM   1113  CG  MET A 148      10.573  21.560   4.566  1.00 60.61           C  
ATOM   1114  SD  MET A 148      12.281  20.964   4.892  1.00 42.12           S  
ATOM   1115  CE  MET A 148      12.314  19.164   4.587  1.00 70.96           C  
ATOM   1116  N   GLN A 149       7.287  21.019   3.996  1.00 39.59           N  
ATOM   1117  CA  GLN A 149       6.154  21.435   4.885  1.00 56.66           C  
ATOM   1118  C   GLN A 149       6.552  21.047   6.301  1.00 46.31           C  
ATOM   1119  O   GLN A 149       7.026  19.926   6.502  1.00 26.39           O  
ATOM   1120  CB  GLN A 149       4.891  20.690   4.471  1.00 38.40           C  
ATOM   1121  CG  GLN A 149       4.406  21.090   3.086  1.00 52.79           C  
ATOM   1122  CD  GLN A 149       5.164  20.408   1.960  1.00 51.13           C  
ATOM   1123  N   PHE A 150       6.420  21.956   7.250  1.00 29.71           N  
ATOM   1124  CA  PHE A 150       6.653  21.562   8.645  1.00 11.77           C  
ATOM   1125  C   PHE A 150       5.467  20.777   9.172  1.00 35.24           C  
ATOM   1126  O   PHE A 150       4.324  21.060   8.822  1.00 46.54           O  
ATOM   1127  CB  PHE A 150       7.035  22.693   9.538  1.00 36.51           C  
ATOM   1128  CG  PHE A 150       8.278  23.430   9.024  1.00 16.44           C  
ATOM   1129  CD1 PHE A 150       8.159  24.267   7.919  1.00 39.59           C  
ATOM   1130  CD2 PHE A 150       9.501  23.267   9.661  1.00 19.36           C  
ATOM   1131  CE1 PHE A 150       9.275  24.949   7.444  1.00 42.43           C  
ATOM   1132  CE2 PHE A 150      10.614  23.944   9.181  1.00 20.07           C  
ATOM   1133  CZ  PHE A 150      10.502  24.782   8.076  1.00 19.04           C  
ATOM   1134  N   VAL A 151       5.763  19.796   9.985  1.00 22.92           N  
ATOM   1135  CA  VAL A 151       4.694  19.045  10.715  1.00 28.92           C  
ATOM   1136  C   VAL A 151       5.150  18.893  12.147  1.00 43.94           C  
ATOM   1137  O   VAL A 151       6.340  19.164  12.413  1.00 30.11           O  
ATOM   1138  CB  VAL A 151       4.564  17.683  10.012  1.00 21.41           C  
ATOM   1139  CG1 VAL A 151       4.326  17.961   8.499  1.00 54.21           C  
ATOM   1140  CG2 VAL A 151       5.730  16.681  10.118  1.00 48.60           C  
ATOM   1141  N   SER A 152       4.306  18.544  13.097  1.00 45.36           N  
ATOM   1142  CA  SER A 152       4.535  18.730  14.482  1.00 48.28           C  
ATOM   1143  C   SER A 152       5.347  17.717  15.227  1.00 50.81           C  
ATOM   1144  O   SER A 152       5.246  16.507  15.043  1.00 80.28           O  
ATOM   1145  CB  SER A 152       3.526  19.412  15.318  1.00 36.19           C  
ATOM   1146  OG  SER A 152       3.973  19.465  16.695  1.00 48.99           O  
ATOM   1147  N   SER A 153       6.182  18.230  16.122  1.00  8.38           N  
TER   
END
