# Supplementary material for: The mechanism study of quercetin isolated from Zanthoxylum bungeanum maxim. inhibiting ferroptosis and alleviating MAFLD through p38 MAPK/ERK signaling pathway based on lipidomics and transcriptomics
Source: Front Pharmacol. 2025 Mar 31;16:1517291. doi: 10.3389/fphar.2025.1517291 (PMC11994740; doi:10.3389/fphar.2025.1517291)
Supplement: Supplementary file 1 [file DataSheet1.zip › Raw data/Molecular docking/Molecular docking/IL6 2il6.pdb]

ATOM      1  N   LEU A  20      19.657  15.971   0.716  1.00  2.16           N  
ATOM      2  CA  LEU A  20      18.523  15.011   0.605  1.00  2.21           C  
ATOM      3  C   LEU A  20      18.969  13.788  -0.200  1.00  1.86           C  
ATOM      4  O   LEU A  20      18.697  13.675  -1.379  1.00  1.72           O  
ATOM      5  CB  LEU A  20      17.349  15.690  -0.104  1.00  2.41           C  
ATOM      6  CG  LEU A  20      16.057  15.419   0.668  1.00  2.67           C  
ATOM      7  CD1 LEU A  20      16.192  15.949   2.097  1.00  3.32           C  
ATOM      8  CD2 LEU A  20      14.892  16.126  -0.028  1.00  2.70           C  
ATOM      9  H   LEU A  20      20.257  16.112  -0.046  1.00  2.53           H  
ATOM     10  HA  LEU A  20      18.217  14.699   1.591  1.00  2.38           H  
ATOM     11  HB2 LEU A  20      17.525  16.756  -0.150  1.00  2.51           H  
ATOM     12  HB3 LEU A  20      17.257  15.298  -1.105  1.00  2.30           H  
ATOM     13  HG  LEU A  20      15.870  14.355   0.695  1.00  2.45           H  
ATOM     14 HD11 LEU A  20      16.881  16.778   2.110  1.00  4.19           H  
ATOM     15 HD12 LEU A  20      15.226  16.278   2.451  1.00  3.85           H  
ATOM     16 HD13 LEU A  20      16.561  15.163   2.740  1.00  2.58           H  
ATOM     17 HD21 LEU A  20      15.177  17.141  -0.263  1.00  2.92           H  
ATOM     18 HD22 LEU A  20      14.646  15.602  -0.940  1.00  2.45           H  
ATOM     19 HD23 LEU A  20      14.034  16.136   0.627  1.00  3.32           H  
ATOM     20  N   THR A  21      19.654  12.871   0.428  1.00  1.78           N  
ATOM     21  CA  THR A  21      20.116  11.658  -0.301  1.00  1.44           C  
ATOM     22  C   THR A  21      18.913  10.945  -0.917  1.00  1.17           C  
ATOM     23  O   THR A  21      17.776  11.292  -0.665  1.00  1.16           O  
ATOM     24  CB  THR A  21      20.825  10.715   0.674  1.00  1.46           C  
ATOM     25  CG2 THR A  21      19.965  10.529   1.925  1.00  1.51           C  
ATOM     26  OG1 THR A  21      21.031   9.456   0.047  1.00  1.28           O  
ATOM     27  H   THR A  21      19.864  12.981   1.378  1.00  1.99           H  
ATOM     28  HA  THR A  21      20.802  11.949  -1.083  1.00  1.42           H  
ATOM     29  HB  THR A  21      21.778  11.136   0.956  1.00  1.75           H  
ATOM     30  HG1 THR A  21      21.925   9.441  -0.302  1.00  1.93           H  
ATOM     31 HG21 THR A  21      19.005  10.999   1.774  1.00  2.28           H  
ATOM     32 HG22 THR A  21      19.825   9.474   2.112  1.00  1.46           H  
ATOM     33 HG23 THR A  21      20.458  10.982   2.772  1.00  1.24           H  
ATOM     34  N   SER A  22      19.154   9.949  -1.725  1.00  0.96           N  
ATOM     35  CA  SER A  22      18.024   9.214  -2.359  1.00  0.69           C  
ATOM     36  C   SER A  22      17.135   8.605  -1.272  1.00  0.66           C  
ATOM     37  O   SER A  22      15.924   8.649  -1.354  1.00  0.57           O  
ATOM     38  CB  SER A  22      18.577   8.101  -3.248  1.00  0.44           C  
ATOM     39  OG  SER A  22      19.304   8.678  -4.325  1.00  1.68           O  
ATOM     40  H   SER A  22      20.078   9.686  -1.915  1.00  0.98           H  
ATOM     41  HA  SER A  22      17.442   9.898  -2.958  1.00  0.76           H  
ATOM     42  HB2 SER A  22      19.236   7.472  -2.674  1.00  1.69           H  
ATOM     43  HB3 SER A  22      17.758   7.506  -3.631  1.00  1.84           H  
ATOM     44  HG  SER A  22      18.871   8.424  -5.144  1.00  2.05           H  
ATOM     45  N   SER A  23      17.724   8.036  -0.256  1.00  0.79           N  
ATOM     46  CA  SER A  23      16.904   7.426   0.830  1.00  0.84           C  
ATOM     47  C   SER A  23      16.008   8.495   1.457  1.00  0.95           C  
ATOM     48  O   SER A  23      14.847   8.260   1.728  1.00  0.80           O  
ATOM     49  CB  SER A  23      17.825   6.837   1.900  1.00  1.09           C  
ATOM     50  OG  SER A  23      17.038   6.331   2.970  1.00  1.95           O  
ATOM     51  H   SER A  23      18.703   8.009  -0.206  1.00  0.88           H  
ATOM     52  HA  SER A  23      16.286   6.641   0.414  1.00  0.68           H  
ATOM     53  HB2 SER A  23      18.405   6.032   1.475  1.00  0.41           H  
ATOM     54  HB3 SER A  23      18.494   7.606   2.262  1.00  1.76           H  
ATOM     55  HG  SER A  23      17.611   6.213   3.730  1.00  2.96           H  
ATOM     56  N   GLU A  24      16.529   9.671   1.684  1.00  1.25           N  
ATOM     57  CA  GLU A  24      15.690  10.746   2.284  1.00  1.41           C  
ATOM     58  C   GLU A  24      14.545  11.070   1.324  1.00  1.22           C  
ATOM     59  O   GLU A  24      13.459  11.427   1.734  1.00  1.17           O  
ATOM     60  CB  GLU A  24      16.541  11.999   2.515  1.00  1.78           C  
ATOM     61  CG  GLU A  24      17.265  11.885   3.859  1.00  2.56           C  
ATOM     62  CD  GLU A  24      16.799  13.007   4.789  1.00  2.26           C  
ATOM     63  OE1 GLU A  24      15.621  13.323   4.759  1.00  1.04           O  
ATOM     64  OE2 GLU A  24      17.627  13.531   5.515  1.00  3.64           O1-
ATOM     65  H   GLU A  24      17.465   9.847   1.455  1.00  1.38           H  
ATOM     66  HA  GLU A  24      15.283  10.406   3.226  1.00  1.46           H  
ATOM     67  HB2 GLU A  24      17.266  12.093   1.721  1.00  1.37           H  
ATOM     68  HB3 GLU A  24      15.903  12.870   2.526  1.00  2.09           H  
ATOM     69  HG2 GLU A  24      17.040  10.929   4.308  1.00  3.75           H  
ATOM     70  HG3 GLU A  24      18.330  11.968   3.703  1.00  2.59           H  
ATOM     71  N   ARG A  25      14.776  10.932   0.046  1.00  1.15           N  
ATOM     72  CA  ARG A  25      13.696  11.215  -0.940  1.00  1.10           C  
ATOM     73  C   ARG A  25      12.692  10.061  -0.913  1.00  0.75           C  
ATOM     74  O   ARG A  25      11.538  10.226  -1.242  1.00  0.77           O  
ATOM     75  CB  ARG A  25      14.298  11.341  -2.342  1.00  1.21           C  
ATOM     76  CG  ARG A  25      14.203  12.796  -2.809  1.00  0.97           C  
ATOM     77  CD  ARG A  25      13.847  12.834  -4.295  1.00  1.47           C  
ATOM     78  NE  ARG A  25      13.885  14.242  -4.778  1.00  1.96           N  
ATOM     79  CZ  ARG A  25      12.866  15.031  -4.570  1.00  2.29           C  
ATOM     80  NH1 ARG A  25      12.668  15.541  -3.385  1.00  1.95           N1+
ATOM     81  NH2 ARG A  25      12.044  15.310  -5.546  1.00  3.23           N  
ATOM     82  H   ARG A  25      15.657  10.632  -0.264  1.00  1.19           H  
ATOM     83  HA  ARG A  25      13.195  12.135  -0.674  1.00  1.29           H  
ATOM     84  HB2 ARG A  25      15.334  11.038  -2.317  1.00  1.80           H  
ATOM     85  HB3 ARG A  25      13.752  10.710  -3.026  1.00  1.48           H  
ATOM     86  HG2 ARG A  25      13.439  13.307  -2.240  1.00  0.73           H  
ATOM     87  HG3 ARG A  25      15.153  13.286  -2.656  1.00  1.59           H  
ATOM     88  HD2 ARG A  25      14.559  12.242  -4.851  1.00  2.34           H  
ATOM     89  HD3 ARG A  25      12.855  12.430  -4.437  1.00  1.55           H  
ATOM     90  HE  ARG A  25      14.675  14.577  -5.253  1.00  2.45           H  
ATOM     91 HH11 ARG A  25      13.297  15.327  -2.638  1.00  1.66           H  
ATOM     92 HH12 ARG A  25      11.888  16.145  -3.225  1.00  2.31           H  
ATOM     93 HH21 ARG A  25      12.195  14.918  -6.454  1.00  3.77           H  
ATOM     94 HH22 ARG A  25      11.263  15.913  -5.385  1.00  3.48           H  
ATOM     95  N   ILE A  26      13.123   8.895  -0.509  1.00  0.48           N  
ATOM     96  CA  ILE A  26      12.190   7.737  -0.441  1.00  0.14           C  
ATOM     97  C   ILE A  26      11.155   8.017   0.654  1.00  0.22           C  
ATOM     98  O   ILE A  26       9.963   7.956   0.433  1.00  0.23           O  
ATOM     99  CB  ILE A  26      12.981   6.464  -0.096  1.00  0.30           C  
ATOM    100  CG1 ILE A  26      13.879   6.080  -1.283  1.00  0.57           C  
ATOM    101  CG2 ILE A  26      12.020   5.311   0.226  1.00  0.18           C  
ATOM    102  CD1 ILE A  26      13.031   5.576  -2.460  1.00  0.60           C  
ATOM    103  H   ILE A  26      14.057   8.786  -0.236  1.00  0.56           H  
ATOM    104  HA  ILE A  26      11.693   7.613  -1.391  1.00  0.29           H  
ATOM    105  HB  ILE A  26      13.599   6.658   0.769  1.00  0.58           H  
ATOM    106 HG12 ILE A  26      14.445   6.946  -1.596  1.00  1.32           H  
ATOM    107 HG13 ILE A  26      14.561   5.300  -0.976  1.00  1.02           H  
ATOM    108 HG21 ILE A  26      11.291   5.216  -0.565  1.00  1.00           H  
ATOM    109 HG22 ILE A  26      12.579   4.390   0.312  1.00  1.09           H  
ATOM    110 HG23 ILE A  26      11.516   5.514   1.159  1.00  1.26           H  
ATOM    111 HD11 ILE A  26      12.344   4.819  -2.113  1.00  0.89           H  
ATOM    112 HD12 ILE A  26      12.476   6.400  -2.882  1.00  1.89           H  
ATOM    113 HD13 ILE A  26      13.680   5.155  -3.213  1.00  1.08           H  
ATOM    114  N   ASP A  27      11.613   8.326   1.834  1.00  0.30           N  
ATOM    115  CA  ASP A  27      10.675   8.614   2.954  1.00  0.40           C  
ATOM    116  C   ASP A  27       9.795   9.816   2.595  1.00  0.40           C  
ATOM    117  O   ASP A  27       8.591   9.786   2.758  1.00  0.39           O  
ATOM    118  CB  ASP A  27      11.485   8.932   4.214  1.00  0.58           C  
ATOM    119  CG  ASP A  27      10.537   9.213   5.379  1.00  0.56           C  
ATOM    120  OD1 ASP A  27       9.949  10.282   5.394  1.00  0.84           O  
ATOM    121  OD2 ASP A  27      10.416   8.357   6.239  1.00  1.92           O1-
ATOM    122  H   ASP A  27      12.581   8.370   1.985  1.00  0.28           H  
ATOM    123  HA  ASP A  27      10.053   7.750   3.136  1.00  0.39           H  
ATOM    124  HB2 ASP A  27      12.113   8.087   4.457  1.00  0.58           H  
ATOM    125  HB3 ASP A  27      12.103   9.800   4.035  1.00  0.77           H  
ATOM    126  N   LYS A  28      10.389  10.876   2.118  1.00  0.43           N  
ATOM    127  CA  LYS A  28       9.602  12.084   1.760  1.00  0.45           C  
ATOM    128  C   LYS A  28       8.568  11.751   0.682  1.00  0.36           C  
ATOM    129  O   LYS A  28       7.521  12.363   0.606  1.00  0.40           O  
ATOM    130  CB  LYS A  28      10.554  13.166   1.226  1.00  0.55           C  
ATOM    131  CG  LYS A  28      10.646  14.326   2.221  1.00  1.78           C  
ATOM    132  CD  LYS A  28       9.240  14.816   2.557  1.00  2.54           C  
ATOM    133  CE  LYS A  28       9.195  16.344   2.501  1.00  2.80           C  
ATOM    134  NZ  LYS A  28       9.766  16.904   3.759  1.00  4.02           N1+
ATOM    135  H   LYS A  28      11.358  10.885   2.005  1.00  0.47           H  
ATOM    136  HA  LYS A  28       9.097  12.449   2.638  1.00  0.48           H  
ATOM    137  HB2 LYS A  28      11.536  12.739   1.082  1.00  1.86           H  
ATOM    138  HB3 LYS A  28      10.183  13.535   0.282  1.00  1.06           H  
ATOM    139  HG2 LYS A  28      11.138  13.991   3.122  1.00  2.22           H  
ATOM    140  HG3 LYS A  28      11.211  15.134   1.781  1.00  2.62           H  
ATOM    141  HD2 LYS A  28       8.544  14.401   1.841  1.00  3.10           H  
ATOM    142  HD3 LYS A  28       8.977  14.479   3.548  1.00  2.54           H  
ATOM    143  HE2 LYS A  28       9.772  16.691   1.658  1.00  3.48           H  
ATOM    144  HE3 LYS A  28       8.170  16.670   2.395  1.00  1.74           H  
ATOM    145  HZ1 LYS A  28       9.226  16.546   4.573  1.00  4.57           H  
ATOM    146  HZ2 LYS A  28      10.759  16.616   3.846  1.00  4.72           H  
ATOM    147  HZ3 LYS A  28       9.708  17.942   3.734  1.00  4.04           H  
ATOM    148  N   GLN A  29       8.855  10.800  -0.159  1.00  0.25           N  
ATOM    149  CA  GLN A  29       7.889  10.445  -1.237  1.00  0.22           C  
ATOM    150  C   GLN A  29       6.712   9.669  -0.645  1.00  0.16           C  
ATOM    151  O   GLN A  29       5.582   9.810  -1.078  1.00  0.20           O  
ATOM    152  CB  GLN A  29       8.592   9.581  -2.285  1.00  0.19           C  
ATOM    153  CG  GLN A  29       8.165  10.022  -3.686  1.00  0.20           C  
ATOM    154  CD  GLN A  29       8.652  11.449  -3.942  1.00  1.03           C  
ATOM    155  NE2 GLN A  29       7.845  12.451  -3.723  1.00  1.52           N  
ATOM    156  OE1 GLN A  29       9.780  11.654  -4.346  1.00  1.84           O  
ATOM    157  H   GLN A  29       9.708  10.323  -0.086  1.00  0.23           H  
ATOM    158  HA  GLN A  29       7.521  11.350  -1.704  1.00  0.29           H  
ATOM    159  HB2 GLN A  29       9.661   9.692  -2.184  1.00  0.34           H  
ATOM    160  HB3 GLN A  29       8.323   8.547  -2.139  1.00  0.41           H  
ATOM    161  HG2 GLN A  29       8.597   9.356  -4.418  1.00  1.04           H  
ATOM    162  HG3 GLN A  29       7.089   9.992  -3.761  1.00  1.01           H  
ATOM    163 HE21 GLN A  29       6.936  12.284  -3.397  1.00  1.63           H  
ATOM    164 HE22 GLN A  29       8.147  13.368  -3.884  1.00  2.14           H  
ATOM    165  N   ILE A  30       6.955   8.858   0.348  1.00  0.10           N  
ATOM    166  CA  ILE A  30       5.827   8.097   0.948  1.00  0.08           C  
ATOM    167  C   ILE A  30       4.958   9.071   1.733  1.00  0.09           C  
ATOM    168  O   ILE A  30       3.764   8.898   1.840  1.00  0.12           O  
ATOM    169  CB  ILE A  30       6.347   6.991   1.868  1.00  0.16           C  
ATOM    170  CG1 ILE A  30       7.139   5.973   1.041  1.00  0.39           C  
ATOM    171  CG2 ILE A  30       5.166   6.294   2.537  1.00  0.13           C  
ATOM    172  CD1 ILE A  30       7.582   4.811   1.934  1.00  0.52           C  
ATOM    173  H   ILE A  30       7.865   8.760   0.699  1.00  0.09           H  
ATOM    174  HA  ILE A  30       5.238   7.657   0.157  1.00  0.16           H  
ATOM    175  HB  ILE A  30       6.977   7.416   2.623  1.00  0.27           H  
ATOM    176 HG12 ILE A  30       6.513   5.596   0.245  1.00  1.03           H  
ATOM    177 HG13 ILE A  30       8.010   6.451   0.619  1.00  0.80           H  
ATOM    178 HG21 ILE A  30       4.469   5.958   1.782  1.00  0.87           H  
ATOM    179 HG22 ILE A  30       5.525   5.446   3.099  1.00  1.04           H  
ATOM    180 HG23 ILE A  30       4.670   6.984   3.203  1.00  0.78           H  
ATOM    181 HD11 ILE A  30       7.536   5.115   2.969  1.00  1.47           H  
ATOM    182 HD12 ILE A  30       6.924   3.967   1.778  1.00  1.50           H  
ATOM    183 HD13 ILE A  30       8.594   4.530   1.685  1.00  0.45           H  
ATOM    184  N   ARG A  31       5.540  10.115   2.263  1.00  0.13           N  
ATOM    185  CA  ARG A  31       4.724  11.110   3.010  1.00  0.16           C  
ATOM    186  C   ARG A  31       3.617  11.605   2.077  1.00  0.18           C  
ATOM    187  O   ARG A  31       2.531  11.953   2.502  1.00  0.16           O  
ATOM    188  CB  ARG A  31       5.611  12.280   3.443  1.00  0.21           C  
ATOM    189  CG  ARG A  31       5.043  12.905   4.719  1.00  0.56           C  
ATOM    190  CD  ARG A  31       4.102  14.055   4.352  1.00  0.73           C  
ATOM    191  NE  ARG A  31       4.191  15.121   5.392  1.00  0.55           N  
ATOM    192  CZ  ARG A  31       4.865  16.214   5.154  1.00  1.26           C  
ATOM    193  NH1 ARG A  31       5.856  16.199   4.304  1.00  1.79           N1+
ATOM    194  NH2 ARG A  31       4.549  17.323   5.765  1.00  2.33           N  
ATOM    195  H   ARG A  31       6.504  10.252   2.149  1.00  0.15           H  
ATOM    196  HA  ARG A  31       4.285  10.642   3.879  1.00  0.14           H  
ATOM    197  HB2 ARG A  31       6.613  11.920   3.631  1.00  0.30           H  
ATOM    198  HB3 ARG A  31       5.637  13.022   2.659  1.00  0.19           H  
ATOM    199  HG2 ARG A  31       4.498  12.156   5.275  1.00  1.38           H  
ATOM    200  HG3 ARG A  31       5.852  13.285   5.324  1.00  1.48           H  
ATOM    201  HD2 ARG A  31       4.388  14.461   3.394  1.00  1.80           H  
ATOM    202  HD3 ARG A  31       3.089  13.687   4.299  1.00  1.64           H  
ATOM    203  HE  ARG A  31       3.741  15.002   6.254  1.00  1.03           H  
ATOM    204 HH11 ARG A  31       6.099  15.350   3.835  1.00  2.15           H  
ATOM    205 HH12 ARG A  31       6.371  17.036   4.123  1.00  2.38           H  
ATOM    206 HH21 ARG A  31       3.790  17.336   6.416  1.00  2.65           H  
ATOM    207 HH22 ARG A  31       5.066  18.159   5.584  1.00  3.09           H  
ATOM    208  N   TYR A  32       3.883  11.599   0.797  1.00  0.24           N  
ATOM    209  CA  TYR A  32       2.856  12.025  -0.187  1.00  0.28           C  
ATOM    210  C   TYR A  32       1.878  10.868  -0.372  1.00  0.27           C  
ATOM    211  O   TYR A  32       0.686  11.056  -0.514  1.00  0.29           O  
ATOM    212  CB  TYR A  32       3.532  12.338  -1.525  1.00  0.32           C  
ATOM    213  CG  TYR A  32       3.134  13.717  -1.990  1.00  0.27           C  
ATOM    214  CD1 TYR A  32       3.754  14.845  -1.442  1.00  1.20           C  
ATOM    215  CD2 TYR A  32       2.151  13.868  -2.976  1.00  0.82           C  
ATOM    216  CE1 TYR A  32       3.390  16.124  -1.876  1.00  1.15           C  
ATOM    217  CE2 TYR A  32       1.786  15.146  -3.410  1.00  0.89           C  
ATOM    218  CZ  TYR A  32       2.406  16.275  -2.862  1.00  0.24           C  
ATOM    219  OH  TYR A  32       2.047  17.537  -3.290  1.00  0.26           O  
ATOM    220  H   TYR A  32       4.754  11.286   0.482  1.00  0.26           H  
ATOM    221  HA  TYR A  32       2.334  12.898   0.177  1.00  0.28           H  
ATOM    222  HB2 TYR A  32       4.604  12.296  -1.404  1.00  0.33           H  
ATOM    223  HB3 TYR A  32       3.225  11.609  -2.261  1.00  0.39           H  
ATOM    224  HD1 TYR A  32       4.513  14.729  -0.682  1.00  1.99           H  
ATOM    225  HD2 TYR A  32       1.672  12.996  -3.398  1.00  1.56           H  
ATOM    226  HE1 TYR A  32       3.870  16.993  -1.453  1.00  1.89           H  
ATOM    227  HE2 TYR A  32       1.028  15.262  -4.171  1.00  1.68           H  
ATOM    228  HH  TYR A  32       2.834  17.970  -3.630  1.00  1.07           H  
ATOM    229  N   ILE A  33       2.385   9.663  -0.365  1.00  0.26           N  
ATOM    230  CA  ILE A  33       1.497   8.479  -0.534  1.00  0.27           C  
ATOM    231  C   ILE A  33       0.374   8.519   0.509  1.00  0.28           C  
ATOM    232  O   ILE A  33      -0.779   8.308   0.197  1.00  0.32           O  
ATOM    233  CB  ILE A  33       2.312   7.197  -0.358  1.00  0.23           C  
ATOM    234  CG1 ILE A  33       3.414   7.147  -1.419  1.00  0.22           C  
ATOM    235  CG2 ILE A  33       1.393   5.986  -0.530  1.00  0.23           C  
ATOM    236  CD1 ILE A  33       4.254   5.884  -1.225  1.00  0.21           C  
ATOM    237  H   ILE A  33       3.354   9.538  -0.248  1.00  0.25           H  
ATOM    238  HA  ILE A  33       1.071   8.491  -1.521  1.00  0.32           H  
ATOM    239  HB  ILE A  33       2.754   7.181   0.627  1.00  0.20           H  
ATOM    240 HG12 ILE A  33       2.966   7.133  -2.402  1.00  0.33           H  
ATOM    241 HG13 ILE A  33       4.046   8.016  -1.325  1.00  0.21           H  
ATOM    242 HG21 ILE A  33       0.762   6.134  -1.394  1.00  1.01           H  
ATOM    243 HG22 ILE A  33       1.990   5.097  -0.669  1.00  1.07           H  
ATOM    244 HG23 ILE A  33       0.778   5.874   0.350  1.00  1.15           H  
ATOM    245 HD11 ILE A  33       4.623   5.849  -0.210  1.00  1.08           H  
ATOM    246 HD12 ILE A  33       3.645   5.013  -1.415  1.00  1.21           H  
ATOM    247 HD13 ILE A  33       5.089   5.897  -1.910  1.00  0.91           H  
ATOM    248  N   LEU A  34       0.703   8.783   1.745  1.00  0.25           N  
ATOM    249  CA  LEU A  34      -0.340   8.827   2.812  1.00  0.29           C  
ATOM    250  C   LEU A  34      -1.233  10.058   2.625  1.00  0.34           C  
ATOM    251  O   LEU A  34      -2.440   9.975   2.729  1.00  0.36           O  
ATOM    252  CB  LEU A  34       0.339   8.896   4.182  1.00  0.31           C  
ATOM    253  CG  LEU A  34       0.197   7.550   4.896  1.00  0.34           C  
ATOM    254  CD1 LEU A  34       1.119   6.524   4.236  1.00  0.41           C  
ATOM    255  CD2 LEU A  34       0.586   7.708   6.368  1.00  0.48           C  
ATOM    256  H   LEU A  34       1.637   8.948   1.976  1.00  0.23           H  
ATOM    257  HA  LEU A  34      -0.947   7.933   2.756  1.00  0.29           H  
ATOM    258  HB2 LEU A  34       1.387   9.127   4.052  1.00  0.29           H  
ATOM    259  HB3 LEU A  34      -0.127   9.668   4.776  1.00  0.34           H  
ATOM    260  HG  LEU A  34      -0.826   7.213   4.825  1.00  0.46           H  
ATOM    261 HD11 LEU A  34       2.050   7.001   3.962  1.00  1.22           H  
ATOM    262 HD12 LEU A  34       1.317   5.721   4.929  1.00  1.64           H  
ATOM    263 HD13 LEU A  34       0.643   6.129   3.351  1.00  1.05           H  
ATOM    264 HD21 LEU A  34       1.524   8.238   6.439  1.00  0.65           H  
ATOM    265 HD22 LEU A  34      -0.182   8.265   6.886  1.00  1.52           H  
ATOM    266 HD23 LEU A  34       0.689   6.732   6.819  1.00  1.23           H  
ATOM    267  N   ASP A  35      -0.658  11.201   2.346  1.00  0.38           N  
ATOM    268  CA  ASP A  35      -1.495  12.423   2.152  1.00  0.46           C  
ATOM    269  C   ASP A  35      -2.577  12.117   1.123  1.00  0.46           C  
ATOM    270  O   ASP A  35      -3.662  12.663   1.156  1.00  0.49           O  
ATOM    271  CB  ASP A  35      -0.620  13.577   1.655  1.00  0.48           C  
ATOM    272  CG  ASP A  35      -1.068  14.878   2.322  1.00  0.64           C  
ATOM    273  OD1 ASP A  35      -1.997  15.490   1.820  1.00  1.08           O  
ATOM    274  OD2 ASP A  35      -0.475  15.241   3.325  1.00  1.42           O1-
ATOM    275  H   ASP A  35       0.315  11.253   2.259  1.00  0.37           H  
ATOM    276  HA  ASP A  35      -1.961  12.696   3.088  1.00  0.50           H  
ATOM    277  HB2 ASP A  35       0.411  13.380   1.905  1.00  0.77           H  
ATOM    278  HB3 ASP A  35      -0.720  13.671   0.584  1.00  0.44           H  
ATOM    279  N   GLY A  36      -2.292  11.221   0.223  1.00  0.42           N  
ATOM    280  CA  GLY A  36      -3.301  10.845  -0.794  1.00  0.42           C  
ATOM    281  C   GLY A  36      -4.336   9.937  -0.132  1.00  0.39           C  
ATOM    282  O   GLY A  36      -5.524  10.137  -0.257  1.00  0.38           O  
ATOM    283  H   GLY A  36      -1.416  10.782   0.230  1.00  0.39           H  
ATOM    284  HA2 GLY A  36      -3.781  11.734  -1.180  1.00  0.47           H  
ATOM    285  HA3 GLY A  36      -2.819  10.312  -1.598  1.00  0.38           H  
ATOM    286  N   ILE A  37      -3.882   8.939   0.578  1.00  0.38           N  
ATOM    287  CA  ILE A  37      -4.819   8.000   1.262  1.00  0.35           C  
ATOM    288  C   ILE A  37      -5.807   8.771   2.141  1.00  0.40           C  
ATOM    289  O   ILE A  37      -6.867   8.274   2.469  1.00  0.33           O  
ATOM    290  CB  ILE A  37      -4.032   7.033   2.146  1.00  0.36           C  
ATOM    291  CG1 ILE A  37      -3.014   6.270   1.298  1.00  0.32           C  
ATOM    292  CG2 ILE A  37      -5.001   6.041   2.791  1.00  0.35           C  
ATOM    293  CD1 ILE A  37      -3.745   5.475   0.218  1.00  0.38           C  
ATOM    294  H   ILE A  37      -2.918   8.805   0.659  1.00  0.39           H  
ATOM    295  HA  ILE A  37      -5.366   7.438   0.521  1.00  0.30           H  
ATOM    296  HB  ILE A  37      -3.518   7.588   2.918  1.00  0.40           H  
ATOM    297 HG12 ILE A  37      -2.338   6.969   0.834  1.00  0.31           H  
ATOM    298 HG13 ILE A  37      -2.458   5.593   1.926  1.00  0.27           H  
ATOM    299 HG21 ILE A  37      -5.843   5.883   2.131  1.00  1.09           H  
ATOM    300 HG22 ILE A  37      -4.495   5.103   2.959  1.00  1.13           H  
ATOM    301 HG23 ILE A  37      -5.350   6.438   3.732  1.00  1.14           H  
ATOM    302 HD11 ILE A  37      -4.450   4.801   0.683  1.00  1.08           H  
ATOM    303 HD12 ILE A  37      -4.270   6.154  -0.436  1.00  0.74           H  
ATOM    304 HD13 ILE A  37      -3.027   4.907  -0.354  1.00  1.40           H  
ATOM    305  N   SER A  38      -5.482   9.975   2.525  1.00  0.57           N  
ATOM    306  CA  SER A  38      -6.426  10.748   3.372  1.00  0.63           C  
ATOM    307  C   SER A  38      -7.634  11.071   2.513  1.00  0.54           C  
ATOM    308  O   SER A  38      -8.772  10.894   2.907  1.00  0.48           O  
ATOM    309  CB  SER A  38      -5.761  12.041   3.846  1.00  0.79           C  
ATOM    310  OG  SER A  38      -6.472  12.551   4.965  1.00  1.32           O  
ATOM    311  H   SER A  38      -4.636  10.372   2.247  1.00  0.66           H  
ATOM    312  HA  SER A  38      -6.729  10.153   4.222  1.00  0.64           H  
ATOM    313  HB2 SER A  38      -4.743  11.839   4.134  1.00  1.80           H  
ATOM    314  HB3 SER A  38      -5.768  12.764   3.042  1.00  0.80           H  
ATOM    315  HG  SER A  38      -5.994  13.313   5.298  1.00  1.58           H  
ATOM    316  N   ALA A  39      -7.384  11.514   1.316  1.00  0.53           N  
ATOM    317  CA  ALA A  39      -8.498  11.821   0.399  1.00  0.46           C  
ATOM    318  C   ALA A  39      -9.052  10.509  -0.161  1.00  0.35           C  
ATOM    319  O   ALA A  39     -10.129  10.469  -0.722  1.00  0.30           O  
ATOM    320  CB  ALA A  39      -8.000  12.704  -0.747  1.00  0.53           C  
ATOM    321  H   ALA A  39      -6.457  11.621   1.017  1.00  0.58           H  
ATOM    322  HA  ALA A  39      -9.267  12.335   0.947  1.00  0.46           H  
ATOM    323  HB1 ALA A  39      -6.922  12.655  -0.796  1.00  1.47           H  
ATOM    324  HB2 ALA A  39      -8.419  12.354  -1.679  1.00  0.83           H  
ATOM    325  HB3 ALA A  39      -8.306  13.725  -0.574  1.00  1.28           H  
ATOM    326  N   LEU A  40      -8.324   9.429  -0.009  1.00  0.34           N  
ATOM    327  CA  LEU A  40      -8.815   8.127  -0.530  1.00  0.27           C  
ATOM    328  C   LEU A  40      -9.421   7.304   0.609  1.00  0.41           C  
ATOM    329  O   LEU A  40      -9.909   6.213   0.398  1.00  0.61           O  
ATOM    330  CB  LEU A  40      -7.664   7.343  -1.157  1.00  0.41           C  
ATOM    331  CG  LEU A  40      -6.885   8.244  -2.113  1.00  0.42           C  
ATOM    332  CD1 LEU A  40      -5.476   7.688  -2.300  1.00  0.67           C  
ATOM    333  CD2 LEU A  40      -7.598   8.285  -3.461  1.00  0.39           C  
ATOM    334  H   LEU A  40      -7.461   9.475   0.448  1.00  0.41           H  
ATOM    335  HA  LEU A  40      -9.568   8.312  -1.272  1.00  0.13           H  
ATOM    336  HB2 LEU A  40      -7.005   6.987  -0.379  1.00  0.47           H  
ATOM    337  HB3 LEU A  40      -8.060   6.500  -1.705  1.00  0.50           H  
ATOM    338  HG  LEU A  40      -6.829   9.240  -1.705  1.00  0.50           H  
ATOM    339 HD11 LEU A  40      -5.522   6.610  -2.360  1.00  1.76           H  
ATOM    340 HD12 LEU A  40      -5.052   8.082  -3.212  1.00  0.61           H  
ATOM    341 HD13 LEU A  40      -4.860   7.974  -1.462  1.00  1.28           H  
ATOM    342 HD21 LEU A  40      -8.654   8.442  -3.304  1.00  1.15           H  
ATOM    343 HD22 LEU A  40      -7.197   9.093  -4.052  1.00  1.25           H  
ATOM    344 HD23 LEU A  40      -7.443   7.349  -3.977  1.00  0.64           H  
ATOM    345  N   ARG A  41      -9.398   7.812   1.811  1.00  0.43           N  
ATOM    346  CA  ARG A  41      -9.985   7.048   2.941  1.00  0.62           C  
ATOM    347  C   ARG A  41     -10.990   7.925   3.694  1.00  0.54           C  
ATOM    348  O   ARG A  41     -11.614   7.487   4.636  1.00  0.69           O  
ATOM    349  CB  ARG A  41      -8.879   6.607   3.897  1.00  0.83           C  
ATOM    350  CG  ARG A  41      -9.374   5.413   4.714  1.00  1.05           C  
ATOM    351  CD  ARG A  41      -8.311   5.015   5.739  1.00  1.29           C  
ATOM    352  NE  ARG A  41      -8.879   5.127   7.113  1.00  1.53           N  
ATOM    353  CZ  ARG A  41      -8.093   5.370   8.125  1.00  1.52           C  
ATOM    354  NH1 ARG A  41      -7.251   4.459   8.529  1.00  1.69           N1+
ATOM    355  NH2 ARG A  41      -8.150   6.523   8.734  1.00  2.39           N  
ATOM    356  H   ARG A  41      -9.003   8.691   1.971  1.00  0.41           H  
ATOM    357  HA  ARG A  41     -10.491   6.176   2.557  1.00  0.70           H  
ATOM    358  HB2 ARG A  41      -8.005   6.320   3.329  1.00  0.98           H  
ATOM    359  HB3 ARG A  41      -8.630   7.419   4.561  1.00  0.73           H  
ATOM    360  HG2 ARG A  41     -10.288   5.683   5.227  1.00  0.87           H  
ATOM    361  HG3 ARG A  41      -9.567   4.580   4.054  1.00  1.34           H  
ATOM    362  HD2 ARG A  41      -8.001   3.996   5.560  1.00  1.58           H  
ATOM    363  HD3 ARG A  41      -7.459   5.672   5.648  1.00  1.09           H  
ATOM    364  HE  ARG A  41      -9.843   5.020   7.254  1.00  2.20           H  
ATOM    365 HH11 ARG A  41      -7.207   3.575   8.062  1.00  1.55           H  
ATOM    366 HH12 ARG A  41      -6.648   4.644   9.306  1.00  2.52           H  
ATOM    367 HH21 ARG A  41      -8.796   7.221   8.424  1.00  2.98           H  
ATOM    368 HH22 ARG A  41      -7.548   6.708   9.510  1.00  2.77           H  
ATOM    369  N   LYS A  42     -11.162   9.158   3.288  1.00  0.33           N  
ATOM    370  CA  LYS A  42     -12.136  10.037   3.984  1.00  0.30           C  
ATOM    371  C   LYS A  42     -13.514   9.827   3.364  1.00  0.46           C  
ATOM    372  O   LYS A  42     -14.505   9.662   4.050  1.00  0.56           O  
ATOM    373  CB  LYS A  42     -11.714  11.495   3.810  1.00  0.15           C  
ATOM    374  CG  LYS A  42     -12.658  12.398   4.607  1.00  1.10           C  
ATOM    375  CD  LYS A  42     -11.837  13.392   5.429  1.00  1.54           C  
ATOM    376  CE  LYS A  42     -12.393  14.802   5.228  1.00  2.35           C  
ATOM    377  NZ  LYS A  42     -11.298  15.797   5.404  1.00  3.03           N1+
ATOM    378  H   LYS A  42     -10.659   9.504   2.525  1.00  0.23           H  
ATOM    379  HA  LYS A  42     -12.167   9.789   5.035  1.00  0.37           H  
ATOM    380  HB2 LYS A  42     -10.703  11.622   4.168  1.00  0.63           H  
ATOM    381  HB3 LYS A  42     -11.761  11.760   2.763  1.00  0.87           H  
ATOM    382  HG2 LYS A  42     -13.301  12.936   3.925  1.00  2.51           H  
ATOM    383  HG3 LYS A  42     -13.259  11.794   5.269  1.00  1.68           H  
ATOM    384  HD2 LYS A  42     -11.893  13.125   6.474  1.00  1.59           H  
ATOM    385  HD3 LYS A  42     -10.807  13.363   5.104  1.00  2.43           H  
ATOM    386  HE2 LYS A  42     -12.801  14.889   4.231  1.00  3.23           H  
ATOM    387  HE3 LYS A  42     -13.170  14.990   5.952  1.00  2.15           H  
ATOM    388  HZ1 LYS A  42     -10.486  15.530   4.812  1.00  2.71           H  
ATOM    389  HZ2 LYS A  42     -11.636  16.739   5.121  1.00  4.01           H  
ATOM    390  HZ3 LYS A  42     -11.007  15.819   6.404  1.00  3.35           H  
ATOM    391  N   GLU A  43     -13.578   9.811   2.062  1.00  0.54           N  
ATOM    392  CA  GLU A  43     -14.878   9.596   1.383  1.00  0.75           C  
ATOM    393  C   GLU A  43     -15.252   8.126   1.528  1.00  0.87           C  
ATOM    394  O   GLU A  43     -16.408   7.767   1.696  1.00  0.93           O  
ATOM    395  CB  GLU A  43     -14.739   9.950  -0.102  1.00  0.82           C  
ATOM    396  CG  GLU A  43     -15.362  11.324  -0.364  1.00  0.53           C  
ATOM    397  CD  GLU A  43     -16.788  11.147  -0.887  1.00  1.29           C  
ATOM    398  OE1 GLU A  43     -17.528  10.384  -0.289  1.00  1.74           O  
ATOM    399  OE2 GLU A  43     -17.116  11.779  -1.878  1.00  2.38           O1-
ATOM    400  H   GLU A  43     -12.766   9.927   1.531  1.00  0.46           H  
ATOM    401  HA  GLU A  43     -15.634  10.215   1.839  1.00  0.79           H  
ATOM    402  HB2 GLU A  43     -13.690   9.975  -0.367  1.00  1.33           H  
ATOM    403  HB3 GLU A  43     -15.242   9.208  -0.701  1.00  1.11           H  
ATOM    404  HG2 GLU A  43     -15.382  11.890   0.555  1.00  0.56           H  
ATOM    405  HG3 GLU A  43     -14.773  11.850  -1.099  1.00  1.11           H  
ATOM    406  N   THR A  44     -14.269   7.270   1.472  1.00  0.97           N  
ATOM    407  CA  THR A  44     -14.540   5.819   1.610  1.00  1.13           C  
ATOM    408  C   THR A  44     -15.087   5.550   3.012  1.00  0.99           C  
ATOM    409  O   THR A  44     -16.166   5.028   3.165  1.00  0.97           O  
ATOM    410  CB  THR A  44     -13.254   5.014   1.369  1.00  1.40           C  
ATOM    411  CG2 THR A  44     -12.499   5.596   0.171  1.00  1.07           C  
ATOM    412  OG1 THR A  44     -12.428   5.065   2.522  1.00  1.90           O  
ATOM    413  H   THR A  44     -13.352   7.588   1.345  1.00  0.95           H  
ATOM    414  HA  THR A  44     -15.277   5.536   0.881  1.00  1.22           H  
ATOM    415  HB  THR A  44     -13.509   3.989   1.154  1.00  1.55           H  
ATOM    416  HG1 THR A  44     -11.710   4.439   2.401  1.00  2.55           H  
ATOM    417 HG21 THR A  44     -13.189   5.760  -0.644  1.00  1.22           H  
ATOM    418 HG22 THR A  44     -12.045   6.533   0.451  1.00  1.23           H  
ATOM    419 HG23 THR A  44     -11.731   4.903  -0.141  1.00  1.76           H  
ATOM    420  N   CYS A  45     -14.361   5.917   4.039  1.00  0.97           N  
ATOM    421  CA  CYS A  45     -14.851   5.696   5.438  1.00  0.88           C  
ATOM    422  C   CYS A  45     -16.292   6.201   5.556  1.00  0.52           C  
ATOM    423  O   CYS A  45     -17.130   5.569   6.168  1.00  0.47           O  
ATOM    424  CB  CYS A  45     -13.972   6.464   6.430  1.00  1.05           C  
ATOM    425  SG  CYS A  45     -12.982   5.297   7.402  1.00  1.93           S  
ATOM    426  H   CYS A  45     -13.503   6.345   3.890  1.00  1.06           H  
ATOM    427  HA  CYS A  45     -14.815   4.639   5.669  1.00  1.16           H  
ATOM    428  HB2 CYS A  45     -13.317   7.129   5.891  1.00  1.20           H  
ATOM    429  HB3 CYS A  45     -14.600   7.041   7.093  1.00  0.78           H  
ATOM    430  N   ASN A  46     -16.597   7.332   4.965  1.00  0.45           N  
ATOM    431  CA  ASN A  46     -17.995   7.849   5.039  1.00  0.56           C  
ATOM    432  C   ASN A  46     -18.939   6.733   4.583  1.00  0.77           C  
ATOM    433  O   ASN A  46     -19.559   6.068   5.389  1.00  0.99           O  
ATOM    434  CB  ASN A  46     -18.145   9.074   4.132  1.00  0.70           C  
ATOM    435  CG  ASN A  46     -18.962  10.147   4.854  1.00  0.70           C  
ATOM    436  ND2 ASN A  46     -20.138  10.476   4.391  1.00  1.33           N  
ATOM    437  OD1 ASN A  46     -18.527  10.692   5.850  1.00  0.70           O  
ATOM    438  H   ASN A  46     -15.912   7.829   4.466  1.00  0.50           H  
ATOM    439  HA  ASN A  46     -18.226   8.120   6.060  1.00  0.57           H  
ATOM    440  HB2 ASN A  46     -17.167   9.467   3.893  1.00  0.79           H  
ATOM    441  HB3 ASN A  46     -18.652   8.794   3.222  1.00  0.82           H  
ATOM    442 HD21 ASN A  46     -20.489  10.037   3.588  1.00  1.88           H  
ATOM    443 HD22 ASN A  46     -20.669  11.162   4.846  1.00  1.35           H  
ATOM    444  N   LYS A  47     -19.020   6.487   3.303  1.00  0.74           N  
ATOM    445  CA  LYS A  47     -19.882   5.374   2.824  1.00  1.00           C  
ATOM    446  C   LYS A  47     -19.005   4.125   2.711  1.00  1.06           C  
ATOM    447  O   LYS A  47     -18.990   3.451   1.700  1.00  1.14           O  
ATOM    448  CB  LYS A  47     -20.485   5.720   1.460  1.00  1.02           C  
ATOM    449  CG  LYS A  47     -21.834   5.011   1.306  1.00  1.17           C  
ATOM    450  CD  LYS A  47     -22.648   5.687   0.200  1.00  1.57           C  
ATOM    451  CE  LYS A  47     -23.938   4.899  -0.035  1.00  1.93           C  
ATOM    452  NZ  LYS A  47     -25.109   5.810   0.102  1.00  1.75           N1+
ATOM    453  H   LYS A  47     -18.482   7.002   2.664  1.00  0.55           H  
ATOM    454  HA  LYS A  47     -20.671   5.199   3.542  1.00  1.16           H  
ATOM    455  HB2 LYS A  47     -20.629   6.789   1.390  1.00  1.32           H  
ATOM    456  HB3 LYS A  47     -19.817   5.394   0.677  1.00  0.74           H  
ATOM    457  HG2 LYS A  47     -21.667   3.975   1.048  1.00  1.22           H  
ATOM    458  HG3 LYS A  47     -22.378   5.067   2.236  1.00  1.70           H  
ATOM    459  HD2 LYS A  47     -22.891   6.697   0.497  1.00  2.24           H  
ATOM    460  HD3 LYS A  47     -22.071   5.708  -0.712  1.00  1.58           H  
ATOM    461  HE2 LYS A  47     -23.925   4.476  -1.028  1.00  2.11           H  
ATOM    462  HE3 LYS A  47     -24.012   4.105   0.693  1.00  2.88           H  
ATOM    463  HZ1 LYS A  47     -25.091   6.261   1.039  1.00  2.06           H  
ATOM    464  HZ2 LYS A  47     -25.067   6.542  -0.637  1.00  1.56           H  
ATOM    465  HZ3 LYS A  47     -25.988   5.264   0.000  1.00  2.58           H  
ATOM    466  N   SER A  48     -18.246   3.837   3.735  1.00  1.09           N  
ATOM    467  CA  SER A  48     -17.329   2.663   3.692  1.00  1.25           C  
ATOM    468  C   SER A  48     -18.071   1.383   4.063  1.00  1.12           C  
ATOM    469  O   SER A  48     -17.541   0.298   3.953  1.00  0.84           O  
ATOM    470  CB  SER A  48     -16.200   2.868   4.703  1.00  1.50           C  
ATOM    471  OG  SER A  48     -14.980   3.084   4.011  1.00  2.94           O  
ATOM    472  H   SER A  48     -18.259   4.413   4.527  1.00  1.04           H  
ATOM    473  HA  SER A  48     -16.906   2.576   2.707  1.00  1.98           H  
ATOM    474  HB2 SER A  48     -16.420   3.724   5.313  1.00  0.99           H  
ATOM    475  HB3 SER A  48     -16.117   1.993   5.334  1.00  1.85           H  
ATOM    476  HG  SER A  48     -14.560   2.230   3.874  1.00  3.12           H  
ATOM    477  N   ASN A  49     -19.266   1.491   4.567  1.00  2.10           N  
ATOM    478  CA  ASN A  49     -20.000   0.265   4.999  1.00  2.90           C  
ATOM    479  C   ASN A  49     -19.106  -0.553   5.953  1.00  2.79           C  
ATOM    480  O   ASN A  49     -19.341  -1.721   6.190  1.00  4.42           O  
ATOM    481  CB  ASN A  49     -20.349  -0.579   3.772  1.00  3.44           C  
ATOM    482  CG  ASN A  49     -21.764  -0.235   3.303  1.00  4.52           C  
ATOM    483  ND2 ASN A  49     -22.510  -1.168   2.780  1.00  4.55           N  
ATOM    484  OD1 ASN A  49     -22.195   0.896   3.414  1.00  5.45           O  
ATOM    485  H   ASN A  49     -19.664   2.374   4.698  1.00  2.49           H  
ATOM    486  HA  ASN A  49     -20.908   0.550   5.513  1.00  3.48           H  
ATOM    487  HB2 ASN A  49     -19.645  -0.370   2.979  1.00  3.04           H  
ATOM    488  HB3 ASN A  49     -20.302  -1.627   4.029  1.00  3.63           H  
ATOM    489 HD21 ASN A  49     -22.162  -2.081   2.689  1.00  3.97           H  
ATOM    490 HD22 ASN A  49     -23.419  -0.958   2.478  1.00  5.26           H  
ATOM    491  N   MET A  50     -18.081   0.064   6.493  1.00  1.21           N  
ATOM    492  CA  MET A  50     -17.152  -0.639   7.422  1.00  1.34           C  
ATOM    493  C   MET A  50     -16.333   0.411   8.174  1.00  2.19           C  
ATOM    494  O   MET A  50     -15.211   0.170   8.573  1.00  2.37           O  
ATOM    495  CB  MET A  50     -16.194  -1.511   6.612  1.00  0.26           C  
ATOM    496  CG  MET A  50     -16.852  -2.855   6.295  1.00  1.15           C  
ATOM    497  SD  MET A  50     -17.327  -2.897   4.549  1.00  1.28           S  
ATOM    498  CE  MET A  50     -17.971  -4.585   4.536  1.00  0.87           C  
ATOM    499  H   MET A  50     -17.916   1.000   6.284  1.00  1.09           H  
ATOM    500  HA  MET A  50     -17.709  -1.248   8.118  1.00  2.26           H  
ATOM    501  HB2 MET A  50     -15.943  -1.005   5.690  1.00  0.83           H  
ATOM    502  HB3 MET A  50     -15.294  -1.677   7.184  1.00  1.15           H  
ATOM    503  HG2 MET A  50     -16.154  -3.653   6.496  1.00  1.64           H  
ATOM    504  HG3 MET A  50     -17.730  -2.980   6.912  1.00  2.18           H  
ATOM    505  HE1 MET A  50     -18.441  -4.797   5.487  1.00  0.59           H  
ATOM    506  HE2 MET A  50     -18.700  -4.689   3.748  1.00  1.26           H  
ATOM    507  HE3 MET A  50     -17.159  -5.278   4.368  1.00  1.98           H  
ATOM    508  N   CYS A  51     -16.878   1.581   8.350  1.00  3.25           N  
ATOM    509  CA  CYS A  51     -16.131   2.659   9.049  1.00  4.70           C  
ATOM    510  C   CYS A  51     -17.124   3.736   9.482  1.00  6.66           C  
ATOM    511  O   CYS A  51     -17.499   4.594   8.708  1.00  7.90           O  
ATOM    512  CB  CYS A  51     -15.104   3.253   8.077  1.00  4.37           C  
ATOM    513  SG  CYS A  51     -14.241   4.647   8.847  1.00  3.88           S  
ATOM    514  H   CYS A  51     -17.778   1.758   8.008  1.00  3.24           H  
ATOM    515  HA  CYS A  51     -15.626   2.255   9.915  1.00  5.04           H  
ATOM    516  HB2 CYS A  51     -14.385   2.494   7.809  1.00  3.82           H  
ATOM    517  HB3 CYS A  51     -15.612   3.595   7.186  1.00  5.22           H  
ATOM    518  N   GLU A  52     -17.568   3.693  10.708  1.00  7.13           N  
ATOM    519  CA  GLU A  52     -18.548   4.708  11.173  1.00  9.14           C  
ATOM    520  C   GLU A  52     -19.798   4.630  10.290  1.00  8.75           C  
ATOM    521  O   GLU A  52     -20.526   5.591  10.136  1.00  9.57           O  
ATOM    522  CB  GLU A  52     -17.922   6.097  11.062  1.00 10.24           C  
ATOM    523  CG  GLU A  52     -18.441   6.986  12.194  1.00 12.20           C  
ATOM    524  CD  GLU A  52     -19.220   8.162  11.606  1.00 13.36           C  
ATOM    525  OE1 GLU A  52     -20.018   7.931  10.711  1.00 13.79           O  
ATOM    526  OE2 GLU A  52     -19.009   9.275  12.059  1.00 13.98           O1-
ATOM    527  H   GLU A  52     -17.264   2.991  11.315  1.00  6.27           H  
ATOM    528  HA  GLU A  52     -18.816   4.511  12.200  1.00 10.34           H  
ATOM    529  HB2 GLU A  52     -16.847   6.010  11.131  1.00 10.06           H  
ATOM    530  HB3 GLU A  52     -18.187   6.534  10.111  1.00 10.07           H  
ATOM    531  HG2 GLU A  52     -19.088   6.408  12.838  1.00 12.32           H  
ATOM    532  HG3 GLU A  52     -17.605   7.361  12.767  1.00 12.81           H  
ATOM    533  N   SER A  53     -20.046   3.486   9.706  1.00  7.56           N  
ATOM    534  CA  SER A  53     -21.240   3.330   8.827  1.00  7.10           C  
ATOM    535  C   SER A  53     -22.397   2.740   9.638  1.00  7.95           C  
ATOM    536  O   SER A  53     -22.342   2.659  10.848  1.00  7.41           O  
ATOM    537  CB  SER A  53     -20.896   2.388   7.674  1.00  7.77           C  
ATOM    538  OG  SER A  53     -20.578   3.157   6.521  1.00  7.57           O  
ATOM    539  H   SER A  53     -19.441   2.727   9.845  1.00  7.02           H  
ATOM    540  HA  SER A  53     -21.527   4.293   8.432  1.00  5.85           H  
ATOM    541  HB2 SER A  53     -20.046   1.782   7.941  1.00  7.90           H  
ATOM    542  HB3 SER A  53     -21.741   1.745   7.469  1.00  8.52           H  
ATOM    543  HG  SER A  53     -21.299   3.773   6.368  1.00  6.95           H  
ATOM    544  N   SER A  54     -23.447   2.328   8.978  1.00  9.38           N  
ATOM    545  CA  SER A  54     -24.606   1.746   9.712  1.00 10.39           C  
ATOM    546  C   SER A  54     -25.073   0.472   9.006  1.00 11.06           C  
ATOM    547  O   SER A  54     -24.554   0.096   7.976  1.00 11.27           O  
ATOM    548  CB  SER A  54     -25.749   2.760   9.737  1.00 11.39           C  
ATOM    549  OG  SER A  54     -25.349   3.901  10.485  1.00 11.00           O  
ATOM    550  H   SER A  54     -23.473   2.404   8.002  1.00  9.83           H  
ATOM    551  HA  SER A  54     -24.312   1.510  10.723  1.00 10.02           H  
ATOM    552  HB2 SER A  54     -25.988   3.063   8.729  1.00 12.17           H  
ATOM    553  HB3 SER A  54     -26.621   2.307  10.190  1.00 11.69           H  
ATOM    554  HG  SER A  54     -25.622   4.683  10.002  1.00 10.45           H  
ATOM    555  N   LYS A  55     -26.054  -0.193   9.554  1.00 11.60           N  
ATOM    556  CA  LYS A  55     -26.565  -1.443   8.920  1.00 12.25           C  
ATOM    557  C   LYS A  55     -25.474  -2.520   8.912  1.00 10.90           C  
ATOM    558  O   LYS A  55     -25.590  -3.521   8.234  1.00 10.89           O  
ATOM    559  CB  LYS A  55     -27.000  -1.150   7.480  1.00 12.91           C  
ATOM    560  CG  LYS A  55     -27.948   0.052   7.462  1.00 14.18           C  
ATOM    561  CD  LYS A  55     -28.352   0.360   6.018  1.00 15.10           C  
ATOM    562  CE  LYS A  55     -29.549   1.313   6.010  1.00 16.32           C  
ATOM    563  NZ  LYS A  55     -30.797   0.542   5.739  1.00 17.40           N1+
ATOM    564  H   LYS A  55     -26.459   0.133  10.386  1.00 11.70           H  
ATOM    565  HA  LYS A  55     -27.416  -1.804   9.481  1.00 13.34           H  
ATOM    566  HB2 LYS A  55     -26.131  -0.933   6.877  1.00 12.88           H  
ATOM    567  HB3 LYS A  55     -27.510  -2.013   7.077  1.00 12.73           H  
ATOM    568  HG2 LYS A  55     -28.830  -0.177   8.042  1.00 14.29           H  
ATOM    569  HG3 LYS A  55     -27.450   0.910   7.886  1.00 14.43           H  
ATOM    570  HD2 LYS A  55     -27.521   0.820   5.503  1.00 15.13           H  
ATOM    571  HD3 LYS A  55     -28.622  -0.557   5.517  1.00 14.96           H  
ATOM    572  HE2 LYS A  55     -29.629   1.800   6.971  1.00 16.26           H  
ATOM    573  HE3 LYS A  55     -29.412   2.057   5.240  1.00 16.53           H  
ATOM    574  HZ1 LYS A  55     -30.707   0.043   4.833  1.00 17.41           H  
ATOM    575  HZ2 LYS A  55     -30.950  -0.149   6.500  1.00 17.61           H  
ATOM    576  HZ3 LYS A  55     -31.605   1.197   5.697  1.00 18.02           H  
ATOM    577  N   GLU A  56     -24.419  -2.335   9.661  1.00  9.90           N  
ATOM    578  CA  GLU A  56     -23.337  -3.366   9.685  1.00  8.75           C  
ATOM    579  C   GLU A  56     -22.264  -2.973  10.713  1.00  7.34           C  
ATOM    580  O   GLU A  56     -22.398  -3.248  11.889  1.00  7.80           O  
ATOM    581  CB  GLU A  56     -22.699  -3.512   8.291  1.00  8.75           C  
ATOM    582  CG  GLU A  56     -22.727  -2.168   7.540  1.00  8.13           C  
ATOM    583  CD  GLU A  56     -23.824  -2.184   6.467  1.00  8.56           C  
ATOM    584  OE1 GLU A  56     -24.339  -3.252   6.181  1.00  8.27           O  
ATOM    585  OE2 GLU A  56     -24.125  -1.125   5.942  1.00  9.23           O1-
ATOM    586  H   GLU A  56     -24.338  -1.527  10.209  1.00 10.06           H  
ATOM    587  HA  GLU A  56     -23.766  -4.315   9.975  1.00  9.09           H  
ATOM    588  HB2 GLU A  56     -21.670  -3.830   8.407  1.00  9.64           H  
ATOM    589  HB3 GLU A  56     -23.237  -4.253   7.727  1.00  8.44           H  
ATOM    590  HG2 GLU A  56     -22.922  -1.370   8.241  1.00  7.22           H  
ATOM    591  HG3 GLU A  56     -21.770  -2.004   7.069  1.00  8.51           H  
ATOM    592  N   ALA A  57     -21.201  -2.337  10.288  1.00  5.73           N  
ATOM    593  CA  ALA A  57     -20.136  -1.942  11.249  1.00  4.41           C  
ATOM    594  C   ALA A  57     -19.589  -3.185  11.959  1.00  3.81           C  
ATOM    595  O   ALA A  57     -18.986  -3.092  13.010  1.00  3.58           O  
ATOM    596  CB  ALA A  57     -20.717  -0.972  12.281  1.00  4.06           C  
ATOM    597  H   ALA A  57     -21.102  -2.120   9.340  1.00  5.49           H  
ATOM    598  HA  ALA A  57     -19.337  -1.456  10.711  1.00  4.48           H  
ATOM    599  HB1 ALA A  57     -21.673  -0.608  11.934  1.00  4.74           H  
ATOM    600  HB2 ALA A  57     -20.846  -1.483  13.223  1.00  2.94           H  
ATOM    601  HB3 ALA A  57     -20.041  -0.140  12.412  1.00  4.54           H  
ATOM    602  N   LEU A  58     -19.788  -4.348  11.395  1.00  3.70           N  
ATOM    603  CA  LEU A  58     -19.269  -5.586  12.045  1.00  3.19           C  
ATOM    604  C   LEU A  58     -18.325  -6.319  11.082  1.00  2.77           C  
ATOM    605  O   LEU A  58     -18.524  -7.472  10.758  1.00  2.31           O  
ATOM    606  CB  LEU A  58     -20.444  -6.498  12.427  1.00  3.14           C  
ATOM    607  CG  LEU A  58     -21.128  -7.039  11.168  1.00  3.59           C  
ATOM    608  CD1 LEU A  58     -20.940  -8.557  11.095  1.00  3.96           C  
ATOM    609  CD2 LEU A  58     -22.623  -6.718  11.224  1.00  3.29           C  
ATOM    610  H   LEU A  58     -20.273  -4.407  10.547  1.00  4.05           H  
ATOM    611  HA  LEU A  58     -18.724  -5.315  12.937  1.00  3.27           H  
ATOM    612  HB2 LEU A  58     -20.077  -7.323  13.019  1.00  3.53           H  
ATOM    613  HB3 LEU A  58     -21.159  -5.932  13.006  1.00  2.54           H  
ATOM    614  HG  LEU A  58     -20.690  -6.580  10.294  1.00  4.05           H  
ATOM    615 HD11 LEU A  58     -20.235  -8.869  11.852  1.00  3.71           H  
ATOM    616 HD12 LEU A  58     -21.888  -9.045  11.263  1.00  4.06           H  
ATOM    617 HD13 LEU A  58     -20.563  -8.826  10.120  1.00  4.61           H  
ATOM    618 HD21 LEU A  58     -23.053  -7.160  12.111  1.00  2.27           H  
ATOM    619 HD22 LEU A  58     -22.760  -5.648  11.252  1.00  4.01           H  
ATOM    620 HD23 LEU A  58     -23.110  -7.122  10.349  1.00  3.83           H  
ATOM    621  N   ALA A  59     -17.294  -5.659  10.632  1.00  3.40           N  
ATOM    622  CA  ALA A  59     -16.334  -6.317   9.703  1.00  3.10           C  
ATOM    623  C   ALA A  59     -14.918  -5.882  10.070  1.00  3.96           C  
ATOM    624  O   ALA A  59     -14.667  -4.725  10.344  1.00  4.33           O  
ATOM    625  CB  ALA A  59     -16.634  -5.899   8.263  1.00  2.36           C  
ATOM    626  H   ALA A  59     -17.144  -4.734  10.912  1.00  4.23           H  
ATOM    627  HA  ALA A  59     -16.418  -7.390   9.795  1.00  2.97           H  
ATOM    628  HB1 ALA A  59     -17.605  -5.431   8.218  1.00  2.77           H  
ATOM    629  HB2 ALA A  59     -15.882  -5.201   7.925  1.00  2.62           H  
ATOM    630  HB3 ALA A  59     -16.626  -6.772   7.626  1.00  2.03           H  
ATOM    631  N   GLU A  60     -13.990  -6.795  10.090  1.00  4.44           N  
ATOM    632  CA  GLU A  60     -12.605  -6.430  10.450  1.00  5.24           C  
ATOM    633  C   GLU A  60     -11.780  -6.168   9.182  1.00  4.28           C  
ATOM    634  O   GLU A  60     -10.631  -5.779   9.252  1.00  4.15           O  
ATOM    635  CB  GLU A  60     -12.004  -7.583  11.242  1.00  6.46           C  
ATOM    636  CG  GLU A  60     -11.452  -7.060  12.568  1.00  7.61           C  
ATOM    637  CD  GLU A  60      -9.948  -7.326  12.641  1.00  8.76           C  
ATOM    638  OE1 GLU A  60      -9.195  -6.488  12.174  1.00  8.70           O  
ATOM    639  OE2 GLU A  60      -9.573  -8.364  13.161  1.00  9.83           O1-
ATOM    640  H   GLU A  60     -14.203  -7.726   9.876  1.00  4.39           H  
ATOM    641  HA  GLU A  60     -12.616  -5.541  11.061  1.00  5.77           H  
ATOM    642  HB2 GLU A  60     -12.771  -8.319  11.437  1.00  6.83           H  
ATOM    643  HB3 GLU A  60     -11.216  -8.033  10.669  1.00  6.30           H  
ATOM    644  HG2 GLU A  60     -11.636  -5.996  12.641  1.00  7.58           H  
ATOM    645  HG3 GLU A  60     -11.946  -7.564  13.385  1.00  7.73           H  
ATOM    646  N   ASN A  61     -12.357  -6.363   8.024  1.00  3.61           N  
ATOM    647  CA  ASN A  61     -11.609  -6.106   6.761  1.00  2.63           C  
ATOM    648  C   ASN A  61     -10.349  -6.973   6.703  1.00  2.87           C  
ATOM    649  O   ASN A  61      -9.362  -6.697   7.357  1.00  4.18           O  
ATOM    650  CB  ASN A  61     -11.215  -4.629   6.701  1.00  3.27           C  
ATOM    651  CG  ASN A  61     -12.395  -3.813   6.171  1.00  3.49           C  
ATOM    652  ND2 ASN A  61     -13.468  -3.689   6.903  1.00  4.28           N  
ATOM    653  OD1 ASN A  61     -12.342  -3.285   5.078  1.00  3.42           O  
ATOM    654  H   ASN A  61     -13.287  -6.667   7.982  1.00  3.75           H  
ATOM    655  HA  ASN A  61     -12.241  -6.340   5.918  1.00  1.69           H  
ATOM    656  HB2 ASN A  61     -10.954  -4.284   7.692  1.00  3.91           H  
ATOM    657  HB3 ASN A  61     -10.371  -4.505   6.041  1.00  3.25           H  
ATOM    658 HD21 ASN A  61     -13.511  -4.115   7.784  1.00  4.78           H  
ATOM    659 HD22 ASN A  61     -14.229  -3.170   6.571  1.00  4.58           H  
ATOM    660  N   ASN A  62     -10.370  -8.011   5.909  1.00  2.31           N  
ATOM    661  CA  ASN A  62      -9.166  -8.885   5.794  1.00  2.68           C  
ATOM    662  C   ASN A  62      -8.917  -9.224   4.328  1.00  1.71           C  
ATOM    663  O   ASN A  62      -9.284 -10.281   3.855  1.00  1.57           O  
ATOM    664  CB  ASN A  62      -9.375 -10.186   6.568  1.00  3.23           C  
ATOM    665  CG  ASN A  62      -9.798  -9.872   8.004  1.00  3.76           C  
ATOM    666  ND2 ASN A  62     -10.646 -10.659   8.607  1.00  3.94           N  
ATOM    667  OD1 ASN A  62      -9.352  -8.903   8.583  1.00  4.28           O  
ATOM    668  H   ASN A  62     -11.173  -8.208   5.382  1.00  2.42           H  
ATOM    669  HA  ASN A  62      -8.308  -8.364   6.188  1.00  3.71           H  
ATOM    670  HB2 ASN A  62     -10.142 -10.772   6.082  1.00  2.59           H  
ATOM    671  HB3 ASN A  62      -8.449 -10.746   6.580  1.00  4.36           H  
ATOM    672 HD21 ASN A  62     -11.006 -11.442   8.141  1.00  3.73           H  
ATOM    673 HD22 ASN A  62     -10.922 -10.469   9.529  1.00  4.47           H  
ATOM    674  N   LEU A  63      -8.283  -8.344   3.611  1.00  2.21           N  
ATOM    675  CA  LEU A  63      -7.996  -8.625   2.182  1.00  1.57           C  
ATOM    676  C   LEU A  63      -6.952  -9.735   2.107  1.00  1.42           C  
ATOM    677  O   LEU A  63      -6.648 -10.373   3.095  1.00  1.82           O  
ATOM    678  CB  LEU A  63      -7.458  -7.359   1.520  1.00  1.69           C  
ATOM    679  CG  LEU A  63      -8.618  -6.592   0.895  1.00  0.69           C  
ATOM    680  CD1 LEU A  63      -8.100  -5.290   0.287  1.00  1.93           C  
ATOM    681  CD2 LEU A  63      -9.257  -7.446  -0.201  1.00  1.01           C  
ATOM    682  H   LEU A  63      -7.986  -7.505   4.014  1.00  3.34           H  
ATOM    683  HA  LEU A  63      -8.901  -8.942   1.683  1.00  1.58           H  
ATOM    684  HB2 LEU A  63      -6.978  -6.740   2.266  1.00  2.14           H  
ATOM    685  HB3 LEU A  63      -6.745  -7.622   0.753  1.00  2.53           H  
ATOM    686  HG  LEU A  63      -9.350  -6.370   1.658  1.00  0.91           H  
ATOM    687 HD11 LEU A  63      -7.092  -5.437  -0.073  1.00  3.08           H  
ATOM    688 HD12 LEU A  63      -8.737  -4.998  -0.534  1.00  1.34           H  
ATOM    689 HD13 LEU A  63      -8.104  -4.515   1.038  1.00  2.85           H  
ATOM    690 HD21 LEU A  63      -8.526  -8.142  -0.586  1.00  1.45           H  
ATOM    691 HD22 LEU A  63     -10.092  -7.993   0.212  1.00  1.16           H  
ATOM    692 HD23 LEU A  63      -9.604  -6.809  -0.999  1.00  2.26           H  
ATOM    693  N   ASN A  64      -6.394  -9.975   0.955  1.00  1.37           N  
ATOM    694  CA  ASN A  64      -5.370 -11.047   0.857  1.00  1.98           C  
ATOM    695  C   ASN A  64      -4.046 -10.445   0.387  1.00  1.84           C  
ATOM    696  O   ASN A  64      -3.207 -11.122  -0.174  1.00  2.27           O  
ATOM    697  CB  ASN A  64      -5.837 -12.115  -0.136  1.00  2.92           C  
ATOM    698  CG  ASN A  64      -6.907 -12.988   0.524  1.00  3.31           C  
ATOM    699  ND2 ASN A  64      -7.564 -13.855  -0.198  1.00  2.94           N  
ATOM    700  OD1 ASN A  64      -7.147 -12.881   1.710  1.00  4.27           O  
ATOM    701  H   ASN A  64      -6.642  -9.453   0.163  1.00  1.27           H  
ATOM    702  HA  ASN A  64      -5.235 -11.494   1.833  1.00  2.20           H  
ATOM    703  HB2 ASN A  64      -6.253 -11.634  -1.012  1.00  2.49           H  
ATOM    704  HB3 ASN A  64      -4.998 -12.732  -0.424  1.00  4.16           H  
ATOM    705 HD21 ASN A  64      -7.371 -13.942  -1.155  1.00  2.27           H  
ATOM    706 HD22 ASN A  64      -8.253 -14.415   0.216  1.00  3.50           H  
ATOM    707  N   LEU A  65      -3.851  -9.177   0.621  1.00  1.34           N  
ATOM    708  CA  LEU A  65      -2.583  -8.522   0.202  1.00  1.21           C  
ATOM    709  C   LEU A  65      -1.505  -8.806   1.261  1.00  1.10           C  
ATOM    710  O   LEU A  65      -1.832  -9.188   2.367  1.00  0.18           O  
ATOM    711  CB  LEU A  65      -2.823  -7.014   0.075  1.00  1.07           C  
ATOM    712  CG  LEU A  65      -3.166  -6.411   1.436  1.00  0.88           C  
ATOM    713  CD1 LEU A  65      -2.504  -5.037   1.548  1.00  0.70           C  
ATOM    714  CD2 LEU A  65      -4.682  -6.257   1.553  1.00  0.99           C  
ATOM    715  H   LEU A  65      -4.541  -8.654   1.081  1.00  1.17           H  
ATOM    716  HA  LEU A  65      -2.270  -8.918  -0.754  1.00  1.56           H  
ATOM    717  HB2 LEU A  65      -1.938  -6.538  -0.314  1.00  1.14           H  
ATOM    718  HB3 LEU A  65      -3.645  -6.842  -0.599  1.00  1.34           H  
ATOM    719  HG  LEU A  65      -2.806  -7.056   2.225  1.00  1.29           H  
ATOM    720 HD11 LEU A  65      -1.513  -5.082   1.121  1.00  1.41           H  
ATOM    721 HD12 LEU A  65      -3.095  -4.310   1.008  1.00  1.22           H  
ATOM    722 HD13 LEU A  65      -2.437  -4.751   2.584  1.00  1.14           H  
ATOM    723 HD21 LEU A  65      -5.131  -6.371   0.577  1.00  1.99           H  
ATOM    724 HD22 LEU A  65      -5.069  -7.013   2.218  1.00  1.33           H  
ATOM    725 HD23 LEU A  65      -4.916  -5.279   1.946  1.00  1.31           H  
ATOM    726  N   PRO A  66      -0.251  -8.614   0.910  1.00  2.18           N  
ATOM    727  CA  PRO A  66       0.861  -8.853   1.848  1.00  2.40           C  
ATOM    728  C   PRO A  66       0.967  -7.696   2.846  1.00  2.10           C  
ATOM    729  O   PRO A  66       1.108  -6.549   2.471  1.00  3.34           O  
ATOM    730  CB  PRO A  66       2.092  -8.923   0.942  1.00  3.78           C  
ATOM    731  CG  PRO A  66       1.720  -8.177  -0.361  1.00  4.31           C  
ATOM    732  CD  PRO A  66       0.181  -8.148  -0.429  1.00  3.35           C  
ATOM    733  HA  PRO A  66       0.728  -9.790   2.364  1.00  2.23           H  
ATOM    734  HB2 PRO A  66       2.933  -8.441   1.422  1.00  4.10           H  
ATOM    735  HB3 PRO A  66       2.331  -9.950   0.716  1.00  4.20           H  
ATOM    736  HG2 PRO A  66       2.112  -7.169  -0.334  1.00  4.77           H  
ATOM    737  HG3 PRO A  66       2.111  -8.705  -1.216  1.00  5.02           H  
ATOM    738  HD2 PRO A  66      -0.164  -7.141  -0.613  1.00  3.65           H  
ATOM    739  HD3 PRO A  66      -0.180  -8.820  -1.192  1.00  3.42           H  
ATOM    740  N   LYS A  67       0.889  -7.988   4.118  1.00  0.99           N  
ATOM    741  CA  LYS A  67       0.972  -6.906   5.141  1.00  1.09           C  
ATOM    742  C   LYS A  67       2.177  -7.141   6.053  1.00  0.64           C  
ATOM    743  O   LYS A  67       2.638  -8.253   6.217  1.00  0.86           O  
ATOM    744  CB  LYS A  67      -0.307  -6.909   5.983  1.00  1.77           C  
ATOM    745  CG  LYS A  67      -0.823  -5.479   6.140  1.00  2.54           C  
ATOM    746  CD  LYS A  67      -1.784  -5.408   7.329  1.00  3.01           C  
ATOM    747  CE  LYS A  67      -3.087  -6.126   6.975  1.00  3.72           C  
ATOM    748  NZ  LYS A  67      -4.110  -5.126   6.556  1.00  4.44           N1+
ATOM    749  H   LYS A  67       0.768  -8.919   4.400  1.00  1.29           H  
ATOM    750  HA  LYS A  67       1.075  -5.951   4.648  1.00  1.83           H  
ATOM    751  HB2 LYS A  67      -1.059  -7.513   5.494  1.00  1.83           H  
ATOM    752  HB3 LYS A  67      -0.094  -7.321   6.958  1.00  2.13           H  
ATOM    753  HG2 LYS A  67       0.011  -4.811   6.308  1.00  3.11           H  
ATOM    754  HG3 LYS A  67      -1.344  -5.185   5.242  1.00  2.81           H  
ATOM    755  HD2 LYS A  67      -1.331  -5.883   8.187  1.00  2.97           H  
ATOM    756  HD3 LYS A  67      -1.996  -4.375   7.561  1.00  3.38           H  
ATOM    757  HE2 LYS A  67      -2.907  -6.817   6.164  1.00  4.12           H  
ATOM    758  HE3 LYS A  67      -3.444  -6.669   7.837  1.00  3.72           H  
ATOM    759  HZ1 LYS A  67      -4.109  -4.328   7.223  1.00  4.10           H  
ATOM    760  HZ2 LYS A  67      -3.888  -4.778   5.603  1.00  4.81           H  
ATOM    761  HZ3 LYS A  67      -5.050  -5.574   6.552  1.00  5.28           H  
ATOM    762  N   MET A  68       2.686  -6.099   6.656  1.00  0.56           N  
ATOM    763  CA  MET A  68       3.854  -6.258   7.567  1.00  1.11           C  
ATOM    764  C   MET A  68       3.412  -7.023   8.817  1.00  1.86           C  
ATOM    765  O   MET A  68       2.254  -7.352   8.975  1.00  2.45           O  
ATOM    766  CB  MET A  68       4.376  -4.877   7.974  1.00  0.87           C  
ATOM    767  CG  MET A  68       5.585  -4.511   7.110  1.00  1.40           C  
ATOM    768  SD  MET A  68       6.658  -3.373   8.023  1.00  1.40           S  
ATOM    769  CE  MET A  68       6.841  -2.133   6.716  1.00  0.67           C  
ATOM    770  H   MET A  68       2.294  -5.213   6.514  1.00  0.56           H  
ATOM    771  HA  MET A  68       4.636  -6.807   7.063  1.00  2.12           H  
ATOM    772  HB2 MET A  68       3.597  -4.142   7.832  1.00  1.39           H  
ATOM    773  HB3 MET A  68       4.670  -4.894   9.012  1.00  0.48           H  
ATOM    774  HG2 MET A  68       6.137  -5.407   6.864  1.00  1.76           H  
ATOM    775  HG3 MET A  68       5.247  -4.035   6.201  1.00  2.68           H  
ATOM    776  HE1 MET A  68       5.867  -1.804   6.392  1.00  0.71           H  
ATOM    777  HE2 MET A  68       7.396  -1.287   7.100  1.00  1.14           H  
ATOM    778  HE3 MET A  68       7.370  -2.567   5.879  1.00  1.46           H  
ATOM    779  N   ALA A  69       4.322  -7.308   9.708  1.00  2.65           N  
ATOM    780  CA  ALA A  69       3.940  -8.051  10.943  1.00  3.84           C  
ATOM    781  C   ALA A  69       5.143  -8.136  11.884  1.00  2.84           C  
ATOM    782  O   ALA A  69       6.222  -7.675  11.569  1.00  2.51           O  
ATOM    783  CB  ALA A  69       3.480  -9.462  10.570  1.00  5.90           C  
ATOM    784  H   ALA A  69       5.252  -7.035   9.566  1.00  2.78           H  
ATOM    785  HA  ALA A  69       3.133  -7.530  11.439  1.00  4.54           H  
ATOM    786  HB1 ALA A  69       2.991  -9.439   9.608  1.00  6.85           H  
ATOM    787  HB2 ALA A  69       4.337 -10.118  10.522  1.00  6.48           H  
ATOM    788  HB3 ALA A  69       2.790  -9.825  11.317  1.00  6.20           H  
ATOM    789  N   GLU A  70       4.967  -8.723  13.036  1.00  2.98           N  
ATOM    790  CA  GLU A  70       6.101  -8.836  13.998  1.00  2.94           C  
ATOM    791  C   GLU A  70       7.168  -9.782  13.442  1.00  2.36           C  
ATOM    792  O   GLU A  70       8.269  -9.853  13.951  1.00  2.43           O  
ATOM    793  CB  GLU A  70       5.585  -9.380  15.332  1.00  4.06           C  
ATOM    794  CG  GLU A  70       4.988 -10.772  15.121  1.00  5.54           C  
ATOM    795  CD  GLU A  70       3.606 -10.840  15.772  1.00  6.36           C  
ATOM    796  OE1 GLU A  70       3.499 -10.466  16.928  1.00  6.50           O  
ATOM    797  OE2 GLU A  70       2.677 -11.263  15.103  1.00  7.01           O1-
ATOM    798  H   GLU A  70       4.088  -9.087  13.271  1.00  3.58           H  
ATOM    799  HA  GLU A  70       6.536  -7.863  14.150  1.00  2.92           H  
ATOM    800  HB2 GLU A  70       6.403  -9.441  16.036  1.00  4.43           H  
ATOM    801  HB3 GLU A  70       4.825  -8.720  15.721  1.00  3.62           H  
ATOM    802  HG2 GLU A  70       4.899 -10.969  14.063  1.00  5.55           H  
ATOM    803  HG3 GLU A  70       5.632 -11.513  15.573  1.00  6.20           H  
ATOM    804  N   LYS A  71       6.858 -10.510  12.406  1.00  2.12           N  
ATOM    805  CA  LYS A  71       7.860 -11.443  11.831  1.00  2.44           C  
ATOM    806  C   LYS A  71       8.850 -10.663  10.963  1.00  1.79           C  
ATOM    807  O   LYS A  71      10.015 -11.000  10.878  1.00  2.40           O  
ATOM    808  CB  LYS A  71       7.139 -12.485  10.980  1.00  3.21           C  
ATOM    809  CG  LYS A  71       6.152 -13.258  11.856  1.00  3.26           C  
ATOM    810  CD  LYS A  71       5.778 -14.573  11.170  1.00  2.60           C  
ATOM    811  CE  LYS A  71       4.571 -14.347  10.261  1.00  1.57           C  
ATOM    812  NZ  LYS A  71       4.392 -15.533   9.376  1.00  0.62           N1+
ATOM    813  H   LYS A  71       5.966 -10.444  12.006  1.00  2.02           H  
ATOM    814  HA  LYS A  71       8.394 -11.938  12.630  1.00  3.01           H  
ATOM    815  HB2 LYS A  71       6.604 -11.986  10.184  1.00  2.88           H  
ATOM    816  HB3 LYS A  71       7.860 -13.168  10.561  1.00  4.52           H  
ATOM    817  HG2 LYS A  71       6.608 -13.467  12.813  1.00  4.45           H  
ATOM    818  HG3 LYS A  71       5.261 -12.666  12.003  1.00  3.04           H  
ATOM    819  HD2 LYS A  71       6.615 -14.921  10.581  1.00  2.89           H  
ATOM    820  HD3 LYS A  71       5.531 -15.311  11.917  1.00  3.22           H  
ATOM    821  HE2 LYS A  71       3.686 -14.210  10.864  1.00  2.33           H  
ATOM    822  HE3 LYS A  71       4.736 -13.469   9.655  1.00  1.84           H  
ATOM    823  HZ1 LYS A  71       5.291 -15.752   8.903  1.00  0.82           H  
ATOM    824  HZ2 LYS A  71       4.094 -16.349   9.946  1.00  1.20           H  
ATOM    825  HZ3 LYS A  71       3.664 -15.325   8.661  1.00  0.83           H  
ATOM    826  N   ASP A  72       8.396  -9.623  10.319  1.00  0.94           N  
ATOM    827  CA  ASP A  72       9.312  -8.822   9.458  1.00  1.40           C  
ATOM    828  C   ASP A  72      10.400  -8.189  10.330  1.00  1.47           C  
ATOM    829  O   ASP A  72      11.551  -8.119   9.949  1.00  2.64           O  
ATOM    830  CB  ASP A  72       8.515  -7.718   8.753  1.00  1.34           C  
ATOM    831  CG  ASP A  72       9.003  -7.558   7.309  1.00  2.24           C  
ATOM    832  OD1 ASP A  72       9.938  -8.247   6.935  1.00  2.87           O  
ATOM    833  OD2 ASP A  72       8.432  -6.744   6.602  1.00  2.62           O1-
ATOM    834  H   ASP A  72       7.454  -9.369  10.401  1.00  0.68           H  
ATOM    835  HA  ASP A  72       9.768  -9.466   8.722  1.00  2.35           H  
ATOM    836  HB2 ASP A  72       7.467  -7.980   8.751  1.00  1.31           H  
ATOM    837  HB3 ASP A  72       8.651  -6.786   9.282  1.00  1.06           H  
ATOM    838  N   GLY A  73      10.042  -7.727  11.496  1.00  0.86           N  
ATOM    839  CA  GLY A  73      11.052  -7.099  12.393  1.00  1.32           C  
ATOM    840  C   GLY A  73      11.272  -5.643  11.978  1.00  1.25           C  
ATOM    841  O   GLY A  73      12.371  -5.129  12.042  1.00  1.54           O  
ATOM    842  H   GLY A  73       9.107  -7.794  11.783  1.00  1.23           H  
ATOM    843  HA2 GLY A  73      10.696  -7.133  13.415  1.00  1.46           H  
ATOM    844  HA3 GLY A  73      11.986  -7.637  12.317  1.00  1.70           H  
ATOM    845  N   CYS A  74      10.236  -4.974  11.557  1.00  0.91           N  
ATOM    846  CA  CYS A  74      10.387  -3.551  11.141  1.00  0.84           C  
ATOM    847  C   CYS A  74       9.941  -2.637  12.281  1.00  0.91           C  
ATOM    848  O   CYS A  74       9.391  -1.576  12.060  1.00  1.57           O  
ATOM    849  CB  CYS A  74       9.523  -3.287   9.905  1.00  0.76           C  
ATOM    850  SG  CYS A  74      10.005  -4.418   8.576  1.00  1.02           S  
ATOM    851  H   CYS A  74       9.357  -5.405  11.514  1.00  0.80           H  
ATOM    852  HA  CYS A  74      11.422  -3.352  10.905  1.00  0.93           H  
ATOM    853  HB2 CYS A  74       8.483  -3.446  10.153  1.00  0.87           H  
ATOM    854  HB3 CYS A  74       9.664  -2.268   9.579  1.00  0.66           H  
ATOM    855  N   PHE A  75      10.173  -3.039  13.501  1.00  0.71           N  
ATOM    856  CA  PHE A  75       9.764  -2.190  14.656  1.00  0.62           C  
ATOM    857  C   PHE A  75      10.898  -2.144  15.683  1.00  0.76           C  
ATOM    858  O   PHE A  75      11.849  -2.898  15.608  1.00  1.18           O  
ATOM    859  CB  PHE A  75       8.510  -2.781  15.307  1.00  0.40           C  
ATOM    860  CG  PHE A  75       7.428  -2.936  14.266  1.00  0.34           C  
ATOM    861  CD1 PHE A  75       7.515  -3.960  13.316  1.00  1.31           C  
ATOM    862  CD2 PHE A  75       6.339  -2.058  14.252  1.00  1.85           C  
ATOM    863  CE1 PHE A  75       6.512  -4.104  12.350  1.00  1.04           C  
ATOM    864  CE2 PHE A  75       5.336  -2.202  13.287  1.00  2.32           C  
ATOM    865  CZ  PHE A  75       5.422  -3.226  12.335  1.00  1.21           C  
ATOM    866  H   PHE A  75      10.618  -3.897  13.658  1.00  1.11           H  
ATOM    867  HA  PHE A  75       9.552  -1.189  14.310  1.00  0.68           H  
ATOM    868  HB2 PHE A  75       8.746  -3.748  15.730  1.00  0.66           H  
ATOM    869  HB3 PHE A  75       8.164  -2.119  16.088  1.00  0.43           H  
ATOM    870  HD1 PHE A  75       8.354  -4.638  13.328  1.00  2.59           H  
ATOM    871  HD2 PHE A  75       6.273  -1.268  14.987  1.00  2.82           H  
ATOM    872  HE1 PHE A  75       6.579  -4.894  11.617  1.00  1.96           H  
ATOM    873  HE2 PHE A  75       4.496  -1.524  13.276  1.00  3.63           H  
ATOM    874  HZ  PHE A  75       4.649  -3.337  11.590  1.00  1.57           H  
ATOM    875  N   GLN A  76      10.805  -1.266  16.643  1.00  0.43           N  
ATOM    876  CA  GLN A  76      11.876  -1.170  17.674  1.00  0.56           C  
ATOM    877  C   GLN A  76      12.089  -2.542  18.321  1.00  0.68           C  
ATOM    878  O   GLN A  76      13.155  -2.845  18.819  1.00  0.77           O  
ATOM    879  CB  GLN A  76      11.459  -0.162  18.746  1.00  0.45           C  
ATOM    880  CG  GLN A  76      12.700   0.353  19.479  1.00  0.84           C  
ATOM    881  CD  GLN A  76      12.299   0.858  20.865  1.00  1.40           C  
ATOM    882  NE2 GLN A  76      11.909   0.002  21.770  1.00  1.27           N  
ATOM    883  OE1 GLN A  76      12.341   2.044  21.129  1.00  2.56           O  
ATOM    884  H   GLN A  76      10.031  -0.667  16.686  1.00  0.18           H  
ATOM    885  HA  GLN A  76      12.796  -0.844  17.212  1.00  0.78           H  
ATOM    886  HB2 GLN A  76      10.947   0.666  18.277  1.00  0.34           H  
ATOM    887  HB3 GLN A  76      10.799  -0.641  19.453  1.00  0.73           H  
ATOM    888  HG2 GLN A  76      13.417  -0.448  19.579  1.00  0.98           H  
ATOM    889  HG3 GLN A  76      13.140   1.163  18.916  1.00  1.23           H  
ATOM    890 HE21 GLN A  76      11.875  -0.953  21.558  1.00  1.32           H  
ATOM    891 HE22 GLN A  76      11.651   0.316  22.662  1.00  1.85           H  
ATOM    892  N   SER A  77      11.083  -3.373  18.316  1.00  0.87           N  
ATOM    893  CA  SER A  77      11.230  -4.723  18.929  1.00  1.10           C  
ATOM    894  C   SER A  77      11.755  -5.704  17.880  1.00  1.01           C  
ATOM    895  O   SER A  77      11.042  -6.574  17.418  1.00  1.76           O  
ATOM    896  CB  SER A  77       9.872  -5.203  19.441  1.00  1.44           C  
ATOM    897  OG  SER A  77       9.984  -6.552  19.874  1.00  2.39           O  
ATOM    898  H   SER A  77      10.231  -3.110  17.908  1.00  0.94           H  
ATOM    899  HA  SER A  77      11.926  -4.670  19.753  1.00  1.31           H  
ATOM    900  HB2 SER A  77       9.560  -4.590  20.271  1.00  2.36           H  
ATOM    901  HB3 SER A  77       9.142  -5.128  18.646  1.00  1.30           H  
ATOM    902  HG  SER A  77       9.142  -6.984  19.719  1.00  3.34           H  
ATOM    903  N   GLY A  78      12.996  -5.573  17.499  1.00  1.30           N  
ATOM    904  CA  GLY A  78      13.565  -6.500  16.481  1.00  1.03           C  
ATOM    905  C   GLY A  78      13.673  -5.780  15.136  1.00  0.88           C  
ATOM    906  O   GLY A  78      13.426  -6.352  14.093  1.00  0.94           O  
ATOM    907  H   GLY A  78      13.554  -4.866  17.885  1.00  2.14           H  
ATOM    908  HA2 GLY A  78      14.549  -6.822  16.797  1.00  0.95           H  
ATOM    909  HA3 GLY A  78      12.919  -7.360  16.374  1.00  1.12           H  
ATOM    910  N   PHE A  79      14.040  -4.526  15.151  1.00  0.79           N  
ATOM    911  CA  PHE A  79      14.166  -3.764  13.872  1.00  0.74           C  
ATOM    912  C   PHE A  79      15.013  -4.563  12.875  1.00  0.72           C  
ATOM    913  O   PHE A  79      15.889  -5.316  13.251  1.00  0.49           O  
ATOM    914  CB  PHE A  79      14.838  -2.416  14.153  1.00  0.64           C  
ATOM    915  CG  PHE A  79      15.025  -1.659  12.859  1.00  0.56           C  
ATOM    916  CD1 PHE A  79      13.933  -1.446  12.009  1.00  0.84           C  
ATOM    917  CD2 PHE A  79      16.290  -1.170  12.510  1.00  0.31           C  
ATOM    918  CE1 PHE A  79      14.105  -0.744  10.810  1.00  0.77           C  
ATOM    919  CE2 PHE A  79      16.462  -0.468  11.311  1.00  0.24           C  
ATOM    920  CZ  PHE A  79      15.370  -0.255  10.461  1.00  0.42           C  
ATOM    921  H   PHE A  79      14.234  -4.083  16.004  1.00  0.83           H  
ATOM    922  HA  PHE A  79      13.184  -3.597  13.456  1.00  0.91           H  
ATOM    923  HB2 PHE A  79      14.216  -1.838  14.821  1.00  0.66           H  
ATOM    924  HB3 PHE A  79      15.801  -2.583  14.614  1.00  0.61           H  
ATOM    925  HD1 PHE A  79      12.958  -1.823  12.278  1.00  1.11           H  
ATOM    926  HD2 PHE A  79      17.132  -1.333  13.166  1.00  0.36           H  
ATOM    927  HE1 PHE A  79      13.263  -0.579  10.155  1.00  1.01           H  
ATOM    928  HE2 PHE A  79      17.438  -0.090  11.041  1.00  0.32           H  
ATOM    929  HZ  PHE A  79      15.503   0.286   9.535  1.00  0.37           H  
ATOM    930  N   ASN A  80      14.755  -4.404  11.606  1.00  1.16           N  
ATOM    931  CA  ASN A  80      15.541  -5.154  10.586  1.00  1.34           C  
ATOM    932  C   ASN A  80      16.104  -4.170   9.557  1.00  1.57           C  
ATOM    933  O   ASN A  80      16.113  -2.974   9.767  1.00  2.95           O  
ATOM    934  CB  ASN A  80      14.633  -6.164   9.882  1.00  1.63           C  
ATOM    935  CG  ASN A  80      15.064  -7.585  10.252  1.00  1.88           C  
ATOM    936  ND2 ASN A  80      16.028  -8.157   9.582  1.00  2.38           N  
ATOM    937  OD1 ASN A  80      14.519  -8.180  11.160  1.00  2.25           O  
ATOM    938  H   ASN A  80      14.043  -3.792  11.324  1.00  1.42           H  
ATOM    939  HA  ASN A  80      16.355  -5.675  11.068  1.00  1.18           H  
ATOM    940  HB2 ASN A  80      13.610  -6.005  10.192  1.00  1.73           H  
ATOM    941  HB3 ASN A  80      14.710  -6.034   8.813  1.00  1.63           H  
ATOM    942 HD21 ASN A  80      16.468  -7.677   8.851  1.00  2.85           H  
ATOM    943 HD22 ASN A  80      16.311  -9.067   9.813  1.00  2.61           H  
ATOM    944  N   GLU A  81      16.573  -4.665   8.443  1.00  0.78           N  
ATOM    945  CA  GLU A  81      17.133  -3.758   7.402  1.00  0.78           C  
ATOM    946  C   GLU A  81      16.964  -4.401   6.023  1.00  0.81           C  
ATOM    947  O   GLU A  81      16.346  -3.844   5.138  1.00  1.03           O  
ATOM    948  CB  GLU A  81      18.621  -3.525   7.675  1.00  0.88           C  
ATOM    949  CG  GLU A  81      18.792  -2.824   9.023  1.00  0.97           C  
ATOM    950  CD  GLU A  81      20.257  -2.430   9.211  1.00  1.63           C  
ATOM    951  OE1 GLU A  81      20.658  -1.428   8.641  1.00  1.72           O  
ATOM    952  OE2 GLU A  81      20.955  -3.137   9.919  1.00  2.11           O1-
ATOM    953  H   GLU A  81      16.556  -5.633   8.292  1.00  1.47           H  
ATOM    954  HA  GLU A  81      16.611  -2.814   7.426  1.00  0.74           H  
ATOM    955  HB2 GLU A  81      19.136  -4.475   7.694  1.00  0.95           H  
ATOM    956  HB3 GLU A  81      19.039  -2.907   6.895  1.00  0.86           H  
ATOM    957  HG2 GLU A  81      18.173  -1.939   9.050  1.00  1.01           H  
ATOM    958  HG3 GLU A  81      18.497  -3.494   9.818  1.00  0.79           H  
ATOM    959  N   GLU A  82      17.510  -5.571   5.836  1.00  0.64           N  
ATOM    960  CA  GLU A  82      17.382  -6.251   4.516  1.00  0.64           C  
ATOM    961  C   GLU A  82      16.046  -6.998   4.454  1.00  0.67           C  
ATOM    962  O   GLU A  82      15.480  -7.191   3.395  1.00  0.70           O  
ATOM    963  CB  GLU A  82      18.536  -7.246   4.346  1.00  0.62           C  
ATOM    964  CG  GLU A  82      18.367  -8.017   3.033  1.00  0.74           C  
ATOM    965  CD  GLU A  82      18.201  -9.508   3.335  1.00  1.30           C  
ATOM    966  OE1 GLU A  82      17.082  -9.919   3.592  1.00  1.80           O  
ATOM    967  OE2 GLU A  82      19.196 -10.212   3.306  1.00  1.38           O1-
ATOM    968  H   GLU A  82      18.004  -6.003   6.564  1.00  0.56           H  
ATOM    969  HA  GLU A  82      17.421  -5.515   3.726  1.00  0.62           H  
ATOM    970  HB2 GLU A  82      19.474  -6.708   4.329  1.00  0.44           H  
ATOM    971  HB3 GLU A  82      18.536  -7.942   5.172  1.00  0.90           H  
ATOM    972  HG2 GLU A  82      17.490  -7.655   2.515  1.00  0.67           H  
ATOM    973  HG3 GLU A  82      19.239  -7.871   2.415  1.00  0.85           H  
ATOM    974  N   THR A  83      15.531  -7.412   5.581  1.00  0.68           N  
ATOM    975  CA  THR A  83      14.234  -8.138   5.581  1.00  0.73           C  
ATOM    976  C   THR A  83      13.106  -7.124   5.440  1.00  0.60           C  
ATOM    977  O   THR A  83      12.109  -7.371   4.790  1.00  0.60           O  
ATOM    978  CB  THR A  83      14.073  -8.902   6.898  1.00  0.79           C  
ATOM    979  CG2 THR A  83      12.715  -9.608   6.919  1.00  0.99           C  
ATOM    980  OG1 THR A  83      15.112  -9.865   7.015  1.00  0.85           O  
ATOM    981  H   THR A  83      15.993  -7.238   6.424  1.00  0.66           H  
ATOM    982  HA  THR A  83      14.205  -8.831   4.753  1.00  0.84           H  
ATOM    983  HB  THR A  83      14.127  -8.211   7.724  1.00  0.75           H  
ATOM    984  HG1 THR A  83      15.276 -10.011   7.950  1.00  1.49           H  
ATOM    985 HG21 THR A  83      12.368  -9.750   5.907  1.00  0.30           H  
ATOM    986 HG22 THR A  83      12.816 -10.569   7.402  1.00  1.79           H  
ATOM    987 HG23 THR A  83      12.004  -9.004   7.463  1.00  1.55           H  
ATOM    988  N   CYS A  84      13.259  -5.978   6.039  1.00  0.49           N  
ATOM    989  CA  CYS A  84      12.200  -4.945   5.934  1.00  0.39           C  
ATOM    990  C   CYS A  84      12.200  -4.385   4.512  1.00  0.42           C  
ATOM    991  O   CYS A  84      11.197  -4.403   3.827  1.00  0.50           O  
ATOM    992  CB  CYS A  84      12.473  -3.821   6.934  1.00  0.30           C  
ATOM    993  SG  CYS A  84      12.025  -4.379   8.596  1.00  0.82           S  
ATOM    994  H   CYS A  84      14.072  -5.796   6.554  1.00  0.49           H  
ATOM    995  HA  CYS A  84      11.244  -5.395   6.145  1.00  0.43           H  
ATOM    996  HB2 CYS A  84      13.522  -3.564   6.910  1.00  0.54           H  
ATOM    997  HB3 CYS A  84      11.884  -2.955   6.672  1.00  0.77           H  
ATOM    998  N   LEU A  85      13.324  -3.897   4.061  1.00  0.41           N  
ATOM    999  CA  LEU A  85      13.401  -3.342   2.679  1.00  0.52           C  
ATOM   1000  C   LEU A  85      12.838  -4.361   1.686  1.00  0.62           C  
ATOM   1001  O   LEU A  85      12.149  -4.012   0.749  1.00  0.67           O  
ATOM   1002  CB  LEU A  85      14.862  -3.050   2.333  1.00  0.61           C  
ATOM   1003  CG  LEU A  85      14.928  -2.160   1.093  1.00  0.80           C  
ATOM   1004  CD1 LEU A  85      14.326  -0.791   1.415  1.00  0.77           C  
ATOM   1005  CD2 LEU A  85      16.389  -1.986   0.672  1.00  1.01           C  
ATOM   1006  H   LEU A  85      14.122  -3.903   4.631  1.00  0.36           H  
ATOM   1007  HA  LEU A  85      12.826  -2.428   2.624  1.00  0.49           H  
ATOM   1008  HB2 LEU A  85      15.335  -2.547   3.165  1.00  0.53           H  
ATOM   1009  HB3 LEU A  85      15.377  -3.978   2.134  1.00  0.68           H  
ATOM   1010  HG  LEU A  85      14.370  -2.618   0.289  1.00  0.87           H  
ATOM   1011 HD11 LEU A  85      13.942  -0.795   2.425  1.00  0.98           H  
ATOM   1012 HD12 LEU A  85      15.088  -0.031   1.322  1.00  1.36           H  
ATOM   1013 HD13 LEU A  85      13.521  -0.580   0.725  1.00  1.18           H  
ATOM   1014 HD21 LEU A  85      16.901  -2.934   0.746  1.00  1.58           H  
ATOM   1015 HD22 LEU A  85      16.429  -1.633  -0.347  1.00  1.59           H  
ATOM   1016 HD23 LEU A  85      16.867  -1.268   1.322  1.00  0.40           H  
ATOM   1017  N   VAL A  86      13.116  -5.621   1.887  1.00  0.71           N  
ATOM   1018  CA  VAL A  86      12.581  -6.651   0.954  1.00  0.86           C  
ATOM   1019  C   VAL A  86      11.054  -6.576   0.963  1.00  0.72           C  
ATOM   1020  O   VAL A  86      10.440  -6.431  -0.060  1.00  0.68           O  
ATOM   1021  CB  VAL A  86      13.052  -8.046   1.398  1.00  1.05           C  
ATOM   1022  CG1 VAL A  86      12.274  -9.138   0.653  1.00  1.10           C  
ATOM   1023  CG2 VAL A  86      14.538  -8.197   1.078  1.00  1.28           C  
ATOM   1024  H   VAL A  86      13.672  -5.890   2.651  1.00  0.70           H  
ATOM   1025  HA  VAL A  86      12.939  -6.449  -0.048  1.00  0.99           H  
ATOM   1026  HB  VAL A  86      12.899  -8.156   2.461  1.00  1.02           H  
ATOM   1027 HG11 VAL A  86      12.365  -8.984  -0.411  1.00  1.77           H  
ATOM   1028 HG12 VAL A  86      12.678 -10.106   0.912  1.00  0.37           H  
ATOM   1029 HG13 VAL A  86      11.232  -9.096   0.936  1.00  2.07           H  
ATOM   1030 HG21 VAL A  86      15.040  -7.259   1.256  1.00  1.15           H  
ATOM   1031 HG22 VAL A  86      14.964  -8.963   1.708  1.00  2.38           H  
ATOM   1032 HG23 VAL A  86      14.653  -8.477   0.042  1.00  1.32           H  
ATOM   1033  N   LYS A  87      10.435  -6.676   2.104  1.00  0.65           N  
ATOM   1034  CA  LYS A  87       8.946  -6.609   2.138  1.00  0.56           C  
ATOM   1035  C   LYS A  87       8.471  -5.303   1.486  1.00  0.44           C  
ATOM   1036  O   LYS A  87       7.334  -5.188   1.076  1.00  0.51           O  
ATOM   1037  CB  LYS A  87       8.462  -6.666   3.590  1.00  0.55           C  
ATOM   1038  CG  LYS A  87       7.441  -7.796   3.745  1.00  1.18           C  
ATOM   1039  CD  LYS A  87       8.172  -9.121   3.975  1.00  0.69           C  
ATOM   1040  CE  LYS A  87       7.431  -9.935   5.036  1.00  1.20           C  
ATOM   1041  NZ  LYS A  87       6.950 -11.212   4.435  1.00  1.02           N1+
ATOM   1042  H   LYS A  87      10.944  -6.796   2.933  1.00  0.67           H  
ATOM   1043  HA  LYS A  87       8.539  -7.451   1.588  1.00  0.64           H  
ATOM   1044  HB2 LYS A  87       9.304  -6.848   4.242  1.00  0.87           H  
ATOM   1045  HB3 LYS A  87       7.999  -5.728   3.853  1.00  0.84           H  
ATOM   1046  HG2 LYS A  87       6.801  -7.586   4.589  1.00  2.05           H  
ATOM   1047  HG3 LYS A  87       6.844  -7.866   2.848  1.00  1.66           H  
ATOM   1048  HD2 LYS A  87       8.205  -9.678   3.049  1.00  0.40           H  
ATOM   1049  HD3 LYS A  87       9.179  -8.922   4.312  1.00  0.96           H  
ATOM   1050  HE2 LYS A  87       8.101 -10.153   5.855  1.00  1.62           H  
ATOM   1051  HE3 LYS A  87       6.587  -9.370   5.402  1.00  1.62           H  
ATOM   1052  HZ1 LYS A  87       7.761 -11.752   4.071  1.00  0.43           H  
ATOM   1053  HZ2 LYS A  87       6.460 -11.773   5.161  1.00  1.73           H  
ATOM   1054  HZ3 LYS A  87       6.293 -11.003   3.656  1.00  1.92           H  
ATOM   1055  N   ILE A  88       9.327  -4.317   1.385  1.00  0.41           N  
ATOM   1056  CA  ILE A  88       8.908  -3.027   0.751  1.00  0.47           C  
ATOM   1057  C   ILE A  88       8.864  -3.203  -0.771  1.00  0.52           C  
ATOM   1058  O   ILE A  88       7.992  -2.688  -1.437  1.00  0.52           O  
ATOM   1059  CB  ILE A  88       9.909  -1.924   1.111  1.00  0.66           C  
ATOM   1060  CG1 ILE A  88       9.906  -1.705   2.626  1.00  0.73           C  
ATOM   1061  CG2 ILE A  88       9.514  -0.621   0.409  1.00  0.69           C  
ATOM   1062  CD1 ILE A  88       8.516  -1.257   3.077  1.00  0.34           C  
ATOM   1063  H   ILE A  88      10.241  -4.424   1.721  1.00  0.47           H  
ATOM   1064  HA  ILE A  88       7.923  -2.758   1.106  1.00  0.43           H  
ATOM   1065  HB  ILE A  88      10.898  -2.219   0.790  1.00  0.78           H  
ATOM   1066 HG12 ILE A  88      10.166  -2.626   3.122  1.00  1.00           H  
ATOM   1067 HG13 ILE A  88      10.627  -0.943   2.881  1.00  0.96           H  
ATOM   1068 HG21 ILE A  88       9.359  -0.810  -0.642  1.00  0.66           H  
ATOM   1069 HG22 ILE A  88       8.603  -0.240   0.845  1.00  1.09           H  
ATOM   1070 HG23 ILE A  88      10.304   0.107   0.532  1.00  1.58           H  
ATOM   1071 HD11 ILE A  88       8.165  -0.468   2.429  1.00  1.16           H  
ATOM   1072 HD12 ILE A  88       7.836  -2.095   3.027  1.00  1.10           H  
ATOM   1073 HD13 ILE A  88       8.567  -0.893   4.093  1.00  0.98           H  
ATOM   1074  N   ILE A  89       9.784  -3.948  -1.318  1.00  0.61           N  
ATOM   1075  CA  ILE A  89       9.776  -4.189  -2.790  1.00  0.70           C  
ATOM   1076  C   ILE A  89       8.639  -5.178  -3.052  1.00  0.57           C  
ATOM   1077  O   ILE A  89       7.693  -4.917  -3.776  1.00  0.48           O  
ATOM   1078  CB  ILE A  89      11.130  -4.807  -3.197  1.00  0.86           C  
ATOM   1079  CG1 ILE A  89      12.276  -4.024  -2.541  1.00  1.07           C  
ATOM   1080  CG2 ILE A  89      11.309  -4.765  -4.720  1.00  0.77           C  
ATOM   1081  CD1 ILE A  89      12.168  -2.541  -2.901  1.00  0.72           C  
ATOM   1082  H   ILE A  89      10.464  -4.374  -0.757  1.00  0.64           H  
ATOM   1083  HA  ILE A  89       9.604  -3.265  -3.322  1.00  0.74           H  
ATOM   1084  HB  ILE A  89      11.167  -5.835  -2.859  1.00  0.89           H  
ATOM   1085 HG12 ILE A  89      12.225  -4.138  -1.468  1.00  2.12           H  
ATOM   1086 HG13 ILE A  89      13.221  -4.409  -2.896  1.00  1.91           H  
ATOM   1087 HG21 ILE A  89      11.152  -3.758  -5.076  1.00  0.44           H  
ATOM   1088 HG22 ILE A  89      12.312  -5.081  -4.974  1.00  1.19           H  
ATOM   1089 HG23 ILE A  89      10.597  -5.428  -5.187  1.00  1.60           H  
ATOM   1090 HD11 ILE A  89      11.371  -2.401  -3.615  1.00  1.33           H  
ATOM   1091 HD12 ILE A  89      11.959  -1.968  -2.010  1.00  1.84           H  
ATOM   1092 HD13 ILE A  89      13.101  -2.206  -3.333  1.00  0.94           H  
ATOM   1093  N   THR A  90       8.735  -6.299  -2.405  1.00  0.59           N  
ATOM   1094  CA  THR A  90       7.700  -7.364  -2.499  1.00  0.50           C  
ATOM   1095  C   THR A  90       6.352  -6.825  -1.999  1.00  0.39           C  
ATOM   1096  O   THR A  90       5.316  -7.417  -2.231  1.00  0.35           O  
ATOM   1097  CB  THR A  90       8.118  -8.531  -1.588  1.00  0.68           C  
ATOM   1098  CG2 THR A  90       7.915  -9.851  -2.311  1.00  1.33           C  
ATOM   1099  OG1 THR A  90       9.487  -8.409  -1.230  1.00  1.89           O  
ATOM   1100  H   THR A  90       9.497  -6.430  -1.826  1.00  0.70           H  
ATOM   1101  HA  THR A  90       7.611  -7.709  -3.515  1.00  0.49           H  
ATOM   1102  HB  THR A  90       7.513  -8.522  -0.696  1.00  0.85           H  
ATOM   1103  HG1 THR A  90       9.706  -9.138  -0.645  1.00  2.05           H  
ATOM   1104 HG21 THR A  90       7.392  -9.675  -3.238  1.00  2.21           H  
ATOM   1105 HG22 THR A  90       8.877 -10.294  -2.516  1.00  1.84           H  
ATOM   1106 HG23 THR A  90       7.336 -10.513  -1.686  1.00  1.57           H  
ATOM   1107  N   GLY A  91       6.359  -5.727  -1.286  1.00  0.61           N  
ATOM   1108  CA  GLY A  91       5.080  -5.182  -0.742  1.00  0.61           C  
ATOM   1109  C   GLY A  91       4.501  -4.105  -1.663  1.00  0.56           C  
ATOM   1110  O   GLY A  91       3.307  -3.873  -1.682  1.00  0.54           O  
ATOM   1111  H   GLY A  91       7.205  -5.276  -1.088  1.00  0.84           H  
ATOM   1112  HA2 GLY A  91       4.369  -5.985  -0.640  1.00  0.78           H  
ATOM   1113  HA3 GLY A  91       5.268  -4.747   0.231  1.00  0.55           H  
ATOM   1114  N   LEU A  92       5.325  -3.433  -2.413  1.00  0.55           N  
ATOM   1115  CA  LEU A  92       4.801  -2.361  -3.305  1.00  0.52           C  
ATOM   1116  C   LEU A  92       4.254  -2.968  -4.600  1.00  0.64           C  
ATOM   1117  O   LEU A  92       3.416  -2.385  -5.255  1.00  0.60           O  
ATOM   1118  CB  LEU A  92       5.928  -1.379  -3.636  1.00  0.47           C  
ATOM   1119  CG  LEU A  92       5.673  -0.047  -2.927  1.00  0.84           C  
ATOM   1120  CD1 LEU A  92       6.980   0.742  -2.835  1.00  0.84           C  
ATOM   1121  CD2 LEU A  92       4.646   0.763  -3.722  1.00  1.12           C  
ATOM   1122  H   LEU A  92       6.285  -3.622  -2.381  1.00  0.60           H  
ATOM   1123  HA  LEU A  92       4.002  -1.835  -2.792  1.00  0.46           H  
ATOM   1124  HB2 LEU A  92       6.870  -1.790  -3.302  1.00  0.35           H  
ATOM   1125  HB3 LEU A  92       5.962  -1.218  -4.701  1.00  0.52           H  
ATOM   1126  HG  LEU A  92       5.295  -0.235  -1.933  1.00  1.02           H  
ATOM   1127 HD11 LEU A  92       7.695   0.338  -3.538  1.00  1.65           H  
ATOM   1128 HD12 LEU A  92       6.791   1.778  -3.068  1.00  0.42           H  
ATOM   1129 HD13 LEU A  92       7.378   0.665  -1.834  1.00  1.25           H  
ATOM   1130 HD21 LEU A  92       4.579   0.374  -4.727  1.00  0.52           H  
ATOM   1131 HD22 LEU A  92       3.681   0.692  -3.242  1.00  1.75           H  
ATOM   1132 HD23 LEU A  92       4.954   1.798  -3.758  1.00  1.72           H  
ATOM   1133  N   LEU A  93       4.718  -4.130  -4.982  1.00  0.82           N  
ATOM   1134  CA  LEU A  93       4.202  -4.754  -6.240  1.00  0.94           C  
ATOM   1135  C   LEU A  93       2.748  -5.192  -6.023  1.00  0.79           C  
ATOM   1136  O   LEU A  93       1.838  -4.782  -6.734  1.00  0.71           O  
ATOM   1137  CB  LEU A  93       5.061  -5.967  -6.592  1.00  1.20           C  
ATOM   1138  CG  LEU A  93       6.524  -5.536  -6.667  1.00  1.26           C  
ATOM   1139  CD1 LEU A  93       7.415  -6.667  -6.157  1.00  1.34           C  
ATOM   1140  CD2 LEU A  93       6.890  -5.214  -8.117  1.00  1.05           C  
ATOM   1141  H   LEU A  93       5.403  -4.590  -4.446  1.00  0.88           H  
ATOM   1142  HA  LEU A  93       4.247  -4.032  -7.046  1.00  1.00           H  
ATOM   1143  HB2 LEU A  93       4.944  -6.725  -5.829  1.00  1.22           H  
ATOM   1144  HB3 LEU A  93       4.754  -6.364  -7.548  1.00  1.37           H  
ATOM   1145  HG  LEU A  93       6.673  -4.659  -6.053  1.00  1.57           H  
ATOM   1146 HD11 LEU A  93       7.015  -7.615  -6.484  1.00  2.15           H  
ATOM   1147 HD12 LEU A  93       8.415  -6.542  -6.547  1.00  1.12           H  
ATOM   1148 HD13 LEU A  93       7.444  -6.642  -5.081  1.00  1.55           H  
ATOM   1149 HD21 LEU A  93       6.087  -4.655  -8.574  1.00  1.61           H  
ATOM   1150 HD22 LEU A  93       7.796  -4.627  -8.137  1.00  1.40           H  
ATOM   1151 HD23 LEU A  93       7.044  -6.134  -8.662  1.00  1.60           H  
ATOM   1152  N   GLU A  94       2.511  -6.006  -5.029  1.00  0.77           N  
ATOM   1153  CA  GLU A  94       1.116  -6.440  -4.751  1.00  0.66           C  
ATOM   1154  C   GLU A  94       0.294  -5.184  -4.471  1.00  0.61           C  
ATOM   1155  O   GLU A  94      -0.795  -5.007  -4.977  1.00  0.80           O  
ATOM   1156  CB  GLU A  94       1.092  -7.363  -3.530  1.00  0.69           C  
ATOM   1157  CG  GLU A  94       1.404  -8.796  -3.967  1.00  0.70           C  
ATOM   1158  CD  GLU A  94       2.919  -8.997  -4.013  1.00  0.96           C  
ATOM   1159  OE1 GLU A  94       3.543  -8.444  -4.905  1.00  1.78           O  
ATOM   1160  OE2 GLU A  94       3.431  -9.700  -3.158  1.00  1.13           O1-
ATOM   1161  H   GLU A  94       3.245  -6.314  -4.457  1.00  0.84           H  
ATOM   1162  HA  GLU A  94       0.714  -6.956  -5.612  1.00  0.63           H  
ATOM   1163  HB2 GLU A  94       1.834  -7.034  -2.816  1.00  0.78           H  
ATOM   1164  HB3 GLU A  94       0.115  -7.333  -3.075  1.00  0.77           H  
ATOM   1165  HG2 GLU A  94       0.970  -9.489  -3.261  1.00  0.72           H  
ATOM   1166  HG3 GLU A  94       0.989  -8.973  -4.949  1.00  1.20           H  
ATOM   1167  N   PHE A  95       0.835  -4.288  -3.692  1.00  0.39           N  
ATOM   1168  CA  PHE A  95       0.114  -3.020  -3.404  1.00  0.37           C  
ATOM   1169  C   PHE A  95      -0.243  -2.356  -4.729  1.00  0.39           C  
ATOM   1170  O   PHE A  95      -1.253  -1.705  -4.859  1.00  0.40           O  
ATOM   1171  CB  PHE A  95       1.037  -2.090  -2.618  1.00  0.48           C  
ATOM   1172  CG  PHE A  95       0.923  -2.381  -1.145  1.00  0.54           C  
ATOM   1173  CD1 PHE A  95       0.781  -3.699  -0.695  1.00  1.03           C  
ATOM   1174  CD2 PHE A  95       0.955  -1.328  -0.230  1.00  0.59           C  
ATOM   1175  CE1 PHE A  95       0.673  -3.961   0.670  1.00  1.11           C  
ATOM   1176  CE2 PHE A  95       0.848  -1.587   1.136  1.00  0.63           C  
ATOM   1177  CZ  PHE A  95       0.705  -2.906   1.590  1.00  0.72           C  
ATOM   1178  H   PHE A  95       1.729  -4.438  -3.317  1.00  0.30           H  
ATOM   1179  HA  PHE A  95      -0.782  -3.222  -2.829  1.00  0.29           H  
ATOM   1180  HB2 PHE A  95       2.059  -2.246  -2.936  1.00  0.49           H  
ATOM   1181  HB3 PHE A  95       0.757  -1.064  -2.804  1.00  0.54           H  
ATOM   1182  HD1 PHE A  95       0.756  -4.512  -1.405  1.00  1.43           H  
ATOM   1183  HD2 PHE A  95       1.065  -0.312  -0.579  1.00  0.93           H  
ATOM   1184  HE1 PHE A  95       0.563  -4.978   1.010  1.00  1.56           H  
ATOM   1185  HE2 PHE A  95       0.873  -0.771   1.838  1.00  0.93           H  
ATOM   1186  HZ  PHE A  95       0.620  -3.108   2.647  1.00  0.80           H  
ATOM   1187  N   GLU A  96       0.603  -2.527  -5.708  1.00  0.41           N  
ATOM   1188  CA  GLU A  96       0.365  -1.923  -7.048  1.00  0.43           C  
ATOM   1189  C   GLU A  96      -0.957  -2.429  -7.623  1.00  0.40           C  
ATOM   1190  O   GLU A  96      -1.742  -1.664  -8.139  1.00  0.39           O  
ATOM   1191  CB  GLU A  96       1.504  -2.313  -7.980  1.00  0.48           C  
ATOM   1192  CG  GLU A  96       1.982  -1.084  -8.750  1.00  2.05           C  
ATOM   1193  CD  GLU A  96       0.899  -0.648  -9.740  1.00  3.02           C  
ATOM   1194  OE1 GLU A  96       0.055  -1.467 -10.063  1.00  3.70           O  
ATOM   1195  OE2 GLU A  96       0.934   0.499 -10.157  1.00  3.98           O1-
ATOM   1196  H   GLU A  96       1.407  -3.058  -5.556  1.00  0.42           H  
ATOM   1197  HA  GLU A  96       0.329  -0.849  -6.957  1.00  0.46           H  
ATOM   1198  HB2 GLU A  96       2.319  -2.712  -7.396  1.00  1.19           H  
ATOM   1199  HB3 GLU A  96       1.156  -3.060  -8.674  1.00  1.98           H  
ATOM   1200  HG2 GLU A  96       2.185  -0.281  -8.057  1.00  3.39           H  
ATOM   1201  HG3 GLU A  96       2.882  -1.332  -9.290  1.00  2.32           H  
ATOM   1202  N   VAL A  97      -1.221  -3.708  -7.548  1.00  0.39           N  
ATOM   1203  CA  VAL A  97      -2.525  -4.200  -8.097  1.00  0.38           C  
ATOM   1204  C   VAL A  97      -3.653  -3.500  -7.317  1.00  0.34           C  
ATOM   1205  O   VAL A  97      -4.610  -3.002  -7.882  1.00  0.34           O  
ATOM   1206  CB  VAL A  97      -2.633  -5.743  -7.981  1.00  0.37           C  
ATOM   1207  CG1 VAL A  97      -3.209  -6.169  -6.621  1.00  0.71           C  
ATOM   1208  CG2 VAL A  97      -3.551  -6.259  -9.090  1.00  0.55           C  
ATOM   1209  H   VAL A  97      -0.575  -4.329  -7.134  1.00  0.40           H  
ATOM   1210  HA  VAL A  97      -2.595  -3.912  -9.142  1.00  0.40           H  
ATOM   1211  HB  VAL A  97      -1.653  -6.184  -8.101  1.00  0.23           H  
ATOM   1212 HG11 VAL A  97      -4.189  -5.730  -6.493  1.00  0.86           H  
ATOM   1213 HG12 VAL A  97      -3.291  -7.244  -6.585  1.00  0.96           H  
ATOM   1214 HG13 VAL A  97      -2.561  -5.831  -5.832  1.00  1.66           H  
ATOM   1215 HG21 VAL A  97      -4.461  -5.677  -9.104  1.00  0.32           H  
ATOM   1216 HG22 VAL A  97      -3.051  -6.169 -10.043  1.00  1.21           H  
ATOM   1217 HG23 VAL A  97      -3.791  -7.296  -8.906  1.00  1.35           H  
ATOM   1218  N   TYR A  98      -3.526  -3.448  -6.016  1.00  0.31           N  
ATOM   1219  CA  TYR A  98      -4.565  -2.771  -5.187  1.00  0.26           C  
ATOM   1220  C   TYR A  98      -4.567  -1.273  -5.509  1.00  0.25           C  
ATOM   1221  O   TYR A  98      -5.539  -0.579  -5.277  1.00  0.22           O  
ATOM   1222  CB  TYR A  98      -4.250  -2.983  -3.709  1.00  0.22           C  
ATOM   1223  CG  TYR A  98      -4.322  -4.458  -3.400  1.00  0.58           C  
ATOM   1224  CD1 TYR A  98      -5.566  -5.086  -3.282  1.00  1.45           C  
ATOM   1225  CD2 TYR A  98      -3.144  -5.194  -3.236  1.00  1.01           C  
ATOM   1226  CE1 TYR A  98      -5.632  -6.455  -2.998  1.00  1.82           C  
ATOM   1227  CE2 TYR A  98      -3.210  -6.563  -2.954  1.00  1.23           C  
ATOM   1228  CZ  TYR A  98      -4.455  -7.193  -2.835  1.00  1.43           C  
ATOM   1229  OH  TYR A  98      -4.520  -8.541  -2.548  1.00  1.85           O  
ATOM   1230  H   TYR A  98      -2.737  -3.844  -5.584  1.00  0.33           H  
ATOM   1231  HA  TYR A  98      -5.536  -3.191  -5.413  1.00  0.26           H  
ATOM   1232  HB2 TYR A  98      -3.258  -2.616  -3.493  1.00  0.33           H  
ATOM   1233  HB3 TYR A  98      -4.972  -2.454  -3.104  1.00  0.44           H  
ATOM   1234  HD1 TYR A  98      -6.474  -4.516  -3.410  1.00  2.02           H  
ATOM   1235  HD2 TYR A  98      -2.185  -4.706  -3.327  1.00  1.62           H  
ATOM   1236  HE1 TYR A  98      -6.592  -6.942  -2.908  1.00  2.59           H  
ATOM   1237  HE2 TYR A  98      -2.301  -7.131  -2.827  1.00  1.73           H  
ATOM   1238  HH  TYR A  98      -3.895  -8.724  -1.844  1.00  1.37           H  
ATOM   1239  N   LEU A  99      -3.502  -0.775  -6.079  1.00  0.32           N  
ATOM   1240  CA  LEU A  99      -3.466   0.663  -6.455  1.00  0.32           C  
ATOM   1241  C   LEU A  99      -4.354   0.802  -7.674  1.00  0.34           C  
ATOM   1242  O   LEU A  99      -5.073   1.763  -7.837  1.00  0.32           O  
ATOM   1243  CB  LEU A  99      -2.039   1.097  -6.804  1.00  0.44           C  
ATOM   1244  CG  LEU A  99      -1.244   1.342  -5.524  1.00  0.49           C  
ATOM   1245  CD1 LEU A  99       0.170   1.796  -5.881  1.00  0.75           C  
ATOM   1246  CD2 LEU A  99      -1.934   2.427  -4.704  1.00  0.76           C  
ATOM   1247  H   LEU A  99      -2.749  -1.351  -6.295  1.00  0.38           H  
ATOM   1248  HA  LEU A  99      -3.854   1.265  -5.645  1.00  0.28           H  
ATOM   1249  HB2 LEU A  99      -1.558   0.327  -7.383  1.00  0.50           H  
ATOM   1250  HB3 LEU A  99      -2.075   2.008  -7.379  1.00  0.46           H  
ATOM   1251  HG  LEU A  99      -1.195   0.433  -4.949  1.00  0.45           H  
ATOM   1252 HD11 LEU A  99       0.369   1.574  -6.920  1.00  1.11           H  
ATOM   1253 HD12 LEU A  99       0.260   2.860  -5.718  1.00  1.89           H  
ATOM   1254 HD13 LEU A  99       0.883   1.276  -5.259  1.00  0.83           H  
ATOM   1255 HD21 LEU A  99      -2.272   3.212  -5.362  1.00  0.78           H  
ATOM   1256 HD22 LEU A  99      -2.780   2.000  -4.187  1.00  1.72           H  
ATOM   1257 HD23 LEU A  99      -1.237   2.830  -3.986  1.00  1.08           H  
ATOM   1258  N   GLU A 100      -4.344  -0.207  -8.505  1.00  0.39           N  
ATOM   1259  CA  GLU A 100      -5.220  -0.210  -9.694  1.00  0.44           C  
ATOM   1260  C   GLU A 100      -6.645  -0.116  -9.175  1.00  0.41           C  
ATOM   1261  O   GLU A 100      -7.511   0.498  -9.766  1.00  0.43           O  
ATOM   1262  CB  GLU A 100      -5.025  -1.533 -10.436  1.00  0.54           C  
ATOM   1263  CG  GLU A 100      -4.894  -1.280 -11.937  1.00  0.72           C  
ATOM   1264  CD  GLU A 100      -6.124  -0.524 -12.446  1.00  0.73           C  
ATOM   1265  OE1 GLU A 100      -7.145  -1.160 -12.650  1.00  1.19           O  
ATOM   1266  OE2 GLU A 100      -6.023   0.680 -12.621  1.00  1.14           O1-
ATOM   1267  H   GLU A 100      -3.795  -0.988  -8.314  1.00  0.40           H  
ATOM   1268  HA  GLU A 100      -4.990   0.626 -10.336  1.00  0.46           H  
ATOM   1269  HB2 GLU A 100      -4.128  -2.013 -10.075  1.00  0.60           H  
ATOM   1270  HB3 GLU A 100      -5.871  -2.173 -10.249  1.00  0.45           H  
ATOM   1271  HG2 GLU A 100      -4.005  -0.697 -12.125  1.00  1.00           H  
ATOM   1272  HG3 GLU A 100      -4.818  -2.227 -12.451  1.00  1.50           H  
ATOM   1273  N   TYR A 101      -6.870  -0.717  -8.038  1.00  0.38           N  
ATOM   1274  CA  TYR A 101      -8.207  -0.672  -7.414  1.00  0.41           C  
ATOM   1275  C   TYR A 101      -8.579   0.775  -7.138  1.00  0.37           C  
ATOM   1276  O   TYR A 101      -9.651   1.236  -7.476  1.00  0.46           O  
ATOM   1277  CB  TYR A 101      -8.168  -1.440  -6.094  1.00  0.37           C  
ATOM   1278  CG  TYR A 101      -9.399  -2.296  -5.982  1.00  0.29           C  
ATOM   1279  CD1 TYR A 101      -9.573  -3.378  -6.849  1.00  0.29           C  
ATOM   1280  CD2 TYR A 101     -10.367  -2.009  -5.014  1.00  0.24           C  
ATOM   1281  CE1 TYR A 101     -10.717  -4.176  -6.752  1.00  0.22           C  
ATOM   1282  CE2 TYR A 101     -11.512  -2.806  -4.915  1.00  0.17           C  
ATOM   1283  CZ  TYR A 101     -11.687  -3.891  -5.783  1.00  0.16           C  
ATOM   1284  OH  TYR A 101     -12.815  -4.677  -5.684  1.00  0.09           O  
ATOM   1285  H   TYR A 101      -6.139  -1.191  -7.584  1.00  0.36           H  
ATOM   1286  HA  TYR A 101      -8.925  -1.112  -8.065  1.00  0.50           H  
ATOM   1287  HB2 TYR A 101      -7.288  -2.066  -6.066  1.00  0.39           H  
ATOM   1288  HB3 TYR A 101      -8.139  -0.742  -5.271  1.00  0.39           H  
ATOM   1289  HD1 TYR A 101      -8.823  -3.596  -7.594  1.00  0.34           H  
ATOM   1290  HD2 TYR A 101     -10.230  -1.173  -4.345  1.00  0.25           H  
ATOM   1291  HE1 TYR A 101     -10.850  -5.012  -7.423  1.00  0.23           H  
ATOM   1292  HE2 TYR A 101     -12.259  -2.588  -4.167  1.00  0.14           H  
ATOM   1293  HH  TYR A 101     -12.793  -5.119  -4.831  1.00  0.57           H  
ATOM   1294  N   LEU A 102      -7.703   1.486  -6.500  1.00  0.28           N  
ATOM   1295  CA  LEU A 102      -7.991   2.902  -6.163  1.00  0.30           C  
ATOM   1296  C   LEU A 102      -7.482   3.828  -7.270  1.00  0.24           C  
ATOM   1297  O   LEU A 102      -7.468   5.030  -7.111  1.00  0.29           O  
ATOM   1298  CB  LEU A 102      -7.295   3.262  -4.848  1.00  0.30           C  
ATOM   1299  CG  LEU A 102      -7.406   2.101  -3.853  1.00  0.32           C  
ATOM   1300  CD1 LEU A 102      -6.038   1.835  -3.233  1.00  0.28           C  
ATOM   1301  CD2 LEU A 102      -8.407   2.469  -2.763  1.00  0.45           C  
ATOM   1302  H   LEU A 102      -6.853   1.081  -6.224  1.00  0.23           H  
ATOM   1303  HA  LEU A 102      -9.057   3.032  -6.049  1.00  0.39           H  
ATOM   1304  HB2 LEU A 102      -6.254   3.470  -5.041  1.00  0.25           H  
ATOM   1305  HB3 LEU A 102      -7.764   4.139  -4.425  1.00  0.38           H  
ATOM   1306  HG  LEU A 102      -7.744   1.211  -4.358  1.00  0.30           H  
ATOM   1307 HD11 LEU A 102      -5.567   2.774  -2.987  1.00  0.59           H  
ATOM   1308 HD12 LEU A 102      -6.156   1.242  -2.340  1.00  0.94           H  
ATOM   1309 HD13 LEU A 102      -5.423   1.300  -3.943  1.00  0.59           H  
ATOM   1310 HD21 LEU A 102      -8.462   3.543  -2.678  1.00  1.35           H  
ATOM   1311 HD22 LEU A 102      -9.378   2.076  -3.023  1.00  1.20           H  
ATOM   1312 HD23 LEU A 102      -8.085   2.046  -1.825  1.00  0.52           H  
ATOM   1313  N   GLN A 103      -7.057   3.294  -8.384  1.00  0.27           N  
ATOM   1314  CA  GLN A 103      -6.549   4.182  -9.467  1.00  0.28           C  
ATOM   1315  C   GLN A 103      -7.644   4.400 -10.511  1.00  0.26           C  
ATOM   1316  O   GLN A 103      -7.373   4.539 -11.688  1.00  0.45           O  
ATOM   1317  CB  GLN A 103      -5.327   3.548 -10.135  1.00  0.24           C  
ATOM   1318  CG  GLN A 103      -4.629   4.592 -11.009  1.00  0.16           C  
ATOM   1319  CD  GLN A 103      -4.785   4.212 -12.482  1.00  0.26           C  
ATOM   1320  NE2 GLN A 103      -4.598   2.973 -12.849  1.00  1.58           N  
ATOM   1321  OE1 GLN A 103      -5.079   5.052 -13.309  1.00  1.14           O  
ATOM   1322  H   GLN A 103      -7.066   2.322  -8.505  1.00  0.37           H  
ATOM   1323  HA  GLN A 103      -6.269   5.131  -9.034  1.00  0.35           H  
ATOM   1324  HB2 GLN A 103      -4.642   3.200  -9.379  1.00  0.27           H  
ATOM   1325  HB3 GLN A 103      -5.641   2.718 -10.750  1.00  0.24           H  
ATOM   1326  HG2 GLN A 103      -5.076   5.561 -10.836  1.00  0.10           H  
ATOM   1327  HG3 GLN A 103      -3.581   4.628 -10.758  1.00  0.18           H  
ATOM   1328 HE21 GLN A 103      -4.360   2.296 -12.183  1.00  2.58           H  
ATOM   1329 HE22 GLN A 103      -4.698   2.721 -13.791  1.00  1.63           H  
ATOM   1330  N   ASN A 104      -8.879   4.431 -10.095  1.00  0.38           N  
ATOM   1331  CA  ASN A 104      -9.989   4.641 -11.067  1.00  0.36           C  
ATOM   1332  C   ASN A 104     -11.327   4.506 -10.340  1.00  0.34           C  
ATOM   1333  O   ASN A 104     -12.287   5.182 -10.651  1.00  0.37           O  
ATOM   1334  CB  ASN A 104      -9.904   3.589 -12.177  1.00  0.34           C  
ATOM   1335  CG  ASN A 104     -10.058   4.269 -13.538  1.00  0.31           C  
ATOM   1336  ND2 ASN A 104      -9.794   3.596 -14.625  1.00  1.54           N  
ATOM   1337  OD1 ASN A 104     -10.422   5.425 -13.615  1.00  1.24           O  
ATOM   1338  H   ASN A 104      -9.078   4.317  -9.142  1.00  0.61           H  
ATOM   1339  HA  ASN A 104      -9.909   5.627 -11.498  1.00  0.39           H  
ATOM   1340  HB2 ASN A 104      -8.948   3.089 -12.128  1.00  0.47           H  
ATOM   1341  HB3 ASN A 104     -10.695   2.865 -12.047  1.00  0.30           H  
ATOM   1342 HD21 ASN A 104      -9.498   2.664 -14.563  1.00  2.56           H  
ATOM   1343 HD22 ASN A 104      -9.889   4.024 -15.501  1.00  1.59           H  
ATOM   1344  N   ARG A 105     -11.394   3.636  -9.370  1.00  0.29           N  
ATOM   1345  CA  ARG A 105     -12.665   3.451  -8.620  1.00  0.28           C  
ATOM   1346  C   ARG A 105     -13.084   4.778  -7.984  1.00  0.31           C  
ATOM   1347  O   ARG A 105     -14.244   4.996  -7.692  1.00  0.28           O  
ATOM   1348  CB  ARG A 105     -12.459   2.404  -7.525  1.00  0.22           C  
ATOM   1349  CG  ARG A 105     -13.793   2.119  -6.839  1.00  0.35           C  
ATOM   1350  CD  ARG A 105     -14.755   1.480  -7.841  1.00  1.41           C  
ATOM   1351  NE  ARG A 105     -15.260   0.191  -7.291  1.00  2.65           N  
ATOM   1352  CZ  ARG A 105     -16.541  -0.055  -7.283  1.00  3.85           C  
ATOM   1353  NH1 ARG A 105     -17.111  -0.589  -8.329  1.00  4.09           N1+
ATOM   1354  NH2 ARG A 105     -17.254   0.229  -6.227  1.00  5.15           N  
ATOM   1355  H   ARG A 105     -10.607   3.101  -9.138  1.00  0.27           H  
ATOM   1356  HA  ARG A 105     -13.438   3.117  -9.296  1.00  0.33           H  
ATOM   1357  HB2 ARG A 105     -12.077   1.493  -7.965  1.00  0.39           H  
ATOM   1358  HB3 ARG A 105     -11.754   2.777  -6.798  1.00  0.55           H  
ATOM   1359  HG2 ARG A 105     -13.634   1.447  -6.008  1.00  0.96           H  
ATOM   1360  HG3 ARG A 105     -14.217   3.045  -6.477  1.00  0.47           H  
ATOM   1361  HD2 ARG A 105     -15.587   2.146  -8.018  1.00  1.46           H  
ATOM   1362  HD3 ARG A 105     -14.237   1.296  -8.770  1.00  1.94           H  
ATOM   1363  HE  ARG A 105     -14.631  -0.470  -6.932  1.00  2.88           H  
ATOM   1364 HH11 ARG A 105     -16.566  -0.808  -9.137  1.00  3.56           H  
ATOM   1365 HH12 ARG A 105     -18.093  -0.776  -8.322  1.00  5.09           H  
ATOM   1366 HH21 ARG A 105     -16.817   0.636  -5.424  1.00  5.30           H  
ATOM   1367 HH22 ARG A 105     -18.235   0.041  -6.220  1.00  6.14           H  
ATOM   1368  N   PHE A 106     -12.156   5.668  -7.763  1.00  0.43           N  
ATOM   1369  CA  PHE A 106     -12.518   6.975  -7.144  1.00  0.52           C  
ATOM   1370  C   PHE A 106     -12.878   7.977  -8.245  1.00  0.57           C  
ATOM   1371  O   PHE A 106     -12.145   8.906  -8.519  1.00  0.81           O  
ATOM   1372  CB  PHE A 106     -11.336   7.504  -6.329  1.00  0.62           C  
ATOM   1373  CG  PHE A 106     -11.128   6.630  -5.114  1.00  0.67           C  
ATOM   1374  CD1 PHE A 106     -10.637   5.326  -5.263  1.00  1.25           C  
ATOM   1375  CD2 PHE A 106     -11.425   7.122  -3.836  1.00  0.66           C  
ATOM   1376  CE1 PHE A 106     -10.443   4.517  -4.137  1.00  1.40           C  
ATOM   1377  CE2 PHE A 106     -11.229   6.313  -2.712  1.00  0.58           C  
ATOM   1378  CZ  PHE A 106     -10.739   5.011  -2.861  1.00  0.88           C  
ATOM   1379  H   PHE A 106     -11.221   5.478  -8.003  1.00  0.47           H  
ATOM   1380  HA  PHE A 106     -13.370   6.838  -6.493  1.00  0.50           H  
ATOM   1381  HB2 PHE A 106     -10.444   7.494  -6.938  1.00  0.56           H  
ATOM   1382  HB3 PHE A 106     -11.542   8.516  -6.011  1.00  0.76           H  
ATOM   1383  HD1 PHE A 106     -10.409   4.944  -6.246  1.00  1.68           H  
ATOM   1384  HD2 PHE A 106     -11.803   8.126  -3.719  1.00  1.08           H  
ATOM   1385  HE1 PHE A 106     -10.065   3.512  -4.252  1.00  1.97           H  
ATOM   1386  HE2 PHE A 106     -11.458   6.694  -1.727  1.00  0.81           H  
ATOM   1387  HZ  PHE A 106     -10.589   4.387  -1.993  1.00  0.99           H  
ATOM   1388  N   GLU A 107     -14.005   7.789  -8.881  1.00  0.39           N  
ATOM   1389  CA  GLU A 107     -14.420   8.724  -9.968  1.00  0.44           C  
ATOM   1390  C   GLU A 107     -14.742  10.105  -9.384  1.00  0.51           C  
ATOM   1391  O   GLU A 107     -14.859  11.078 -10.102  1.00  0.54           O  
ATOM   1392  CB  GLU A 107     -15.663   8.170 -10.667  1.00  0.35           C  
ATOM   1393  CG  GLU A 107     -16.720   7.805  -9.622  1.00  0.70           C  
ATOM   1394  CD  GLU A 107     -17.932   8.726  -9.777  1.00  1.77           C  
ATOM   1395  OE1 GLU A 107     -18.466   8.790 -10.872  1.00  1.81           O  
ATOM   1396  OE2 GLU A 107     -18.304   9.352  -8.798  1.00  2.83           O1-
ATOM   1397  H   GLU A 107     -14.578   7.031  -8.644  1.00  0.32           H  
ATOM   1398  HA  GLU A 107     -13.619   8.818 -10.686  1.00  0.53           H  
ATOM   1399  HB2 GLU A 107     -16.062   8.920 -11.336  1.00  0.76           H  
ATOM   1400  HB3 GLU A 107     -15.396   7.290 -11.230  1.00  0.65           H  
ATOM   1401  HG2 GLU A 107     -17.027   6.778  -9.764  1.00  1.21           H  
ATOM   1402  HG3 GLU A 107     -16.305   7.922  -8.632  1.00  1.35           H  
ATOM   1403  N   SER A 108     -14.884  10.203  -8.089  1.00  0.55           N  
ATOM   1404  CA  SER A 108     -15.190  11.525  -7.472  1.00  0.59           C  
ATOM   1405  C   SER A 108     -13.873  12.221  -7.148  1.00  0.50           C  
ATOM   1406  O   SER A 108     -13.692  13.396  -7.399  1.00  0.58           O  
ATOM   1407  CB  SER A 108     -15.993  11.319  -6.186  1.00  0.70           C  
ATOM   1408  OG  SER A 108     -15.123  10.861  -5.161  1.00  1.23           O  
ATOM   1409  H   SER A 108     -14.778   9.411  -7.523  1.00  0.55           H  
ATOM   1410  HA  SER A 108     -15.759  12.127  -8.166  1.00  0.64           H  
ATOM   1411  HB2 SER A 108     -16.438  12.253  -5.883  1.00  0.30           H  
ATOM   1412  HB3 SER A 108     -16.773  10.591  -6.364  1.00  1.15           H  
ATOM   1413  HG  SER A 108     -14.619  11.614  -4.842  1.00  1.48           H  
ATOM   1414  N   SER A 109     -12.945  11.486  -6.609  1.00  0.40           N  
ATOM   1415  CA  SER A 109     -11.619  12.068  -6.277  1.00  0.32           C  
ATOM   1416  C   SER A 109     -10.576  11.397  -7.167  1.00  0.30           C  
ATOM   1417  O   SER A 109      -9.489  11.079  -6.737  1.00  0.38           O  
ATOM   1418  CB  SER A 109     -11.296  11.791  -4.810  1.00  0.38           C  
ATOM   1419  OG  SER A 109     -10.376  12.766  -4.339  1.00  0.69           O  
ATOM   1420  H   SER A 109     -13.117  10.537  -6.434  1.00  0.42           H  
ATOM   1421  HA  SER A 109     -11.628  13.133  -6.459  1.00  0.26           H  
ATOM   1422  HB2 SER A 109     -12.198  11.844  -4.223  1.00  0.63           H  
ATOM   1423  HB3 SER A 109     -10.867  10.801  -4.717  1.00  0.26           H  
ATOM   1424  HG  SER A 109     -10.531  12.890  -3.400  1.00  1.12           H  
ATOM   1425  N   GLU A 110     -10.921  11.160  -8.405  1.00  0.32           N  
ATOM   1426  CA  GLU A 110      -9.987  10.486  -9.347  1.00  0.32           C  
ATOM   1427  C   GLU A 110      -8.577  11.083  -9.245  1.00  0.12           C  
ATOM   1428  O   GLU A 110      -7.590  10.379  -9.331  1.00  0.19           O  
ATOM   1429  CB  GLU A 110     -10.513  10.662 -10.772  1.00  0.43           C  
ATOM   1430  CG  GLU A 110      -9.575   9.962 -11.753  1.00  0.41           C  
ATOM   1431  CD  GLU A 110     -10.160  10.038 -13.164  1.00  0.64           C  
ATOM   1432  OE1 GLU A 110     -10.801  11.031 -13.466  1.00  1.25           O  
ATOM   1433  OE2 GLU A 110      -9.958   9.102 -13.920  1.00  1.38           O1-
ATOM   1434  H   GLU A 110     -11.813  11.411  -8.716  1.00  0.41           H  
ATOM   1435  HA  GLU A 110      -9.953   9.434  -9.111  1.00  0.44           H  
ATOM   1436  HB2 GLU A 110     -11.501  10.229 -10.846  1.00  0.65           H  
ATOM   1437  HB3 GLU A 110     -10.562  11.714 -11.011  1.00  0.45           H  
ATOM   1438  HG2 GLU A 110      -8.611  10.448 -11.735  1.00  0.45           H  
ATOM   1439  HG3 GLU A 110      -9.463   8.928 -11.467  1.00  0.31           H  
ATOM   1440  N   GLU A 111      -8.470  12.373  -9.077  1.00  0.05           N  
ATOM   1441  CA  GLU A 111      -7.119  13.003  -8.989  1.00  0.23           C  
ATOM   1442  C   GLU A 111      -6.379  12.502  -7.741  1.00  0.33           C  
ATOM   1443  O   GLU A 111      -5.234  12.101  -7.811  1.00  0.53           O  
ATOM   1444  CB  GLU A 111      -7.272  14.524  -8.914  1.00  0.30           C  
ATOM   1445  CG  GLU A 111      -6.104  15.195  -9.645  1.00  1.99           C  
ATOM   1446  CD  GLU A 111      -6.484  16.629 -10.028  1.00  2.94           C  
ATOM   1447  OE1 GLU A 111      -7.599  17.030  -9.730  1.00  3.80           O  
ATOM   1448  OE2 GLU A 111      -5.653  17.304 -10.613  1.00  3.34           O1-
ATOM   1449  H   GLU A 111      -9.275  12.929  -9.019  1.00  0.15           H  
ATOM   1450  HA  GLU A 111      -6.547  12.746  -9.870  1.00  0.42           H  
ATOM   1451  HB2 GLU A 111      -8.202  14.815  -9.379  1.00  1.88           H  
ATOM   1452  HB3 GLU A 111      -7.273  14.836  -7.880  1.00  1.50           H  
ATOM   1453  HG2 GLU A 111      -5.238  15.214  -8.998  1.00  2.53           H  
ATOM   1454  HG3 GLU A 111      -5.871  14.637 -10.539  1.00  3.06           H  
ATOM   1455  N   GLN A 112      -7.015  12.527  -6.601  1.00  0.40           N  
ATOM   1456  CA  GLN A 112      -6.333  12.057  -5.360  1.00  0.63           C  
ATOM   1457  C   GLN A 112      -5.905  10.598  -5.531  1.00  0.57           C  
ATOM   1458  O   GLN A 112      -4.841  10.198  -5.103  1.00  0.64           O  
ATOM   1459  CB  GLN A 112      -7.294  12.177  -4.175  1.00  0.80           C  
ATOM   1460  CG  GLN A 112      -7.753  13.630  -4.035  1.00  0.79           C  
ATOM   1461  CD  GLN A 112      -6.642  14.461  -3.392  1.00  2.20           C  
ATOM   1462  NE2 GLN A 112      -6.957  15.426  -2.572  1.00  2.41           N  
ATOM   1463  OE1 GLN A 112      -5.475  14.230  -3.637  1.00  3.26           O  
ATOM   1464  H   GLN A 112      -7.937  12.857  -6.559  1.00  0.40           H  
ATOM   1465  HA  GLN A 112      -5.461  12.668  -5.176  1.00  0.77           H  
ATOM   1466  HB2 GLN A 112      -8.152  11.541  -4.343  1.00  0.78           H  
ATOM   1467  HB3 GLN A 112      -6.790  11.871  -3.270  1.00  1.03           H  
ATOM   1468  HG2 GLN A 112      -7.984  14.030  -5.012  1.00  0.94           H  
ATOM   1469  HG3 GLN A 112      -8.634  13.669  -3.413  1.00  0.89           H  
ATOM   1470 HE21 GLN A 112      -7.898  15.612  -2.373  1.00  1.89           H  
ATOM   1471 HE22 GLN A 112      -6.252  15.966  -2.155  1.00  3.28           H  
ATOM   1472  N   ALA A 113      -6.722   9.805  -6.164  1.00  0.49           N  
ATOM   1473  CA  ALA A 113      -6.366   8.374  -6.378  1.00  0.47           C  
ATOM   1474  C   ALA A 113      -5.090   8.302  -7.218  1.00  0.49           C  
ATOM   1475  O   ALA A 113      -4.214   7.496  -6.977  1.00  0.59           O  
ATOM   1476  CB  ALA A 113      -7.506   7.682  -7.125  1.00  0.45           C  
ATOM   1477  H   ALA A 113      -7.569  10.152  -6.507  1.00  0.47           H  
ATOM   1478  HA  ALA A 113      -6.206   7.884  -5.424  1.00  0.49           H  
ATOM   1479  HB1 ALA A 113      -8.165   8.427  -7.546  1.00  0.63           H  
ATOM   1480  HB2 ALA A 113      -7.098   7.073  -7.918  1.00  0.83           H  
ATOM   1481  HB3 ALA A 113      -8.059   7.058  -6.439  1.00  1.27           H  
ATOM   1482  N   ARG A 114      -4.980   9.150  -8.204  1.00  0.44           N  
ATOM   1483  CA  ARG A 114      -3.765   9.147  -9.066  1.00  0.46           C  
ATOM   1484  C   ARG A 114      -2.593   9.775  -8.307  1.00  0.55           C  
ATOM   1485  O   ARG A 114      -1.445   9.597  -8.664  1.00  0.54           O  
ATOM   1486  CB  ARG A 114      -4.040   9.966 -10.329  1.00  0.43           C  
ATOM   1487  CG  ARG A 114      -3.528   9.208 -11.554  1.00  0.44           C  
ATOM   1488  CD  ARG A 114      -4.219   9.745 -12.808  1.00  0.30           C  
ATOM   1489  NE  ARG A 114      -3.616   9.110 -14.013  1.00  1.13           N  
ATOM   1490  CZ  ARG A 114      -3.966   9.506 -15.207  1.00  2.46           C  
ATOM   1491  NH1 ARG A 114      -5.193   9.889 -15.434  1.00  3.70           N1+
ATOM   1492  NH2 ARG A 114      -3.091   9.516 -16.174  1.00  2.92           N  
ATOM   1493  H   ARG A 114      -5.699   9.793  -8.378  1.00  0.45           H  
ATOM   1494  HA  ARG A 114      -3.517   8.132  -9.342  1.00  0.46           H  
ATOM   1495  HB2 ARG A 114      -5.104  10.132 -10.426  1.00  0.44           H  
ATOM   1496  HB3 ARG A 114      -3.532  10.916 -10.258  1.00  0.43           H  
ATOM   1497  HG2 ARG A 114      -2.459   9.346 -11.642  1.00  0.64           H  
ATOM   1498  HG3 ARG A 114      -3.749   8.156 -11.445  1.00  0.48           H  
ATOM   1499  HD2 ARG A 114      -5.272   9.512 -12.765  1.00  1.05           H  
ATOM   1500  HD3 ARG A 114      -4.088  10.816 -12.859  1.00  1.10           H  
ATOM   1501  HE  ARG A 114      -2.953   8.395 -13.910  1.00  1.08           H  
ATOM   1502 HH11 ARG A 114      -5.867   9.880 -14.695  1.00  3.82           H  
ATOM   1503 HH12 ARG A 114      -5.460  10.193 -16.349  1.00  4.72           H  
ATOM   1504 HH21 ARG A 114      -2.152   9.220 -16.000  1.00  2.67           H  
ATOM   1505 HH22 ARG A 114      -3.359   9.819 -17.088  1.00  3.90           H  
ATOM   1506  N   ALA A 115      -2.870  10.515  -7.267  1.00  0.69           N  
ATOM   1507  CA  ALA A 115      -1.770  11.157  -6.497  1.00  0.78           C  
ATOM   1508  C   ALA A 115      -1.139  10.138  -5.545  1.00  0.68           C  
ATOM   1509  O   ALA A 115       0.027  10.227  -5.216  1.00  0.73           O  
ATOM   1510  CB  ALA A 115      -2.331  12.329  -5.689  1.00  0.93           C  
ATOM   1511  H   ALA A 115      -3.801  10.654  -6.997  1.00  0.77           H  
ATOM   1512  HA  ALA A 115      -1.019  11.521  -7.181  1.00  0.83           H  
ATOM   1513  HB1 ALA A 115      -3.411  12.301  -5.715  1.00  1.66           H  
ATOM   1514  HB2 ALA A 115      -1.994  12.256  -4.666  1.00  1.55           H  
ATOM   1515  HB3 ALA A 115      -1.985  13.259  -6.116  1.00  0.58           H  
ATOM   1516  N   VAL A 116      -1.893   9.170  -5.098  1.00  0.58           N  
ATOM   1517  CA  VAL A 116      -1.316   8.160  -4.167  1.00  0.50           C  
ATOM   1518  C   VAL A 116      -0.620   7.058  -4.974  1.00  0.43           C  
ATOM   1519  O   VAL A 116       0.400   6.542  -4.579  1.00  0.43           O  
ATOM   1520  CB  VAL A 116      -2.428   7.559  -3.292  1.00  0.57           C  
ATOM   1521  CG1 VAL A 116      -3.326   6.630  -4.119  1.00  0.47           C  
ATOM   1522  CG2 VAL A 116      -1.790   6.763  -2.151  1.00  0.91           C  
ATOM   1523  H   VAL A 116      -2.832   9.111  -5.371  1.00  0.62           H  
ATOM   1524  HA  VAL A 116      -0.589   8.645  -3.532  1.00  0.50           H  
ATOM   1525  HB  VAL A 116      -3.027   8.358  -2.878  1.00  0.70           H  
ATOM   1526 HG11 VAL A 116      -2.718   5.899  -4.630  1.00  1.08           H  
ATOM   1527 HG12 VAL A 116      -4.017   6.124  -3.464  1.00  1.03           H  
ATOM   1528 HG13 VAL A 116      -3.875   7.212  -4.843  1.00  0.65           H  
ATOM   1529 HG21 VAL A 116      -0.807   7.159  -1.941  1.00  1.44           H  
ATOM   1530 HG22 VAL A 116      -2.406   6.844  -1.269  1.00  1.24           H  
ATOM   1531 HG23 VAL A 116      -1.706   5.726  -2.439  1.00  1.59           H  
ATOM   1532  N   GLN A 117      -1.177   6.689  -6.098  1.00  0.53           N  
ATOM   1533  CA  GLN A 117      -0.566   5.622  -6.933  1.00  0.48           C  
ATOM   1534  C   GLN A 117       0.675   6.163  -7.647  1.00  0.33           C  
ATOM   1535  O   GLN A 117       1.701   5.519  -7.699  1.00  0.28           O  
ATOM   1536  CB  GLN A 117      -1.591   5.170  -7.974  1.00  0.70           C  
ATOM   1537  CG  GLN A 117      -1.084   3.912  -8.671  1.00  0.88           C  
ATOM   1538  CD  GLN A 117      -0.437   4.291 -10.003  1.00  1.16           C  
ATOM   1539  NE2 GLN A 117       0.012   3.349 -10.787  1.00  2.40           N  
ATOM   1540  OE1 GLN A 117      -0.339   5.456 -10.335  1.00  0.66           O  
ATOM   1541  H   GLN A 117      -2.005   7.111  -6.389  1.00  0.69           H  
ATOM   1542  HA  GLN A 117      -0.291   4.785  -6.311  1.00  0.60           H  
ATOM   1543  HB2 GLN A 117      -2.531   4.958  -7.484  1.00  1.03           H  
ATOM   1544  HB3 GLN A 117      -1.732   5.952  -8.705  1.00  0.54           H  
ATOM   1545  HG2 GLN A 117      -0.358   3.423  -8.040  1.00  0.80           H  
ATOM   1546  HG3 GLN A 117      -1.913   3.246  -8.852  1.00  1.64           H  
ATOM   1547 HE21 GLN A 117      -0.067   2.410 -10.519  1.00  2.91           H  
ATOM   1548 HE22 GLN A 117       0.428   3.581 -11.643  1.00  2.87           H  
ATOM   1549  N   MET A 118       0.582   7.339  -8.206  1.00  0.77           N  
ATOM   1550  CA  MET A 118       1.753   7.921  -8.926  1.00  0.85           C  
ATOM   1551  C   MET A 118       2.973   7.947  -8.003  1.00  0.57           C  
ATOM   1552  O   MET A 118       3.988   7.344  -8.289  1.00  0.46           O  
ATOM   1553  CB  MET A 118       1.420   9.349  -9.364  1.00  1.19           C  
ATOM   1554  CG  MET A 118       0.536   9.309 -10.611  1.00  1.06           C  
ATOM   1555  SD  MET A 118       1.507   8.723 -12.022  1.00  3.21           S  
ATOM   1556  CE  MET A 118       0.421   7.354 -12.493  1.00  1.97           C  
ATOM   1557  H   MET A 118      -0.259   7.838  -8.157  1.00  1.11           H  
ATOM   1558  HA  MET A 118       1.974   7.320  -9.796  1.00  0.95           H  
ATOM   1559  HB2 MET A 118       0.896   9.856  -8.568  1.00  1.26           H  
ATOM   1560  HB3 MET A 118       2.334   9.879  -9.589  1.00  1.56           H  
ATOM   1561  HG2 MET A 118      -0.296   8.642 -10.443  1.00  1.54           H  
ATOM   1562  HG3 MET A 118       0.163  10.302 -10.819  1.00  0.89           H  
ATOM   1563  HE1 MET A 118      -0.600   7.605 -12.241  1.00  2.18           H  
ATOM   1564  HE2 MET A 118       0.496   7.183 -13.553  1.00  1.36           H  
ATOM   1565  HE3 MET A 118       0.720   6.461 -11.963  1.00  2.64           H  
ATOM   1566  N   SER A 119       2.887   8.642  -6.904  1.00  0.58           N  
ATOM   1567  CA  SER A 119       4.050   8.703  -5.973  1.00  0.48           C  
ATOM   1568  C   SER A 119       4.344   7.299  -5.441  1.00  0.40           C  
ATOM   1569  O   SER A 119       5.481   6.883  -5.357  1.00  0.35           O  
ATOM   1570  CB  SER A 119       3.724   9.635  -4.804  1.00  0.82           C  
ATOM   1571  OG  SER A 119       4.852   9.721  -3.945  1.00  1.07           O  
ATOM   1572  H   SER A 119       2.062   9.126  -6.692  1.00  0.76           H  
ATOM   1573  HA  SER A 119       4.914   9.076  -6.501  1.00  0.35           H  
ATOM   1574  HB2 SER A 119       3.488  10.617  -5.179  1.00  1.43           H  
ATOM   1575  HB3 SER A 119       2.873   9.245  -4.260  1.00  2.05           H  
ATOM   1576  HG  SER A 119       4.940   8.882  -3.485  1.00  1.34           H  
ATOM   1577  N   THR A 120       3.324   6.567  -5.088  1.00  0.42           N  
ATOM   1578  CA  THR A 120       3.533   5.186  -4.564  1.00  0.40           C  
ATOM   1579  C   THR A 120       4.344   4.376  -5.587  1.00  0.35           C  
ATOM   1580  O   THR A 120       5.013   3.424  -5.243  1.00  0.34           O  
ATOM   1581  CB  THR A 120       2.161   4.536  -4.302  1.00  0.55           C  
ATOM   1582  CG2 THR A 120       2.292   3.019  -4.152  1.00  1.17           C  
ATOM   1583  OG1 THR A 120       1.617   5.071  -3.104  1.00  2.05           O  
ATOM   1584  H   THR A 120       2.419   6.925  -5.170  1.00  0.49           H  
ATOM   1585  HA  THR A 120       4.086   5.239  -3.635  1.00  0.34           H  
ATOM   1586  HB  THR A 120       1.497   4.753  -5.121  1.00  1.54           H  
ATOM   1587  HG1 THR A 120       0.669   4.923  -3.116  1.00  2.46           H  
ATOM   1588 HG21 THR A 120       2.999   2.796  -3.370  1.00  2.16           H  
ATOM   1589 HG22 THR A 120       1.329   2.600  -3.900  1.00  1.41           H  
ATOM   1590 HG23 THR A 120       2.637   2.595  -5.083  1.00  1.97           H  
ATOM   1591  N   LYS A 121       4.309   4.767  -6.834  1.00  0.36           N  
ATOM   1592  CA  LYS A 121       5.100   4.040  -7.873  1.00  0.39           C  
ATOM   1593  C   LYS A 121       6.509   4.615  -7.860  1.00  0.37           C  
ATOM   1594  O   LYS A 121       7.484   3.923  -8.076  1.00  0.37           O  
ATOM   1595  CB  LYS A 121       4.473   4.263  -9.253  1.00  0.45           C  
ATOM   1596  CG  LYS A 121       3.531   3.106  -9.585  1.00  1.35           C  
ATOM   1597  CD  LYS A 121       4.322   1.984 -10.260  1.00  1.28           C  
ATOM   1598  CE  LYS A 121       4.408   2.252 -11.764  1.00  1.86           C  
ATOM   1599  NZ  LYS A 121       3.345   1.478 -12.468  1.00  2.50           N1+
ATOM   1600  H   LYS A 121       3.783   5.552  -7.085  1.00  0.36           H  
ATOM   1601  HA  LYS A 121       5.133   2.980  -7.645  1.00  0.41           H  
ATOM   1602  HB2 LYS A 121       3.919   5.191  -9.251  1.00  0.76           H  
ATOM   1603  HB3 LYS A 121       5.254   4.312  -9.998  1.00  0.49           H  
ATOM   1604  HG2 LYS A 121       3.081   2.737  -8.675  1.00  1.75           H  
ATOM   1605  HG3 LYS A 121       2.757   3.454 -10.254  1.00  1.93           H  
ATOM   1606  HD2 LYS A 121       5.317   1.946  -9.843  1.00  0.70           H  
ATOM   1607  HD3 LYS A 121       3.824   1.041 -10.092  1.00  1.86           H  
ATOM   1608  HE2 LYS A 121       4.268   3.307 -11.951  1.00  2.79           H  
ATOM   1609  HE3 LYS A 121       5.377   1.947 -12.128  1.00  1.51           H  
ATOM   1610  HZ1 LYS A 121       3.233   0.550 -12.012  1.00  3.14           H  
ATOM   1611  HZ2 LYS A 121       2.447   2.001 -12.421  1.00  3.15           H  
ATOM   1612  HZ3 LYS A 121       3.617   1.342 -13.462  1.00  2.20           H  
ATOM   1613  N   VAL A 122       6.615   5.884  -7.594  1.00  0.40           N  
ATOM   1614  CA  VAL A 122       7.947   6.534  -7.540  1.00  0.45           C  
ATOM   1615  C   VAL A 122       8.789   5.837  -6.470  1.00  0.45           C  
ATOM   1616  O   VAL A 122      10.000   5.820  -6.535  1.00  0.49           O  
ATOM   1617  CB  VAL A 122       7.775   8.009  -7.183  1.00  0.51           C  
ATOM   1618  CG1 VAL A 122       9.146   8.673  -7.085  1.00  0.54           C  
ATOM   1619  CG2 VAL A 122       6.952   8.701  -8.272  1.00  0.53           C  
ATOM   1620  H   VAL A 122       5.811   6.412  -7.420  1.00  0.42           H  
ATOM   1621  HA  VAL A 122       8.434   6.445  -8.500  1.00  0.48           H  
ATOM   1622  HB  VAL A 122       7.266   8.093  -6.235  1.00  0.54           H  
ATOM   1623 HG11 VAL A 122       9.864   8.098  -7.649  1.00  1.27           H  
ATOM   1624 HG12 VAL A 122       9.089   9.674  -7.488  1.00  1.34           H  
ATOM   1625 HG13 VAL A 122       9.451   8.717  -6.050  1.00  0.44           H  
ATOM   1626 HG21 VAL A 122       6.110   8.079  -8.537  1.00  1.10           H  
ATOM   1627 HG22 VAL A 122       6.594   9.651  -7.903  1.00  0.96           H  
ATOM   1628 HG23 VAL A 122       7.569   8.863  -9.143  1.00  0.98           H  
ATOM   1629  N   LEU A 123       8.156   5.249  -5.490  1.00  0.42           N  
ATOM   1630  CA  LEU A 123       8.931   4.538  -4.432  1.00  0.42           C  
ATOM   1631  C   LEU A 123       9.357   3.177  -4.978  1.00  0.38           C  
ATOM   1632  O   LEU A 123      10.388   2.646  -4.625  1.00  0.37           O  
ATOM   1633  CB  LEU A 123       8.055   4.315  -3.190  1.00  0.51           C  
ATOM   1634  CG  LEU A 123       7.926   5.605  -2.370  1.00  0.79           C  
ATOM   1635  CD1 LEU A 123       9.307   6.200  -2.085  1.00  2.00           C  
ATOM   1636  CD2 LEU A 123       7.077   6.612  -3.146  1.00  1.96           C  
ATOM   1637  H   LEU A 123       7.174   5.267  -5.456  1.00  0.41           H  
ATOM   1638  HA  LEU A 123       9.804   5.115  -4.171  1.00  0.48           H  
ATOM   1639  HB2 LEU A 123       7.072   3.993  -3.501  1.00  0.47           H  
ATOM   1640  HB3 LEU A 123       8.502   3.548  -2.574  1.00  0.51           H  
ATOM   1641  HG  LEU A 123       7.440   5.378  -1.433  1.00  2.36           H  
ATOM   1642 HD11 LEU A 123      10.067   5.464  -2.298  1.00  2.84           H  
ATOM   1643 HD12 LEU A 123       9.461   7.069  -2.705  1.00  1.89           H  
ATOM   1644 HD13 LEU A 123       9.366   6.485  -1.046  1.00  3.18           H  
ATOM   1645 HD21 LEU A 123       6.183   6.122  -3.498  1.00  2.74           H  
ATOM   1646 HD22 LEU A 123       6.804   7.430  -2.496  1.00  2.68           H  
ATOM   1647 HD23 LEU A 123       7.639   6.988  -3.987  1.00  2.39           H  
ATOM   1648  N   ILE A 124       8.558   2.614  -5.838  1.00  0.40           N  
ATOM   1649  CA  ILE A 124       8.891   1.283  -6.422  1.00  0.39           C  
ATOM   1650  C   ILE A 124      10.166   1.401  -7.261  1.00  0.37           C  
ATOM   1651  O   ILE A 124      11.006   0.522  -7.261  1.00  0.46           O  
ATOM   1652  CB  ILE A 124       7.725   0.797  -7.301  1.00  0.41           C  
ATOM   1653  CG1 ILE A 124       6.403   0.953  -6.534  1.00  0.70           C  
ATOM   1654  CG2 ILE A 124       7.930  -0.675  -7.658  1.00  0.35           C  
ATOM   1655  CD1 ILE A 124       5.249   0.368  -7.356  1.00  1.01           C  
ATOM   1656  H   ILE A 124       7.736   3.069  -6.099  1.00  0.44           H  
ATOM   1657  HA  ILE A 124       9.058   0.574  -5.627  1.00  0.41           H  
ATOM   1658  HB  ILE A 124       7.690   1.381  -8.207  1.00  0.52           H  
ATOM   1659 HG12 ILE A 124       6.472   0.432  -5.591  1.00  0.75           H  
ATOM   1660 HG13 ILE A 124       6.211   1.997  -6.353  1.00  0.76           H  
ATOM   1661 HG21 ILE A 124       8.889  -1.004  -7.291  1.00  0.99           H  
ATOM   1662 HG22 ILE A 124       7.147  -1.266  -7.203  1.00  1.29           H  
ATOM   1663 HG23 ILE A 124       7.892  -0.790  -8.730  1.00  0.85           H  
ATOM   1664 HD11 ILE A 124       5.353   0.668  -8.388  1.00  0.77           H  
ATOM   1665 HD12 ILE A 124       5.272  -0.710  -7.291  1.00  1.60           H  
ATOM   1666 HD13 ILE A 124       4.309   0.732  -6.969  1.00  1.81           H  
ATOM   1667  N   GLN A 125      10.324   2.484  -7.971  1.00  0.27           N  
ATOM   1668  CA  GLN A 125      11.544   2.655  -8.800  1.00  0.25           C  
ATOM   1669  C   GLN A 125      12.681   3.198  -7.931  1.00  0.30           C  
ATOM   1670  O   GLN A 125      13.719   2.580  -7.792  1.00  0.31           O  
ATOM   1671  CB  GLN A 125      11.238   3.636  -9.928  1.00  0.24           C  
ATOM   1672  CG  GLN A 125      10.949   2.854 -11.207  1.00  0.16           C  
ATOM   1673  CD  GLN A 125      11.401   3.668 -12.422  1.00  0.30           C  
ATOM   1674  NE2 GLN A 125      11.862   3.048 -13.475  1.00  0.75           N  
ATOM   1675  OE1 GLN A 125      11.335   4.881 -12.413  1.00  1.09           O  
ATOM   1676  H   GLN A 125       9.642   3.189  -7.958  1.00  0.26           H  
ATOM   1677  HA  GLN A 125      11.832   1.702  -9.219  1.00  0.21           H  
ATOM   1678  HB2 GLN A 125      10.374   4.230  -9.664  1.00  0.30           H  
ATOM   1679  HB3 GLN A 125      12.083   4.282 -10.082  1.00  0.24           H  
ATOM   1680  HG2 GLN A 125      11.482   1.915 -11.180  1.00  0.29           H  
ATOM   1681  HG3 GLN A 125       9.888   2.663 -11.278  1.00  0.34           H  
ATOM   1682 HE21 GLN A 125      11.916   2.069 -13.483  1.00  1.41           H  
ATOM   1683 HE22 GLN A 125      12.153   3.562 -14.257  1.00  0.74           H  
ATOM   1684  N   PHE A 126      12.494   4.348  -7.343  1.00  0.33           N  
ATOM   1685  CA  PHE A 126      13.557   4.939  -6.477  1.00  0.38           C  
ATOM   1686  C   PHE A 126      14.060   3.890  -5.479  1.00  0.47           C  
ATOM   1687  O   PHE A 126      15.180   3.954  -5.012  1.00  0.64           O  
ATOM   1688  CB  PHE A 126      12.988   6.136  -5.711  1.00  0.45           C  
ATOM   1689  CG  PHE A 126      13.109   7.380  -6.558  1.00  0.43           C  
ATOM   1690  CD1 PHE A 126      12.307   7.531  -7.695  1.00  0.37           C  
ATOM   1691  CD2 PHE A 126      14.021   8.382  -6.207  1.00  0.50           C  
ATOM   1692  CE1 PHE A 126      12.417   8.684  -8.481  1.00  0.42           C  
ATOM   1693  CE2 PHE A 126      14.131   9.536  -6.994  1.00  0.53           C  
ATOM   1694  CZ  PHE A 126      13.329   9.686  -8.131  1.00  0.50           C  
ATOM   1695  H   PHE A 126      11.650   4.825  -7.470  1.00  0.34           H  
ATOM   1696  HA  PHE A 126      14.380   5.267  -7.094  1.00  0.31           H  
ATOM   1697  HB2 PHE A 126      11.949   5.954  -5.484  1.00  0.49           H  
ATOM   1698  HB3 PHE A 126      13.540   6.272  -4.794  1.00  0.51           H  
ATOM   1699  HD1 PHE A 126      11.602   6.758  -7.967  1.00  0.32           H  
ATOM   1700  HD2 PHE A 126      14.640   8.267  -5.329  1.00  0.56           H  
ATOM   1701  HE1 PHE A 126      11.799   8.800  -9.359  1.00  0.43           H  
ATOM   1702  HE2 PHE A 126      14.836  10.309  -6.722  1.00  0.59           H  
ATOM   1703  HZ  PHE A 126      13.415  10.575  -8.738  1.00  0.55           H  
ATOM   1704  N   LEU A 127      13.247   2.921  -5.154  1.00  0.44           N  
ATOM   1705  CA  LEU A 127      13.693   1.870  -4.196  1.00  0.52           C  
ATOM   1706  C   LEU A 127      14.510   0.826  -4.954  1.00  0.43           C  
ATOM   1707  O   LEU A 127      15.540   0.383  -4.496  1.00  0.48           O  
ATOM   1708  CB  LEU A 127      12.482   1.186  -3.557  1.00  0.60           C  
ATOM   1709  CG  LEU A 127      11.884   2.093  -2.479  1.00  1.22           C  
ATOM   1710  CD1 LEU A 127      10.510   1.559  -2.071  1.00  1.99           C  
ATOM   1711  CD2 LEU A 127      12.807   2.108  -1.259  1.00  0.94           C  
ATOM   1712  H   LEU A 127      12.349   2.881  -5.544  1.00  0.46           H  
ATOM   1713  HA  LEU A 127      14.305   2.318  -3.427  1.00  0.61           H  
ATOM   1714  HB2 LEU A 127      11.740   0.987  -4.315  1.00  0.70           H  
ATOM   1715  HB3 LEU A 127      12.792   0.255  -3.107  1.00  0.46           H  
ATOM   1716  HG  LEU A 127      11.781   3.095  -2.869  1.00  1.50           H  
ATOM   1717 HD11 LEU A 127       9.948   1.297  -2.956  1.00  1.87           H  
ATOM   1718 HD12 LEU A 127      10.633   0.684  -1.451  1.00  2.28           H  
ATOM   1719 HD13 LEU A 127       9.978   2.319  -1.519  1.00  2.99           H  
ATOM   1720 HD21 LEU A 127      13.531   1.310  -1.344  1.00  0.82           H  
ATOM   1721 HD22 LEU A 127      13.322   3.055  -1.209  1.00  1.24           H  
ATOM   1722 HD23 LEU A 127      12.222   1.968  -0.362  1.00  1.79           H  
ATOM   1723  N   GLN A 128      14.052   0.426  -6.108  1.00  0.43           N  
ATOM   1724  CA  GLN A 128      14.799  -0.597  -6.897  1.00  0.36           C  
ATOM   1725  C   GLN A 128      16.269  -0.181  -7.048  1.00  0.41           C  
ATOM   1726  O   GLN A 128      17.172  -0.954  -6.798  1.00  0.41           O  
ATOM   1727  CB  GLN A 128      14.169  -0.726  -8.286  1.00  0.45           C  
ATOM   1728  CG  GLN A 128      13.085  -1.805  -8.261  1.00  0.96           C  
ATOM   1729  CD  GLN A 128      12.383  -1.855  -9.621  1.00  1.03           C  
ATOM   1730  NE2 GLN A 128      13.099  -1.947 -10.708  1.00  1.71           N  
ATOM   1731  OE1 GLN A 128      11.172  -1.810  -9.693  1.00  1.00           O  
ATOM   1732  H   GLN A 128      13.211   0.795  -6.458  1.00  0.54           H  
ATOM   1733  HA  GLN A 128      14.743  -1.551  -6.389  1.00  0.35           H  
ATOM   1734  HB2 GLN A 128      13.729   0.220  -8.570  1.00  0.73           H  
ATOM   1735  HB3 GLN A 128      14.929  -0.998  -9.001  1.00  0.12           H  
ATOM   1736  HG2 GLN A 128      13.537  -2.765  -8.053  1.00  1.18           H  
ATOM   1737  HG3 GLN A 128      12.362  -1.573  -7.494  1.00  1.30           H  
ATOM   1738 HE21 GLN A 128      14.076  -1.982 -10.649  1.00  2.30           H  
ATOM   1739 HE22 GLN A 128      12.658  -1.981 -11.583  1.00  1.74           H  
ATOM   1740  N   LYS A 129      16.519   1.030  -7.470  1.00  0.61           N  
ATOM   1741  CA  LYS A 129      17.932   1.478  -7.653  1.00  0.71           C  
ATOM   1742  C   LYS A 129      18.543   1.899  -6.311  1.00  0.40           C  
ATOM   1743  O   LYS A 129      19.700   1.647  -6.045  1.00  0.38           O  
ATOM   1744  CB  LYS A 129      17.968   2.666  -8.616  1.00  1.10           C  
ATOM   1745  CG  LYS A 129      17.391   2.244  -9.967  1.00  0.74           C  
ATOM   1746  CD  LYS A 129      16.223   3.162 -10.329  1.00  1.17           C  
ATOM   1747  CE  LYS A 129      15.782   2.887 -11.768  1.00  1.24           C  
ATOM   1748  NZ  LYS A 129      14.593   1.988 -11.761  1.00  1.71           N1+
ATOM   1749  H   LYS A 129      15.781   1.638  -7.678  1.00  0.75           H  
ATOM   1750  HA  LYS A 129      18.512   0.668  -8.068  1.00  0.86           H  
ATOM   1751  HB2 LYS A 129      17.381   3.477  -8.210  1.00  1.50           H  
ATOM   1752  HB3 LYS A 129      18.988   2.992  -8.749  1.00  1.49           H  
ATOM   1753  HG2 LYS A 129      18.157   2.319 -10.726  1.00  0.68           H  
ATOM   1754  HG3 LYS A 129      17.040   1.225  -9.908  1.00  0.83           H  
ATOM   1755  HD2 LYS A 129      15.398   2.975  -9.656  1.00  1.63           H  
ATOM   1756  HD3 LYS A 129      16.535   4.192 -10.239  1.00  1.44           H  
ATOM   1757  HE2 LYS A 129      15.527   3.818 -12.249  1.00  1.06           H  
ATOM   1758  HE3 LYS A 129      16.588   2.412 -12.307  1.00  2.04           H  
ATOM   1759  HZ1 LYS A 129      14.136   2.023 -10.827  1.00  2.39           H  
ATOM   1760  HZ2 LYS A 129      13.917   2.300 -12.485  1.00  1.87           H  
ATOM   1761  HZ3 LYS A 129      14.895   1.013 -11.963  1.00  2.13           H  
ATOM   1762  N   LYS A 130      17.783   2.547  -5.470  1.00  0.35           N  
ATOM   1763  CA  LYS A 130      18.339   2.989  -4.155  1.00  0.24           C  
ATOM   1764  C   LYS A 130      18.427   1.812  -3.183  1.00  0.22           C  
ATOM   1765  O   LYS A 130      18.867   1.965  -2.060  1.00  0.40           O  
ATOM   1766  CB  LYS A 130      17.440   4.074  -3.559  1.00  0.55           C  
ATOM   1767  CG  LYS A 130      18.207   4.837  -2.477  1.00  0.75           C  
ATOM   1768  CD  LYS A 130      17.868   4.257  -1.101  1.00  0.90           C  
ATOM   1769  CE  LYS A 130      19.160   4.024  -0.312  1.00  1.58           C  
ATOM   1770  NZ  LYS A 130      18.894   3.075   0.807  1.00  2.41           N1+
ATOM   1771  H   LYS A 130      16.854   2.750  -5.704  1.00  0.56           H  
ATOM   1772  HA  LYS A 130      19.330   3.389  -4.305  1.00  0.24           H  
ATOM   1773  HB2 LYS A 130      17.136   4.758  -4.338  1.00  1.48           H  
ATOM   1774  HB3 LYS A 130      16.566   3.615  -3.121  1.00  1.23           H  
ATOM   1775  HG2 LYS A 130      19.268   4.745  -2.657  1.00  1.27           H  
ATOM   1776  HG3 LYS A 130      17.927   5.879  -2.505  1.00  1.42           H  
ATOM   1777  HD2 LYS A 130      17.239   4.952  -0.564  1.00  0.57           H  
ATOM   1778  HD3 LYS A 130      17.349   3.319  -1.223  1.00  1.35           H  
ATOM   1779  HE2 LYS A 130      19.911   3.607  -0.967  1.00  2.26           H  
ATOM   1780  HE3 LYS A 130      19.512   4.964   0.088  1.00  1.43           H  
ATOM   1781  HZ1 LYS A 130      18.323   2.280   0.460  1.00  2.68           H  
ATOM   1782  HZ2 LYS A 130      19.797   2.716   1.177  1.00  3.14           H  
ATOM   1783  HZ3 LYS A 130      18.380   3.569   1.564  1.00  2.46           H  
ATOM   1784  N   ALA A 131      18.036   0.639  -3.595  1.00  0.32           N  
ATOM   1785  CA  ALA A 131      18.130  -0.525  -2.679  1.00  0.43           C  
ATOM   1786  C   ALA A 131      19.386  -1.313  -3.035  1.00  0.82           C  
ATOM   1787  O   ALA A 131      19.362  -2.525  -3.126  1.00  1.17           O  
ATOM   1788  CB  ALA A 131      16.894  -1.412  -2.830  1.00  0.79           C  
ATOM   1789  H   ALA A 131      17.698   0.521  -4.505  1.00  0.46           H  
ATOM   1790  HA  ALA A 131      18.202  -0.174  -1.660  1.00  0.25           H  
ATOM   1791  HB1 ALA A 131      16.563  -1.398  -3.855  1.00  1.16           H  
ATOM   1792  HB2 ALA A 131      17.142  -2.425  -2.546  1.00  0.90           H  
ATOM   1793  HB3 ALA A 131      16.105  -1.043  -2.191  1.00  1.74           H  
ATOM   1794  N   LYS A 132      20.483  -0.621  -3.249  1.00  0.88           N  
ATOM   1795  CA  LYS A 132      21.770  -1.302  -3.613  1.00  1.37           C  
ATOM   1796  C   LYS A 132      21.962  -2.566  -2.766  1.00  1.55           C  
ATOM   1797  O   LYS A 132      21.606  -2.605  -1.605  1.00  1.52           O  
ATOM   1798  CB  LYS A 132      22.937  -0.345  -3.364  1.00  1.57           C  
ATOM   1799  CG  LYS A 132      22.910   0.126  -1.909  1.00  1.52           C  
ATOM   1800  CD  LYS A 132      24.319   0.046  -1.321  1.00  2.82           C  
ATOM   1801  CE  LYS A 132      24.400  -1.124  -0.339  1.00  2.97           C  
ATOM   1802  NZ  LYS A 132      25.305  -0.766   0.789  1.00  2.29           N1+
ATOM   1803  H   LYS A 132      20.457   0.360  -3.178  1.00  0.65           H  
ATOM   1804  HA  LYS A 132      21.747  -1.574  -4.658  1.00  1.54           H  
ATOM   1805  HB2 LYS A 132      23.869  -0.855  -3.560  1.00  2.02           H  
ATOM   1806  HB3 LYS A 132      22.848   0.509  -4.018  1.00  1.44           H  
ATOM   1807  HG2 LYS A 132      22.558   1.147  -1.867  1.00  1.57           H  
ATOM   1808  HG3 LYS A 132      22.248  -0.507  -1.338  1.00  1.14           H  
ATOM   1809  HD2 LYS A 132      25.033  -0.101  -2.119  1.00  3.51           H  
ATOM   1810  HD3 LYS A 132      24.545   0.966  -0.801  1.00  3.19           H  
ATOM   1811  HE2 LYS A 132      23.413  -1.340   0.045  1.00  3.55           H  
ATOM   1812  HE3 LYS A 132      24.786  -1.995  -0.849  1.00  3.15           H  
ATOM   1813  HZ1 LYS A 132      25.387   0.270   0.853  1.00  1.72           H  
ATOM   1814  HZ2 LYS A 132      24.915  -1.138   1.678  1.00  2.56           H  
ATOM   1815  HZ3 LYS A 132      26.244  -1.180   0.625  1.00  2.67           H  
ATOM   1816  N   ASN A 133      22.503  -3.602  -3.344  1.00  1.75           N  
ATOM   1817  CA  ASN A 133      22.693  -4.862  -2.575  1.00  1.94           C  
ATOM   1818  C   ASN A 133      21.323  -5.373  -2.138  1.00  1.75           C  
ATOM   1819  O   ASN A 133      21.144  -5.867  -1.043  1.00  1.73           O  
ATOM   1820  CB  ASN A 133      23.565  -4.592  -1.346  1.00  2.03           C  
ATOM   1821  CG  ASN A 133      24.004  -5.920  -0.728  1.00  2.89           C  
ATOM   1822  ND2 ASN A 133      25.204  -6.372  -0.968  1.00  3.70           N  
ATOM   1823  OD1 ASN A 133      23.247  -6.552  -0.018  1.00  3.38           O  
ATOM   1824  H   ASN A 133      22.771  -3.555  -4.285  1.00  1.78           H  
ATOM   1825  HA  ASN A 133      23.164  -5.598  -3.206  1.00  2.18           H  
ATOM   1826  HB2 ASN A 133      24.437  -4.025  -1.641  1.00  2.50           H  
ATOM   1827  HB3 ASN A 133      22.999  -4.029  -0.620  1.00  1.46           H  
ATOM   1828 HD21 ASN A 133      25.815  -5.862  -1.540  1.00  4.02           H  
ATOM   1829 HD22 ASN A 133      25.494  -7.222  -0.577  1.00  4.26           H  
ATOM   1830  N   LEU A 134      20.355  -5.241  -2.998  1.00  1.63           N  
ATOM   1831  CA  LEU A 134      18.975  -5.695  -2.669  1.00  1.53           C  
ATOM   1832  C   LEU A 134      18.025  -5.242  -3.775  1.00  1.79           C  
ATOM   1833  O   LEU A 134      18.446  -4.844  -4.844  1.00  2.12           O  
ATOM   1834  CB  LEU A 134      18.539  -5.067  -1.346  1.00  1.01           C  
ATOM   1835  CG  LEU A 134      18.304  -6.166  -0.310  1.00  1.13           C  
ATOM   1836  CD1 LEU A 134      18.489  -5.591   1.094  1.00  0.78           C  
ATOM   1837  CD2 LEU A 134      16.880  -6.706  -0.454  1.00  1.66           C  
ATOM   1838  H   LEU A 134      20.537  -4.831  -3.866  1.00  1.64           H  
ATOM   1839  HA  LEU A 134      18.949  -6.770  -2.586  1.00  1.93           H  
ATOM   1840  HB2 LEU A 134      19.313  -4.399  -0.995  1.00  0.96           H  
ATOM   1841  HB3 LEU A 134      17.625  -4.512  -1.496  1.00  1.04           H  
ATOM   1842  HG  LEU A 134      19.013  -6.966  -0.468  1.00  1.31           H  
ATOM   1843 HD11 LEU A 134      18.525  -4.514   1.040  1.00  0.32           H  
ATOM   1844 HD12 LEU A 134      17.661  -5.892   1.719  1.00  1.57           H  
ATOM   1845 HD13 LEU A 134      19.412  -5.962   1.516  1.00  1.41           H  
ATOM   1846 HD21 LEU A 134      16.746  -7.108  -1.447  1.00  1.60           H  
ATOM   1847 HD22 LEU A 134      16.717  -7.485   0.275  1.00  2.56           H  
ATOM   1848 HD23 LEU A 134      16.174  -5.906  -0.291  1.00  1.96           H  
ATOM   1849  N   ASP A 135      16.746  -5.290  -3.523  1.00  1.89           N  
ATOM   1850  CA  ASP A 135      15.756  -4.854  -4.549  1.00  2.58           C  
ATOM   1851  C   ASP A 135      15.665  -5.916  -5.647  1.00  1.62           C  
ATOM   1852  O   ASP A 135      16.365  -6.909  -5.631  1.00  1.01           O  
ATOM   1853  CB  ASP A 135      16.179  -3.469  -5.113  1.00  3.67           C  
ATOM   1854  CG  ASP A 135      16.559  -3.530  -6.604  1.00  4.01           C  
ATOM   1855  OD1 ASP A 135      15.662  -3.456  -7.429  1.00  4.29           O  
ATOM   1856  OD2 ASP A 135      17.739  -3.650  -6.891  1.00  4.30           O1-
ATOM   1857  H   ASP A 135      16.434  -5.613  -2.654  1.00  1.63           H  
ATOM   1858  HA  ASP A 135      14.787  -4.758  -4.078  1.00  3.63           H  
ATOM   1859  HB2 ASP A 135      15.363  -2.773  -4.989  1.00  4.62           H  
ATOM   1860  HB3 ASP A 135      17.030  -3.114  -4.553  1.00  3.92           H  
ATOM   1861  N   ALA A 136      14.801  -5.707  -6.600  1.00  1.93           N  
ATOM   1862  CA  ALA A 136      14.648  -6.687  -7.707  1.00  1.83           C  
ATOM   1863  C   ALA A 136      13.974  -7.927  -7.168  1.00  1.64           C  
ATOM   1864  O   ALA A 136      14.275  -9.044  -7.541  1.00  2.82           O  
ATOM   1865  CB  ALA A 136      16.012  -7.039  -8.291  1.00  1.61           C  
ATOM   1866  H   ALA A 136      14.245  -4.901  -6.584  1.00  2.58           H  
ATOM   1867  HA  ALA A 136      14.022  -6.260  -8.468  1.00  2.72           H  
ATOM   1868  HB1 ALA A 136      16.775  -6.462  -7.792  1.00  1.19           H  
ATOM   1869  HB2 ALA A 136      16.201  -8.092  -8.147  1.00  1.72           H  
ATOM   1870  HB3 ALA A 136      16.018  -6.812  -9.346  1.00  2.47           H  
ATOM   1871  N   ILE A 137      13.044  -7.720  -6.296  1.00  1.36           N  
ATOM   1872  CA  ILE A 137      12.292  -8.840  -5.700  1.00  1.53           C  
ATOM   1873  C   ILE A 137      11.361  -9.470  -6.747  1.00  2.06           C  
ATOM   1874  O   ILE A 137      10.685 -10.443  -6.473  1.00  2.49           O  
ATOM   1875  CB  ILE A 137      11.501  -8.256  -4.520  1.00  1.89           C  
ATOM   1876  CG1 ILE A 137      12.404  -8.225  -3.286  1.00  1.47           C  
ATOM   1877  CG2 ILE A 137      10.247  -9.078  -4.228  1.00  2.62           C  
ATOM   1878  CD1 ILE A 137      13.646  -7.379  -3.588  1.00  0.82           C  
ATOM   1879  H   ILE A 137      12.831  -6.801  -6.027  1.00  2.08           H  
ATOM   1880  HA  ILE A 137      12.976  -9.584  -5.346  1.00  1.35           H  
ATOM   1881  HB  ILE A 137      11.205  -7.246  -4.764  1.00  2.06           H  
ATOM   1882 HG12 ILE A 137      11.866  -7.792  -2.457  1.00  1.62           H  
ATOM   1883 HG13 ILE A 137      12.707  -9.230  -3.036  1.00  1.71           H  
ATOM   1884 HG21 ILE A 137      10.528 -10.089  -3.987  1.00  3.11           H  
ATOM   1885 HG22 ILE A 137       9.718  -8.637  -3.402  1.00  3.05           H  
ATOM   1886 HG23 ILE A 137       9.611  -9.078  -5.105  1.00  2.51           H  
ATOM   1887 HD11 ILE A 137      13.347  -6.456  -4.066  1.00  1.25           H  
ATOM   1888 HD12 ILE A 137      14.165  -7.156  -2.669  1.00  0.89           H  
ATOM   1889 HD13 ILE A 137      14.303  -7.927  -4.250  1.00  1.51           H  
ATOM   1890  N   THR A 138      11.307  -8.931  -7.930  1.00  2.19           N  
ATOM   1891  CA  THR A 138      10.408  -9.506  -8.959  1.00  2.63           C  
ATOM   1892  C   THR A 138       8.969  -9.232  -8.538  1.00  2.39           C  
ATOM   1893  O   THR A 138       8.697  -8.285  -7.830  1.00  2.20           O  
ATOM   1894  CB  THR A 138      10.633 -11.018  -9.078  1.00  2.92           C  
ATOM   1895  CG2 THR A 138      10.543 -11.434 -10.548  1.00  3.49           C  
ATOM   1896  OG1 THR A 138      11.917 -11.350  -8.566  1.00  2.89           O  
ATOM   1897  H   THR A 138      11.841  -8.144  -8.141  1.00  2.12           H  
ATOM   1898  HA  THR A 138      10.605  -9.034  -9.903  1.00  2.94           H  
ATOM   1899  HB  THR A 138       9.874 -11.538  -8.515  1.00  2.84           H  
ATOM   1900  HG1 THR A 138      11.816 -12.105  -7.982  1.00  3.33           H  
ATOM   1901 HG21 THR A 138      10.418 -10.554 -11.163  1.00  2.85           H  
ATOM   1902 HG22 THR A 138      11.447 -11.949 -10.833  1.00  4.20           H  
ATOM   1903 HG23 THR A 138       9.696 -12.089 -10.685  1.00  3.98           H  
ATOM   1904  N   THR A 139       8.046 -10.043  -8.958  1.00  2.38           N  
ATOM   1905  CA  THR A 139       6.636  -9.813  -8.568  1.00  2.13           C  
ATOM   1906  C   THR A 139       5.908 -11.163  -8.469  1.00  1.92           C  
ATOM   1907  O   THR A 139       5.535 -11.729  -9.478  1.00  2.01           O  
ATOM   1908  CB  THR A 139       5.978  -8.932  -9.621  1.00  1.92           C  
ATOM   1909  CG2 THR A 139       6.094  -9.598 -10.991  1.00  1.73           C  
ATOM   1910  OG1 THR A 139       4.609  -8.736  -9.293  1.00  1.78           O  
ATOM   1911  H   THR A 139       8.280 -10.801  -9.530  1.00  2.53           H  
ATOM   1912  HA  THR A 139       6.607  -9.307  -7.615  1.00  2.28           H  
ATOM   1913  HB  THR A 139       6.487  -7.983  -9.643  1.00  2.04           H  
ATOM   1914  HG1 THR A 139       4.328  -7.902  -9.676  1.00  1.19           H  
ATOM   1915 HG21 THR A 139       6.959 -10.245 -11.004  1.00  2.34           H  
ATOM   1916 HG22 THR A 139       5.207 -10.182 -11.181  1.00  1.77           H  
ATOM   1917 HG23 THR A 139       6.198  -8.841 -11.753  1.00  1.24           H  
ATOM   1918  N   PRO A 140       5.733 -11.652  -7.258  1.00  1.76           N  
ATOM   1919  CA  PRO A 140       5.062 -12.942  -7.027  1.00  1.65           C  
ATOM   1920  C   PRO A 140       3.553 -12.787  -7.171  1.00  1.20           C  
ATOM   1921  O   PRO A 140       2.969 -11.830  -6.704  1.00  0.83           O  
ATOM   1922  CB  PRO A 140       5.446 -13.300  -5.588  1.00  1.95           C  
ATOM   1923  CG  PRO A 140       5.827 -11.973  -4.894  1.00  1.96           C  
ATOM   1924  CD  PRO A 140       6.172 -10.975  -6.014  1.00  1.83           C  
ATOM   1925  HA  PRO A 140       5.431 -13.692  -7.705  1.00  1.89           H  
ATOM   1926  HB2 PRO A 140       4.604 -13.759  -5.085  1.00  1.86           H  
ATOM   1927  HB3 PRO A 140       6.292 -13.969  -5.584  1.00  2.38           H  
ATOM   1928  HG2 PRO A 140       4.992 -11.607  -4.313  1.00  1.73           H  
ATOM   1929  HG3 PRO A 140       6.687 -12.119  -4.259  1.00  2.39           H  
ATOM   1930  HD2 PRO A 140       5.631 -10.048  -5.875  1.00  1.51           H  
ATOM   1931  HD3 PRO A 140       7.236 -10.791  -6.046  1.00  2.24           H  
ATOM   1932  N   ASP A 141       2.913 -13.724  -7.816  1.00  1.45           N  
ATOM   1933  CA  ASP A 141       1.442 -13.632  -7.994  1.00  1.57           C  
ATOM   1934  C   ASP A 141       1.100 -12.461  -8.935  1.00  1.47           C  
ATOM   1935  O   ASP A 141       0.268 -11.647  -8.592  1.00  1.48           O  
ATOM   1936  CB  ASP A 141       0.797 -13.392  -6.623  1.00  2.42           C  
ATOM   1937  CG  ASP A 141      -0.587 -14.037  -6.567  1.00  2.92           C  
ATOM   1938  OD1 ASP A 141      -0.660 -15.248  -6.703  1.00  2.97           O  
ATOM   1939  OD2 ASP A 141      -1.552 -13.312  -6.386  1.00  3.41           O1-
ATOM   1940  H   ASP A 141       3.401 -14.486  -8.189  1.00  1.77           H  
ATOM   1941  HA  ASP A 141       1.069 -14.554  -8.413  1.00  1.41           H  
ATOM   1942  HB2 ASP A 141       1.423 -13.823  -5.855  1.00  2.43           H  
ATOM   1943  HB3 ASP A 141       0.707 -12.331  -6.454  1.00  2.82           H  
ATOM   1944  N   PRO A 142       1.732 -12.400 -10.099  1.00  1.41           N  
ATOM   1945  CA  PRO A 142       1.467 -11.321 -11.071  1.00  1.34           C  
ATOM   1946  C   PRO A 142       0.204 -11.644 -11.867  1.00  1.31           C  
ATOM   1947  O   PRO A 142      -0.811 -10.988 -11.741  1.00  1.31           O  
ATOM   1948  CB  PRO A 142       2.689 -11.344 -11.988  1.00  1.44           C  
ATOM   1949  CG  PRO A 142       3.299 -12.760 -11.868  1.00  1.53           C  
ATOM   1950  CD  PRO A 142       2.759 -13.370 -10.560  1.00  1.44           C  
ATOM   1951  HA  PRO A 142       1.383 -10.368 -10.578  1.00  1.27           H  
ATOM   1952  HB2 PRO A 142       2.387 -11.151 -13.009  1.00  1.46           H  
ATOM   1953  HB3 PRO A 142       3.407 -10.608 -11.666  1.00  1.46           H  
ATOM   1954  HG2 PRO A 142       3.004 -13.364 -12.714  1.00  1.55           H  
ATOM   1955  HG3 PRO A 142       4.376 -12.695 -11.819  1.00  1.66           H  
ATOM   1956  HD2 PRO A 142       2.312 -14.338 -10.754  1.00  1.45           H  
ATOM   1957  HD3 PRO A 142       3.553 -13.451  -9.844  1.00  1.42           H  
ATOM   1958  N   THR A 143       0.261 -12.661 -12.682  1.00  1.44           N  
ATOM   1959  CA  THR A 143      -0.933 -13.045 -13.475  1.00  1.57           C  
ATOM   1960  C   THR A 143      -2.021 -13.463 -12.501  1.00  1.36           C  
ATOM   1961  O   THR A 143      -3.194 -13.237 -12.724  1.00  1.36           O  
ATOM   1962  CB  THR A 143      -0.584 -14.212 -14.400  1.00  1.85           C  
ATOM   1963  CG2 THR A 143       0.764 -13.942 -15.067  1.00  1.67           C  
ATOM   1964  OG1 THR A 143      -0.507 -15.411 -13.639  1.00  1.96           O  
ATOM   1965  H   THR A 143       1.087 -13.180 -12.761  1.00  1.55           H  
ATOM   1966  HA  THR A 143      -1.272 -12.202 -14.060  1.00  1.64           H  
ATOM   1967  HB  THR A 143      -1.343 -14.313 -15.160  1.00  2.18           H  
ATOM   1968  HG1 THR A 143      -0.032 -16.062 -14.159  1.00  2.47           H  
ATOM   1969 HG21 THR A 143       0.879 -12.879 -15.222  1.00  1.32           H  
ATOM   1970 HG22 THR A 143       1.559 -14.300 -14.430  1.00  1.52           H  
ATOM   1971 HG23 THR A 143       0.805 -14.452 -16.017  1.00  2.53           H  
ATOM   1972  N   THR A 144      -1.638 -14.048 -11.399  1.00  1.22           N  
ATOM   1973  CA  THR A 144      -2.653 -14.445 -10.398  1.00  1.06           C  
ATOM   1974  C   THR A 144      -3.237 -13.163  -9.810  1.00  0.84           C  
ATOM   1975  O   THR A 144      -4.390 -13.108  -9.441  1.00  0.80           O  
ATOM   1976  CB  THR A 144      -2.003 -15.284  -9.298  1.00  0.96           C  
ATOM   1977  CG2 THR A 144      -3.078 -15.783  -8.331  1.00  1.02           C  
ATOM   1978  OG1 THR A 144      -1.338 -16.395  -9.883  1.00  0.95           O  
ATOM   1979  H   THR A 144      -0.682 -14.202 -11.224  1.00  1.24           H  
ATOM   1980  HA  THR A 144      -3.436 -15.013 -10.880  1.00  1.22           H  
ATOM   1981  HB  THR A 144      -1.293 -14.681  -8.762  1.00  0.87           H  
ATOM   1982  HG1 THR A 144      -0.424 -16.148 -10.040  1.00  0.83           H  
ATOM   1983 HG21 THR A 144      -4.051 -15.677  -8.789  1.00  1.19           H  
ATOM   1984 HG22 THR A 144      -2.901 -16.822  -8.100  1.00  1.53           H  
ATOM   1985 HG23 THR A 144      -3.043 -15.200  -7.422  1.00  1.49           H  
ATOM   1986  N   ASN A 145      -2.447 -12.114  -9.754  1.00  0.77           N  
ATOM   1987  CA  ASN A 145      -2.962 -10.815  -9.229  1.00  0.58           C  
ATOM   1988  C   ASN A 145      -4.009 -10.286 -10.206  1.00  0.65           C  
ATOM   1989  O   ASN A 145      -4.884  -9.529  -9.844  1.00  0.48           O  
ATOM   1990  CB  ASN A 145      -1.825  -9.799  -9.108  1.00  0.69           C  
ATOM   1991  CG  ASN A 145      -1.529  -9.542  -7.628  1.00  0.80           C  
ATOM   1992  ND2 ASN A 145      -2.522  -9.372  -6.792  1.00  0.75           N  
ATOM   1993  OD1 ASN A 145      -0.383  -9.493  -7.225  1.00  1.10           O  
ATOM   1994  H   ASN A 145      -1.527 -12.179 -10.081  1.00  0.88           H  
ATOM   1995  HA  ASN A 145      -3.414 -10.966  -8.263  1.00  0.45           H  
ATOM   1996  HB2 ASN A 145      -0.943 -10.182  -9.596  1.00  0.89           H  
ATOM   1997  HB3 ASN A 145      -2.121  -8.873  -9.577  1.00  0.66           H  
ATOM   1998 HD21 ASN A 145      -3.448  -9.409  -7.114  1.00  0.59           H  
ATOM   1999 HD22 ASN A 145      -2.342  -9.205  -5.842  1.00  0.98           H  
ATOM   2000  N   ALA A 146      -3.928 -10.690 -11.448  1.00  0.94           N  
ATOM   2001  CA  ALA A 146      -4.925 -10.231 -12.452  1.00  1.04           C  
ATOM   2002  C   ALA A 146      -6.293 -10.765 -12.043  1.00  1.08           C  
ATOM   2003  O   ALA A 146      -7.304 -10.110 -12.201  1.00  1.10           O  
ATOM   2004  CB  ALA A 146      -4.540 -10.774 -13.832  1.00  1.13           C  
ATOM   2005  H   ALA A 146      -3.217 -11.307 -11.717  1.00  1.09           H  
ATOM   2006  HA  ALA A 146      -4.953  -9.151 -12.476  1.00  1.03           H  
ATOM   2007  HB1 ALA A 146      -3.548 -10.432 -14.092  1.00  2.03           H  
ATOM   2008  HB2 ALA A 146      -4.552 -11.855 -13.811  1.00  1.75           H  
ATOM   2009  HB3 ALA A 146      -5.245 -10.422 -14.570  1.00  0.35           H  
ATOM   2010  N   SER A 147      -6.327 -11.947 -11.492  1.00  1.10           N  
ATOM   2011  CA  SER A 147      -7.623 -12.520 -11.045  1.00  1.14           C  
ATOM   2012  C   SER A 147      -7.969 -11.914  -9.686  1.00  1.02           C  
ATOM   2013  O   SER A 147      -9.117 -11.674  -9.371  1.00  1.03           O  
ATOM   2014  CB  SER A 147      -7.494 -14.038 -10.914  1.00  1.22           C  
ATOM   2015  OG  SER A 147      -8.691 -14.654 -11.374  1.00  0.81           O  
ATOM   2016  H   SER A 147      -5.496 -12.450 -11.360  1.00  1.09           H  
ATOM   2017  HA  SER A 147      -8.396 -12.273 -11.762  1.00  1.19           H  
ATOM   2018  HB2 SER A 147      -6.666 -14.384 -11.510  1.00  1.61           H  
ATOM   2019  HB3 SER A 147      -7.320 -14.294  -9.878  1.00  1.69           H  
ATOM   2020  HG  SER A 147      -8.486 -15.137 -12.178  1.00  1.06           H  
ATOM   2021  N   LEU A 148      -6.977 -11.637  -8.885  1.00  0.91           N  
ATOM   2022  CA  LEU A 148      -7.245 -11.017  -7.562  1.00  0.80           C  
ATOM   2023  C   LEU A 148      -7.855  -9.639  -7.813  1.00  0.63           C  
ATOM   2024  O   LEU A 148      -8.582  -9.119  -7.002  1.00  0.48           O  
ATOM   2025  CB  LEU A 148      -5.930 -10.900  -6.774  1.00  0.85           C  
ATOM   2026  CG  LEU A 148      -6.028  -9.808  -5.697  1.00  0.78           C  
ATOM   2027  CD1 LEU A 148      -7.220 -10.070  -4.776  1.00  0.77           C  
ATOM   2028  CD2 LEU A 148      -4.752  -9.807  -4.869  1.00  0.88           C  
ATOM   2029  H   LEU A 148      -6.059 -11.817  -9.162  1.00  0.91           H  
ATOM   2030  HA  LEU A 148      -7.946 -11.628  -7.011  1.00  0.81           H  
ATOM   2031  HB2 LEU A 148      -5.713 -11.847  -6.301  1.00  0.93           H  
ATOM   2032  HB3 LEU A 148      -5.131 -10.653  -7.456  1.00  0.85           H  
ATOM   2033  HG  LEU A 148      -6.146  -8.846  -6.173  1.00  0.68           H  
ATOM   2034 HD11 LEU A 148      -8.045 -10.460  -5.352  1.00  1.15           H  
ATOM   2035 HD12 LEU A 148      -6.938 -10.786  -4.018  1.00  1.60           H  
ATOM   2036 HD13 LEU A 148      -7.516  -9.145  -4.304  1.00  1.34           H  
ATOM   2037 HD21 LEU A 148      -3.998 -10.392  -5.373  1.00  1.73           H  
ATOM   2038 HD22 LEU A 148      -4.406  -8.794  -4.749  1.00  0.34           H  
ATOM   2039 HD23 LEU A 148      -4.955 -10.238  -3.899  1.00  1.75           H  
ATOM   2040  N   LEU A 149      -7.582  -9.057  -8.943  1.00  0.73           N  
ATOM   2041  CA  LEU A 149      -8.176  -7.736  -9.250  1.00  0.65           C  
ATOM   2042  C   LEU A 149      -9.552  -8.005  -9.850  1.00  0.57           C  
ATOM   2043  O   LEU A 149     -10.498  -7.273  -9.633  1.00  0.52           O  
ATOM   2044  CB  LEU A 149      -7.283  -6.990 -10.250  1.00  0.78           C  
ATOM   2045  CG  LEU A 149      -7.996  -5.741 -10.784  1.00  0.79           C  
ATOM   2046  CD1 LEU A 149      -8.532  -4.902  -9.618  1.00  0.77           C  
ATOM   2047  CD2 LEU A 149      -7.001  -4.910 -11.598  1.00  1.01           C  
ATOM   2048  H   LEU A 149      -7.008  -9.499  -9.598  1.00  0.89           H  
ATOM   2049  HA  LEU A 149      -8.278  -7.161  -8.337  1.00  0.61           H  
ATOM   2050  HB2 LEU A 149      -6.367  -6.694  -9.758  1.00  0.89           H  
ATOM   2051  HB3 LEU A 149      -7.047  -7.645 -11.076  1.00  0.79           H  
ATOM   2052  HG  LEU A 149      -8.818  -6.041 -11.418  1.00  0.70           H  
ATOM   2053 HD11 LEU A 149      -7.808  -4.896  -8.816  1.00  1.86           H  
ATOM   2054 HD12 LEU A 149      -8.709  -3.891  -9.952  1.00  1.03           H  
ATOM   2055 HD13 LEU A 149      -9.459  -5.330  -9.262  1.00  0.93           H  
ATOM   2056 HD21 LEU A 149      -6.063  -5.442 -11.674  1.00  1.85           H  
ATOM   2057 HD22 LEU A 149      -7.398  -4.739 -12.587  1.00  0.73           H  
ATOM   2058 HD23 LEU A 149      -6.837  -3.962 -11.107  1.00  1.17           H  
ATOM   2059  N   THR A 150      -9.672  -9.090 -10.570  1.00  0.61           N  
ATOM   2060  CA  THR A 150     -10.986  -9.459 -11.150  1.00  0.53           C  
ATOM   2061  C   THR A 150     -11.803 -10.197 -10.069  1.00  0.48           C  
ATOM   2062  O   THR A 150     -12.917 -10.625 -10.299  1.00  0.57           O  
ATOM   2063  CB  THR A 150     -10.758 -10.342 -12.405  1.00  0.61           C  
ATOM   2064  CG2 THR A 150     -10.759 -11.839 -12.063  1.00  1.10           C  
ATOM   2065  OG1 THR A 150     -11.782 -10.081 -13.353  1.00  1.38           O  
ATOM   2066  H   THR A 150      -8.899  -9.679 -10.698  1.00  0.70           H  
ATOM   2067  HA  THR A 150     -11.513  -8.559 -11.436  1.00  0.51           H  
ATOM   2068  HB  THR A 150      -9.800 -10.091 -12.839  1.00  1.59           H  
ATOM   2069  HG1 THR A 150     -11.743  -9.150 -13.586  1.00  1.00           H  
ATOM   2070 HG21 THR A 150     -10.439 -11.974 -11.042  1.00  2.16           H  
ATOM   2071 HG22 THR A 150     -11.756 -12.234 -12.184  1.00  1.68           H  
ATOM   2072 HG23 THR A 150     -10.082 -12.359 -12.725  1.00  1.15           H  
ATOM   2073  N   LYS A 151     -11.246 -10.348  -8.887  1.00  0.49           N  
ATOM   2074  CA  LYS A 151     -11.969 -11.050  -7.796  1.00  0.46           C  
ATOM   2075  C   LYS A 151     -12.395 -10.034  -6.736  1.00  0.42           C  
ATOM   2076  O   LYS A 151     -13.482 -10.109  -6.207  1.00  0.39           O  
ATOM   2077  CB  LYS A 151     -11.051 -12.092  -7.159  1.00  0.61           C  
ATOM   2078  CG  LYS A 151     -11.865 -12.968  -6.206  1.00  0.64           C  
ATOM   2079  CD  LYS A 151     -11.481 -12.650  -4.759  1.00  0.81           C  
ATOM   2080  CE  LYS A 151     -11.078 -13.942  -4.047  1.00  1.30           C  
ATOM   2081  NZ  LYS A 151     -12.297 -14.748  -3.757  1.00  1.89           N1+
ATOM   2082  H   LYS A 151     -10.350 -10.000  -8.718  1.00  0.61           H  
ATOM   2083  HA  LYS A 151     -12.844 -11.538  -8.198  1.00  0.41           H  
ATOM   2084  HB2 LYS A 151     -10.615 -12.707  -7.932  1.00  0.63           H  
ATOM   2085  HB3 LYS A 151     -10.267 -11.594  -6.609  1.00  0.72           H  
ATOM   2086  HG2 LYS A 151     -12.918 -12.771  -6.350  1.00  0.65           H  
ATOM   2087  HG3 LYS A 151     -11.663 -14.007  -6.410  1.00  0.69           H  
ATOM   2088  HD2 LYS A 151     -10.651 -11.959  -4.748  1.00  1.18           H  
ATOM   2089  HD3 LYS A 151     -12.325 -12.210  -4.250  1.00  0.48           H  
ATOM   2090  HE2 LYS A 151     -10.413 -14.508  -4.680  1.00  1.93           H  
ATOM   2091  HE3 LYS A 151     -10.577 -13.700  -3.122  1.00  1.04           H  
ATOM   2092  HZ1 LYS A 151     -12.908 -14.767  -4.599  1.00  2.05           H  
ATOM   2093  HZ2 LYS A 151     -12.019 -15.718  -3.509  1.00  2.19           H  
ATOM   2094  HZ3 LYS A 151     -12.813 -14.324  -2.962  1.00  2.57           H  
ATOM   2095  N   LEU A 152     -11.560  -9.070  -6.431  1.00  0.62           N  
ATOM   2096  CA  LEU A 152     -11.955  -8.056  -5.422  1.00  0.58           C  
ATOM   2097  C   LEU A 152     -13.164  -7.319  -5.974  1.00  0.23           C  
ATOM   2098  O   LEU A 152     -14.072  -6.951  -5.257  1.00  0.13           O  
ATOM   2099  CB  LEU A 152     -10.823  -7.045  -5.197  1.00  0.94           C  
ATOM   2100  CG  LEU A 152      -9.537  -7.753  -4.764  1.00  0.39           C  
ATOM   2101  CD1 LEU A 152      -8.330  -6.977  -5.305  1.00  0.80           C  
ATOM   2102  CD2 LEU A 152      -9.451  -7.791  -3.239  1.00  0.81           C  
ATOM   2103  H   LEU A 152     -10.695  -9.005  -6.876  1.00  0.86           H  
ATOM   2104  HA  LEU A 152     -12.211  -8.540  -4.490  1.00  0.69           H  
ATOM   2105  HB2 LEU A 152     -10.639  -6.511  -6.117  1.00  1.72           H  
ATOM   2106  HB3 LEU A 152     -11.120  -6.346  -4.432  1.00  1.50           H  
ATOM   2107  HG  LEU A 152      -9.530  -8.759  -5.152  1.00  0.95           H  
ATOM   2108 HD11 LEU A 152      -8.649  -6.324  -6.104  1.00  1.71           H  
ATOM   2109 HD12 LEU A 152      -7.900  -6.384  -4.509  1.00  0.76           H  
ATOM   2110 HD13 LEU A 152      -7.592  -7.668  -5.677  1.00  0.97           H  
ATOM   2111 HD21 LEU A 152     -10.233  -7.179  -2.819  1.00  1.50           H  
ATOM   2112 HD22 LEU A 152      -9.565  -8.809  -2.899  1.00  2.09           H  
ATOM   2113 HD23 LEU A 152      -8.489  -7.413  -2.924  1.00  0.63           H  
ATOM   2114  N   GLN A 153     -13.172  -7.099  -7.261  1.00  0.42           N  
ATOM   2115  CA  GLN A 153     -14.310  -6.381  -7.882  1.00  0.60           C  
ATOM   2116  C   GLN A 153     -15.442  -7.364  -8.211  1.00  0.61           C  
ATOM   2117  O   GLN A 153     -16.569  -6.969  -8.436  1.00  0.98           O  
ATOM   2118  CB  GLN A 153     -13.844  -5.695  -9.169  1.00  0.90           C  
ATOM   2119  CG  GLN A 153     -13.165  -4.368  -8.824  1.00  0.34           C  
ATOM   2120  CD  GLN A 153     -13.568  -3.302  -9.848  1.00  0.61           C  
ATOM   2121  NE2 GLN A 153     -13.215  -3.446 -11.096  1.00  1.84           N  
ATOM   2122  OE1 GLN A 153     -14.209  -2.329  -9.507  1.00  0.66           O  
ATOM   2123  H   GLN A 153     -12.421  -7.402  -7.817  1.00  0.59           H  
ATOM   2124  HA  GLN A 153     -14.666  -5.642  -7.192  1.00  0.62           H  
ATOM   2125  HB2 GLN A 153     -13.142  -6.336  -9.685  1.00  1.44           H  
ATOM   2126  HB3 GLN A 153     -14.695  -5.507  -9.806  1.00  1.33           H  
ATOM   2127  HG2 GLN A 153     -13.473  -4.053  -7.837  1.00  0.50           H  
ATOM   2128  HG3 GLN A 153     -12.093  -4.494  -8.844  1.00  0.78           H  
ATOM   2129 HE21 GLN A 153     -12.696  -4.230 -11.372  1.00  2.42           H  
ATOM   2130 HE22 GLN A 153     -13.468  -2.769 -11.757  1.00  2.26           H  
ATOM   2131  N   ALA A 154     -15.154  -8.638  -8.249  1.00  0.40           N  
ATOM   2132  CA  ALA A 154     -16.220  -9.633  -8.575  1.00  0.48           C  
ATOM   2133  C   ALA A 154     -16.902 -10.122  -7.292  1.00  0.44           C  
ATOM   2134  O   ALA A 154     -17.944 -10.748  -7.336  1.00  0.28           O  
ATOM   2135  CB  ALA A 154     -15.597 -10.826  -9.301  1.00  0.46           C  
ATOM   2136  H   ALA A 154     -14.240  -8.941  -8.071  1.00  0.48           H  
ATOM   2137  HA  ALA A 154     -16.956  -9.171  -9.215  1.00  0.66           H  
ATOM   2138  HB1 ALA A 154     -15.095 -10.483 -10.194  1.00  0.97           H  
ATOM   2139  HB2 ALA A 154     -14.882 -11.310  -8.650  1.00  0.95           H  
ATOM   2140  HB3 ALA A 154     -16.371 -11.528  -9.570  1.00  1.40           H  
ATOM   2141  N   GLN A 155     -16.330  -9.849  -6.152  1.00  0.81           N  
ATOM   2142  CA  GLN A 155     -16.955 -10.309  -4.882  1.00  0.86           C  
ATOM   2143  C   GLN A 155     -18.318  -9.640  -4.714  1.00  0.98           C  
ATOM   2144  O   GLN A 155     -18.795  -8.949  -5.592  1.00  1.10           O  
ATOM   2145  CB  GLN A 155     -16.058  -9.924  -3.704  1.00  0.58           C  
ATOM   2146  CG  GLN A 155     -14.701 -10.613  -3.840  1.00  0.65           C  
ATOM   2147  CD  GLN A 155     -14.318 -11.263  -2.509  1.00  0.45           C  
ATOM   2148  NE2 GLN A 155     -13.605 -10.588  -1.651  1.00  1.19           N  
ATOM   2149  OE1 GLN A 155     -14.670 -12.397  -2.248  1.00  0.46           O  
ATOM   2150  H   GLN A 155     -15.492  -9.346  -6.130  1.00  1.09           H  
ATOM   2151  HA  GLN A 155     -17.078 -11.381  -4.907  1.00  1.12           H  
ATOM   2152  HB2 GLN A 155     -15.919  -8.853  -3.697  1.00  0.47           H  
ATOM   2153  HB3 GLN A 155     -16.527 -10.233  -2.783  1.00  0.64           H  
ATOM   2154  HG2 GLN A 155     -14.756 -11.370  -4.609  1.00  0.80           H  
ATOM   2155  HG3 GLN A 155     -13.953  -9.883  -4.106  1.00  0.80           H  
ATOM   2156 HE21 GLN A 155     -13.319  -9.674  -1.862  1.00  1.79           H  
ATOM   2157 HE22 GLN A 155     -13.355 -10.993  -0.795  1.00  1.22           H  
ATOM   2158  N   ASN A 156     -18.947  -9.833  -3.590  1.00  1.07           N  
ATOM   2159  CA  ASN A 156     -20.275  -9.201  -3.363  1.00  1.23           C  
ATOM   2160  C   ASN A 156     -20.073  -7.724  -3.025  1.00  1.17           C  
ATOM   2161  O   ASN A 156     -18.967  -7.277  -2.805  1.00  0.98           O  
ATOM   2162  CB  ASN A 156     -20.980  -9.898  -2.197  1.00  1.42           C  
ATOM   2163  CG  ASN A 156     -21.556 -11.233  -2.671  1.00  1.56           C  
ATOM   2164  ND2 ASN A 156     -20.815 -12.306  -2.615  1.00  2.55           N  
ATOM   2165  OD1 ASN A 156     -22.692 -11.302  -3.095  1.00  1.12           O  
ATOM   2166  H   ASN A 156     -18.544 -10.388  -2.891  1.00  1.09           H  
ATOM   2167  HA  ASN A 156     -20.877  -9.290  -4.257  1.00  1.31           H  
ATOM   2168  HB2 ASN A 156     -20.270 -10.073  -1.402  1.00  1.17           H  
ATOM   2169  HB3 ASN A 156     -21.781  -9.271  -1.834  1.00  1.81           H  
ATOM   2170 HD21 ASN A 156     -19.899 -12.251  -2.272  1.00  3.21           H  
ATOM   2171 HD22 ASN A 156     -21.175 -13.167  -2.917  1.00  2.73           H  
ATOM   2172  N   GLN A 157     -21.130  -6.962  -2.977  1.00  1.41           N  
ATOM   2173  CA  GLN A 157     -20.990  -5.515  -2.645  1.00  1.44           C  
ATOM   2174  C   GLN A 157     -20.331  -5.374  -1.272  1.00  1.42           C  
ATOM   2175  O   GLN A 157     -19.665  -4.399  -0.986  1.00  1.40           O  
ATOM   2176  CB  GLN A 157     -22.374  -4.874  -2.606  1.00  1.68           C  
ATOM   2177  CG  GLN A 157     -22.234  -3.361  -2.439  1.00  2.05           C  
ATOM   2178  CD  GLN A 157     -23.118  -2.648  -3.465  1.00  2.27           C  
ATOM   2179  NE2 GLN A 157     -23.632  -1.485  -3.171  1.00  2.01           N  
ATOM   2180  OE1 GLN A 157     -23.345  -3.155  -4.546  1.00  3.09           O  
ATOM   2181  H   GLN A 157     -22.015  -7.340  -3.155  1.00  1.62           H  
ATOM   2182  HA  GLN A 157     -20.383  -5.026  -3.393  1.00  1.32           H  
ATOM   2183  HB2 GLN A 157     -22.896  -5.091  -3.526  1.00  1.77           H  
ATOM   2184  HB3 GLN A 157     -22.929  -5.275  -1.772  1.00  1.56           H  
ATOM   2185  HG2 GLN A 157     -22.538  -3.081  -1.442  1.00  2.17           H  
ATOM   2186  HG3 GLN A 157     -21.203  -3.077  -2.596  1.00  2.18           H  
ATOM   2187 HE21 GLN A 157     -23.451  -1.076  -2.299  1.00  2.15           H  
ATOM   2188 HE22 GLN A 157     -24.201  -1.021  -3.821  1.00  2.14           H  
ATOM   2189  N   TRP A 158     -20.520  -6.341  -0.420  1.00  1.42           N  
ATOM   2190  CA  TRP A 158     -19.917  -6.280   0.943  1.00  1.39           C  
ATOM   2191  C   TRP A 158     -18.390  -6.355   0.835  1.00  0.99           C  
ATOM   2192  O   TRP A 158     -17.683  -5.424   1.169  1.00  0.85           O  
ATOM   2193  CB  TRP A 158     -20.430  -7.464   1.767  1.00  1.68           C  
ATOM   2194  CG  TRP A 158     -20.078  -7.270   3.208  1.00  1.19           C  
ATOM   2195  CD1 TRP A 158     -18.831  -7.360   3.723  1.00  2.26           C  
ATOM   2196  CD2 TRP A 158     -20.962  -6.962   4.326  1.00  2.21           C  
ATOM   2197  CE2 TRP A 158     -20.184  -6.876   5.504  1.00  2.51           C  
ATOM   2198  CE3 TRP A 158     -22.349  -6.752   4.431  1.00  4.00           C  
ATOM   2199  NE1 TRP A 158     -18.892  -7.128   5.086  1.00  2.62           N  
ATOM   2200  CZ2 TRP A 158     -20.760  -6.590   6.743  1.00  3.80           C  
ATOM   2201  CZ3 TRP A 158     -22.933  -6.464   5.675  1.00  5.39           C  
ATOM   2202  CH2 TRP A 158     -22.140  -6.382   6.829  1.00  5.12           C  
ATOM   2203  H   TRP A 158     -21.067  -7.113  -0.677  1.00  1.45           H  
ATOM   2204  HA  TRP A 158     -20.201  -5.355   1.423  1.00  1.56           H  
ATOM   2205  HB2 TRP A 158     -21.502  -7.532   1.666  1.00  2.21           H  
ATOM   2206  HB3 TRP A 158     -19.976  -8.375   1.406  1.00  2.52           H  
ATOM   2207  HD1 TRP A 158     -17.934  -7.580   3.163  1.00  3.50           H  
ATOM   2208  HE1 TRP A 158     -18.125  -7.133   5.696  1.00  3.67           H  
ATOM   2209  HE3 TRP A 158     -22.969  -6.812   3.548  1.00  4.60           H  
ATOM   2210  HZ2 TRP A 158     -20.146  -6.528   7.627  1.00  4.27           H  
ATOM   2211  HZ3 TRP A 158     -23.999  -6.303   5.744  1.00  6.89           H  
ATOM   2212  HH2 TRP A 158     -22.595  -6.159   7.783  1.00  6.29           H  
ATOM   2213  N   LEU A 159     -17.878  -7.464   0.377  1.00  0.91           N  
ATOM   2214  CA  LEU A 159     -16.400  -7.619   0.252  1.00  0.67           C  
ATOM   2215  C   LEU A 159     -15.834  -6.569  -0.709  1.00  0.40           C  
ATOM   2216  O   LEU A 159     -14.650  -6.294  -0.714  1.00  0.23           O  
ATOM   2217  CB  LEU A 159     -16.079  -9.020  -0.276  1.00  0.98           C  
ATOM   2218  CG  LEU A 159     -16.117 -10.020   0.881  1.00  1.20           C  
ATOM   2219  CD1 LEU A 159     -16.241 -11.440   0.328  1.00  2.13           C  
ATOM   2220  CD2 LEU A 159     -14.829  -9.903   1.698  1.00  1.24           C  
ATOM   2221  H   LEU A 159     -18.466  -8.200   0.121  1.00  1.10           H  
ATOM   2222  HA  LEU A 159     -15.950  -7.494   1.223  1.00  0.64           H  
ATOM   2223  HB2 LEU A 159     -16.811  -9.300  -1.020  1.00  1.17           H  
ATOM   2224  HB3 LEU A 159     -15.095  -9.021  -0.718  1.00  0.93           H  
ATOM   2225  HG  LEU A 159     -16.966  -9.806   1.513  1.00  1.00           H  
ATOM   2226 HD11 LEU A 159     -16.901 -11.436  -0.527  1.00  2.87           H  
ATOM   2227 HD12 LEU A 159     -15.265 -11.796   0.028  1.00  1.74           H  
ATOM   2228 HD13 LEU A 159     -16.642 -12.091   1.089  1.00  2.91           H  
ATOM   2229 HD21 LEU A 159     -14.498  -8.875   1.703  1.00  1.36           H  
ATOM   2230 HD22 LEU A 159     -15.014 -10.227   2.712  1.00  1.19           H  
ATOM   2231 HD23 LEU A 159     -14.065 -10.524   1.256  1.00  2.27           H  
ATOM   2232  N   GLN A 160     -16.666  -5.975  -1.522  1.00  0.87           N  
ATOM   2233  CA  GLN A 160     -16.165  -4.945  -2.475  1.00  1.14           C  
ATOM   2234  C   GLN A 160     -15.978  -3.626  -1.730  1.00  1.21           C  
ATOM   2235  O   GLN A 160     -15.057  -2.877  -1.987  1.00  1.30           O  
ATOM   2236  CB  GLN A 160     -17.182  -4.754  -3.602  1.00  1.58           C  
ATOM   2237  CG  GLN A 160     -16.990  -5.849  -4.654  1.00  0.49           C  
ATOM   2238  CD  GLN A 160     -18.123  -5.776  -5.679  1.00  0.88           C  
ATOM   2239  NE2 GLN A 160     -18.068  -4.887  -6.632  1.00  0.77           N  
ATOM   2240  OE1 GLN A 160     -19.069  -6.537  -5.611  1.00  2.11           O  
ATOM   2241  H   GLN A 160     -17.616  -6.203  -1.502  1.00  1.19           H  
ATOM   2242  HA  GLN A 160     -15.220  -5.262  -2.890  1.00  1.08           H  
ATOM   2243  HB2 GLN A 160     -18.182  -4.814  -3.197  1.00  2.76           H  
ATOM   2244  HB3 GLN A 160     -17.035  -3.788  -4.060  1.00  2.84           H  
ATOM   2245  HG2 GLN A 160     -16.042  -5.705  -5.153  1.00  1.87           H  
ATOM   2246  HG3 GLN A 160     -17.002  -6.815  -4.175  1.00  1.56           H  
ATOM   2247 HE21 GLN A 160     -17.305  -4.274  -6.687  1.00  1.31           H  
ATOM   2248 HE22 GLN A 160     -18.789  -4.832  -7.293  1.00  1.17           H  
ATOM   2249  N   ASP A 161     -16.845  -3.342  -0.801  1.00  1.21           N  
ATOM   2250  CA  ASP A 161     -16.722  -2.081  -0.028  1.00  1.35           C  
ATOM   2251  C   ASP A 161     -15.583  -2.224   0.982  1.00  1.04           C  
ATOM   2252  O   ASP A 161     -15.014  -1.248   1.430  1.00  1.04           O  
ATOM   2253  CB  ASP A 161     -18.035  -1.809   0.710  1.00  1.61           C  
ATOM   2254  CG  ASP A 161     -18.194  -0.306   0.937  1.00  1.68           C  
ATOM   2255  OD1 ASP A 161     -17.306   0.282   1.532  1.00  0.89           O  
ATOM   2256  OD2 ASP A 161     -19.203   0.235   0.510  1.00  2.85           O1-
ATOM   2257  H   ASP A 161     -17.575  -3.965  -0.607  1.00  1.14           H  
ATOM   2258  HA  ASP A 161     -16.510  -1.263  -0.701  1.00  1.55           H  
ATOM   2259  HB2 ASP A 161     -18.862  -2.174   0.118  1.00  1.87           H  
ATOM   2260  HB3 ASP A 161     -18.023  -2.317   1.663  1.00  1.55           H  
ATOM   2261  N   MET A 162     -15.242  -3.433   1.344  1.00  0.79           N  
ATOM   2262  CA  MET A 162     -14.138  -3.622   2.324  1.00  0.55           C  
ATOM   2263  C   MET A 162     -12.792  -3.570   1.588  1.00  0.38           C  
ATOM   2264  O   MET A 162     -11.795  -3.143   2.128  1.00  0.28           O  
ATOM   2265  CB  MET A 162     -14.337  -4.960   3.084  1.00  0.45           C  
ATOM   2266  CG  MET A 162     -13.707  -6.168   2.357  1.00  0.53           C  
ATOM   2267  SD  MET A 162     -12.355  -6.848   3.355  1.00  0.73           S  
ATOM   2268  CE  MET A 162     -11.143  -5.538   3.058  1.00  0.15           C  
ATOM   2269  H   MET A 162     -15.710  -4.211   0.974  1.00  0.80           H  
ATOM   2270  HA  MET A 162     -14.169  -2.809   3.035  1.00  0.68           H  
ATOM   2271  HB2 MET A 162     -13.896  -4.875   4.063  1.00  0.46           H  
ATOM   2272  HB3 MET A 162     -15.399  -5.138   3.196  1.00  0.51           H  
ATOM   2273  HG2 MET A 162     -14.458  -6.929   2.225  1.00  0.89           H  
ATOM   2274  HG3 MET A 162     -13.332  -5.873   1.394  1.00  1.21           H  
ATOM   2275  HE1 MET A 162     -11.131  -5.289   2.007  1.00  1.23           H  
ATOM   2276  HE2 MET A 162     -11.407  -4.664   3.629  1.00  1.14           H  
ATOM   2277  HE3 MET A 162     -10.162  -5.879   3.363  1.00  1.16           H  
ATOM   2278  N   THR A 163     -12.758  -3.999   0.354  1.00  0.44           N  
ATOM   2279  CA  THR A 163     -11.478  -3.978  -0.410  1.00  0.45           C  
ATOM   2280  C   THR A 163     -10.843  -2.587  -0.339  1.00  0.42           C  
ATOM   2281  O   THR A 163      -9.752  -2.422   0.160  1.00  0.53           O  
ATOM   2282  CB  THR A 163     -11.751  -4.339  -1.872  1.00  0.66           C  
ATOM   2283  CG2 THR A 163     -10.432  -4.353  -2.645  1.00  0.69           C  
ATOM   2284  OG1 THR A 163     -12.353  -5.625  -1.935  1.00  0.86           O  
ATOM   2285  H   THR A 163     -13.576  -4.339  -0.068  1.00  0.53           H  
ATOM   2286  HA  THR A 163     -10.799  -4.702   0.014  1.00  0.39           H  
ATOM   2287  HB  THR A 163     -12.413  -3.607  -2.309  1.00  0.68           H  
ATOM   2288  HG1 THR A 163     -11.851  -6.215  -1.369  1.00  0.31           H  
ATOM   2289 HG21 THR A 163      -9.751  -5.048  -2.179  1.00  1.30           H  
ATOM   2290 HG22 THR A 163     -10.614  -4.659  -3.662  1.00  1.14           H  
ATOM   2291 HG23 THR A 163     -10.000  -3.364  -2.637  1.00  0.86           H  
ATOM   2292  N   THR A 164     -11.511  -1.587  -0.840  1.00  0.30           N  
ATOM   2293  CA  THR A 164     -10.935  -0.210  -0.806  1.00  0.25           C  
ATOM   2294  C   THR A 164     -10.519   0.153   0.623  1.00  0.29           C  
ATOM   2295  O   THR A 164      -9.460   0.702   0.851  1.00  0.37           O  
ATOM   2296  CB  THR A 164     -11.990   0.788  -1.290  1.00  0.19           C  
ATOM   2297  CG2 THR A 164     -11.393   2.195  -1.313  1.00  1.08           C  
ATOM   2298  OG1 THR A 164     -12.416   0.428  -2.597  1.00  1.03           O  
ATOM   2299  H   THR A 164     -12.390  -1.740  -1.245  1.00  0.29           H  
ATOM   2300  HA  THR A 164     -10.074  -0.164  -1.456  1.00  0.24           H  
ATOM   2301  HB  THR A 164     -12.835   0.771  -0.620  1.00  0.69           H  
ATOM   2302  HG1 THR A 164     -13.096  -0.246  -2.513  1.00  1.14           H  
ATOM   2303 HG21 THR A 164     -10.319   2.131  -1.234  1.00  1.97           H  
ATOM   2304 HG22 THR A 164     -11.659   2.683  -2.240  1.00  1.36           H  
ATOM   2305 HG23 THR A 164     -11.782   2.764  -0.482  1.00  1.58           H  
ATOM   2306  N   HIS A 165     -11.351  -0.138   1.580  1.00  0.24           N  
ATOM   2307  CA  HIS A 165     -11.029   0.200   2.997  1.00  0.25           C  
ATOM   2308  C   HIS A 165      -9.687  -0.426   3.413  1.00  0.27           C  
ATOM   2309  O   HIS A 165      -8.687   0.254   3.537  1.00  0.36           O  
ATOM   2310  CB  HIS A 165     -12.156  -0.333   3.893  1.00  0.27           C  
ATOM   2311  CG  HIS A 165     -11.801  -0.151   5.344  1.00  0.38           C  
ATOM   2312  CD2 HIS A 165     -12.068   0.855   6.238  1.00  0.39           C  
ATOM   2313  ND1 HIS A 165     -11.074  -1.098   6.045  1.00  0.54           N  
ATOM   2314  CE1 HIS A 165     -10.928  -0.650   7.303  1.00  0.64           C  
ATOM   2315  NE2 HIS A 165     -11.516   0.538   7.476  1.00  0.56           N  
ATOM   2316  H   HIS A 165     -12.205  -0.571   1.367  1.00  0.21           H  
ATOM   2317  HA  HIS A 165     -10.969   1.273   3.103  1.00  0.25           H  
ATOM   2318  HB2 HIS A 165     -13.067   0.206   3.678  1.00  0.19           H  
ATOM   2319  HB3 HIS A 165     -12.307  -1.383   3.690  1.00  0.37           H  
ATOM   2320  HD1 HIS A 165     -10.727  -1.943   5.688  1.00  0.59           H  
ATOM   2321  HD2 HIS A 165     -12.621   1.755   6.016  1.00  0.30           H  
ATOM   2322  HE1 HIS A 165     -10.402  -1.185   8.078  1.00  0.77           H  
ATOM   2323  N   LEU A 166      -9.675  -1.709   3.662  1.00  0.20           N  
ATOM   2324  CA  LEU A 166      -8.423  -2.399   4.110  1.00  0.22           C  
ATOM   2325  C   LEU A 166      -7.206  -1.936   3.299  1.00  0.26           C  
ATOM   2326  O   LEU A 166      -6.140  -1.735   3.849  1.00  0.25           O  
ATOM   2327  CB  LEU A 166      -8.604  -3.913   3.951  1.00  0.19           C  
ATOM   2328  CG  LEU A 166      -7.560  -4.684   4.778  1.00  0.77           C  
ATOM   2329  CD1 LEU A 166      -6.165  -4.481   4.183  1.00  1.51           C  
ATOM   2330  CD2 LEU A 166      -7.572  -4.195   6.230  1.00  2.69           C  
ATOM   2331  H   LEU A 166     -10.502  -2.222   3.580  1.00  0.18           H  
ATOM   2332  HA  LEU A 166      -8.255  -2.170   5.149  1.00  0.24           H  
ATOM   2333  HB2 LEU A 166      -9.591  -4.185   4.290  1.00  0.50           H  
ATOM   2334  HB3 LEU A 166      -8.499  -4.178   2.910  1.00  0.38           H  
ATOM   2335  HG  LEU A 166      -7.801  -5.737   4.756  1.00  1.44           H  
ATOM   2336 HD11 LEU A 166      -6.255  -4.166   3.154  1.00  2.64           H  
ATOM   2337 HD12 LEU A 166      -5.639  -3.726   4.747  1.00  2.06           H  
ATOM   2338 HD13 LEU A 166      -5.616  -5.411   4.227  1.00  1.68           H  
ATOM   2339 HD21 LEU A 166      -8.530  -3.747   6.450  1.00  3.28           H  
ATOM   2340 HD22 LEU A 166      -7.405  -5.032   6.893  1.00  3.37           H  
ATOM   2341 HD23 LEU A 166      -6.791  -3.463   6.371  1.00  3.24           H  
ATOM   2342  N   ILE A 167      -7.332  -1.775   2.008  1.00  0.30           N  
ATOM   2343  CA  ILE A 167      -6.144  -1.338   1.218  1.00  0.34           C  
ATOM   2344  C   ILE A 167      -5.638  -0.010   1.777  1.00  0.32           C  
ATOM   2345  O   ILE A 167      -4.462   0.164   2.019  1.00  0.32           O  
ATOM   2346  CB  ILE A 167      -6.503  -1.163  -0.261  1.00  0.39           C  
ATOM   2347  CG1 ILE A 167      -6.958  -2.504  -0.837  1.00  0.50           C  
ATOM   2348  CG2 ILE A 167      -5.264  -0.679  -1.028  1.00  0.33           C  
ATOM   2349  CD1 ILE A 167      -7.590  -2.284  -2.213  1.00  0.50           C  
ATOM   2350  H   ILE A 167      -8.188  -1.947   1.567  1.00  0.30           H  
ATOM   2351  HA  ILE A 167      -5.371  -2.086   1.313  1.00  0.34           H  
ATOM   2352  HB  ILE A 167      -7.296  -0.436  -0.358  1.00  0.42           H  
ATOM   2353 HG12 ILE A 167      -6.107  -3.162  -0.932  1.00  0.48           H  
ATOM   2354 HG13 ILE A 167      -7.684  -2.950  -0.177  1.00  0.64           H  
ATOM   2355 HG21 ILE A 167      -4.423  -1.318  -0.796  1.00  1.43           H  
ATOM   2356 HG22 ILE A 167      -5.458  -0.715  -2.090  1.00  1.17           H  
ATOM   2357 HG23 ILE A 167      -5.032   0.336  -0.739  1.00  0.91           H  
ATOM   2358 HD11 ILE A 167      -6.870  -1.815  -2.868  1.00  0.98           H  
ATOM   2359 HD12 ILE A 167      -7.889  -3.235  -2.628  1.00  1.51           H  
ATOM   2360 HD13 ILE A 167      -8.455  -1.645  -2.115  1.00  0.85           H  
ATOM   2361  N   LEU A 168      -6.519   0.927   1.989  1.00  0.31           N  
ATOM   2362  CA  LEU A 168      -6.086   2.240   2.542  1.00  0.30           C  
ATOM   2363  C   LEU A 168      -5.538   2.032   3.956  1.00  0.26           C  
ATOM   2364  O   LEU A 168      -4.751   2.813   4.449  1.00  0.22           O  
ATOM   2365  CB  LEU A 168      -7.280   3.198   2.594  1.00  0.30           C  
ATOM   2366  CG  LEU A 168      -7.974   3.242   1.231  1.00  0.77           C  
ATOM   2367  CD1 LEU A 168      -9.480   3.412   1.433  1.00  2.11           C  
ATOM   2368  CD2 LEU A 168      -7.432   4.423   0.422  1.00  1.08           C  
ATOM   2369  H   LEU A 168      -7.465   0.765   1.793  1.00  0.33           H  
ATOM   2370  HA  LEU A 168      -5.313   2.659   1.914  1.00  0.31           H  
ATOM   2371  HB2 LEU A 168      -7.981   2.855   3.342  1.00  0.69           H  
ATOM   2372  HB3 LEU A 168      -6.936   4.188   2.853  1.00  0.54           H  
ATOM   2373  HG  LEU A 168      -7.784   2.323   0.697  1.00  2.09           H  
ATOM   2374 HD11 LEU A 168      -9.666   4.293   2.030  1.00  3.35           H  
ATOM   2375 HD12 LEU A 168      -9.963   3.520   0.473  1.00  1.53           H  
ATOM   2376 HD13 LEU A 168      -9.876   2.545   1.940  1.00  3.09           H  
ATOM   2377 HD21 LEU A 168      -6.354   4.412   0.449  1.00  2.09           H  
ATOM   2378 HD22 LEU A 168      -7.770   4.344  -0.600  1.00  1.48           H  
ATOM   2379 HD23 LEU A 168      -7.793   5.347   0.851  1.00  1.41           H  
ATOM   2380  N   ARG A 169      -5.956   0.982   4.612  1.00  0.27           N  
ATOM   2381  CA  ARG A 169      -5.466   0.721   5.995  1.00  0.24           C  
ATOM   2382  C   ARG A 169      -4.017   0.235   5.950  1.00  0.25           C  
ATOM   2383  O   ARG A 169      -3.245   0.487   6.855  1.00  0.24           O  
ATOM   2384  CB  ARG A 169      -6.338  -0.349   6.654  1.00  0.21           C  
ATOM   2385  CG  ARG A 169      -6.978   0.222   7.922  1.00  0.48           C  
ATOM   2386  CD  ARG A 169      -6.987  -0.847   9.015  1.00  1.44           C  
ATOM   2387  NE  ARG A 169      -5.918  -0.552  10.010  1.00  1.82           N  
ATOM   2388  CZ  ARG A 169      -6.195  -0.552  11.286  1.00  2.84           C  
ATOM   2389  NH1 ARG A 169      -6.544  -1.663  11.876  1.00  3.18           N1+
ATOM   2390  NH2 ARG A 169      -6.121   0.557  11.970  1.00  3.86           N  
ATOM   2391  H   ARG A 169      -6.594   0.367   4.196  1.00  0.31           H  
ATOM   2392  HA  ARG A 169      -5.521   1.632   6.572  1.00  0.24           H  
ATOM   2393  HB2 ARG A 169      -7.112  -0.657   5.966  1.00  0.15           H  
ATOM   2394  HB3 ARG A 169      -5.728  -1.200   6.914  1.00  0.25           H  
ATOM   2395  HG2 ARG A 169      -6.409   1.078   8.257  1.00  1.54           H  
ATOM   2396  HG3 ARG A 169      -7.991   0.525   7.708  1.00  1.83           H  
ATOM   2397  HD2 ARG A 169      -7.948  -0.848   9.508  1.00  2.41           H  
ATOM   2398  HD3 ARG A 169      -6.808  -1.816   8.572  1.00  2.01           H  
ATOM   2399  HE  ARG A 169      -5.005  -0.359   9.707  1.00  1.62           H  
ATOM   2400 HH11 ARG A 169      -6.598  -2.511  11.352  1.00  2.81           H  
ATOM   2401 HH12 ARG A 169      -6.759  -1.663  12.852  1.00  4.07           H  
ATOM   2402 HH21 ARG A 169      -5.852   1.407  11.517  1.00  4.02           H  
ATOM   2403 HH22 ARG A 169      -6.336   0.557  12.947  1.00  4.64           H  
ATOM   2404  N   SER A 170      -3.631  -0.448   4.905  1.00  0.28           N  
ATOM   2405  CA  SER A 170      -2.233  -0.924   4.822  1.00  0.29           C  
ATOM   2406  C   SER A 170      -1.365   0.254   4.414  1.00  0.29           C  
ATOM   2407  O   SER A 170      -0.344   0.521   4.996  1.00  0.31           O  
ATOM   2408  CB  SER A 170      -2.126  -2.032   3.776  1.00  0.30           C  
ATOM   2409  OG  SER A 170      -1.589  -3.199   4.384  1.00  0.66           O  
ATOM   2410  H   SER A 170      -4.250  -0.634   4.172  1.00  0.29           H  
ATOM   2411  HA  SER A 170      -1.915  -1.295   5.785  1.00  0.28           H  
ATOM   2412  HB2 SER A 170      -3.104  -2.255   3.383  1.00  0.41           H  
ATOM   2413  HB3 SER A 170      -1.482  -1.704   2.970  1.00  0.22           H  
ATOM   2414  HG  SER A 170      -2.114  -3.395   5.163  1.00  1.42           H  
ATOM   2415  N   PHE A 171      -1.774   0.981   3.423  1.00  0.27           N  
ATOM   2416  CA  PHE A 171      -0.969   2.148   2.995  1.00  0.26           C  
ATOM   2417  C   PHE A 171      -0.688   3.049   4.199  1.00  0.29           C  
ATOM   2418  O   PHE A 171       0.435   3.419   4.450  1.00  0.27           O  
ATOM   2419  CB  PHE A 171      -1.724   2.912   1.915  1.00  0.25           C  
ATOM   2420  CG  PHE A 171      -1.360   2.304   0.590  1.00  0.23           C  
ATOM   2421  CD1 PHE A 171      -1.680   0.967   0.329  1.00  0.37           C  
ATOM   2422  CD2 PHE A 171      -0.679   3.062  -0.362  1.00  0.49           C  
ATOM   2423  CE1 PHE A 171      -1.314   0.388  -0.890  1.00  0.32           C  
ATOM   2424  CE2 PHE A 171      -0.317   2.487  -1.583  1.00  0.53           C  
ATOM   2425  CZ  PHE A 171      -0.632   1.150  -1.848  1.00  0.23           C  
ATOM   2426  H   PHE A 171      -2.612   0.765   2.964  1.00  0.26           H  
ATOM   2427  HA  PHE A 171      -0.030   1.798   2.589  1.00  0.24           H  
ATOM   2428  HB2 PHE A 171      -2.789   2.825   2.081  1.00  0.27           H  
ATOM   2429  HB3 PHE A 171      -1.434   3.950   1.928  1.00  0.26           H  
ATOM   2430  HD1 PHE A 171      -2.206   0.382   1.070  1.00  0.66           H  
ATOM   2431  HD2 PHE A 171      -0.436   4.094  -0.156  1.00  0.74           H  
ATOM   2432  HE1 PHE A 171      -1.562  -0.644  -1.091  1.00  0.55           H  
ATOM   2433  HE2 PHE A 171       0.206   3.074  -2.319  1.00  0.83           H  
ATOM   2434  HZ  PHE A 171      -0.342   0.706  -2.788  1.00  0.24           H  
ATOM   2435  N   LYS A 172      -1.688   3.385   4.959  1.00  0.35           N  
ATOM   2436  CA  LYS A 172      -1.446   4.246   6.149  1.00  0.39           C  
ATOM   2437  C   LYS A 172      -0.411   3.578   7.065  1.00  0.36           C  
ATOM   2438  O   LYS A 172       0.669   4.094   7.280  1.00  0.30           O  
ATOM   2439  CB  LYS A 172      -2.756   4.444   6.914  1.00  0.53           C  
ATOM   2440  CG  LYS A 172      -2.814   5.870   7.463  1.00  1.22           C  
ATOM   2441  CD  LYS A 172      -3.613   6.759   6.507  1.00  0.93           C  
ATOM   2442  CE  LYS A 172      -3.255   8.225   6.760  1.00  1.48           C  
ATOM   2443  NZ  LYS A 172      -4.227   9.106   6.051  1.00  3.28           N1+
ATOM   2444  H   LYS A 172      -2.591   3.064   4.757  1.00  0.37           H  
ATOM   2445  HA  LYS A 172      -1.071   5.206   5.825  1.00  0.36           H  
ATOM   2446  HB2 LYS A 172      -3.589   4.278   6.246  1.00  0.06           H  
ATOM   2447  HB3 LYS A 172      -2.806   3.742   7.732  1.00  1.03           H  
ATOM   2448  HG2 LYS A 172      -3.292   5.862   8.432  1.00  1.89           H  
ATOM   2449  HG3 LYS A 172      -1.811   6.259   7.559  1.00  1.61           H  
ATOM   2450  HD2 LYS A 172      -3.372   6.498   5.486  1.00  0.98           H  
ATOM   2451  HD3 LYS A 172      -4.669   6.614   6.677  1.00  0.81           H  
ATOM   2452  HE2 LYS A 172      -3.295   8.427   7.819  1.00  2.11           H  
ATOM   2453  HE3 LYS A 172      -2.259   8.420   6.393  1.00  1.08           H  
ATOM   2454  HZ1 LYS A 172      -5.192   8.754   6.206  1.00  4.07           H  
ATOM   2455  HZ2 LYS A 172      -4.147  10.076   6.420  1.00  3.92           H  
ATOM   2456  HZ3 LYS A 172      -4.019   9.104   5.032  1.00  3.60           H  
ATOM   2457  N   GLU A 173      -0.734   2.436   7.612  1.00  0.44           N  
ATOM   2458  CA  GLU A 173       0.222   1.737   8.524  1.00  0.47           C  
ATOM   2459  C   GLU A 173       1.416   1.192   7.731  1.00  0.41           C  
ATOM   2460  O   GLU A 173       2.521   1.672   7.862  1.00  0.38           O  
ATOM   2461  CB  GLU A 173      -0.498   0.577   9.216  1.00  0.56           C  
ATOM   2462  CG  GLU A 173      -0.712   0.917  10.693  1.00  0.27           C  
ATOM   2463  CD  GLU A 173      -2.057   1.625  10.866  1.00  1.22           C  
ATOM   2464  OE1 GLU A 173      -3.072   0.993  10.621  1.00  2.12           O  
ATOM   2465  OE2 GLU A 173      -2.050   2.785  11.242  1.00  1.71           O1-
ATOM   2466  H   GLU A 173      -1.613   2.038   7.430  1.00  0.49           H  
ATOM   2467  HA  GLU A 173       0.578   2.431   9.271  1.00  0.48           H  
ATOM   2468  HB2 GLU A 173      -1.454   0.414   8.741  1.00  1.05           H  
ATOM   2469  HB3 GLU A 173       0.101  -0.317   9.138  1.00  0.97           H  
ATOM   2470  HG2 GLU A 173      -0.704   0.008  11.275  1.00  1.44           H  
ATOM   2471  HG3 GLU A 173       0.080   1.568  11.030  1.00  1.29           H  
ATOM   2472  N   PHE A 174       1.193   0.181   6.928  1.00  0.40           N  
ATOM   2473  CA  PHE A 174       2.291  -0.446   6.110  1.00  0.37           C  
ATOM   2474  C   PHE A 174       3.323   0.595   5.636  1.00  0.33           C  
ATOM   2475  O   PHE A 174       4.487   0.515   5.981  1.00  0.39           O  
ATOM   2476  CB  PHE A 174       1.668  -1.131   4.890  1.00  0.30           C  
ATOM   2477  CG  PHE A 174       2.595  -2.195   4.368  1.00  0.31           C  
ATOM   2478  CD1 PHE A 174       3.695  -1.835   3.587  1.00  0.92           C  
ATOM   2479  CD2 PHE A 174       2.351  -3.542   4.664  1.00  0.81           C  
ATOM   2480  CE1 PHE A 174       4.561  -2.822   3.100  1.00  0.91           C  
ATOM   2481  CE2 PHE A 174       3.216  -4.530   4.177  1.00  0.84           C  
ATOM   2482  CZ  PHE A 174       4.322  -4.170   3.396  1.00  0.36           C  
ATOM   2483  H   PHE A 174       0.289  -0.187   6.871  1.00  0.44           H  
ATOM   2484  HA  PHE A 174       2.794  -1.191   6.708  1.00  0.43           H  
ATOM   2485  HB2 PHE A 174       0.727  -1.580   5.173  1.00  0.26           H  
ATOM   2486  HB3 PHE A 174       1.495  -0.396   4.116  1.00  0.30           H  
ATOM   2487  HD1 PHE A 174       3.875  -0.795   3.359  1.00  1.53           H  
ATOM   2488  HD2 PHE A 174       1.496  -3.816   5.266  1.00  1.39           H  
ATOM   2489  HE1 PHE A 174       5.413  -2.544   2.496  1.00  1.50           H  
ATOM   2490  HE2 PHE A 174       3.032  -5.568   4.405  1.00  1.44           H  
ATOM   2491  HZ  PHE A 174       4.989  -4.932   3.021  1.00  0.39           H  
ATOM   2492  N   LEU A 175       2.923   1.568   4.853  1.00  0.25           N  
ATOM   2493  CA  LEU A 175       3.921   2.578   4.385  1.00  0.21           C  
ATOM   2494  C   LEU A 175       4.529   3.291   5.599  1.00  0.20           C  
ATOM   2495  O   LEU A 175       5.711   3.563   5.641  1.00  0.21           O  
ATOM   2496  CB  LEU A 175       3.254   3.619   3.479  1.00  0.18           C  
ATOM   2497  CG  LEU A 175       2.944   3.019   2.103  1.00  0.26           C  
ATOM   2498  CD1 LEU A 175       1.713   3.704   1.517  1.00  0.28           C  
ATOM   2499  CD2 LEU A 175       4.120   3.262   1.157  1.00  0.27           C  
ATOM   2500  H   LEU A 175       1.983   1.632   4.575  1.00  0.23           H  
ATOM   2501  HA  LEU A 175       4.706   2.077   3.837  1.00  0.20           H  
ATOM   2502  HB2 LEU A 175       2.346   3.961   3.936  1.00  0.26           H  
ATOM   2503  HB3 LEU A 175       3.917   4.452   3.358  1.00  0.09           H  
ATOM   2504  HG  LEU A 175       2.762   1.958   2.197  1.00  0.36           H  
ATOM   2505 HD11 LEU A 175       1.866   4.773   1.516  1.00  0.72           H  
ATOM   2506 HD12 LEU A 175       1.561   3.363   0.505  1.00  1.02           H  
ATOM   2507 HD13 LEU A 175       0.848   3.466   2.112  1.00  0.72           H  
ATOM   2508 HD21 LEU A 175       5.045   3.057   1.668  1.00  1.32           H  
ATOM   2509 HD22 LEU A 175       4.029   2.613   0.298  1.00  1.09           H  
ATOM   2510 HD23 LEU A 175       4.107   4.292   0.830  1.00  1.10           H  
ATOM   2511  N   GLN A 176       3.727   3.603   6.588  1.00  0.20           N  
ATOM   2512  CA  GLN A 176       4.262   4.305   7.797  1.00  0.20           C  
ATOM   2513  C   GLN A 176       5.516   3.587   8.311  1.00  0.28           C  
ATOM   2514  O   GLN A 176       6.563   4.185   8.472  1.00  0.52           O  
ATOM   2515  CB  GLN A 176       3.195   4.318   8.896  1.00  0.26           C  
ATOM   2516  CG  GLN A 176       2.709   5.751   9.122  1.00  0.22           C  
ATOM   2517  CD  GLN A 176       2.025   5.851  10.486  1.00  0.36           C  
ATOM   2518  NE2 GLN A 176       2.029   6.989  11.124  1.00  1.01           N  
ATOM   2519  OE1 GLN A 176       1.480   4.881  10.977  1.00  1.22           O  
ATOM   2520  H   GLN A 176       2.772   3.381   6.534  1.00  0.20           H  
ATOM   2521  HA  GLN A 176       4.516   5.321   7.536  1.00  0.13           H  
ATOM   2522  HB2 GLN A 176       2.362   3.700   8.596  1.00  0.38           H  
ATOM   2523  HB3 GLN A 176       3.617   3.935   9.813  1.00  0.29           H  
ATOM   2524  HG2 GLN A 176       3.553   6.426   9.091  1.00  0.13           H  
ATOM   2525  HG3 GLN A 176       2.006   6.020   8.348  1.00  0.38           H  
ATOM   2526 HE21 GLN A 176       2.466   7.771  10.727  1.00  1.80           H  
ATOM   2527 HE22 GLN A 176       1.595   7.061  11.999  1.00  0.99           H  
ATOM   2528  N   SER A 177       5.424   2.310   8.568  1.00  0.29           N  
ATOM   2529  CA  SER A 177       6.614   1.565   9.062  1.00  0.34           C  
ATOM   2530  C   SER A 177       7.729   1.670   8.023  1.00  0.23           C  
ATOM   2531  O   SER A 177       8.896   1.710   8.354  1.00  0.27           O  
ATOM   2532  CB  SER A 177       6.249   0.097   9.279  1.00  0.46           C  
ATOM   2533  OG  SER A 177       5.427  -0.347   8.209  1.00  0.99           O  
ATOM   2534  H   SER A 177       4.579   1.842   8.432  1.00  0.43           H  
ATOM   2535  HA  SER A 177       6.947   1.997   9.995  1.00  0.42           H  
ATOM   2536  HB2 SER A 177       7.146  -0.499   9.308  1.00  0.37           H  
ATOM   2537  HB3 SER A 177       5.721  -0.007  10.219  1.00  0.53           H  
ATOM   2538  HG  SER A 177       4.913  -1.096   8.521  1.00  0.76           H  
ATOM   2539  N   SER A 178       7.377   1.724   6.767  1.00  0.14           N  
ATOM   2540  CA  SER A 178       8.419   1.837   5.707  1.00  0.13           C  
ATOM   2541  C   SER A 178       9.228   3.117   5.927  1.00  0.23           C  
ATOM   2542  O   SER A 178      10.416   3.164   5.681  1.00  0.30           O  
ATOM   2543  CB  SER A 178       7.745   1.891   4.335  1.00  0.14           C  
ATOM   2544  OG  SER A 178       8.707   1.605   3.328  1.00  0.90           O  
ATOM   2545  H   SER A 178       6.427   1.694   6.521  1.00  0.18           H  
ATOM   2546  HA  SER A 178       9.076   0.981   5.752  1.00  0.16           H  
ATOM   2547  HB2 SER A 178       6.957   1.159   4.289  1.00  0.87           H  
ATOM   2548  HB3 SER A 178       7.329   2.876   4.178  1.00  0.65           H  
ATOM   2549  HG  SER A 178       8.413   2.014   2.512  1.00  0.92           H  
ATOM   2550  N   LEU A 179       8.589   4.158   6.389  1.00  0.26           N  
ATOM   2551  CA  LEU A 179       9.314   5.439   6.626  1.00  0.39           C  
ATOM   2552  C   LEU A 179      10.260   5.283   7.821  1.00  0.49           C  
ATOM   2553  O   LEU A 179      11.419   5.639   7.757  1.00  0.65           O  
ATOM   2554  CB  LEU A 179       8.302   6.548   6.923  1.00  0.40           C  
ATOM   2555  CG  LEU A 179       7.655   7.013   5.618  1.00  0.50           C  
ATOM   2556  CD1 LEU A 179       6.336   6.267   5.405  1.00  0.43           C  
ATOM   2557  CD2 LEU A 179       7.382   8.517   5.694  1.00  0.86           C  
ATOM   2558  H   LEU A 179       7.631   4.098   6.578  1.00  0.23           H  
ATOM   2559  HA  LEU A 179       9.885   5.700   5.746  1.00  0.41           H  
ATOM   2560  HB2 LEU A 179       7.540   6.169   7.589  1.00  0.41           H  
ATOM   2561  HB3 LEU A 179       8.807   7.381   7.388  1.00  0.70           H  
ATOM   2562  HG  LEU A 179       8.321   6.807   4.792  1.00  0.76           H  
ATOM   2563 HD11 LEU A 179       5.943   5.952   6.360  1.00  1.31           H  
ATOM   2564 HD12 LEU A 179       5.626   6.922   4.921  1.00  0.77           H  
ATOM   2565 HD13 LEU A 179       6.509   5.402   4.783  1.00  1.22           H  
ATOM   2566 HD21 LEU A 179       8.223   9.011   6.157  1.00  0.16           H  
ATOM   2567 HD22 LEU A 179       7.238   8.908   4.698  1.00  1.78           H  
ATOM   2568 HD23 LEU A 179       6.492   8.692   6.282  1.00  1.74           H  
ATOM   2569  N   ARG A 180       9.774   4.758   8.914  1.00  0.44           N  
ATOM   2570  CA  ARG A 180      10.647   4.589  10.113  1.00  0.55           C  
ATOM   2571  C   ARG A 180      11.671   3.472   9.869  1.00  0.48           C  
ATOM   2572  O   ARG A 180      12.617   3.316  10.617  1.00  0.51           O  
ATOM   2573  CB  ARG A 180       9.786   4.235  11.328  1.00  0.58           C  
ATOM   2574  CG  ARG A 180       9.967   5.301  12.413  1.00  1.51           C  
ATOM   2575  CD  ARG A 180       8.597   5.734  12.939  1.00  1.24           C  
ATOM   2576  NE  ARG A 180       8.576   7.214  13.100  1.00  0.87           N  
ATOM   2577  CZ  ARG A 180       7.609   7.913  12.574  1.00  2.31           C  
ATOM   2578  NH1 ARG A 180       7.567   8.102  11.284  1.00  2.70           N1+
ATOM   2579  NH2 ARG A 180       6.684   8.423  13.339  1.00  3.72           N  
ATOM   2580  H   ARG A 180       8.832   4.480   8.949  1.00  0.38           H  
ATOM   2581  HA  ARG A 180      11.171   5.514  10.304  1.00  0.71           H  
ATOM   2582  HB2 ARG A 180       8.748   4.193  11.032  1.00  1.03           H  
ATOM   2583  HB3 ARG A 180      10.089   3.274  11.716  1.00  0.61           H  
ATOM   2584  HG2 ARG A 180      10.552   4.893  13.223  1.00  2.11           H  
ATOM   2585  HG3 ARG A 180      10.476   6.157  11.995  1.00  2.10           H  
ATOM   2586  HD2 ARG A 180       7.832   5.437  12.237  1.00  1.64           H  
ATOM   2587  HD3 ARG A 180       8.413   5.265  13.893  1.00  2.17           H  
ATOM   2588  HE  ARG A 180       9.289   7.663  13.602  1.00  1.19           H  
ATOM   2589 HH11 ARG A 180       8.276   7.710  10.697  1.00  2.32           H  
ATOM   2590 HH12 ARG A 180       6.824   8.637  10.881  1.00  3.80           H  
ATOM   2591 HH21 ARG A 180       6.717   8.279  14.328  1.00  3.90           H  
ATOM   2592 HH22 ARG A 180       5.943   8.960  12.936  1.00  4.79           H  
ATOM   2593  N   ALA A 181      11.501   2.696   8.831  1.00  0.47           N  
ATOM   2594  CA  ALA A 181      12.474   1.603   8.557  1.00  0.46           C  
ATOM   2595  C   ALA A 181      13.627   2.164   7.731  1.00  0.52           C  
ATOM   2596  O   ALA A 181      14.779   1.855   7.959  1.00  0.54           O  
ATOM   2597  CB  ALA A 181      11.781   0.483   7.776  1.00  0.45           C  
ATOM   2598  H   ALA A 181      10.743   2.836   8.230  1.00  0.51           H  
ATOM   2599  HA  ALA A 181      12.854   1.213   9.490  1.00  0.48           H  
ATOM   2600  HB1 ALA A 181      10.765   0.376   8.125  1.00  1.24           H  
ATOM   2601  HB2 ALA A 181      11.777   0.727   6.723  1.00  1.22           H  
ATOM   2602  HB3 ALA A 181      12.313  -0.444   7.928  1.00  0.67           H  
ATOM   2603  N   LEU A 182      13.325   2.997   6.776  1.00  0.58           N  
ATOM   2604  CA  LEU A 182      14.403   3.588   5.943  1.00  0.67           C  
ATOM   2605  C   LEU A 182      15.136   4.652   6.761  1.00  0.66           C  
ATOM   2606  O   LEU A 182      16.280   4.967   6.506  1.00  0.67           O  
ATOM   2607  CB  LEU A 182      13.797   4.224   4.691  1.00  0.81           C  
ATOM   2608  CG  LEU A 182      13.998   3.286   3.499  1.00  1.01           C  
ATOM   2609  CD1 LEU A 182      12.641   2.770   3.020  1.00  0.96           C  
ATOM   2610  CD2 LEU A 182      14.685   4.046   2.362  1.00  1.31           C  
ATOM   2611  H   LEU A 182      12.389   3.240   6.613  1.00  0.59           H  
ATOM   2612  HA  LEU A 182      15.095   2.813   5.656  1.00  0.65           H  
ATOM   2613  HB2 LEU A 182      12.741   4.390   4.848  1.00  0.74           H  
ATOM   2614  HB3 LEU A 182      14.286   5.166   4.493  1.00  0.86           H  
ATOM   2615  HG  LEU A 182      14.613   2.451   3.799  1.00  1.34           H  
ATOM   2616 HD11 LEU A 182      11.908   3.559   3.098  1.00  1.09           H  
ATOM   2617 HD12 LEU A 182      12.720   2.452   1.991  1.00  1.13           H  
ATOM   2618 HD13 LEU A 182      12.338   1.935   3.633  1.00  2.05           H  
ATOM   2619 HD21 LEU A 182      14.221   5.014   2.244  1.00  2.16           H  
ATOM   2620 HD22 LEU A 182      15.731   4.175   2.597  1.00  2.05           H  
ATOM   2621 HD23 LEU A 182      14.588   3.486   1.445  1.00  0.96           H  
ATOM   2622  N   ARG A 183      14.482   5.203   7.749  1.00  0.64           N  
ATOM   2623  CA  ARG A 183      15.138   6.240   8.591  1.00  0.64           C  
ATOM   2624  C   ARG A 183      15.981   5.556   9.668  1.00  0.53           C  
ATOM   2625  O   ARG A 183      17.027   6.042  10.053  1.00  0.47           O  
ATOM   2626  CB  ARG A 183      14.067   7.105   9.257  1.00  0.67           C  
ATOM   2627  CG  ARG A 183      14.467   8.579   9.158  1.00  0.75           C  
ATOM   2628  CD  ARG A 183      13.607   9.408  10.114  1.00  0.67           C  
ATOM   2629  NE  ARG A 183      12.236   9.551   9.551  1.00  0.57           N  
ATOM   2630  CZ  ARG A 183      11.794  10.727   9.195  1.00  0.74           C  
ATOM   2631  NH1 ARG A 183      12.609  11.597   8.665  1.00  1.85           N1+
ATOM   2632  NH2 ARG A 183      10.538  11.033   9.371  1.00  1.09           N  
ATOM   2633  H   ARG A 183      13.562   4.931   7.939  1.00  0.63           H  
ATOM   2634  HA  ARG A 183      15.771   6.860   7.974  1.00  0.69           H  
ATOM   2635  HB2 ARG A 183      13.120   6.953   8.759  1.00  0.95           H  
ATOM   2636  HB3 ARG A 183      13.976   6.828  10.297  1.00  0.66           H  
ATOM   2637  HG2 ARG A 183      15.509   8.687   9.424  1.00  0.98           H  
ATOM   2638  HG3 ARG A 183      14.315   8.926   8.147  1.00  1.50           H  
ATOM   2639  HD2 ARG A 183      13.554   8.912  11.072  1.00  1.73           H  
ATOM   2640  HD3 ARG A 183      14.050  10.386  10.240  1.00  1.40           H  
ATOM   2641  HE  ARG A 183      11.662   8.763   9.449  1.00  1.69           H  
ATOM   2642 HH11 ARG A 183      13.572  11.364   8.531  1.00  2.48           H  
ATOM   2643 HH12 ARG A 183      12.271  12.498   8.392  1.00  2.26           H  
ATOM   2644 HH21 ARG A 183       9.914  10.367   9.777  1.00  1.69           H  
ATOM   2645 HH22 ARG A 183      10.200  11.934   9.098  1.00  1.47           H  
ATOM   2646  N   GLN A 184      15.540   4.427  10.154  1.00  0.52           N  
ATOM   2647  CA  GLN A 184      16.322   3.713  11.201  1.00  0.42           C  
ATOM   2648  C   GLN A 184      17.487   2.975  10.543  1.00  0.38           C  
ATOM   2649  O   GLN A 184      18.498   2.711  11.162  1.00  0.33           O  
ATOM   2650  CB  GLN A 184      15.419   2.703  11.913  1.00  0.51           C  
ATOM   2651  CG  GLN A 184      14.574   3.424  12.966  1.00  0.11           C  
ATOM   2652  CD  GLN A 184      15.390   3.592  14.250  1.00  0.95           C  
ATOM   2653  NE2 GLN A 184      14.938   3.085  15.365  1.00  0.53           N  
ATOM   2654  OE1 GLN A 184      16.447   4.189  14.239  1.00  2.28           O  
ATOM   2655  H   GLN A 184      14.696   4.047   9.829  1.00  0.58           H  
ATOM   2656  HA  GLN A 184      16.703   4.426  11.917  1.00  0.35           H  
ATOM   2657  HB2 GLN A 184      14.770   2.229  11.191  1.00  0.80           H  
ATOM   2658  HB3 GLN A 184      16.029   1.955  12.395  1.00  0.71           H  
ATOM   2659  HG2 GLN A 184      14.288   4.397  12.591  1.00  0.75           H  
ATOM   2660  HG3 GLN A 184      13.689   2.845  13.176  1.00  0.81           H  
ATOM   2661 HE21 GLN A 184      14.084   2.604  15.375  1.00  1.01           H  
ATOM   2662 HE22 GLN A 184      15.454   3.185  16.192  1.00  1.03           H  
ATOM   2663  N   MET A 185      17.352   2.640   9.288  1.00  0.48           N  
ATOM   2664  CA  MET A 185      18.452   1.919   8.589  1.00  0.49           C  
ATOM   2665  C   MET A 185      19.738   2.745   8.678  1.00  1.20           C  
ATOM   2666  O   MET A 185      20.771   2.244   8.266  1.00  2.43           O  
ATOM   2667  CB  MET A 185      18.075   1.713   7.119  1.00  1.51           C  
ATOM   2668  CG  MET A 185      17.235   0.441   6.981  1.00  0.45           C  
ATOM   2669  SD  MET A 185      16.378   0.454   5.387  1.00  1.51           S  
ATOM   2670  CE  MET A 185      15.102  -0.762   5.796  1.00  0.87           C  
ATOM   2671  OXT MET A 185      19.667   3.865   9.158  1.00  1.59           O1-
ATOM   2672  H   MET A 185      16.529   2.862   8.806  1.00  0.58           H  
ATOM   2673  HA  MET A 185      18.606   0.961   9.060  1.00  1.04           H  
ATOM   2674  HB2 MET A 185      17.506   2.562   6.771  1.00  2.67           H  
ATOM   2675  HB3 MET A 185      18.973   1.614   6.528  1.00  2.49           H  
ATOM   2676  HG2 MET A 185      17.880  -0.424   7.037  1.00  1.27           H  
ATOM   2677  HG3 MET A 185      16.508   0.401   7.780  1.00  0.86           H  
ATOM   2678  HE1 MET A 185      15.539  -1.560   6.380  1.00  0.56           H  
ATOM   2679  HE2 MET A 185      14.316  -0.283   6.364  1.00  1.48           H  
ATOM   2680  HE3 MET A 185      14.686  -1.170   4.888  1.00  1.31           H  
TER   
END
