# Supplementary material for: The mechanism study of quercetin isolated from Zanthoxylum bungeanum maxim. inhibiting ferroptosis and alleviating MAFLD through p38 MAPK/ERK signaling pathway based on lipidomics and transcriptomics
Source: Front Pharmacol. 2025 Mar 31;16:1517291. doi: 10.3389/fphar.2025.1517291 (PMC11994740; doi:10.3389/fphar.2025.1517291)
Supplement: Supplementary file 1 [file DataSheet1.zip › Raw data/Molecular docking/Molecular docking/Kokusaginin.mol2]

@<TRIPOS>MOLECULE
Unnamed
32 34 1 0 0
SMALL
USER_CHARGES


@<TRIPOS>ATOM
      1 O          -3.4001   -1.3167   -0.2165 O.2       1     ****    0.0000
      2 O          -1.0825    2.6336   -0.0858 O.3       1     ****    0.0000
      3 O           3.4762    1.1784   -0.2822 O.3       1     ****    0.0000
      4 O           3.4379   -1.6836   -0.4225 O.3       1     ****    0.0000
      5 N          -1.1856   -1.4654   -0.2851 N.ar      1     ****    0.0000
      6 C          -0.0537    0.5206   -0.2167 C.ar      1     ****    0.0000
      7 C          -0.0947   -0.8220   -0.2833 C.ar      1     ****    0.0000
      8 C          -1.1862    1.2633   -0.1509 C.ar      1     ****    0.0000
      9 C          -2.3101    0.5197   -0.1565 C.ar      1     ****    0.0000
     10 C          -2.2707   -0.8235   -0.2233 C.ar      1     ****    0.0000
     11 C           1.1672    1.0839   -0.2184 C.ar      1     ****    0.0000
     12 C           1.0549   -1.5144   -0.3532 C.ar      1     ****    0.0000
     13 C           2.3326    0.4058   -0.2710 C.ar      1     ****    0.0000
     14 C           2.2786   -0.9467   -0.3655 C.ar      1     ****    0.0000
     15 C          -3.6239    0.7893   -0.1071 C.ar      1     ****    0.0000
     16 C          -4.2207   -0.4068   -0.1492 C.ar      1     ****    0.0000
     17 C          -2.2248    3.4472   -0.0117 C.3       1     ****    0.0000
     18 C           4.6802    0.6843   -0.8186 C.3       1     ****    0.0000
     19 C           3.3883   -3.0893   -0.3497 C.3       1     ****    0.0000
     20 H           1.2547    2.1833   -0.1697 H         1     ****    0.0000
     21 H           0.9608   -2.6111   -0.4065 H         1     ****    0.0000
     22 H          -4.1587    1.7407   -0.0455 H         1     ****    0.0000
     23 H          -5.2815   -0.6817   -0.1332 H         1     ****    0.0000
     24 H          -1.8807    4.5051    0.0323 H         1     ****    0.0000
     25 H          -2.8387    3.3337   -0.9322 H         1     ****    0.0000
     26 H          -2.7857    3.2391    0.9259 H         1     ****    0.0000
     27 H           5.3762    1.5460   -0.9311 H         1     ****    0.0000
     28 H           5.1618   -0.0303   -0.1165 H         1     ****    0.0000
     29 H           4.5077    0.2491   -1.8279 H         1     ****    0.0000
     30 H           4.4366   -3.4640   -0.3594 H         1     ****    0.0000
     31 H           2.9157   -3.4129    0.6044 H         1     ****    0.0000
     32 H           2.8698   -3.5078   -1.2409 H         1     ****    0.0000
@<TRIPOS>BOND
     1     1    10     1
     2     1    16     1
     3     2     8     1
     4     2    17     1
     5     3    13     1
     6     3    18     1
     7     4    14     1
     8     4    19     1
     9     5     7     1
    10     5    10     2
    11     6     7     1
    12     6     8     1
    13     6    11     2
    14     7    12     2
    15     8     9     2
    16     9    10     1
    17     9    15     1
    18    11    13     1
    19    11    20     1
    20    12    14     1
    21    12    21     1
    22    13    14     2
    23    15    16     2
    24    15    22     1
    25    16    23     1
    26    17    24     1
    27    17    25     1
    28    17    26     1
    29    18    27     1
    30    18    28     1
    31    18    29     1
    32    19    30     1
    33    19    31     1
    34    19    32     1
