# Supplementary material for: The mechanism study of quercetin isolated from Zanthoxylum bungeanum maxim. inhibiting ferroptosis and alleviating MAFLD through p38 MAPK/ERK signaling pathway based on lipidomics and transcriptomics
Source: Front Pharmacol. 2025 Mar 31;16:1517291. doi: 10.3389/fphar.2025.1517291 (PMC11994740; doi:10.3389/fphar.2025.1517291)
Supplement: Supplementary file 1 [file DataSheet1.zip › Raw data/Molecular docking/Molecular docking/PPARG 4r06.pdb]

ATOM      1  N   PRO A 206      -9.027  -1.039  23.734  1.00106.23           N  
ANISOU    1  N   PRO A 206    11239  15005  14118     36    797   1499       N  
ATOM      2  CA  PRO A 206      -8.776  -1.118  25.171  1.00112.28           C  
ANISOU    2  CA  PRO A 206    12033  15756  14872    119    868   1507       C  
ATOM      3  C   PRO A 206      -8.437   0.264  25.720  1.00119.58           C  
ANISOU    3  C   PRO A 206    13025  16662  15749    264    889   1487       C  
ATOM      4  O   PRO A 206      -9.044   1.264  25.326  1.00120.92           O  
ANISOU    4  O   PRO A 206    13167  16879  15900    328    870   1513       O  
ATOM      5  CB  PRO A 206      -7.641  -2.097  25.456  1.00104.36           C  
ANISOU    5  CB  PRO A 206    11108  14664  13880     47    875   1444       C  
ATOM      6  N   GLU A 207      -7.452   0.322  26.615  1.00114.89           N  
ANISOU    6  N   GLU A 207    12523  15997  15134    318    927   1437       N  
ATOM      7  CA  GLU A 207      -6.889   1.602  27.037  1.00107.36           C  
ANISOU    7  CA  GLU A 207    11653  15005  14136    443    940   1399       C  
ATOM      8  C   GLU A 207      -6.053   2.170  25.888  1.00 88.90           C  
ANISOU    8  C   GLU A 207     9397  12602  11781    399    879   1325       C  
ATOM      9  O   GLU A 207      -5.645   3.341  25.898  1.00 79.14           O  
ANISOU    9  O   GLU A 207     8228  11335  10508    486    874   1293       O  
ATOM     10  CB  GLU A 207      -6.059   1.447  28.313  1.00115.36           C  
ANISOU   10  CB  GLU A 207    12739  15960  15133    509    997   1364       C  
ATOM     11  CG  GLU A 207      -6.846   0.910  29.509  1.00126.90           C  
ANISOU   11  CG  GLU A 207    14127  17484  16606    557   1062   1437       C  
ATOM     12  CD  GLU A 207      -8.062   1.762  29.863  1.00138.18           C  
ANISOU   12  CD  GLU A 207    15472  19010  18021    664   1086   1516       C  
ATOM     13  OE1 GLU A 207      -9.143   1.541  29.272  1.00142.12           O  
ANISOU   13  OE1 GLU A 207    15867  19590  18543    616   1066   1578       O  
ATOM     14  OE2 GLU A 207      -7.940   2.646  30.741  1.00140.66           O1-
ANISOU   14  OE2 GLU A 207    15822  19322  18302    798   1123   1514       O1-
ATOM     15  N   SER A 208      -5.817   1.315  24.895  1.00 78.99           N  
ANISOU   15  N   SER A 208     8134  11326  10554    261    832   1299       N  
ATOM     16  CA  SER A 208      -5.298   1.726  23.607  1.00 72.78           C  
ANISOU   16  CA  SER A 208     7398  10498   9756    198    768   1245       C  
ATOM     17  C   SER A 208      -6.126   2.876  23.082  1.00 67.59           C  
ANISOU   17  C   SER A 208     6706   9898   9078    265    744   1288       C  
ATOM     18  O   SER A 208      -5.591   3.799  22.487  1.00 66.90           O  
ANISOU   18  O   SER A 208     6692   9768   8959    288    713   1242       O  
ATOM     19  CB  SER A 208      -5.377   0.576  22.606  1.00 79.57           C  
ANISOU   19  CB  SER A 208     8215  11362  10655     44    722   1240       C  
ATOM     20  OG  SER A 208      -4.464  -0.450  22.940  1.00 91.70           O  
ANISOU   20  OG  SER A 208     9800  12833  12208    -25    733   1187       O  
ATOM     21  N   ALA A 209      -7.435   2.806  23.301  1.00 66.84           N  
ANISOU   21  N   ALA A 209     6498   9899   8998    296    759   1375       N  
ATOM     22  CA  ALA A 209      -8.344   3.841  22.825  1.00 69.10           C  
ANISOU   22  CA  ALA A 209     6740  10250   9266    363    734   1420       C  
ATOM     23  C   ALA A 209      -7.982   5.193  23.422  1.00 64.84           C  
ANISOU   23  C   ALA A 209     6276   9681   8678    505    755   1400       C  
ATOM     24  O   ALA A 209      -7.950   6.205  22.707  1.00 54.56           O  
ANISOU   24  O   ALA A 209     5015   8369   7348    538    715   1384       O  
ATOM     25  CB  ALA A 209      -9.793   3.482  23.149  1.00 71.06           C  
ANISOU   25  CB  ALA A 209     6849  10610   9539    380    754   1513       C  
ATOM     26  N   ASP A 210      -7.709   5.199  24.729  1.00 61.87           N  
ANISOU   26  N   ASP A 210     5922   9291   8293    588    817   1400       N  
ATOM     27  CA  ASP A 210      -7.314   6.417  25.427  1.00 63.28           C  
ANISOU   27  CA  ASP A 210     6175   9440   8430    726    842   1378       C  
ATOM     28  C   ASP A 210      -6.023   6.950  24.828  1.00 56.80           C  
ANISOU   28  C   ASP A 210     5482   8516   7584    702    809   1287       C  
ATOM     29  O   ASP A 210      -5.886   8.151  24.586  1.00 61.59           O  
ANISOU   29  O   ASP A 210     6143   9103   8154    776    791   1270       O  
ATOM     30  CB  ASP A 210      -7.106   6.161  26.926  1.00 68.93           C  
ANISOU   30  CB  ASP A 210     6898  10149   9142    806    914   1385       C  
ATOM     31  CG  ASP A 210      -8.389   5.744  27.645  1.00 76.35           C  
ANISOU   31  CG  ASP A 210     7714  11193  10101    844    955   1477       C  
ATOM     32  OD1 ASP A 210      -9.334   6.562  27.730  1.00 75.47           O  
ANISOU   32  OD1 ASP A 210     7546  11154   9974    934    956   1531       O  
ATOM     33  OD2 ASP A 210      -8.440   4.601  28.144  1.00 73.88           O1-
ANISOU   33  OD2 ASP A 210     7364  10890   9818    785    988   1495       O1-
ATOM     34  N   LEU A 211      -5.079   6.047  24.596  1.00 51.26           N  
ANISOU   34  N   LEU A 211     4828   7749   6901    597    802   1227       N  
ATOM     35  CA  LEU A 211      -3.798   6.417  23.992  1.00 56.16           C  
ANISOU   35  CA  LEU A 211     5566   8273   7501    557    772   1134       C  
ATOM     36  C   LEU A 211      -3.955   7.008  22.579  1.00 60.96           C  
ANISOU   36  C   LEU A 211     6184   8882   8095    506    706   1126       C  
ATOM     37  O   LEU A 211      -3.201   7.884  22.196  1.00 58.50           O  
ANISOU   37  O   LEU A 211     5966   8510   7751    528    687   1070       O  
ATOM     38  CB  LEU A 211      -2.842   5.222  23.980  1.00 56.46           C  
ANISOU   38  CB  LEU A 211     5639   8250   7563    448    773   1072       C  
ATOM     39  CG  LEU A 211      -2.442   4.639  25.344  1.00 57.29           C  
ANISOU   39  CG  LEU A 211     5759   8334   7675    495    834   1063       C  
ATOM     40  CD1 LEU A 211      -1.922   3.223  25.201  1.00 58.29           C  
ANISOU   40  CD1 LEU A 211     5885   8428   7836    371    828   1029       C  
ATOM     41  CD2 LEU A 211      -1.405   5.506  26.052  1.00 57.61           C  
ANISOU   41  CD2 LEU A 211     5909   8300   7679    592    861    995       C  
ATOM     42  N   ARG A 212      -4.925   6.522  21.807  1.00 62.50           N  
ANISOU   42  N   ARG A 212     6285   9146   8315    437    673   1182       N  
ATOM     43  CA  ARG A 212      -5.153   7.035  20.463  1.00 61.12           C  
ANISOU   43  CA  ARG A 212     6115   8979   8128    390    609   1180       C  
ATOM     44  C   ARG A 212      -5.731   8.424  20.557  1.00 61.43           C  
ANISOU   44  C   ARG A 212     6162   9048   8130    517    606   1214       C  
ATOM     45  O   ARG A 212      -5.355   9.325  19.796  1.00 54.83           O  
ANISOU   45  O   ARG A 212     5399   8172   7261    524    568   1181       O  
ATOM     46  CB  ARG A 212      -6.117   6.142  19.677  1.00 60.40           C  
ANISOU   46  CB  ARG A 212     5915   8960   8075    292    575   1233       C  
ATOM     47  CG  ARG A 212      -5.586   4.759  19.388  1.00 66.38           C  
ANISOU   47  CG  ARG A 212     6663   9687   8870    155    566   1199       C  
ATOM     48  CD  ARG A 212      -4.148   4.828  18.937  1.00 74.18           C  
ANISOU   48  CD  ARG A 212     7772  10574   9840    100    547   1101       C  
ATOM     49  NE  ARG A 212      -4.003   5.323  17.570  1.00 76.42           N  
ANISOU   49  NE  ARG A 212     8090  10841  10106     42    484   1074       N  
ATOM     50  CZ  ARG A 212      -2.926   5.963  17.122  1.00 70.15           C  
ANISOU   50  CZ  ARG A 212     7408   9969   9279     34    467    998       C  
ATOM     51  NH1 ARG A 212      -1.912   6.209  17.943  1.00 60.10           N1+
ANISOU   51  NH1 ARG A 212     6219   8627   7988     82    506    939       N1+
ATOM     52  NH2 ARG A 212      -2.869   6.372  15.862  1.00 73.01           N  
ANISOU   52  NH2 ARG A 212     7796  10320   9623    -22    411    980       N  
ATOM     53  N   ALA A 213      -6.669   8.582  21.486  1.00 59.87           N  
ANISOU   53  N   ALA A 213     5889   8922   7936    615    645   1282       N  
ATOM     54  CA  ALA A 213      -7.283   9.874  21.738  1.00 56.50           C  
ANISOU   54  CA  ALA A 213     5464   8531   7474    749    646   1318       C  
ATOM     55  C   ALA A 213      -6.208  10.889  22.117  1.00 54.88           C  
ANISOU   55  C   ALA A 213     5387   8237   7227    826    659   1253       C  
ATOM     56  O   ALA A 213      -6.259  12.051  21.710  1.00 49.05           O  
ANISOU   56  O   ALA A 213     4699   7486   6453    890    631   1249       O  
ATOM     57  CB  ALA A 213      -8.330   9.759  22.841  1.00 51.92           C  
ANISOU   57  CB  ALA A 213     4783   8038   6905    841    695   1393       C  
ATOM     58  N   LEU A 214      -5.216  10.444  22.881  1.00 61.57           N  
ANISOU   58  N   LEU A 214     6292   9021   8080    819    700   1201       N  
ATOM     59  CA  LEU A 214      -4.190  11.360  23.344  1.00 55.94           C  
ANISOU   59  CA  LEU A 214     5696   8227   7331    895    716   1137       C  
ATOM     60  C   LEU A 214      -3.338  11.799  22.168  1.00 53.17           C  
ANISOU   60  C   LEU A 214     5439   7802   6960    821    666   1070       C  
ATOM     61  O   LEU A 214      -3.001  12.984  22.042  1.00 53.85           O  
ANISOU   61  O   LEU A 214     5604   7849   7008    890    654   1044       O  
ATOM     62  CB  LEU A 214      -3.306  10.714  24.403  1.00 50.96           C  
ANISOU   62  CB  LEU A 214     5103   7546   6712    900    769   1091       C  
ATOM     63  CG  LEU A 214      -2.158  11.617  24.878  1.00 46.70           C  
ANISOU   63  CG  LEU A 214     4688   6918   6139    973    786   1016       C  
ATOM     64  CD1 LEU A 214      -2.724  12.963  25.367  1.00 42.74           C  
ANISOU   64  CD1 LEU A 214     4194   6443   5602   1124    795   1053       C  
ATOM     65  CD2 LEU A 214      -1.357  10.932  25.991  1.00 50.31           C  
ANISOU   65  CD2 LEU A 214     5175   7333   6609    985    838    972       C  
ATOM     66  N   ALA A 215      -2.985  10.832  21.325  1.00 47.12           N  
ANISOU   66  N   ALA A 215     4665   7019   6220    679    637   1041       N  
ATOM     67  CA  ALA A 215      -2.231  11.090  20.095  1.00 50.71           C  
ANISOU   67  CA  ALA A 215     5197   7412   6657    590    586    980       C  
ATOM     68  C   ALA A 215      -2.982  12.078  19.224  1.00 49.84           C  
ANISOU   68  C   ALA A 215     5081   7337   6520    622    540   1021       C  
ATOM     69  O   ALA A 215      -2.397  13.015  18.672  1.00 47.31           O  
ANISOU   69  O   ALA A 215     4854   6958   6163    633    515    978       O  
ATOM     70  CB  ALA A 215      -2.005   9.792  19.323  1.00 49.67           C  
ANISOU   70  CB  ALA A 215     5032   7279   6562    436    559    959       C  
ATOM     71  N   LYS A 216      -4.291  11.864  19.119  1.00 51.88           N  
ANISOU   71  N   LYS A 216     5229   7688   6796    639    529   1103       N  
ATOM     72  CA  LYS A 216      -5.128  12.662  18.225  1.00 50.53           C  
ANISOU   72  CA  LYS A 216     5038   7560   6603    663    479   1146       C  
ATOM     73  C   LYS A 216      -5.213  14.076  18.759  1.00 49.41           C  
ANISOU   73  C   LYS A 216     4952   7405   6416    809    490   1154       C  
ATOM     74  O   LYS A 216      -5.137  15.036  18.013  1.00 50.78           O  
ANISOU   74  O   LYS A 216     5189   7551   6554    827    450   1143       O  
ATOM     75  CB  LYS A 216      -6.513  12.016  18.052  1.00 50.04           C  
ANISOU   75  CB  LYS A 216     4836   7605   6573    646    466   1229       C  
ATOM     76  CG  LYS A 216      -7.501  12.804  17.174  1.00 65.00           C  
ANISOU   76  CG  LYS A 216     6697   9554   8446    680    413   1277       C  
ATOM     77  CD  LYS A 216      -8.410  13.715  18.008  1.00 80.10           C  
ANISOU   77  CD  LYS A 216     8571  11526  10338    836    435   1335       C  
ATOM     78  CE  LYS A 216      -9.277  14.641  17.140  1.00 89.51           C  
ANISOU   78  CE  LYS A 216     9749  12761  11500    882    378   1372       C  
ATOM     79  NZ  LYS A 216      -9.733  15.877  17.866  1.00 86.73           N1+
ANISOU   79  NZ  LYS A 216     9414  12429  11111   1045    392   1400       N1+
ATOM     80  N   HIS A 217      -5.339  14.189  20.075  1.00 59.44           N  
ANISOU   80  N   HIS A 217     6204   8692   7690    913    546   1173       N  
ATOM     81  CA  HIS A 217      -5.382  15.477  20.740  1.00 50.09           C  
ANISOU   81  CA  HIS A 217     5072   7495   6466   1059    562   1178       C  
ATOM     82  C   HIS A 217      -4.096  16.274  20.492  1.00 47.95           C  
ANISOU   82  C   HIS A 217     4944   7114   6159   1058    553   1096       C  
ATOM     83  O   HIS A 217      -4.124  17.466  20.166  1.00 47.56           O  
ANISOU   83  O   HIS A 217     4959   7042   6071   1125    528   1093       O  
ATOM     84  CB  HIS A 217      -5.575  15.267  22.246  1.00 53.18           C  
ANISOU   84  CB  HIS A 217     5421   7917   6870   1156    628   1202       C  
ATOM     85  CG  HIS A 217      -5.285  16.489  23.050  1.00 57.32           C  
ANISOU   85  CG  HIS A 217     6018   8406   7356   1298    651   1186       C  
ATOM     86  CD2 HIS A 217      -4.206  16.831  23.791  1.00 60.29           C  
ANISOU   86  CD2 HIS A 217     6487   8703   7716   1343    685   1124       C  
ATOM     87  ND1 HIS A 217      -6.146  17.564  23.103  1.00 70.56           N  
ANISOU   87  ND1 HIS A 217     7678  10129   9002   1414    634   1235       N  
ATOM     88  CE1 HIS A 217      -5.620  18.506  23.864  1.00 78.61           C  
ANISOU   88  CE1 HIS A 217     8778  11099   9991   1525    658   1205       C  
ATOM     89  NE2 HIS A 217      -4.444  18.086  24.296  1.00 75.18           N  
ANISOU   89  NE2 HIS A 217     8410  10588   9565   1484    690   1137       N  
ATOM     90  N   LEU A 218      -2.957  15.621  20.692  1.00 50.51           N  
ANISOU   90  N   LEU A 218     5322   7372   6499    985    577   1027       N  
ATOM     91  CA  LEU A 218      -1.670  16.286  20.518  1.00 41.35           C  
ANISOU   91  CA  LEU A 218     4294   6109   5309    977    575    942       C  
ATOM     92  C   LEU A 218      -1.430  16.685  19.050  1.00 45.06           C  
ANISOU   92  C   LEU A 218     4820   6544   5756    890    515    917       C  
ATOM     93  O   LEU A 218      -0.889  17.767  18.782  1.00 38.60           O  
ANISOU   93  O   LEU A 218     4103   5666   4899    927    501    880       O  
ATOM     94  CB  LEU A 218      -0.531  15.407  21.043  1.00 42.84           C  
ANISOU   94  CB  LEU A 218     4518   6239   5520    915    611    870       C  
ATOM     95  CG  LEU A 218      -0.523  15.122  22.553  1.00 44.72           C  
ANISOU   95  CG  LEU A 218     4729   6490   5772   1007    674    879       C  
ATOM     96  CD1 LEU A 218       0.358  13.906  22.872  1.00 33.35           C  
ANISOU   96  CD1 LEU A 218     3296   5012   4363    918    699    822       C  
ATOM     97  CD2 LEU A 218      -0.023  16.358  23.264  1.00 44.75           C  
ANISOU   97  CD2 LEU A 218     4821   6444   5740   1132    696    848       C  
ATOM     98  N   TYR A 219      -1.827  15.833  18.102  1.00 46.00           N  
ANISOU   98  N   TYR A 219     4877   6701   5899    775    479    937       N  
ATOM     99  CA  TYR A 219      -1.635  16.184  16.679  1.00 45.30           C  
ANISOU   99  CA  TYR A 219     4841   6584   5788    692    420    915       C  
ATOM    100  C   TYR A 219      -2.390  17.468  16.370  1.00 43.17           C  
ANISOU  100  C   TYR A 219     4589   6336   5478    789    390    962       C  
ATOM    101  O   TYR A 219      -1.822  18.414  15.805  1.00 44.83           O  
ANISOU  101  O   TYR A 219     4904   6482   5647    794    366    925       O  
ATOM    102  CB  TYR A 219      -2.097  15.066  15.737  1.00 40.03           C  
ANISOU  102  CB  TYR A 219     4092   5964   5154    564    384    938       C  
ATOM    103  CG  TYR A 219      -1.906  15.362  14.249  1.00 53.87           C  
ANISOU  103  CG  TYR A 219     5895   7690   6882    474    324    916       C  
ATOM    104  CD1 TYR A 219      -0.681  15.786  13.754  1.00 46.21           C  
ANISOU  104  CD1 TYR A 219     5046   6629   5884    423    316    835       C  
ATOM    105  CD2 TYR A 219      -2.945  15.183  13.340  1.00 59.12           C  
ANISOU  105  CD2 TYR A 219     6486   8423   7553    439    275    974       C  
ATOM    106  CE1 TYR A 219      -0.496  16.036  12.401  1.00 53.41           C  
ANISOU  106  CE1 TYR A 219     6005   7517   6771    338    263    816       C  
ATOM    107  CE2 TYR A 219      -2.769  15.429  11.985  1.00 59.69           C  
ANISOU  107  CE2 TYR A 219     6607   8471   7603    358    219    954       C  
ATOM    108  CZ  TYR A 219      -1.538  15.852  11.523  1.00 57.65           C  
ANISOU  108  CZ  TYR A 219     6471   8121   7314    308    215    876       C  
ATOM    109  OH  TYR A 219      -1.363  16.094  10.181  1.00 68.38           O  
ANISOU  109  OH  TYR A 219     7879   9457   8647    226    162    858       O  
ATOM    110  N   ASP A 220      -3.665  17.478  16.756  1.00 48.62           N  
ANISOU  110  N   ASP A 220     5178   7116   6180    867    391   1043       N  
ATOM    111  CA  ASP A 220      -4.559  18.621  16.580  1.00 54.09           C  
ANISOU  111  CA  ASP A 220     5870   7845   6837    973    361   1096       C  
ATOM    112  C   ASP A 220      -3.944  19.919  17.121  1.00 49.03           C  
ANISOU  112  C   ASP A 220     5341   7135   6152   1082    378   1062       C  
ATOM    113  O   ASP A 220      -3.933  20.955  16.453  1.00 43.87           O  
ANISOU  113  O   ASP A 220     4762   6449   5457   1110    339   1058       O  
ATOM    114  CB  ASP A 220      -5.893  18.324  17.288  1.00 46.19           C  
ANISOU  114  CB  ASP A 220     4736   6953   5860   1053    378   1179       C  
ATOM    115  CG  ASP A 220      -6.940  19.387  17.034  1.00 61.18           C  
ANISOU  115  CG  ASP A 220     6617   8902   7726   1158    342   1235       C  
ATOM    116  OD1 ASP A 220      -7.255  19.641  15.852  1.00 71.78           O  
ANISOU  116  OD1 ASP A 220     7971  10249   9051   1110    284   1245       O  
ATOM    117  OD2 ASP A 220      -7.440  19.988  18.013  1.00 56.06           O1-
ANISOU  117  OD2 ASP A 220     5946   8287   7066   1292    369   1268       O1-
ATOM    118  N   SER A 221      -3.414  19.851  18.337  1.00 41.77           N  
ANISOU  118  N   SER A 221     4438   6191   5243   1142    434   1037       N  
ATOM    119  CA ASER A 221      -2.816  21.023  18.986  0.52 39.34           C  
ANISOU  119  CA ASER A 221     4231   5818   4897   1250    454   1002       C  
ATOM    120  CA BSER A 221      -2.811  21.012  18.990  0.48 39.33           C  
ANISOU  120  CA BSER A 221     4229   5817   4896   1250    455   1002       C  
ATOM    121  C   SER A 221      -1.533  21.449  18.283  1.00 40.25           C  
ANISOU  121  C   SER A 221     4479   5828   4987   1176    439    920       C  
ATOM    122  O   SER A 221      -1.218  22.635  18.203  1.00 44.05           O  
ANISOU  122  O   SER A 221     5055   6256   5427   1240    427    900       O  
ATOM    123  CB ASER A 221      -2.532  20.732  20.467  0.52 35.66           C  
ANISOU  123  CB ASER A 221     3745   5353   4450   1327    520    992       C  
ATOM    124  CB BSER A 221      -2.507  20.687  20.458  0.48 35.77           C  
ANISOU  124  CB BSER A 221     3759   5367   4467   1322    521    990       C  
ATOM    125  OG ASER A 221      -3.689  20.220  21.102  0.52 35.35           O  
ANISOU  125  OG ASER A 221     3580   5415   4437   1382    539   1067       O  
ATOM    126  OG BSER A 221      -1.469  21.510  20.942  0.48 38.70           O  
ANISOU  126  OG BSER A 221     4245   5649   4809   1376    542    926       O  
ATOM    127  N   TYR A 222      -0.782  20.470  17.798  1.00 37.97           N  
ANISOU  127  N   TYR A 222     4196   5508   4722   1040    440    870       N  
ATOM    128  CA  TYR A 222       0.474  20.719  17.114  1.00 41.99           C  
ANISOU  128  CA  TYR A 222     4821   5923   5211    954    428    786       C  
ATOM    129  C   TYR A 222       0.230  21.534  15.828  1.00 49.34           C  
ANISOU  129  C   TYR A 222     5806   6839   6103    925    369    799       C  
ATOM    130  O   TYR A 222       0.968  22.469  15.521  1.00 50.62           O  
ANISOU  130  O   TYR A 222     6083   6924   6225    932    361    752       O  
ATOM    131  CB  TYR A 222       1.105  19.361  16.812  1.00 42.54           C  
ANISOU  131  CB  TYR A 222     4862   5984   5319    813    436    741       C  
ATOM    132  CG  TYR A 222       2.284  19.324  15.851  1.00 42.75           C  
ANISOU  132  CG  TYR A 222     4983   5931   5330    691    416    657       C  
ATOM    133  CD1 TYR A 222       2.091  19.293  14.478  1.00 41.94           C  
ANISOU  133  CD1 TYR A 222     4888   5834   5214    596    362    665       C  
ATOM    134  CD2 TYR A 222       3.588  19.230  16.327  1.00 37.48           C  
ANISOU  134  CD2 TYR A 222     4390   5187   4663    667    451    568       C  
ATOM    135  CE1 TYR A 222       3.168  19.229  13.607  1.00 40.66           C  
ANISOU  135  CE1 TYR A 222     4809   5602   5036    482    346    589       C  
ATOM    136  CE2 TYR A 222       4.663  19.148  15.473  1.00 40.60           C  
ANISOU  136  CE2 TYR A 222     4865   5515   5045    553    435    489       C  
ATOM    137  CZ  TYR A 222       4.451  19.145  14.112  1.00 42.59           C  
ANISOU  137  CZ  TYR A 222     5126   5775   5283    460    384    500       C  
ATOM    138  OH  TYR A 222       5.538  19.063  13.268  1.00 48.05           O  
ANISOU  138  OH  TYR A 222     5895   6402   5959    345    370    420       O  
ATOM    139  N   ILE A 223      -0.809  21.171  15.082  1.00 47.83           N  
ANISOU  139  N   ILE A 223     5533   6720   5920    891    328    862       N  
ATOM    140  CA  ILE A 223      -1.194  21.919  13.874  1.00 49.74           C  
ANISOU  140  CA  ILE A 223     5818   6957   6124    873    269    883       C  
ATOM    141  C   ILE A 223      -1.672  23.316  14.229  1.00 50.43           C  
ANISOU  141  C   ILE A 223     5954   7040   6169   1017    260    916       C  
ATOM    142  O   ILE A 223      -1.407  24.299  13.519  1.00 47.75           O  
ANISOU  142  O   ILE A 223     5714   6646   5783   1022    226    901       O  
ATOM    143  CB  ILE A 223      -2.292  21.191  13.086  1.00 51.14           C  
ANISOU  143  CB  ILE A 223     5886   7221   6323    817    227    946       C  
ATOM    144  CG1 ILE A 223      -1.720  19.936  12.446  1.00 54.23           C  
ANISOU  144  CG1 ILE A 223     6252   7604   6747    659    222    905       C  
ATOM    145  CG2 ILE A 223      -2.858  22.075  11.972  1.00 56.57           C  
ANISOU  145  CG2 ILE A 223     6614   7914   6968    827    165    977       C  
ATOM    146  CD1 ILE A 223      -2.675  18.798  12.534  1.00 64.88           C  
ANISOU  146  CD1 ILE A 223     7460   9046   8145    628    220    960       C  
ATOM    147  N   LYS A 224      -2.372  23.415  15.347  1.00 50.54           N  
ANISOU  147  N   LYS A 224     5898   7108   6195   1138    290    962       N  
ATOM    148  CA  LYS A 224      -2.835  24.716  15.782  1.00 40.36           C  
ANISOU  148  CA  LYS A 224     4651   5817   4868   1284    282    993       C  
ATOM    149  C   LYS A 224      -1.675  25.608  16.214  1.00 36.97           C  
ANISOU  149  C   LYS A 224     4355   5285   4409   1323    307    925       C  
ATOM    150  O   LYS A 224      -1.732  26.822  16.044  1.00 48.48           O  
ANISOU  150  O   LYS A 224     5893   6705   5821   1398    283    929       O  
ATOM    151  CB  LYS A 224      -3.922  24.564  16.833  1.00 52.72           C  
ANISOU  151  CB  LYS A 224     6103   7475   6455   1401    307   1059       C  
ATOM    152  CG  LYS A 224      -5.213  23.949  16.240  1.00 50.62           C  
ANISOU  152  CG  LYS A 224     5711   7312   6209   1373    271   1131       C  
ATOM    153  CD  LYS A 224      -6.229  23.520  17.309  1.00 56.05           C  
ANISOU  153  CD  LYS A 224     6270   8099   6927   1463    305   1192       C  
ATOM    154  CE  LYS A 224      -7.561  23.151  16.664  1.00 48.54           C  
ANISOU  154  CE  LYS A 224     5204   7250   5989   1450    263   1262       C  
ATOM    155  NZ  LYS A 224      -8.569  22.607  17.615  1.00 55.31           N1+
ANISOU  155  NZ  LYS A 224     5926   8210   6880   1518    297   1321       N1+
ATOM    156  N   SER A 225      -0.589  25.005  16.688  1.00 37.97           N  
ANISOU  156  N   SER A 225     4509   5360   4558   1264    351    858       N  
ATOM    157  CA  SER A 225       0.523  25.760  17.284  1.00 43.11           C  
ANISOU  157  CA  SER A 225     5274   5919   5188   1307    382    790       C  
ATOM    158  C   SER A 225       1.689  26.090  16.350  1.00 50.92           C  
ANISOU  158  C   SER A 225     6385   6812   6150   1202    366    714       C  
ATOM    159  O   SER A 225       2.414  27.070  16.563  1.00 44.70           O  
ANISOU  159  O   SER A 225     5705   5947   5330   1247    375    669       O  
ATOM    160  CB  SER A 225       1.075  24.984  18.484  1.00 45.02           C  
ANISOU  160  CB  SER A 225     5479   6159   5467   1321    444    755       C  
ATOM    161  OG  SER A 225       0.104  24.876  19.498  1.00 43.88           O  
ANISOU  161  OG  SER A 225     5240   6094   5340   1436    467    819       O  
ATOM    162  N   PHE A 226       1.893  25.246  15.338  1.00 53.22           N  
ANISOU  162  N   PHE A 226     6657   7109   6456   1059    343    698       N  
ATOM    163  CA  PHE A 226       3.056  25.354  14.457  1.00 46.25           C  
ANISOU  163  CA  PHE A 226     5879   6143   5553    942    332    621       C  
ATOM    164  C   PHE A 226       2.626  25.627  13.009  1.00 47.21           C  
ANISOU  164  C   PHE A 226     6023   6270   5644    871    271    650       C  
ATOM    165  O   PHE A 226       2.138  24.730  12.322  1.00 48.47           O  
ANISOU  165  O   PHE A 226     6105   6485   5826    787    245    677       O  
ATOM    166  CB  PHE A 226       3.904  24.076  14.545  1.00 35.73           C  
ANISOU  166  CB  PHE A 226     4516   4799   4261    826    361    559       C  
ATOM    167  CG  PHE A 226       4.365  23.763  15.933  1.00 40.94           C  
ANISOU  167  CG  PHE A 226     5157   5450   4948    891    419    527       C  
ATOM    168  CD1 PHE A 226       5.205  24.638  16.598  1.00 40.47           C  
ANISOU  168  CD1 PHE A 226     5194   5316   4867    958    449    471       C  
ATOM    169  CD2 PHE A 226       3.951  22.603  16.577  1.00 45.51           C  
ANISOU  169  CD2 PHE A 226     5626   6093   5574    886    444    553       C  
ATOM    170  CE1 PHE A 226       5.634  24.366  17.904  1.00 50.70           C  
ANISOU  170  CE1 PHE A 226     6474   6603   6187   1025    502    440       C  
ATOM    171  CE2 PHE A 226       4.371  22.314  17.883  1.00 50.66           C  
ANISOU  171  CE2 PHE A 226     6265   6736   6249    951    498    525       C  
ATOM    172  CZ  PHE A 226       5.220  23.201  18.541  1.00 49.67           C  
ANISOU  172  CZ  PHE A 226     6235   6536   6100   1021    526    467       C  
ATOM    173  N   PRO A 227       2.766  26.880  12.551  1.00 40.95           N  
ANISOU  173  N   PRO A 227     5337   5422   4799    910    246    646       N  
ATOM    174  CA  PRO A 227       2.172  27.194  11.246  1.00 48.14           C  
ANISOU  174  CA  PRO A 227     6264   6347   5678    864    185    685       C  
ATOM    175  C   PRO A 227       2.895  26.577  10.036  1.00 48.58           C  
ANISOU  175  C   PRO A 227     6354   6372   5731    696    165    636       C  
ATOM    176  O   PRO A 227       2.315  26.594   8.951  1.00 55.44           O  
ANISOU  176  O   PRO A 227     7215   7267   6582    649    114    673       O  
ATOM    177  CB  PRO A 227       2.190  28.728  11.207  1.00 53.65           C  
ANISOU  177  CB  PRO A 227     7077   6988   6320    958    167    692       C  
ATOM    178  CG  PRO A 227       3.237  29.128  12.167  1.00 52.08           C  
ANISOU  178  CG  PRO A 227     6949   6717   6122    997    219    625       C  
ATOM    179  CD  PRO A 227       3.253  28.085  13.245  1.00 47.79           C  
ANISOU  179  CD  PRO A 227     6303   6221   5634   1013    267    619       C  
ATOM    180  N   LEU A 228       4.100  26.034  10.222  1.00 44.97           N  
ANISOU  180  N   LEU A 228     5930   5863   5292    612    202    553       N  
ATOM    181  CA  LEU A 228       4.815  25.333   9.154  1.00 43.12           C  
ANISOU  181  CA  LEU A 228     5719   5606   5061    452    187    501       C  
ATOM    182  C   LEU A 228       5.131  23.900   9.582  1.00 47.52           C  
ANISOU  182  C   LEU A 228     6185   6196   5674    381    217    470       C  
ATOM    183  O   LEU A 228       6.105  23.641  10.316  1.00 43.85           O  
ANISOU  183  O   LEU A 228     5746   5689   5227    371    262    401       O  
ATOM    184  CB  LEU A 228       6.105  26.075   8.740  1.00 45.81           C  
ANISOU  184  CB  LEU A 228     6201   5843   5360    395    198    418       C  
ATOM    185  CG  LEU A 228       6.847  25.532   7.495  1.00 55.62           C  
ANISOU  185  CG  LEU A 228     7481   7059   6593    230    177    363       C  
ATOM    186  CD1 LEU A 228       5.941  25.486   6.285  1.00 47.74           C  
ANISOU  186  CD1 LEU A 228     6457   6107   5576    188    117    426       C  
ATOM    187  CD2 LEU A 228       8.113  26.320   7.139  1.00 53.19           C  
ANISOU  187  CD2 LEU A 228     7314   6652   6244    178    192    281       C  
ATOM    188  N   THR A 229       4.284  22.982   9.122  1.00 42.21           N  
ANISOU  188  N   THR A 229     5407   5601   5030    335    188    521       N  
ATOM    189  CA  THR A 229       4.392  21.571   9.431  1.00 45.90           C  
ANISOU  189  CA  THR A 229     5780   6109   5552    267    208    506       C  
ATOM    190  C   THR A 229       5.471  20.881   8.587  1.00 51.30           C  
ANISOU  190  C   THR A 229     6504   6750   6239    112    202    425       C  
ATOM    191  O   THR A 229       5.956  21.422   7.589  1.00 47.23           O  
ANISOU  191  O   THR A 229     6075   6187   5682     47    176    393       O  
ATOM    192  CB  THR A 229       3.041  20.855   9.199  1.00 46.48           C  
ANISOU  192  CB  THR A 229     5724   6282   5656    271    177    592       C  
ATOM    193  CG2 THR A 229       1.978  21.395  10.163  1.00 42.85           C  
ANISOU  193  CG2 THR A 229     5209   5874   5199    425    189    668       C  
ATOM    194  OG1 THR A 229       2.597  21.099   7.859  1.00 45.75           O  
ANISOU  194  OG1 THR A 229     5647   6201   5534    213    119    619       O  
ATOM    195  N   LYS A 230       5.827  19.666   8.981  1.00 48.26           N  
ANISOU  195  N   LYS A 230     6054   6382   5899     52    224    392       N  
ATOM    196  CA  LYS A 230       6.739  18.879   8.176  1.00 54.86           C  
ANISOU  196  CA  LYS A 230     6912   7190   6742    -94    214    319       C  
ATOM    197  C   LYS A 230       6.113  18.556   6.823  1.00 52.63           C  
ANISOU  197  C   LYS A 230     6597   6949   6452   -181    156    357       C  
ATOM    198  O   LYS A 230       6.810  18.557   5.808  1.00 44.55           O  
ANISOU  198  O   LYS A 230     5636   5887   5404   -286    134    305       O  
ATOM    199  CB  LYS A 230       7.141  17.586   8.885  1.00 46.67           C  
ANISOU  199  CB  LYS A 230     5806   6169   5756   -135    245    281       C  
ATOM    200  CG  LYS A 230       8.162  16.795   8.103  1.00 42.36           C  
ANISOU  200  CG  LYS A 230     5287   5591   5216   -281    234    197       C  
ATOM    201  CD  LYS A 230       8.707  15.626   8.882  1.00 38.18           C  
ANISOU  201  CD  LYS A 230     4710   5065   4733   -312    266    148       C  
ATOM    202  CE  LYS A 230       9.902  14.983   8.146  1.00 44.58           C  
ANISOU  202  CE  LYS A 230     5564   5833   5542   -451    257     48       C  
ATOM    203  NZ  LYS A 230      10.382  13.764   8.884  1.00 48.56           N1+
ANISOU  203  NZ  LYS A 230     6017   6342   6092   -481    282      2       N1+
ATOM    204  N   ALA A 231       4.810  18.271   6.806  1.00 37.00           N  
ANISOU  204  N   ALA A 231     4518   5048   4492   -138    131    447       N  
ATOM    205  CA  ALA A 231       4.160  17.930   5.543  1.00 44.65           C  
ANISOU  205  CA  ALA A 231     5449   6060   5456   -216     74    484       C  
ATOM    206  C   ALA A 231       4.173  19.124   4.571  1.00 51.22           C  
ANISOU  206  C   ALA A 231     6381   6854   6226   -212     38    490       C  
ATOM    207  O   ALA A 231       4.452  18.964   3.367  1.00 46.88           O  
ANISOU  207  O   ALA A 231     5865   6292   5657   -318      1    466       O  
ATOM    208  CB  ALA A 231       2.732  17.377   5.766  1.00 33.52           C  
ANISOU  208  CB  ALA A 231     3907   4747   4084   -167     55    577       C  
ATOM    209  N   LYS A 232       3.920  20.326   5.080  1.00 43.95           N  
ANISOU  209  N   LYS A 232     5515   5911   5274    -93     49    519       N  
ATOM    210  CA  LYS A 232       4.033  21.496   4.223  1.00 48.96           C  
ANISOU  210  CA  LYS A 232     6258   6499   5846    -89     18    519       C  
ATOM    211  C   LYS A 232       5.477  21.682   3.757  1.00 56.62           C  
ANISOU  211  C   LYS A 232     7342   7383   6789   -186     34    423       C  
ATOM    212  O   LYS A 232       5.746  21.997   2.589  1.00 51.95           O  
ANISOU  212  O   LYS A 232     6817   6762   6157   -264      0    406       O  
ATOM    213  CB  LYS A 232       3.541  22.757   4.922  1.00 44.55           C  
ANISOU  213  CB  LYS A 232     5740   5927   5258     61     27    563       C  
ATOM    214  CG  LYS A 232       3.697  24.004   4.044  1.00 42.12           C  
ANISOU  214  CG  LYS A 232     5557   5564   4884     66     -5    562       C  
ATOM    215  CD  LYS A 232       2.740  25.114   4.470  1.00 51.40           C  
ANISOU  215  CD  LYS A 232     6743   6755   6032    215    -20    633       C  
ATOM    216  CE  LYS A 232       2.867  26.310   3.539  1.00 58.28           C  
ANISOU  216  CE  LYS A 232     7741   7568   6835    216    -57    635       C  
ATOM    217  NZ  LYS A 232       2.080  27.472   3.994  1.00 67.60           N1+
ANISOU  217  NZ  LYS A 232     8949   8752   7985    364    -71    693       N1+
ATOM    218  N   ALA A 233       6.402  21.462   4.683  1.00 52.16           N  
ANISOU  218  N   ALA A 233     6795   6778   6245   -182     87    358       N  
ATOM    219  CA  ALA A 233       7.807  21.635   4.402  1.00 29.77           C  
ANISOU  219  CA  ALA A 233     4062   3863   3387   -265    108    260       C  
ATOM    220  C   ALA A 233       8.281  20.711   3.271  1.00 46.31           C  
ANISOU  220  C   ALA A 233     6145   5964   5487   -421     82    215       C  
ATOM    221  O   ALA A 233       8.950  21.147   2.339  1.00 45.31           O  
ANISOU  221  O   ALA A 233     6109   5788   5318   -499     67    171       O  
ATOM    222  CB  ALA A 233       8.649  21.389   5.668  1.00 35.59           C  
ANISOU  222  CB  ALA A 233     4801   4567   4153   -230    168    197       C  
ATOM    223  N   ARG A 234       7.942  19.433   3.368  1.00 44.15           N  
ANISOU  223  N   ARG A 234     5761   5749   5263   -465     76    227       N  
ATOM    224  CA AARG A 234       8.366  18.464   2.374  0.51 46.89           C  
ANISOU  224  CA AARG A 234     6089   6106   5620   -608     49    183       C  
ATOM    225  CA BARG A 234       8.350  18.454   2.370  0.49 46.88           C  
ANISOU  225  CA BARG A 234     6086   6106   5620   -608     49    184       C  
ATOM    226  C   ARG A 234       7.747  18.775   1.011  1.00 55.88           C  
ANISOU  226  C   ARG A 234     7243   7266   6724   -655     -9    229       C  
ATOM    227  O   ARG A 234       8.367  18.543  -0.025  1.00 54.47           O  
ANISOU  227  O   ARG A 234     7107   7066   6524   -770    -30    179       O  
ATOM    228  CB AARG A 234       8.009  17.049   2.831  0.51 45.77           C  
ANISOU  228  CB AARG A 234     5822   6026   5542   -635     53    195       C  
ATOM    229  CB BARG A 234       7.946  17.041   2.796  0.49 43.47           C  
ANISOU  229  CB BARG A 234     5527   5737   5251   -635     50    200       C  
ATOM    230  CG AARG A 234       8.639  16.653   4.180  0.51 52.70           C  
ANISOU  230  CG AARG A 234     6686   6883   6455   -591    109    148       C  
ATOM    231  CG BARG A 234       8.753  16.489   3.970  0.49 52.46           C  
ANISOU  231  CG BARG A 234     6655   6852   6425   -620    103    138       C  
ATOM    232  CD AARG A 234      10.146  16.433   4.079  0.51 57.25           C  
ANISOU  232  CD AARG A 234     7336   7393   7023   -680    133     32       C  
ATOM    233  CD BARG A 234      10.252  16.631   3.724  0.49 58.43           C  
ANISOU  233  CD BARG A 234     7511   7533   7158   -700    125     25       C  
ATOM    234  NE AARG A 234      10.932  17.426   4.811  0.51 58.57           N  
ANISOU  234  NE AARG A 234     7596   7492   7164   -613    177    -17       N  
ATOM    235  NE BARG A 234      10.720  15.867   2.565  0.49 52.56           N  
ANISOU  235  NE BARG A 234     6765   6792   6412   -843     91    -23       N  
ATOM    236  CZ AARG A 234      12.262  17.447   4.839  0.51 55.24           C  
ANISOU  236  CZ AARG A 234     7248   7009   6731   -672    204   -121       C  
ATOM    237  CZ BARG A 234      11.956  15.936   2.090  0.49 45.94           C  
ANISOU  237  CZ BARG A 234     6007   5898   5549   -931    101   -119       C  
ATOM    238  NH1AARG A 234      12.951  16.531   4.171  0.51 53.59           N1+
ANISOU  238  NH1AARG A 234     7030   6799   6532   -798    190   -188       N1+
ATOM    239  NH1BARG A 234      12.839  16.734   2.675  0.49 53.62           N1+
ANISOU  239  NH1BARG A 234     7069   6807   6499   -892    143   -178       N1+
ATOM    240  NH2AARG A 234      12.905  18.379   5.532  0.51 26.51           N  
ANISOU  240  NH2AARG A 234     3690   3311   3070   -604    242   -161       N  
ATOM    241  NH2BARG A 234      12.314  15.210   1.042  0.49 40.56           N  
ANISOU  241  NH2BARG A 234     5319   5227   4866  -1058     69   -159       N  
ATOM    242  N   ALA A 235       6.525  19.303   1.020  1.00 49.79           N  
ANISOU  242  N   ALA A 235     6436   6538   5944   -563    -35    321       N  
ATOM    243  CA  ALA A 235       5.830  19.607  -0.222  1.00 46.93           C  
ANISOU  243  CA  ALA A 235     6083   6200   5547   -594    -94    369       C  
ATOM    244  C   ALA A 235       6.529  20.762  -0.933  1.00 49.22           C  
ANISOU  244  C   ALA A 235     6517   6414   5769   -616   -100    334       C  
ATOM    245  O   ALA A 235       6.576  20.807  -2.148  1.00 55.56           O  
ANISOU  245  O   ALA A 235     7358   7212   6540   -698   -140    329       O  
ATOM    246  CB  ALA A 235       4.382  19.946   0.034  1.00 33.18           C  
ANISOU  246  CB  ALA A 235     4272   4522   3812   -481   -120    471       C  
ATOM    247  N   ILE A 236       7.068  21.693  -0.160  1.00 52.51           N  
ANISOU  247  N   ILE A 236     7014   6771   6164   -543    -60    309       N  
ATOM    248  CA  ILE A 236       7.802  22.808  -0.731  1.00 52.30           C  
ANISOU  248  CA  ILE A 236     7130   6666   6075   -564    -59    271       C  
ATOM    249  C   ILE A 236       9.145  22.307  -1.247  1.00 55.89           C  
ANISOU  249  C   ILE A 236     7636   7076   6525   -702    -40    169       C  
ATOM    250  O   ILE A 236       9.589  22.685  -2.335  1.00 54.66           O  
ANISOU  250  O   ILE A 236     7563   6885   6322   -784    -62    143       O  
ATOM    251  CB  ILE A 236       8.020  23.935   0.303  1.00 49.66           C  
ANISOU  251  CB  ILE A 236     6866   6280   5723   -444    -20    269       C  
ATOM    252  CG1 ILE A 236       6.692  24.602   0.655  1.00 55.15           C  
ANISOU  252  CG1 ILE A 236     7526   7017   6410   -307    -45    368       C  
ATOM    253  CG2 ILE A 236       8.963  24.993  -0.241  1.00 49.29           C  
ANISOU  253  CG2 ILE A 236     6969   6144   5615   -483    -12    216       C  
ATOM    254  CD1 ILE A 236       6.814  25.631   1.778  1.00 54.85           C  
ANISOU  254  CD1 ILE A 236     7544   6936   6361   -178     -8    370       C  
ATOM    255  N   LEU A 237       9.789  21.440  -0.467  1.00 63.18           N  
ANISOU  255  N   LEU A 237     8509   8001   7495   -728     -1    112       N  
ATOM    256  CA  LEU A 237      11.110  20.918  -0.833  1.00 50.55           C  
ATOM    257  C   LEU A 237      11.080  19.988  -2.053  1.00 55.52           C  
ATOM    258  O   LEU A 237      12.114  19.748  -2.683  1.00 64.81           O  
ATOM    259  CB  LEU A 237      11.776  20.211   0.355  1.00 49.73           C  
ATOM    260  CG  LEU A 237      12.163  21.134   1.517  1.00 52.58           C  
ATOM    261  CD1 LEU A 237      12.482  20.345   2.778  1.00 57.22           C  
ATOM    262  CD2 LEU A 237      13.330  22.027   1.118  1.00 47.15           C  
ATOM    263  N   THR A 238       9.905  19.473  -2.398  1.00 75.63           N  
ANISOU  263  N   THR A 238     7837  10196  10702  -1071   -460  -1944       N  
ATOM    264  CA  THR A 238       9.848  18.467  -3.449  1.00 68.54           C  
ANISOU  264  CA  THR A 238     6730   9366   9948   -847   -553  -2126       C  
ATOM    265  C   THR A 238       8.889  18.734  -4.608  1.00 80.35           C  
ANISOU  265  C   THR A 238     8152  10964  11414   -678   -658  -2340       C  
ATOM    266  O   THR A 238       8.307  17.789  -5.137  1.00 92.16           O  
ANISOU  266  O   THR A 238     9461  12372  13185   -470   -703  -2483       O  
ATOM    267  CB  THR A 238       9.520  17.074  -2.876  1.00 55.08           C  
ANISOU  267  CB  THR A 238     4840   7395   8692   -705   -514  -2088       C  
ATOM    268  CG2 THR A 238      10.444  16.733  -1.730  1.00 52.96           C  
ANISOU  268  CG2 THR A 238     4635   7040   8446   -840   -425  -1868       C  
ATOM    269  OG1 THR A 238       8.163  17.059  -2.423  1.00 62.67           O  
ANISOU  269  OG1 THR A 238     5731   8113   9970   -606   -488  -2071       O  
ATOM    270  N   THR A 241       6.351  21.780  -6.963  1.00109.69           N  
ANISOU  270  N   THR A 241    12242  15050  14384   -432   -861  -2544       N  
ATOM    271  CA  THR A 241       5.016  22.355  -7.203  1.00108.97           C  
ANISOU  271  CA  THR A 241    12236  14848  14321   -278   -878  -2517       C  
ATOM    272  C   THR A 241       5.276  23.644  -8.000  1.00102.91           C  
ANISOU  272  C   THR A 241    11773  14348  12979   -298   -873  -2425       C  
ATOM    273  O   THR A 241       6.405  23.868  -8.438  1.00106.55           O  
ANISOU  273  O   THR A 241    12305  15074  13106   -402   -874  -2433       O  
ATOM    274  CB  THR A 241       4.280  22.720  -5.874  1.00 86.04           C  
ANISOU  274  CB  THR A 241     9518  11566  11607   -324   -709  -2220       C  
ATOM    275  CG2 THR A 241       3.417  21.552  -5.371  1.00 71.03           C  
ANISOU  275  CG2 THR A 241     7282   9374  10332   -204   -735  -2330       C  
ATOM    276  OG1 THR A 241       5.253  23.090  -4.882  1.00 84.58           O  
ANISOU  276  OG1 THR A 241     9571  11333  11233   -540   -554  -1960       O  
ATOM    277  N   THR A 242       4.270  24.501  -8.181  1.00 95.91           N  
ANISOU  277  N   THR A 242    11065  13392  11985   -201   -858  -2323       N  
ATOM    278  CA  THR A 242       4.524  25.813  -8.800  1.00 91.16           C  
ANISOU  278  CA  THR A 242    10778  13009  10849   -233   -822  -2176       C  
ATOM    279  C   THR A 242       4.151  27.017  -7.937  1.00 79.05           C  
ANISOU  279  C   THR A 242     9623  11256   9155   -333   -647  -1824       C  
ATOM    280  O   THR A 242       4.868  28.014  -7.913  1.00 72.06           O  
ANISOU  280  O   THR A 242     9027  10482   7870   -470   -550  -1623       O  
ATOM    281  CB  THR A 242       3.879  25.981 -10.205  1.00 86.38           C  
ANISOU  281  CB  THR A 242    10071  12653  10097    -15   -988  -2389       C  
ATOM    282  CG2 THR A 242       4.614  25.139 -11.242  1.00 91.00           C  
ANISOU  282  CG2 THR A 242    10373  13571  10633     52  -1145  -2709       C  
ATOM    283  OG1 THR A 242       2.495  25.615 -10.167  1.00 85.25           O  
ANISOU  283  OG1 THR A 242     9767  12292  10330    165  -1064  -2497       O  
ATOM    284  N   ASP A 243       3.029  26.918  -7.236  1.00 78.10           N  
ANISOU  284  N   ASP A 243     9491  10821   9363   -260   -603  -1757       N  
ATOM    285  CA  ASP A 243       2.529  28.013  -6.408  1.00 82.27           C  
ANISOU  285  CA  ASP A 243    10357  11121   9779   -329   -441  -1449       C  
ATOM    286  C   ASP A 243       3.318  28.144  -5.094  1.00 82.88           C  
ANISOU  286  C   ASP A 243    10617  11036   9835   -543   -271  -1218       C  
ATOM    287  O   ASP A 243       3.279  29.174  -4.405  1.00 74.91           O  
ANISOU  287  O   ASP A 243     9931   9898   8632   -645   -128   -957       O  
ATOM    288  CB  ASP A 243       1.063  27.743  -6.072  1.00 85.43           C  
ANISOU  288  CB  ASP A 243    10650  11233  10578   -169   -448  -1470       C  
ATOM    289  CG  ASP A 243       0.889  26.535  -5.152  1.00 76.30           C  
ANISOU  289  CG  ASP A 243     9243   9823   9923   -167   -419  -1524       C  
ATOM    290  OD1 ASP A 243       0.617  26.743  -3.948  1.00 74.88           O  
ANISOU  290  OD1 ASP A 243     9214   9366   9871   -239   -257  -1295       O  
ATOM    291  OD2 ASP A 243       1.029  25.384  -5.631  1.00 64.02           O1-
ANISOU  291  OD2 ASP A 243     7337   8350   8637    -86   -554  -1792       O1-
ATOM    292  N   LYS A 244       4.043  27.086  -4.759  1.00 76.85           N  
ANISOU  292  N   LYS A 244     9638  10284   9277   -604   -296  -1326       N  
ATOM    293  CA ALYS A 244       4.701  27.091  -3.459  0.53 69.65           C  
ANISOU  293  CA ALYS A 244     8868   9207   8387   -782   -149  -1119       C  
ATOM    294  CA BLYS A 244       4.693  26.900  -3.481  0.47 69.06           C  
ANISOU  294  CA BLYS A 244     8742   9131   8365   -770   -163  -1151       C  
ATOM    295  C   LYS A 244       6.214  26.891  -3.528  1.00 69.99           C  
ANISOU  295  C   LYS A 244     8907   9466   8219   -948   -160  -1145       C  
ATOM    296  O   LYS A 244       6.838  26.404  -2.592  1.00 75.68           O  
ANISOU  296  O   LYS A 244     9607  10085   9065  -1063    -94  -1069       O  
ATOM    297  CB ALYS A 244       4.041  26.098  -2.493  0.53 66.07           C  
ANISOU  297  CB ALYS A 244     8216   8455   8434   -720   -106  -1116       C  
ATOM    298  CB BLYS A 244       4.258  25.543  -2.926  0.47 65.64           C  
ANISOU  298  CB BLYS A 244     7982   8496   8462   -688   -187  -1264       C  
ATOM    299  CG ALYS A 244       3.338  24.922  -3.144  0.53 61.40           C  
ANISOU  299  CG ALYS A 244     7216   7847   8267   -532   -253  -1399       C  
ATOM    300  CG BLYS A 244       3.119  25.559  -1.936  0.47 62.55           C  
ANISOU  300  CG BLYS A 244     7636   7757   8373   -618    -73  -1106       C  
ATOM    301  CD ALYS A 244       3.125  23.798  -2.134  0.53 54.97           C  
ANISOU  301  CD ALYS A 244     6172   6768   7945   -517   -196  -1381       C  
ATOM    302  CD BLYS A 244       2.839  24.145  -1.454  0.47 57.99           C  
ANISOU  302  CD BLYS A 244     6701   6999   8333   -543    -93  -1213       C  
ATOM    303  CE ALYS A 244       2.249  24.250  -0.952  0.53 56.40           C  
ANISOU  303  CE ALYS A 244     6548   6624   8259   -507    -22  -1112       C  
ATOM    304  CE BLYS A 244       1.408  23.723  -1.770  0.47 55.39           C  
ANISOU  304  CE BLYS A 244     6151   6490   8405   -331   -152  -1337       C  
ATOM    305  NZ ALYS A 244       2.171  23.244   0.162  0.53 37.15           N1+
ANISOU  305  NZ ALYS A 244     3926   3938   6250   -506     69  -1031       N1+
ATOM    306  NZ BLYS A 244       1.201  23.538  -3.233  0.47 48.13           N1+
ANISOU  306  NZ BLYS A 244     5032   5803   7451   -200   -355  -1641       N1+
ATOM    307  N   SER A 245       6.824  27.353  -4.608  1.00 59.38           N  
ANISOU  307  N   SER A 245     7606   8423   6533   -963   -230  -1226       N  
ATOM    308  CA ASER A 245       8.278  27.230  -4.751  0.49 64.55           C  
ANISOU  308  CA ASER A 245     8258   9292   6977  -1120   -235  -1248       C  
ATOM    309  CA BSER A 245       8.273  27.222  -4.732  0.51 63.22           C  
ANISOU  309  CA BSER A 245     8089   9118   6813  -1120   -234  -1247       C  
ATOM    310  C   SER A 245       9.023  28.371  -4.054  1.00 60.30           C  
ANISOU  310  C   SER A 245     8085   8721   6107  -1320    -91   -971       C  
ATOM    311  O   SER A 245       8.649  29.532  -4.190  1.00 64.30           O  
ANISOU  311  O   SER A 245     8853   9212   6365  -1323    -29   -817       O  
ATOM    312  CB ASER A 245       8.676  27.138  -6.228  0.49 72.12           C  
ANISOU  312  CB ASER A 245     9074  10602   7724  -1041   -367  -1465       C  
ATOM    313  CB BSER A 245       8.678  27.059  -6.200  0.51 71.03           C  
ANISOU  313  CB BSER A 245     8919  10458   7612  -1039   -370  -1474       C  
ATOM    314  OG ASER A 245       8.443  25.826  -6.722  0.49 74.61           O  
ANISOU  314  OG ASER A 245     9003  10971   8374   -904   -509  -1763       O  
ATOM    315  OG BSER A 245       8.194  25.821  -6.716  0.51 74.66           O  
ANISOU  315  OG BSER A 245     9001  10944   8422   -875   -514  -1767       O  
ATOM    316  N   PRO A 246      10.094  28.043  -3.306  1.00 50.28           N  
ANISOU  316  N   PRO A 246     6822   7435   4845  -1487    -44   -914       N  
ATOM    317  CA  PRO A 246      10.832  29.040  -2.515  1.00 46.00           C  
ANISOU  317  CA  PRO A 246     6605   6838   4035  -1680     82   -671       C  
ATOM    318  C   PRO A 246      11.892  29.825  -3.289  1.00 55.50           C  
ANISOU  318  C   PRO A 246     7938   8302   4847  -1793     83   -645       C  
ATOM    319  O   PRO A 246      12.448  29.313  -4.264  1.00 54.47           O  
ANISOU  319  O   PRO A 246     7608   8421   4665  -1762    -11   -825       O  
ATOM    320  CB  PRO A 246      11.526  28.179  -1.450  1.00 50.35           C  
ANISOU  320  CB  PRO A 246     7054   7279   4797  -1786    107   -654       C  
ATOM    321  CG  PRO A 246      11.822  26.891  -2.192  1.00 53.22           C  
ANISOU  321  CG  PRO A 246     7039   7800   5381  -1710    -25   -919       C  
ATOM    322  CD  PRO A 246      10.671  26.691  -3.164  1.00 52.21           C  
ANISOU  322  CD  PRO A 246     6755   7711   5372  -1497   -115  -1085       C  
ATOM    323  N   PHE A 247      12.159  31.057  -2.857  1.00 54.26           N  
ANISOU  323  N   PHE A 247     8043   8023   4551  -1857    186   -403       N  
ATOM    324  CA  PHE A 247      13.285  31.809  -3.384  1.00 57.91           C  
ANISOU  324  CA  PHE A 247     8499   8551   4955  -1856    194   -313       C  
ATOM    325  C   PHE A 247      14.540  31.315  -2.688  1.00 60.52           C  
ANISOU  325  C   PHE A 247     8761   8865   5371  -2006    201   -308       C  
ATOM    326  O   PHE A 247      14.569  31.207  -1.466  1.00 48.40           O  
ANISOU  326  O   PHE A 247     7315   7150   3924  -2103    244   -233       O  
ATOM    327  CB  PHE A 247      13.133  33.309  -3.130  1.00 60.60           C  
ANISOU  327  CB  PHE A 247     9044   8711   5272  -1819    263   -111       C  
ATOM    328  CG  PHE A 247      14.292  34.129  -3.649  1.00 65.39           C  
ANISOU  328  CG  PHE A 247     9640   9376   5829  -1828    270    -47       C  
ATOM    329  CD1 PHE A 247      15.385  34.402  -2.841  1.00 72.76           C  
ANISOU  329  CD1 PHE A 247    10601  10204   6842  -1952    288      9       C  
ATOM    330  CD2 PHE A 247      14.290  34.620  -4.951  1.00 64.93           C  
ANISOU  330  CD2 PHE A 247     9550   9485   5634  -1707    254    -52       C  
ATOM    331  CE1 PHE A 247      16.454  35.144  -3.315  1.00 75.33           C  
ANISOU  331  CE1 PHE A 247    10920  10582   7119  -1974    295     54       C  
ATOM    332  CE2 PHE A 247      15.350  35.370  -5.430  1.00 64.98           C  
ANISOU  332  CE2 PHE A 247     9559   9542   5587  -1721    276     15       C  
ATOM    333  CZ  PHE A 247      16.438  35.630  -4.616  1.00 72.63           C  
ANISOU  333  CZ  PHE A 247    10553  10401   6644  -1862    298     64       C  
ATOM    334  N   VAL A 248      15.583  31.047  -3.464  1.00 52.73           N  
ANISOU  334  N   VAL A 248     7622   8061   4351  -2015    162   -381       N  
ATOM    335  CA  VAL A 248      16.780  30.429  -2.921  1.00 53.58           C  
ANISOU  335  CA  VAL A 248     7634   8186   4538  -2157    161   -400       C  
ATOM    336  C   VAL A 248      17.949  31.393  -2.692  1.00 56.96           C  
ANISOU  336  C   VAL A 248     8157   8535   4950  -2243    197   -264       C  
ATOM    337  O   VAL A 248      18.471  32.005  -3.630  1.00 58.34           O  
ANISOU  337  O   VAL A 248     8316   8812   5037  -2196    197   -248       O  
ATOM    338  CB  VAL A 248      17.230  29.262  -3.795  1.00 47.67           C  
ANISOU  338  CB  VAL A 248     6612   7680   3819  -2118     86   -609       C  
ATOM    339  CG1 VAL A 248      18.636  28.808  -3.390  1.00 38.94           C  
ANISOU  339  CG1 VAL A 248     5415   6604   2777  -2256    101   -600       C  
ATOM    340  CG2 VAL A 248      16.210  28.124  -3.707  1.00 41.92           C  
ANISOU  340  CG2 VAL A 248     5728   6978   3221  -2050     10   -809       C  
ATOM    341  N   ILE A 249      18.350  31.508  -1.430  1.00 49.59           N  
ANISOU  341  N   ILE A 249     7315   7421   4104  -2362    217   -188       N  
ATOM    342  CA  ILE A 249      19.509  32.307  -1.045  1.00 53.72           C  
ANISOU  342  CA  ILE A 249     7905   7865   4640  -2452    220   -114       C  
ATOM    343  C   ILE A 249      20.743  31.429  -0.866  1.00 56.11           C  
ANISOU  343  C   ILE A 249     8064   8272   4985  -2595    200   -172       C  
ATOM    344  O   ILE A 249      20.808  30.611   0.042  1.00 60.68           O  
ANISOU  344  O   ILE A 249     8611   8805   5641  -2677    194   -189       O  
ATOM    345  CB  ILE A 249      19.267  33.084   0.262  1.00 64.30           C  
ANISOU  345  CB  ILE A 249     9430   8954   6047  -2464    230    -31       C  
ATOM    346  CG1 ILE A 249      18.075  34.034   0.110  1.00 64.76           C  
ANISOU  346  CG1 ILE A 249     9620   8909   6077  -2322    264     33       C  
ATOM    347  CG2 ILE A 249      20.521  33.852   0.660  1.00 64.65           C  
ANISOU  347  CG2 ILE A 249     9524   8944   6096  -2558    212     -4       C  
ATOM    348  CD1 ILE A 249      17.339  34.298   1.403  1.00 58.39           C  
ANISOU  348  CD1 ILE A 249     8947   7890   5348  -2287    281     75       C  
ATOM    349  N   TYR A 250      21.729  31.646  -1.729  1.00 61.54           N  
ANISOU  349  N   TYR A 250     8671   9099   5615  -2622    198   -190       N  
ATOM    350  CA  TYR A 250      22.932  30.833  -1.779  1.00 61.31           C  
ANISOU  350  CA  TYR A 250     8481   9199   5614  -2744    192   -247       C  
ATOM    351  C   TYR A 250      24.188  31.713  -1.786  1.00 58.94           C  
ANISOU  351  C   TYR A 250     8237   8870   5286  -2850    189   -193       C  
ATOM    352  O   TYR A 250      25.298  31.199  -1.759  1.00 64.19           O  
ANISOU  352  O   TYR A 250     8791   9626   5973  -2972    190   -222       O  
ATOM    353  CB  TYR A 250      22.907  29.944  -3.031  1.00 64.16           C  
ANISOU  353  CB  TYR A 250     8630   9816   5931  -2648    185   -377       C  
ATOM    354  CG  TYR A 250      22.954  30.709  -4.337  1.00 69.75           C  
ANISOU  354  CG  TYR A 250     9348  10643   6513  -2544    184   -376       C  
ATOM    355  CD1 TYR A 250      21.829  31.370  -4.827  1.00 75.98           C  
ANISOU  355  CD1 TYR A 250    10242  11401   7227  -2393    183   -345       C  
ATOM    356  CD2 TYR A 250      24.122  30.760  -5.093  1.00 76.76           C  
ANISOU  356  CD2 TYR A 250    10141  11681   7343  -2591    193   -398       C  
ATOM    357  CE1 TYR A 250      21.868  32.068  -6.042  1.00 78.64           C  
ANISOU  357  CE1 TYR A 250    10593  11857   7428  -2280    192   -327       C  
ATOM    358  CE2 TYR A 250      24.169  31.450  -6.301  1.00 80.68           C  
ANISOU  358  CE2 TYR A 250    10653  12296   7704  -2485    201   -385       C  
ATOM    359  CZ  TYR A 250      23.042  32.104  -6.767  1.00 78.50           C  
ANISOU  359  CZ  TYR A 250    10487  11989   7349  -2325    202   -343       C  
ATOM    360  OH  TYR A 250      23.104  32.790  -7.956  1.00 76.50           O  
ANISOU  360  OH  TYR A 250    10259  11860   6949  -2209    221   -312       O  
ATOM    361  N   ASP A 251      24.000  33.032  -1.850  1.00 63.18           N  
ANISOU  361  N   ASP A 251     8940   9293   5774  -2798    195   -118       N  
ATOM    362  CA  ASP A 251      25.104  33.996  -1.741  1.00 69.96           C  
ANISOU  362  CA  ASP A 251     9873  10104   6605  -2892    190    -74       C  
ATOM    363  C   ASP A 251      24.626  35.408  -1.393  1.00 78.32           C  
ANISOU  363  C   ASP A 251    11126  10989   7642  -2822    206      7       C  
ATOM    364  O   ASP A 251      23.432  35.635  -1.194  1.00 80.95           O  
ANISOU  364  O   ASP A 251    11537  11231   7989  -2702    222     35       O  
ATOM    365  CB  ASP A 251      25.979  34.013  -3.003  1.00 69.47           C  
ANISOU  365  CB  ASP A 251     9697  10248   6451  -2906    210    -93       C  
ATOM    366  CG  ASP A 251      25.254  34.548  -4.237  1.00 80.15           C  
ANISOU  366  CG  ASP A 251    11064  11699   7690  -2728    247    -62       C  
ATOM    367  OD1 ASP A 251      24.353  35.416  -4.136  1.00 81.14           O  
ANISOU  367  OD1 ASP A 251    11328  11704   7797  -2620    267      9       O  
ATOM    368  OD2 ASP A 251      25.610  34.094  -5.339  1.00 85.26           O1-
ANISOU  368  OD2 ASP A 251    11578  12559   8259  -2688    257   -113       O1-
ATOM    369  N   MET A 252      25.563  36.353  -1.350  1.00 83.44           N  
ANISOU  369  N   MET A 252    11843  11603   8255  -2898    208     40       N  
ATOM    370  CA  MET A 252      25.259  37.729  -0.949  1.00 90.55           C  
ANISOU  370  CA  MET A 252    12913  12349   9141  -2851    231    108       C  
ATOM    371  C   MET A 252      24.214  38.434  -1.812  1.00 90.69           C  
ANISOU  371  C   MET A 252    12977  12385   9098  -2679    289    182       C  
ATOM    372  O   MET A 252      23.331  39.109  -1.280  1.00 94.32           O  
ANISOU  372  O   MET A 252    13554  12704   9580  -2612    304    220       O  
ATOM    373  CB  MET A 252      26.533  38.578  -0.854  1.00 98.87           C  
ANISOU  373  CB  MET A 252    14019  13392  10155  -2977    227    124       C  
ATOM    374  CG  MET A 252      27.160  38.576   0.537  1.00102.88           C  
ANISOU  374  CG  MET A 252    14600  13773  10717  -3111    166     72       C  
ATOM    375  SD  MET A 252      27.348  36.898   1.168  1.00441.70           S  
ANISOU  375  SD  MET A 252    57384  56733  53709  -3193    105    -13       S  
ATOM    376  CE  MET A 252      28.245  37.190   2.689  1.00101.53           C  
ANISOU  376  CE  MET A 252    14404  13526  10647  -3297     44    -44       C  
ATOM    377  N   ASN A 253      24.299  38.283  -3.132  1.00 80.59           N  
ANISOU  377  N   ASN A 253    11607  11287   7729  -2612    320    198       N  
ATOM    378  CA  ASN A 253      23.314  38.930  -3.995  1.00 83.13           C  
ANISOU  378  CA  ASN A 253    11971  11643   7971  -2438    371    273       C  
ATOM    379  C   ASN A 253      21.922  38.310  -3.924  1.00 84.48           C  
ANISOU  379  C   ASN A 253    12134  11797   8169  -2319    359    243       C  
ATOM    380  O   ASN A 253      20.919  39.022  -3.907  1.00 83.79           O  
ANISOU  380  O   ASN A 253    12139  11625   8072  -2208    388    306       O  
ATOM    381  CB  ASN A 253      23.802  39.024  -5.437  1.00 92.84           C  
ANISOU  381  CB  ASN A 253    13123  13083   9069  -2377    411    303       C  
ATOM    382  CG  ASN A 253      24.509  40.328  -5.715  1.00 99.61           C  
ANISOU  382  CG  ASN A 253    14065  13917   9867  -2414    469    409       C  
ATOM    383  ND2 ASN A 253      23.893  41.427  -5.295  1.00106.11           N  
ANISOU  383  ND2 ASN A 253    15029  14593  10696  -2403    499    488       N  
ATOM    384  OD1 ASN A 253      25.599  40.354  -6.283  1.00 95.53           O  
ANISOU  384  OD1 ASN A 253    13489  13513   9296  -2468    490    420       O  
ATOM    385  N   SER A 254      21.863  36.986  -3.894  1.00 82.53           N  
ANISOU  385  N   SER A 254    11768  11634   7954  -2349    318    148       N  
ATOM    386  CA  SER A 254      20.605  36.303  -3.645  1.00 84.73           C  
ANISOU  386  CA  SER A 254    12040  11882   8271  -2266    303    110       C  
ATOM    387  C   SER A 254      19.984  36.830  -2.341  1.00 85.77           C  
ANISOU  387  C   SER A 254    12313  11774   8501  -2277    308    155       C  
ATOM    388  O   SER A 254      18.797  37.134  -2.299  1.00 79.46           O  
ANISOU  388  O   SER A 254    11585  10906   7702  -2166    328    189       O  
ATOM    389  CB  SER A 254      20.827  34.793  -3.564  1.00 83.99           C  
ANISOU  389  CB  SER A 254    11790  11900   8222  -2333    262     -5       C  
ATOM    390  OG  SER A 254      22.170  34.472  -3.873  1.00 84.43           O  
ANISOU  390  OG  SER A 254    11740  12075   8264  -2445    251    -42       O  
ATOM    391  N   LEU A 255      20.796  36.964  -1.292  1.00 87.59           N  
ANISOU  391  N   LEU A 255    12586  11889   8804  -2403    287    147       N  
ATOM    392  CA  LEU A 255      20.329  37.494  -0.009  1.00 83.69           C  
ANISOU  392  CA  LEU A 255    12225  11187   8386  -2401    287    169       C  
ATOM    393  C   LEU A 255      19.781  38.907  -0.155  1.00 93.04           C  
ANISOU  393  C   LEU A 255    13540  12285   9527  -2333    330    246       C  
ATOM    394  O   LEU A 255      18.663  39.217   0.276  1.00 95.98           O  
ANISOU  394  O   LEU A 255    13996  12545   9925  -2254    350    271       O  
ATOM    395  CB  LEU A 255      21.474  37.495   1.008  1.00 80.89           C  
ANISOU  395  CB  LEU A 255    11895  10763   8076  -2545    247    134       C  
ATOM    396  CG  LEU A 255      21.233  38.182   2.365  1.00 78.43           C  
ANISOU  396  CG  LEU A 255    11736  10261   7802  -2563    240    139       C  
ATOM    397  CD1 LEU A 255      20.080  37.553   3.117  1.00 62.17           C  
ANISOU  397  CD1 LEU A 255     9693   8118   5811  -2462    247    133       C  
ATOM    398  CD2 LEU A 255      22.483  38.163   3.222  1.00 78.37           C  
ANISOU  398  CD2 LEU A 255    11749  10225   7804  -2709    192     94       C  
ATOM    399  N   MET A 256      20.604  39.752  -0.762  1.00103.32           N  
ANISOU  399  N   MET A 256    14864  13640  10753  -2393    348    284       N  
ATOM    400  CA  MET A 256      20.305  41.152  -1.011  1.00110.63           C  
ANISOU  400  CA  MET A 256    15913  14501  11618  -2373    394    364       C  
ATOM    401  C   MET A 256      19.041  41.329  -1.856  1.00109.25           C  
ANISOU  401  C   MET A 256    15736  14375  11397  -2207    435    423       C  
ATOM    402  O   MET A 256      18.284  42.282  -1.668  1.00112.29           O  
ANISOU  402  O   MET A 256    16236  14654  11777  -2165    469    481       O  
ATOM    403  CB  MET A 256      21.512  41.782  -1.709  1.00118.19           C  
ANISOU  403  CB  MET A 256    16856  15552  12500  -2451    415    403       C  
ATOM    404  CG  MET A 256      21.339  43.213  -2.171  1.00126.32           C  
ANISOU  404  CG  MET A 256    17989  16547  13459  -2424    478    507       C  
ATOM    405  SD  MET A 256      22.793  43.789  -3.081  1.00149.30           S  
ANISOU  405  SD  MET A 256    20857  19588  16283  -2499    517    571       S  
ATOM    406  CE  MET A 256      22.315  45.472  -3.443  1.00 59.64           C  
ANISOU  406  CE  MET A 256     9630   8159   4871  -2446    604    716       C  
ATOM    407  N   MET A 257      18.815  40.399  -2.779  1.00103.34           N  
ANISOU  407  N   MET A 257    14859  13795  10613  -2108    428    401       N  
ATOM    408  CA  MET A 257      17.647  40.432  -3.654  1.00100.83           C  
ANISOU  408  CA  MET A 257    14527  13555  10230  -1934    453    441       C  
ATOM    409  C   MET A 257      16.435  39.797  -2.976  1.00100.22           C  
ANISOU  409  C   MET A 257    14460  13382  10239  -1863    436    405       C  
ATOM    410  O   MET A 257      15.288  40.103  -3.305  1.00 97.55           O  
ANISOU  410  O   MET A 257    14162  13033   9869  -1748    458    447       O  
ATOM    411  CB  MET A 257      17.955  39.701  -4.957  1.00101.93           C  
ANISOU  411  CB  MET A 257    14534  13933  10263  -1852    442    406       C  
ATOM    412  CG  MET A 257      16.906  39.885  -6.028  1.00108.49           C  
ANISOU  412  CG  MET A 257    15368  14878  10974  -1675    460    442       C  
ATOM    413  SD  MET A 257      17.433  39.219  -7.615  1.00161.88           S  
ANISOU  413  SD  MET A 257    22005  21937  17563  -1589    440    380       S  
ATOM    414  CE  MET A 257      18.838  40.269  -7.988  1.00 83.27           C  
ANISOU  414  CE  MET A 257    12074  12006   7558  -1651    505    488       C  
ATOM    415  N   GLY A 258      16.709  38.917  -2.021  1.00 99.98           N  
ANISOU  415  N   GLY A 258    14404  13282  10301  -1960    400    331       N  
ATOM    416  CA  GLY A 258      15.678  38.217  -1.284  1.00103.53           C  
ANISOU  416  CA  GLY A 258    14876  13634  10825  -1934    392    298       C  
ATOM    417  C   GLY A 258      14.822  39.172  -0.482  1.00108.81           C  
ANISOU  417  C   GLY A 258    15675  14117  11552  -1877    427    359       C  
ATOM    418  O   GLY A 258      13.591  39.081  -0.495  1.00113.96           O  
ANISOU  418  O   GLY A 258    16363  14723  12214  -1789    447    377       O  
ATOM    419  N   GLU A 259      15.474  40.100   0.213  1.00106.98           N  
ANISOU  419  N   GLU A 259    15542  13774  11333  -1973    432    374       N  
ATOM    420  CA  GLU A 259      14.756  41.123   0.967  1.00104.32           C  
ANISOU  420  CA  GLU A 259    15358  13263  11018  -1964    463    407       C  
ATOM    421  C   GLU A 259      13.915  42.014   0.047  1.00105.21           C  
ANISOU  421  C   GLU A 259    15509  13399  11067  -1866    507    490       C  
ATOM    422  O   GLU A 259      14.051  41.980  -1.182  1.00103.74           O  
ANISOU  422  O   GLU A 259    15243  13374  10798  -1810    513    528       O  
ATOM    423  CB  GLU A 259      15.730  41.971   1.793  1.00101.17           C  
ANISOU  423  CB  GLU A 259    15067  12762  10609  -2103    453    386       C  
ATOM    424  N   GLU A 276      25.933  44.496   8.930  1.00121.73           N  
ANISOU  424  N   GLU A 276    18173  15085  12992  -3279     99    -45       N  
ATOM    425  CA  GLU A 276      26.754  43.436   8.352  1.00 90.27           C  
ATOM    426  C   GLU A 276      25.897  42.231   7.980  1.00 90.08           C  
ATOM    427  O   GLU A 276      24.843  42.019   8.563  1.00 98.36           O  
ATOM    428  CB  GLU A 276      27.843  43.005   9.335  1.00 98.25           C  
ATOM    429  CG  GLU A 276      28.887  42.065   8.739  1.00105.09           C  
ATOM    430  CD  GLU A 276      29.608  41.246   9.791  1.00114.18           C  
ATOM    431  OE1 GLU A 276      30.347  40.315   9.408  1.00115.35           O  
ATOM    432  OE2 GLU A 276      29.438  41.527  10.999  1.00117.71           O1-
ATOM    433  N   VAL A 277      26.366  41.422   7.036  1.00117.55           N  
ANISOU  433  N   VAL A 277    15362  16834  12468  -1739  -1344    179       N  
ATOM    434  CA  VAL A 277      25.583  40.283   6.553  1.00103.75           C  
ANISOU  434  CA  VAL A 277    13536  15123  10759  -1696  -1318    155       C  
ATOM    435  C   VAL A 277      25.459  39.120   7.550  1.00 88.53           C  
ANISOU  435  C   VAL A 277    11495  13290   8854  -1592  -1308    182       C  
ATOM    436  O   VAL A 277      24.351  38.644   7.805  1.00 86.55           O  
ANISOU  436  O   VAL A 277    11255  12996   8635  -1491  -1314    194       O  
ATOM    437  CB  VAL A 277      26.070  39.790   5.152  1.00 84.29           C  
ANISOU  437  CB  VAL A 277    10990  12739   8298  -1816  -1267     97       C  
ATOM    438  CG1 VAL A 277      27.577  39.986   4.995  1.00 92.60           C  
ANISOU  438  CG1 VAL A 277    11975  13894   9315  -1931  -1243     87       C  
ATOM    439  CG2 VAL A 277      25.649  38.339   4.888  1.00 69.96           C  
ANISOU  439  CG2 VAL A 277     9043  11021   6518  -1780  -1225     69       C  
ATOM    440  N   ALA A 278      26.577  38.660   8.105  1.00 78.68           N  
ANISOU  440  N   ALA A 278    10129  12172   7593  -1614  -1292    196       N  
ATOM    441  CA  ALA A 278      26.534  37.538   9.046  1.00 80.67           C  
ANISOU  441  CA  ALA A 278    10251  12459   7942  -1470  -1239    223       C  
ATOM    442  C   ALA A 278      25.761  37.914  10.314  1.00 86.72           C  
ANISOU  442  C   ALA A 278    11116  13127   8705  -1350  -1287    280       C  
ATOM    443  O   ALA A 278      25.070  37.089  10.910  1.00 86.53           O  
ANISOU  443  O   ALA A 278    11036  13049   8791  -1195  -1235    295       O  
ATOM    444  CB  ALA A 278      27.933  37.056   9.388  1.00 75.09           C  
ANISOU  444  CB  ALA A 278     9396  11889   7247  -1505  -1205    232       C  
ATOM    445  N   ILE A 279      25.849  39.179  10.703  1.00 86.09           N  
ANISOU  445  N   ILE A 279    11189  12993   8528  -1406  -1362    305       N  
ATOM    446  CA  ILE A 279      25.068  39.658  11.830  1.00 80.13           C  
ANISOU  446  CA  ILE A 279    10548  12126   7773  -1298  -1398    350       C  
ATOM    447  C   ILE A 279      23.602  39.846  11.449  1.00 75.82           C  
ANISOU  447  C   ILE A 279    10102  11456   7250  -1230  -1410    340       C  
ATOM    448  O   ILE A 279      22.723  39.549  12.239  1.00 77.48           O  
ANISOU  448  O   ILE A 279    10336  11610   7493  -1107  -1413    371       O  
ATOM    449  CB  ILE A 279      25.688  40.927  12.456  1.00 86.10           C  
ANISOU  449  CB  ILE A 279    11418  12812   8485  -1338  -1428    369       C  
ATOM    450  CG1 ILE A 279      27.003  40.558  13.141  1.00 86.58           C  
ANISOU  450  CG1 ILE A 279    11368  13000   8528  -1377  -1423    398       C  
ATOM    451  CG2 ILE A 279      24.745  41.562  13.477  1.00 87.76           C  
ANISOU  451  CG2 ILE A 279    11767  12889   8691  -1233  -1459    403       C  
ATOM    452  CD1 ILE A 279      27.530  41.621  14.056  1.00 93.24           C  
ANISOU  452  CD1 ILE A 279    12312  13784   9330  -1396  -1453    428       C  
ATOM    453  N   ARG A 280      23.338  40.309  10.233  1.00 81.74           N  
ANISOU  453  N   ARG A 280    10902  12155   7999  -1303  -1409    296       N  
ATOM    454  CA  ARG A 280      21.967  40.423   9.739  1.00 88.37           C  
ANISOU  454  CA  ARG A 280    11822  12891   8865  -1249  -1423    288       C  
ATOM    455  C   ARG A 280      21.285  39.058   9.816  1.00 86.55           C  
ANISOU  455  C   ARG A 280    11469  12685   8729  -1137  -1366    286       C  
ATOM    456  O   ARG A 280      20.156  38.928  10.298  1.00 92.44           O  
ANISOU  456  O   ARG A 280    12254  13331   9537  -1008  -1359    306       O  
ATOM    457  CB  ARG A 280      21.959  40.938   8.298  1.00 98.37           C  
ANISOU  457  CB  ARG A 280    13126  14121  10128  -1354  -1419    241       C  
ATOM    458  CG  ARG A 280      20.791  41.856   7.951  1.00107.57           C  
ANISOU  458  CG  ARG A 280    14433  15138  11300  -1319  -1456    245       C  
ATOM    459  CD  ARG A 280      21.276  43.137   7.269  1.00116.02           C  
ANISOU  459  CD  ARG A 280    15594  16148  12341  -1417  -1470    227       C  
ATOM    460  NE  ARG A 280      20.747  43.303   5.915  1.00125.07           N  
ANISOU  460  NE  ARG A 280    16766  17252  13503  -1476  -1471    198       N  
ATOM    461  CZ  ARG A 280      21.485  43.251   4.809  1.00130.65           C  
ANISOU  461  CZ  ARG A 280    17427  18010  14202  -1599  -1443    162       C  
ATOM    462  NH1 ARG A 280      22.791  43.036   4.891  1.00134.16           N1+
ANISOU  462  NH1 ARG A 280    17794  18556  14624  -1674  -1412    150       N1+
ATOM    463  NH2 ARG A 280      20.918  43.417   3.621  1.00129.58           N  
ANISOU  463  NH2 ARG A 280    17324  17827  14082  -1648  -1446    141       N  
ATOM    464  N   ILE A 281      22.003  38.033   9.378  1.00 76.15           N  
ANISOU  464  N   ILE A 281     9991  11464   7478  -1155  -1291    255       N  
ATOM    465  CA  ILE A 281      21.488  36.669   9.391  1.00 65.63           C  
ANISOU  465  CA  ILE A 281     8523  10120   6292  -1026  -1194    241       C  
ATOM    466  C   ILE A 281      21.286  36.118  10.818  1.00 65.09           C  
ANISOU  466  C   ILE A 281     8409  10025   6295   -868  -1165    285       C  
ATOM    467  O   ILE A 281      20.225  35.573  11.138  1.00 62.63           O  
ANISOU  467  O   ILE A 281     8089   9634   6073   -737  -1129    292       O  
ATOM    468  CB  ILE A 281      22.395  35.747   8.552  1.00 66.70           C  
ANISOU  468  CB  ILE A 281     8504  10365   6475  -1091  -1116    195       C  
ATOM    469  CG1 ILE A 281      22.185  36.028   7.057  1.00 69.54           C  
ANISOU  469  CG1 ILE A 281     8905  10721   6796  -1217  -1124    145       C  
ATOM    470  CG2 ILE A 281      22.116  34.283   8.854  1.00 71.40           C  
ANISOU  470  CG2 ILE A 281     8951  10960   7219   -950  -1011    188       C  
ATOM    471  CD1 ILE A 281      23.279  35.470   6.182  1.00 67.94           C  
ANISOU  471  CD1 ILE A 281     8584  10633   6599  -1326  -1062     96       C  
ATOM    472  N   PHE A 282      22.303  36.258  11.659  1.00 58.62           N  
ANISOU  472  N   PHE A 282     7563   9277   5435   -888  -1183    315       N  
ATOM    473  CA  PHE A 282      22.197  35.891  13.074  1.00 65.75           C  
ANISOU  473  CA  PHE A 282     8443  10156   6383   -759  -1170    363       C  
ATOM    474  C   PHE A 282      21.013  36.545  13.785  1.00 70.46           C  
ANISOU  474  C   PHE A 282     9185  10624   6961   -673  -1214    393       C  
ATOM    475  O   PHE A 282      20.283  35.881  14.516  1.00 78.99           O  
ANISOU  475  O   PHE A 282    10235  11647   8132   -531  -1170    411       O  
ATOM    476  CB  PHE A 282      23.485  36.245  13.809  1.00 62.27           C  
ANISOU  476  CB  PHE A 282     7984   9808   5868   -826  -1208    397       C  
ATOM    477  CG  PHE A 282      23.619  35.589  15.165  1.00 74.65           C  
ANISOU  477  CG  PHE A 282     9487  11380   7498   -703  -1182    444       C  
ATOM    478  CD1 PHE A 282      23.915  34.236  15.269  1.00 76.18           C  
ANISOU  478  CD1 PHE A 282     9506  11623   7814   -618  -1096    439       C  
ATOM    479  CD2 PHE A 282      23.480  36.331  16.330  1.00 79.10           C  
ANISOU  479  CD2 PHE A 282    10167  11896   7992   -680  -1242    494       C  
ATOM    480  CE1 PHE A 282      24.058  33.629  16.502  1.00 71.19           C  
ANISOU  480  CE1 PHE A 282     8817  10995   7238   -510  -1077    485       C  
ATOM    481  CE2 PHE A 282      23.623  35.730  17.577  1.00 77.64           C  
ANISOU  481  CE2 PHE A 282     9927  11715   7858   -577  -1221    539       C  
ATOM    482  CZ  PHE A 282      23.916  34.376  17.661  1.00 75.08           C  
ANISOU  482  CZ  PHE A 282     9427  11443   7658   -493  -1141    536       C  
ATOM    483  N   GLN A 283      20.822  37.844  13.578  1.00 75.87           N  
ANISOU  483  N   GLN A 283    10031  11263   7531   -759  -1297    399       N  
ATOM    484  CA  GLN A 283      19.697  38.540  14.198  1.00 86.61           C  
ANISOU  484  CA  GLN A 283    11537  12498   8874   -680  -1336    426       C  
ATOM    485  C   GLN A 283      18.367  37.961  13.718  1.00 83.88           C  
ANISOU  485  C   GLN A 283    11168  12067   8634   -576  -1290    406       C  
ATOM    486  O   GLN A 283      17.432  37.791  14.509  1.00 81.36           O  
ANISOU  486  O   GLN A 283    10879  11664   8372   -445  -1272    429       O  
ATOM    487  CB  GLN A 283      19.745  40.053  13.930  1.00 99.51           C  
ANISOU  487  CB  GLN A 283    13352  14094  10365   -798  -1432    433       C  
ATOM    488  CG  GLN A 283      21.021  40.782  14.384  1.00107.33           C  
ANISOU  488  CG  GLN A 283    14382  15152  11246   -910  -1478    451       C  
ATOM    489  CD  GLN A 283      21.272  40.738  15.886  1.00114.72           C  
ANISOU  489  CD  GLN A 283    15332  16089  12168   -842  -1483    500       C  
ATOM    490  NE2 GLN A 283      22.413  41.274  16.305  1.00115.77           N  
ANISOU  490  NE2 GLN A 283    15469  16253  12263   -911  -1488    504       N  
ATOM    491  OE1 GLN A 283      20.457  40.233  16.658  1.00117.85           O  
ANISOU  491  OE1 GLN A 283    15720  16421  12638   -703  -1449    521       O  
ATOM    492  N   GLY A 284      18.293  37.656  12.423  1.00 79.89           N  
ANISOU  492  N   GLY A 284    10612  11588   8153   -639  -1271    364       N  
ATOM    493  CA  GLY A 284      17.101  37.056  11.844  1.00 79.32           C  
ANISOU  493  CA  GLY A 284    10509  11450   8178   -559  -1228    345       C  
ATOM    494  C   GLY A 284      16.831  35.697  12.453  1.00 76.17           C  
ANISOU  494  C   GLY A 284     9974  11056   7910   -419  -1136    347       C  
ATOM    495  O   GLY A 284      15.691  35.323  12.743  1.00 78.83           O  
ANISOU  495  O   GLY A 284    10315  11313   8325   -300  -1108    355       O  
ATOM    496  N   CYS A 285      17.908  34.957  12.650  1.00 68.15           N  
ANISOU  496  N   CYS A 285     8837  10139   6919   -436  -1090    341       N  
ATOM    497  CA ACYS A 285      17.841  33.659  13.293  0.49 64.25           C  
ANISOU  497  CA ACYS A 285     8212   9657   6542   -310  -1005    346       C  
ATOM    498  CA BCYS A 285      17.840  33.660  13.293  0.51 64.23           C  
ANISOU  498  CA BCYS A 285     8210   9655   6540   -310  -1005    346       C  
ATOM    499  C   CYS A 285      17.326  33.794  14.728  1.00 68.98           C  
ANISOU  499  C   CYS A 285     8867  10188   7153   -189  -1016    393       C  
ATOM    500  O   CYS A 285      16.632  32.907  15.240  1.00 63.44           O  
ANISOU  500  O   CYS A 285     8107   9445   6551    -61   -956    399       O  
ATOM    501  CB ACYS A 285      19.221  33.009  13.286  0.49 62.16           C  
ANISOU  501  CB ACYS A 285     7817   9513   6289   -358   -965    338       C  
ATOM    502  CB BCYS A 285      19.220  33.008  13.285  0.51 62.11           C  
ANISOU  502  CB BCYS A 285     7810   9505   6282   -358   -965    338       C  
ATOM    503  SG ACYS A 285      19.285  31.437  14.145  0.49 79.16           S  
ANISOU  503  SG ACYS A 285     9813  11684   8581   -206   -867    351       S  
ATOM    504  SG BCYS A 285      19.281  31.434  14.138  0.51 79.11           S  
ANISOU  504  SG BCYS A 285     9807  11678   8575   -206   -866    351       S  
ATOM    505  N   GLN A 286      17.673  34.907  15.377  1.00 73.35           N  
ANISOU  505  N   GLN A 286     9539  10730   7600   -237  -1092    425       N  
ATOM    506  CA  GLN A 286      17.234  35.170  16.746  1.00 73.62           C  
ANISOU  506  CA  GLN A 286     9647  10698   7629   -140  -1106    468       C  
ATOM    507  C   GLN A 286      15.733  35.355  16.797  1.00 72.88           C  
ANISOU  507  C   GLN A 286     9631  10482   7577    -43  -1101    469       C  
ATOM    508  O   GLN A 286      15.065  34.793  17.671  1.00 74.32           O  
ANISOU  508  O   GLN A 286     9794  10613   7832     84  -1058    486       O  
ATOM    509  CB  GLN A 286      17.892  36.423  17.312  1.00 71.39           C  
ANISOU  509  CB  GLN A 286     9493  10422   7210   -229  -1190    499       C  
ATOM    510  CG  GLN A 286      19.268  36.217  17.875  1.00 82.08           C  
ANISOU  510  CG  GLN A 286    10777  11884   8527   -284  -1197    521       C  
ATOM    511  CD  GLN A 286      19.538  37.149  19.043  1.00 93.61           C  
ANISOU  511  CD  GLN A 286    12365  13318   9886   -303  -1259    568       C  
ATOM    512  NE2 GLN A 286      19.688  38.439  18.756  1.00 97.06           N  
ANISOU  512  NE2 GLN A 286    12946  13735  10198   -413  -1335    569       N  
ATOM    513  OE1 GLN A 286      19.603  36.713  20.193  1.00 93.47           O  
ANISOU  513  OE1 GLN A 286    12322  13294   9897   -223  -1238    602       O  
ATOM    514  N   PHE A 287      15.213  36.156  15.868  1.00 64.89           N  
ANISOU  514  N   PHE A 287     8708   9427   6520   -107  -1147    451       N  
ATOM    515  CA  PHE A 287      13.785  36.443  15.827  1.00 69.51           C  
ANISOU  515  CA  PHE A 287     9369   9899   7143    -23  -1151    455       C  
ATOM    516  C   PHE A 287      12.965  35.189  15.577  1.00 69.11           C  
ANISOU  516  C   PHE A 287     9199   9833   7226     82  -1070    437       C  
ATOM    517  O   PHE A 287      11.904  35.002  16.181  1.00 72.23           O  
ANISOU  517  O   PHE A 287     9614  10148   7682    201  -1044    451       O  
ATOM    518  CB  PHE A 287      13.437  37.492  14.769  1.00 81.84           C  
ANISOU  518  CB  PHE A 287    11038  11424   8634   -117  -1221    442       C  
ATOM    519  CG  PHE A 287      11.991  37.445  14.335  1.00 91.31           C  
ANISOU  519  CG  PHE A 287    12260  12531   9904    -37  -1212    439       C  
ATOM    520  CD1 PHE A 287      10.997  38.007  15.126  1.00 95.13           C  
ANISOU  520  CD1 PHE A 287    12842  12908  10394     63  -1227    468       C  
ATOM    521  CD2 PHE A 287      11.623  36.809  13.155  1.00 92.04           C  
ANISOU  521  CD2 PHE A 287    12271  12644  10056    -62  -1185    408       C  
ATOM    522  CE1 PHE A 287       9.665  37.952  14.741  1.00 94.90           C  
ANISOU  522  CE1 PHE A 287    12823  12799  10434    140  -1218    469       C  
ATOM    523  CE2 PHE A 287      10.297  36.746  12.769  1.00 95.94           C  
ANISOU  523  CE2 PHE A 287    12779  13060  10614      7  -1180    411       C  
ATOM    524  CZ  PHE A 287       9.315  37.321  13.565  1.00 95.66           C  
ANISOU  524  CZ  PHE A 287    12835  12923  10590    111  -1199    442       C  
ATOM    525  N   ARG A 288      13.437  34.337  14.673  1.00 59.75           N  
ANISOU  525  N   ARG A 288     7893   8723   6085     33  -1026    403       N  
ATOM    526  CA  ARG A 288      12.726  33.088  14.426  1.00 59.71           C  
ANISOU  526  CA  ARG A 288     7776   8708   6203    124   -944    384       C  
ATOM    527  C   ARG A 288      12.791  32.220  15.686  1.00 63.59           C  
ANISOU  527  C   ARG A 288     8199   9200   6763    245   -884    406       C  
ATOM    528  O   ARG A 288      11.813  31.574  16.065  1.00 64.59           O  
ANISOU  528  O   ARG A 288     8297   9270   6975    360   -835    410       O  
ATOM    529  CB  ARG A 288      13.290  32.337  13.212  1.00 52.38           C  
ANISOU  529  CB  ARG A 288     6738   7859   5304     41   -902    341       C  
ATOM    530  CG  ARG A 288      12.768  30.909  13.107  1.00 52.25           C  
ANISOU  530  CG  ARG A 288     6598   7842   5412    134   -806    322       C  
ATOM    531  CD  ARG A 288      11.266  30.888  12.834  1.00 57.14           C  
ANISOU  531  CD  ARG A 288     7255   8371   6083    202   -803    324       C  
ATOM    532  NE  ARG A 288      10.660  29.607  13.184  1.00 60.12           N  
ANISOU  532  NE  ARG A 288     7536   8733   6575    318   -715    318       N  
ATOM    533  CZ  ARG A 288       9.451  29.475  13.725  1.00 63.36           C  
ANISOU  533  CZ  ARG A 288     7970   9065   7040    429   -701    337       C  
ATOM    534  NH1 ARG A 288       8.707  30.551  13.973  1.00 64.32           N1+
ANISOU  534  NH1 ARG A 288     8207   9113   7117    446   -766    362       N1+
ATOM    535  NH2 ARG A 288       8.979  28.269  14.022  1.00 55.94           N  
ANISOU  535  NH2 ARG A 288     6940   8117   6198    523   -618    330       N  
ATOM    536  N   SER A 289      13.948  32.219  16.337  1.00 57.77           N  
ANISOU  536  N   SER A 289     7436   8528   5984    214   -892    422       N  
ATOM    537  CA  SER A 289      14.109  31.467  17.570  1.00 64.81           C  
ANISOU  537  CA  SER A 289     8272   9424   6930    317   -847    449       C  
ATOM    538  C   SER A 289      13.109  31.913  18.633  1.00 58.57           C  
ANISOU  538  C   SER A 289     7584   8532   6139    417   -861    480       C  
ATOM    539  O   SER A 289      12.506  31.091  19.305  1.00 47.35           O  
ANISOU  539  O   SER A 289     6115   7075   4800    532   -803    488       O  
ATOM    540  CB  SER A 289      15.540  31.592  18.089  1.00 65.66           C  
ANISOU  540  CB  SER A 289     8350   9620   6978    253   -872    470       C  
ATOM    541  OG  SER A 289      16.437  30.906  17.238  1.00 57.15           O  
ANISOU  541  OG  SER A 289     7149   8637   5928    188   -836    441       O  
ATOM    542  N   VAL A 290      12.916  33.219  18.752  1.00 65.58           N  
ANISOU  542  N   VAL A 290     8614   9371   6933    371   -934    495       N  
ATOM    543  CA  VAL A 290      12.008  33.763  19.751  1.00 66.51           C  
ANISOU  543  CA  VAL A 290     8841   9389   7042    458   -945    521       C  
ATOM    544  C   VAL A 290      10.580  33.386  19.398  1.00 66.17           C  
ANISOU  544  C   VAL A 290     8785   9268   7087    552   -905    507       C  
ATOM    545  O   VAL A 290       9.818  32.902  20.245  1.00 61.70           O  
ANISOU  545  O   VAL A 290     8211   8648   6586    668   -858    519       O  
ATOM    546  CB  VAL A 290      12.167  35.290  19.862  1.00 66.20           C  
ANISOU  546  CB  VAL A 290     8964   9312   6877    379  -1031    538       C  
ATOM    547  CG1 VAL A 290      10.944  35.925  20.493  1.00 65.85           C  
ANISOU  547  CG1 VAL A 290     9038   9146   6836    469  -1037    554       C  
ATOM    548  CG2 VAL A 290      13.421  35.619  20.657  1.00 63.48           C  
ANISOU  548  CG2 VAL A 290     8644   9028   6446    314  -1065    565       C  
ATOM    549  N   GLU A 291      10.233  33.586  18.133  1.00 59.32           N  
ANISOU  549  N   GLU A 291     7914   8401   6223    495   -924    481       N  
ATOM    550  CA  GLU A 291       8.940  33.149  17.617  1.00 63.43           C  
ANISOU  550  CA  GLU A 291     8404   8864   6831    568   -888    468       C  
ATOM    551  C   GLU A 291       8.691  31.653  17.897  1.00 60.52           C  
ANISOU  551  C   GLU A 291     7902   8518   6577    660   -796    457       C  
ATOM    552  O   GLU A 291       7.595  31.256  18.294  1.00 58.16           O  
ANISOU  552  O   GLU A 291     7594   8155   6348    766   -755    462       O  
ATOM    553  CB  GLU A 291       8.853  33.432  16.111  1.00 54.73           C  
ANISOU  553  CB  GLU A 291     7301   7783   5712    468   -923    442       C  
ATOM    554  CG  GLU A 291       7.434  33.516  15.581  1.00 67.63           C  
ANISOU  554  CG  GLU A 291     8954   9340   7400    523   -924    441       C  
ATOM    555  CD  GLU A 291       7.385  33.841  14.091  1.00 80.46           C  
ANISOU  555  CD  GLU A 291    10585  10986   8999    412   -966    420       C  
ATOM    556  OE1 GLU A 291       8.346  33.486  13.364  1.00 80.03           O  
ANISOU  556  OE1 GLU A 291    10472  11015   8922    312   -959    393       O  
ATOM    557  OE2 GLU A 291       6.385  34.457  13.654  1.00 79.94           O1-
ANISOU  557  OE2 GLU A 291    10585  10853   8937    426  -1007    431       O1-
ATOM    558  N   ALA A 292       9.718  30.831  17.694  1.00 60.92           N  
ANISOU  558  N   ALA A 292     7848   8657   6643    619   -761    442       N  
ATOM    559  CA  ALA A 292       9.593  29.388  17.880  1.00 53.92           C  
ANISOU  559  CA  ALA A 292     6835   7793   5861    699   -672    431       C  
ATOM    560  C   ALA A 292       9.276  29.045  19.338  1.00 45.29           C  
ANISOU  560  C   ALA A 292     5752   6656   4801    816   -640    460       C  
ATOM    561  O   ALA A 292       8.338  28.296  19.598  1.00 49.52           O  
ANISOU  561  O   ALA A 292     6248   7147   5419    913   -582    457       O  
ATOM    562  CB  ALA A 292      10.846  28.659  17.404  1.00 44.10           C  
ANISOU  562  CB  ALA A 292     5482   6649   4624    632   -642    411       C  
ATOM    563  N   VAL A 293      10.030  29.622  20.270  1.00 42.31           N  
ANISOU  563  N   VAL A 293     5431   6290   4353    799   -679    489       N  
ATOM    564  CA  VAL A 293       9.765  29.444  21.701  1.00 54.51           C  
ANISOU  564  CA  VAL A 293     7007   7791   5914    896   -657    520       C  
ATOM    565  C   VAL A 293       8.324  29.808  22.043  1.00 54.14           C  
ANISOU  565  C   VAL A 293     7038   7639   5893    982   -648    524       C  
ATOM    566  O   VAL A 293       7.660  29.117  22.814  1.00 50.33           O  
ANISOU  566  O   VAL A 293     6530   7116   5476   1085   -592    531       O  
ATOM    567  CB  VAL A 293      10.723  30.296  22.558  1.00 62.15           C  
ANISOU  567  CB  VAL A 293     8057   8779   6780    842   -717    553       C  
ATOM    568  CG1 VAL A 293      10.385  30.167  24.057  1.00 58.51           C  
ANISOU  568  CG1 VAL A 293     7642   8263   6326    935   -695    585       C  
ATOM    569  CG2 VAL A 293      12.166  29.895  22.281  1.00 60.11           C  
ANISOU  569  CG2 VAL A 293     7708   8630   6501    762   -724    554       C  
ATOM    570  N   GLN A 294       7.845  30.900  21.454  1.00 55.16           N  
ANISOU  570  N   GLN A 294     7262   7726   5972    938   -703    520       N  
ATOM    571  CA  GLN A 294       6.451  31.300  21.600  1.00 52.12           C  
ANISOU  571  CA  GLN A 294     6942   7243   5618   1016   -697    523       C  
ATOM    572  C   GLN A 294       5.500  30.187  21.168  1.00 56.03           C  
ANISOU  572  C   GLN A 294     7333   7728   6226   1091   -627    503       C  
ATOM    573  O   GLN A 294       4.561  29.854  21.906  1.00 53.00           O  
ANISOU  573  O   GLN A 294     6954   7286   5899   1196   -582    511       O  
ATOM    574  CB  GLN A 294       6.175  32.568  20.791  1.00 60.20           C  
ANISOU  574  CB  GLN A 294     8065   8231   6575    947   -771    522       C  
ATOM    575  CG  GLN A 294       6.984  33.755  21.250  1.00 68.12           C  
ANISOU  575  CG  GLN A 294     9191   9232   7460    874   -839    542       C  
ATOM    576  CD  GLN A 294       6.739  34.997  20.419  1.00 71.57           C  
ANISOU  576  CD  GLN A 294     9732   9631   7829    803   -914    541       C  
ATOM    577  NE2 GLN A 294       6.988  36.154  21.012  1.00 74.41           N  
ANISOU  577  NE2 GLN A 294    10231   9948   8095    773   -966    561       N  
ATOM    578  OE1 GLN A 294       6.325  34.919  19.262  1.00 76.46           O  
ANISOU  578  OE1 GLN A 294    10315  10258   8480    772   -925    523       O  
ATOM    579  N   GLU A 295       5.738  29.619  19.978  1.00 52.64           N  
ANISOU  579  N   GLU A 295     6816   7357   5826   1032   -617    477       N  
ATOM    580  CA  GLU A 295       4.933  28.493  19.486  1.00 49.19           C  
ANISOU  580  CA  GLU A 295     6279   6919   5491   1086   -549    457       C  
ATOM    581  C   GLU A 295       4.990  27.278  20.414  1.00 47.41           C  
ANISOU  581  C   GLU A 295     5976   6704   5334   1175   -470    460       C  
ATOM    582  O   GLU A 295       3.952  26.673  20.745  1.00 45.13           O  
ANISOU  582  O   GLU A 295     5660   6369   5117   1266   -417    459       O  
ATOM    583  CB  GLU A 295       5.384  28.081  18.085  1.00 50.17           C  
ANISOU  583  CB  GLU A 295     6330   7110   5623    991   -548    426       C  
ATOM    584  CG  GLU A 295       5.046  29.092  17.024  1.00 48.90           C  
ANISOU  584  CG  GLU A 295     6236   6931   5412    910   -619    422       C  
ATOM    585  CD  GLU A 295       5.946  29.001  15.801  1.00 54.65           C  
ANISOU  585  CD  GLU A 295     6922   7736   6107    783   -636    394       C  
ATOM    586  OE1 GLU A 295       6.591  27.952  15.578  1.00 60.94           O  
ANISOU  586  OE1 GLU A 295     7617   8595   6943    769   -577    372       O  
ATOM    587  OE2 GLU A 295       6.012  29.997  15.063  1.00 51.63           O1-
ANISOU  587  OE2 GLU A 295     6611   7348   5657    696   -707    394       O1-
ATOM    588  N   ILE A 296       6.209  26.923  20.815  1.00 43.46           N  
ANISOU  588  N   ILE A 296     5438   6264   4810   1145   -465    465       N  
ATOM    589  CA  ILE A 296       6.403  25.785  21.688  1.00 44.59           C  
ANISOU  589  CA  ILE A 296     5509   6421   5013   1222   -398    472       C  
ATOM    590  C   ILE A 296       5.670  25.994  23.024  1.00 46.60           C  
ANISOU  590  C   ILE A 296     5834   6601   5272   1318   -386    498       C  
ATOM    591  O   ILE A 296       5.089  25.053  23.559  1.00 38.84           O  
ANISOU  591  O   ILE A 296     4803   5594   4361   1405   -320    497       O  
ATOM    592  CB  ILE A 296       7.899  25.510  21.916  1.00 48.23           C  
ANISOU  592  CB  ILE A 296     5922   6961   5442   1170   -406    481       C  
ATOM    593  CG1 ILE A 296       8.522  24.942  20.639  1.00 49.70           C  
ANISOU  593  CG1 ILE A 296     6013   7220   5652   1095   -386    448       C  
ATOM    594  CG2 ILE A 296       8.108  24.547  23.101  1.00 41.63           C  
ANISOU  594  CG2 ILE A 296     5038   6126   4655   1256   -353    502       C  
ATOM    595  CD1 ILE A 296      10.014  25.203  20.510  1.00 49.09           C  
ANISOU  595  CD1 ILE A 296     5912   7226   5516   1006   -422    454       C  
ATOM    596  N   THR A 297       5.678  27.218  23.542  1.00 54.42           N  
ANISOU  596  N   THR A 297     6942   7552   6184   1300   -446    519       N  
ATOM    597  CA  THR A 297       4.994  27.501  24.820  1.00 57.81           C  
ANISOU  597  CA  THR A 297     7451   7906   6610   1385   -431    541       C  
ATOM    598  C   THR A 297       3.502  27.240  24.698  1.00 52.69           C  
ANISOU  598  C   THR A 297     6794   7190   6036   1469   -386    528       C  
ATOM    599  O   THR A 297       2.884  26.609  25.569  1.00 45.79           O  
ANISOU  599  O   THR A 297     5907   6278   5213   1559   -328    533       O  
ATOM    600  CB  THR A 297       5.218  28.950  25.279  1.00 56.54           C  
ANISOU  600  CB  THR A 297     7430   7707   6347   1342   -501    561       C  
ATOM    601  CG2 THR A 297       4.539  29.200  26.621  1.00 52.49           C  
ANISOU  601  CG2 THR A 297     7001   7113   5829   1427   -476    581       C  
ATOM    602  OG1 THR A 297       6.622  29.181  25.426  1.00 63.44           O  
ANISOU  602  OG1 THR A 297     8308   8649   7148   1258   -545    576       O  
ATOM    603  N   GLU A 298       2.933  27.702  23.587  1.00 44.31           N  
ANISOU  603  N   GLU A 298     5737   6118   4980   1436   -413    513       N  
ATOM    604  CA  GLU A 298       1.515  27.488  23.321  1.00 47.35           C  
ANISOU  604  CA  GLU A 298     6106   6449   5437   1506   -378    504       C  
ATOM    605  C   GLU A 298       1.198  25.990  23.237  1.00 45.55           C  
ANISOU  605  C   GLU A 298     5758   6248   5301   1556   -297    487       C  
ATOM    606  O   GLU A 298       0.177  25.519  23.714  1.00 59.81           O  
ANISOU  606  O   GLU A 298     7548   8009   7168   1642   -244    487       O  
ATOM    607  CB  GLU A 298       1.146  28.179  22.010  1.00 45.26           C  
ANISOU  607  CB  GLU A 298     5855   6182   5158   1443   -431    495       C  
ATOM    608  CG  GLU A 298      -0.283  28.612  21.891  1.00 67.81           C  
ANISOU  608  CG  GLU A 298     8744   8965   8055   1507   -430    501       C  
ATOM    609  CD  GLU A 298      -0.534  29.330  20.569  1.00 85.22           C  
ANISOU  609  CD  GLU A 298    10967  11173  10240   1434   -495    498       C  
ATOM    610  OE1 GLU A 298      -1.440  28.916  19.809  1.00 85.19           O  
ANISOU  610  OE1 GLU A 298    10904  11165  10300   1449   -479    491       O  
ATOM    611  OE2 GLU A 298       0.191  30.309  20.290  1.00 92.60           O1-
ANISOU  611  OE2 GLU A 298    11977  12114  11091   1356   -564    504       O1-
ATOM    612  N   TYR A 299       2.085  25.240  22.602  1.00 44.20           N  
ANISOU  612  N   TYR A 299     5504   6151   5139   1499   -284    472       N  
ATOM    613  CA  TYR A 299       1.859  23.822  22.407  1.00 39.49           C  
ANISOU  613  CA  TYR A 299     4799   5579   4625   1537   -207    454       C  
ATOM    614  C   TYR A 299       1.912  23.069  23.742  1.00 38.26           C  
ANISOU  614  C   TYR A 299     4631   5406   4500   1621   -152    468       C  
ATOM    615  O   TYR A 299       1.070  22.207  24.046  1.00 45.38           O  
ANISOU  615  O   TYR A 299     5490   6280   5470   1695    -87    461       O  
ATOM    616  CB  TYR A 299       2.922  23.255  21.452  1.00 37.45           C  
ANISOU  616  CB  TYR A 299     4462   5401   4365   1453   -204    433       C  
ATOM    617  CG  TYR A 299       2.745  21.782  21.301  1.00 38.81           C  
ANISOU  617  CG  TYR A 299     4533   5594   4621   1493   -119    414       C  
ATOM    618  CD1 TYR A 299       1.569  21.275  20.774  1.00 42.24           C  
ANISOU  618  CD1 TYR A 299     4934   6000   5115   1523    -79    398       C  
ATOM    619  CD2 TYR A 299       3.714  20.895  21.731  1.00 34.07           C  
ANISOU  619  CD2 TYR A 299     3871   5036   4038   1504    -79    415       C  
ATOM    620  CE1 TYR A 299       1.380  19.925  20.629  1.00 35.59           C  
ANISOU  620  CE1 TYR A 299     4007   5172   4343   1555      1    380       C  
ATOM    621  CE2 TYR A 299       3.535  19.522  21.599  1.00 41.12           C  
ANISOU  621  CE2 TYR A 299     4677   5940   5008   1544      2    397       C  
ATOM    622  CZ  TYR A 299       2.370  19.046  21.035  1.00 38.25           C  
ANISOU  622  CZ  TYR A 299     4289   5547   4697   1566     43    378       C  
ATOM    623  OH  TYR A 299       2.174  17.691  20.875  1.00 45.75           O  
ANISOU  623  OH  TYR A 299     5161   6505   5717   1598    125    359       O  
ATOM    624  N   ALA A 300       2.938  23.387  24.519  1.00 33.77           N  
ANISOU  624  N   ALA A 300     4099   4857   3876   1603   -181    488       N  
ATOM    625  CA  ALA A 300       3.110  22.834  25.872  1.00 49.69           C  
ANISOU  625  CA  ALA A 300     6120   6856   5904   1672   -144    509       C  
ATOM    626  C   ALA A 300       1.854  22.929  26.732  1.00 48.95           C  
ANISOU  626  C   ALA A 300     6081   6681   5836   1762   -110    515       C  
ATOM    627  O   ALA A 300       1.457  21.955  27.362  1.00 45.83           O  
ANISOU  627  O   ALA A 300     5646   6270   5497   1830    -46    515       O  
ATOM    628  CB  ALA A 300       4.271  23.516  26.584  1.00 45.10           C  
ANISOU  628  CB  ALA A 300     5598   6298   5240   1627   -200    538       C  
ATOM    629  N   LYS A 301       1.228  24.100  26.755  1.00 48.55           N  
ANISOU  629  N   LYS A 301     6122   6579   5747   1761   -150    520       N  
ATOM    630  CA  LYS A 301       0.009  24.273  27.549  1.00 43.47           C  
ANISOU  630  CA  LYS A 301     5530   5856   5129   1847   -113    524       C  
ATOM    631  C   LYS A 301      -1.111  23.313  27.129  1.00 51.54           C  
ANISOU  631  C   LYS A 301     6471   6868   6246   1905    -47    503       C  
ATOM    632  O   LYS A 301      -2.043  23.102  27.890  1.00 51.20           O  
ANISOU  632  O   LYS A 301     6444   6772   6238   1982      1    505       O  
ATOM    633  CB  LYS A 301      -0.520  25.715  27.456  1.00 38.77           C  
ANISOU  633  CB  LYS A 301     5041   5204   4485   1837   -166    531       C  
ATOM    634  CG  LYS A 301       0.407  26.782  28.046  1.00 52.10           C  
ANISOU  634  CG  LYS A 301     6836   6886   6072   1785   -227    552       C  
ATOM    635  CD  LYS A 301       0.232  28.153  27.356  1.00 68.80           C  
ANISOU  635  CD  LYS A 301     9036   8974   8133   1737   -297    553       C  
ATOM    636  CE  LYS A 301      -0.933  28.943  27.935  1.00 71.68           C  
ANISOU  636  CE  LYS A 301     9491   9241   8501   1809   -283    559       C  
ATOM    637  NZ  LYS A 301      -1.056  30.337  27.390  1.00 67.14           N1+
ANISOU  637  NZ  LYS A 301     9012   8629   7869   1767   -352    565       N1+
ATOM    638  N   SER A 302      -1.069  22.793  25.901  1.00 46.83           N  
ANISOU  638  N   SER A 302     5790   6319   5684   1861    -44    484       N  
ATOM    639  CA ASER A 302      -2.096  21.867  25.418  0.69 37.94           C  
ANISOU  639  CA ASER A 302     4587   5189   4641   1902     16    466       C  
ATOM    640  CA BSER A 302      -2.106  21.876  25.445  0.31 38.40           C  
ANISOU  640  CA BSER A 302     4646   5245   4698   1903     16    466       C  
ATOM    641  C   SER A 302      -1.812  20.454  25.919  1.00 35.55           C  
ANISOU  641  C   SER A 302     4213   4908   4385   1939     88    459       C  
ATOM    642  O   SER A 302      -2.692  19.599  25.942  1.00 50.84           O  
ANISOU  642  O   SER A 302     6101   6830   6386   1988    150    448       O  
ATOM    643  CB ASER A 302      -2.130  21.847  23.879  0.69 41.44           C  
ANISOU  643  CB ASER A 302     4976   5673   5096   1829     -9    448       C  
ATOM    644  CB BSER A 302      -2.226  21.905  23.920  0.31 39.47           C  
ANISOU  644  CB BSER A 302     4732   5418   4848   1834    -10    449       C  
ATOM    645  OG ASER A 302      -1.121  20.991  23.353  0.69 29.46           O  
ANISOU  645  OG ASER A 302     3387   4221   3586   1777      9    433       O  
ATOM    646  OG BSER A 302      -2.029  23.210  23.409  0.31 36.26           O  
ANISOU  646  OG BSER A 302     4394   5004   4380   1777    -90    458       O  
ATOM    647  N   ILE A 303      -0.570  20.192  26.300  1.00 31.05           N  
ANISOU  647  N   ILE A 303     3636   4377   3785   1912     78    469       N  
ATOM    648  CA  ILE A 303      -0.220  18.859  26.797  1.00 44.57           C  
ANISOU  648  CA  ILE A 303     5283   6108   5542   1950    142    467       C  
ATOM    649  C   ILE A 303      -0.980  18.624  28.121  1.00 52.14           C  
ANISOU  649  C   ILE A 303     6285   7008   6520   2036    185    480       C  
ATOM    650  O   ILE A 303      -0.810  19.383  29.073  1.00 45.06           O  
ANISOU  650  O   ILE A 303     5471   6079   5571   2050    155    501       O  
ATOM    651  CB  ILE A 303       1.294  18.731  27.034  1.00 44.36           C  
ANISOU  651  CB  ILE A 303     5241   6134   5479   1908    114    483       C  
ATOM    652  CG1 ILE A 303       2.066  19.065  25.752  1.00 45.91           C  
ANISOU  652  CG1 ILE A 303     5402   6391   5652   1816     72    468       C  
ATOM    653  CG2 ILE A 303       1.637  17.342  27.587  1.00 44.70           C  
ANISOU  653  CG2 ILE A 303     5218   6190   5574   1956    179    486       C  
ATOM    654  CD1 ILE A 303       3.581  18.986  25.875  1.00 43.49           C  
ANISOU  654  CD1 ILE A 303     5069   6144   5310   1769     44    483       C  
ATOM    655  N   PRO A 304      -1.873  17.624  28.160  1.00 50.55           N  
ANISOU  655  N   PRO A 304     6033   6787   6385   2089    257    465       N  
ATOM    656  CA  PRO A 304      -2.696  17.491  29.363  1.00 52.60           C  
ANISOU  656  CA  PRO A 304     6338   6989   6658   2166    299    473       C  
ATOM    657  C   PRO A 304      -1.843  17.323  30.618  1.00 47.99           C  
ANISOU  657  C   PRO A 304     5795   6399   6039   2184    297    499       C  
ATOM    658  O   PRO A 304      -0.903  16.519  30.644  1.00 40.26           O  
ANISOU  658  O   PRO A 304     4766   5461   5069   2170    305    506       O  
ATOM    659  CB  PRO A 304      -3.509  16.223  29.090  1.00 57.72           C  
ANISOU  659  CB  PRO A 304     6924   7629   7379   2143    367    440       C  
ATOM    660  CG  PRO A 304      -3.559  16.121  27.630  1.00 58.86           C  
ANISOU  660  CG  PRO A 304     7001   7817   7547   2116    360    426       C  
ATOM    661  CD  PRO A 304      -2.225  16.616  27.149  1.00 56.57           C  
ANISOU  661  CD  PRO A 304     6706   7580   7210   2078    304    439       C  
ATOM    662  N   GLY A 305      -2.148  18.121  31.636  1.00 47.56           N  
ANISOU  662  N   GLY A 305     5834   6293   5942   2211    283    514       N  
ATOM    663  CA  GLY A 305      -1.452  18.027  32.905  1.00 47.74           C  
ANISOU  663  CA  GLY A 305     5909   6305   5926   2223    278    542       C  
ATOM    664  C   GLY A 305      -0.402  19.112  33.043  1.00 52.62           C  
ANISOU  664  C   GLY A 305     6592   6942   6461   2162    198    565       C  
ATOM    665  O   GLY A 305      -0.059  19.515  34.158  1.00 47.34           O  
ANISOU  665  O   GLY A 305     6002   6246   5737   2164    181    590       O  
ATOM    666  N   PHE A 306       0.100  19.604  31.911  1.00 42.59           N  
ANISOU  666  N   PHE A 306     5291   5716   5173   2100    148    558       N  
ATOM    667  CA  PHE A 306       1.237  20.514  31.951  1.00 45.13           C  
ANISOU  667  CA  PHE A 306     5662   6069   5415   2031     72    580       C  
ATOM    668  C   PHE A 306       0.968  21.769  32.796  1.00 45.97           C  
ANISOU  668  C   PHE A 306     5900   6116   5449   2030     38    595       C  
ATOM    669  O   PHE A 306       1.781  22.162  33.638  1.00 52.15           O  
ANISOU  669  O   PHE A 306     6746   6902   6165   2001      2    624       O  
ATOM    670  CB  PHE A 306       1.673  20.930  30.542  1.00 47.06           C  
ANISOU  670  CB  PHE A 306     5863   6365   5651   1960     27    564       C  
ATOM    671  CG  PHE A 306       2.807  21.893  30.555  1.00 39.81           C  
ANISOU  671  CG  PHE A 306     4998   5480   4647   1883    -51    585       C  
ATOM    672  CD1 PHE A 306       4.105  21.436  30.644  1.00 39.32           C  
ANISOU  672  CD1 PHE A 306     4886   5485   4570   1843    -72    604       C  
ATOM    673  CD2 PHE A 306       2.580  23.259  30.549  1.00 34.13           C  
ANISOU  673  CD2 PHE A 306     4382   4725   3861   1852   -104    589       C  
ATOM    674  CE1 PHE A 306       5.168  22.313  30.683  1.00 42.17           C  
ANISOU  674  CE1 PHE A 306     5291   5883   4849   1766   -145    626       C  
ATOM    675  CE2 PHE A 306       3.647  24.150  30.587  1.00 40.63           C  
ANISOU  675  CE2 PHE A 306     5260   5580   4597   1773   -177    609       C  
ATOM    676  CZ  PHE A 306       4.937  23.677  30.645  1.00 43.67           C  
ANISOU  676  CZ  PHE A 306     5589   6039   4966   1728   -198    627       C  
ATOM    677  N   VAL A 307      -0.177  22.392  32.564  1.00 35.26           N  
ANISOU  677  N   VAL A 307     4586   4705   4106   2061     51    577       N  
ATOM    678  CA  VAL A 307      -0.452  23.673  33.171  1.00 45.75           C  
ANISOU  678  CA  VAL A 307     6042   5974   5368   2058     21    587       C  
ATOM    679  C   VAL A 307      -0.817  23.504  34.638  1.00 54.40           C  
ANISOU  679  C   VAL A 307     7206   7012   6452   2111     67    599       C  
ATOM    680  O   VAL A 307      -0.837  24.477  35.377  1.00 51.00           O  
ANISOU  680  O   VAL A 307     6893   6531   5955   2103     47    610       O  
ATOM    681  CB  VAL A 307      -1.567  24.420  32.439  1.00 50.65           C  
ANISOU  681  CB  VAL A 307     6682   6550   6011   2079     21    567       C  
ATOM    682  CG1 VAL A 307      -1.099  24.811  31.047  1.00 56.64           C  
ANISOU  682  CG1 VAL A 307     7400   7361   6760   2009    -39    559       C  
ATOM    683  CG2 VAL A 307      -2.836  23.579  32.379  1.00 46.79           C  
ANISOU  683  CG2 VAL A 307     6128   6035   5615   2158     97    546       C  
ATOM    684  N   ASN A 308      -1.079  22.262  35.039  1.00 48.65           N  
ANISOU  684  N   ASN A 308     6411   6290   5785   2160    129    595       N  
ATOM    685  CA  ASN A 308      -1.440  21.944  36.412  1.00 52.00           C  
ANISOU  685  CA  ASN A 308     6894   6662   6202   2208    177    604       C  
ATOM    686  C   ASN A 308      -0.197  21.735  37.273  1.00 55.29           C  
ANISOU  686  C   ASN A 308     7339   7109   6560   2166    143    641       C  
ATOM    687  O   ASN A 308      -0.286  21.620  38.491  1.00 57.13           O  
ANISOU  687  O   ASN A 308     7640   7301   6766   2186    167    656       O  
ATOM    688  CB  ASN A 308      -2.285  20.675  36.451  1.00 45.50           C  
ANISOU  688  CB  ASN A 308     5988   5832   5467   2275    258    585       C  
ATOM    689  CG  ASN A 308      -3.393  20.686  35.432  1.00 60.14           C  
ANISOU  689  CG  ASN A 308     7786   7678   7387   2306    286    555       C  
ATOM    690  ND2 ASN A 308      -4.299  21.655  35.557  1.00 57.68           N  
ANISOU  690  ND2 ASN A 308     7543   7307   7065   2332    291    545       N  
ATOM    691  OD1 ASN A 308      -3.450  19.821  34.543  1.00 58.47           O  
ANISOU  691  OD1 ASN A 308     7469   7511   7235   2305    304    541       O  
ATOM    692  N   LEU A 309       0.962  21.653  36.636  1.00 46.21           N  
ANISOU  692  N   LEU A 309     6134   6032   5393   2106     87    655       N  
ATOM    693  CA  LEU A 309       2.195  21.455  37.373  1.00 49.28           C  
ANISOU  693  CA  LEU A 309     6536   6459   5730   2064     46    695       C  
ATOM    694  C   LEU A 309       2.553  22.759  38.080  1.00 48.99           C  
ANISOU  694  C   LEU A 309     6636   6390   5587   2012     -7    717       C  
ATOM    695  O   LEU A 309       2.111  23.823  37.659  1.00 47.27           O  
ANISOU  695  O   LEU A 309     6482   6140   5338   1997    -26    700       O  
ATOM    696  CB  LEU A 309       3.318  21.033  36.419  1.00 44.98           C  
ANISOU  696  CB  LEU A 309     5885   6004   5200   2014      5    703       C  
ATOM    697  CG  LEU A 309       3.043  19.729  35.653  1.00 53.25           C  
ANISOU  697  CG  LEU A 309     6802   7082   6349   2058     62    680       C  
ATOM    698  CD1 LEU A 309       4.042  19.503  34.525  1.00 55.72           C  
ANISOU  698  CD1 LEU A 309     7019   7479   6676   2005     27    678       C  
ATOM    699  CD2 LEU A 309       3.041  18.529  36.592  1.00 45.05           C  
ANISOU  699  CD2 LEU A 309     5734   6032   5350   2112    111    697       C  
ATOM    700  N   ASP A 310       3.340  22.660  39.149  1.00 43.35           N  
ANISOU  700  N   ASP A 310     5969   5684   4818   1984    -32    756       N  
ATOM    701  CA  ASP A 310       3.997  23.811  39.774  1.00 45.77           C  
ANISOU  701  CA  ASP A 310     6397   5980   5013   1912    -95    785       C  
ATOM    702  C   ASP A 310       4.565  24.769  38.713  1.00 49.03           C  
ANISOU  702  C   ASP A 310     6812   6436   5383   1842   -162    779       C  
ATOM    703  O   ASP A 310       5.282  24.342  37.803  1.00 51.73           O  
ANISOU  703  O   ASP A 310     7045   6856   5755   1814   -190    780       O  
ATOM    704  CB  ASP A 310       5.134  23.308  40.684  1.00 56.87           C  
ANISOU  704  CB  ASP A 310     7800   7431   6379   1873   -132    836       C  
ATOM    705  CG  ASP A 310       5.689  24.391  41.608  1.00 71.10           C  
ANISOU  705  CG  ASP A 310     9745   9211   8059   1799   -187    870       C  
ATOM    706  OD1 ASP A 310       6.572  25.161  41.173  1.00 69.21           O  
ANISOU  706  OD1 ASP A 310     9522   9020   7754   1719   -259    886       O  
ATOM    707  OD2 ASP A 310       5.256  24.456  42.783  1.00 77.93           O1-
ANISOU  707  OD2 ASP A 310    10710  10012   8890   1814   -157    880       O1-
ATOM    708  N   LEU A 311       4.239  26.053  38.845  1.00 48.18           N  
ANISOU  708  N   LEU A 311     6829   6273   5203   1814   -185    772       N  
ATOM    709  CA  LEU A 311       4.653  27.088  37.901  1.00 54.19           C  
ANISOU  709  CA  LEU A 311     7616   7061   5915   1746   -248    766       C  
ATOM    710  C   LEU A 311       6.159  27.153  37.645  1.00 60.22           C  
ANISOU  710  C   LEU A 311     8340   7918   6622   1653   -324    798       C  
ATOM    711  O   LEU A 311       6.599  27.318  36.495  1.00 60.90           O  
ANISOU  711  O   LEU A 311     8361   8061   6716   1610   -360    786       O  
ATOM    712  CB  LEU A 311       4.149  28.459  38.356  1.00 54.38           C  
ANISOU  712  CB  LEU A 311     7804   7000   5858   1730   -259    761       C  
ATOM    713  CG  LEU A 311       4.344  29.568  37.324  1.00 60.10           C  
ANISOU  713  CG  LEU A 311     8565   7735   6537   1671   -318    749       C  
ATOM    714  CD1 LEU A 311       3.931  29.083  35.943  1.00 56.48           C  
ANISOU  714  CD1 LEU A 311     7978   7312   6170   1701   -305    718       C  
ATOM    715  CD2 LEU A 311       3.530  30.777  37.725  1.00 64.55           C  
ANISOU  715  CD2 LEU A 311     9283   8196   7049   1685   -307    737       C  
ATOM    716  N   ASN A 312       6.937  27.039  38.717  1.00 53.28           N  
ANISOU  716  N   ASN A 312     7503   7057   5686   1617   -350    841       N  
ATOM    717  CA  ASN A 312       8.392  27.034  38.626  1.00 58.30           C  
ANISOU  717  CA  ASN A 312     8094   7786   6270   1530   -422    880       C  
ATOM    718  C   ASN A 312       8.875  25.914  37.743  1.00 57.75           C  
ANISOU  718  C   ASN A 312     7851   7800   6292   1549   -412    874       C  
ATOM    719  O   ASN A 312       9.792  26.086  36.943  1.00 48.56           O  
ANISOU  719  O   ASN A 312     6626   6714   5110   1484   -461    880       O  
ATOM    720  CB  ASN A 312       9.026  26.892  40.010  1.00 68.41           C  
ANISOU  720  CB  ASN A 312     9436   9069   7489   1500   -445    931       C  
ATOM    721  CG  ASN A 312       8.876  28.140  40.840  1.00 81.11           C  
ANISOU  721  CG  ASN A 312    11227  10610   8982   1448   -470    942       C  
ATOM    722  ND2 ASN A 312       9.457  29.234  40.361  1.00 85.34           N  
ANISOU  722  ND2 ASN A 312    11822  11170   9432   1360   -535    946       N  
ATOM    723  OD1 ASN A 312       8.242  28.131  41.896  1.00 91.59           O  
ANISOU  723  OD1 ASN A 312    12646  11862  10294   1484   -428    945       O  
ATOM    724  N   ASP A 313       8.252  24.757  37.899  1.00 53.00           N  
ANISOU  724  N   ASP A 313     7173   7179   5786   1638   -342    862       N  
ATOM    725  CA  ASP A 313       8.575  23.627  37.048  1.00 50.61           C  
ANISOU  725  CA  ASP A 313     6712   6942   5577   1666   -318    851       C  
ATOM    726  C   ASP A 313       8.149  23.812  35.578  1.00 52.58           C  
ANISOU  726  C   ASP A 313     6904   7204   5869   1663   -306    803       C  
ATOM    727  O   ASP A 313       8.883  23.428  34.679  1.00 49.57           O  
ANISOU  727  O   ASP A 313     6418   6898   5517   1631   -321    799       O  
ATOM    728  CB  ASP A 313       8.005  22.352  37.641  1.00 42.49           C  
ANISOU  728  CB  ASP A 313     5630   5883   4632   1757   -247    852       C  
ATOM    729  CG  ASP A 313       8.729  21.950  38.920  1.00 53.22           C  
ANISOU  729  CG  ASP A 313     7010   7253   5956   1747   -269    907       C  
ATOM    730  OD1 ASP A 313       9.795  22.552  39.205  1.00 49.54           O  
ANISOU  730  OD1 ASP A 313     6576   6836   5411   1667   -342    947       O  
ATOM    731  OD2 ASP A 313       8.254  21.027  39.615  1.00 54.48           O1-
ANISOU  731  OD2 ASP A 313     7156   7378   6167   1815   -216    913       O1-
ATOM    732  N   GLN A 314       6.972  24.381  35.343  1.00 47.63           N  
ANISOU  732  N   GLN A 314     6344   6505   5248   1697   -279    769       N  
ATOM    733  CA  GLN A 314       6.546  24.687  33.981  1.00 53.83           C  
ANISOU  733  CA  GLN A 314     7090   7299   6064   1685   -279    730       C  
ATOM    734  C   GLN A 314       7.646  25.504  33.324  1.00 56.29           C  
ANISOU  734  C   GLN A 314     7410   7676   6302   1581   -357    740       C  
ATOM    735  O   GLN A 314       8.112  25.162  32.230  1.00 45.67           O  
ANISOU  735  O   GLN A 314     5967   6396   4991   1548   -364    723       O  
ATOM    736  CB  GLN A 314       5.230  25.464  33.955  1.00 49.62           C  
ANISOU  736  CB  GLN A 314     6650   6676   5528   1724   -257    704       C  
ATOM    737  CG  GLN A 314       4.030  24.733  34.536  1.00 60.17           C  
ANISOU  737  CG  GLN A 314     7978   7947   6937   1825   -176    689       C  
ATOM    738  CD  GLN A 314       2.753  25.542  34.388  1.00 60.52           C  
ANISOU  738  CD  GLN A 314     8099   7910   6985   1864   -155    664       C  
ATOM    739  NE2 GLN A 314       1.865  25.473  35.386  1.00 61.32           N  
ANISOU  739  NE2 GLN A 314     8262   7938   7100   1931   -102    662       N  
ATOM    740  OE1 GLN A 314       2.581  26.246  33.399  1.00 58.55           O  
ANISOU  740  OE1 GLN A 314     7856   7664   6727   1832   -188    648       O  
ATOM    741  N   VAL A 315       8.077  26.561  34.012  1.00 52.73           N  
ANISOU  741  N   VAL A 315     7078   7208   5747   1524   -413    767       N  
ATOM    742  CA  VAL A 315       9.136  27.431  33.495  1.00 54.77           C  
ANISOU  742  CA  VAL A 315     7360   7527   5921   1415   -491    779       C  
ATOM    743  C   VAL A 315      10.438  26.651  33.209  1.00 57.04           C  
ANISOU  743  C   VAL A 315     7521   7923   6228   1372   -512    800       C  
ATOM    744  O   VAL A 315      11.036  26.787  32.135  1.00 57.36           O  
ANISOU  744  O   VAL A 315     7499   8029   6265   1311   -539    785       O  
ATOM    745  CB  VAL A 315       9.398  28.615  34.458  1.00 55.84           C  
ANISOU  745  CB  VAL A 315     7655   7624   5938   1360   -543    808       C  
ATOM    746  CG1 VAL A 315      10.738  29.260  34.178  1.00 56.74           C  
ANISOU  746  CG1 VAL A 315     7778   7819   5962   1241   -624    833       C  
ATOM    747  CG2 VAL A 315       8.253  29.650  34.382  1.00 44.16           C  
ANISOU  747  CG2 VAL A 315     6302   6044   4431   1383   -533    782       C  
ATOM    748  N   THR A 316      10.863  25.846  34.177  1.00 49.69           N  
ANISOU  748  N   THR A 316     6553   7009   5316   1404   -497    835       N  
ATOM    749  CA  THR A 316      12.035  24.977  34.036  1.00 56.41           C  
ANISOU  749  CA  THR A 316     7275   7957   6201   1383   -508    861       C  
ATOM    750  C   THR A 316      11.963  24.032  32.831  1.00 55.13           C  
ANISOU  750  C   THR A 316     6970   7836   6142   1416   -458    823       C  
ATOM    751  O   THR A 316      12.931  23.878  32.080  1.00 65.36           O  
ANISOU  751  O   THR A 316     8176   9215   7441   1360   -481    824       O  
ATOM    752  CB  THR A 316      12.224  24.119  35.309  1.00 56.23           C  
ANISOU  752  CB  THR A 316     7237   7926   6202   1436   -489    904       C  
ATOM    753  CG2 THR A 316      13.375  23.103  35.135  1.00 46.15           C  
ANISOU  753  CG2 THR A 316     5813   6744   4979   1431   -494    933       C  
ATOM    754  OG1 THR A 316      12.507  24.972  36.425  1.00 57.34           O  
ANISOU  754  OG1 THR A 316     7506   8042   6238   1386   -541    945       O  
ATOM    755  N   LEU A 317      10.815  23.388  32.667  1.00 42.82           N  
ANISOU  755  N   LEU A 317     5391   6216   4662   1502   -387    790       N  
ATOM    756  CA  LEU A 317      10.602  22.458  31.574  1.00 53.58           C  
ANISOU  756  CA  LEU A 317     6632   7605   6120   1534   -332    753       C  
ATOM    757  C   LEU A 317      10.716  23.168  30.231  1.00 50.98           C  
ANISOU  757  C   LEU A 317     6296   7308   5766   1460   -361    718       C  
ATOM    758  O   LEU A 317      11.378  22.677  29.324  1.00 44.16           O  
ANISOU  758  O   LEU A 317     5328   6512   4937   1428   -352    703       O  
ATOM    759  CB  LEU A 317       9.245  21.779  31.707  1.00 46.48           C  
ANISOU  759  CB  LEU A 317     5733   6631   5298   1631   -256    726       C  
ATOM    760  CG  LEU A 317       9.173  20.763  32.839  1.00 51.14           C  
ANISOU  760  CG  LEU A 317     6301   7198   5932   1706   -214    753       C  
ATOM    761  CD1 LEU A 317       7.843  20.022  32.768  1.00 50.06           C  
ANISOU  761  CD1 LEU A 317     6149   6996   5875   1793   -133    720       C  
ATOM    762  CD2 LEU A 317      10.359  19.806  32.769  1.00 44.18           C  
ANISOU  762  CD2 LEU A 317     5300   6394   5090   1700   -212    778       C  
ATOM    763  N   LEU A 318      10.084  24.335  30.126  1.00 45.44           N  
ANISOU  763  N   LEU A 318     5708   6554   5002   1432   -395    706       N  
ATOM    764  CA  LEU A 318      10.232  25.193  28.954  1.00 50.26           C  
ANISOU  764  CA  LEU A 318     6336   7190   5570   1351   -437    680       C  
ATOM    765  C   LEU A 318      11.688  25.550  28.670  1.00 60.20           C  
ANISOU  765  C   LEU A 318     7565   8542   6767   1250   -497    699       C  
ATOM    766  O   LEU A 318      12.165  25.337  27.556  1.00 55.77           O  
ANISOU  766  O   LEU A 318     6922   8041   6226   1200   -495    675       O  
ATOM    767  CB  LEU A 318       9.397  26.463  29.109  1.00 58.12           C  
ANISOU  767  CB  LEU A 318     7474   8107   6500   1341   -471    675       C  
ATOM    768  CG  LEU A 318       7.936  26.256  28.705  1.00 63.21           C  
ANISOU  768  CG  LEU A 318     8123   8679   7214   1417   -418    642       C  
ATOM    769  CD1 LEU A 318       7.092  27.522  28.907  1.00 62.68           C  
ANISOU  769  CD1 LEU A 318     8196   8529   7090   1418   -449    641       C  
ATOM    770  CD2 LEU A 318       7.895  25.795  27.250  1.00 63.22           C  
ANISOU  770  CD2 LEU A 318     8026   8725   7270   1389   -401    606       C  
ATOM    771  N   LYS A 319      12.388  26.069  29.682  1.00 62.45           N  
ANISOU  771  N   LYS A 319     7914   8839   6975   1215   -547    743       N  
ATOM    772  CA  LYS A 319      13.774  26.537  29.533  1.00 63.00           C  
ANISOU  772  CA  LYS A 319     7965   8998   6972   1111   -613    768       C  
ATOM    773  C   LYS A 319      14.735  25.499  28.947  1.00 58.96           C  
ANISOU  773  C   LYS A 319     7292   8583   6528   1102   -588    766       C  
ATOM    774  O   LYS A 319      15.598  25.845  28.138  1.00 57.36           O  
ANISOU  774  O   LYS A 319     7048   8455   6290   1013   -622    758       O  
ATOM    775  CB  LYS A 319      14.341  27.027  30.876  1.00 55.83           C  
ANISOU  775  CB  LYS A 319     7142   8090   5982   1085   -663    822       C  
ATOM    776  N   TYR A 320      14.595  24.246  29.378  1.00 54.96           N  
ANISOU  776  N   TYR A 320     6697   8071   6113   1192   -527    775       N  
ATOM    777  CA  TYR A 320      15.483  23.175  28.934  1.00 55.46           C  
ANISOU  777  CA  TYR A 320     6608   8216   6250   1199   -494    777       C  
ATOM    778  C   TYR A 320      14.937  22.362  27.761  1.00 56.01           C  
ANISOU  778  C   TYR A 320     6589   8280   6412   1235   -420    722       C  
ATOM    779  O   TYR A 320      15.689  21.627  27.132  1.00 72.22           O  
ANISOU  779  O   TYR A 320     8522  10401   8519   1224   -390    712       O  
ATOM    780  CB  TYR A 320      15.786  22.209  30.084  1.00 51.18           C  
ANISOU  780  CB  TYR A 320     6015   7675   5755   1274   -472    823       C  
ATOM    781  CG  TYR A 320      16.732  22.747  31.115  1.00 53.78           C  
ANISOU  781  CG  TYR A 320     6387   8045   6004   1222   -546    886       C  
ATOM    782  CD1 TYR A 320      16.274  23.583  32.122  1.00 53.01           C  
ANISOU  782  CD1 TYR A 320     6433   7885   5824   1213   -587    910       C  
ATOM    783  CD2 TYR A 320      18.089  22.411  31.096  1.00 60.58           C  
ANISOU  783  CD2 TYR A 320     7143   9007   6869   1180   -575    921       C  
ATOM    784  CE1 TYR A 320      17.131  24.079  33.092  1.00 67.08           C  
ANISOU  784  CE1 TYR A 320     8262   9702   7524   1157   -656    970       C  
ATOM    785  CE2 TYR A 320      18.964  22.909  32.063  1.00 66.33           C  
ANISOU  785  CE2 TYR A 320     7908   9777   7519   1126   -649    985       C  
ATOM    786  CZ  TYR A 320      18.477  23.744  33.063  1.00 70.22           C  
ANISOU  786  CZ  TYR A 320     8553  10205   7924   1110   -691   1009       C  
ATOM    787  OH  TYR A 320      19.322  24.250  34.039  1.00 66.79           O  
ANISOU  787  OH  TYR A 320     8165   9809   7403   1047   -766   1073       O  
ATOM    788  N   GLY A 321      13.638  22.465  27.478  1.00 45.65           N  
ANISOU  788  N   GLY A 321     5335   6888   5122   1278   -387    687       N  
ATOM    789  CA  GLY A 321      13.038  21.673  26.415  1.00 45.51           C  
ANISOU  789  CA  GLY A 321     5242   6862   5190   1309   -317    638       C  
ATOM    790  C   GLY A 321      13.102  22.371  25.063  1.00 50.64           C  
ANISOU  790  C   GLY A 321     5898   7539   5803   1216   -342    599       C  
ATOM    791  O   GLY A 321      13.139  21.730  23.995  1.00 53.29           O  
ANISOU  791  O   GLY A 321     6149   7905   6195   1203   -294    561       O  
ATOM    792  N   VAL A 322      13.134  23.697  25.134  1.00 45.31           N  
ANISOU  792  N   VAL A 322     5332   6854   5031   1149   -416    608       N  
ATOM    793  CA  VAL A 322      13.008  24.568  23.974  1.00 51.27           C  
ANISOU  793  CA  VAL A 322     6128   7617   5736   1061   -452    575       C  
ATOM    794  C   VAL A 322      14.055  24.333  22.842  1.00 53.82           C  
ANISOU  794  C   VAL A 322     6354   8034   6062    973   -449    551       C  
ATOM    795  O   VAL A 322      13.708  24.313  21.666  1.00 47.03           O  
ANISOU  795  O   VAL A 322     5475   7175   5219    934   -430    509       O  
ATOM    796  CB  VAL A 322      12.869  26.042  24.462  1.00 52.18           C  
ANISOU  796  CB  VAL A 322     6392   7693   5742   1013   -534    597       C  
ATOM    797  CG1 VAL A 322      13.861  26.973  23.816  1.00 66.71           C  
ANISOU  797  CG1 VAL A 322     8256   9599   7491    885   -602    595       C  
ATOM    798  CG2 VAL A 322      11.431  26.517  24.286  1.00 48.95           C  
ANISOU  798  CG2 VAL A 322     6069   7188   5340   1056   -527    578       C  
ATOM    799  N  AHIS A 323      15.315  24.132  23.211  0.48 54.74           N  
ANISOU  799  N  AHIS A 323     6409   8227   6164    942   -464    578       N  
ATOM    800  N  BHIS A 323      15.316  24.132  23.211  0.52 54.67           N  
ANISOU  800  N  BHIS A 323     6399   8218   6154    942   -464    578       N  
ATOM    801  CA AHIS A 323      16.363  23.866  22.231  0.48 57.72           C  
ANISOU  801  CA AHIS A 323     6686   8696   6548    864   -454    556       C  
ATOM    802  CA BHIS A 323      16.366  23.865  22.234  0.52 57.61           C  
ANISOU  802  CA BHIS A 323     6672   8683   6535    864   -454    556       C  
ATOM    803  C  AHIS A 323      16.175  22.528  21.536  0.48 59.44           C  
ANISOU  803  C  AHIS A 323     6784   8921   6878    917   -358    520       C  
ATOM    804  C  BHIS A 323      16.184  22.527  21.538  0.52 59.40           C  
ANISOU  804  C  BHIS A 323     6779   8917   6873    917   -358    520       C  
ATOM    805  O  AHIS A 323      16.324  22.418  20.313  0.48 64.35           O  
ANISOU  805  O  AHIS A 323     7362   9576   7511    855   -332    476       O  
ATOM    806  O  BHIS A 323      16.338  22.416  20.315  0.52 64.51           O  
ANISOU  806  O  BHIS A 323     7382   9597   7532    854   -332    476       O  
ATOM    807  CB AHIS A 323      17.731  23.883  22.905  0.48 63.88           C  
ANISOU  807  CB AHIS A 323     7415   9558   7296    831   -489    600       C  
ATOM    808  CB BHIS A 323      17.732  23.883  22.912  0.52 63.82           C  
ANISOU  808  CB BHIS A 323     7409   9552   7290    831   -489    601       C  
ATOM    809  CG AHIS A 323      18.056  25.182  23.565  0.48 71.14           C  
ANISOU  809  CG AHIS A 323     8452  10481   8098    763   -583    637       C  
ATOM    810  CG BHIS A 323      18.056  25.184  23.566  0.52 71.20           C  
ANISOU  810  CG BHIS A 323     8459  10488   8105    763   -583    637       C  
ATOM    811  CD2AHIS A 323      18.403  26.382  23.045  0.48 74.28           C  
ANISOU  811  CD2AHIS A 323     8927  10904   8393    648   -651    629       C  
ATOM    812  CD2BHIS A 323      18.403  26.382  23.041  0.52 74.27           C  
ANISOU  812  CD2BHIS A 323     8925  10902   8392    647   -651    629       C  
ATOM    813  ND1AHIS A 323      18.025  25.349  24.933  0.48 73.10           N  
ANISOU  813  ND1AHIS A 323     8760  10698   8317    809   -615    689       N  
ATOM    814  ND1BHIS A 323      18.024  25.358  24.933  0.52 73.09           N  
ANISOU  814  ND1BHIS A 323     8758  10696   8315    809   -615    689       N  
ATOM    815  CE1AHIS A 323      18.349  26.595  25.228  0.48 75.58           C  
ANISOU  815  CE1AHIS A 323     9182  11018   8515    724   -696    710       C  
ATOM    816  CE1BHIS A 323      18.347  26.604  25.224  0.52 75.59           C  
ANISOU  816  CE1BHIS A 323     9185  11020   8517    723   -696    710       C  
ATOM    817  NE2AHIS A 323      18.575  27.244  24.100  0.48 77.56           N  
ANISOU  817  NE2AHIS A 323     9447  11302   8720    627   -720    675       N  
ATOM    818  NE2BHIS A 323      18.575  27.248  24.092  0.52 77.70           N  
ANISOU  818  NE2BHIS A 323     9465  11320   8737    626   -720    674       N  
ATOM    819  N   GLU A 324      15.873  21.509  22.330  1.00 55.68           N  
ANISOU  819  N   GLU A 324     6262   8414   6480   1027   -304    539       N  
ATOM    820  CA  GLU A 324      15.715  20.159  21.820  1.00 55.16           C  
ANISOU  820  CA  GLU A 324     6089   8349   6521   1086   -209    509       C  
ATOM    821  C   GLU A 324      14.557  20.099  20.838  1.00 50.97           C  
ANISOU  821  C   GLU A 324     5588   7764   6014   1082   -172    458       C  
ATOM    822  O   GLU A 324      14.596  19.371  19.864  1.00 51.60           O  
ANISOU  822  O   GLU A 324     5595   7864   6149   1067   -108    418       O  
ATOM    823  CB  GLU A 324      15.537  19.176  22.992  1.00 51.71           C  
ANISOU  823  CB  GLU A 324     5617   7877   6152   1205   -168    544       C  
ATOM    824  CG  GLU A 324      16.793  19.114  23.872  1.00 53.40           C  
ANISOU  824  CG  GLU A 324     5783   8156   6351   1204   -204    599       C  
ATOM    825  CD  GLU A 324      16.644  18.262  25.139  1.00 56.30           C  
ANISOU  825  CD  GLU A 324     6132   8487   6773   1313   -179    642       C  
ATOM    826  OE1 GLU A 324      15.607  17.588  25.326  1.00 60.23           O  
ANISOU  826  OE1 GLU A 324     6645   8913   7328   1395   -123    627       O  
ATOM    827  OE2 GLU A 324      17.578  18.285  25.964  1.00 53.48           O1-
ANISOU  827  OE2 GLU A 324     5748   8175   6396   1312   -220    695       O1-
ATOM    828  N   ILE A 325      13.535  20.900  21.089  1.00 45.84           N  
ANISOU  828  N   ILE A 325     5050   7047   5322   1090   -213    462       N  
ATOM    829  CA  ILE A 325      12.386  20.912  20.225  1.00 45.15           C  
ANISOU  829  CA  ILE A 325     4992   6908   5255   1088   -188    423       C  
ATOM    830  C   ILE A 325      12.686  21.716  18.967  1.00 50.77           C  
ANISOU  830  C   ILE A 325     5726   7658   5908    965   -229    392       C  
ATOM    831  O   ILE A 325      12.320  21.324  17.863  1.00 50.35           O  
ANISOU  831  O   ILE A 325     5639   7606   5887    932   -188    351       O  
ATOM    832  CB  ILE A 325      11.182  21.519  20.943  1.00 45.85           C  
ANISOU  832  CB  ILE A 325     5188   6911   5323   1144   -218    442       C  
ATOM    833  CG1 ILE A 325      10.846  20.679  22.164  1.00 43.53           C  
ANISOU  833  CG1 ILE A 325     4875   6577   5086   1260   -173    469       C  
ATOM    834  CG2 ILE A 325       9.980  21.596  19.994  1.00 43.74           C  
ANISOU  834  CG2 ILE A 325     4946   6596   5077   1136   -201    406       C  
ATOM    835  CD1 ILE A 325       9.946  21.370  23.105  1.00 48.97           C  
ANISOU  835  CD1 ILE A 325     5671   7193   5742   1310   -207    493       C  
ATOM    836  N   ILE A 326      13.353  22.848  19.147  1.00 44.65           N  
ANISOU  836  N   ILE A 326     5013   6913   5040    891   -310    413       N  
ATOM    837  CA  ILE A 326      13.686  23.696  18.029  1.00 50.52           C  
ANISOU  837  CA  ILE A 326     5789   7692   5716    768   -356    386       C  
ATOM    838  C   ILE A 326      14.506  22.952  16.974  1.00 51.21           C  
ANISOU  838  C   ILE A 326     5766   7854   5840    708   -301    348       C  
ATOM    839  O   ILE A 326      14.193  23.016  15.785  1.00 52.92           O  
ANISOU  839  O   ILE A 326     5984   8071   6053    641   -288    307       O  
ATOM    840  CB  ILE A 326      14.382  24.969  18.509  1.00 52.08           C  
ANISOU  840  CB  ILE A 326     6070   7913   5805    699   -449    418       C  
ATOM    841  CG1 ILE A 326      13.313  25.937  19.019  1.00 50.63           C  
ANISOU  841  CG1 ILE A 326     6021   7640   5574    729   -503    436       C  
ATOM    842  CG2 ILE A 326      15.213  25.593  17.384  1.00 51.40           C  
ANISOU  842  CG2 ILE A 326     5982   7896   5653    560   -486    391       C  
ATOM    843  CD1 ILE A 326      13.846  27.143  19.759  1.00 50.75           C  
ANISOU  843  CD1 ILE A 326     6138   7659   5484    681   -588    473       C  
ATOM    844  N   TYR A 327      15.508  22.197  17.407  1.00 40.64           N  
ANISOU  844  N   TYR A 327     4329   6573   4541    735   -262    361       N  
ATOM    845  CA  TYR A 327      16.382  21.495  16.447  1.00 46.08           C  
ANISOU  845  CA  TYR A 327     4909   7334   5267    680   -203    324       C  
ATOM    846  C   TYR A 327      15.721  20.239  15.865  1.00 48.82           C  
ANISOU  846  C   TYR A 327     5189   7648   5713    737   -101    286       C  
ATOM    847  O   TYR A 327      15.973  19.873  14.711  1.00 53.34           O  
ANISOU  847  O   TYR A 327     5712   8252   6302    670    -52    240       O  
ATOM    848  CB  TYR A 327      17.739  21.146  17.079  1.00 47.30           C  
ANISOU  848  CB  TYR A 327     4973   7566   5433    689   -198    355       C  
ATOM    849  CG  TYR A 327      18.499  22.344  17.609  1.00 55.08           C  
ANISOU  849  CG  TYR A 327     6018   8595   6316    618   -297    393       C  
ATOM    850  CD1 TYR A 327      18.567  23.536  16.884  1.00 61.89           C  
ANISOU  850  CD1 TYR A 327     6963   9471   7079    498   -364    375       C  
ATOM    851  CD2 TYR A 327      19.134  22.294  18.839  1.00 58.90           C  
ANISOU  851  CD2 TYR A 327     6481   9102   6794    667   -326    449       C  
ATOM    852  CE1 TYR A 327      19.260  24.642  17.378  1.00 66.73           C  
ANISOU  852  CE1 TYR A 327     7640  10123   7592    427   -454    409       C  
ATOM    853  CE2 TYR A 327      19.824  23.392  19.347  1.00 60.36           C  
ANISOU  853  CE2 TYR A 327     6728   9328   6878    594   -417    485       C  
ATOM    854  CZ  TYR A 327      19.886  24.560  18.614  1.00 65.30           C  
ANISOU  854  CZ  TYR A 327     7437   9967   7406    475   -479    464       C  
ATOM    855  OH  TYR A 327      20.581  25.639  19.119  1.00 64.04           O  
ANISOU  855  OH  TYR A 327     7344   9846   7142    398   -568    500       O  
ATOM    856  N   THR A 328      14.855  19.608  16.657  1.00 42.87           N  
ANISOU  856  N   THR A 328     4442   6828   5019    852    -68    305       N  
ATOM    857  CA  THR A 328      14.064  18.467  16.199  1.00 43.93           C  
ANISOU  857  CA  THR A 328     4531   6920   5239    908     24    272       C  
ATOM    858  C   THR A 328      13.165  18.906  15.060  1.00 44.54           C  
ANISOU  858  C   THR A 328     4666   6967   5289    836     13    234       C  
ATOM    859  O   THR A 328      13.049  18.242  14.038  1.00 53.56           O  
ANISOU  859  O   THR A 328     5764   8118   6469    799     78    190       O  
ATOM    860  CB  THR A 328      13.177  17.875  17.352  1.00 38.17           C  
ANISOU  860  CB  THR A 328     3819   6121   4564   1040     48    303       C  
ATOM    861  CG2 THR A 328      12.118  16.946  16.820  1.00 31.67           C  
ANISOU  861  CG2 THR A 328     2978   5246   3810   1081    126    269       C  
ATOM    862  OG1 THR A 328      13.996  17.112  18.230  1.00 44.87           O  
ANISOU  862  OG1 THR A 328     4593   6996   5459   1110     80    333       O  
ATOM    863  N   MET A 329      12.517  20.041  15.245  1.00 50.71           N  
ANISOU  863  N   MET A 329     5552   7711   6004    815    -69    252       N  
ATOM    864  CA  MET A 329      11.565  20.520  14.260  1.00 51.28           C  
ANISOU  864  CA  MET A 329     5685   7748   6052    756    -91    226       C  
ATOM    865  C   MET A 329      12.284  21.144  13.060  1.00 50.53           C  
ANISOU  865  C   MET A 329     5596   7709   5892    613   -122    195       C  
ATOM    866  O   MET A 329      11.839  21.039  11.911  1.00 50.08           O  
ANISOU  866  O   MET A 329     5544   7648   5837    546   -104    158       O  
ATOM    867  CB  MET A 329      10.592  21.490  14.932  1.00 46.07           C  
ANISOU  867  CB  MET A 329     5132   7020   5351    796   -164    259       C  
ATOM    868  CG  MET A 329       9.690  20.777  15.920  1.00 52.34           C  
ANISOU  868  CG  MET A 329     5919   7754   6215    928   -120    280       C  
ATOM    869  SD  MET A 329       8.425  21.859  16.587  1.00 51.78           S  
ANISOU  869  SD  MET A 329     5968   7599   6106    977   -191    312       S  
ATOM    870  CE  MET A 329       7.305  21.984  15.198  1.00 54.20           C  
ANISOU  870  CE  MET A 329     6295   7877   6423    920   -193    281       C  
ATOM    871  N   LEU A 330      13.420  21.766  13.338  1.00 49.33           N  
ANISOU  871  N   LEU A 330     5445   7616   5683    563   -169    210       N  
ATOM    872  CA  LEU A 330      14.257  22.323  12.294  1.00 47.37           C  
ANISOU  872  CA  LEU A 330     5196   7431   5372    425   -195    181       C  
ATOM    873  C   LEU A 330      14.650  21.250  11.265  1.00 53.15           C  
ANISOU  873  C   LEU A 330     5830   8203   6162    386    -97    130       C  
ATOM    874  O   LEU A 330      14.735  21.534  10.064  1.00 56.22           O  
ANISOU  874  O   LEU A 330     6234   8613   6512    271   -100     91       O  
ATOM    875  CB  LEU A 330      15.478  22.998  12.909  1.00 47.46           C  
ANISOU  875  CB  LEU A 330     5207   7504   5320    389   -250    209       C  
ATOM    876  CG  LEU A 330      16.412  23.805  12.012  1.00 59.91           C  
ANISOU  876  CG  LEU A 330     6799   9151   6813    240   -294    186       C  
ATOM    877  CD1 LEU A 330      15.626  24.797  11.139  1.00 52.53           C  
ANISOU  877  CD1 LEU A 330     5976   8174   5807    152   -359    170       C  
ATOM    878  CD2 LEU A 330      17.404  24.513  12.922  1.00 62.71           C  
ANISOU  878  CD2 LEU A 330     7168   9555   7105    225   -359    228       C  
ATOM    879  N   ALA A 331      14.848  20.017  11.729  1.00 47.05           N  
ANISOU  879  N   ALA A 331     4964   7433   5479    479    -10    129       N  
ATOM    880  CA  ALA A 331      15.078  18.904  10.803  1.00 50.36           C  
ANISOU  880  CA  ALA A 331     5298   7874   5962    457     95     80       C  
ATOM    881  C   ALA A 331      14.009  18.813   9.694  1.00 46.88           C  
ANISOU  881  C   ALA A 331     4903   7389   5520    401    114     42       C  
ATOM    882  O   ALA A 331      14.327  18.590   8.520  1.00 47.20           O  
ANISOU  882  O   ALA A 331     4921   7461   5553    301    157     -6       O  
ATOM    883  CB  ALA A 331      15.183  17.586  11.564  1.00 42.89           C  
ANISOU  883  CB  ALA A 331     4264   6915   5117    584    184     91       C  
ATOM    884  N   SER A 332      12.752  19.047  10.059  1.00 34.45           N  
ANISOU  884  N   SER A 332     3397   5743   3949    457     78     64       N  
ATOM    885  CA  SER A 332      11.649  18.949   9.102  1.00 40.95           C  
ANISOU  885  CA  SER A 332     4260   6524   4776    412     89     38       C  
ATOM    886  C   SER A 332      11.772  19.966   7.990  1.00 45.02           C  
ANISOU  886  C   SER A 332     4838   7062   5204    265     23     17       C  
ATOM    887  O   SER A 332      11.138  19.813   6.947  1.00 45.39           O  
ANISOU  887  O   SER A 332     4906   7092   5249    196     38    -12       O  
ATOM    888  CB  SER A 332      10.303  19.217   9.779  1.00 43.82           C  
ANISOU  888  CB  SER A 332     4687   6812   5152    499     47     74       C  
ATOM    889  OG  SER A 332      10.104  18.389  10.889  1.00 49.15           O  
ANISOU  889  OG  SER A 332     5318   7459   5897    632     98     96       O  
ATOM    890  N   LEU A 333      12.549  21.019   8.238  1.00 48.26           N  
ANISOU  890  N   LEU A 333     5286   7510   5541    215    -56     36       N  
ATOM    891  CA  LEU A 333      12.674  22.136   7.310  1.00 46.28           C  
ANISOU  891  CA  LEU A 333     5111   7277   5197     77   -133     23       C  
ATOM    892  C   LEU A 333      13.965  21.978   6.523  1.00 53.49           C  
ANISOU  892  C   LEU A 333     5967   8271   6084    -34    -94    -19       C  
ATOM    893  O   LEU A 333      14.305  22.827   5.680  1.00 42.71           O  
ANISOU  893  O   LEU A 333     4655   6935   4637   -166   -148    -37       O  
ATOM    894  CB  LEU A 333      12.728  23.469   8.072  1.00 45.88           C  
ANISOU  894  CB  LEU A 333     5149   7213   5070     82   -246     68       C  
ATOM    895  CG  LEU A 333      11.680  23.829   9.134  1.00 51.19           C  
ANISOU  895  CG  LEU A 333     5883   7811   5758    199   -292    116       C  
ATOM    896  CD1 LEU A 333      11.736  25.320   9.459  1.00 46.68           C  
ANISOU  896  CD1 LEU A 333     5422   7224   5091    159   -407    149       C  
ATOM    897  CD2 LEU A 333      10.303  23.453   8.664  1.00 49.89           C  
ANISOU  897  CD2 LEU A 333     5735   7583   5639    229   -273    110       C  
ATOM    898  N   MET A 334      14.700  20.912   6.830  1.00 47.41           N  
ANISOU  898  N   MET A 334     5091   7538   5384     22      0    -33       N  
ATOM    899  CA  MET A 334      16.006  20.697   6.223  1.00 46.05           C  
ANISOU  899  CA  MET A 334     4850   7447   5201    -65     48    -70       C  
ATOM    900  C   MET A 334      16.054  19.508   5.262  1.00 50.57           C  
ANISOU  900  C   MET A 334     5352   8026   5835    -94    169   -127       C  
ATOM    901  O   MET A 334      15.428  18.473   5.501  1.00 49.37           O  
ANISOU  901  O   MET A 334     5164   7831   5766      0    243   -129       O  
ATOM    902  CB  MET A 334      17.050  20.463   7.313  1.00 43.34           C  
ANISOU  902  CB  MET A 334     4430   7152   4887     14     61    -40       C  
ATOM    903  CG  MET A 334      17.347  21.648   8.194  1.00 43.08           C  
ANISOU  903  CG  MET A 334     4460   7131   4778     15    -52     11       C  
ATOM    904  SD  MET A 334      18.690  21.267   9.349  1.00 56.61           S  
ANISOU  904  SD  MET A 334     6069   8914   6526     89    -32     47       S  
ATOM    905  CE  MET A 334      19.262  22.902   9.793  1.00 52.19           C  
ANISOU  905  CE  MET A 334     5600   8392   5838      5   -168     86       C  
ATOM    906  N   ASN A 335      16.829  19.664   4.190  1.00 52.17           N  
ANISOU  906  N   ASN A 335     5541   8286   5995   -229    193   -174       N  
ATOM    907  CA  ASN A 335      17.432  18.527   3.497  1.00 56.39           C  
ANISOU  907  CA  ASN A 335     5983   8851   6590   -252    323   -228       C  
ATOM    908  C   ASN A 335      18.950  18.697   3.552  1.00 60.21           C  
ANISOU  908  C   ASN A 335     6392   9426   7058   -296    339   -237       C  
ATOM    909  O   ASN A 335      19.437  19.693   4.094  1.00 68.97           O  
ANISOU  909  O   ASN A 335     7531  10571   8105   -315    244   -202       O  
ATOM    910  CB  ASN A 335      16.933  18.399   2.053  1.00 59.72           C  
ANISOU  910  CB  ASN A 335     6450   9258   6984   -381    358   -283       C  
ATOM    911  CG  ASN A 335      17.281  19.603   1.188  1.00 50.82           C  
ANISOU  911  CG  ASN A 335     5397   8168   5744   -547    276   -300       C  
ATOM    912  ND2 ASN A 335      16.433  19.868   0.224  1.00 46.77           N  
ANISOU  912  ND2 ASN A 335     4964   7619   5189   -642    250   -319       N  
ATOM    913  OD1 ASN A 335      18.302  20.277   1.378  1.00 54.02           O  
ANISOU  913  OD1 ASN A 335     5787   8637   6100   -592    235   -293       O  
ATOM    914  N   LYS A 336      19.699  17.755   2.985  1.00 59.64           N  
ANISOU  914  N   LYS A 336     6227   9392   7041   -316    457   -285       N  
ATOM    915  CA  LYS A 336      21.169  17.821   3.038  1.00 63.57           C  
ANISOU  915  CA  LYS A 336     6636   9980   7536   -349    483   -294       C  
ATOM    916  C   LYS A 336      21.786  19.079   2.406  1.00 60.36           C  
ANISOU  916  C   LYS A 336     6285   9637   7014   -510    401   -308       C  
ATOM    917  O   LYS A 336      22.967  19.350   2.610  1.00 60.85           O  
ANISOU  917  O   LYS A 336     6282   9778   7059   -539    396   -303       O  
ATOM    918  CB  LYS A 336      21.795  16.579   2.396  1.00 66.73           C  
ANISOU  918  CB  LYS A 336     6932  10404   8018   -349    636   -351       C  
ATOM    919  CG  LYS A 336      21.664  16.519   0.882  1.00 68.07           C  
ANISOU  919  CG  LYS A 336     7142  10574   8148   -501    692   -424       C  
ATOM    920  CD  LYS A 336      22.107  15.160   0.344  1.00 73.69           C  
ANISOU  920  CD  LYS A 336     7760  11288   8952   -479    858   -479       C  
ATOM    921  CE  LYS A 336      22.518  15.246  -1.125  1.00 69.56           C  
ANISOU  921  CE  LYS A 336     7254  10799   8378   -654    918   -555       C  
ATOM    922  NZ  LYS A 336      21.450  15.879  -1.950  1.00 71.00           N1+
ANISOU  922  NZ  LYS A 336     7569  10934   8475   -771    851   -570       N1+
ATOM    923  N   ASP A 337      20.984  19.843   1.658  1.00 61.03           N  
ANISOU  923  N   ASP A 337     6486   9684   7018   -614    334   -321       N  
ATOM    924  CA  ASP A 337      21.470  20.999   0.886  1.00 60.57           C  
ANISOU  924  CA  ASP A 337     6494   9675   6844   -782    260   -341       C  
ATOM    925  C   ASP A 337      21.100  22.377   1.450  1.00 63.02           C  
ANISOU  925  C   ASP A 337     6914   9968   7061   -798    107   -287       C  
ATOM    926  O   ASP A 337      21.646  23.401   1.003  1.00 63.49           O  
ANISOU  926  O   ASP A 337     7028  10074   7021   -929     38   -294       O  
ATOM    927  CB  ASP A 337      20.955  20.922  -0.556  1.00 56.11           C  
ANISOU  927  CB  ASP A 337     5989   9086   6244   -917    295   -400       C  
ATOM    928  CG  ASP A 337      21.556  19.768  -1.328  1.00 69.59           C  
ANISOU  928  CG  ASP A 337     7602  10824   8016   -947    447   -465       C  
ATOM    929  OD1 ASP A 337      22.760  19.482  -1.132  1.00 65.54           O  
ANISOU  929  OD1 ASP A 337     6987  10383   7532   -939    505   -478       O  
ATOM    930  OD2 ASP A 337      20.821  19.142  -2.119  1.00 77.51           O1-
ANISOU  930  OD2 ASP A 337     8632  11777   9042   -979    510   -503       O1-
ATOM    931  N   GLY A 338      20.147  22.423   2.380  1.00 51.07           N  
ANISOU  931  N   GLY A 338     5443   8385   5577   -673     58   -235       N  
ATOM    932  CA  GLY A 338      19.755  23.703   2.954  1.00 51.43           C  
ANISOU  932  CA  GLY A 338     5597   8404   5539   -679    -79   -184       C  
ATOM    933  C   GLY A 338      18.504  23.645   3.805  1.00 53.80           C  
ANISOU  933  C   GLY A 338     5947   8614   5880   -545   -116   -138       C  
ATOM    934  O   GLY A 338      18.017  22.552   4.103  1.00 51.98           O  
ANISOU  934  O   GLY A 338     5656   8348   5746   -436    -35   -140       O  
ATOM    935  N   VAL A 339      17.977  24.817   4.175  1.00 53.84           N  
ANISOU  935  N   VAL A 339     6066   8582   5811   -556   -233    -98       N  
ATOM    936  CA  VAL A 339      16.877  24.913   5.137  1.00 49.54           C  
ANISOU  936  CA  VAL A 339     5569   7955   5297   -424   -275    -49       C  
ATOM    937  C   VAL A 339      15.825  25.966   4.744  1.00 48.94           C  
ANISOU  937  C   VAL A 339     5627   7813   5153   -474   -374    -32       C  
ATOM    938  O   VAL A 339      16.170  27.082   4.366  1.00 53.04           O  
ANISOU  938  O   VAL A 339     6227   8351   5573   -584   -457    -30       O  
ATOM    939  CB  VAL A 339      17.416  25.235   6.556  1.00 54.39           C  
ANISOU  939  CB  VAL A 339     6173   8586   5907   -334   -315      3       C  
ATOM    940  CG1 VAL A 339      18.233  26.527   6.545  1.00 50.18           C  
ANISOU  940  CG1 VAL A 339     5707   8100   5258   -445   -409     16       C  
ATOM    941  CG2 VAL A 339      16.270  25.319   7.585  1.00 44.63           C  
ANISOU  941  CG2 VAL A 339     4990   7262   4704   -198   -349     51       C  
ATOM    942  N   LEU A 340      14.543  25.605   4.826  1.00 46.64           N  
ANISOU  942  N   LEU A 340     5358   7445   4916   -393   -365    -19       N  
ATOM    943  CA  LEU A 340      13.455  26.560   4.566  1.00 42.10           C  
ANISOU  943  CA  LEU A 340     4902   6803   4292   -416   -459      5       C  
ATOM    944  C   LEU A 340      13.442  27.670   5.608  1.00 53.34           C  
ANISOU  944  C   LEU A 340     6408   8199   5660   -368   -555     56       C  
ATOM    945  O   LEU A 340      13.726  27.437   6.795  1.00 45.15           O  
ANISOU  945  O   LEU A 340     5335   7164   4656   -261   -538     84       O  
ATOM    946  CB  LEU A 340      12.096  25.863   4.559  1.00 41.73           C  
ANISOU  946  CB  LEU A 340     4846   6685   4324   -326   -424     13       C  
ATOM    947  CG  LEU A 340      11.873  24.850   3.443  1.00 50.99           C  
ANISOU  947  CG  LEU A 340     5962   7869   5541   -384   -339    -35       C  
ATOM    948  CD1 LEU A 340      10.596  24.075   3.692  1.00 58.21           C  
ANISOU  948  CD1 LEU A 340     6858   8720   6540   -277   -300    -21       C  
ATOM    949  CD2 LEU A 340      11.839  25.564   2.082  1.00 52.92           C  
ANISOU  949  CD2 LEU A 340     6278   8124   5703   -553   -394    -60       C  
ATOM    950  N   ILE A 341      13.125  28.880   5.165  1.00 44.60           N  
ANISOU  950  N   ILE A 341     5416   7063   4466   -451   -654     69       N  
ATOM    951  CA  ILE A 341      13.031  30.011   6.081  1.00 48.17           C  
ANISOU  951  CA  ILE A 341     5965   7479   4859   -413   -745    116       C  
ATOM    952  C   ILE A 341      11.868  30.895   5.687  1.00 54.16           C  
ANISOU  952  C   ILE A 341     6838   8157   5584   -426   -828    139       C  
ATOM    953  O   ILE A 341      11.268  30.718   4.607  1.00 51.17           O  
ANISOU  953  O   ILE A 341     6464   7762   5214   -488   -826    119       O  
ATOM    954  CB  ILE A 341      14.288  30.875   6.042  1.00 58.66           C  
ANISOU  954  CB  ILE A 341     7331   8871   6084   -525   -797    113       C  
ATOM    955  CG1 ILE A 341      14.445  31.501   4.658  1.00 53.71           C  
ANISOU  955  CG1 ILE A 341     6765   8264   5377   -693   -843     82       C  
ATOM    956  CG2 ILE A 341      15.519  30.067   6.427  1.00 55.43           C  
ANISOU  956  CG2 ILE A 341     6803   8551   5708   -516   -722     95       C  
ATOM    957  CD1 ILE A 341      15.431  32.629   4.643  1.00 56.43           C  
ANISOU  957  CD1 ILE A 341     7184   8653   5604   -807   -919     86       C  
ATOM    958  N   SER A 342      11.582  31.872   6.541  1.00 49.50           N  
ANISOU  958  N   SER A 342     6342   7515   4951   -373   -902    182       N  
ATOM    959  CA  SER A 342      10.507  32.826   6.304  1.00 53.89           C  
ANISOU  959  CA  SER A 342     7012   7987   5475   -372   -986    211       C  
ATOM    960  C   SER A 342       9.228  32.125   5.869  1.00 56.94           C  
ANISOU  960  C   SER A 342     7360   8325   5951   -310   -951    211       C  
ATOM    961  O   SER A 342       8.685  32.405   4.782  1.00 55.65           O  
ANISOU  961  O   SER A 342     7235   8143   5767   -392   -991    204       O  
ATOM    962  CB  SER A 342      10.931  33.867   5.264  1.00 59.02           C  
ANISOU  962  CB  SER A 342     7754   8654   6016   -536  -1068    199       C  
ATOM    963  OG  SER A 342       9.941  34.873   5.140  1.00 68.01           O  
ANISOU  963  OG  SER A 342     9011   9708   7123   -526  -1157    234       O  
ATOM    964  N   GLU A 343       8.771  31.201   6.718  1.00 55.94           N  
ANISOU  964  N   GLU A 343     7157   8179   5918   -171   -879    219       N  
ATOM    965  CA  GLU A 343       7.520  30.474   6.502  1.00 69.37           C  
ANISOU  965  CA  GLU A 343     8815   9833   7707    -97   -840    224       C  
ATOM    966  C   GLU A 343       7.533  29.598   5.247  1.00 62.77           C  
ANISOU  966  C   GLU A 343     7910   9040   6899   -187   -787    182       C  
ATOM    967  O   GLU A 343       6.486  29.143   4.792  1.00 71.24           O  
ANISOU  967  O   GLU A 343     8963  10078   8025   -163   -771    185       O  
ATOM    968  CB  GLU A 343       6.320  31.437   6.450  1.00 82.79           C  
ANISOU  968  CB  GLU A 343    10614  11449   9394    -66   -925    264       C  
ATOM    969  CG  GLU A 343       5.954  32.108   7.772  1.00 91.33           C  
ANISOU  969  CG  GLU A 343    11759  12468  10475     54   -956    305       C  
ATOM    970  CD  GLU A 343       4.704  31.510   8.405  1.00102.29           C  
ANISOU  970  CD  GLU A 343    13107  13798  11962    200   -912    327       C  
ATOM    971  OE1 GLU A 343       4.629  30.267   8.517  1.00107.81           O  
ANISOU  971  OE1 GLU A 343    13701  14525  12738    249   -823    307       O  
ATOM    972  OE2 GLU A 343       3.796  32.283   8.785  1.00103.66           O1-
ANISOU  972  OE2 GLU A 343    13353  13896  12137    266   -964    363       O1-
ATOM    973  N   GLY A 344       8.712  29.351   4.693  1.00 52.40           N  
ANISOU  973  N   GLY A 344     6560   7803   5549   -292   -756    142       N  
ATOM    974  CA  GLY A 344       8.816  28.506   3.521  1.00 60.15           C  
ANISOU  974  CA  GLY A 344     7480   8824   6551   -384   -695     97       C  
ATOM    975  C   GLY A 344       8.972  29.280   2.218  1.00 56.85           C  
ANISOU  975  C   GLY A 344     7135   8419   6045   -553   -763     81       C  
ATOM    976  O   GLY A 344       9.155  28.686   1.166  1.00 63.32           O  
ANISOU  976  O   GLY A 344     7917   9274   6867   -652   -716     40       O  
ATOM    977  N   GLN A 345       8.919  30.607   2.295  1.00 53.89           N  
ANISOU  977  N   GLN A 345     6871   8015   5591   -589   -871    111       N  
ATOM    978  CA  GLN A 345       9.084  31.448   1.119  1.00 62.37           C  
ANISOU  978  CA  GLN A 345     8027   9097   6572   -752   -947    101       C  
ATOM    979  C   GLN A 345      10.532  31.445   0.664  1.00 62.96           C  
ANISOU  979  C   GLN A 345     8080   9258   6583   -879   -920     55       C  
ATOM    980  O   GLN A 345      10.814  31.640  -0.517  1.00 64.20           O  
ANISOU  980  O   GLN A 345     8266   9444   6682  -1030   -937     25       O  
ATOM    981  CB  GLN A 345       8.666  32.890   1.404  1.00 67.04           C  
ANISOU  981  CB  GLN A 345     8750   9628   7096   -749  -1069    148       C  
ATOM    982  CG  GLN A 345       7.199  33.087   1.734  1.00 71.69           C  
ANISOU  982  CG  GLN A 345     9371  10128   7740   -636  -1109    196       C  
ATOM    983  CD  GLN A 345       6.945  34.455   2.350  1.00 83.90           C  
ANISOU  983  CD  GLN A 345    11039  11611   9229   -599  -1210    243       C  
ATOM    984  NE2 GLN A 345       6.071  35.236   1.716  1.00 82.62           N  
ANISOU  984  NE2 GLN A 345    10961  11390   9041   -634  -1298    274       N  
ATOM    985  OE1 GLN A 345       7.543  34.813   3.377  1.00 85.26           O  
ANISOU  985  OE1 GLN A 345    11231  11787   9377   -543  -1210    253       O  
ATOM    986  N   GLY A 346      11.449  31.234   1.605  1.00 51.11           N  
ANISOU  986  N   GLY A 346     6527   7801   5092   -820   -878     52       N  
ATOM    987  CA  GLY A 346      12.863  31.302   1.294  1.00 46.12           C  
ANISOU  987  CA  GLY A 346     5868   7255   4400   -932   -856     15       C  
ATOM    988  C   GLY A 346      13.577  29.994   1.580  1.00 58.12           C  
ANISOU  988  C   GLY A 346     7248   8837   6000   -880   -732    -19       C  
ATOM    989  O   GLY A 346      13.062  29.143   2.308  1.00 53.14           O  
ANISOU  989  O   GLY A 346     6550   8177   5463   -741   -672     -5       O  
ATOM    990  N   PHE A 347      14.767  29.834   1.010  1.00 58.69           N  
ANISOU  990  N   PHE A 347     7275   8991   6034   -993   -692    -62       N  
ATOM    991  CA  PHE A 347      15.577  28.637   1.230  1.00 56.65           C  
ANISOU  991  CA  PHE A 347     6880   8795   5849   -951   -573    -95       C  
ATOM    992  C   PHE A 347      17.054  28.999   1.261  1.00 54.83           C  
ANISOU  992  C   PHE A 347     6621   8655   5557  -1038   -573   -113       C  
ATOM    993  O   PHE A 347      17.616  29.498   0.283  1.00 54.92           O  
ANISOU  993  O   PHE A 347     6669   8709   5489  -1195   -594   -147       O  
ATOM    994  CB  PHE A 347      15.304  27.596   0.144  1.00 52.23           C  
ANISOU  994  CB  PHE A 347     6262   8240   5341  -1001   -480   -145       C  
ATOM    995  CG  PHE A 347      16.058  26.301   0.321  1.00 53.11           C  
ANISOU  995  CG  PHE A 347     6236   8405   5537   -950   -349   -180       C  
ATOM    996  CD1 PHE A 347      15.535  25.277   1.104  1.00 52.23           C  
ANISOU  996  CD1 PHE A 347     6053   8259   5534   -793   -279   -164       C  
ATOM    997  CD2 PHE A 347      17.272  26.091  -0.323  1.00 58.15           C  
ANISOU  997  CD2 PHE A 347     6819   9126   6150  -1060   -291   -229       C  
ATOM    998  CE1 PHE A 347      16.218  24.079   1.259  1.00 51.87           C  
ANISOU  998  CE1 PHE A 347     5886   8256   5568   -742   -159   -194       C  
ATOM    999  CE2 PHE A 347      17.965  24.889  -0.178  1.00 56.59           C  
ANISOU  999  CE2 PHE A 347     6492   8973   6037  -1006   -166   -260       C  
ATOM   1000  CZ  PHE A 347      17.434  23.881   0.607  1.00 59.98           C  
ANISOU 1000  CZ  PHE A 347     6854   9361   6572   -846   -101   -242       C  
ATOM   1001  N   MET A 348      17.681  28.752   2.398  1.00 59.05           N  
ANISOU 1001  N   MET A 348     7090   9220   6126   -938   -550    -89       N  
ATOM   1002  CA  MET A 348      19.060  29.155   2.602  1.00 63.56           C  
ANISOU 1002  CA  MET A 348     7631   9879   6639  -1009   -560    -94       C  
ATOM   1003  C   MET A 348      19.929  27.919   2.506  1.00 66.21           C  
ANISOU 1003  C   MET A 348     7814  10285   7056   -986   -436   -131       C  
ATOM   1004  O   MET A 348      19.679  26.926   3.197  1.00 62.61           O  
ANISOU 1004  O   MET A 348     7276   9810   6703   -847   -367   -118       O  
ATOM   1005  CB  MET A 348      19.203  29.791   3.978  1.00 70.77           C  
ANISOU 1005  CB  MET A 348     8580  10781   7529   -920   -629    -35       C  
ATOM   1006  CG  MET A 348      20.433  30.645   4.162  1.00 81.97           C  
ANISOU 1006  CG  MET A 348    10017  12278   8851  -1019   -683    -28       C  
ATOM   1007  SD  MET A 348      20.153  31.847   5.480  1.00 97.92           S  
ANISOU 1007  SD  MET A 348    12159  14246  10799   -958   -801     43       S  
ATOM   1008  CE  MET A 348      19.108  33.022   4.620  1.00 59.70           C  
ANISOU 1008  CE  MET A 348     7491   9320   5871  -1047   -900     43       C  
ATOM   1009  N   THR A 349      20.943  27.968   1.645  1.00 60.42           N  
ANISOU 1009  N   THR A 349     7046   9633   6279  -1123   -405   -177       N  
ATOM   1010  CA  THR A 349      21.776  26.791   1.416  1.00 54.02           C  
ANISOU 1010  CA  THR A 349     6090   8887   5548  -1109   -278   -218       C  
ATOM   1011  C   THR A 349      22.778  26.559   2.542  1.00 59.98           C  
ANISOU 1011  C   THR A 349     6747   9706   6338  -1025   -261   -185       C  
ATOM   1012  O   THR A 349      23.258  27.508   3.189  1.00 59.67           O  
ANISOU 1012  O   THR A 349     6753   9695   6224  -1048   -351   -146       O  
ATOM   1013  CB  THR A 349      22.496  26.847   0.056  1.00 57.12           C  
ANISOU 1013  CB  THR A 349     6471   9342   5888  -1285   -236   -284       C  
ATOM   1014  CG2 THR A 349      21.501  27.158  -1.072  1.00 55.22           C  
ANISOU 1014  CG2 THR A 349     6339   9040   5603  -1383   -266   -310       C  
ATOM   1015  OG1 THR A 349      23.515  27.852   0.085  1.00 58.09           O  
ANISOU 1015  OG1 THR A 349     6622   9540   5911  -1395   -304   -278       O  
ATOM   1016  N   ARG A 350      23.058  25.279   2.783  1.00 63.03           N  
ANISOU 1016  N   ARG A 350     7002  10108   6837   -926   -148   -198       N  
ATOM   1017  CA  ARG A 350      24.005  24.837   3.800  1.00 52.04           C  
ANISOU 1017  CA  ARG A 350     5497   8777   5499   -836   -118   -167       C  
ATOM   1018  C   ARG A 350      25.356  25.511   3.576  1.00 61.04           C  
ANISOU 1018  C   ARG A 350     6607  10024   6561   -961   -146   -175       C  
ATOM   1019  O   ARG A 350      25.969  26.072   4.500  1.00 63.23           O  
ANISOU 1019  O   ARG A 350     6879  10344   6801   -942   -213   -126       O  
ATOM   1020  CB  ARG A 350      24.144  23.314   3.703  1.00 53.38           C  
ANISOU 1020  CB  ARG A 350     5533   8949   5799   -743     23   -195       C  
ATOM   1021  CG  ARG A 350      24.966  22.642   4.782  1.00 53.07           C  
ANISOU 1021  CG  ARG A 350     5368   8958   5840   -623     63   -158       C  
ATOM   1022  CD  ARG A 350      24.724  21.142   4.742  1.00 55.04           C  
ANISOU 1022  CD  ARG A 350     5518   9174   6221   -510    194   -181       C  
ATOM   1023  NE  ARG A 350      25.563  20.413   5.692  1.00 58.40           N  
ANISOU 1023  NE  ARG A 350     5814   9645   6731   -396    240   -145       N  
ATOM   1024  CZ  ARG A 350      25.529  19.089   5.848  1.00 64.84           C  
ANISOU 1024  CZ  ARG A 350     6533  10438   7667   -282    352   -155       C  
ATOM   1025  NH1 ARG A 350      24.678  18.349   5.134  1.00 64.00           N1+
ANISOU 1025  NH1 ARG A 350     6448  10263   7606   -270    431   -201       N1+
ATOM   1026  NH2 ARG A 350      26.343  18.499   6.718  1.00 62.18           N  
ANISOU 1026  NH2 ARG A 350     6080  10145   7402   -182    382   -117       N  
ATOM   1027  N   GLU A 351      25.804  25.499   2.326  1.00 61.43           N  
ANISOU 1027  N   GLU A 351     6644  10117   6579  -1100    -98   -239       N  
ATOM   1028  CA  GLU A 351      27.114  26.052   2.011  1.00 67.88           C  
ANISOU 1028  CA  GLU A 351     7421  11043   7326  -1227   -111   -255       C  
ATOM   1029  C   GLU A 351      27.190  27.568   2.185  1.00 64.66           C  
ANISOU 1029  C   GLU A 351     7145  10646   6778  -1330   -253   -223       C  
ATOM   1030  O   GLU A 351      28.196  28.092   2.677  1.00 67.53           O  
ANISOU 1030  O   GLU A 351     7476  11091   7091  -1370   -296   -198       O  
ATOM   1031  CB  GLU A 351      27.578  25.588   0.637  1.00 78.90           C  
ANISOU 1031  CB  GLU A 351     8769  12482   8727  -1348    -12   -335       C  
ATOM   1032  CG  GLU A 351      27.715  24.076   0.571  1.00 92.58           C  
ANISOU 1032  CG  GLU A 351    10363  14214  10600  -1243    137   -364       C  
ATOM   1033  CD  GLU A 351      28.949  23.634  -0.184  1.00106.69           C  
ANISOU 1033  CD  GLU A 351    12033  16098  12405  -1332    239   -421       C  
ATOM   1034  OE1 GLU A 351      29.404  24.395  -1.068  1.00113.40           O  
ANISOU 1034  OE1 GLU A 351    12934  16998  13156  -1503    213   -460       O  
ATOM   1035  OE2 GLU A 351      29.461  22.530   0.111  1.00107.83           O1-
ANISOU 1035  OE2 GLU A 351    12038  16269  12665  -1229    348   -426       O1-
ATOM   1036  N   PHE A 352      26.117  28.272   1.836  1.00 59.06           N  
ANISOU 1036  N   PHE A 352     6583   9853   6006  -1368   -328   -220       N  
ATOM   1037  CA  PHE A 352      26.084  29.707   2.096  1.00 57.36           C  
ANISOU 1037  CA  PHE A 352     6504   9630   5662  -1447   -464   -185       C  
ATOM   1038  C   PHE A 352      26.268  29.970   3.590  1.00 63.36           C  
ANISOU 1038  C   PHE A 352     7255  10391   6426  -1334   -522   -114       C  
ATOM   1039  O   PHE A 352      27.046  30.848   3.994  1.00 65.42           O  
ANISOU 1039  O   PHE A 352     7548  10710   6597  -1405   -595    -87       O  
ATOM   1040  CB  PHE A 352      24.787  30.331   1.589  1.00 49.09           C  
ANISOU 1040  CB  PHE A 352     5609   8479   4565  -1476   -533   -185       C  
ATOM   1041  CG  PHE A 352      24.636  31.784   1.952  1.00 69.27           C  
ANISOU 1041  CG  PHE A 352     8315  11009   6997  -1536   -671   -144       C  
ATOM   1042  CD1 PHE A 352      25.563  32.720   1.520  1.00 75.44           C  
ANISOU 1042  CD1 PHE A 352     9142  11863   7659  -1698   -726   -157       C  
ATOM   1043  CD2 PHE A 352      23.565  32.215   2.722  1.00 76.97           C  
ANISOU 1043  CD2 PHE A 352     9387  11886   7973  -1432   -742    -93       C  
ATOM   1044  CE1 PHE A 352      25.427  34.057   1.851  1.00 80.39           C  
ANISOU 1044  CE1 PHE A 352     9916  12461   8169  -1755   -851   -120       C  
ATOM   1045  CE2 PHE A 352      23.422  33.553   3.057  1.00 81.06           C  
ANISOU 1045  CE2 PHE A 352    10049  12373   8378  -1484   -863    -56       C  
ATOM   1046  CZ  PHE A 352      24.352  34.475   2.623  1.00 82.56           C  
ANISOU 1046  CZ  PHE A 352    10289  12631   8447  -1646   -918    -69       C  
ATOM   1047  N   LEU A 353      25.560  29.191   4.409  1.00 66.86           N  
ANISOU 1047  N   LEU A 353     7661  10772   6972  -1164   -487    -83       N  
ATOM   1048  CA  LEU A 353      25.689  29.288   5.869  1.00 63.22           C  
ANISOU 1048  CA  LEU A 353     7186  10307   6526  -1047   -530    -16       C  
ATOM   1049  C   LEU A 353      27.053  28.801   6.348  1.00 63.15           C  
ANISOU 1049  C   LEU A 353     7032  10409   6552  -1038   -486     -4       C  
ATOM   1050  O   LEU A 353      27.584  29.290   7.338  1.00 67.09           O  
ANISOU 1050  O   LEU A 353     7537  10944   7012  -1021   -550     50       O  
ATOM   1051  CB  LEU A 353      24.582  28.511   6.585  1.00 53.23           C  
ANISOU 1051  CB  LEU A 353     5913   8947   5364   -872   -497     10       C  
ATOM   1052  CG  LEU A 353      23.149  29.023   6.391  1.00 56.71           C  
ANISOU 1052  CG  LEU A 353     6495   9274   5780   -853   -551     15       C  
ATOM   1053  CD1 LEU A 353      22.138  27.949   6.790  1.00 53.65           C  
ANISOU 1053  CD1 LEU A 353     6063   8810   5512   -695   -483     21       C  
ATOM   1054  CD2 LEU A 353      22.923  30.296   7.184  1.00 54.33           C  
ANISOU 1054  CD2 LEU A 353     6327   8937   5380   -861   -672     66       C  
ATOM   1055  N   LYS A 354      27.610  27.804   5.674  1.00 61.80           N  
ANISOU 1055  N   LYS A 354     6728  10291   6460  -1045   -375    -50       N  
ATOM   1056  CA  LYS A 354      28.924  27.318   6.072  1.00 69.60           C  
ANISOU 1056  CA  LYS A 354     7567  11389   7491  -1034   -329    -38       C  
ATOM   1057  C   LYS A 354      30.012  28.347   5.696  1.00 70.75           C  
ANISOU 1057  C   LYS A 354     7731  11635   7514  -1204   -390    -45       C  
ATOM   1058  O   LYS A 354      31.157  28.233   6.105  1.00 72.72           O  
ANISOU 1058  O   LYS A 354     7873  11985   7773  -1216   -380    -24       O  
ATOM   1059  CB  LYS A 354      29.180  25.918   5.487  1.00 69.13           C  
ANISOU 1059  CB  LYS A 354     7360  11349   7558   -981   -183    -86       C  
ATOM   1060  CG  LYS A 354      30.484  25.251   5.909  1.00 72.67           C  
ANISOU 1060  CG  LYS A 354     7635  11902   8074   -944   -122    -71       C  
ATOM   1061  CD  LYS A 354      30.766  25.427   7.409  1.00 83.81           C  
ANISOU 1061  CD  LYS A 354     9024  13328   9490   -845   -194     14       C  
ATOM   1062  CE  LYS A 354      32.268  25.673   7.685  1.00 81.22           C  
ANISOU 1062  CE  LYS A 354     8588  13137   9136   -909   -211     39       C  
ATOM   1063  NZ  LYS A 354      32.526  26.407   8.963  1.00 79.67           N1+
ANISOU 1063  NZ  LYS A 354     8433  12960   8877   -887   -325    121       N1+
ATOM   1064  N   SER A 355      29.638  29.390   4.963  1.00 75.13           N  
ANISOU 1064  N   SER A 355     8428  12163   7954  -1337   -460    -69       N  
ATOM   1065  CA  SER A 355      30.641  30.320   4.451  1.00 81.29           C  
ANISOU 1065  CA  SER A 355     9232  13038   8617  -1513   -509    -86       C  
ATOM   1066  C   SER A 355      30.583  31.721   5.072  1.00 87.19           C  
ANISOU 1066  C   SER A 355    10128  13772   9228  -1575   -650    -36       C  
ATOM   1067  O   SER A 355      31.220  32.656   4.574  1.00 87.72           O  
ANISOU 1067  O   SER A 355    10253  13899   9177  -1736   -706    -51       O  
ATOM   1068  CB  SER A 355      30.556  30.402   2.928  1.00 69.90           C  
ANISOU 1068  CB  SER A 355     7824  11599   7137  -1654   -467   -163       C  
ATOM   1069  OG  SER A 355      29.718  31.467   2.532  1.00 68.40           O  
ANISOU 1069  OG  SER A 355     7817  11333   6839  -1736   -564   -164       O  
ATOM   1070  N   LEU A 356      29.818  31.872   6.148  1.00 81.21           N  
ANISOU 1070  N   LEU A 356     9438  12934   8484  -1453   -705     21       N  
ATOM   1071  CA  LEU A 356      29.844  33.122   6.900  1.00 83.40           C  
ANISOU 1071  CA  LEU A 356     9848  13199   8641  -1498   -829     73       C  
ATOM   1072  C   LEU A 356      31.139  33.202   7.708  1.00 78.09           C  
ANISOU 1072  C   LEU A 356     9083  12642   7946  -1519   -849    116       C  
ATOM   1073  O   LEU A 356      31.722  32.175   8.046  1.00 77.53           O  
ANISOU 1073  O   LEU A 356     8847  12630   7982  -1436   -772    124       O  
ATOM   1074  CB  LEU A 356      28.645  33.231   7.848  1.00 85.24           C  
ANISOU 1074  CB  LEU A 356    10178  13309   8898  -1358   -873    120       C  
ATOM   1075  CG  LEU A 356      27.295  33.699   7.302  1.00 91.83           C  
ANISOU 1075  CG  LEU A 356    11162  14022   9708  -1357   -907    102       C  
ATOM   1076  CD1 LEU A 356      27.469  34.788   6.252  1.00 96.23           C  
ANISOU 1076  CD1 LEU A 356    11834  14593  10135  -1540   -970     67       C  
ATOM   1077  CD2 LEU A 356      26.505  32.540   6.751  1.00 92.86           C  
ANISOU 1077  CD2 LEU A 356    11219  14101   9965  -1264   -809     64       C  
ATOM   1078  N   ARG A 357      31.573  34.416   8.035  1.00 76.33           N  
ANISOU 1078  N   ARG A 357     8967  12449   7587  -1627   -953    146       N  
ATOM   1079  CA  ARG A 357      32.779  34.605   8.848  1.00 80.67           C  
ANISOU 1079  CA  ARG A 357     9441  13110   8099  -1660   -986    194       C  
ATOM   1080  C   ARG A 357      32.728  33.796  10.148  1.00 82.59           C  
ANISOU 1080  C   ARG A 357     9593  13341   8445  -1488   -965    255       C  
ATOM   1081  O   ARG A 357      31.663  33.666  10.765  1.00 73.15           O  
ANISOU 1081  O   ARG A 357     8471  12033   7288  -1366   -977    279       O  
ATOM   1082  CB  ARG A 357      32.995  36.089   9.163  1.00 81.68           C  
ANISOU 1082  CB  ARG A 357     9734  13242   8057  -1788  -1111    225       C  
ATOM   1083  CG  ARG A 357      31.828  36.754   9.886  1.00 85.31           C  
ANISOU 1083  CG  ARG A 357    10373  13567   8475  -1716  -1186    263       C  
ATOM   1084  CD  ARG A 357      32.260  38.057  10.538  1.00 88.96           C  
ANISOU 1084  CD  ARG A 357    10972  14023   8805  -1806  -1286    307       C  
ATOM   1085  NE  ARG A 357      33.537  37.889  11.220  1.00 97.46           N  
ANISOU 1085  NE  ARG A 357    11930  15235   9866  -1841  -1296    349       N  
ATOM   1086  CZ  ARG A 357      33.679  37.389  12.444  1.00103.99           C  
ANISOU 1086  CZ  ARG A 357    12688  16088  10734  -1735  -1306    410       C  
ATOM   1087  NH1 ARG A 357      32.617  37.003  13.144  1.00 96.35           N1+
ANISOU 1087  NH1 ARG A 357    11764  15006   9839  -1579  -1294    433       N1+
ATOM   1088  NH2 ARG A 357      34.893  37.270  12.968  1.00111.05           N  
ANISOU 1088  NH2 ARG A 357    13469  17110  11616  -1779  -1318    450       N  
ATOM   1089  N   LYS A 358      33.877  33.246  10.541  1.00 89.13           N  
ANISOU 1089  N   LYS A 358    10259  14286   9320  -1481   -933    280       N  
ATOM   1090  CA  LYS A 358      33.995  32.481  11.777  1.00 98.09           C  
ANISOU 1090  CA  LYS A 358    11298  15425  10547  -1332   -919    343       C  
ATOM   1091  C   LYS A 358      33.618  33.335  12.986  1.00 97.36           C  
ANISOU 1091  C   LYS A 358    11348  15277  10367  -1312  -1026    411       C  
ATOM   1092  O   LYS A 358      33.892  34.532  13.009  1.00 95.50           O  
ANISOU 1092  O   LYS A 358    11236  15061   9989  -1442  -1116    423       O  
ATOM   1093  CB  LYS A 358      35.422  31.949  11.942  1.00105.13           C  
ANISOU 1093  CB  LYS A 358    11998  16464  11482  -1355   -884    364       C  
ATOM   1094  CG  LYS A 358      35.801  30.852  10.962  1.00110.28           C  
ANISOU 1094  CG  LYS A 358    12483  17165  12253  -1334   -757    304       C  
ATOM   1095  CD  LYS A 358      35.060  29.557  11.257  1.00114.89           C  
ANISOU 1095  CD  LYS A 358    12992  17667  12995  -1145   -669    304       C  
ATOM   1096  CE  LYS A 358      35.462  28.465  10.279  1.00116.26           C  
ANISOU 1096  CE  LYS A 358    13006  17884  13283  -1128   -536    242       C  
ATOM   1097  NZ  LYS A 358      34.910  27.144  10.674  1.00117.35           N1+
ANISOU 1097  NZ  LYS A 358    13056  17955  13576   -943   -448    250       N1+
ATOM   1098  N   PRO A 359      32.967  32.725  13.989  1.00 95.16           N  
ANISOU 1098  N   PRO A 359    11062  14924  10171  -1151  -1014    453       N  
ATOM   1099  CA  PRO A 359      32.541  31.328  13.964  1.00 93.62           C  
ANISOU 1099  CA  PRO A 359    10739  14693  10139   -996   -909    438       C  
ATOM   1100  C   PRO A 359      31.090  31.234  13.521  1.00 86.60           C  
ANISOU 1100  C   PRO A 359     9957  13665   9281   -930   -881    397       C  
ATOM   1101  O   PRO A 359      30.493  30.172  13.677  1.00 89.77           O  
ANISOU 1101  O   PRO A 359    10291  14013   9807   -791   -806    391       O  
ATOM   1102  CB  PRO A 359      32.635  30.935  15.430  1.00 94.79           C  
ANISOU 1102  CB  PRO A 359    10850  14835  10330   -879   -933    517       C  
ATOM   1103  CG  PRO A 359      32.187  32.186  16.140  1.00 96.74           C  
ANISOU 1103  CG  PRO A 359    11290  15022  10443   -928  -1044    554       C  
ATOM   1104  CD  PRO A 359      32.639  33.360  15.276  1.00 93.49           C  
ANISOU 1104  CD  PRO A 359    10970  14660   9893  -1115  -1101    521       C  
ATOM   1105  N   PHE A 360      30.530  32.336  13.023  1.00 77.97           N  
ANISOU 1105  N   PHE A 360     9030  12517   8077  -1026   -945    374       N  
ATOM   1106  CA  PHE A 360      29.172  32.330  12.486  1.00 77.66           C  
ANISOU 1106  CA  PHE A 360     9091  12354   8061   -977   -927    336       C  
ATOM   1107  C   PHE A 360      29.055  31.302  11.371  1.00 78.28           C  
ANISOU 1107  C   PHE A 360     9057  12442   8244   -959   -818    272       C  
ATOM   1108  O   PHE A 360      28.013  30.671  11.209  1.00 73.96           O  
ANISOU 1108  O   PHE A 360     8518  11805   7779   -859   -767    252       O  
ATOM   1109  CB  PHE A 360      28.768  33.704  11.949  1.00 78.66           C  
ANISOU 1109  CB  PHE A 360     9402  12436   8049  -1104  -1013    319       C  
ATOM   1110  CG  PHE A 360      28.594  34.743  13.008  1.00 86.96           C  
ANISOU 1110  CG  PHE A 360    10597  13445   8999  -1110  -1113    376       C  
ATOM   1111  CD1 PHE A 360      27.435  34.789  13.765  1.00 88.52           C  
ANISOU 1111  CD1 PHE A 360    10890  13522   9223   -988  -1129    403       C  
ATOM   1112  CD2 PHE A 360      29.582  35.685  13.243  1.00 93.31           C  
ANISOU 1112  CD2 PHE A 360    11447  14329   9678  -1241  -1190    402       C  
ATOM   1113  CE1 PHE A 360      27.267  35.752  14.744  1.00 88.37           C  
ANISOU 1113  CE1 PHE A 360    11010  13456   9109   -995  -1214    453       C  
ATOM   1114  CE2 PHE A 360      29.421  36.650  14.219  1.00 95.94           C  
ANISOU 1114  CE2 PHE A 360    11924  14618   9911  -1253  -1279    453       C  
ATOM   1115  CZ  PHE A 360      28.261  36.683  14.972  1.00 92.20           C  
ANISOU 1115  CZ  PHE A 360    11547  14018   9467  -1128  -1288    478       C  
ATOM   1116  N   GLY A 361      30.126  31.120  10.603  1.00 83.56           N  
ANISOU 1116  N   GLY A 361     9621  13221   8908  -1060   -779    238       N  
ATOM   1117  CA  GLY A 361      30.100  30.136   9.539  1.00 90.33           C  
ANISOU 1117  CA  GLY A 361    10371  14089   9860  -1052   -667    174       C  
ATOM   1118  C   GLY A 361      29.959  28.703  10.020  1.00 87.41           C  
ANISOU 1118  C   GLY A 361     9861  13703   9646   -885   -570    184       C  
ATOM   1119  O   GLY A 361      29.802  27.791   9.215  1.00 86.28           O  
ANISOU 1119  O   GLY A 361     9640  13553   9591   -860   -469    133       O  
ATOM   1120  N   ASP A 362      30.004  28.497  11.329  1.00 85.85           N  
ANISOU 1120  N   ASP A 362     9641  13497   9481   -775   -599    251       N  
ATOM   1121  CA  ASP A 362      30.015  27.140  11.860  1.00 90.87           C  
ANISOU 1121  CA  ASP A 362    10139  14127  10261   -621   -512    268       C  
ATOM   1122  C   ASP A 362      28.859  26.801  12.826  1.00 78.42           C  
ANISOU 1122  C   ASP A 362     8625  12435   8735   -470   -521    305       C  
ATOM   1123  O   ASP A 362      28.848  25.720  13.417  1.00 75.03           O  
ANISOU 1123  O   ASP A 362     8095  11995   8419   -339   -460    327       O  
ATOM   1124  CB  ASP A 362      31.377  26.850  12.506  1.00103.39           C  
ANISOU 1124  CB  ASP A 362    11583  15831  11871   -618   -512    314       C  
ATOM   1125  CG  ASP A 362      31.804  25.399  12.351  1.00110.53           C  
ANISOU 1125  CG  ASP A 362    12305  16767  12926   -518   -391    299       C  
ATOM   1126  OD1 ASP A 362      31.270  24.701  11.460  1.00108.38           O  
ANISOU 1126  OD1 ASP A 362    12011  16447  12722   -493   -299    237       O  
ATOM   1127  OD2 ASP A 362      32.686  24.961  13.119  1.00114.25           O1-
ANISOU 1127  OD2 ASP A 362    12656  17310  13445   -466   -389    351       O1-
ATOM   1128  N   PHE A 363      27.890  27.702  12.987  1.00 72.58           N  
ANISOU 1128  N   PHE A 363     8052  11608   7916   -486   -595    312       N  
ATOM   1129  CA APHE A 363      26.727  27.455  13.844  0.27 73.73           C  
ANISOU 1129  CA APHE A 363     8266  11643   8106   -351   -602    342       C  
ATOM   1130  CA BPHE A 363      26.775  27.391  13.877  0.73 72.93           C  
ANISOU 1130  CA BPHE A 363     8155  11545   8009   -346   -598    343       C  
ATOM   1131  C   PHE A 363      25.794  26.376  13.297  1.00 78.14           C  
ANISOU 1131  C   PHE A 363     8783  12130   8778   -257   -504    299       C  
ATOM   1132  O   PHE A 363      25.110  25.683  14.055  1.00 82.54           O  
ANISOU 1132  O   PHE A 363     9329  12621   9412   -121   -474    323       O  
ATOM   1133  CB APHE A 363      25.920  28.744  14.028  0.27 72.24           C  
ANISOU 1133  CB APHE A 363     8266  11378   7803   -399   -699    354       C  
ATOM   1134  CB BPHE A 363      26.095  28.641  14.513  0.73 74.00           C  
ANISOU 1134  CB BPHE A 363     8471  11610   8035   -369   -705    377       C  
ATOM   1135  CG APHE A 363      26.421  29.631  15.132  0.27 69.59           C  
ANISOU 1135  CG APHE A 363     8000  11067   7375   -427   -794    417       C  
ATOM   1136  CG BPHE A 363      25.103  29.389  13.624  0.73 71.36           C  
ANISOU 1136  CG BPHE A 363     8273  11199   7643   -431   -733    335       C  
ATOM   1137  CD1APHE A 363      25.781  29.657  16.359  0.27 62.21           C  
ANISOU 1137  CD1APHE A 363     7129  10058   6449   -320   -823    467       C  
ATOM   1138  CD1BPHE A 363      25.398  29.716  12.309  0.73 74.94           C  
ANISOU 1138  CD1BPHE A 363     8730  11692   8051   -561   -726    281       C  
ATOM   1139  CD2APHE A 363      27.523  30.443  14.940  0.27 67.68           C  
ANISOU 1139  CD2APHE A 363     7764  10922   7032   -567   -852    425       C  
ATOM   1140  CD2BPHE A 363      23.888  29.824  14.152  0.73 63.63           C  
ANISOU 1140  CD2BPHE A 363     7423  10106   6647   -362   -773    355       C  
ATOM   1141  CE1APHE A 363      26.233  30.475  17.372  0.27 61.29           C  
ANISOU 1141  CE1APHE A 363     7085   9961   6241   -354   -908    524       C  
ATOM   1142  CE1BPHE A 363      24.484  30.439  11.521  0.73 66.96           C  
ANISOU 1142  CE1BPHE A 363     7849  10608   6983   -619   -762    250       C  
ATOM   1143  CE2APHE A 363      27.982  31.263  15.952  0.27 66.26           C  
ANISOU 1143  CE2APHE A 363     7654  10764   6759   -601   -940    484       C  
ATOM   1144  CE2BPHE A 363      22.971  30.540  13.376  0.73 54.79           C  
ANISOU 1144  CE2BPHE A 363     6425   8915   5477   -413   -806    324       C  
ATOM   1145  CZ APHE A 363      27.335  31.279  17.170  0.27 63.63           C  
ANISOU 1145  CZ APHE A 363     7389  10354   6435   -496   -968    533       C  
ATOM   1146  CZ BPHE A 363      23.273  30.845  12.063  0.73 64.07           C  
ANISOU 1146  CZ BPHE A 363     7603  10131   6610   -542   -804    274       C  
ATOM   1147  N   MET A 364      25.766  26.236  11.972  1.00 80.46           N  
ANISOU 1147  N   MET A 364     9058  12436   9076   -337   -454    234       N  
ATOM   1148  CA  MET A 364      24.746  25.391  11.350  1.00 51.04           C  
ATOM   1149  C   MET A 364      25.079  23.934  10.976  1.00 45.53           C  
ATOM   1150  O   MET A 364      24.166  23.113  10.836  1.00 65.12           O  
ATOM   1151  CB  MET A 364      24.070  26.135  10.195  1.00 54.49           C  
ATOM   1152  CG  MET A 364      23.283  27.340  10.690  1.00 54.98           C  
ATOM   1153  SD  MET A 364      22.093  26.887  11.995  1.00 73.12           S  
ATOM   1154  CE  MET A 364      21.026  25.805  11.061  1.00 65.15           C  
ATOM   1155  N   GLU A 365      26.353  23.601  10.845  1.00 68.41           N  
ANISOU 1155  N   GLU A 365     5845  12258   7889    -24   -579   -514       N  
ATOM   1156  CA  GLU A 365      26.709  22.247  10.431  1.00 67.99           C  
ANISOU 1156  CA  GLU A 365     5801  12159   7872    250   -411   -496       C  
ATOM   1157  C   GLU A 365      26.181  21.079  11.289  1.00 68.83           C  
ANISOU 1157  C   GLU A 365     5998  12087   8066    529   -357   -424       C  
ATOM   1158  O   GLU A 365      25.704  20.088  10.737  1.00 70.67           O  
ANISOU 1158  O   GLU A 365     6382  12094   8376    667   -242   -445       O  
ATOM   1159  CB  GLU A 365      28.216  22.124  10.188  1.00 69.64           C  
ANISOU 1159  CB  GLU A 365     5762  12713   7987    348   -344   -472       C  
ATOM   1160  CG  GLU A 365      28.629  22.624   8.823  1.00 66.94           C  
ANISOU 1160  CG  GLU A 365     5401  12439   7593    164   -307   -561       C  
ATOM   1161  CD  GLU A 365      27.913  21.894   7.702  1.00 71.55           C  
ANISOU 1161  CD  GLU A 365     6201  12729   8255    191   -192   -630       C  
ATOM   1162  OE1 GLU A 365      26.986  22.479   7.099  1.00 67.75           O  
ANISOU 1162  OE1 GLU A 365     5896  12039   7809    -32   -243   -706       O  
ATOM   1163  OE2 GLU A 365      28.278  20.732   7.424  1.00 75.40           O1-
ANISOU 1163  OE2 GLU A 365     6683  13196   8770    437    -50   -609       O1-
ATOM   1164  N   PRO A 366      26.286  21.168  12.628  1.00 72.20           N  
ANISOU 1164  N   PRO A 366     6330  12618   8484    617   -437   -340       N  
ATOM   1165  CA  PRO A 366      25.814  20.017  13.417  1.00 72.58           C  
ANISOU 1165  CA  PRO A 366     6462  12500   8616    890   -379   -271       C  
ATOM   1166  C   PRO A 366      24.295  19.812  13.348  1.00 68.01           C  
ANISOU 1166  C   PRO A 366     6162  11531   8147    838   -397   -306       C  
ATOM   1167  O   PRO A 366      23.805  18.687  13.493  1.00 64.98           O  
ANISOU 1167  O   PRO A 366     5898  10944   7847   1056   -307   -278       O  
ATOM   1168  CB  PRO A 366      26.240  20.372  14.844  1.00 76.82           C  
ANISOU 1168  CB  PRO A 366     6833  13245   9109    948   -481   -180       C  
ATOM   1169  CG  PRO A 366      27.335  21.381  14.678  1.00 75.22           C  
ANISOU 1169  CG  PRO A 366     6409  13382   8788    789   -543   -190       C  
ATOM   1170  CD  PRO A 366      26.952  22.174  13.473  1.00 70.56           C  
ANISOU 1170  CD  PRO A 366     5923  12699   8187    509   -565   -296       C  
ATOM   1171  N   LYS A 367      23.566  20.901  13.118  1.00 61.74           N  
ANISOU 1171  N   LYS A 367     5468  10636   7352    549   -512   -366       N  
ATOM   1172  CA  LYS A 367      22.118  20.843  12.956  1.00 55.49           C  
ANISOU 1172  CA  LYS A 367     4943   9479   6660    464   -537   -408       C  
ATOM   1173  C   LYS A 367      21.799  20.115  11.664  1.00 61.63           C  
ANISOU 1173  C   LYS A 367     5875  10052   7492    499   -404   -478       C  
ATOM   1174  O   LYS A 367      20.891  19.281  11.609  1.00 59.01           O  
ANISOU 1174  O   LYS A 367     5736   9427   7258    616   -344   -480       O  
ATOM   1175  CB  LYS A 367      21.522  22.248  12.920  1.00 45.78           C  
ANISOU 1175  CB  LYS A 367     3769   8218   5408    131   -690   -461       C  
ATOM   1176  CG  LYS A 367      21.420  22.928  14.279  1.00 43.62           C  
ANISOU 1176  CG  LYS A 367     3416   8048   5111     87   -834   -396       C  
ATOM   1177  CD  LYS A 367      22.719  23.598  14.718  1.00 55.82           C  
ANISOU 1177  CD  LYS A 367     4684   9985   6538     56   -889   -356       C  
ATOM   1178  CE  LYS A 367      22.500  24.351  16.044  1.00 69.47           C  
ANISOU 1178  CE  LYS A 367     6373  11771   8252    -14  -1033   -295       C  
ATOM   1179  NZ  LYS A 367      23.735  24.997  16.591  1.00 75.66           N1+
ANISOU 1179  NZ  LYS A 367     7061  12731   8957    -33  -1019   -235       N1+
ATOM   1180  N   PHE A 368      22.571  20.424  10.622  1.00 58.31           N  
ANISOU 1180  N   PHE A 368     5363   9788   7004    402   -356   -534       N  
ATOM   1181  CA  PHE A 368      22.417  19.743   9.344  1.00 55.56           C  
ANISOU 1181  CA  PHE A 368     5137   9277   6695    438   -224   -601       C  
ATOM   1182  C   PHE A 368      22.685  18.241   9.445  1.00 56.31           C  
ANISOU 1182  C   PHE A 368     5236   9320   6839    777    -74   -549       C  
ATOM   1183  O   PHE A 368      21.895  17.425   8.957  1.00 51.29           O  
ANISOU 1183  O   PHE A 368     4798   8398   6293    864     11   -576       O  
ATOM   1184  CB  PHE A 368      23.301  20.394   8.286  1.00 53.59           C  
ANISOU 1184  CB  PHE A 368     4765   9239   6355    275   -205   -664       C  
ATOM   1185  CG  PHE A 368      22.708  21.648   7.705  1.00 54.63           C  
ANISOU 1185  CG  PHE A 368     4987   9298   6470    -68   -314   -748       C  
ATOM   1186  CD1 PHE A 368      21.535  21.590   6.957  1.00 51.72           C  
ANISOU 1186  CD1 PHE A 368     4869   8600   6183   -182   -301   -820       C  
ATOM   1187  CD2 PHE A 368      23.307  22.885   7.916  1.00 57.44           C  
ANISOU 1187  CD2 PHE A 368     5179   9913   6732   -276   -431   -753       C  
ATOM   1188  CE1 PHE A 368      20.972  22.748   6.419  1.00 53.40           C  
ANISOU 1188  CE1 PHE A 368     5167   8742   6381   -500   -402   -897       C  
ATOM   1189  CE2 PHE A 368      22.749  24.049   7.387  1.00 53.86           C  
ANISOU 1189  CE2 PHE A 368     4811   9391   6264   -593   -533   -829       C  
ATOM   1190  CZ  PHE A 368      21.585  23.978   6.637  1.00 53.98           C  
ANISOU 1190  CZ  PHE A 368     5073   9076   6359   -705   -518   -902       C  
ATOM   1191  N   GLU A 369      23.782  17.884  10.109  1.00 61.50           N  
ANISOU 1191  N   GLU A 369     5677  10249   7440    968    -44   -472       N  
ATOM   1192  CA  GLU A 369      24.150  16.487  10.294  1.00 61.66           C  
ANISOU 1192  CA  GLU A 369     5675  10255   7498   1297     94   -415       C  
ATOM   1193  C   GLU A 369      23.107  15.732  11.089  1.00 58.41           C  
ANISOU 1193  C   GLU A 369     5432   9570   7192   1453     95   -369       C  
ATOM   1194  O   GLU A 369      22.729  14.609  10.731  1.00 61.59           O  
ANISOU 1194  O   GLU A 369     5963   9768   7669   1638    214   -371       O  
ATOM   1195  CB  GLU A 369      25.498  16.372  11.003  1.00 78.21           C  
ANISOU 1195  CB  GLU A 369     7498  12707   9510   1456    105   -336       C  
ATOM   1196  CG  GLU A 369      26.690  16.768  10.160  1.00 90.28           C  
ANISOU 1196  CG  GLU A 369     8848  14514  10941   1381    146   -371       C  
ATOM   1197  CD  GLU A 369      27.991  16.391  10.826  1.00105.79           C  
ANISOU 1197  CD  GLU A 369    10560  16800  12838   1588    183   -288       C  
ATOM   1198  OE1 GLU A 369      28.188  15.182  11.080  1.00114.23           O  
ANISOU 1198  OE1 GLU A 369    11624  17830  13947   1873    294   -236       O  
ATOM   1199  OE2 GLU A 369      28.801  17.299  11.116  1.00107.89           O1-
ANISOU 1199  OE2 GLU A 369    10631  17353  13009   1467    100   -273       O1-
ATOM   1200  N   PHE A 370      22.635  16.349  12.169  1.00 52.25           N  
ANISOU 1200  N   PHE A 370     4652   8785   6417   1377    -38   -327       N  
ATOM   1201  CA  PHE A 370      21.580  15.728  12.967  1.00 48.28           C  
ANISOU 1201  CA  PHE A 370     4313   8017   6013   1504    -50   -284       C  
ATOM   1202  C   PHE A 370      20.340  15.488  12.153  1.00 45.84           C  
ANISOU 1202  C   PHE A 370     4277   7343   5798   1418    -17   -357       C  
ATOM   1203  O   PHE A 370      19.741  14.411  12.230  1.00 53.19           O  
ANISOU 1203  O   PHE A 370     5349   8044   6818   1613     67   -336       O  
ATOM   1204  CB  PHE A 370      21.200  16.579  14.174  1.00 56.43           C  
ANISOU 1204  CB  PHE A 370     5314   9092   7034   1394   -209   -238       C  
ATOM   1205  CG  PHE A 370      19.903  16.154  14.833  1.00 52.59           C  
ANISOU 1205  CG  PHE A 370     5036   8292   6654   1455   -240   -214       C  
ATOM   1206  CD1 PHE A 370      19.866  15.066  15.689  1.00 57.76           C  
ANISOU 1206  CD1 PHE A 370     5690   8895   7361   1745   -181   -131       C  
ATOM   1207  CD2 PHE A 370      18.722  16.843  14.591  1.00 51.62           C  
ANISOU 1207  CD2 PHE A 370     5107   7926   6579   1223   -327   -273       C  
ATOM   1208  CE1 PHE A 370      18.671  14.674  16.305  1.00 54.90           C  
ANISOU 1208  CE1 PHE A 370     5518   8244   7098   1803   -209   -107       C  
ATOM   1209  CE2 PHE A 370      17.524  16.457  15.199  1.00 55.17           C  
ANISOU 1209  CE2 PHE A 370     5748   8087   7128   1278   -355   -250       C  
ATOM   1210  CZ  PHE A 370      17.502  15.367  16.051  1.00 53.94           C  
ANISOU 1210  CZ  PHE A 370     5590   7883   7024   1569   -295   -167       C  
ATOM   1211  N   ALA A 371      19.939  16.508  11.400  1.00 46.03           N  
ANISOU 1211  N   ALA A 371     4374   7313   5802   1123    -87   -441       N  
ATOM   1212  CA  ALA A 371      18.716  16.440  10.623  1.00 38.14           C  
ANISOU 1212  CA  ALA A 371     3636   5969   4888   1005    -74   -515       C  
ATOM   1213  C   ALA A 371      18.814  15.341   9.578  1.00 60.16           C  
ANISOU 1213  C   ALA A 371     6506   8633   7717   1162     93   -550       C  
ATOM   1214  O   ALA A 371      17.830  14.663   9.278  1.00 57.56           O  
ANISOU 1214  O   ALA A 371     6392   7993   7484   1221    147   -572       O  
ATOM   1215  CB  ALA A 371      18.448  17.772   9.953  1.00 64.65           C  
ANISOU 1215  CB  ALA A 371     7027   9335   8203    660   -175   -599       C  
ATOM   1216  N   VAL A 372      20.007  15.166   9.022  1.00 56.15           N  
ANISOU 1216  N   VAL A 372     5828   8372   7136   1228    174   -555       N  
ATOM   1217  CA  VAL A 372      20.197  14.160   7.993  1.00 56.53           C  
ANISOU 1217  CA  VAL A 372     5939   8327   7215   1373    334   -590       C  
ATOM   1218  C   VAL A 372      19.924  12.766   8.556  1.00 51.16           C  
ANISOU 1218  C   VAL A 372     5328   7494   6615   1691    431   -523       C  
ATOM   1219  O   VAL A 372      19.193  11.975   7.941  1.00 50.57           O  
ANISOU 1219  O   VAL A 372     5447   7142   6624   1765    520   -558       O  
ATOM   1220  CB  VAL A 372      21.590  14.266   7.327  1.00 66.17           C  
ANISOU 1220  CB  VAL A 372     6948   9859   8335   1385    400   -604       C  
ATOM   1221  CG1 VAL A 372      21.936  12.977   6.601  1.00 71.71           C  
ANISOU 1221  CG1 VAL A 372     7680  10498   9069   1622    576   -609       C  
ATOM   1222  CG2 VAL A 372      21.617  15.448   6.352  1.00 61.55           C  
ANISOU 1222  CG2 VAL A 372     6368   9326   7694   1065    338   -697       C  
ATOM   1223  N   LYS A 373      20.475  12.481   9.733  1.00 55.75           N  
ANISOU 1223  N   LYS A 373     5757   8250   7174   1873    411   -429       N  
ATOM   1224  CA  LYS A 373      20.189  11.214  10.404  1.00 67.36           C  
ANISOU 1224  CA  LYS A 373     7289   9583   8723   2171    490   -358       C  
ATOM   1225  C   LYS A 373      18.749  11.121  10.924  1.00 65.54           C  
ANISOU 1225  C   LYS A 373     7285   9023   8594   2142    429   -354       C  
ATOM   1226  O   LYS A 373      18.093  10.098  10.759  1.00 75.98           O  
ANISOU 1226  O   LYS A 373     8771  10091  10006   2304    518   -351       O  
ATOM   1227  CB  LYS A 373      21.184  10.939  11.537  1.00 80.05           C  
ANISOU 1227  CB  LYS A 373     8668  11471  10278   2374    484   -257       C  
ATOM   1228  CG  LYS A 373      22.558  10.469  11.057  1.00 99.21           C  
ANISOU 1228  CG  LYS A 373    10898  14166  12632   2521    596   -245       C  
ATOM   1229  CD  LYS A 373      22.468   9.525   9.842  1.00108.99           C  
ANISOU 1229  CD  LYS A 373    12258  15238  13917   2622    751   -300       C  
ATOM   1230  CE  LYS A 373      21.934   8.134  10.197  1.00110.45           C  
ANISOU 1230  CE  LYS A 373    12570  15195  14200   2907    851   -252       C  
ATOM   1231  NZ  LYS A 373      21.768   7.272   8.983  1.00105.87           N1+
ANISOU 1231  NZ  LYS A 373    12122  14436  13667   2987    996   -311       N1+
ATOM   1232  N   PHE A 374      18.258  12.199  11.525  1.00 48.71           N  
ANISOU 1232  N   PHE A 374     5165   6894   6448   1933    278   -354       N  
ATOM   1233  CA  PHE A 374      16.899  12.231  12.062  1.00 44.99           C  
ANISOU 1233  CA  PHE A 374     4900   6126   6068   1885    206   -350       C  
ATOM   1234  C   PHE A 374      15.853  12.073  10.964  1.00 53.07           C  
ANISOU 1234  C   PHE A 374     6174   6822   7168   1771    250   -437       C  
ATOM   1235  O   PHE A 374      14.910  11.304  11.128  1.00 53.87           O  
ANISOU 1235  O   PHE A 374     6460   6639   7368   1886    289   -426       O  
ATOM   1236  CB  PHE A 374      16.655  13.512  12.865  1.00 50.68           C  
ANISOU 1236  CB  PHE A 374     5570   6937   6749   1664     32   -338       C  
ATOM   1237  CG  PHE A 374      15.381  13.486  13.699  1.00 52.26           C  
ANISOU 1237  CG  PHE A 374     5947   6872   7037   1656    -46   -310       C  
ATOM   1238  CD1 PHE A 374      15.359  12.865  14.954  1.00 57.64           C  
ANISOU 1238  CD1 PHE A 374     6586   7566   7749   1879    -53   -214       C  
ATOM   1239  CD2 PHE A 374      14.218  14.099  13.240  1.00 51.01           C  
ANISOU 1239  CD2 PHE A 374     5995   6458   6930   1423   -114   -380       C  
ATOM   1240  CE1 PHE A 374      14.195  12.852  15.741  1.00 53.39           C  
ANISOU 1240  CE1 PHE A 374     6207   6787   7290   1872   -127   -187       C  
ATOM   1241  CE2 PHE A 374      13.044  14.086  14.014  1.00 52.53           C  
ANISOU 1241  CE2 PHE A 374     6349   6407   7204   1415   -187   -354       C  
ATOM   1242  CZ  PHE A 374      13.036  13.462  15.268  1.00 48.54           C  
ANISOU 1242  CZ  PHE A 374     5798   5917   6727   1640   -193   -257       C  
ATOM   1243  N   ASN A 375      16.034  12.764   9.837  1.00 51.95           N  
ANISOU 1243  N   ASN A 375     6037   6719   6981   1552    249   -524       N  
ATOM   1244  CA  ASN A 375      15.078  12.655   8.738  1.00 51.75           C  
ANISOU 1244  CA  ASN A 375     6246   6393   7024   1433    290   -611       C  
ATOM   1245  C   ASN A 375      14.993  11.242   8.197  1.00 51.39           C  
ANISOU 1245  C   ASN A 375     6301   6179   7046   1681    453   -610       C  
ATOM   1246  O   ASN A 375      13.968  10.836   7.640  1.00 50.04           O  
ANISOU 1246  O   ASN A 375     6356   5695   6962   1661    492   -655       O  
ATOM   1247  CB  ASN A 375      15.378  13.660   7.616  1.00 43.26           C  
ANISOU 1247  CB  ASN A 375     5143   5412   5881   1156    262   -703       C  
ATOM   1248  CG  ASN A 375      15.052  15.091   8.031  1.00 50.40           C  
ANISOU 1248  CG  ASN A 375     6026   6379   6745    869     91   -721       C  
ATOM   1249  ND2 ASN A 375      15.615  16.057   7.333  1.00 41.86           N  
ANISOU 1249  ND2 ASN A 375     4848   5476   5581    648     51   -780       N  
ATOM   1250  OD1 ASN A 375      14.307  15.313   8.987  1.00 44.47           O  
ANISOU 1250  OD1 ASN A 375     5342   5517   6036    850     -2   -682       O  
ATOM   1251  N   ALA A 376      16.063  10.480   8.389  1.00 50.36           N  
ANISOU 1251  N   ALA A 376     6002   6256   6877   1920    548   -555       N  
ATOM   1252  CA  ALA A 376      16.090   9.093   7.935  1.00 55.11           C  
ANISOU 1252  CA  ALA A 376     6679   6723   7538   2177    707   -547       C  
ATOM   1253  C   ALA A 376      15.093   8.221   8.710  1.00 61.89           C  
ANISOU 1253  C   ALA A 376     7701   7308   8505   2357    720   -494       C  
ATOM   1254  O   ALA A 376      14.695   7.153   8.244  1.00 63.50           O  
ANISOU 1254  O   ALA A 376     8040   7303   8783   2503    829   -503       O  
ATOM   1255  CB  ALA A 376      17.491   8.535   8.048  1.00 50.91           C  
ANISOU 1255  CB  ALA A 376     5917   6490   6936   2389    796   -496       C  
ATOM   1256  N   LEU A 377      14.682   8.673   9.890  1.00 68.07           N  
ANISOU 1256  N   LEU A 377     8470   8095   9298   2327    601   -439       N  
ATOM   1257  CA  LEU A 377      13.661   7.950  10.647  1.00 46.22           C  
ATOM   1258  C   LEU A 377      12.317   8.051   9.933  1.00 50.27           C  
ATOM   1259  O   LEU A 377      11.453   7.190  10.112  1.00 54.99           O  
ATOM   1260  CB  LEU A 377      13.532   8.492  12.080  1.00 53.93           C  
ATOM   1261  CG  LEU A 377      14.713   8.276  13.025  1.00 56.09           C  
ATOM   1262  CD1 LEU A 377      14.370   8.736  14.464  1.00 52.86           C  
ATOM   1263  CD2 LEU A 377      15.132   6.821  12.997  1.00 57.24           C  
ATOM   1264  N   GLU A 378      12.154   9.113   9.140  1.00 60.47           N  
ANISOU 1264  N   GLU A 378     7227   6986   8762    273   1173   -531       N  
ATOM   1265  CA  GLU A 378      10.944   9.357   8.348  1.00 54.60           C  
ANISOU 1265  CA  GLU A 378     6627   6219   7901     -9   1171   -412       C  
ATOM   1266  C   GLU A 378       9.698   9.587   9.193  1.00 52.76           C  
ANISOU 1266  C   GLU A 378     6480   5953   7614    125   1053   -105       C  
ATOM   1267  O   GLU A 378       8.664   8.961   8.962  1.00 51.74           O  
ANISOU 1267  O   GLU A 378     6445   5711   7504     53   1088     33       O  
ATOM   1268  CB  GLU A 378      10.703   8.222   7.349  1.00 65.99           C  
ANISOU 1268  CB  GLU A 378     8118   7527   9426   -200   1331   -511       C  
ATOM   1269  CG  GLU A 378      11.964   7.782   6.626  1.00 75.64           C  
ANISOU 1269  CG  GLU A 378     9239   8763  10738   -288   1474   -831       C  
ATOM   1270  CD  GLU A 378      11.715   7.432   5.178  1.00 84.27           C  
ANISOU 1270  CD  GLU A 378    10409   9819  11789   -662   1607   -975       C  
ATOM   1271  OE1 GLU A 378      11.534   6.235   4.874  1.00 81.97           O  
ANISOU 1271  OE1 GLU A 378    10139   9378  11626   -663   1727  -1019       O  
ATOM   1272  OE2 GLU A 378      11.706   8.361   4.345  1.00 93.52           O1-
ANISOU 1272  OE2 GLU A 378    11627  11110  12798   -963   1587  -1042       O1-
ATOM   1273  N   LEU A 379       9.800  10.491  10.166  1.00 48.43           N  
ANISOU 1273  N   LEU A 379     5896   5507   6998    314    916     -4       N  
ATOM   1274  CA  LEU A 379       8.687  10.771  11.061  1.00 50.30           C  
ANISOU 1274  CA  LEU A 379     6199   5730   7184    460    810    270       C  
ATOM   1275  C   LEU A 379       7.775  11.792  10.412  1.00 51.90           C  
ANISOU 1275  C   LEU A 379     6491   5989   7241    195    731    356       C  
ATOM   1276  O   LEU A 379       8.237  12.670   9.674  1.00 48.66           O  
ANISOU 1276  O   LEU A 379     6072   5678   6739    -21    700    221       O  
ATOM   1277  CB  LEU A 379       9.186  11.296  12.411  1.00 46.91           C  
ANISOU 1277  CB  LEU A 379     5697   5385   6742    777    699    333       C  
ATOM   1278  CG  LEU A 379      10.010  10.309  13.246  1.00 52.97           C  
ANISOU 1278  CG  LEU A 379     6379   6088   7660   1073    740    292       C  
ATOM   1279  CD1 LEU A 379      10.249  10.867  14.640  1.00 57.15           C  
ANISOU 1279  CD1 LEU A 379     6867   6699   8150   1369    612    405       C  
ATOM   1280  CD2 LEU A 379       9.344   8.942  13.325  1.00 46.20           C  
ANISOU 1280  CD2 LEU A 379     5574   5058   6921   1135    828    403       C  
ATOM   1281  N   ASP A 380       6.475  11.666  10.657  1.00 46.41           N  
ANISOU 1281  N   ASP A 380     5879   5225   6529    200    696    581       N  
ATOM   1282  CA  ASP A 380       5.543  12.665  10.149  1.00 56.16           C  
ANISOU 1282  CA  ASP A 380     7190   6503   7646    -25    599    684       C  
ATOM   1283  C   ASP A 380       5.076  13.545  11.310  1.00 53.64           C  
ANISOU 1283  C   ASP A 380     6856   6256   7270    194    459    855       C  
ATOM   1284  O   ASP A 380       5.524  13.354  12.443  1.00 50.49           O  
ANISOU 1284  O   ASP A 380     6396   5879   6907    497    446    884       O  
ATOM   1285  CB  ASP A 380       4.393  12.049   9.326  1.00 58.38           C  
ANISOU 1285  CB  ASP A 380     7574   6664   7944   -251    653    787       C  
ATOM   1286  CG  ASP A 380       3.465  11.169  10.146  1.00 68.03           C  
ANISOU 1286  CG  ASP A 380     8825   7778   9247    -45    679    998       C  
ATOM   1287  OD1 ASP A 380       3.568  11.167  11.388  1.00 64.86           O  
ANISOU 1287  OD1 ASP A 380     8374   7402   8867    260    639   1091       O  
ATOM   1288  OD2 ASP A 380       2.614  10.480   9.535  1.00 75.06           O1-
ANISOU 1288  OD2 ASP A 380     9791   8557  10171   -204    738   1076       O1-
ATOM   1289  N   ASP A 381       4.240  14.534  11.026  1.00 48.41           N  
ANISOU 1289  N   ASP A 381     6245   5630   6518     37    350    955       N  
ATOM   1290  CA  ASP A 381       3.831  15.471  12.065  1.00 52.30           C  
ANISOU 1290  CA  ASP A 381     6717   6196   6957    229    218   1089       C  
ATOM   1291  C   ASP A 381       3.130  14.794  13.238  1.00 49.29           C  
ANISOU 1291  C   ASP A 381     6337   5760   6633    510    243   1278       C  
ATOM   1292  O   ASP A 381       3.325  15.192  14.383  1.00 47.20           O  
ANISOU 1292  O   ASP A 381     6027   5563   6343    767    182   1330       O  
ATOM   1293  CB  ASP A 381       2.946  16.568  11.491  1.00 43.44           C  
ANISOU 1293  CB  ASP A 381     5650   5098   5759      2     95   1169       C  
ATOM   1294  CG  ASP A 381       3.675  17.415  10.478  1.00 46.85           C  
ANISOU 1294  CG  ASP A 381     6084   5604   6113   -266     41    998       C  
ATOM   1295  OD1 ASP A 381       4.581  18.163  10.891  1.00 40.72           O  
ANISOU 1295  OD1 ASP A 381     5247   4935   5289   -168    -24    896       O  
ATOM   1296  OD2 ASP A 381       3.333  17.348   9.274  1.00 46.02           O1-
ANISOU 1296  OD2 ASP A 381     6045   5453   5987   -585     59    969       O1-
ATOM   1297  N   SER A 382       2.322  13.777  12.949  1.00 45.69           N  
ANISOU 1297  N   SER A 382     5934   5181   6244    452    331   1380       N  
ATOM   1298  CA  SER A 382       1.577  13.091  13.993  1.00 47.79           C  
ANISOU 1298  CA  SER A 382     6189   5460   6509    619    327   1416       C  
ATOM   1299  C   SER A 382       2.525  12.386  14.966  1.00 46.36           C  
ANISOU 1299  C   SER A 382     5952   5289   6374    877    375   1372       C  
ATOM   1300  O   SER A 382       2.257  12.317  16.161  1.00 50.69           O  
ANISOU 1300  O   SER A 382     6478   5921   6861    983    320   1335       O  
ATOM   1301  CB  SER A 382       0.511  12.152  13.402  1.00 46.90           C  
ANISOU 1301  CB  SER A 382     6134   5260   6426    459    376   1444       C  
ATOM   1302  OG  SER A 382       1.062  10.994  12.813  1.00 57.63           O  
ANISOU 1302  OG  SER A 382     7516   6481   7901    439    519   1455       O  
ATOM   1303  N   ASP A 383       3.646  11.890  14.447  1.00 43.88           N  
ANISOU 1303  N   ASP A 383     5620   4883   6170    938    474   1336       N  
ATOM   1304  CA  ASP A 383       4.671  11.268  15.272  1.00 47.67           C  
ANISOU 1304  CA  ASP A 383     6033   5376   6705   1176    497   1250       C  
ATOM   1305  C   ASP A 383       5.332  12.353  16.098  1.00 49.62           C  
ANISOU 1305  C   ASP A 383     6222   5789   6841   1273    370   1158       C  
ATOM   1306  O   ASP A 383       5.553  12.207  17.308  1.00 46.96           O  
ANISOU 1306  O   ASP A 383     5869   5526   6447   1365    299   1099       O  
ATOM   1307  CB  ASP A 383       5.749  10.601  14.401  1.00 49.49           C  
ANISOU 1307  CB  ASP A 383     6223   5543   7037   1094    601   1046       C  
ATOM   1308  CG  ASP A 383       5.202   9.470  13.550  1.00 54.36           C  
ANISOU 1308  CG  ASP A 383     6901   6012   7741    929    720   1055       C  
ATOM   1309  OD1 ASP A 383       4.297   8.764  14.043  1.00 47.91           O  
ANISOU 1309  OD1 ASP A 383     6135   5104   6965   1021    739   1244       O  
ATOM   1310  OD2 ASP A 383       5.669   9.297  12.391  1.00 54.24           O1-
ANISOU 1310  OD2 ASP A 383     6885   5975   7749    699    796    871       O1-
ATOM   1311  N   LEU A 384       5.661  13.450  15.425  1.00 46.22           N  
ANISOU 1311  N   LEU A 384     5776   5414   6372   1183    329   1117       N  
ATOM   1312  CA  LEU A 384       6.495  14.471  16.032  1.00 48.19           C  
ANISOU 1312  CA  LEU A 384     5963   5797   6551   1308    226   1040       C  
ATOM   1313  C   LEU A 384       5.785  15.140  17.220  1.00 49.00           C  
ANISOU 1313  C   LEU A 384     6101   5995   6523   1275    100   1032       C  
ATOM   1314  O   LEU A 384       6.414  15.464  18.224  1.00 43.37           O  
ANISOU 1314  O   LEU A 384     5359   5349   5770   1350     32    939       O  
ATOM   1315  CB  LEU A 384       6.913  15.496  14.989  1.00 33.17           C  
ANISOU 1315  CB  LEU A 384     4052   3974   4575   1042    178    885       C  
ATOM   1316  CG  LEU A 384       7.923  14.976  13.948  1.00 42.85           C  
ANISOU 1316  CG  LEU A 384     5240   5180   5860    872    279    661       C  
ATOM   1317  CD1 LEU A 384       8.083  15.982  12.801  1.00 34.32           C  
ANISOU 1317  CD1 LEU A 384     4179   4175   4686    551    234    539       C  
ATOM   1318  CD2 LEU A 384       9.282  14.676  14.611  1.00 36.41           C  
ANISOU 1318  CD2 LEU A 384     4319   4406   5107   1101    294    528       C  
ATOM   1319  N   ALA A 385       4.477  15.337  17.075  1.00 40.90           N  
ANISOU 1319  N   ALA A 385     5132   4948   5460   1145     85   1116       N  
ATOM   1320  CA  ALA A 385       3.661  16.004  18.074  1.00 47.36           C  
ANISOU 1320  CA  ALA A 385     5970   5825   6200   1110      1   1088       C  
ATOM   1321  C   ALA A 385       3.847  15.310  19.420  1.00 48.37           C  
ANISOU 1321  C   ALA A 385     6088   5964   6326   1217     13   1055       C  
ATOM   1322  O   ALA A 385       4.121  15.963  20.429  1.00 38.40           O  
ANISOU 1322  O   ALA A 385     4812   4760   5018   1251    -52    994       O  
ATOM   1323  CB  ALA A 385       2.181  15.997  17.649  1.00 40.71           C  
ANISOU 1323  CB  ALA A 385     5175   4940   5353    972      7   1163       C  
ATOM   1324  N   ILE A 386       3.777  13.979  19.411  1.00 40.27           N  
ANISOU 1324  N   ILE A 386     5071   4871   5358   1262     95   1104       N  
ATOM   1325  CA  ILE A 386       3.942  13.210  20.634  1.00 36.40           C  
ANISOU 1325  CA  ILE A 386     4580   4382   4869   1351     95   1096       C  
ATOM   1326  C   ILE A 386       5.381  13.252  21.142  1.00 42.20           C  
ANISOU 1326  C   ILE A 386     5270   5140   5624   1456     52   1009       C  
ATOM   1327  O   ILE A 386       5.612  13.414  22.350  1.00 45.77           O  
ANISOU 1327  O   ILE A 386     5718   5648   6025   1524     28   1006       O  
ATOM   1328  CB  ILE A 386       3.473  11.734  20.469  1.00 41.11           C  
ANISOU 1328  CB  ILE A 386     5199   4891   5530   1364    179   1174       C  
ATOM   1329  CG1 ILE A 386       2.108  11.685  19.774  1.00 49.58           C  
ANISOU 1329  CG1 ILE A 386     6305   5932   6599   1241    221   1253       C  
ATOM   1330  CG2 ILE A 386       3.395  11.039  21.820  1.00 43.03           C  
ANISOU 1330  CG2 ILE A 386     5447   5149   5752   1451    180   1205       C  
ATOM   1331  CD1 ILE A 386       1.514  10.299  19.666  1.00 42.02           C  
ANISOU 1331  CD1 ILE A 386     5373   4892   5702   1235    297   1329       C  
ATOM   1332  N   PHE A 387       6.342  13.111  20.225  1.00 39.92           N  
ANISOU 1332  N   PHE A 387     4944   4823   5402   1495     80    961       N  
ATOM   1333  CA  PHE A 387       7.747  13.067  20.606  1.00 40.73           C  
ANISOU 1333  CA  PHE A 387     4985   4941   5550   1592     41    858       C  
ATOM   1334  C   PHE A 387       8.176  14.366  21.292  1.00 36.42           C  
ANISOU 1334  C   PHE A 387     4421   4490   4928   1577    -53    799       C  
ATOM   1335  O   PHE A 387       8.865  14.349  22.320  1.00 42.54           O  
ANISOU 1335  O   PHE A 387     5172   5281   5708   1633   -103    761       O  
ATOM   1336  CB  PHE A 387       8.648  12.743  19.394  1.00 49.32           C  
ANISOU 1336  CB  PHE A 387     6014   5984   6740   1636    111    788       C  
ATOM   1337  CG  PHE A 387      10.130  12.845  19.684  1.00 46.97           C  
ANISOU 1337  CG  PHE A 387     5629   5715   6503   1723     68    648       C  
ATOM   1338  CD1 PHE A 387      10.718  12.068  20.682  1.00 43.00           C  
ANISOU 1338  CD1 PHE A 387     5102   5172   6063   1799     25    622       C  
ATOM   1339  CD2 PHE A 387      10.938  13.712  18.944  1.00 56.83           C  
ANISOU 1339  CD2 PHE A 387     6809   7030   7754   1724     70    545       C  
ATOM   1340  CE1 PHE A 387      12.080  12.161  20.963  1.00 40.54           C  
ANISOU 1340  CE1 PHE A 387     4700   4873   5830   1865    -18    503       C  
ATOM   1341  CE2 PHE A 387      12.307  13.808  19.200  1.00 53.70           C  
ANISOU 1341  CE2 PHE A 387     6318   6663   7422   1790     38    408       C  
ATOM   1342  CZ  PHE A 387      12.882  13.026  20.211  1.00 51.32           C  
ANISOU 1342  CZ  PHE A 387     5992   6306   7201   1856     -4    392       C  
ATOM   1343  N   ILE A 388       7.751  15.493  20.742  1.00 35.51           N  
ANISOU 1343  N   ILE A 388     4318   4426   4749   1496    -78    801       N  
ATOM   1344  CA AILE A 388       8.039  16.809  21.307  0.37 38.73           C  
ANISOU 1344  CA AILE A 388     4716   4912   5090   1464   -162    749       C  
ATOM   1345  CA BILE A 388       8.136  16.755  21.360  0.63 39.15           C  
ANISOU 1345  CA BILE A 388     4765   4964   5147   1473   -162    744       C  
ATOM   1346  C   ILE A 388       7.415  16.983  22.696  1.00 44.48           C  
ANISOU 1346  C   ILE A 388     5485   5692   5722   1508   -147    808       C  
ATOM   1347  O   ILE A 388       7.973  17.646  23.579  1.00 36.50           O  
ANISOU 1347  O   ILE A 388     4470   4755   4643   1567   -172    779       O  
ATOM   1348  CB AILE A 388       7.497  17.897  20.369  0.37 37.20           C  
ANISOU 1348  CB AILE A 388     4536   4750   4849   1365   -193    759       C  
ATOM   1349  CB BILE A 388       7.994  17.984  20.425  0.63 36.41           C  
ANISOU 1349  CB BILE A 388     4415   4665   4753   1391   -203    727       C  
ATOM   1350  CG1AILE A 388       8.293  17.916  19.066  0.37 36.16           C  
ANISOU 1350  CG1AILE A 388     4357   4636   4746   1389   -171    726       C  
ATOM   1351  CG1BILE A 388       6.527  18.331  20.193  0.63 43.04           C  
ANISOU 1351  CG1BILE A 388     5312   5483   5558   1283   -209    803       C  
ATOM   1352  CG2AILE A 388       7.530  19.262  21.025  0.37 36.60           C  
ANISOU 1352  CG2AILE A 388     4462   4732   4714   1314   -278    715       C  
ATOM   1353  CG2BILE A 388       8.752  17.776  19.107  0.63 38.37           C  
ANISOU 1353  CG2BILE A 388     4613   4921   5043   1426   -165    695       C  
ATOM   1354  CD1AILE A 388       7.586  18.638  17.974  0.37 30.31           C  
ANISOU 1354  CD1AILE A 388     3641   3909   3965   1281   -197    789       C  
ATOM   1355  CD1BILE A 388       6.353  19.650  19.464  0.63 47.57           C  
ANISOU 1355  CD1BILE A 388     5890   6094   6091   1184   -287    789       C  
ATOM   1356  N   ALA A 389       6.225  16.403  22.865  1.00 40.58           N  
ANISOU 1356  N   ALA A 389     5033   5175   5212   1493    -88    898       N  
ATOM   1357  CA  ALA A 389       5.533  16.430  24.160  1.00 44.86           C  
ANISOU 1357  CA  ALA A 389     5603   5777   5664   1558    -43    965       C  
ATOM   1358  C   ALA A 389       6.315  15.620  25.187  1.00 41.35           C  
ANISOU 1358  C   ALA A 389     5158   5338   5217   1680    -32    976       C  
ATOM   1359  O   ALA A 389       6.427  16.006  26.358  1.00 47.26           O  
ANISOU 1359  O   ALA A 389     5919   6159   5878   1755    -32    987       O  
ATOM   1360  CB  ALA A 389       4.122  15.884  24.034  1.00 41.82           C  
ANISOU 1360  CB  ALA A 389     5245   5362   5284   1513     24   1057       C  
ATOM   1361  N   VAL A 390       6.858  14.490  24.741  1.00 39.84           N  
ANISOU 1361  N   VAL A 390     4948   5062   5127   1701    -28    971       N  
ATOM   1362  CA  VAL A 390       7.718  13.655  25.594  1.00 41.25           C  
ANISOU 1362  CA  VAL A 390     5115   5222   5337   1813    -41    975       C  
ATOM   1363  C   VAL A 390       8.962  14.405  26.052  1.00 47.74           C  
ANISOU 1363  C   VAL A 390     5902   6100   6137   1867   -106    894       C  
ATOM   1364  O   VAL A 390       9.388  14.268  27.202  1.00 52.42           O  
ANISOU 1364  O   VAL A 390     6505   6728   6685   1959   -122    917       O  
ATOM   1365  CB  VAL A 390       8.163  12.377  24.860  1.00 42.26           C  
ANISOU 1365  CB  VAL A 390     5214   5230   5611   1823    -36    957       C  
ATOM   1366  CG1 VAL A 390       9.318  11.650  25.627  1.00 38.24           C  
ANISOU 1366  CG1 VAL A 390     4671   4689   5171   1939    -79    933       C  
ATOM   1367  CG2 VAL A 390       6.971  11.471  24.603  1.00 28.50           C  
ANISOU 1367  CG2 VAL A 390     3515   3429   3882   1785     31   1050       C  
ATOM   1368  N   ILE A 391       9.537  15.185  25.134  1.00 50.10           N  
ANISOU 1368  N   ILE A 391     6161   6406   6470   1804   -144    804       N  
ATOM   1369  CA  ILE A 391      10.703  16.021  25.410  1.00 48.45           C  
ANISOU 1369  CA  ILE A 391     5914   6256   6240   1836   -203    722       C  
ATOM   1370  C   ILE A 391      10.414  17.069  26.495  1.00 46.35           C  
ANISOU 1370  C   ILE A 391     5696   6096   5819   1865   -213    742       C  
ATOM   1371  O   ILE A 391      11.148  17.151  27.486  1.00 47.16           O  
ANISOU 1371  O   ILE A 391     5798   6241   5878   1953   -242    732       O  
ATOM   1372  CB  ILE A 391      11.185  16.732  24.128  1.00 49.71           C  
ANISOU 1372  CB  ILE A 391     6020   6409   6459   1747   -233    630       C  
ATOM   1373  CG1 ILE A 391      11.859  15.730  23.188  1.00 55.01           C  
ANISOU 1373  CG1 ILE A 391     6616   6980   7306   1748   -218    568       C  
ATOM   1374  CG2 ILE A 391      12.123  17.896  24.455  1.00 47.50           C  
ANISOU 1374  CG2 ILE A 391     5717   6215   6115   1760   -289    559       C  
ATOM   1375  CD1 ILE A 391      12.449  16.384  21.952  1.00 51.43           C  
ANISOU 1375  CD1 ILE A 391     6103   6558   6879   1710   -214    477       C  
ATOM   1376  N   ILE A 392       9.362  17.865  26.290  1.00 45.32           N  
ANISOU 1376  N   ILE A 392     5601   6002   5618   1794   -193    764       N  
ATOM   1377  CA  ILE A 392       8.936  18.868  27.267  1.00 50.92           C  
ANISOU 1377  CA  ILE A 392     6348   6801   6197   1823   -192    771       C  
ATOM   1378  C   ILE A 392       8.807  18.264  28.679  1.00 51.25           C  
ANISOU 1378  C   ILE A 392     6424   6873   6177   1935   -159    835       C  
ATOM   1379  O   ILE A 392       9.331  18.802  29.651  1.00 54.27           O  
ANISOU 1379  O   ILE A 392     6820   7321   6479   2006   -185    810       O  
ATOM   1380  CB  ILE A 392       7.613  19.531  26.831  1.00 52.29           C  
ANISOU 1380  CB  ILE A 392     6544   6982   6344   1736   -166    800       C  
ATOM   1381  CG1 ILE A 392       7.827  20.338  25.551  1.00 42.24           C  
ANISOU 1381  CG1 ILE A 392     5242   5686   5121   1625   -222    736       C  
ATOM   1382  CG2 ILE A 392       7.056  20.453  27.928  1.00 51.28           C  
ANISOU 1382  CG2 ILE A 392     6447   6935   6101   1781   -153    805       C  
ATOM   1383  CD1 ILE A 392       6.628  21.077  25.087  1.00 42.87           C  
ANISOU 1383  CD1 ILE A 392     5335   5761   5192   1534   -224    761       C  
ATOM   1384  N   LEU A 393       8.152  17.113  28.770  1.00 44.48           N  
ANISOU 1384  N   LEU A 393     5578   5963   5360   1950   -107    919       N  
ATOM   1385  CA  LEU A 393       7.929  16.475  30.053  1.00 47.30           C  
ANISOU 1385  CA  LEU A 393     5965   6342   5663   2048    -77    993       C  
ATOM   1386  C   LEU A 393       9.119  15.611  30.497  1.00 44.73           C  
ANISOU 1386  C   LEU A 393     5621   5976   5398   2133   -126    990       C  
ATOM   1387  O   LEU A 393       8.956  14.447  30.858  1.00 47.89           O  
ANISOU 1387  O   LEU A 393     6030   6321   5846   2178   -109   1063       O  
ATOM   1388  CB  LEU A 393       6.619  15.674  30.029  1.00 45.56           C  
ANISOU 1388  CB  LEU A 393     5767   6089   5456   2025      0   1091       C  
ATOM   1389  CG  LEU A 393       5.273  16.430  30.146  1.00 44.71           C  
ANISOU 1389  CG  LEU A 393     5676   6036   5277   1981     56   1120       C  
ATOM   1390  CD1 LEU A 393       5.062  16.976  31.567  1.00 51.29           C  
ANISOU 1390  CD1 LEU A 393     6536   6962   5991   2071     73   1137       C  
ATOM   1391  CD2 LEU A 393       5.088  17.555  29.130  1.00 43.87           C  
ANISOU 1391  CD2 LEU A 393     5551   5934   5183   1881     28   1051       C  
ATOM   1392  N   SER A 394      10.314  16.191  30.475  1.00 42.95           N  
ANISOU 1392  N   SER A 394     5365   5772   5180   2153   -192    906       N  
ATOM   1393  CA  SER A 394      11.501  15.492  30.954  1.00 51.53           C  
ANISOU 1393  CA  SER A 394     6422   6822   6337   2237   -250    898       C  
ATOM   1394  C   SER A 394      11.762  15.785  32.431  1.00 60.04           C  
ANISOU 1394  C   SER A 394     7535   7971   7307   2334   -276    925       C  
ATOM   1395  O   SER A 394      12.121  16.901  32.809  1.00 58.89           O  
ANISOU 1395  O   SER A 394     7399   7906   7068   2344   -303    867       O  
ATOM   1396  CB  SER A 394      12.724  15.864  30.111  1.00 65.76           C  
ANISOU 1396  CB  SER A 394     8156   8604   8226   2211   -307    791       C  
ATOM   1397  OG  SER A 394      12.605  15.371  28.781  1.00 70.00           O  
ANISOU 1397  OG  SER A 394     8650   9060   8886   2136   -285    765       O  
ATOM   1398  N   GLY A 395      11.561  14.779  33.273  1.00 62.09           N  
ANISOU 1398  N   GLY A 395     7816   8197   7578   2405   -272   1016       N  
ATOM   1399  CA  GLY A 395      11.775  14.938  34.694  1.00 62.80           C  
ANISOU 1399  CA  GLY A 395     7941   8346   7573   2499   -301   1054       C  
ATOM   1400  C   GLY A 395      13.228  14.930  35.147  1.00 63.58           C  
ANISOU 1400  C   GLY A 395     8004   8435   7718   2568   -399   1012       C  
ATOM   1401  O   GLY A 395      13.472  14.916  36.353  1.00 66.77           O  
ANISOU 1401  O   GLY A 395     8437   8875   8058   2649   -436   1054       O  
ATOM   1402  N   ASP A 396      14.179  14.909  34.208  1.00 55.37           N  
ANISOU 1402  N   ASP A 396     6896   7345   6798   2538   -440    933       N  
ATOM   1403  CA AASP A 396      15.607  14.939  34.521  0.32 58.65           C  
ANISOU 1403  CA AASP A 396     7258   7749   7279   2599   -530    884       C  
ATOM   1404  CA BASP A 396      15.593  14.949  34.568  0.68 57.00           C  
ANISOU 1404  CA BASP A 396     7051   7542   7065   2601   -531    887       C  
ATOM   1405  C   ASP A 396      16.165  16.365  34.424  1.00 55.82           C  
ANISOU 1405  C   ASP A 396     6897   7486   6828   2573   -552    784       C  
ATOM   1406  O   ASP A 396      17.372  16.583  34.558  1.00 54.85           O  
ANISOU 1406  O   ASP A 396     6724   7365   6750   2611   -623    728       O  
ATOM   1407  CB AASP A 396      16.379  14.017  33.572  0.32 63.98           C  
ANISOU 1407  CB AASP A 396     7841   8306   8164   2591   -558    850       C  
ATOM   1408  CB BASP A 396      16.399  13.925  33.756  0.68 63.28           C  
ANISOU 1408  CB BASP A 396     7755   8215   8073   2605   -565    863       C  
ATOM   1409  CG AASP A 396      15.817  12.612  33.524  0.32 65.79           C  
ANISOU 1409  CG AASP A 396     8072   8426   8500   2609   -540    936       C  
ATOM   1410  CG BASP A 396      16.748  14.414  32.353  0.68 64.27           C  
ANISOU 1410  CG BASP A 396     7818   8331   8269   2519   -541    756       C  
ATOM   1411  OD1AASP A 396      16.124  11.818  34.441  0.32 70.88           O  
ANISOU 1411  OD1AASP A 396     8719   9022   9190   2692   -597   1008       O  
ATOM   1412  OD1BASP A 396      15.957  15.166  31.746  0.68 58.12           O  
ANISOU 1412  OD1BASP A 396     7078   7605   7401   2435   -486    732       O  
ATOM   1413  OD2AASP A 396      15.100  12.295  32.548  0.32 63.76           O1-
ANISOU 1413  OD2AASP A 396     7815   8125   8287   2538   -477    931       O1-
ATOM   1414  OD2BASP A 396      17.832  14.038  31.862  0.68 67.93           O1-
ANISOU 1414  OD2BASP A 396     8187   8732   8891   2538   -579    696       O1-
ATOM   1415  N   ARG A 397      15.295  17.341  34.184  1.00 46.83           N  
ANISOU 1415  N   ARG A 397     5806   6419   5568   2510   -496    759       N  
ATOM   1416  CA  ARG A 397      15.790  18.711  34.119  1.00 54.14           C  
ANISOU 1416  CA  ARG A 397     6736   7428   6409   2487   -525    663       C  
ATOM   1417  C   ARG A 397      16.288  19.211  35.478  1.00 66.02           C  
ANISOU 1417  C   ARG A 397     8275   9000   7809   2577   -574    662       C  
ATOM   1418  O   ARG A 397      15.631  19.015  36.508  1.00 63.74           O  
ANISOU 1418  O   ARG A 397     8042   8739   7439   2633   -551    735       O  
ATOM   1419  CB  ARG A 397      14.713  19.657  33.604  1.00 48.85           C  
ANISOU 1419  CB  ARG A 397     6105   6806   5650   2403   -465    639       C  
ATOM   1420  CG  ARG A 397      14.060  19.208  32.325  1.00 55.60           C  
ANISOU 1420  CG  ARG A 397     6935   7595   6594   2309   -417    651       C  
ATOM   1421  CD  ARG A 397      15.043  18.934  31.196  1.00 46.41           C  
ANISOU 1421  CD  ARG A 397     5692   6374   5567   2267   -454    586       C  
ATOM   1422  NE  ARG A 397      14.292  18.979  29.941  1.00 56.66           N  
ANISOU 1422  NE  ARG A 397     6980   7635   6912   2160   -410    580       N  
ATOM   1423  CZ  ARG A 397      14.776  18.716  28.732  1.00 45.81           C  
ANISOU 1423  CZ  ARG A 397     5539   6205   5661   2101   -417    530       C  
ATOM   1424  NH1 ARG A 397      16.048  18.345  28.560  1.00 44.27           N1+
ANISOU 1424  NH1 ARG A 397     5269   5980   5571   2140   -458    474       N1+
ATOM   1425  NH2 ARG A 397      13.968  18.807  27.689  1.00 44.57           N  
ANISOU 1425  NH2 ARG A 397     5384   6018   5532   2004   -380    534       N  
ATOM   1426  N   PRO A 398      17.433  19.918  35.475  1.00 72.82           N  
ANISOU 1426  N   PRO A 398     9105   9894   8669   2589   -642    577       N  
ATOM   1427  CA  PRO A 398      17.998  20.544  36.675  1.00 73.28           C  
ANISOU 1427  CA  PRO A 398     9196  10019   8629   2667   -697    561       C  
ATOM   1428  C   PRO A 398      16.996  21.437  37.425  1.00 70.29           C  
ANISOU 1428  C   PRO A 398     8898   9722   8089   2677   -648    565       C  
ATOM   1429  O   PRO A 398      16.282  22.233  36.805  1.00 57.48           O  
ANISOU 1429  O   PRO A 398     7292   8126   6420   2606   -599    520       O  
ATOM   1430  CB  PRO A 398      19.123  21.413  36.112  1.00 74.97           C  
ANISOU 1430  CB  PRO A 398     9362  10259   8862   2637   -754    447       C  
ATOM   1431  CG  PRO A 398      19.494  20.774  34.821  1.00 74.92           C  
ANISOU 1431  CG  PRO A 398     9276  10180   9009   2577   -748    425       C  
ATOM   1432  CD  PRO A 398      18.219  20.219  34.264  1.00 72.69           C  
ANISOU 1432  CD  PRO A 398     9019   9857   8743   2522   -666    487       C  
ATOM   1433  N   GLY A 399      16.941  21.305  38.747  1.00 63.44           N  
ANISOU 1433  N   GLY A 399     8073   8886   7145   2767   -666    619       N  
ATOM   1434  CA  GLY A 399      16.196  22.253  39.556  1.00 62.35           C  
ANISOU 1434  CA  GLY A 399     8000   8831   6861   2793   -628    605       C  
ATOM   1435  C   GLY A 399      14.685  22.116  39.589  1.00 63.87           C  
ANISOU 1435  C   GLY A 399     8229   9035   7004   2772   -530    664       C  
ATOM   1436  O   GLY A 399      13.999  23.004  40.098  1.00 66.35           O  
ANISOU 1436  O   GLY A 399     8583   9414   7211   2787   -492    638       O  
ATOM   1437  N   LEU A 400      14.164  21.010  39.068  1.00 64.23           N  
ANISOU 1437  N   LEU A 400     8256   9014   7134   2741   -489    742       N  
ATOM   1438  CA  LEU A 400      12.733  20.738  39.164  1.00 59.63           C  
ANISOU 1438  CA  LEU A 400     7703   8439   6513   2726   -396    812       C  
ATOM   1439  C   LEU A 400      12.333  20.520  40.634  1.00 61.09           C  
ANISOU 1439  C   LEU A 400     7936   8671   6603   2823   -385    887       C  
ATOM   1440  O   LEU A 400      13.077  19.927  41.414  1.00 56.08           O  
ANISOU 1440  O   LEU A 400     7307   8021   5979   2892   -451    934       O  
ATOM   1441  CB  LEU A 400      12.349  19.523  38.305  1.00 51.01           C  
ANISOU 1441  CB  LEU A 400     6582   7258   5541   2675   -363    881       C  
ATOM   1442  CG  LEU A 400      12.277  19.687  36.779  1.00 50.68           C  
ANISOU 1442  CG  LEU A 400     6500   7171   5586   2565   -347    826       C  
ATOM   1443  CD1 LEU A 400      12.098  18.335  36.109  1.00 55.31           C  
ANISOU 1443  CD1 LEU A 400     7057   7660   6298   2537   -328    896       C  
ATOM   1444  CD2 LEU A 400      11.127  20.605  36.410  1.00 47.32           C  
ANISOU 1444  CD2 LEU A 400     6094   6788   5096   2503   -281    801       C  
ATOM   1445  N   LEU A 401      11.159  21.002  41.008  1.00 63.69           N  
ANISOU 1445  N   LEU A 401     8297   9056   6845   2828   -308    902       N  
ATOM   1446  CA  LEU A 401      10.698  20.845  42.368  1.00 61.31           C  
ANISOU 1446  CA  LEU A 401     8038   8807   6449   2917   -290    972       C  
ATOM   1447  C   LEU A 401      10.006  19.495  42.589  1.00 66.22           C  
ANISOU 1447  C   LEU A 401     8667   9383   7112   2927   -249   1105       C  
ATOM   1448  O   LEU A 401      10.294  18.819  43.574  1.00 64.23           O  
ANISOU 1448  O   LEU A 401     8439   9126   6840   2996   -291   1186       O  
ATOM   1449  CB  LEU A 401       9.805  22.021  42.779  1.00 70.01           C  
ANISOU 1449  CB  LEU A 401     9165   9994   7441   2932   -230    922       C  
ATOM   1450  CG  LEU A 401      10.486  23.402  42.762  1.00 75.35           C  
ANISOU 1450  CG  LEU A 401     9846  10717   8068   2935   -281    793       C  
ATOM   1451  CD1 LEU A 401       9.518  24.530  43.087  1.00 77.49           C  
ANISOU 1451  CD1 LEU A 401    10135  11056   8250   2949   -227    744       C  
ATOM   1452  CD2 LEU A 401      11.656  23.443  43.712  1.00 76.26           C  
ANISOU 1452  CD2 LEU A 401     9980  10853   8144   3014   -370    782       C  
ATOM   1453  N   ASN A 402       9.104  19.095  41.689  1.00 68.26           N  
ANISOU 1453  N   ASN A 402     8905   9602   7430   2855   -175   1134       N  
ATOM   1454  CA  ASN A 402       8.353  17.839  41.877  1.00 71.77           C  
ANISOU 1454  CA  ASN A 402     9356  10000   7912   2860   -131   1260       C  
ATOM   1455  C   ASN A 402       8.479  16.873  40.706  1.00 61.20           C  
ANISOU 1455  C   ASN A 402     7982   8557   6713   2789   -134   1283       C  
ATOM   1456  O   ASN A 402       7.624  16.846  39.821  1.00 62.45           O  
ANISOU 1456  O   ASN A 402     8123   8696   6911   2715    -65   1284       O  
ATOM   1457  CB  ASN A 402       6.851  18.083  42.135  1.00 76.73           C  
ANISOU 1457  CB  ASN A 402     9997  10683   8474   2856    -24   1302       C  
ATOM   1458  CG  ASN A 402       6.575  19.340  42.923  1.00 79.92           C  
ANISOU 1458  CG  ASN A 402    10423  11191   8754   2907     -6   1241       C  
ATOM   1459  ND2 ASN A 402       5.472  20.002  42.602  1.00 76.34           N  
ANISOU 1459  ND2 ASN A 402     9956  10774   8275   2874     72   1218       N  
ATOM   1460  OD1 ASN A 402       7.334  19.711  43.814  1.00 92.44           O  
ANISOU 1460  OD1 ASN A 402    12034  12817  10272   2978    -68   1217       O  
ATOM   1461  N   VAL A 403       9.531  16.066  40.707  1.00 56.21           N  
ANISOU 1461  N   VAL A 403     7337   7853   6166   2813   -219   1304       N  
ATOM   1462  CA  VAL A 403       9.802  15.185  39.575  1.00 59.62           C  
ANISOU 1462  CA  VAL A 403     7730   8181   6744   2754   -233   1310       C  
ATOM   1463  C   VAL A 403       8.639  14.240  39.218  1.00 65.32           C  
ANISOU 1463  C   VAL A 403     8457   8851   7510   2715   -155   1403       C  
ATOM   1464  O   VAL A 403       8.264  14.125  38.048  1.00 67.68           O  
ANISOU 1464  O   VAL A 403     8729   9105   7880   2634   -114   1377       O  
ATOM   1465  CB  VAL A 403      11.111  14.417  39.795  1.00 58.64           C  
ANISOU 1465  CB  VAL A 403     7583   7981   6718   2805   -345   1325       C  
ATOM   1466  CG1 VAL A 403      11.197  13.185  38.892  1.00 58.51           C  
ANISOU 1466  CG1 VAL A 403     7529   7839   6862   2768   -355   1362       C  
ATOM   1467  CG2 VAL A 403      12.284  15.348  39.579  1.00 58.37           C  
ANISOU 1467  CG2 VAL A 403     7517   7977   6682   2808   -411   1211       C  
ATOM   1468  N   LYS A 404       8.049  13.619  40.234  1.00 66.20           N  
ANISOU 1468  N   LYS A 404     8606   8974   7573   2768   -138   1511       N  
ATOM   1469  CA  LYS A 404       7.047  12.560  40.065  1.00 69.66           C  
ANISOU 1469  CA  LYS A 404     9055   9358   8057   2741    -79   1614       C  
ATOM   1470  C   LYS A 404       5.821  12.850  39.164  1.00 69.97           C  
ANISOU 1470  C   LYS A 404     9076   9411   8097   2657     31   1602       C  
ATOM   1471  O   LYS A 404       5.473  12.023  38.313  1.00 63.63           O  
ANISOU 1471  O   LYS A 404     8258   8526   7393   2600     55   1635       O  
ATOM   1472  CB  LYS A 404       6.588  12.047  41.437  1.00 70.79           C  
ANISOU 1472  CB  LYS A 404     9246   9529   8122   2812    -81   1732       C  
ATOM   1473  CG  LYS A 404       5.517  10.972  41.377  1.00 71.10           C  
ANISOU 1473  CG  LYS A 404     9299   9518   8198   2785    -22   1847       C  
ATOM   1474  CD  LYS A 404       6.090   9.622  40.971  1.00 74.87           C  
ANISOU 1474  CD  LYS A 404     9773   9858   8817   2778    -96   1903       C  
ATOM   1475  CE  LYS A 404       4.973   8.604  40.753  1.00 80.17           C  
ANISOU 1475  CE  LYS A 404    10459  10475   9528   2738    -32   2007       C  
ATOM   1476  NZ  LYS A 404       3.942   8.652  41.834  1.00 82.40           N1+
ANISOU 1476  NZ  LYS A 404    10781  10837   9690   2766     26   2102       N1+
ATOM   1477  N   PRO A 405       5.143  13.999  39.356  1.00 68.81           N  
ANISOU 1477  N   PRO A 405     8932   9363   7851   2650     92   1557       N  
ATOM   1478  CA  PRO A 405       3.999  14.210  38.459  1.00 56.44           C  
ANISOU 1478  CA  PRO A 405     7341   7795   6310   2566    180   1554       C  
ATOM   1479  C   PRO A 405       4.445  14.360  36.990  1.00 62.51           C  
ANISOU 1479  C   PRO A 405     8075   8498   7176   2475    155   1474       C  
ATOM   1480  O   PRO A 405       3.759  13.889  36.080  1.00 59.66           O  
ANISOU 1480  O   PRO A 405     7696   8082   6889   2400    200   1501       O  
ATOM   1481  CB  PRO A 405       3.350  15.506  38.985  1.00 46.63           C  
ANISOU 1481  CB  PRO A 405     6102   6662   4954   2586    226   1509       C  
ATOM   1482  CG  PRO A 405       3.965  15.767  40.311  1.00 60.50           C  
ANISOU 1482  CG  PRO A 405     7893   8481   6614   2688    181   1513       C  
ATOM   1483  CD  PRO A 405       5.294  15.086  40.341  1.00 63.81           C  
ANISOU 1483  CD  PRO A 405     8319   8835   7092   2714     82   1513       C  
ATOM   1484  N   ILE A 406       5.597  14.988  36.778  1.00 63.20           N  
ANISOU 1484  N   ILE A 406     8153   8592   7267   2481     82   1380       N  
ATOM   1485  CA  ILE A 406       6.164  15.133  35.440  1.00 56.07           C  
ANISOU 1485  CA  ILE A 406     7217   7631   6458   2400     48   1304       C  
ATOM   1486  C   ILE A 406       6.441  13.768  34.808  1.00 54.47           C  
ANISOU 1486  C   ILE A 406     6999   7314   6383   2381     31   1351       C  
ATOM   1487  O   ILE A 406       6.063  13.505  33.667  1.00 49.81           O  
ANISOU 1487  O   ILE A 406     6388   6666   5871   2298     58   1342       O  
ATOM   1488  CB  ILE A 406       7.440  15.988  35.476  1.00 50.59           C  
ANISOU 1488  CB  ILE A 406     6512   6967   5743   2422    -33   1201       C  
ATOM   1489  CG1 ILE A 406       7.082  17.386  36.005  1.00 49.81           C  
ANISOU 1489  CG1 ILE A 406     6431   6972   5523   2434    -17   1147       C  
ATOM   1490  CG2 ILE A 406       8.100  16.029  34.090  1.00 44.62           C  
ANISOU 1490  CG2 ILE A 406     5713   6146   5093   2342    -72   1128       C  
ATOM   1491  CD1 ILE A 406       8.250  18.311  36.230  1.00 41.95           C  
ANISOU 1491  CD1 ILE A 406     5433   6019   4487   2463    -93   1050       C  
ATOM   1492  N   GLU A 407       7.071  12.891  35.578  1.00 54.05           N  
ANISOU 1492  N   GLU A 407     6957   7224   6356   2460    -19   1404       N  
ATOM   1493  CA  GLU A 407       7.329  11.542  35.123  1.00 54.20           C  
ANISOU 1493  CA  GLU A 407     6964   7125   6506   2457    -44   1452       C  
ATOM   1494  C   GLU A 407       6.067  10.721  34.796  1.00 59.89           C  
ANISOU 1494  C   GLU A 407     7699   7802   7253   2411     36   1540       C  
ATOM   1495  O   GLU A 407       6.111   9.824  33.946  1.00 59.67           O  
ANISOU 1495  O   GLU A 407     7657   7673   7343   2373     32   1551       O  
ATOM   1496  CB  GLU A 407       8.225  10.828  36.126  1.00 57.65           C  
ANISOU 1496  CB  GLU A 407     7410   7526   6970   2556   -130   1498       C  
ATOM   1497  CG  GLU A 407       9.699  10.968  35.771  1.00 69.14           C  
ANISOU 1497  CG  GLU A 407     8818   8940   8513   2578   -226   1408       C  
ATOM   1498  CD  GLU A 407      10.640  10.483  36.857  1.00 81.34           C  
ANISOU 1498  CD  GLU A 407    10366  10459  10082   2677   -326   1449       C  
ATOM   1499  OE1 GLU A 407      10.165  10.038  37.932  1.00 78.16           O  
ANISOU 1499  OE1 GLU A 407    10010  10070   9616   2728   -328   1552       O  
ATOM   1500  OE2 GLU A 407      11.867  10.562  36.625  1.00 87.47           O1-
ANISOU 1500  OE2 GLU A 407    11090  11198  10945   2702   -407   1379       O1-
ATOM   1501  N   ASP A 408       4.943  11.024  35.449  1.00 57.70           N  
ANISOU 1501  N   ASP A 408     7447   7600   6877   2415    110   1600       N  
ATOM   1502  CA  ASP A 408       3.710  10.275  35.186  1.00 59.14           C  
ANISOU 1502  CA  ASP A 408     7636   7747   7085   2370    188   1688       C  
ATOM   1503  C   ASP A 408       3.030  10.727  33.893  1.00 52.35           C  
ANISOU 1503  C   ASP A 408     6749   6878   6265   2262    243   1641       C  
ATOM   1504  O   ASP A 408       2.531   9.906  33.109  1.00 53.76           O  
ANISOU 1504  O   ASP A 408     6921   6978   6527   2204    273   1679       O  
ATOM   1505  CB  ASP A 408       2.734  10.372  36.361  1.00 59.49           C  
ANISOU 1505  CB  ASP A 408     7707   7872   7024   2417    246   1773       C  
ATOM   1506  CG  ASP A 408       3.272   9.710  37.625  1.00 74.02           C  
ANISOU 1506  CG  ASP A 408     9584   9705   8834   2513    186   1846       C  
ATOM   1507  OD1 ASP A 408       4.232   8.908  37.529  1.00 78.33           O  
ANISOU 1507  OD1 ASP A 408    10134  10162   9467   2539    101   1853       O  
ATOM   1508  OD2 ASP A 408       2.731   9.991  38.716  1.00 74.85           O1-
ANISOU 1508  OD2 ASP A 408     9713   9891   8835   2564    216   1900       O1-
ATOM   1509  N   ILE A 409       2.998  12.036  33.669  1.00 45.88           N  
ANISOU 1509  N   ILE A 409     5914   6132   5386   2232    247   1560       N  
ATOM   1510  CA  ILE A 409       2.584  12.539  32.365  1.00 47.26           C  
ANISOU 1510  CA  ILE A 409     6063   6286   5609   2125    267   1507       C  
ATOM   1511  C   ILE A 409       3.485  11.948  31.266  1.00 50.71           C  
ANISOU 1511  C   ILE A 409     6485   6623   6162   2083    215   1460       C  
ATOM   1512  O   ILE A 409       2.993  11.471  30.243  1.00 50.91           O  
ANISOU 1512  O   ILE A 409     6500   6581   6264   2005    242   1472       O  
ATOM   1513  CB  ILE A 409       2.613  14.066  32.311  1.00 49.85           C  
ANISOU 1513  CB  ILE A 409     6380   6695   5867   2103    253   1421       C  
ATOM   1514  CG1 ILE A 409       1.623  14.639  33.345  1.00 51.91           C  
ANISOU 1514  CG1 ILE A 409     6649   7047   6026   2148    311   1463       C  
ATOM   1515  CG2 ILE A 409       2.259  14.534  30.909  1.00 45.14           C  
ANISOU 1515  CG2 ILE A 409     5757   6060   5334   1986    251   1373       C  
ATOM   1516  CD1 ILE A 409       1.914  16.074  33.781  1.00 47.04           C  
ANISOU 1516  CD1 ILE A 409     6036   6517   5322   2174    281   1380       C  
ATOM   1517  N   GLN A 410       4.794  11.947  31.499  1.00 49.45           N  
ANISOU 1517  N   GLN A 410     6318   6450   6018   2140    139   1406       N  
ATOM   1518  CA  GLN A 410       5.712  11.453  30.489  1.00 55.46           C  
ANISOU 1518  CA  GLN A 410     7053   7120   6900   2113     88   1348       C  
ATOM   1519  C   GLN A 410       5.540   9.970  30.222  1.00 63.94           C  
ANISOU 1519  C   GLN A 410     8133   8083   8078   2119    100   1415       C  
ATOM   1520  O   GLN A 410       5.704   9.537  29.081  1.00 59.42           O  
ANISOU 1520  O   GLN A 410     7542   7428   7609   2063     97   1378       O  
ATOM   1521  CB  GLN A 410       7.170  11.733  30.827  1.00 53.72           C  
ANISOU 1521  CB  GLN A 410     6809   6906   6696   2178      1   1274       C  
ATOM   1522  CG  GLN A 410       8.005  11.729  29.557  1.00 51.20           C  
ANISOU 1522  CG  GLN A 410     6443   6519   6493   2127    -40   1180       C  
ATOM   1523  CD  GLN A 410       9.475  11.532  29.786  1.00 51.13           C  
ANISOU 1523  CD  GLN A 410     6390   6478   6559   2200   -123   1118       C  
ATOM   1524  NE2 GLN A 410      10.274  12.482  29.302  1.00 49.44           N  
ANISOU 1524  NE2 GLN A 410     6136   6300   6347   2173   -162   1016       N  
ATOM   1525  OE1 GLN A 410       9.908  10.518  30.347  1.00 55.70           O  
ANISOU 1525  OE1 GLN A 410     6964   6992   7208   2276   -157   1159       O  
ATOM   1526  N   ASP A 411       5.211   9.197  31.261  1.00 57.84           N  
ANISOU 1526  N   ASP A 411     7389   7305   7281   2187    111   1511       N  
ATOM   1527  CA  ASP A 411       4.991   7.768  31.081  1.00 61.89           C  
ANISOU 1527  CA  ASP A 411     7915   7707   7893   2194    117   1582       C  
ATOM   1528  C   ASP A 411       3.822   7.556  30.134  1.00 59.30           C  
ANISOU 1528  C   ASP A 411     7592   7352   7587   2094    198   1613       C  
ATOM   1529  O   ASP A 411       3.849   6.689  29.254  1.00 62.20           O  
ANISOU 1529  O   ASP A 411     7957   7614   8062   2057    199   1612       O  
ATOM   1530  CB  ASP A 411       4.693   7.084  32.411  1.00 76.49           C  
ANISOU 1530  CB  ASP A 411     9801   9564   9697   2274    111   1693       C  
ATOM   1531  CG  ASP A 411       3.877   5.805  32.237  1.00 86.19           C  
ANISOU 1531  CG  ASP A 411    11054  10705  10989   2252    149   1792       C  
ATOM   1532  OD1 ASP A 411       2.628   5.894  32.137  1.00 94.25           O  
ANISOU 1532  OD1 ASP A 411    12085  11765  11962   2195    236   1847       O  
ATOM   1533  OD2 ASP A 411       4.481   4.712  32.199  1.00 84.04           O1-
ANISOU 1533  OD2 ASP A 411    10787  10318  10824   2292     88   1811       O1-
ATOM   1534  N   ASN A 412       2.788   8.358  30.332  1.00 58.61           N  
ANISOU 1534  N   ASN A 412     7508   7356   7404   2053    262   1637       N  
ATOM   1535  CA  ASN A 412       1.596   8.248  29.523  1.00 64.95           C  
ANISOU 1535  CA  ASN A 412     8307   8142   8230   1957    334   1672       C  
ATOM   1536  C   ASN A 412       1.876   8.681  28.075  1.00 60.16           C  
ANISOU 1536  C   ASN A 412     7679   7493   7687   1865    317   1583       C  
ATOM   1537  O   ASN A 412       1.442   8.026  27.118  1.00 52.72           O  
ANISOU 1537  O   ASN A 412     6740   6470   6822   1794    344   1600       O  
ATOM   1538  CB  ASN A 412       0.466   9.062  30.146  1.00 60.46           C  
ANISOU 1538  CB  ASN A 412     7733   7679   7561   1948    396   1711       C  
ATOM   1539  CG  ASN A 412      -0.866   8.820  29.464  1.00 66.61           C  
ANISOU 1539  CG  ASN A 412     8498   8435   8376   1858    465   1762       C  
ATOM   1540  ND2 ASN A 412      -1.660   9.875  29.321  1.00 66.46           N  
ANISOU 1540  ND2 ASN A 412     8453   8487   8314   1810    496   1743       N  
ATOM   1541  OD1 ASN A 412      -1.175   7.697  29.067  1.00 74.74           O  
ANISOU 1541  OD1 ASN A 412     9538   9379   9479   1831    485   1818       O  
ATOM   1542  N   LEU A 413       2.623   9.772  27.928  1.00 53.40           N  
ANISOU 1542  N   LEU A 413     6805   6689   6796   1864    269   1491       N  
ATOM   1543  CA  LEU A 413       3.061  10.232  26.616  1.00 46.96           C  
ANISOU 1543  CA  LEU A 413     5969   5834   6039   1784    237   1403       C  
ATOM   1544  C   LEU A 413       3.921   9.175  25.911  1.00 48.41           C  
ANISOU 1544  C   LEU A 413     6146   5900   6346   1796    207   1370       C  
ATOM   1545  O   LEU A 413       3.756   8.957  24.719  1.00 40.33           O  
ANISOU 1545  O   LEU A 413     5121   4809   5393   1716    219   1343       O  
ATOM   1546  CB  LEU A 413       3.826  11.560  26.723  1.00 43.95           C  
ANISOU 1546  CB  LEU A 413     5569   5530   5600   1793    180   1311       C  
ATOM   1547  CG  LEU A 413       3.029  12.813  27.110  1.00 38.13           C  
ANISOU 1547  CG  LEU A 413     4833   4894   4761   1764    199   1312       C  
ATOM   1548  CD1 LEU A 413       3.952  13.997  27.405  1.00 34.83           C  
ANISOU 1548  CD1 LEU A 413     4404   4545   4287   1793    135   1223       C  
ATOM   1549  CD2 LEU A 413       2.005  13.171  26.027  1.00 41.39           C  
ANISOU 1549  CD2 LEU A 413     5239   5283   5204   1644    224   1319       C  
ATOM   1550  N   LEU A 414       4.817   8.507  26.640  1.00 44.81           N  
ANISOU 1550  N   LEU A 414     5686   5413   5927   1898    164   1369       N  
ATOM   1551  CA  LEU A 414       5.678   7.500  26.020  1.00 44.97           C  
ANISOU 1551  CA  LEU A 414     5687   5312   6087   1925    129   1321       C  
ATOM   1552  C   LEU A 414       4.878   6.318  25.503  1.00 54.93           C  
ANISOU 1552  C   LEU A 414     6980   6475   7417   1886    182   1391       C  
ATOM   1553  O   LEU A 414       5.112   5.831  24.397  1.00 53.72           O  
ANISOU 1553  O   LEU A 414     6818   6227   7366   1845    188   1336       O  
ATOM   1554  CB  LEU A 414       6.730   6.996  27.001  1.00 42.01           C  
ANISOU 1554  CB  LEU A 414     5294   4915   5752   2046     59   1314       C  
ATOM   1555  CG  LEU A 414       7.887   7.954  27.262  1.00 49.13           C  
ANISOU 1555  CG  LEU A 414     6151   5879   6639   2087     -7   1217       C  
ATOM   1556  CD1 LEU A 414       8.664   7.489  28.496  1.00 48.27           C  
ANISOU 1556  CD1 LEU A 414     6034   5761   6545   2205    -74   1246       C  
ATOM   1557  CD2 LEU A 414       8.786   8.050  26.010  1.00 44.81           C  
ANISOU 1557  CD2 LEU A 414     5541   5269   6216   2055    -35   1083       C  
ATOM   1558  N   GLN A 415       3.956   5.835  26.329  1.00 58.21           N  
ANISOU 1558  N   GLN A 415     7429   6910   7777   1902    223   1507       N  
ATOM   1559  CA  GLN A 415       3.057   4.775  25.913  1.00 57.93           C  
ANISOU 1559  CA  GLN A 415     7425   6793   7794   1855    277   1586       C  
ATOM   1560  C   GLN A 415       2.250   5.197  24.668  1.00 55.41           C  
ANISOU 1560  C   GLN A 415     7107   6468   7477   1725    332   1568       C  
ATOM   1561  O   GLN A 415       2.039   4.393  23.741  1.00 49.10           O  
ANISOU 1561  O   GLN A 415     6326   5565   6766   1670    357   1571       O  
ATOM   1562  CB  GLN A 415       2.119   4.455  27.058  1.00 71.50           C  
ANISOU 1562  CB  GLN A 415     9170   8561   9436   1886    314   1709       C  
ATOM   1563  CG  GLN A 415       1.593   3.048  27.068  1.00 81.80           C  
ANISOU 1563  CG  GLN A 415    10506   9762  10810   1886    336   1798       C  
ATOM   1564  CD  GLN A 415       0.700   2.809  28.263  1.00 83.14           C  
ANISOU 1564  CD  GLN A 415    10697   9991  10900   1919    368   1918       C  
ATOM   1565  NE2 GLN A 415      -0.225   1.862  28.129  1.00 86.11           N  
ANISOU 1565  NE2 GLN A 415    11098  10308  11313   1879    412   2006       N  
ATOM   1566  OE1 GLN A 415       0.827   3.484  29.295  1.00 76.97           O  
ANISOU 1566  OE1 GLN A 415     9911   9308  10026   1979    354   1928       O  
ATOM   1567  N   ALA A 416       1.811   6.458  24.638  1.00 43.42           N  
ANISOU 1567  N   ALA A 416     5574   5055   5870   1674    344   1550       N  
ATOM   1568  CA  ALA A 416       1.105   6.982  23.475  1.00 49.18           C  
ANISOU 1568  CA  ALA A 416     6302   5779   6605   1548    372   1531       C  
ATOM   1569  C   ALA A 416       2.025   6.943  22.245  1.00 55.42           C  
ANISOU 1569  C   ALA A 416     7090   6486   7482   1510    336   1432       C  
ATOM   1570  O   ALA A 416       1.643   6.461  21.178  1.00 54.34           O  
ANISOU 1570  O   ALA A 416     6972   6267   7407   1431    380   1447       O  
ATOM   1571  CB  ALA A 416       0.610   8.418  23.737  1.00 42.67           C  
ANISOU 1571  CB  ALA A 416     5456   5073   5682   1515    368   1516       C  
ATOM   1572  N   LEU A 417       3.249   7.426  22.424  1.00 50.40           N  
ANISOU 1572  N   LEU A 417     6425   5872   6854   1577    276   1341       N  
ATOM   1573  CA  LEU A 417       4.221   7.490  21.341  1.00 52.22           C  
ANISOU 1573  CA  LEU A 417     6626   6047   7167   1585    288   1261       C  
ATOM   1574  C   LEU A 417       4.515   6.105  20.807  1.00 47.48           C  
ANISOU 1574  C   LEU A 417     6031   5313   6697   1627    353   1279       C  
ATOM   1575  O   LEU A 417       4.580   5.891  19.598  1.00 54.77           O  
ANISOU 1575  O   LEU A 417     6952   6156   7703   1585    441   1274       O  
ATOM   1576  CB  LEU A 417       5.519   8.141  21.818  1.00 49.57           C  
ANISOU 1576  CB  LEU A 417     6241   5765   6829   1667    208   1154       C  
ATOM   1577  CG  LEU A 417       6.667   8.247  20.807  1.00 44.63           C  
ANISOU 1577  CG  LEU A 417     5560   5099   6297   1706    236   1055       C  
ATOM   1578  CD1 LEU A 417       6.208   8.961  19.546  1.00 39.77           C  
ANISOU 1578  CD1 LEU A 417     4955   4489   5669   1609    307   1074       C  
ATOM   1579  CD2 LEU A 417       7.828   8.984  21.442  1.00 36.92           C  
ANISOU 1579  CD2 LEU A 417     4526   4194   5309   1771    141    947       C  
ATOM   1580  N   GLU A 418       4.697   5.165  21.717  1.00 43.29           N  
ANISOU 1580  N   GLU A 418     5508   4744   6196   1705    312   1299       N  
ATOM   1581  CA  GLU A 418       5.022   3.796  21.342  1.00 53.10           C  
ANISOU 1581  CA  GLU A 418     6755   5848   7574   1756    355   1307       C  
ATOM   1582  C   GLU A 418       3.916   3.218  20.476  1.00 53.79           C  
ANISOU 1582  C   GLU A 418     6888   5860   7689   1652    458   1397       C  
ATOM   1583  O   GLU A 418       4.177   2.637  19.421  1.00 58.74           O  
ANISOU 1583  O   GLU A 418     7512   6369   8439   1635    548   1375       O  
ATOM   1584  CB  GLU A 418       5.224   2.929  22.582  1.00 59.30           C  
ANISOU 1584  CB  GLU A 418     7552   6606   8374   1847    272   1337       C  
ATOM   1585  CG  GLU A 418       5.277   1.436  22.299  1.00 67.86           C  
ANISOU 1585  CG  GLU A 418     8655   7540   9589   1888    305   1366       C  
ATOM   1586  CD  GLU A 418       5.542   0.615  23.549  1.00 77.97           C  
ANISOU 1586  CD  GLU A 418     9951   8786  10888   1982    202   1401       C  
ATOM   1587  OE1 GLU A 418       5.746  -0.614  23.431  1.00 82.04           O  
ANISOU 1587  OE1 GLU A 418    10480   9171  11521   2035    201   1414       O  
ATOM   1588  OE2 GLU A 418       5.544   1.205  24.651  1.00 85.55           O1-
ANISOU 1588  OE2 GLU A 418    10907   9847  11750   2018    152   1443       O1-
ATOM   1589  N   LEU A 419       2.677   3.393  20.919  1.00 53.16           N  
ANISOU 1589  N   LEU A 419     6845   5845   7509   1575    451   1485       N  
ATOM   1590  CA  LEU A 419       1.541   2.896  20.149  1.00 59.62           C  
ANISOU 1590  CA  LEU A 419     7700   6604   8348   1459    528   1563       C  
ATOM   1591  C   LEU A 419       1.454   3.561  18.763  1.00 57.48           C  
ANISOU 1591  C   LEU A 419     7426   6309   8105   1351    599   1540       C  
ATOM   1592  O   LEU A 419       1.251   2.889  17.748  1.00 57.26           O  
ANISOU 1592  O   LEU A 419     7421   6160   8174   1278    685   1561       O  
ATOM   1593  CB  LEU A 419       0.232   3.080  20.923  1.00 52.28           C  
ANISOU 1593  CB  LEU A 419     6793   5761   7310   1401    497   1633       C  
ATOM   1594  CG  LEU A 419      -0.999   2.523  20.199  1.00 58.61           C  
ANISOU 1594  CG  LEU A 419     7626   6509   8134   1277    552   1699       C  
ATOM   1595  CD1 LEU A 419      -0.751   1.082  19.768  1.00 48.22           C  
ANISOU 1595  CD1 LEU A 419     6340   5043   6939   1298    601   1730       C  
ATOM   1596  CD2 LEU A 419      -2.265   2.654  21.057  1.00 59.18           C  
ANISOU 1596  CD2 LEU A 419     7686   6672   8129   1264    567   1788       C  
ATOM   1597  N   GLN A 420       1.615   4.879  18.750  1.00 50.18           N  
ANISOU 1597  N   GLN A 420     6476   5489   7099   1332    559   1497       N  
ATOM   1598  CA  GLN A 420       1.571   5.665  17.532  1.00 50.55           C  
ANISOU 1598  CA  GLN A 420     6524   5519   7162   1223    605   1483       C  
ATOM   1599  C   GLN A 420       2.590   5.165  16.521  1.00 58.58           C  
ANISOU 1599  C   GLN A 420     7533   6393   8331   1245    706   1433       C  
ATOM   1600  O   GLN A 420       2.280   5.025  15.334  1.00 60.56           O  
ANISOU 1600  O   GLN A 420     7822   6534   8655   1108    796   1451       O  
ATOM   1601  CB  GLN A 420       1.819   7.146  17.844  1.00 48.87           C  
ANISOU 1601  CB  GLN A 420     6283   5440   6846   1230    526   1434       C  
ATOM   1602  CG  GLN A 420       2.170   8.002  16.624  1.00 51.37           C  
ANISOU 1602  CG  GLN A 420     6597   5729   7191   1144    560   1413       C  
ATOM   1603  CD  GLN A 420       1.005   8.176  15.648  1.00 56.55           C  
ANISOU 1603  CD  GLN A 420     7303   6348   7837    940    577   1473       C  
ATOM   1604  NE2 GLN A 420       1.273   8.841  14.526  1.00 56.69           N  
ANISOU 1604  NE2 GLN A 420     7342   6318   7879    810    603   1467       N  
ATOM   1605  OE1 GLN A 420      -0.124   7.737  15.913  1.00 58.02           O  
ANISOU 1605  OE1 GLN A 420     7510   6547   7988    880    555   1513       O  
ATOM   1606  N   LEU A 421       3.811   4.903  16.980  1.00 59.17           N  
ANISOU 1606  N   LEU A 421     7560   6457   8464   1396    690   1345       N  
ATOM   1607  CA  LEU A 421       4.862   4.474  16.060  1.00 55.37           C  
ANISOU 1607  CA  LEU A 421     7045   5836   8157   1429    797   1239       C  
ATOM   1608  C   LEU A 421       4.562   3.081  15.530  1.00 57.61           C  
ANISOU 1608  C   LEU A 421     7367   5941   8580   1388    899   1261       C  
ATOM   1609  O   LEU A 421       4.710   2.822  14.344  1.00 53.80           O  
ANISOU 1609  O   LEU A 421     6904   5299   8239   1288   1039   1203       O  
ATOM   1610  CB  LEU A 421       6.248   4.534  16.706  1.00 51.82           C  
ANISOU 1610  CB  LEU A 421     6513   5439   7736   1592    730   1098       C  
ATOM   1611  CG  LEU A 421       6.722   5.947  17.025  1.00 58.18           C  
ANISOU 1611  CG  LEU A 421     7277   6402   8427   1617    643   1044       C  
ATOM   1612  CD1 LEU A 421       8.033   5.904  17.752  1.00 55.36           C  
ANISOU 1612  CD1 LEU A 421     6842   6097   8095   1755    555    905       C  
ATOM   1613  CD2 LEU A 421       6.861   6.763  15.750  1.00 60.31           C  
ANISOU 1613  CD2 LEU A 421     7532   6633   8751   1526    751    999       C  
ATOM   1614  N   LYS A 422       4.107   2.199  16.411  1.00 59.89           N  
ANISOU 1614  N   LYS A 422     7677   6243   8834   1441    833   1333       N  
ATOM   1615  CA  LYS A 422       3.742   0.853  15.991  1.00 71.14           C  
ANISOU 1615  CA  LYS A 422     9142   7509  10379   1403    908   1364       C  
ATOM   1616  C   LYS A 422       2.615   0.825  14.946  1.00 73.92           C  
ANISOU 1616  C   LYS A 422     9564   7793  10729   1197    992   1437       C  
ATOM   1617  O   LYS A 422       2.593  -0.055  14.086  1.00 72.48           O  
ANISOU 1617  O   LYS A 422     9416   7440  10682   1116   1099   1405       O  
ATOM   1618  CB  LYS A 422       3.406  -0.023  17.201  1.00 71.57           C  
ANISOU 1618  CB  LYS A 422     9213   7594  10386   1492    807   1438       C  
ATOM   1619  CG  LYS A 422       4.647  -0.473  17.964  1.00 83.83           C  
ANISOU 1619  CG  LYS A 422    10714   9131  12006   1666    732   1346       C  
ATOM   1620  CD  LYS A 422       4.371  -1.719  18.801  1.00 99.00           C  
ANISOU 1620  CD  LYS A 422    12671  10992  13952   1729    666   1418       C  
ATOM   1621  CE  LYS A 422       5.657  -2.351  19.341  1.00103.52           C  
ANISOU 1621  CE  LYS A 422    13195  11504  14634   1889    589   1314       C  
ATOM   1622  NZ  LYS A 422       6.327  -1.530  20.391  1.00103.96           N1+
ANISOU 1622  NZ  LYS A 422    13211  11697  14592   1979    459   1271       N1+
ATOM   1623  N   LEU A 423       1.698   1.790  15.007  1.00 70.25           N  
ANISOU 1623  N   LEU A 423     9119   7464  10110   1094    932   1507       N  
ATOM   1624  CA  LEU A 423       0.582   1.833  14.055  1.00 66.83           C  
ANISOU 1624  CA  LEU A 423     8747   7004   9642    873    960   1549       C  
ATOM   1625  C   LEU A 423       0.926   2.600  12.774  1.00 66.42           C  
ANISOU 1625  C   LEU A 423     8723   6890   9624    700   1037   1482       C  
ATOM   1626  O   LEU A 423       0.494   2.240  11.672  1.00 60.87           O  
ANISOU 1626  O   LEU A 423     8082   6099   8946    483   1096   1449       O  
ATOM   1627  CB  LEU A 423      -0.665   2.446  14.696  1.00 57.88           C  
ANISOU 1627  CB  LEU A 423     7615   6041   8337    824    839   1615       C  
ATOM   1628  CG  LEU A 423      -1.246   1.733  15.920  1.00 58.68           C  
ANISOU 1628  CG  LEU A 423     7710   6195   8392    925    778   1674       C  
ATOM   1629  CD1 LEU A 423      -2.392   2.538  16.500  1.00 54.87           C  
ANISOU 1629  CD1 LEU A 423     7220   5859   7769    872    688   1699       C  
ATOM   1630  CD2 LEU A 423      -1.710   0.317  15.589  1.00 56.03           C  
ANISOU 1630  CD2 LEU A 423     7420   5732   8137    880    822   1712       C  
ATOM   1631  N   ASN A 424       1.704   3.663  12.924  1.00 59.55           N  
ANISOU 1631  N   ASN A 424     7813   6077   8736    768   1023   1444       N  
ATOM   1632  CA  ASN A 424       1.993   4.545  11.805  1.00 59.43           C  
ANISOU 1632  CA  ASN A 424     7834   6020   8728    564   1084   1383       C  
ATOM   1633  C   ASN A 424       3.155   4.022  10.961  1.00 63.99           C  
ANISOU 1633  C   ASN A 424     8379   6523   9412    481   1198   1131       C  
ATOM   1634  O   ASN A 424       3.275   4.336   9.771  1.00 65.97           O  
ANISOU 1634  O   ASN A 424     8655   6796   9615    197   1242    980       O  
ATOM   1635  CB  ASN A 424       2.293   5.951  12.322  1.00 57.29           C  
ANISOU 1635  CB  ASN A 424     7519   5899   8352    645    985   1401       C  
ATOM   1636  CG  ASN A 424       2.128   7.008  11.265  1.00 56.81           C  
ANISOU 1636  CG  ASN A 424     7484   5919   8181    348    952   1317       C  
ATOM   1637  ND2 ASN A 424       2.720   8.168  11.495  1.00 58.95           N  
ANISOU 1637  ND2 ASN A 424     7700   6335   8363    382    866   1241       N  
ATOM   1638  OD1 ASN A 424       1.469   6.790  10.253  1.00 62.00           O  
ANISOU 1638  OD1 ASN A 424     8217   6512   8831     82    992   1323       O  
ATOM   1639  N   HIS A 425       4.023   3.229  11.585  1.00 58.02           N  
ANISOU 1639  N   HIS A 425     7556   5706   8785    719   1230   1063       N  
ATOM   1640  CA  HIS A 425       5.164   2.658  10.889  1.00 61.05           C  
ANISOU 1640  CA  HIS A 425     7879   6039   9280    668   1329    791       C  
ATOM   1641  C   HIS A 425       5.321   1.188  11.251  1.00 69.10           C  
ANISOU 1641  C   HIS A 425     8892   6876  10489    838   1392    808       C  
ATOM   1642  O   HIS A 425       6.354   0.794  11.802  1.00 67.17           O  
ANISOU 1642  O   HIS A 425     8553   6607  10362   1056   1390    704       O  
ATOM   1643  CB  HIS A 425       6.443   3.414  11.240  1.00 60.38           C  
ANISOU 1643  CB  HIS A 425     7675   6088   9179    794   1286    621       C  
ATOM   1644  CG  HIS A 425       6.332   4.898  11.089  1.00 56.83           C  
ANISOU 1644  CG  HIS A 425     7227   5816   8548    671   1199    625       C  
ATOM   1645  CD2 HIS A 425       5.695   5.826  11.842  1.00 65.83           C  
ANISOU 1645  CD2 HIS A 425     8390   7056   9567    754   1079    816       C  
ATOM   1646  ND1 HIS A 425       6.935   5.587  10.062  1.00 65.88           N  
ANISOU 1646  ND1 HIS A 425     8350   7057   9626    428   1232    409       N  
ATOM   1647  CE1 HIS A 425       6.663   6.876  10.179  1.00 64.63           C  
ANISOU 1647  CE1 HIS A 425     8204   7038   9314    366   1123    476       C  
ATOM   1648  NE2 HIS A 425       5.915   7.047  11.252  1.00 67.98           N  
ANISOU 1648  NE2 HIS A 425     8652   7466   9710    566   1030    716       N  
ATOM   1649  N   PRO A 426       4.294   0.369  10.939  1.00 74.86           N  
ANISOU 1649  N   PRO A 426     9721   7467  11254    736   1438    943       N  
ATOM   1650  CA  PRO A 426       4.266  -1.039  11.352  1.00 74.50           C  
ANISOU 1650  CA  PRO A 426     9687   7234  11385    896   1478   1002       C  
ATOM   1651  C   PRO A 426       5.393  -1.888  10.767  1.00 78.08           C  
ANISOU 1651  C   PRO A 426    10071   7581  12014    899   1581    727       C  
ATOM   1652  O   PRO A 426       5.585  -3.015  11.219  1.00 80.10           O  
ANISOU 1652  O   PRO A 426    10310   7704  12420   1062   1584    749       O  
ATOM   1653  CB  PRO A 426       2.900  -1.527  10.851  1.00 68.58           C  
ANISOU 1653  CB  PRO A 426     9046   6455  10557    684   1480   1141       C  
ATOM   1654  CG  PRO A 426       2.559  -0.609   9.729  1.00 69.58           C  
ANISOU 1654  CG  PRO A 426     9235   6612  10591    382   1531   1088       C  
ATOM   1655  CD  PRO A 426       3.119   0.719  10.116  1.00 73.44           C  
ANISOU 1655  CD  PRO A 426     9649   7296  10959    447   1447   1041       C  
ATOM   1656  N   GLU A 427       6.127  -1.365   9.791  1.00 79.03           N  
ANISOU 1656  N   GLU A 427    10143   7785  12099    708   1649    464       N  
ATOM   1657  CA  GLU A 427       7.269  -2.093   9.246  1.00 84.87           C  
ANISOU 1657  CA  GLU A 427    10797   8442  13010    714   1757    174       C  
ATOM   1658  C   GLU A 427       8.582  -1.579   9.824  1.00 84.63           C  
ANISOU 1658  C   GLU A 427    10617   8518  13021    918   1713     24       C  
ATOM   1659  O   GLU A 427       9.603  -2.257   9.774  1.00 83.70           O  
ANISOU 1659  O   GLU A 427    10396   8320  13085   1029   1771   -179       O  
ATOM   1660  CB  GLU A 427       7.288  -2.023   7.719  1.00 86.10           C  
ANISOU 1660  CB  GLU A 427    10993   8608  13114    354   1886    -49       C  
ATOM   1661  CG  GLU A 427       6.064  -2.643   7.062  1.00 94.37           C  
ANISOU 1661  CG  GLU A 427    12187   9532  14139    139   1935     76       C  
ATOM   1662  CD  GLU A 427       5.977  -4.151   7.264  1.00104.97           C  
ANISOU 1662  CD  GLU A 427    13546  10645  15693    272   1989     97       C  
ATOM   1663  OE1 GLU A 427       7.027  -4.803   7.467  1.00109.88           O  
ANISOU 1663  OE1 GLU A 427    14062  11189  16500    447   2033    -83       O  
ATOM   1664  OE2 GLU A 427       4.849  -4.687   7.216  1.00107.43           O1-
ANISOU 1664  OE2 GLU A 427    13974  10849  15995    200   1982    297       O1-
ATOM   1665  N   SER A 428       8.548  -0.386  10.407  1.00 81.49           N  
ANISOU 1665  N   SER A 428    10202   8295  12464    974   1603    126       N  
ATOM   1666  CA  SER A 428       9.752   0.210  10.974  1.00 74.73           C  
ANISOU 1666  CA  SER A 428     9211   7554  11629   1156   1547     -2       C  
ATOM   1667  C   SER A 428      10.134  -0.410  12.320  1.00 71.18           C  
ANISOU 1667  C   SER A 428     8705   7049  11292   1502   1440    121       C  
ATOM   1668  O   SER A 428       9.626  -0.007  13.382  1.00 53.28           O  
ANISOU 1668  O   SER A 428     6484   4899   8863   1611   1276    348       O  
ATOM   1669  CB  SER A 428       9.583   1.712  11.117  1.00 69.51           C  
ANISOU 1669  CB  SER A 428     8559   7102  10750   1082   1454     61       C  
ATOM   1670  OG  SER A 428      10.832   2.352  10.950  1.00 72.08           O  
ANISOU 1670  OG  SER A 428     8761   7549  11077   1091   1458   -174       O  
ATOM   1671  N   SER A 429      11.038  -1.385  12.264  1.00 72.97           N  
ANISOU 1671  N   SER A 429     8854   7212  11660   1570   1449    -49       N  
ATOM   1672  CA  SER A 429      11.404  -2.159  13.446  1.00 81.79           C  
ANISOU 1672  CA  SER A 429     9957   8351  12770   1782   1269     48       C  
ATOM   1673  C   SER A 429      12.143  -1.349  14.525  1.00 80.43           C  
ANISOU 1673  C   SER A 429     9728   8372  12460   1942   1087     65       C  
ATOM   1674  O   SER A 429      13.182  -0.730  14.259  1.00 71.26           O  
ANISOU 1674  O   SER A 429     8463   7302  11312   1950   1104   -127       O  
ATOM   1675  CB  SER A 429      12.220  -3.392  13.046  1.00 83.55           C  
ANISOU 1675  CB  SER A 429    10113   8441  13192   1813   1324   -144       C  
ATOM   1676  OG  SER A 429      12.051  -4.417  14.008  1.00 88.44           O  
ANISOU 1676  OG  SER A 429    10778   9001  13823   1968   1184      7       O  
ATOM   1677  N   GLN A 430      11.588  -1.369  15.737  1.00 84.11           N  
ANISOU 1677  N   GLN A 430    10266   8903  12788   2046    916    280       N  
ATOM   1678  CA  GLN A 430      12.181  -0.697  16.889  1.00 56.76           C  
ATOM   1679  C   GLN A 430      12.423   0.789  16.627  1.00 54.31           C  
ATOM   1680  O   GLN A 430      13.385   1.381  17.137  1.00 58.66           O  
ATOM   1681  CB  GLN A 430      13.475  -1.398  17.321  1.00 56.83           C  
ATOM   1682  CG  GLN A 430      13.235  -2.783  17.891  1.00 53.20           C  
ATOM   1683  CD  GLN A 430      12.793  -2.737  19.320  1.00 61.61           C  
ATOM   1684  NE2 GLN A 430      11.898  -3.644  19.695  1.00 69.75           N  
ATOM   1685  OE1 GLN A 430      13.244  -1.885  20.091  1.00 58.16           O  
ATOM   1686  N   LEU A 431      11.537   1.388  15.834  1.00 72.60           N  
ANISOU 1686  N   LEU A 431     9561   8158   9867   2564   -528    410       N  
ATOM   1687  CA  LEU A 431      11.619   2.817  15.574  1.00 56.91           C  
ANISOU 1687  CA  LEU A 431     7529   6184   7910   2487   -501    450       C  
ATOM   1688  C   LEU A 431      11.504   3.616  16.882  1.00 55.67           C  
ANISOU 1688  C   LEU A 431     7462   5990   7700   2471   -518    493       C  
ATOM   1689  O   LEU A 431      12.135   4.662  17.049  1.00 54.52           O  
ANISOU 1689  O   LEU A 431     7266   5873   7577   2460   -529    490       O  
ATOM   1690  CB  LEU A 431      10.554   3.250  14.557  1.00 43.06           C  
ANISOU 1690  CB  LEU A 431     5782   4405   6172   2369   -437    521       C  
ATOM   1691  CG  LEU A 431      10.495   4.749  14.284  1.00 41.38           C  
ANISOU 1691  CG  LEU A 431     5543   4200   5980   2279   -413    569       C  
ATOM   1692  CD1 LEU A 431      11.841   5.165  13.716  1.00 41.58           C  
ANISOU 1692  CD1 LEU A 431     5410   4309   6081   2330   -432    493       C  
ATOM   1693  CD2 LEU A 431       9.363   5.125  13.315  1.00 49.29           C  
ANISOU 1693  CD2 LEU A 431     6576   5178   6974   2162   -358    636       C  
ATOM   1694  N   PHE A 432      10.688   3.121  17.803  1.00 53.63           N  
ANISOU 1694  N   PHE A 432     7333   5671   7371   2470   -518    531       N  
ATOM   1695  CA  PHE A 432      10.498   3.792  19.087  1.00 57.89           C  
ANISOU 1695  CA  PHE A 432     7966   6175   7855   2457   -529    568       C  
ATOM   1696  C   PHE A 432      11.844   3.944  19.794  1.00 53.05           C  
ANISOU 1696  C   PHE A 432     7308   5602   7247   2554   -600    496       C  
ATOM   1697  O   PHE A 432      12.219   5.040  20.220  1.00 44.36           O  
ANISOU 1697  O   PHE A 432     6195   4509   6150   2531   -608    511       O  
ATOM   1698  CB  PHE A 432       9.478   3.006  19.921  1.00 57.80           C  
ANISOU 1698  CB  PHE A 432     8090   6104   7768   2459   -517    601       C  
ATOM   1699  CG  PHE A 432       9.289   3.506  21.329  1.00 52.15           C  
ANISOU 1699  CG  PHE A 432     7475   5353   6988   2460   -529    627       C  
ATOM   1700  CD1 PHE A 432       8.743   4.757  21.582  1.00 46.94           C  
ANISOU 1700  CD1 PHE A 432     6847   4675   6313   2366   -486    693       C  
ATOM   1701  CD2 PHE A 432       9.594   2.687  22.406  1.00 47.97           C  
ANISOU 1701  CD2 PHE A 432     7013   4807   6407   2554   -583    585       C  
ATOM   1702  CE1 PHE A 432       8.534   5.206  22.896  1.00 45.34           C  
ANISOU 1702  CE1 PHE A 432     6738   4439   6048   2368   -493    714       C  
ATOM   1703  CE2 PHE A 432       9.380   3.121  23.730  1.00 51.11           C  
ANISOU 1703  CE2 PHE A 432     7510   5169   6741   2557   -594    606       C  
ATOM   1704  CZ  PHE A 432       8.856   4.382  23.973  1.00 44.72           C  
ANISOU 1704  CZ  PHE A 432     6727   4344   5920   2465   -546    670       C  
ATOM   1705  N   ALA A 433      12.586   2.845  19.868  1.00 50.72           N  
ANISOU 1705  N   ALA A 433     6982   5335   6952   2662   -654    411       N  
ATOM   1706  CA  ALA A 433      13.927   2.864  20.451  1.00 56.17           C  
ANISOU 1706  CA  ALA A 433     7621   6076   7645   2762   -729    324       C  
ATOM   1707  C   ALA A 433      14.878   3.791  19.693  1.00 58.40           C  
ANISOU 1707  C   ALA A 433     7758   6435   7998   2754   -726    287       C  
ATOM   1708  O   ALA A 433      15.676   4.494  20.306  1.00 57.74           O  
ANISOU 1708  O   ALA A 433     7648   6380   7912   2784   -766    257       O  
ATOM   1709  CB  ALA A 433      14.502   1.469  20.500  1.00 50.65           C  
ANISOU 1709  CB  ALA A 433     6908   5400   6935   2872   -788    233       C  
ATOM   1710  N   LYS A 434      14.807   3.795  18.365  1.00 52.66           N  
ANISOU 1710  N   LYS A 434     6933   5744   7332   2713   -679    285       N  
ATOM   1711  CA  LYS A 434      15.740   4.625  17.599  1.00 61.90           C  
ANISOU 1711  CA  LYS A 434     7952   6999   8569   2709   -670    241       C  
ATOM   1712  C   LYS A 434      15.450   6.114  17.800  1.00 61.90           C  
ANISOU 1712  C   LYS A 434     7964   6977   8579   2619   -640    320       C  
ATOM   1713  O   LYS A 434      16.368   6.934  17.960  1.00 60.46           O  
ANISOU 1713  O   LYS A 434     7737   6867   8369   2689   -681    261       O  
ATOM   1714  CB  LYS A 434      15.726   4.254  16.111  1.00 69.42           C  
ANISOU 1714  CB  LYS A 434     8796   8001   9580   2691   -623    213       C  
ATOM   1715  CG  LYS A 434      16.698   3.142  15.756  1.00 79.52           C  
ANISOU 1715  CG  LYS A 434     9998   9363  10854   2815   -671     80       C  
ATOM   1716  CD  LYS A 434      16.011   1.796  15.635  1.00 85.34           C  
ANISOU 1716  CD  LYS A 434    10798  10042  11584   2818   -664     95       C  
ATOM   1717  CE  LYS A 434      15.614   1.494  14.187  1.00 87.43           C  
ANISOU 1717  CE  LYS A 434    10988  10330  11901   2771   -600    100       C  
ATOM   1718  NZ  LYS A 434      16.784   1.089  13.357  1.00 89.77           N1+
ANISOU 1718  NZ  LYS A 434    11149  10755  12204   2875   -629    -45       N1+
ATOM   1719  N   LEU A 435      14.164   6.455  17.838  1.00 52.52           N  
ANISOU 1719  N   LEU A 435     6881   5710   7366   2518   -593    425       N  
ATOM   1720  CA  LEU A 435      13.743   7.822  18.158  1.00 45.07           C  
ANISOU 1720  CA  LEU A 435     5975   4734   6416   2425   -571    505       C  
ATOM   1721  C   LEU A 435      14.293   8.273  19.519  1.00 55.60           C  
ANISOU 1721  C   LEU A 435     7358   6060   7706   2474   -621    493       C  
ATOM   1722  O   LEU A 435      14.871   9.354  19.638  1.00 56.85           O  
ANISOU 1722  O   LEU A 435     7460   6249   7891   2457   -631    496       O  
ATOM   1723  CB  LEU A 435      12.224   7.933  18.155  1.00 36.42           C  
ANISOU 1723  CB  LEU A 435     5002   3559   5275   2318   -518    604       C  
ATOM   1724  CG  LEU A 435      11.707   9.350  18.363  1.00 39.91           C  
ANISOU 1724  CG  LEU A 435     5486   3973   5704   2211   -491    684       C  
ATOM   1725  CD1 LEU A 435      12.397  10.261  17.375  1.00 43.52           C  
ANISOU 1725  CD1 LEU A 435     5811   4489   6238   2180   -490    669       C  
ATOM   1726  CD2 LEU A 435      10.202   9.400  18.217  1.00 42.84           C  
ANISOU 1726  CD2 LEU A 435     5966   4287   6023   2105   -432    764       C  
ATOM   1727  N   LEU A 436      14.133   7.433  20.538  1.00 44.26           N  
ANISOU 1727  N   LEU A 436     6027   4586   6205   2536   -656    476       N  
ATOM   1728  CA  LEU A 436      14.599   7.789  21.873  1.00 50.45           C  
ANISOU 1728  CA  LEU A 436     6870   5357   6941   2584   -708    462       C  
ATOM   1729  C   LEU A 436      16.122   7.905  21.897  1.00 56.58           C  
ANISOU 1729  C   LEU A 436     7528   6218   7753   2678   -772    361       C  
ATOM   1730  O   LEU A 436      16.669   8.795  22.536  1.00 62.93           O  
ANISOU 1730  O   LEU A 436     8323   7036   8552   2684   -801    358       O  
ATOM   1731  CB  LEU A 436      14.115   6.764  22.897  1.00 52.72           C  
ANISOU 1731  CB  LEU A 436     7291   5590   7152   2636   -734    456       C  
ATOM   1732  CG  LEU A 436      12.604   6.682  23.140  1.00 63.36           C  
ANISOU 1732  CG  LEU A 436     8763   6862   8448   2549   -671    546       C  
ATOM   1733  CD1 LEU A 436      12.270   5.639  24.228  1.00 63.48           C  
ANISOU 1733  CD1 LEU A 436     8898   6834   8387   2616   -703    528       C  
ATOM   1734  CD2 LEU A 436      12.045   8.056  23.507  1.00 63.45           C  
ANISOU 1734  CD2 LEU A 436     8818   6844   8446   2449   -630    626       C  
ATOM   1735  N   GLN A 437      16.797   7.008  21.185  1.00 60.78           N  
ANISOU 1735  N   GLN A 437     7965   6812   8319   2749   -793    274       N  
ATOM   1736  CA  GLN A 437      18.251   7.056  21.083  1.00 67.01           C  
ANISOU 1736  CA  GLN A 437     8644   7706   9109   2866   -866    143       C  
ATOM   1737  C   GLN A 437      18.756   8.382  20.513  1.00 64.37           C  
ANISOU 1737  C   GLN A 437     8244   7457   8758   2889   -876    108       C  
ATOM   1738  O   GLN A 437      19.867   8.814  20.823  1.00 69.93           O  
ANISOU 1738  O   GLN A 437     8890   8247   9433   2988   -957     -1       O  
ATOM   1739  CB  GLN A 437      18.784   5.870  20.271  1.00 73.18           C  
ANISOU 1739  CB  GLN A 437     9345   8554   9907   2948   -890     38       C  
ATOM   1740  CG  GLN A 437      18.708   4.541  21.028  1.00 83.69           C  
ANISOU 1740  CG  GLN A 437    10746   9832  11219   2990   -926     22       C  
ATOM   1741  CD  GLN A 437      19.358   3.375  20.294  1.00 85.83           C  
ANISOU 1741  CD  GLN A 437    10926  10170  11516   3066   -954    -85       C  
ATOM   1742  NE2 GLN A 437      19.300   3.385  18.960  1.00 82.11           N  
ANISOU 1742  NE2 GLN A 437    10365   9756  11077   3052   -910   -109       N  
ATOM   1743  OE1 GLN A 437      19.893   2.470  20.927  1.00 89.03           O  
ANISOU 1743  OE1 GLN A 437    11360  10581  11886   3160  -1031   -164       O  
ATOM   1744  N   LYS A 438      17.923   9.042  19.711  1.00 52.68           N  
ANISOU 1744  N   LYS A 438     6766   5954   7297   2794   -799    197       N  
ATOM   1745  CA  LYS A 438      18.328  10.291  19.069  1.00 63.79           C  
ANISOU 1745  CA  LYS A 438     8102   7448   8688   2813   -799    171       C  
ATOM   1746  C   LYS A 438      18.420  11.491  20.030  1.00 67.37           C  
ANISOU 1746  C   LYS A 438     8613   7873   9111   2791   -822    219       C  
ATOM   1747  O   LYS A 438      18.834  12.591  19.644  1.00 68.54           O  
ANISOU 1747  O   LYS A 438     8701   8098   9242   2812   -832    196       O  
ATOM   1748  CB  LYS A 438      17.466  10.585  17.821  1.00 64.11           C  
ANISOU 1748  CB  LYS A 438     8125   7481   8753   2728   -712    246       C  
ATOM   1749  CG  LYS A 438      18.281  10.524  16.503  1.00 69.27           C  
ANISOU 1749  CG  LYS A 438     8615   8296   9408   2821   -721    114       C  
ATOM   1750  CD  LYS A 438      17.769   9.489  15.492  1.00 68.14           C  
ANISOU 1750  CD  LYS A 438     8447   8145   9298   2798   -670    115       C  
ATOM   1751  CE  LYS A 438      18.842   8.455  15.136  1.00 74.15           C  
ANISOU 1751  CE  LYS A 438     9087   9021  10065   2916   -728    -57       C  
ATOM   1752  NZ  LYS A 438      18.856   7.281  16.081  1.00 77.93           N1+
ANISOU 1752  NZ  LYS A 438     9647   9415  10550   2937   -769    -57       N1+
ATOM   1753  N   MET A 439      18.070  11.268  21.294  1.00 68.56           N  
ANISOU 1753  N   MET A 439     8871   7925   9254   2750   -832    279       N  
ATOM   1754  CA  MET A 439      18.228  12.306  22.315  1.00 61.83           C  
ANISOU 1754  CA  MET A 439     8076   7047   8371   2736   -860    314       C  
ATOM   1755  C   MET A 439      19.702  12.615  22.605  1.00 61.38           C  
ANISOU 1755  C   MET A 439     7937   7105   8280   2882   -969    164       C  
ATOM   1756  O   MET A 439      20.059  13.733  22.995  1.00 56.12           O  
ANISOU 1756  O   MET A 439     7270   6463   7589   2890  -1000    164       O  
ATOM   1757  CB  MET A 439      17.522  11.904  23.599  1.00 60.17           C  
ANISOU 1757  CB  MET A 439     7979   6722   8162   2661   -843    397       C  
ATOM   1758  CG  MET A 439      16.011  11.842  23.471  1.00 67.51           C  
ANISOU 1758  CG  MET A 439     8975   7553   9123   2502   -752    528       C  
ATOM   1759  SD  MET A 439      15.306  13.344  22.780  1.00 89.39           S  
ANISOU 1759  SD  MET A 439    11742  10308  11914   2369   -688    628       S  
ATOM   1760  CE  MET A 439      15.915  14.623  23.886  1.00 57.76           C  
ANISOU 1760  CE  MET A 439     7777   6309   7860   2397   -734    632       C  
ATOM   1761  N   THR A 440      20.563  11.626  22.406  1.00 57.36           N  
ANISOU 1761  N   THR A 440     7349   6671   7773   2989  -1033     30       N  
ATOM   1762  CA  THR A 440      21.985  11.846  22.608  1.00 69.17           C  
ANISOU 1762  CA  THR A 440     8739   8292   9252   3115  -1145   -137       C  
ATOM   1763  C   THR A 440      22.478  12.975  21.699  1.00 71.13           C  
ANISOU 1763  C   THR A 440     8849   8670   9505   3131  -1151   -200       C  
ATOM   1764  O   THR A 440      23.081  13.950  22.162  1.00 69.27           O  
ANISOU 1764  O   THR A 440     8581   8487   9253   3159  -1208   -242       O  
ATOM   1765  CB  THR A 440      22.792  10.579  22.317  1.00 75.53           C  
ANISOU 1765  CB  THR A 440     9459   9170  10071   3211  -1205   -281       C  
ATOM   1766  CG2 THR A 440      24.217  10.755  22.803  1.00 75.80           C  
ANISOU 1766  CG2 THR A 440     9396   9315  10091   3324  -1329   -451       C  
ATOM   1767  OG1 THR A 440      22.179   9.457  22.971  1.00 77.73           O  
ANISOU 1767  OG1 THR A 440     9855   9331  10348   3185  -1183   -209       O  
ATOM   1768  N   ASP A 441      22.187  12.837  20.410  1.00 72.06           N  
ANISOU 1768  N   ASP A 441     8884   8847   9651   3107  -1090   -206       N  
ATOM   1769  CA  ASP A 441      22.619  13.795  19.401  1.00 73.54           C  
ANISOU 1769  CA  ASP A 441     8909   9186   9848   3115  -1082   -276       C  
ATOM   1770  C   ASP A 441      22.066  15.192  19.662  1.00 63.31           C  
ANISOU 1770  C   ASP A 441     7681   7843   8531   3045  -1046   -149       C  
ATOM   1771  O   ASP A 441      22.788  16.190  19.528  1.00 61.92           O  
ANISOU 1771  O   ASP A 441     7380   7797   8351   3074  -1090   -231       O  
ATOM   1772  CB  ASP A 441      22.206  13.309  18.008  1.00 85.39           C  
ANISOU 1772  CB  ASP A 441    10328  10739  11376   3088  -1006   -281       C  
ATOM   1773  CG  ASP A 441      22.628  11.877  17.744  1.00 94.41           C  
ANISOU 1773  CG  ASP A 441    11424  11909  12538   3145  -1033   -387       C  
ATOM   1774  OD1 ASP A 441      21.876  10.954  18.125  1.00 98.56           O  
ANISOU 1774  OD1 ASP A 441    12091  12292  13066   3114  -1002   -289       O  
ATOM   1775  OD2 ASP A 441      23.714  11.674  17.161  1.00 97.81           O1-
ANISOU 1775  OD2 ASP A 441    11665  12512  12986   3210  -1082   -573       O1-
ATOM   1776  N   LEU A 442      20.782  15.256  20.016  1.00 59.65           N  
ANISOU 1776  N   LEU A 442     7401   7203   8060   2938   -965     43       N  
ATOM   1777  CA  LEU A 442      20.151  16.515  20.413  1.00 62.92           C  
ANISOU 1777  CA  LEU A 442     7910   7543   8452   2852   -925    182       C  
ATOM   1778  C   LEU A 442      20.887  17.209  21.565  1.00 59.17           C  
ANISOU 1778  C   LEU A 442     7452   7080   7950   2899  -1012    137       C  
ATOM   1779  O   LEU A 442      21.168  18.420  21.508  1.00 52.10           O  
ANISOU 1779  O   LEU A 442     6510   6247   7038   2898  -1029    141       O  
ATOM   1780  CB  LEU A 442      18.707  16.261  20.834  1.00 68.11           C  
ANISOU 1780  CB  LEU A 442     8747   8013   9121   2708   -834    364       C  
ATOM   1781  CG  LEU A 442      17.608  16.432  19.793  1.00 67.01           C  
ANISOU 1781  CG  LEU A 442     8632   7828   9000   2594   -730    480       C  
ATOM   1782  CD1 LEU A 442      16.262  16.074  20.408  1.00 60.24           C  
ANISOU 1782  CD1 LEU A 442     7914   6805   8168   2436   -669    614       C  
ATOM   1783  CD2 LEU A 442      17.595  17.859  19.258  1.00 69.78           C  
ANISOU 1783  CD2 LEU A 442     8955   8232   9325   2567   -699    537       C  
ATOM   1784  N   ARG A 443      21.178  16.444  22.615  1.00 55.57           N  
ANISOU 1784  N   ARG A 443     7061   6567   7486   2939  -1066    100       N  
ATOM   1785  CA  ARG A 443      21.864  16.995  23.781  1.00 72.00           C  
ANISOU 1785  CA  ARG A 443     9169   8649   9537   2986  -1151     57       C  
ATOM   1786  C   ARG A 443      23.172  17.665  23.371  1.00 71.33           C  
ANISOU 1786  C   ARG A 443     8895   8750   9456   3084  -1246   -114       C  
ATOM   1787  O   ARG A 443      23.412  18.841  23.691  1.00 65.68           O  
ANISOU 1787  O   ARG A 443     8166   8063   8724   3075  -1276   -102       O  
ATOM   1788  CB  ARG A 443      22.144  15.909  24.828  1.00 83.09           C  
ANISOU 1788  CB  ARG A 443    10643   9997  10931   3035  -1204     13       C  
ATOM   1789  CG  ARG A 443      20.908  15.262  25.424  1.00 91.04           C  
ANISOU 1789  CG  ARG A 443    11804  10846  11940   2930  -1118    161       C  
ATOM   1790  CD  ARG A 443      19.926  16.287  25.950  1.00102.03           C  
ANISOU 1790  CD  ARG A 443    13305  12137  13325   2799  -1047    317       C  
ATOM   1791  NE  ARG A 443      20.300  16.814  27.261  1.00113.83           N  
ANISOU 1791  NE  ARG A 443    14864  13601  14783   2819  -1104    312       N  
ATOM   1792  CZ  ARG A 443      19.700  16.481  28.402  1.00119.25           C  
ANISOU 1792  CZ  ARG A 443    15659  14190  15461   2759  -1078    382       C  
ATOM   1793  NH1 ARG A 443      18.688  15.619  28.399  1.00119.37           N1+
ANISOU 1793  NH1 ARG A 443    15716  14131  15507   2670  -1001    459       N1+
ATOM   1794  NH2 ARG A 443      20.107  17.017  29.547  1.00118.93           N  
ANISOU 1794  NH2 ARG A 443    15673  14132  15384   2786  -1132    370       N  
ATOM   1795  N   GLN A 444      23.985  16.918  22.625  1.00 71.11           N  
ANISOU 1795  N   GLN A 444     8705   8857   9456   3161  -1287   -276       N  
ATOM   1796  CA  GLN A 444      25.323  17.367  22.263  1.00 78.78           C  
ANISOU 1796  CA  GLN A 444     9451  10034  10448   3234  -1377   -476       C  
ATOM   1797  C   GLN A 444      25.255  18.629  21.408  1.00 71.59           C  
ANISOU 1797  C   GLN A 444     8410   9243   9548   3183  -1339   -468       C  
ATOM   1798  O   GLN A 444      26.081  19.535  21.551  1.00 71.39           O  
ANISOU 1798  O   GLN A 444     8251   9348   9527   3181  -1397   -565       O  
ATOM   1799  CB  GLN A 444      26.097  16.257  21.539  1.00 94.48           C  
ANISOU 1799  CB  GLN A 444    11284  12145  12471   3297  -1406   -647       C  
ATOM   1800  CG  GLN A 444      26.023  14.869  22.210  1.00109.17           C  
ANISOU 1800  CG  GLN A 444    13272  13887  14319   3342  -1430   -640       C  
ATOM   1801  CD  GLN A 444      27.106  14.612  23.258  1.00116.36           C  
ANISOU 1801  CD  GLN A 444    14170  14823  15218   3429  -1553   -764       C  
ATOM   1802  NE2 GLN A 444      28.096  13.802  22.893  1.00118.73           N  
ANISOU 1802  NE2 GLN A 444    14329  15239  15544   3499  -1614   -941       N  
ATOM   1803  OE1 GLN A 444      27.043  15.118  24.383  1.00118.25           O  
ANISOU 1803  OE1 GLN A 444    14528  14977  15426   3430  -1590   -702       O  
ATOM   1804  N   ILE A 445      24.264  18.684  20.522  1.00 68.51           N  
ANISOU 1804  N   ILE A 445     8054   8815   9160   3114  -1231   -348       N  
ATOM   1805  CA  ILE A 445      24.058  19.862  19.682  1.00 65.06           C  
ANISOU 1805  CA  ILE A 445     7537   8474   8707   2888  -1113   -291       C  
ATOM   1806  C   ILE A 445      23.842  21.138  20.496  1.00 66.81           C  
ANISOU 1806  C   ILE A 445     7862   8629   8894   2795  -1108   -180       C  
ATOM   1807  O   ILE A 445      24.450  22.176  20.197  1.00 63.94           O  
ANISOU 1807  O   ILE A 445     7365   8408   8520   2632  -1075   -235       O  
ATOM   1808  CB  ILE A 445      22.865  19.670  18.746  1.00 65.03           C  
ANISOU 1808  CB  ILE A 445     7609   8398   8702   2787   -981   -143       C  
ATOM   1809  CG1 ILE A 445      23.275  18.844  17.544  1.00 67.56           C  
ANISOU 1809  CG1 ILE A 445     7755   8864   9053   2779   -947   -275       C  
ATOM   1810  CG2 ILE A 445      22.313  21.013  18.262  1.00 59.70           C  
ANISOU 1810  CG2 ILE A 445     6947   7739   7999   2536   -856    -11       C  
ATOM   1811  CD1 ILE A 445      22.166  18.741  16.565  1.00 72.48           C  
ANISOU 1811  CD1 ILE A 445     8436   9430   9671   2663   -817   -137       C  
ATOM   1812  N   VAL A 446      22.964  21.052  21.497  1.00 62.39           N  
ANISOU 1812  N   VAL A 446     7536   7852   8315   2895  -1138    -25       N  
ATOM   1813  CA  VAL A 446      22.689  22.168  22.401  1.00 68.63           C  
ANISOU 1813  CA  VAL A 446     8450   8555   9073   2832  -1142     87       C  
ATOM   1814  C   VAL A 446      23.958  22.691  23.076  1.00 66.59           C  
ANISOU 1814  C   VAL A 446     8077   8415   8810   2862  -1248    -66       C  
ATOM   1815  O   VAL A 446      24.214  23.901  23.101  1.00 63.16           O  
ANISOU 1815  O   VAL A 446     7592   8049   8357   2704  -1214    -53       O  
ATOM   1816  CB  VAL A 446      21.674  21.749  23.488  1.00 72.12           C  
ANISOU 1816  CB  VAL A 446     9150   8754   9497   2852  -1127    247       C  
ATOM   1817  CG1 VAL A 446      21.495  22.857  24.523  1.00 72.02           C  
ANISOU 1817  CG1 VAL A 446     9254   8658   9451   2797  -1140    341       C  
ATOM   1818  CG2 VAL A 446      20.350  21.379  22.844  1.00 64.14           C  
ANISOU 1818  CG2 VAL A 446     8242   7629   8498   2736   -994    404       C  
ATOM   1819  N   THR A 447      24.741  21.761  23.614  1.00 66.70           N  
ANISOU 1819  N   THR A 447     8051   8449   8844   3065  -1380   -211       N  
ATOM   1820  CA  THR A 447      26.017  22.054  24.264  1.00 71.92           C  
ANISOU 1820  CA  THR A 447     8596   9222   9510   3125  -1500   -376       C  
ATOM   1821  C   THR A 447      27.004  22.819  23.368  1.00 77.24           C  
ANISOU 1821  C   THR A 447     9014  10137  10198   2945  -1454   -517       C  
ATOM   1822  O   THR A 447      27.567  23.847  23.771  1.00 73.98           O  
ANISOU 1822  O   THR A 447     8548   9789   9770   2859  -1476   -549       O  
ATOM   1823  CB  THR A 447      26.679  20.744  24.694  1.00 75.69           C  
ANISOU 1823  CB  THR A 447     9063   9696  10001   3252  -1581   -504       C  
ATOM   1824  CG2 THR A 447      28.007  21.012  25.367  1.00 79.13           C  
ANISOU 1824  CG2 THR A 447     9380  10242  10444   3326  -1712   -678       C  
ATOM   1825  OG1 THR A 447      25.802  20.040  25.587  1.00 79.24           O  
ANISOU 1825  OG1 THR A 447     9760   9933  10415   3230  -1538   -358       O  
ATOM   1826  N   GLU A 448      27.219  22.311  22.156  1.00 75.48           N  
ANISOU 1826  N   GLU A 448     8632  10045  10002   2888  -1390   -603       N  
ATOM   1827  CA  GLU A 448      28.115  22.972  21.210  1.00 76.03           C  
ANISOU 1827  CA  GLU A 448     8458  10345  10086   2713  -1335   -736       C  
ATOM   1828  C   GLU A 448      27.606  24.377  20.903  1.00 75.55           C  
ANISOU 1828  C   GLU A 448     8422  10291   9992   2472  -1218   -602       C  
ATOM   1829  O   GLU A 448      28.383  25.322  20.743  1.00 82.47           O  
ANISOU 1829  O   GLU A 448     9154  11313  10866   2339  -1208   -683       O  
ATOM   1830  CB  GLU A 448      28.243  22.151  19.922  1.00 79.31           C  
ANISOU 1830  CB  GLU A 448     8726  10878  10530   2688  -1271   -826       C  
ATOM   1831  CG  GLU A 448      29.044  20.859  20.079  1.00 90.57           C  
ANISOU 1831  CG  GLU A 448    10063  12350  11997   2903  -1389  -1005       C  
ATOM   1832  CD  GLU A 448      29.012  19.982  18.835  1.00 96.17           C  
ANISOU 1832  CD  GLU A 448    10655  13151  12735   2888  -1320  -1074       C  
ATOM   1833  OE1 GLU A 448      29.592  18.875  18.874  1.00100.62           O  
ANISOU 1833  OE1 GLU A 448    11147  13748  13335   3060  -1408  -1215       O  
ATOM   1834  OE2 GLU A 448      28.405  20.396  17.822  1.00 94.34           O1-
ANISOU 1834  OE2 GLU A 448    10404  12954  12487   2704  -1181   -987       O1-
ATOM   1835  N   HIS A 449      26.289  24.513  20.851  1.00 65.53           N  
ANISOU 1835  N   HIS A 449     7340   8859   8699   2419  -1132   -395       N  
ATOM   1836  CA  HIS A 449      25.686  25.794  20.534  1.00 66.58           C  
ANISOU 1836  CA  HIS A 449     7511   8982   8804   2194  -1018   -254       C  
ATOM   1837  C   HIS A 449      25.966  26.859  21.598  1.00 73.49           C  
ANISOU 1837  C   HIS A 449     8445   9822   9657   2169  -1074   -225       C  
ATOM   1838  O   HIS A 449      26.279  28.007  21.265  1.00 73.98           O  
ANISOU 1838  O   HIS A 449     8411   9990   9708   1980  -1017   -230       O  
ATOM   1839  CB  HIS A 449      24.180  25.655  20.308  1.00 55.32           C  
ANISOU 1839  CB  HIS A 449     6281   7375   7364   2157   -921    -37       C  
ATOM   1840  CG  HIS A 449      23.501  26.958  20.024  1.00 57.67           C  
ANISOU 1840  CG  HIS A 449     6630   7646   7636   1932   -807    117       C  
ATOM   1841  CD2 HIS A 449      22.895  27.841  20.850  1.00 63.66           C  
ANISOU 1841  CD2 HIS A 449     7549   8270   8369   1888   -800    264       C  
ATOM   1842  ND1 HIS A 449      23.413  27.492  18.755  1.00 57.81           N  
ANISOU 1842  ND1 HIS A 449     6523   7788   7652   1716   -684    127       N  
ATOM   1843  CE1 HIS A 449      22.772  28.647  18.813  1.00 59.78           C  
ANISOU 1843  CE1 HIS A 449     6856   7978   7880   1550   -609    276       C  
ATOM   1844  NE2 HIS A 449      22.444  28.882  20.070  1.00 57.76           N  
ANISOU 1844  NE2 HIS A 449     6771   7564   7610   1650   -676    361       N  
ATOM   1845  N   VAL A 450      25.854  26.493  22.873  1.00 73.74           N  
ANISOU 1845  N   VAL A 450     8634   9704   9679   2357  -1184   -196       N  
ATOM   1846  CA  VAL A 450      26.087  27.479  23.927  1.00 75.44           C  
ANISOU 1846  CA  VAL A 450     8916   9876   9870   2342  -1241   -165       C  
ATOM   1847  C   VAL A 450      27.551  27.894  23.968  1.00 80.97           C  
ANISOU 1847  C   VAL A 450     9402  10776  10587   2320  -1316   -369       C  
ATOM   1848  O   VAL A 450      27.866  29.036  24.307  1.00 83.65           O  
ANISOU 1848  O   VAL A 450     9716  11156  10911   2206  -1314   -361       O  
ATOM   1849  CB  VAL A 450      25.635  26.996  25.321  1.00 72.38           C  
ANISOU 1849  CB  VAL A 450     8755   9280   9464   2550  -1344    -87       C  
ATOM   1850  CG1 VAL A 450      24.201  26.519  25.275  1.00 66.29           C  
ANISOU 1850  CG1 VAL A 450     8193   8312   8683   2578  -1270    108       C  
ATOM   1851  CG2 VAL A 450      26.551  25.904  25.849  1.00 71.18           C  
ANISOU 1851  CG2 VAL A 450     8547   9164   9336   2778  -1492   -258       C  
ATOM   1852  N   GLN A 451      28.442  26.975  23.605  1.00 82.80           N  
ANISOU 1852  N   GLN A 451     9475  11132  10854   2427  -1379   -553       N  
ATOM   1853  CA  GLN A 451      29.857  27.311  23.534  1.00 94.39           C  
ANISOU 1853  CA  GLN A 451    10721  12799  12346   2403  -1444   -757       C  
ATOM   1854  C   GLN A 451      30.077  28.403  22.487  1.00 99.34           C  
ANISOU 1854  C   GLN A 451    11185  13588  12970   2139  -1321   -767       C  
ATOM   1855  O   GLN A 451      30.774  29.390  22.748  1.00105.07           O  
ANISOU 1855  O   GLN A 451    11822  14406  13693   2045  -1342   -825       O  
ATOM   1856  CB  GLN A 451      30.705  26.074  23.228  1.00 96.79           C  
ANISOU 1856  CB  GLN A 451    10880  13205  12692   2560  -1524   -950       C  
ATOM   1857  CG  GLN A 451      30.750  25.061  24.359  1.00 98.78           C  
ANISOU 1857  CG  GLN A 451    11264  13319  12950   2827  -1670   -974       C  
ATOM   1858  CD  GLN A 451      31.544  23.818  23.999  1.00103.56           C  
ANISOU 1858  CD  GLN A 451    11726  14022  13601   2978  -1745  -1160       C  
ATOM   1859  NE2 GLN A 451      32.141  23.184  25.007  1.00104.54           N  
ANISOU 1859  NE2 GLN A 451    11882  14100  13740   3191  -1902  -1255       N  
ATOM   1860  OE1 GLN A 451      31.623  23.431  22.830  1.00103.74           O  
ANISOU 1860  OE1 GLN A 451    11611  14159  13647   2905  -1664  -1220       O  
ATOM   1861  N   LEU A 452      29.466  28.230  21.315  1.00 95.59           N  
ANISOU 1861  N   LEU A 452    10680  13145  12496   2020  -1193   -706       N  
ATOM   1862  CA  LEU A 452      29.514  29.244  20.259  1.00 92.06           C  
ANISOU 1862  CA  LEU A 452    10102  12835  12041   1761  -1064   -691       C  
ATOM   1863  C   LEU A 452      28.976  30.605  20.740  1.00 80.93           C  
ANISOU 1863  C   LEU A 452     8807  11346  10598   1614  -1018   -536       C  
ATOM   1864  O   LEU A 452      29.552  31.659  20.439  1.00 75.28           O  
ANISOU 1864  O   LEU A 452     7961  10763   9880   1444   -982   -583       O  
ATOM   1865  CB  LEU A 452      28.744  28.768  19.019  1.00102.15           C  
ANISOU 1865  CB  LEU A 452    11373  14120  13319   1673   -938   -621       C  
ATOM   1866  CG  LEU A 452      29.245  27.549  18.232  1.00109.80           C  
ANISOU 1866  CG  LEU A 452    12201  15198  14321   1764   -949   -773       C  
ATOM   1867  CD1 LEU A 452      28.200  27.079  17.221  1.00106.09           C  
ANISOU 1867  CD1 LEU A 452    11790  14675  13842   1696   -830   -656       C  
ATOM   1868  CD2 LEU A 452      30.567  27.846  17.530  1.00113.21           C  
ANISOU 1868  CD2 LEU A 452    12360  15879  14777   1669   -946   -980       C  
ATOM   1869  N   LEU A 453      27.875  30.572  21.490  1.00 73.17           N  
ANISOU 1869  N   LEU A 453     8065  10146   9591   1681  -1020   -354       N  
ATOM   1870  CA  LEU A 453      27.304  31.782  22.087  1.00 68.60           C  
ANISOU 1870  CA  LEU A 453     7616   9467   8982   1568   -988   -202       C  
ATOM   1871  C   LEU A 453      28.282  32.489  23.034  1.00 76.02           C  
ANISOU 1871  C   LEU A 453     8503  10461   9920   1595  -1092   -302       C  
ATOM   1872  O   LEU A 453      28.357  33.722  23.066  1.00 82.53           O  
ANISOU 1872  O   LEU A 453     9302  11324  10731   1429  -1050   -259       O  
ATOM   1873  CB  LEU A 453      26.005  31.450  22.829  1.00 60.31           C  
ANISOU 1873  CB  LEU A 453     6838   8166   7912   1671   -986     -6       C  
ATOM   1874  CG  LEU A 453      24.662  31.746  22.150  1.00 66.38           C  
ANISOU 1874  CG  LEU A 453     7725   8830   8668   1528   -844    195       C  
ATOM   1875  CD1 LEU A 453      24.743  31.666  20.631  1.00 63.69           C  
ANISOU 1875  CD1 LEU A 453     7216   8643   8341   1372   -735    151       C  
ATOM   1876  CD2 LEU A 453      23.608  30.779  22.673  1.00 67.66           C  
ANISOU 1876  CD2 LEU A 453     8105   8776   8826   1698   -862    321       C  
ATOM   1877  N   GLN A 454      29.032  31.704  23.801  1.00 73.13           N  
ANISOU 1877  N   GLN A 454     8119  10098   9570   1805  -1232   -435       N  
ATOM   1878  CA  GLN A 454      30.016  32.260  24.725  1.00 79.15           C  
ANISOU 1878  CA  GLN A 454     8827  10912  10333   1851  -1345   -543       C  
ATOM   1879  C   GLN A 454      31.164  32.987  24.005  1.00 80.21           C  
ANISOU 1879  C   GLN A 454     8702  11284  10491   1693  -1322   -701       C  
ATOM   1880  O   GLN A 454      31.670  33.999  24.495  1.00 80.66           O  
ANISOU 1880  O   GLN A 454     8721  11384  10541   1617  -1353   -726       O  
ATOM   1881  CB  GLN A 454      30.545  31.170  25.663  1.00 88.08           C  
ANISOU 1881  CB  GLN A 454     9998  11990  11478   2118  -1503   -651       C  
ATOM   1882  CG  GLN A 454      29.519  30.708  26.697  1.00 97.68           C  
ANISOU 1882  CG  GLN A 454    11490  12961  12664   2274  -1546   -493       C  
ATOM   1883  CD  GLN A 454      29.950  29.457  27.449  1.00106.61           C  
ANISOU 1883  CD  GLN A 454    12661  14036  13808   2539  -1691   -594       C  
ATOM   1884  NE2 GLN A 454      29.036  28.901  28.239  1.00107.55           N  
ANISOU 1884  NE2 GLN A 454    13016  13945  13903   2681  -1721   -460       N  
ATOM   1885  OE1 GLN A 454      31.086  28.993  27.318  1.00109.49           O  
ANISOU 1885  OE1 GLN A 454    12848  14545  14207   2614  -1774   -790       O  
ATOM   1886  N   VAL A 455      31.574  32.481  22.846  1.00 79.89           N  
ANISOU 1886  N   VAL A 455     8481  11395  10477   1641  -1267   -810       N  
ATOM   1887  CA  VAL A 455      32.583  33.186  22.048  1.00 79.42           C  
ANISOU 1887  CA  VAL A 455     8176  11562  10438   1471  -1225   -950       C  
ATOM   1888  C   VAL A 455      32.029  34.510  21.488  1.00 69.84           C  
ANISOU 1888  C   VAL A 455     6972  10366   9199   1211  -1091   -815       C  
ATOM   1889  O   VAL A 455      32.685  35.556  21.575  1.00 61.90           O  
ANISOU 1889  O   VAL A 455     5863   9462   8195   1087  -1093   -867       O  
ATOM   1890  CB  VAL A 455      33.152  32.314  20.894  1.00 82.73           C  
ANISOU 1890  CB  VAL A 455     8399  12145  10891   1473  -1191  -1101       C  
ATOM   1891  CG1 VAL A 455      34.300  33.030  20.210  1.00 80.64           C  
ANISOU 1891  CG1 VAL A 455     7879  12113  10650   1316  -1161  -1262       C  
ATOM   1892  CG2 VAL A 455      33.625  30.964  21.413  1.00 85.46           C  
ANISOU 1892  CG2 VAL A 455     8743  12463  11266   1732  -1320  -1226       C  
ATOM   1893  N   ILE A 456      30.818  34.467  20.934  1.00 66.99           N  
ANISOU 1893  N   ILE A 456     6737   9901   8816   1132   -979   -641       N  
ATOM   1894  CA  ILE A 456      30.193  35.682  20.416  1.00 73.14           C  
ANISOU 1894  CA  ILE A 456     7542  10678   9571    891   -855   -499       C  
ATOM   1895  C   ILE A 456      30.068  36.776  21.486  1.00 76.85           C  
ANISOU 1895  C   ILE A 456     8125  11054  10021    858   -895   -412       C  
ATOM   1896  O   ILE A 456      30.329  37.947  21.199  1.00 79.28           O  
ANISOU 1896  O   ILE A 456     8349  11450  10323    666   -841   -403       O  
ATOM   1897  CB  ILE A 456      28.822  35.401  19.774  1.00 79.35           C  
ANISOU 1897  CB  ILE A 456     8471  11339  10339    832   -740   -313       C  
ATOM   1898  CG1 ILE A 456      28.947  34.305  18.716  1.00 86.17           C  
ANISOU 1898  CG1 ILE A 456     9224  12295  11222    867   -702   -402       C  
ATOM   1899  CG2 ILE A 456      28.279  36.657  19.121  1.00 83.82           C  
ANISOU 1899  CG2 ILE A 456     9038  11925  10886    572   -611   -184       C  
ATOM   1900  CD1 ILE A 456      29.984  34.602  17.660  1.00 89.73           C  
ANISOU 1900  CD1 ILE A 456     9414  12991  11689    723   -654   -566       C  
ATOM   1901  N   LYS A 457      29.680  36.388  22.706  1.00 76.52           N  
ANISOU 1901  N   LYS A 457     8272  10836   9968   1043   -991   -349       N  
ATOM   1902  CA  LYS A 457      29.620  37.301  23.858  1.00 80.20           C  
ANISOU 1902  CA  LYS A 457     8854  11205  10414   1046  -1048   -281       C  
ATOM   1903  C   LYS A 457      30.862  38.199  23.969  1.00 75.99           C  
ANISOU 1903  C   LYS A 457     8135  10843   9895    957  -1093   -429       C  
ATOM   1904  O   LYS A 457      30.753  39.416  24.092  1.00 73.80           O  
ANISOU 1904  O   LYS A 457     7869  10567   9603    799  -1051   -358       O  
ATOM   1905  CB  LYS A 457      29.500  36.513  25.172  1.00 92.41           C  
ANISOU 1905  CB  LYS A 457    10570  12591  11952   1300  -1180   -275       C  
ATOM   1906  CG  LYS A 457      28.103  36.110  25.621  1.00 99.63           C  
ANISOU 1906  CG  LYS A 457    11744  13271  12841   1379  -1149    -74       C  
ATOM   1907  CD  LYS A 457      28.056  35.996  27.159  1.00108.08           C  
ANISOU 1907  CD  LYS A 457    12990  14184  13890   1564  -1275    -46       C  
ATOM   1908  CE  LYS A 457      27.123  34.887  27.657  1.00108.47           C  
ANISOU 1908  CE  LYS A 457    13249  14037  13928   1752  -1300     58       C  
ATOM   1909  NZ  LYS A 457      27.669  33.518  27.408  1.00108.46           N1+
ANISOU 1909  NZ  LYS A 457    13163  14095  13952   1925  -1370    -84       N1+
ATOM   1910  N   LYS A 458      32.039  37.580  23.930  1.00 73.47           N  
ANISOU 1910  N   LYS A 458     7644  10664   9606   1061  -1181   -636       N  
ATOM   1911  CA  LYS A 458      33.302  38.288  24.127  1.00 74.49           C  
ANISOU 1911  CA  LYS A 458     7592  10953   9756   1008  -1243   -796       C  
ATOM   1912  C   LYS A 458      33.840  39.009  22.875  1.00 77.30           C  
ANISOU 1912  C   LYS A 458     7725  11516  10128    773  -1134   -867       C  
ATOM   1913  O   LYS A 458      34.549  40.009  22.984  1.00 71.34           O  
ANISOU 1913  O   LYS A 458     6861  10864   9381    657  -1144   -930       O  
ATOM   1914  CB  LYS A 458      34.354  37.328  24.692  1.00 76.87           C  
ANISOU 1914  CB  LYS A 458     7808  11312  10089   1227  -1393   -991       C  
ATOM   1915  CG  LYS A 458      33.897  36.608  25.959  1.00 75.82           C  
ANISOU 1915  CG  LYS A 458     7892  10979   9938   1463  -1508   -930       C  
ATOM   1916  CD  LYS A 458      34.893  35.546  26.383  1.00 88.07           C  
ANISOU 1916  CD  LYS A 458     9353  12588  11522   1679  -1651  -1122       C  
ATOM   1917  CE  LYS A 458      34.400  34.757  27.595  1.00 96.57           C  
ANISOU 1917  CE  LYS A 458    10653  13463  12578   1916  -1764  -1056       C  
ATOM   1918  NZ  LYS A 458      35.389  33.725  28.047  1.00 99.80           N1+
ANISOU 1918  NZ  LYS A 458    10976  13922  13020   2132  -1913  -1244       N1+
ATOM   1919  N   THR A 459      33.520  38.516  21.687  1.00 87.04           N  
ANISOU 1919  N   THR A 459     8893  12812  11366    699  -1031   -859       N  
ATOM   1920  CA  THR A 459      34.010  39.195  20.493  1.00 62.00           C  
ATOM   1921  C   THR A 459      33.091  40.353  20.095  1.00 64.56           C  
ATOM   1922  O   THR A 459      33.509  41.510  20.072  1.00 71.23           O  
ATOM   1923  CB  THR A 459      34.283  38.210  19.336  1.00 70.25           C  
ATOM   1924  CG2 THR A 459      35.446  37.304  19.707  1.00 76.45           C  
ATOM   1925  OG1 THR A 459      33.126  37.397  19.098  1.00 78.93           O  
ATOM   1926  N   GLU A 460      31.815  40.058  19.867  1.00102.26           N  
ANISOU 1926  N   GLU A 460    12623  13003  13228    591  -1388    511       N  
ATOM   1927  CA  GLU A 460      30.850  41.081  19.465  1.00 90.05           C  
ANISOU 1927  CA  GLU A 460    10985  11314  11914    625  -1143    433       C  
ATOM   1928  C   GLU A 460      30.155  41.759  20.658  1.00 82.83           C  
ANISOU 1928  C   GLU A 460    10192  10360  10921    459   -992    191       C  
ATOM   1929  O   GLU A 460      28.977  41.497  20.911  1.00 81.59           O  
ANISOU 1929  O   GLU A 460    10118  10200  10684    450   -854    150       O  
ATOM   1930  CB  GLU A 460      29.785  40.445  18.565  1.00 90.61           C  
ANISOU 1930  CB  GLU A 460    11020  11379  12029    776  -1044    581       C  
ATOM   1931  CG  GLU A 460      30.320  39.412  17.580  1.00 86.66           C  
ANISOU 1931  CG  GLU A 460    10454  10957  11516    928  -1211    825       C  
ATOM   1932  CD  GLU A 460      31.057  40.045  16.426  1.00 87.31           C  
ANISOU 1932  CD  GLU A 460    10331  10959  11885   1050  -1235    934       C  
ATOM   1933  OE1 GLU A 460      32.107  39.504  16.025  1.00 87.82           O  
ANISOU 1933  OE1 GLU A 460    10353  11092  11922   1104  -1432   1070       O  
ATOM   1934  OE2 GLU A 460      30.581  41.083  15.916  1.00 90.61           O1-
ANISOU 1934  OE2 GLU A 460    10630  11243  12553   1092  -1057    883       O1-
ATOM   1935  N   THR A 461      30.857  42.632  21.385  1.00 82.73           N  
ANISOU 1935  N   THR A 461    10188  10312  10932    330  -1015     31       N  
ATOM   1936  CA  THR A 461      30.252  43.271  22.574  1.00 81.45           C  
ANISOU 1936  CA  THR A 461    10147  10115  10683    165   -881   -204       C  
ATOM   1937  C   THR A 461      29.265  44.381  22.230  1.00 70.53           C  
ANISOU 1937  C   THR A 461     8674   8584   9540    189   -625   -299       C  
ATOM   1938  O   THR A 461      28.648  44.980  23.115  1.00 60.11           O  
ANISOU 1938  O   THR A 461     7440   7221   8177     65   -489   -492       O  
ATOM   1939  CB  THR A 461      31.295  43.832  23.563  1.00 81.68           C  
ANISOU 1939  CB  THR A 461    10230  10161  10643      6   -987   -358       C  
ATOM   1940  CG2 THR A 461      31.839  42.721  24.448  1.00 81.92           C  
ANISOU 1940  CG2 THR A 461    10430  10347  10347    -81  -1188   -345       C  
ATOM   1941  OG1 THR A 461      32.367  44.452  22.839  1.00 81.54           O  
ANISOU 1941  OG1 THR A 461    10048  10089  10843     67  -1068   -294       O  
ATOM   1942  N   ASP A 462      29.127  44.660  20.936  1.00 63.06           N  
ANISOU 1942  N   ASP A 462     7554   7558   8849    350   -560   -163       N  
ATOM   1943  CA  ASP A 462      28.154  45.629  20.457  1.00 67.11           C  
ANISOU 1943  CA  ASP A 462     7969   7930   9601    396   -319   -226       C  
ATOM   1944  C   ASP A 462      26.836  44.912  20.251  1.00 68.18           C  
ANISOU 1944  C   ASP A 462     8166   8084   9655    461   -201   -168       C  
ATOM   1945  O   ASP A 462      25.809  45.533  19.982  1.00 68.00           O  
ANISOU 1945  O   ASP A 462     8096   7959   9781    491     10   -225       O  
ATOM   1946  CB  ASP A 462      28.609  46.189  19.113  1.00 77.61           C  
ANISOU 1946  CB  ASP A 462     9081   9169  11237    547   -309    -94       C  
ATOM   1947  CG  ASP A 462      28.649  45.125  18.032  1.00 77.02           C  
ANISOU 1947  CG  ASP A 462     8947   9157  11161    720   -407    153       C  
ATOM   1948  OD1 ASP A 462      29.567  44.279  18.075  1.00 71.50           O  
ANISOU 1948  OD1 ASP A 462     8284   8569  10314    727   -622    259       O  
ATOM   1949  OD2 ASP A 462      27.758  45.124  17.154  1.00 83.95           O1-
ANISOU 1949  OD2 ASP A 462     9744   9974  12181    846   -270    240       O1-
ATOM   1950  N   MET A 463      26.874  43.590  20.356  1.00 76.32           N  
ANISOU 1950  N   MET A 463     9299   9246  10453    487   -340    -49       N  
ATOM   1951  CA  MET A 463      25.735  42.782  19.960  1.00 84.60           C  
ANISOU 1951  CA  MET A 463    10386  10319  11438    578   -254     48       C  
ATOM   1952  C   MET A 463      25.015  42.242  21.172  1.00 86.68           C  
ANISOU 1952  C   MET A 463    10856  10657  11422    447   -220    -76       C  
ATOM   1953  O   MET A 463      25.564  42.204  22.272  1.00 78.31           O  
ANISOU 1953  O   MET A 463     9919   9660  10176    298   -315   -197       O  
ATOM   1954  CB  MET A 463      26.168  41.641  19.041  1.00 86.25           C  
ANISOU 1954  CB  MET A 463    10548  10616  11607    727   -419    293       C  
ATOM   1955  CG  MET A 463      25.259  41.446  17.852  1.00 84.76           C  
ANISOU 1955  CG  MET A 463    10252  10371  11581    900   -296    437       C  
ATOM   1956  SD  MET A 463      25.731  40.001  16.899  1.00138.19           S  
ANISOU 1956  SD  MET A 463    16988  17255  18264   1062   -496    717       S  
ATOM   1957  CE  MET A 463      25.404  38.708  18.091  1.00 57.97           C  
ANISOU 1957  CE  MET A 463     7069   7251   7706    950   -593    682       C  
ATOM   1958  N   SER A 464      23.785  41.800  20.949  1.00 97.31           N  
ANISOU 1958  N   SER A 464    12239  11996  12739    506    -87    -40       N  
ATOM   1959  CA  SER A 464      22.871  41.500  22.037  1.00102.28           C  
ANISOU 1959  CA  SER A 464    13048  12664  13149    386      2   -177       C  
ATOM   1960  C   SER A 464      22.031  40.257  21.774  1.00 97.87           C  
ANISOU 1960  C   SER A 464    12564  12185  12437    469      0    -45       C  
ATOM   1961  O   SER A 464      21.608  40.004  20.643  1.00105.94           O  
ANISOU 1961  O   SER A 464    13475  13174  13604    629     47    112       O  
ATOM   1962  CB  SER A 464      21.948  42.698  22.238  1.00106.03           C  
ANISOU 1962  CB  SER A 464    13493  13004  13792    336    250   -350       C  
ATOM   1963  OG  SER A 464      21.729  43.364  21.002  1.00 99.24           O  
ANISOU 1963  OG  SER A 464    12441  12026  13241    479    361   -265       O  
ATOM   1964  N   LEU A 465      21.796  39.480  22.824  1.00 85.27           N  
ANISOU 1964  N   LEU A 465    11157  10695  10548    360    -54   -109       N  
ATOM   1965  CA  LEU A 465      20.831  38.395  22.747  1.00 75.59           C  
ANISOU 1965  CA  LEU A 465    10020   9534   9166    416    -24    -19       C  
ATOM   1966  C   LEU A 465      19.461  38.908  23.184  1.00 71.65           C  
ANISOU 1966  C   LEU A 465     9578   8957   8690    362    219   -168       C  
ATOM   1967  O   LEU A 465      19.347  39.798  24.034  1.00 81.85           O  
ANISOU 1967  O   LEU A 465    10918  10194   9988    226    316   -368       O  
ATOM   1968  CB  LEU A 465      21.274  37.191  23.585  1.00 74.55           C  
ANISOU 1968  CB  LEU A 465    10060   9562   8701    338   -215      8       C  
ATOM   1969  CG  LEU A 465      21.582  35.899  22.817  1.00 74.41           C  
ANISOU 1969  CG  LEU A 465    10026   9648   8600    472   -381    244       C  
ATOM   1970  CD1 LEU A 465      22.442  36.165  21.575  1.00 72.21           C  
ANISOU 1970  CD1 LEU A 465     9552   9326   8557    614   -465    400       C  
ATOM   1971  CD2 LEU A 465      22.257  34.865  23.713  1.00 69.29           C  
ANISOU 1971  CD2 LEU A 465     9540   9154   7636    379   -589    253       C  
ATOM   1972  N   HIS A 466      18.425  38.379  22.548  1.00 58.03           N  
ANISOU 1972  N   HIS A 466     7836   7222   6991    474    320    -65       N  
ATOM   1973  CA  HIS A 466      17.058  38.770  22.833  1.00 59.88           C  
ANISOU 1973  CA  HIS A 466     8116   7383   7255    444    552   -182       C  
ATOM   1974  C   HIS A 466      16.793  38.310  24.257  1.00 65.93           C  
ANISOU 1974  C   HIS A 466     9096   8236   7718    277    532   -324       C  
ATOM   1975  O   HIS A 466      17.230  37.227  24.642  1.00 65.10           O  
ANISOU 1975  O   HIS A 466     9100   8263   7374    255    359   -251       O  
ATOM   1976  CB  HIS A 466      16.123  38.076  21.846  1.00 63.30           C  
ANISOU 1976  CB  HIS A 466     8498   7810   7745    606    624    -15       C  
ATOM   1977  CG  HIS A 466      14.690  38.482  21.964  1.00 68.35           C  
ANISOU 1977  CG  HIS A 466     9161   8365   8445    598    868   -115       C  
ATOM   1978  CD2 HIS A 466      13.877  39.137  21.102  1.00 70.68           C  
ANISOU 1978  CD2 HIS A 466     9327   8536   8992    701   1056    -96       C  
ATOM   1979  ND1 HIS A 466      13.913  38.167  23.058  1.00 70.81           N  
ANISOU 1979  ND1 HIS A 466     9649   8719   8537    476    940   -246       N  
ATOM   1980  CE1 HIS A 466      12.690  38.631  22.877  1.00 66.05           C  
ANISOU 1980  CE1 HIS A 466     9023   8021   8051    501   1162   -307       C  
ATOM   1981  NE2 HIS A 466      12.641  39.222  21.697  1.00 71.49           N  
ANISOU 1981  NE2 HIS A 466     9528   8608   9026    637   1236   -218       N  
ATOM   1982  N   PRO A 467      16.111  39.141  25.050  1.00 67.16           N  
ANISOU 1982  N   PRO A 467     9312   8320   7884    158    706   -529       N  
ATOM   1983  CA  PRO A 467      15.873  38.861  26.472  1.00 74.96           C  
ANISOU 1983  CA  PRO A 467    10503   9381   8598    -14    701   -689       C  
ATOM   1984  C   PRO A 467      15.295  37.467  26.735  1.00 73.65           C  
ANISOU 1984  C   PRO A 467    10477   9334   8171      3    645   -599       C  
ATOM   1985  O   PRO A 467      15.740  36.781  27.664  1.00 71.48           O  
ANISOU 1985  O   PRO A 467    10353   9174   7630   -102    505   -634       O  
ATOM   1986  CB  PRO A 467      14.875  39.951  26.873  1.00 74.75           C  
ANISOU 1986  CB  PRO A 467    10480   9232   8691    -86    950   -879       C  
ATOM   1987  CG  PRO A 467      15.237  41.102  25.984  1.00 74.24           C  
ANISOU 1987  CG  PRO A 467    10217   9038   8952    -11   1018   -871       C  
ATOM   1988  CD  PRO A 467      15.621  40.475  24.659  1.00 72.44           C  
ANISOU 1988  CD  PRO A 467     9856   8832   8836    174    912   -628       C  
ATOM   1989  N   LEU A 468      14.332  37.050  25.914  1.00 68.22           N  
ANISOU 1989  N   LEU A 468     9739   8619   7561    135    748   -482       N  
ATOM   1990  CA  LEU A 468      13.733  35.732  26.063  1.00 64.26           C  
ANISOU 1990  CA  LEU A 468     9359   8224   6832    164    703   -386       C  
ATOM   1991  C   LEU A 468      14.822  34.678  25.937  1.00 71.42           C  
ANISOU 1991  C   LEU A 468    10292   9264   7580    198    442   -231       C  
ATOM   1992  O   LEU A 468      14.914  33.760  26.753  1.00 76.36           O  
ANISOU 1992  O   LEU A 468    11078  10009   7926    119    332   -238       O  
ATOM   1993  CB  LEU A 468      12.631  35.505  25.029  1.00 64.16           C  
ANISOU 1993  CB  LEU A 468     9259   8152   6965    320    846   -266       C  
ATOM   1994  CG  LEU A 468      11.750  34.271  25.260  1.00 65.30           C  
ANISOU 1994  CG  LEU A 468     9535   8387   6887    340    849   -198       C  
ATOM   1995  CD1 LEU A 468      11.161  34.312  26.652  1.00 59.74           C  
ANISOU 1995  CD1 LEU A 468     9018   7711   5970    167    930   -394       C  
ATOM   1996  CD2 LEU A 468      10.643  34.178  24.223  1.00 69.28           C  
ANISOU 1996  CD2 LEU A 468     9944   8820   7560    492   1005    -92       C  
ATOM   1997  N   LEU A 469      15.675  34.843  24.930  1.00 65.00           N  
ANISOU 1997  N   LEU A 469     9321   8428   6949    311    343    -95       N  
ATOM   1998  CA  LEU A 469      16.800  33.940  24.717  1.00 57.90           C  
ANISOU 1998  CA  LEU A 469     8425   7645   5929    351     93     56       C  
ATOM   1999  C   LEU A 469      17.827  34.017  25.852  1.00 60.99           C  
ANISOU 1999  C   LEU A 469     8927   8108   6137    188    -56    -64       C  
ATOM   2000  O   LEU A 469      18.420  33.001  26.240  1.00 62.55           O  
ANISOU 2000  O   LEU A 469     9225   8436   6105    161   -245      7       O  
ATOM   2001  CB  LEU A 469      17.457  34.224  23.367  1.00 58.03           C  
ANISOU 2001  CB  LEU A 469     8239   7607   6204    509     38    218       C  
ATOM   2002  CG  LEU A 469      16.956  33.460  22.126  1.00 58.53           C  
ANISOU 2002  CG  LEU A 469     8210   7676   6351    700     43    435       C  
ATOM   2003  CD1 LEU A 469      15.563  32.851  22.288  1.00 45.99           C  
ANISOU 2003  CD1 LEU A 469     6718   6101   4655    717    181    433       C  
ATOM   2004  CD2 LEU A 469      17.010  34.364  20.897  1.00 58.07           C  
ANISOU 2004  CD2 LEU A 469     7940   7490   6636    832    136    502       C  
ATOM   2005  N   GLN A 470      18.020  35.218  26.393  1.00 62.30           N  
ANISOU 2005  N   GLN A 470     9076   8190   6404     79     31   -247       N  
ATOM   2006  CA  GLN A 470      18.894  35.412  27.546  1.00 70.12           C  
ANISOU 2006  CA  GLN A 470    10176   9237   7229    -87    -86   -387       C  
ATOM   2007  C   GLN A 470      18.470  34.526  28.709  1.00 69.77           C  
ANISOU 2007  C   GLN A 470    10348   9305   6857   -204   -122   -457       C  
ATOM   2008  O   GLN A 470      19.293  33.794  29.256  1.00 71.17           O  
ANISOU 2008  O   GLN A 470    10622   9601   6821   -263   -319   -427       O  
ATOM   2009  CB  GLN A 470      18.888  36.874  27.994  1.00 74.87           C  
ANISOU 2009  CB  GLN A 470    10737   9720   7992   -189     56   -591       C  
ATOM   2010  CG  GLN A 470      19.416  37.837  26.968  1.00 79.87           C  
ANISOU 2010  CG  GLN A 470    11163  10241   8943    -94     84   -543       C  
ATOM   2011  CD  GLN A 470      20.388  38.820  27.562  1.00 78.69           C  
ANISOU 2011  CD  GLN A 470    10996  10055   8846   -213     36   -689       C  
ATOM   2012  NE2 GLN A 470      20.548  39.961  26.909  1.00 77.16           N  
ANISOU 2012  NE2 GLN A 470    10640   9736   8943   -166    132   -716       N  
ATOM   2013  OE1 GLN A 470      20.991  38.557  28.602  1.00 82.21           O  
ANISOU 2013  OE1 GLN A 470    11574  10586   9075   -346    -88   -777       O  
ATOM   2014  N   GLU A 471      17.187  34.609  29.071  1.00 69.85           N  
ANISOU 2014  N   GLU A 471    10431   9276   6833   -236     69   -548       N  
ATOM   2015  CA  GLU A 471      16.641  33.874  30.208  1.00 75.20           C  
ANISOU 2015  CA  GLU A 471    11314  10046   7211   -352     67   -633       C  
ATOM   2016  C   GLU A 471      16.719  32.369  29.976  1.00 69.93           C  
ANISOU 2016  C   GLU A 471    10715   9512   6342   -277    -91   -449       C  
ATOM   2017  O   GLU A 471      16.934  31.583  30.902  1.00 78.95           O  
ANISOU 2017  O   GLU A 471    12021  10771   7206   -375   -207   -479       O  
ATOM   2018  CB  GLU A 471      15.198  34.318  30.480  1.00 90.53           C  
ANISOU 2018  CB  GLU A 471    13298  11905   9194   -381    319   -755       C  
ATOM   2019  CG  GLU A 471      14.459  33.512  31.551  1.00105.86           C  
ANISOU 2019  CG  GLU A 471    15448  13936  10839   -483    340   -829       C  
ATOM   2020  CD  GLU A 471      15.155  33.517  32.913  1.00115.60           C  
ANISOU 2020  CD  GLU A 471    16836  15247  11840   -667    229   -981       C  
ATOM   2021  OE1 GLU A 471      15.845  34.510  33.237  1.00120.70           O  
ANISOU 2021  OE1 GLU A 471    17440  15838  12582   -748    223  -1103       O  
ATOM   2022  OE2 GLU A 471      15.009  32.522  33.661  1.00113.71           O1-
ANISOU 2022  OE2 GLU A 471    16762  15124  11321   -730    148   -977       O1-
ATOM   2023  N   ILE A 472      16.569  31.971  28.725  1.00 61.47           N  
ANISOU 2023  N   ILE A 472     9515   8424   5416   -102    -99   -256       N  
ATOM   2024  CA  ILE A 472      16.668  30.561  28.385  1.00 81.03           C  
ANISOU 2024  CA  ILE A 472    12039  11023   7725    -17   -251    -68       C  
ATOM   2025  C   ILE A 472      18.098  30.026  28.533  1.00 98.81           C  
ANISOU 2025  C   ILE A 472    14308  13380   9853    -39   -512     10       C  
ATOM   2026  O   ILE A 472      18.294  28.845  28.820  1.00109.57           O  
ANISOU 2026  O   ILE A 472    15779  14871  10981    -43   -660    100       O  
ATOM   2027  CB  ILE A 472      16.113  30.287  26.976  1.00 75.69           C  
ANISOU 2027  CB  ILE A 472    11218  10299   7243    181   -187    120       C  
ATOM   2028  CG1 ILE A 472      14.625  30.620  26.944  1.00 71.06           C  
ANISOU 2028  CG1 ILE A 472    10643   9626   6731    195     61     46       C  
ATOM   2029  CG2 ILE A 472      16.281  28.845  26.611  1.00 79.22           C  
ANISOU 2029  CG2 ILE A 472    11708  10871   7521    270   -352    316       C  
ATOM   2030  CD1 ILE A 472      14.086  30.846  25.564  1.00 60.62           C  
ANISOU 2030  CD1 ILE A 472     9147   8211   5677    374    171    180       C  
ATOM   2031  N   TYR A 473      19.101  30.884  28.363  1.00100.59           N  
ANISOU 2031  N   TYR A 473    14430  13555  10232    -57   -572    -26       N  
ATOM   2032  CA  TYR A 473      20.488  30.425  28.524  1.00 95.33           C  
ANISOU 2032  CA  TYR A 473    13779  12986   9454    -83   -820     41       C  
ATOM   2033  C   TYR A 473      21.085  30.642  29.923  1.00 98.24           C  
ANISOU 2033  C   TYR A 473    14294  13409   9622   -277   -897   -139       C  
ATOM   2034  O   TYR A 473      22.109  30.048  30.261  1.00 98.73           O  
ANISOU 2034  O   TYR A 473    14412  13575   9527   -316  -1109    -92       O  
ATOM   2035  CB  TYR A 473      21.408  30.987  27.432  1.00 86.58           C  
ANISOU 2035  CB  TYR A 473    12473  11817   8608     28   -888    148       C  
ATOM   2036  CG  TYR A 473      21.197  30.328  26.083  1.00 84.22           C  
ANISOU 2036  CG  TYR A 473    12053  11521   8427    225   -911    378       C  
ATOM   2037  CD1 TYR A 473      21.636  29.029  25.846  1.00 86.33           C  
ANISOU 2037  CD1 TYR A 473    12363  11915   8523    289  -1102    552       C  
ATOM   2038  CD2 TYR A 473      20.549  30.996  25.048  1.00 73.27           C  
ANISOU 2038  CD2 TYR A 473    10509  10010   7319    347   -742    422       C  
ATOM   2039  CE1 TYR A 473      21.437  28.418  24.616  1.00 76.21           C  
ANISOU 2039  CE1 TYR A 473    10973  10637   7347    469  -1123    761       C  
ATOM   2040  CE2 TYR A 473      20.349  30.391  23.822  1.00 72.88           C  
ANISOU 2040  CE2 TYR A 473    10351   9963   7375    527   -763    631       C  
ATOM   2041  CZ  TYR A 473      20.805  29.108  23.609  1.00 74.17           C  
ANISOU 2041  CZ  TYR A 473    10560  10254   7367    587   -954    800       C  
ATOM   2042  OH  TYR A 473      20.600  28.486  22.398  1.00 73.06           O  
ANISOU 2042  OH  TYR A 473    10314  10118   7326    766   -977   1008       O  
ATOM   2043  N   LYS A 474      20.444  31.476  30.739  1.00 97.69           N  
ANISOU 2043  N   LYS A 474    14290  13271   9556   -398   -729   -345       N  
ATOM   2044  CA  LYS A 474      20.869  31.634  32.128  1.00100.81           C  
ANISOU 2044  CA  LYS A 474    14841  13720   9743   -586   -787   -524       C  
ATOM   2045  C   LYS A 474      20.809  30.275  32.821  1.00107.54           C  
ANISOU 2045  C   LYS A 474    15872  14722  10265   -632   -919   -474       C  
ATOM   2046  O   LYS A 474      19.724  29.762  33.091  1.00 98.13           O  
ANISOU 2046  O   LYS A 474    14777  13551   8957   -636   -813   -487       O  
ATOM   2047  CB  LYS A 474      19.984  32.647  32.860  1.00 95.91           C  
ANISOU 2047  CB  LYS A 474    14269  13002   9169   -698   -564   -745       C  
ATOM   2048  CG  LYS A 474      20.761  33.678  33.654  1.00102.42           C  
ANISOU 2048  CG  LYS A 474    15106  13788  10020   -841   -584   -928       C  
ATOM   2049  CD  LYS A 474      21.748  33.004  34.600  1.00110.04           C  
ANISOU 2049  CD  LYS A 474    16211  14886  10713   -954   -804   -951       C  
ATOM   2050  CE  LYS A 474      22.797  33.974  35.122  1.00113.38           C  
ANISOU 2050  CE  LYS A 474    16608  15273  11196  -1063   -868  -1086       C  
ATOM   2051  NZ  LYS A 474      23.843  33.281  35.936  1.00115.85           N1+
ANISOU 2051  NZ  LYS A 474    17045  15718  11256  -1159  -1099  -1089       N1+
ATOM   2052  N   ASP A 475      21.981  29.689  33.069  1.00128.40           N  
ANISOU 2052  N   ASP A 475    18554  17469  12764   -662  -1151   -412       N  
ATOM   2053  CA  ASP A 475      22.095  28.372  33.701  1.00 95.29           C  
ATOM   2054  C   ASP A 475      21.399  27.269  32.887  1.00101.68           C  
ATOM   2055  O   ASP A 475      21.736  26.083  32.982  1.00100.05           O  
ATOM   2056  CB  ASP A 475      21.554  28.426  35.137  1.00103.99           C  
ATOM   2057  CG  ASP A 475      21.884  29.744  35.836  1.00108.12           C  
ATOM   2058  OD1 ASP A 475      23.065  30.157  35.813  1.00111.92           O  
ATOM   2059  OD2 ASP A 475      20.960  30.379  36.392  1.00105.40           O1-
TER   
HETATM 2060  O1  SO4 A 502      11.508  26.912  12.439  1.00125.37           O  
HETATM 2061  O2  SO4 A 502      11.617  24.528  12.631  1.00134.92           O  
HETATM 2062  O3  SO4 A 502      13.047  25.895  13.950  1.00130.44           O1-
HETATM 2063  O4  SO4 A 502      10.707  25.792  14.409  1.00126.62           O  
HETATM 2064  S   SO4 A 502      11.718  25.789  13.356  1.00129.06           S  
ATOM   2065  N   GLU B 207       8.774 -17.050  17.813  1.00 82.68           N  
ANISOU 2065  N   GLU B 207    11436   9783  10197   -360    816   -642       N  
ATOM   2066  CA  GLU B 207       9.725 -15.946  17.933  1.00 91.28           C  
ANISOU 2066  CA  GLU B 207    12515  10889  11278   -247    823   -677       C  
ATOM   2067  C   GLU B 207       9.836 -15.414  19.359  1.00 94.04           C  
ANISOU 2067  C   GLU B 207    12836  11324  11569   -204    780   -574       C  
ATOM   2068  O   GLU B 207      10.929 -15.060  19.817  1.00 97.02           O  
ANISOU 2068  O   GLU B 207    13216  11649  11999   -124    764   -563       O  
ATOM   2069  CB  GLU B 207       9.367 -14.797  16.984  1.00 98.80           C  
ANISOU 2069  CB  GLU B 207    13454  11950  12134   -212    868   -778       C  
ATOM   2070  CG  GLU B 207      10.172 -13.526  17.248  1.00106.59           C  
ANISOU 2070  CG  GLU B 207    14424  12986  13088    -98    871   -802       C  
ATOM   2071  CD  GLU B 207      10.113 -12.531  16.107  1.00112.14           C  
ANISOU 2071  CD  GLU B 207    15121  13749  13737    -56    920   -917       C  
ATOM   2072  OE1 GLU B 207      11.087 -11.763  15.940  1.00111.52           O  
ANISOU 2072  OE1 GLU B 207    15042  13644  13686     37    931   -965       O  
ATOM   2073  OE2 GLU B 207       9.094 -12.514  15.382  1.00113.98           O1-
ANISOU 2073  OE2 GLU B 207    15349  14058  13900   -115    949   -958       O1-
ATOM   2074  N   SER B 208       8.707 -15.337  20.056  1.00 89.60           N  
ANISOU 2074  N   SER B 208    12249  10899  10896   -257    761   -499       N  
ATOM   2075  CA  SER B 208       8.729 -14.870  21.436  1.00 88.44           C  
ANISOU 2075  CA  SER B 208    12075  10840  10687   -222    720   -398       C  
ATOM   2076  C   SER B 208       9.515 -15.837  22.313  1.00 87.57           C  
ANISOU 2076  C   SER B 208    11978  10602  10694   -227    676   -311       C  
ATOM   2077  O   SER B 208      10.021 -15.460  23.362  1.00 79.19           O  
ANISOU 2077  O   SER B 208    10901   9566   9620   -175    642   -244       O  
ATOM   2078  CB  SER B 208       7.318 -14.656  21.986  1.00 84.69           C  
ANISOU 2078  CB  SER B 208    11571  10538  10071   -282    710   -333       C  
ATOM   2079  OG  SER B 208       7.131 -13.297  22.356  1.00 78.63           O  
ANISOU 2079  OG  SER B 208    10775   9922   9179   -215    716   -339       O  
ATOM   2080  N   ALA B 209       9.628 -17.082  21.869  1.00 94.48           N  
ANISOU 2080  N   ALA B 209    12880  11335  11682   -290    677   -313       N  
ATOM   2081  CA  ALA B 209      10.444 -18.061  22.574  1.00 94.20           C  
ANISOU 2081  CA  ALA B 209    12859  11160  11773   -293    640   -238       C  
ATOM   2082  C   ALA B 209      11.926 -17.871  22.242  1.00 87.27           C  
ANISOU 2082  C   ALA B 209    12000  10150  11007   -205    649   -294       C  
ATOM   2083  O   ALA B 209      12.796 -18.082  23.088  1.00 88.46           O  
ANISOU 2083  O   ALA B 209    12150  10235  11226   -165    615   -227       O  
ATOM   2084  CB  ALA B 209       9.989 -19.473  22.237  1.00 94.11           C  
ANISOU 2084  CB  ALA B 209    12870  11046  11843   -394    637   -218       C  
ATOM   2085  N   ASP B 210      12.202 -17.463  21.008  1.00 80.97           N  
ANISOU 2085  N   ASP B 210    11219   9319  10226   -174    695   -415       N  
ATOM   2086  CA  ASP B 210      13.569 -17.216  20.565  1.00 80.91           C  
ANISOU 2086  CA  ASP B 210    11229   9194  10319    -89    710   -478       C  
ATOM   2087  C   ASP B 210      14.222 -16.064  21.324  1.00 73.32           C  
ANISOU 2087  C   ASP B 210    10245   8307   9307      7    691   -455       C  
ATOM   2088  O   ASP B 210      15.400 -16.136  21.686  1.00 77.22           O  
ANISOU 2088  O   ASP B 210    10746   8702   9894     68    674   -435       O  
ATOM   2089  CB  ASP B 210      13.605 -16.932  19.062  1.00 92.75           C  
ANISOU 2089  CB  ASP B 210    12747  10663  11830    -78    765   -613       C  
ATOM   2090  CG  ASP B 210      14.117 -18.111  18.261  1.00107.62           C  
ANISOU 2090  CG  ASP B 210    14669  12362  13859   -112    782   -657       C  
ATOM   2091  OD1 ASP B 210      14.769 -18.994  18.862  1.00117.16           O  
ANISOU 2091  OD1 ASP B 210    15890  13448  15178   -117    753   -589       O  
ATOM   2092  OD2 ASP B 210      13.877 -18.153  17.034  1.00108.17           O1-
ANISOU 2092  OD2 ASP B 210    14756  12409  13935   -133    826   -758       O1-
ATOM   2093  N   LEU B 211      13.458 -15.002  21.558  1.00 60.82           N  
ANISOU 2093  N   LEU B 211     8634   6899   7577     21    695   -457       N  
ATOM   2094  CA  LEU B 211      13.964 -13.848  22.301  1.00 61.38           C  
ANISOU 2094  CA  LEU B 211     8683   7054   7585    108    678   -436       C  
ATOM   2095  C   LEU B 211      14.315 -14.203  23.740  1.00 67.17           C  
ANISOU 2095  C   LEU B 211     9404   7778   8339    113    622   -311       C  
ATOM   2096  O   LEU B 211      15.128 -13.533  24.368  1.00 68.43           O  
ANISOU 2096  O   LEU B 211     9554   7947   8498    189    602   -290       O  
ATOM   2097  CB  LEU B 211      12.949 -12.702  22.297  1.00 58.77           C  
ANISOU 2097  CB  LEU B 211     8325   6917   7088    114    694   -457       C  
ATOM   2098  CG  LEU B 211      12.701 -12.035  20.940  1.00 56.33           C  
ANISOU 2098  CG  LEU B 211     8020   6641   6742    131    749   -582       C  
ATOM   2099  CD1 LEU B 211      11.586 -11.017  21.037  1.00 45.33           C  
ANISOU 2099  CD1 LEU B 211     6598   5443   5185    126    762   -588       C  
ATOM   2100  CD2 LEU B 211      13.981 -11.381  20.419  1.00 63.30           C  
ANISOU 2100  CD2 LEU B 211     8912   7447   7692    228    766   -659       C  
ATOM   2101  N   ARG B 212      13.678 -15.239  24.272  1.00 69.17           N  
ANISOU 2101  N   ARG B 212     9657   8016   8606     30    597   -227       N  
ATOM   2102  CA  ARG B 212      13.964 -15.666  25.634  1.00 66.35           C  
ANISOU 2102  CA  ARG B 212     9288   7650   8272     27    544   -103       C  
ATOM   2103  C   ARG B 212      15.167 -16.590  25.644  1.00 60.88           C  
ANISOU 2103  C   ARG B 212     8618   6766   7748     42    530    -85       C  
ATOM   2104  O   ARG B 212      15.953 -16.583  26.585  1.00 67.95           O  
ANISOU 2104  O   ARG B 212     9506   7631   8682     85    493    -14       O  
ATOM   2105  CB  ARG B 212      12.736 -16.320  26.262  1.00 71.78           C  
ANISOU 2105  CB  ARG B 212     9961   8416   8895    -67    522    -14       C  
ATOM   2106  CG  ARG B 212      11.589 -15.354  26.371  1.00 75.83           C  
ANISOU 2106  CG  ARG B 212    10448   9125   9240    -76    533    -21       C  
ATOM   2107  CD  ARG B 212      11.155 -15.136  27.810  1.00 87.44           C  
ANISOU 2107  CD  ARG B 212    11888  10714  10620    -81    488     97       C  
ATOM   2108  NE  ARG B 212      12.250 -15.055  28.778  1.00 95.66           N  
ANISOU 2108  NE  ARG B 212    12926  11704  11716    -19    449    159       N  
ATOM   2109  CZ  ARG B 212      12.925 -13.947  29.084  1.00 94.87           C  
ANISOU 2109  CZ  ARG B 212    12818  11653  11576     71    446    135       C  
ATOM   2110  NH1 ARG B 212      12.653 -12.793  28.482  1.00 89.51           N1+
ANISOU 2110  NH1 ARG B 212    12134  11073  10805    115    481     49       N1+
ATOM   2111  NH2 ARG B 212      13.891 -14.003  29.991  1.00 95.63           N  
ANISOU 2111  NH2 ARG B 212    12910  11697  11727    117    407    200       N  
ATOM   2112  N   ALA B 213      15.316 -17.369  24.577  1.00 63.30           N  
ANISOU 2112  N   ALA B 213     8954   6945   8153      9    561   -152       N  
ATOM   2113  CA  ALA B 213      16.544 -18.119  24.339  1.00 63.55           C  
ANISOU 2113  CA  ALA B 213     9010   6787   8348     37    560   -160       C  
ATOM   2114  C   ALA B 213      17.760 -17.182  24.370  1.00 66.49           C  
ANISOU 2114  C   ALA B 213     9379   7139   8744    147    561   -198       C  
ATOM   2115  O   ALA B 213      18.773 -17.465  25.029  1.00 54.87           O  
ANISOU 2115  O   ALA B 213     7908   5580   7360    187    531   -140       O  
ATOM   2116  CB  ALA B 213      16.472 -18.836  22.983  1.00 53.41           C  
ANISOU 2116  CB  ALA B 213     7759   5389   7146     -4    604   -254       C  
ATOM   2117  N   LEU B 214      17.644 -16.071  23.641  1.00 64.00           N  
ANISOU 2117  N   LEU B 214     9059   6907   8350    193    596   -294       N  
ATOM   2118  CA  LEU B 214      18.706 -15.073  23.543  1.00 56.55           C  
ANISOU 2118  CA  LEU B 214     8112   5957   7418    296    602   -341       C  
ATOM   2119  C   LEU B 214      18.957 -14.396  24.889  1.00 57.65           C  
ANISOU 2119  C   LEU B 214     8224   6188   7492    342    556   -253       C  
ATOM   2120  O   LEU B 214      20.108 -14.220  25.317  1.00 56.46           O  
ANISOU 2120  O   LEU B 214     8073   5969   7410    408    535   -230       O  
ATOM   2121  CB  LEU B 214      18.347 -14.022  22.486  1.00 49.81           C  
ANISOU 2121  CB  LEU B 214     7256   5189   6481    327    649   -459       C  
ATOM   2122  CG  LEU B 214      19.298 -12.827  22.363  1.00 51.02           C  
ANISOU 2122  CG  LEU B 214     7401   5360   6624    433    656   -511       C  
ATOM   2123  CD1 LEU B 214      20.703 -13.277  21.973  1.00 49.60           C  
ANISOU 2123  CD1 LEU B 214     7243   5004   6600    484    661   -538       C  
ATOM   2124  CD2 LEU B 214      18.770 -11.797  21.376  1.00 44.79           C  
ANISOU 2124  CD2 LEU B 214     6606   4672   5740    454    702   -618       C  
ATOM   2125  N   ALA B 215      17.871 -14.006  25.546  1.00 60.36           N  
ANISOU 2125  N   ALA B 215     8545   6687   7702    306    540   -204       N  
ATOM   2126  CA  ALA B 215      17.952 -13.455  26.892  1.00 59.07           C  
ANISOU 2126  CA  ALA B 215     8357   6620   7468    337    495   -113       C  
ATOM   2127  C   ALA B 215      18.736 -14.394  27.826  1.00 57.95           C  
ANISOU 2127  C   ALA B 215     8217   6367   7435    330    450     -9       C  
ATOM   2128  O   ALA B 215      19.636 -13.954  28.545  1.00 58.83           O  
ANISOU 2128  O   ALA B 215     8319   6469   7565    395    421     29       O  
ATOM   2129  CB  ALA B 215      16.558 -13.180  27.436  1.00 56.59           C  
ANISOU 2129  CB  ALA B 215     8020   6475   7006    282    487    -66       C  
ATOM   2130  N   LYS B 216      18.419 -15.687  27.776  1.00 56.56           N  
ANISOU 2130  N   LYS B 216     8053   6102   7336    254    444     35       N  
ATOM   2131  CA  LYS B 216      19.055 -16.693  28.635  1.00 65.16           C  
ANISOU 2131  CA  LYS B 216     9143   7083   8532    238    403    139       C  
ATOM   2132  C   LYS B 216      20.545 -16.924  28.308  1.00 67.56           C  
ANISOU 2132  C   LYS B 216     9464   7222   8984    302    406    111       C  
ATOM   2133  O   LYS B 216      21.384 -17.042  29.210  1.00 69.72           O  
ANISOU 2133  O   LYS B 216     9727   7453   9308    337    367    189       O  
ATOM   2134  CB  LYS B 216      18.266 -18.007  28.560  1.00 67.09           C  
ANISOU 2134  CB  LYS B 216     9396   7274   8820    136    400    185       C  
ATOM   2135  CG  LYS B 216      18.927 -19.210  29.223  1.00 72.54           C  
ANISOU 2135  CG  LYS B 216    10091   7826   9644    113    365    281       C  
ATOM   2136  CD  LYS B 216      18.926 -19.077  30.728  1.00 77.72           C  
ANISOU 2136  CD  LYS B 216    10717   8565  10247    118    311    407       C  
ATOM   2137  CE  LYS B 216      19.619 -20.246  31.398  1.00 76.49           C  
ANISOU 2137  CE  LYS B 216    10563   8274  10226     98    276    507       C  
ATOM   2138  NZ  LYS B 216      20.091 -19.844  32.755  1.00 73.74           N1+
ANISOU 2138  NZ  LYS B 216    10187   7988   9842    139    225    608       N1+
ATOM   2139  N   HIS B 217      20.855 -16.988  27.017  1.00 60.32           N  
ANISOU 2139  N   HIS B 217     8572   6216   8130    316    452      2       N  
ATOM   2140  CA  HIS B 217      22.226 -17.131  26.532  1.00 49.85           C  
ANISOU 2140  CA  HIS B 217     7263   4738   6939    381    464    -39       C  
ATOM   2141  C   HIS B 217      23.095 -15.981  27.001  1.00 48.04           C  
ANISOU 2141  C   HIS B 217     7017   4559   6676    476    447    -41       C  
ATOM   2142  O   HIS B 217      24.247 -16.169  27.368  1.00 48.65           O  
ANISOU 2142  O   HIS B 217     7095   4538   6851    525    427     -5       O  
ATOM   2143  CB  HIS B 217      22.238 -17.134  24.995  1.00 41.66           C  
ANISOU 2143  CB  HIS B 217     6252   3635   5941    384    522   -170       C  
ATOM   2144  CG  HIS B 217      23.608 -16.995  24.395  1.00 43.47           C  
ANISOU 2144  CG  HIS B 217     6496   3735   6284    463    540   -229       C  
ATOM   2145  CD2 HIS B 217      24.268 -15.908  23.924  1.00 37.36           C  
ANISOU 2145  CD2 HIS B 217     5718   2987   5490    547    559   -305       C  
ATOM   2146  ND1 HIS B 217      24.459 -18.067  24.217  1.00 46.74           N  
ANISOU 2146  ND1 HIS B 217     6931   3972   6857    461    540   -211       N  
ATOM   2147  CE1 HIS B 217      25.585 -17.649  23.658  1.00 41.57           C  
ANISOU 2147  CE1 HIS B 217     6284   3238   6272    540    559   -273       C  
ATOM   2148  NE2 HIS B 217      25.496 -16.343  23.472  1.00 45.93           N  
ANISOU 2148  NE2 HIS B 217     6822   3911   6719    593    570   -330       N  
ATOM   2149  N   LEU B 218      22.549 -14.774  26.923  1.00 52.74           N  
ANISOU 2149  N   LEU B 218     7597   5305   7135    503    458    -88       N  
ATOM   2150  CA  LEU B 218      23.296 -13.579  27.281  1.00 52.97           C  
ANISOU 2150  CA  LEU B 218     7613   5392   7123    592    446   -102       C  
ATOM   2151  C   LEU B 218      23.512 -13.539  28.797  1.00 52.92           C  
ANISOU 2151  C   LEU B 218     7584   5436   7087    600    387     21       C  
ATOM   2152  O   LEU B 218      24.579 -13.129  29.276  1.00 51.35           O  
ANISOU 2152  O   LEU B 218     7378   5204   6928    668    363     44       O  
ATOM   2153  CB  LEU B 218      22.564 -12.321  26.801  1.00 47.24           C  
ANISOU 2153  CB  LEU B 218     6876   4817   6255    614    475   -183       C  
ATOM   2154  CG  LEU B 218      22.559 -11.962  25.307  1.00 43.38           C  
ANISOU 2154  CG  LEU B 218     6404   4299   5779    634    533   -316       C  
ATOM   2155  CD1 LEU B 218      21.682 -10.741  25.051  1.00 46.69           C  
ANISOU 2155  CD1 LEU B 218     6807   4888   6044    647    555   -374       C  
ATOM   2156  CD2 LEU B 218      23.979 -11.682  24.834  1.00 45.72           C  
ANISOU 2156  CD2 LEU B 218     6709   4480   6181    717    542   -366       C  
ATOM   2157  N   TYR B 219      22.499 -13.971  29.546  1.00 50.91           N  
ANISOU 2157  N   TYR B 219     7317   5263   6763    530    364    100       N  
ATOM   2158  CA  TYR B 219      22.619 -14.052  31.004  1.00 51.02           C  
ANISOU 2158  CA  TYR B 219     7309   5326   6749    529    308    224       C  
ATOM   2159  C   TYR B 219      23.728 -15.032  31.425  1.00 51.78           C  
ANISOU 2159  C   TYR B 219     7411   5263   6999    536    279    294       C  
ATOM   2160  O   TYR B 219      24.608 -14.678  32.206  1.00 49.25           O  
ANISOU 2160  O   TYR B 219     7078   4936   6697    591    245    345       O  
ATOM   2161  CB  TYR B 219      21.286 -14.412  31.678  1.00 50.36           C  
ANISOU 2161  CB  TYR B 219     7211   5356   6567    448    290    297       C  
ATOM   2162  CG  TYR B 219      21.435 -14.636  33.171  1.00 52.98           C  
ANISOU 2162  CG  TYR B 219     7520   5727   6882    441    232    429       C  
ATOM   2163  CD1 TYR B 219      21.593 -13.562  34.038  1.00 55.70           C  
ANISOU 2163  CD1 TYR B 219     7845   6193   7125    495    205    457       C  
ATOM   2164  CD2 TYR B 219      21.451 -15.920  33.712  1.00 55.41           C  
ANISOU 2164  CD2 TYR B 219     7827   5949   7277    382    205    527       C  
ATOM   2165  CE1 TYR B 219      21.744 -13.757  35.415  1.00 59.82           C  
ANISOU 2165  CE1 TYR B 219     8345   6754   7629    489    151    577       C  
ATOM   2166  CE2 TYR B 219      21.606 -16.120  35.087  1.00 57.58           C  
ANISOU 2166  CE2 TYR B 219     8079   6263   7536    377    151    650       C  
ATOM   2167  CZ  TYR B 219      21.749 -15.030  35.927  1.00 59.34           C  
ANISOU 2167  CZ  TYR B 219     8283   6611   7654    431    124    674       C  
ATOM   2168  OH  TYR B 219      21.905 -15.203  37.284  1.00 69.05           O  
ANISOU 2168  OH  TYR B 219     9489   7883   8862    426     71    794       O  
ATOM   2169  N   ASP B 220      23.692 -16.254  30.898  1.00 58.46           N  
ANISOU 2169  N   ASP B 220     8276   5979   7956    482    294    297       N  
ATOM   2170  CA  ASP B 220      24.749 -17.226  31.182  1.00 59.21           C  
ANISOU 2170  CA  ASP B 220     8378   5912   8207    490    274    358       C  
ATOM   2171  C   ASP B 220      26.147 -16.707  30.831  1.00 59.99           C  
ANISOU 2171  C   ASP B 220     8483   5924   8385    583    281    309       C  
ATOM   2172  O   ASP B 220      27.093 -16.908  31.588  1.00 64.54           O  
ANISOU 2172  O   ASP B 220     9050   6441   9032    617    245    384       O  
ATOM   2173  CB  ASP B 220      24.473 -18.553  30.477  1.00 61.20           C  
ANISOU 2173  CB  ASP B 220     8654   6034   8566    421    297    348       C  
ATOM   2174  CG  ASP B 220      23.142 -19.163  30.884  1.00 70.39           C  
ANISOU 2174  CG  ASP B 220     9810   7273   9661    326    286    408       C  
ATOM   2175  OD1 ASP B 220      22.572 -18.720  31.904  1.00 70.86           O  
ANISOU 2175  OD1 ASP B 220     9843   7471   9608    315    251    481       O  
ATOM   2176  OD2 ASP B 220      22.665 -20.087  30.189  1.00 76.90           O1-
ANISOU 2176  OD2 ASP B 220    10655   8020  10543    262    310    383       O1-
ATOM   2177  N   SER B 221      26.275 -16.004  29.708  1.00 57.12           N  
ANISOU 2177  N   SER B 221     8134   5561   8009    624    326    188       N  
ATOM   2178  CA  SER B 221      27.577 -15.459  29.301  1.00 62.06           C  
ANISOU 2178  CA  SER B 221     8764   6109   8707    713    335    136       C  
ATOM   2179  C   SER B 221      28.083 -14.360  30.229  1.00 53.08           C  
ANISOU 2179  C   SER B 221     7603   5069   7496    778    298    174       C  
ATOM   2180  O   SER B 221      29.256 -14.329  30.601  1.00 59.16           O  
ANISOU 2180  O   SER B 221     8368   5764   8347    834    275    209       O  
ATOM   2181  CB  SER B 221      27.509 -14.896  27.883  1.00 71.89           C  
ANISOU 2181  CB  SER B 221    10027   7346   9942    740    393     -4       C  
ATOM   2182  OG  SER B 221      27.114 -15.879  26.946  1.00 83.83           O  
ANISOU 2182  OG  SER B 221    11563   8762  11525    683    429    -49       O  
ATOM   2183  N   TYR B 222      27.184 -13.439  30.544  1.00 47.95           N  
ANISOU 2183  N   TYR B 222     6938   4587   6692    773    294    162       N  
ATOM   2184  CA  TYR B 222      27.408 -12.379  31.512  1.00 49.40           C  
ANISOU 2184  CA  TYR B 222     7100   4889   6781    823    258    201       C  
ATOM   2185  C   TYR B 222      27.936 -12.948  32.832  1.00 52.01           C  
ANISOU 2185  C   TYR B 222     7415   5190   7156    815    200    333       C  
ATOM   2186  O   TYR B 222      28.887 -12.413  33.415  1.00 44.16           O  
ANISOU 2186  O   TYR B 222     6410   4193   6177    877    171    363       O  
ATOM   2187  CB  TYR B 222      26.075 -11.683  31.723  1.00 46.77           C  
ANISOU 2187  CB  TYR B 222     6756   4734   6282    790    263    188       C  
ATOM   2188  CG  TYR B 222      26.009 -10.581  32.751  1.00 50.32           C  
ANISOU 2188  CG  TYR B 222     7183   5329   6607    829    228    227       C  
ATOM   2189  CD1 TYR B 222      25.707 -10.865  34.075  1.00 48.73           C  
ANISOU 2189  CD1 TYR B 222     6964   5192   6359    797    179    344       C  
ATOM   2190  CD2 TYR B 222      26.154  -9.247  32.379  1.00 47.80           C  
ANISOU 2190  CD2 TYR B 222     6862   5090   6211    894    246    144       C  
ATOM   2191  CE1 TYR B 222      25.594  -9.870  35.009  1.00 47.65           C  
ANISOU 2191  CE1 TYR B 222     6808   5191   6103    830    149    376       C  
ATOM   2192  CE2 TYR B 222      26.048  -8.243  33.309  1.00 54.22           C  
ANISOU 2192  CE2 TYR B 222     7657   6036   6908    928    216    176       C  
ATOM   2193  CZ  TYR B 222      25.758  -8.563  34.628  1.00 56.69           C  
ANISOU 2193  CZ  TYR B 222     7954   6410   7176    895    167    292       C  
ATOM   2194  OH  TYR B 222      25.640  -7.578  35.574  1.00 60.73           O  
ANISOU 2194  OH  TYR B 222     8450   7056   7570    927    137    323       O  
ATOM   2195  N   ILE B 223      27.317 -14.033  33.293  1.00 48.50           N  
ANISOU 2195  N   ILE B 223     6969   4726   6733    739    185    413       N  
ATOM   2196  CA  ILE B 223      27.744 -14.691  34.525  1.00 51.87           C  
ANISOU 2196  CA  ILE B 223     7379   5123   7207    724    131    544       C  
ATOM   2197  C   ILE B 223      29.177 -15.217  34.404  1.00 55.65           C  
ANISOU 2197  C   ILE B 223     7865   5433   7847    769    124    562       C  
ATOM   2198  O   ILE B 223      30.007 -15.003  35.282  1.00 58.32           O  
ANISOU 2198  O   ILE B 223     8187   5768   8205    810     83    631       O  
ATOM   2199  CB  ILE B 223      26.785 -15.838  34.910  1.00 53.24           C  
ANISOU 2199  CB  ILE B 223     7550   5294   7384    630    121    622       C  
ATOM   2200  CG1 ILE B 223      25.503 -15.262  35.475  1.00 56.34           C  
ANISOU 2200  CG1 ILE B 223     7927   5873   7608    593    110    643       C  
ATOM   2201  CG2 ILE B 223      27.409 -16.748  35.963  1.00 54.15           C  
ANISOU 2201  CG2 ILE B 223     7652   5334   7589    614     72    752       C  
ATOM   2202  CD1 ILE B 223      25.734 -14.412  36.681  1.00 48.11           C  
ANISOU 2202  CD1 ILE B 223     6860   4947   6474    633     65    707       C  
ATOM   2203  N   LYS B 224      29.486 -15.884  33.296  1.00 62.01           N  
ANISOU 2203  N   LYS B 224     8694   6100   8767    764    165    498       N  
ATOM   2204  CA  LYS B 224      30.840 -16.396  33.086  1.00 59.09           C  
ANISOU 2204  CA  LYS B 224     8332   5566   8555    808    163    509       C  
ATOM   2205  C   LYS B 224      31.871 -15.269  32.930  1.00 57.23           C  
ANISOU 2205  C   LYS B 224     8091   5339   8315    903    163    457       C  
ATOM   2206  O   LYS B 224      33.050 -15.450  33.207  1.00 63.77           O  
ANISOU 2206  O   LYS B 224     8914   6072   9243    949    143    498       O  
ATOM   2207  CB  LYS B 224      30.870 -17.340  31.879  1.00 70.45           C  
ANISOU 2207  CB  LYS B 224     9799   6857  10110    781    211    444       C  
ATOM   2208  CG  LYS B 224      32.249 -17.916  31.526  1.00 87.71           C  
ANISOU 2208  CG  LYS B 224    11995   8864  12466    828    218    446       C  
ATOM   2209  CD  LYS B 224      32.750 -18.963  32.539  1.00 98.10           C  
ANISOU 2209  CD  LYS B 224    13299  10096  13880    804    175    581       C  
ATOM   2210  CE  LYS B 224      33.764 -18.397  33.548  1.00 98.20           C  
ANISOU 2210  CE  LYS B 224    13286  10132  13895    867    127    655       C  
ATOM   2211  NZ  LYS B 224      34.911 -17.690  32.893  1.00 95.26           N1+
ANISOU 2211  NZ  LYS B 224    12919   9700  13575    955    147    581       N1+
ATOM   2212  N   SER B 225      31.432 -14.090  32.507  1.00 48.08           N  
ANISOU 2212  N   SER B 225     6932   4296   7039    932    184    371       N  
ATOM   2213  CA  SER B 225      32.385 -13.020  32.199  1.00 47.55           C  
ANISOU 2213  CA  SER B 225     6863   4232   6974   1021    189    310       C  
ATOM   2214  C   SER B 225      32.588 -12.041  33.340  1.00 48.57           C  
ANISOU 2214  C   SER B 225     6967   4482   7003   1059    141    365       C  
ATOM   2215  O   SER B 225      33.661 -11.476  33.503  1.00 52.26           O  
ANISOU 2215  O   SER B 225     7428   4921   7507   1127    124    365       O  
ATOM   2216  CB  SER B 225      31.954 -12.246  30.945  1.00 50.48           C  
ANISOU 2216  CB  SER B 225     7248   4643   7289   1041    243    173       C  
ATOM   2217  OG  SER B 225      31.915 -13.098  29.816  1.00 53.66           O  
ANISOU 2217  OG  SER B 225     7674   4924   7789   1015    289    113       O  
ATOM   2218  N   PHE B 226      31.546 -11.818  34.128  1.00 50.36           N  
ANISOU 2218  N   PHE B 226     7182   4849   7104   1015    119    412       N  
ATOM   2219  CA  PHE B 226      31.618 -10.813  35.180  1.00 52.68           C  
ANISOU 2219  CA  PHE B 226     7455   5273   7288   1049     77    455       C  
ATOM   2220  C   PHE B 226      31.531 -11.440  36.571  1.00 58.94           C  
ANISOU 2220  C   PHE B 226     8229   6091   8073   1009     21    593       C  
ATOM   2221  O   PHE B 226      30.438 -11.640  37.095  1.00 64.68           O  
ANISOU 2221  O   PHE B 226     8948   6916   8710    950     11    637       O  
ATOM   2222  CB  PHE B 226      30.523  -9.773  34.982  1.00 48.43           C  
ANISOU 2222  CB  PHE B 226     6916   4897   6588   1045     98    387       C  
ATOM   2223  CG  PHE B 226      30.575  -9.099  33.642  1.00 57.58           C  
ANISOU 2223  CG  PHE B 226     8090   6041   7746   1084    151    254       C  
ATOM   2224  CD1 PHE B 226      31.619  -8.251  33.322  1.00 59.79           C  
ANISOU 2224  CD1 PHE B 226     8370   6291   8057   1165    154    201       C  
ATOM   2225  CD2 PHE B 226      29.573  -9.298  32.703  1.00 51.93           C  
ANISOU 2225  CD2 PHE B 226     7387   5345   6998   1039    198    183       C  
ATOM   2226  CE1 PHE B 226      31.668  -7.617  32.095  1.00 52.62           C  
ANISOU 2226  CE1 PHE B 226     7473   5373   7147   1202    203     80       C  
ATOM   2227  CE2 PHE B 226      29.625  -8.663  31.475  1.00 49.90           C  
ANISOU 2227  CE2 PHE B 226     7142   5079   6739   1076    247     61       C  
ATOM   2228  CZ  PHE B 226      30.670  -7.826  31.176  1.00 49.07           C  
ANISOU 2228  CZ  PHE B 226     7037   4945   6665   1158    250     11       C  
ATOM   2229  N   PRO B 227      32.695 -11.720  37.171  1.00 55.69           N  
ANISOU 2229  N   PRO B 227     7808   5597   7755   1042    -15    664       N  
ATOM   2230  CA  PRO B 227      32.842 -12.395  38.462  1.00 59.26           C  
ANISOU 2230  CA  PRO B 227     8240   6050   8225   1010    -69    801       C  
ATOM   2231  C   PRO B 227      31.952 -11.756  39.520  1.00 58.60           C  
ANISOU 2231  C   PRO B 227     8139   6147   7978    988   -102    850       C  
ATOM   2232  O   PRO B 227      31.088 -12.438  40.076  1.00 61.85           O  
ANISOU 2232  O   PRO B 227     8543   6603   8356    921   -116    920       O  
ATOM   2233  CB  PRO B 227      34.315 -12.161  38.806  1.00 57.76           C  
ANISOU 2233  CB  PRO B 227     8042   5784   8121   1078    -98    832       C  
ATOM   2234  CG  PRO B 227      34.976 -11.992  37.506  1.00 62.92           C  
ANISOU 2234  CG  PRO B 227     8715   6331   8862   1126    -52    726       C  
ATOM   2235  CD  PRO B 227      33.990 -11.240  36.662  1.00 60.91           C  
ANISOU 2235  CD  PRO B 227     8474   6170   8499   1120     -8    613       C  
ATOM   2236  N   LEU B 228      32.124 -10.458  39.749  1.00 53.37           N  
ANISOU 2236  N   LEU B 228     7472   5590   7218   1044   -112    809       N  
ATOM   2237  CA  LEU B 228      31.290  -9.743  40.706  1.00 50.69           C  
ANISOU 2237  CA  LEU B 228     7119   5426   6718   1029   -139    844       C  
ATOM   2238  C   LEU B 228      30.008  -9.182  40.088  1.00 53.47           C  
ANISOU 2238  C   LEU B 228     7479   5889   6948   1006    -97    761       C  
ATOM   2239  O   LEU B 228      29.999  -8.063  39.549  1.00 57.21           O  
ANISOU 2239  O   LEU B 228     7960   6422   7355   1055    -73    666       O  
ATOM   2240  CB  LEU B 228      32.083  -8.616  41.358  1.00 53.35           C  
ANISOU 2240  CB  LEU B 228     7445   5825   7002   1098   -174    848       C  
ATOM   2241  CG  LEU B 228      31.319  -7.848  42.441  1.00 50.55           C  
ANISOU 2241  CG  LEU B 228     7076   5650   6481   1089   -205    888       C  
ATOM   2242  CD1 LEU B 228      30.725  -8.801  43.469  1.00 48.32           C  
ANISOU 2242  CD1 LEU B 228     6776   5399   6182   1020   -240   1012       C  
ATOM   2243  CD2 LEU B 228      32.256  -6.856  43.098  1.00 57.95           C  
ANISOU 2243  CD2 LEU B 228     8006   6627   7387   1156   -243    897       C  
ATOM   2244  N   THR B 229      28.933  -9.958  40.197  1.00 52.57           N  
ANISOU 2244  N   THR B 229     7363   5806   6805    931    -90    800       N  
ATOM   2245  CA  THR B 229      27.627  -9.596  39.652  1.00 55.01           C  
ANISOU 2245  CA  THR B 229     7678   6219   7003    898    -52    735       C  
ATOM   2246  C   THR B 229      26.903  -8.627  40.560  1.00 60.32           C  
ANISOU 2246  C   THR B 229     8336   7076   7507    903    -74    758       C  
ATOM   2247  O   THR B 229      27.307  -8.436  41.714  1.00 55.90           O  
ANISOU 2247  O   THR B 229     7761   6562   6918    919   -124    840       O  
ATOM   2248  CB  THR B 229      26.729 -10.818  39.591  1.00 50.86           C  
ANISOU 2248  CB  THR B 229     7153   5666   6505    811    -44    784       C  
ATOM   2249  CG2 THR B 229      27.422 -11.930  38.833  1.00 46.28           C  
ANISOU 2249  CG2 THR B 229     6589   4898   6099    798    -26    776       C  
ATOM   2250  OG1 THR B 229      26.433 -11.243  40.932  1.00 51.48           O  
ANISOU 2250  OG1 THR B 229     7210   5809   6542    773    -94    911       O  
ATOM   2251  N   LYS B 230      25.812  -8.046  40.060  1.00 51.94           N  
ANISOU 2251  N   LYS B 230     7279   6122   6334    889    -39    690       N  
ATOM   2252  CA  LYS B 230      25.026  -7.118  40.870  1.00 53.19           C  
ANISOU 2252  CA  LYS B 230     7424   6460   6327    893    -54    707       C  
ATOM   2253  C   LYS B 230      24.382  -7.814  42.075  1.00 60.89           C  
ANISOU 2253  C   LYS B 230     8379   7501   7254    832    -94    833       C  
ATOM   2254  O   LYS B 230      24.336  -7.255  43.168  1.00 64.21           O  
ANISOU 2254  O   LYS B 230     8786   8030   7582    848   -132    889       O  
ATOM   2255  CB  LYS B 230      23.948  -6.426  40.047  1.00 45.51           C  
ANISOU 2255  CB  LYS B 230     6458   5585   5250    887     -4    612       C  
ATOM   2256  CG  LYS B 230      23.142  -5.416  40.851  1.00 38.52           C  
ANISOU 2256  CG  LYS B 230     5559   4885   4191    897    -16    626       C  
ATOM   2257  CD  LYS B 230      22.053  -4.730  40.015  1.00 42.35           C  
ANISOU 2257  CD  LYS B 230     6049   5468   4574    891     35    534       C  
ATOM   2258  CE  LYS B 230      21.414  -3.594  40.818  1.00 46.69           C  
ANISOU 2258  CE  LYS B 230     6586   6197   4956    915     24    541       C  
ATOM   2259  NZ  LYS B 230      20.350  -2.842  40.072  1.00 48.36           N1+
ANISOU 2259  NZ  LYS B 230     6799   6513   5060    914     74    457       N1+
ATOM   2260  N   ALA B 231      23.888  -9.028  41.870  1.00 63.53           N  
ANISOU 2260  N   ALA B 231     8714   7771   7653    762    -87    876       N  
ATOM   2261  CA  ALA B 231      23.300  -9.801  42.959  1.00 70.59           C  
ANISOU 2261  CA  ALA B 231     9588   8716   8516    700   -125   1000       C  
ATOM   2262  C   ALA B 231      24.335 -10.025  44.058  1.00 70.60           C  
ANISOU 2262  C   ALA B 231     9576   8677   8571    724   -181   1097       C  
ATOM   2263  O   ALA B 231      24.047  -9.867  45.243  1.00 71.09           O  
ANISOU 2263  O   ALA B 231     9619   8846   8547    713   -221   1183       O  
ATOM   2264  CB  ALA B 231      22.772 -11.132  42.438  1.00 73.89           C  
ANISOU 2264  CB  ALA B 231    10012   9044   9021    623   -107   1025       C  
ATOM   2265  N   LYS B 232      25.553 -10.370  43.651  1.00 72.75           N  
ANISOU 2265  N   LYS B 232     9858   8798   8984    758   -183   1083       N  
ATOM   2266  CA  LYS B 232      26.659 -10.533  44.590  1.00 69.11           C  
ANISOU 2266  CA  LYS B 232     9384   8290   8585    787   -235   1168       C  
ATOM   2267  C   LYS B 232      26.969  -9.221  45.304  1.00 68.93           C  
ANISOU 2267  C   LYS B 232     9354   8386   8450    848   -261   1158       C  
ATOM   2268  O   LYS B 232      27.035  -9.178  46.534  1.00 71.09           O  
ANISOU 2268  O   LYS B 232     9608   8732   8671    843   -309   1253       O  
ATOM   2269  CB  LYS B 232      27.918 -11.036  43.874  1.00 71.81           C  
ANISOU 2269  CB  LYS B 232     9739   8448   9098    820   -225   1141       C  
ATOM   2270  CG  LYS B 232      28.001 -12.543  43.668  1.00 80.09           C  
ANISOU 2270  CG  LYS B 232    10789   9357  10285    763   -223   1201       C  
ATOM   2271  CD  LYS B 232      29.384 -13.071  44.079  1.00 90.11           C  
ANISOU 2271  CD  LYS B 232    12051  10497  11690    793   -257   1268       C  
ATOM   2272  CE  LYS B 232      29.689 -12.751  45.562  1.00 92.07           C  
ANISOU 2272  CE  LYS B 232    12273  10837  11874    805   -319   1375       C  
ATOM   2273  NZ  LYS B 232      31.047 -13.188  46.031  1.00 86.96           N1+
ANISOU 2273  NZ  LYS B 232    11615  10075  11350    836   -355   1446       N1+
ATOM   2274  N   ALA B 233      27.174  -8.161  44.524  1.00 58.16           N  
ANISOU 2274  N   ALA B 233     8006   7040   7052    905   -229   1044       N  
ATOM   2275  CA  ALA B 233      27.542  -6.860  45.069  1.00 58.71           C  
ANISOU 2275  CA  ALA B 233     8072   7210   7024    968   -250   1020       C  
ATOM   2276  C   ALA B 233      26.501  -6.368  46.067  1.00 65.77           C  
ANISOU 2276  C   ALA B 233     8953   8284   7754    944   -270   1067       C  
ATOM   2277  O   ALA B 233      26.832  -5.754  47.075  1.00 62.78           O  
ANISOU 2277  O   ALA B 233     8563   7984   7307    974   -311   1112       O  
ATOM   2278  CB  ALA B 233      27.695  -5.847  43.956  1.00 50.32           C  
ANISOU 2278  CB  ALA B 233     7028   6146   5945   1024   -205    884       C  
ATOM   2279  N   ARG B 234      25.236  -6.637  45.771  1.00 73.68           N  
ANISOU 2279  N   ARG B 234     9954   9352   8690    891   -240   1057       N  
ATOM   2280  CA  ARG B 234      24.146  -6.090  46.558  1.00 72.25           C  
ANISOU 2280  CA  ARG B 234     9760   9346   8344    872   -249   1087       C  
ATOM   2281  C   ARG B 234      23.989  -6.863  47.855  1.00 76.08           C  
ANISOU 2281  C   ARG B 234    10223   9867   8818    825   -300   1226       C  
ATOM   2282  O   ARG B 234      23.570  -6.318  48.872  1.00 66.93           O  
ANISOU 2282  O   ARG B 234     9050   8844   7534    828   -328   1274       O  
ATOM   2283  CB  ARG B 234      22.847  -6.108  45.764  1.00 73.00           C  
ANISOU 2283  CB  ARG B 234     9861   9501   8375    831   -199   1029       C  
ATOM   2284  CG  ARG B 234      22.079  -4.805  45.880  1.00 80.52           C  
ANISOU 2284  CG  ARG B 234    10814  10620   9162    861   -182    971       C  
ATOM   2285  CD  ARG B 234      22.037  -4.030  44.568  1.00 76.58           C  
ANISOU 2285  CD  ARG B 234    10332  10103   8660    901   -127    835       C  
ATOM   2286  NE  ARG B 234      23.217  -3.202  44.314  1.00 77.80           N  
ANISOU 2286  NE  ARG B 234    10498  10204   8857    978   -131    772       N  
ATOM   2287  CZ  ARG B 234      23.366  -1.940  44.726  1.00 76.88           C  
ANISOU 2287  CZ  ARG B 234    10383  10188   8641   1036   -141    737       C  
ATOM   2288  NH1 ARG B 234      24.470  -1.262  44.415  1.00 65.88           N1+
ANISOU 2288  NH1 ARG B 234     8999   8732   7298   1104   -144    680       N1+
ATOM   2289  NH2 ARG B 234      22.420  -1.352  45.454  1.00 73.60           N  
ANISOU 2289  NH2 ARG B 234     9958   9933   8074   1027   -146    761       N  
ATOM   2290  N   ALA B 235      24.319  -8.147  47.811  1.00 77.07           N  
ANISOU 2290  N   ALA B 235    10343   9867   9073    781   -312   1292       N  
ATOM   2291  CA  ALA B 235      24.340  -8.953  49.019  1.00 72.39           C  
ANISOU 2291  CA  ALA B 235     9727   9288   8490    740   -363   1430       C  
ATOM   2292  C   ALA B 235      25.364  -8.365  49.990  1.00 75.56           C  
ANISOU 2292  C   ALA B 235    10119   9711   8878    793   -412   1474       C  
ATOM   2293  O   ALA B 235      25.087  -8.184  51.180  1.00 73.25           O  
ANISOU 2293  O   ALA B 235     9808   9531   8492    783   -452   1555       O  
ATOM   2294  CB  ALA B 235      24.680 -10.397  48.685  1.00 64.91           C  
ANISOU 2294  CB  ALA B 235     8779   8182   7703    692   -363   1483       C  
ATOM   2295  N   ILE B 236      26.541  -8.049  49.455  1.00 74.14           N  
ANISOU 2295  N   ILE B 236     9953   9425   8792    850   -409   1417       N  
ATOM   2296  CA  ILE B 236      27.638  -7.464  50.225  1.00 70.36           C  
ANISOU 2296  CA  ILE B 236     9468   8950   8316    905   -453   1448       C  
ATOM   2297  C   ILE B 236      27.326  -6.058  50.768  1.00 75.24           C  
ANISOU 2297  C   ILE B 236    10088   9730   8770    948   -462   1408       C  
ATOM   2298  O   ILE B 236      27.708  -5.717  51.884  1.00 74.95           O  
ANISOU 2298  O   ILE B 236    10038   9759   8680    964   -511   1474       O  
ATOM   2299  CB  ILE B 236      28.924  -7.432  49.378  1.00 63.68           C  
ANISOU 2299  CB  ILE B 236     8637   7950   7609    957   -441   1387       C  
ATOM   2300  CG1 ILE B 236      29.302  -8.852  48.943  1.00 68.38           C  
ANISOU 2300  CG1 ILE B 236     9230   8381   8369    917   -435   1434       C  
ATOM   2301  CG2 ILE B 236      30.070  -6.779  50.132  1.00 62.85           C  
ANISOU 2301  CG2 ILE B 236     8525   7850   7506   1013   -487   1415       C  
ATOM   2302  CD1 ILE B 236      30.421  -8.911  47.905  1.00 67.92           C  
ANISOU 2302  CD1 ILE B 236     9189   8164   8452    963   -411   1363       C  
ATOM   2303  N   LEU B 237      26.629  -5.244  49.982  1.00 81.16           N  
ANISOU 2303  N   LEU B 237    10853  10544   9439    965   -416   1301       N  
ATOM   2304  CA  LEU B 237      26.317  -3.885  50.413  1.00 80.22           C  
ANISOU 2304  CA  LEU B 237    10738  10573   9169   1009   -420   1256       C  
ATOM   2305  C   LEU B 237      25.281  -3.858  51.525  1.00 86.34           C  
ANISOU 2305  C   LEU B 237    11496  11505   9805    969   -442   1334       C  
ATOM   2306  O   LEU B 237      25.386  -3.056  52.453  1.00 84.01           O  
ANISOU 2306  O   LEU B 237    11196  11316   9409    999   -474   1355       O  
ATOM   2307  CB  LEU B 237      25.833  -3.047  49.239  1.00 74.07           C  
ANISOU 2307  CB  LEU B 237     9979   9818   8346   1038   -361   1122       C  
ATOM   2308  CG  LEU B 237      26.949  -2.659  48.271  1.00 76.88           C  
ANISOU 2308  CG  LEU B 237    10351  10051   8807   1096   -343   1033       C  
ATOM   2309  CD1 LEU B 237      26.372  -2.115  46.969  1.00 68.18           C  
ANISOU 2309  CD1 LEU B 237     9266   8956   7682   1111   -280    909       C  
ATOM   2310  CD2 LEU B 237      27.869  -1.645  48.929  1.00 73.50           C  
ANISOU 2310  CD2 LEU B 237     9925   9659   8343   1161   -380   1028       C  
ATOM   2311  N   THR B 238      24.282  -4.729  51.421  1.00 93.69           N  
ANISOU 2311  N   THR B 238    12417  12449  10730    902   -425   1375       N  
ATOM   2312  CA  THR B 238      23.224  -4.791  52.420  1.00 72.03           C  
ATOM   2313  C   THR B 238      23.655  -5.560  53.684  1.00 82.02           C  
ATOM   2314  O   THR B 238      23.431  -5.091  54.801  1.00 85.51           O  
ATOM   2315  CB  THR B 238      21.891  -5.360  51.850  1.00 76.37           C  
ATOM   2316  CG2 THR B 238      21.306  -4.434  50.788  1.00 75.56           C  
ATOM   2317  OG1 THR B 238      22.110  -6.656  51.283  1.00 73.76           O  
ATOM   2318  N   GLY B 239      24.271  -6.728  53.508  1.00130.55           N  
ANISOU 2318  N   GLY B 239    16688  18490  14425    639    763    367       N  
ATOM   2319  CA  GLY B 239      24.830  -7.467  54.630  1.00128.06           C  
ANISOU 2319  CA  GLY B 239    16235  18354  14069    681    788    492       C  
ATOM   2320  C   GLY B 239      24.541  -8.959  54.664  1.00128.04           C  
ANISOU 2320  C   GLY B 239    16198  18312  14138    784    852    613       C  
ATOM   2321  O   GLY B 239      23.397  -9.369  54.854  1.00128.19           O  
ANISOU 2321  O   GLY B 239    16253  18259  14193    821    855    600       O  
ATOM   2322  N   LYS B 240      25.587  -9.768  54.494  1.00128.32           N  
ANISOU 2322  N   LYS B 240    16163  18398  14196    829    905    733       N  
ATOM   2323  CA  LYS B 240      25.483 -11.227  54.565  1.00126.55           C  
ANISOU 2323  CA  LYS B 240    15892  18153  14038    928    971    862       C  
ATOM   2324  C   LYS B 240      26.866 -11.876  54.577  1.00129.77           C  
ANISOU 2324  C   LYS B 240    16199  18660  14447    960   1017    990       C  
ATOM   2325  O   LYS B 240      27.405 -12.230  53.527  1.00131.81           O  
ANISOU 2325  O   LYS B 240    16494  18819  14768    980   1061   1014       O  
ATOM   2326  CB  LYS B 240      24.663 -11.777  53.393  1.00123.34           C  
ANISOU 2326  CB  LYS B 240    15602  17524  13736    973   1008    835       C  
ATOM   2327  N   SER B 245      31.457  -9.771  54.598  1.00105.38           N  
ANISOU 2327  N   SER B 245    12913  15966  11162    776    970   1025       N  
ATOM   2328  CA  SER B 245      31.557  -8.391  55.063  1.00105.25           C  
ANISOU 2328  CA  SER B 245    12903  16041  11048    679    898    919       C  
ATOM   2329  C   SER B 245      32.889  -7.735  54.674  1.00103.30           C  
ANISOU 2329  C   SER B 245    12630  15858  10761    623    890    910       C  
ATOM   2330  O   SER B 245      33.955  -8.310  54.893  1.00104.75           O  
ANISOU 2330  O   SER B 245    12713  16144  10942    652    924   1023       O  
ATOM   2331  CB  SER B 245      31.363  -8.326  56.574  1.00107.50           C  
ANISOU 2331  CB  SER B 245    13086  16509  11251    670    864    954       C  
ATOM   2332  OG  SER B 245      31.638  -7.023  57.051  1.00110.00           O  
ANISOU 2332  OG  SER B 245    13395  16930  11469    575    800    862       O  
ATOM   2333  N   PRO B 246      32.823  -6.518  54.102  1.00 96.95           N  
ANISOU 2333  N   PRO B 246    11916  14994   9926    542    845    775       N  
ATOM   2334  CA  PRO B 246      33.963  -5.824  53.485  1.00 92.94           C  
ANISOU 2334  CA  PRO B 246    11415  14507   9393    485    838    745       C  
ATOM   2335  C   PRO B 246      34.644  -4.773  54.366  1.00 83.72           C  
ANISOU 2335  C   PRO B 246    10176  13525   8109    404    782    710       C  
ATOM   2336  O   PRO B 246      34.013  -4.210  55.256  1.00 84.95           O  
ANISOU 2336  O   PRO B 246    10320  13756   8201    367    735    657       O  
ATOM   2337  CB  PRO B 246      33.308  -5.120  52.299  1.00 93.27           C  
ANISOU 2337  CB  PRO B 246    11610  14353   9475    445    820    610       C  
ATOM   2338  CG  PRO B 246      31.953  -4.740  52.833  1.00 92.47           C  
ANISOU 2338  CG  PRO B 246    11559  14220   9357    432    776    529       C  
ATOM   2339  CD  PRO B 246      31.555  -5.817  53.832  1.00 94.13           C  
ANISOU 2339  CD  PRO B 246    11677  14512   9576    507    803    641       C  
ATOM   2340  N   PHE B 247      35.918  -4.507  54.088  1.00 71.09           N  
ANISOU 2340  N   PHE B 247     8533  11995   6483    374    790    737       N  
ATOM   2341  CA  PHE B 247      36.699  -3.489  54.799  1.00 69.58           C  
ANISOU 2341  CA  PHE B 247     8278  11976   6183    293    741    704       C  
ATOM   2342  C   PHE B 247      36.408  -2.084  54.263  1.00 74.54           C  
ANISOU 2342  C   PHE B 247     9016  12533   6774    201    687    541       C  
ATOM   2343  O   PHE B 247      36.449  -1.849  53.054  1.00 72.03           O  
ANISOU 2343  O   PHE B 247     8798  12062   6508    188    698    480       O  
ATOM   2344  CB  PHE B 247      38.202  -3.782  54.671  1.00 70.48           C  
ANISOU 2344  CB  PHE B 247     8302  12188   6288    298    773    799       C  
ATOM   2345  CG  PHE B 247      39.073  -2.845  55.460  1.00 75.16           C  
ANISOU 2345  CG  PHE B 247     8817  12972   6769    220    727    781       C  
ATOM   2346  CD1 PHE B 247      39.374  -3.115  56.797  1.00 74.08           C  
ANISOU 2346  CD1 PHE B 247     8548  13032   6565    228    715    869       C  
ATOM   2347  CD2 PHE B 247      39.588  -1.692  54.881  1.00 71.49           C  
ANISOU 2347  CD2 PHE B 247     8409  12490   6263    137    694    676       C  
ATOM   2348  CE1 PHE B 247      40.176  -2.255  57.538  1.00 68.61           C  
ANISOU 2348  CE1 PHE B 247     7782  12519   5766    153    672    853       C  
ATOM   2349  CE2 PHE B 247      40.382  -0.823  55.622  1.00 73.41           C  
ANISOU 2349  CE2 PHE B 247     8581  12912   6401     64    652    658       C  
ATOM   2350  CZ  PHE B 247      40.678  -1.107  56.956  1.00 65.46           C  
ANISOU 2350  CZ  PHE B 247     7442  12102   5327     71    642    747       C  
ATOM   2351  N   VAL B 248      36.137  -1.143  55.163  1.00 72.75           N  
ANISOU 2351  N   VAL B 248     8769  12417   6456    134    628    470       N  
ATOM   2352  CA  VAL B 248      35.723   0.198  54.748  1.00 68.86           C  
ANISOU 2352  CA  VAL B 248     8379  11855   5928     47    575    312       C  
ATOM   2353  C   VAL B 248      36.842   1.239  54.758  1.00 75.75           C  
ANISOU 2353  C   VAL B 248     9225  12835   6720    -37    544    267       C  
ATOM   2354  O   VAL B 248      37.704   1.254  55.640  1.00 80.77           O  
ANISOU 2354  O   VAL B 248     9745  13659   7285    -53    539    335       O  
ATOM   2355  CB  VAL B 248      34.521   0.710  55.579  1.00 64.21           C  
ANISOU 2355  CB  VAL B 248     7812  11283   5300     20    528    233       C  
ATOM   2356  CG1 VAL B 248      34.004   2.042  55.028  1.00 57.09           C  
ANISOU 2356  CG1 VAL B 248     7028  10284   4380    -63    476     68       C  
ATOM   2357  CG2 VAL B 248      33.412  -0.326  55.578  1.00 57.24           C  
ANISOU 2357  CG2 VAL B 248     6956  10296   4497    103    558    277       C  
ATOM   2358  N   ILE B 249      36.818   2.101  53.747  1.00 76.39           N  
ANISOU 2358  N   ILE B 249     9417  12793   6815    -91    524    153       N  
ATOM   2359  CA  ILE B 249      37.738   3.219  53.654  1.00 75.80           C  
ANISOU 2359  CA  ILE B 249     9338  12797   6665   -178    490     88       C  
ATOM   2360  C   ILE B 249      36.951   4.531  53.697  1.00 76.90           C  
ANISOU 2360  C   ILE B 249     9564  12894   6759   -261    427    -68       C  
ATOM   2361  O   ILE B 249      36.285   4.894  52.722  1.00 73.06           O  
ANISOU 2361  O   ILE B 249     9204  12229   6327   -274    418   -161       O  
ATOM   2362  CB  ILE B 249      38.594   3.136  52.370  1.00 68.37           C  
ANISOU 2362  CB  ILE B 249     8446  11756   5776   -177    523     93       C  
ATOM   2363  CG1 ILE B 249      39.222   1.738  52.251  1.00 65.36           C  
ANISOU 2363  CG1 ILE B 249     7988  11390   5457    -87    591    247       C  
ATOM   2364  CG2 ILE B 249      39.650   4.225  52.384  1.00 57.92           C  
ANISOU 2364  CG2 ILE B 249     7102  10536   4369   -265    491     40       C  
ATOM   2365  CD1 ILE B 249      40.114   1.537  51.046  1.00 64.64           C  
ANISOU 2365  CD1 ILE B 249     7932  11208   5419    -81    632    265       C  
ATOM   2366  N   TYR B 250      37.033   5.226  54.832  1.00 71.40           N  
ANISOU 2366  N   TYR B 250     8801  12364   5966   -317    386    -95       N  
ATOM   2367  CA  TYR B 250      36.238   6.424  55.063  1.00 69.73           C  
ANISOU 2367  CA  TYR B 250     8657  12129   5708   -392    328   -237       C  
ATOM   2368  C   TYR B 250      37.110   7.644  55.291  1.00 78.00           C  
ANISOU 2368  C   TYR B 250     9683  13294   6659   -489    289   -305       C  
ATOM   2369  O   TYR B 250      36.611   8.766  55.364  1.00 82.52           O  
ANISOU 2369  O   TYR B 250    10317  13847   7193   -562    241   -431       O  
ATOM   2370  CB  TYR B 250      35.352   6.218  56.279  1.00 64.47           C  
ANISOU 2370  CB  TYR B 250     7939  11546   5012   -377    313   -223       C  
ATOM   2371  CG  TYR B 250      36.133   5.826  57.502  1.00 73.58           C  
ANISOU 2371  CG  TYR B 250     8944  12924   6090   -371    320   -114       C  
ATOM   2372  CD1 TYR B 250      36.442   4.493  57.752  1.00 79.37           C  
ANISOU 2372  CD1 TYR B 250     9594  13701   6864   -284    369     34       C  
ATOM   2373  CD2 TYR B 250      36.577   6.784  58.404  1.00 73.70           C  
ANISOU 2373  CD2 TYR B 250     8900  13108   5995   -454    279   -158       C  
ATOM   2374  CE1 TYR B 250      37.165   4.123  58.869  1.00 79.55           C  
ANISOU 2374  CE1 TYR B 250     9478  13929   6818   -279    374    138       C  
ATOM   2375  CE2 TYR B 250      37.296   6.420  59.538  1.00 76.97           C  
ANISOU 2375  CE2 TYR B 250     9175  13731   6338   -451    284    -56       C  
ATOM   2376  CZ  TYR B 250      37.589   5.088  59.759  1.00 76.09           C  
ANISOU 2376  CZ  TYR B 250     8983  13658   6269   -363    331     94       C  
ATOM   2377  OH  TYR B 250      38.314   4.716  60.864  1.00 76.40           O  
ANISOU 2377  OH  TYR B 250     8886  13904   6240   -361    335    200       O  
ATOM   2378  N   ASP B 251      38.413   7.413  55.426  1.00 75.96           N  
ANISOU 2378  N   ASP B 251     9334  13162   6364   -490    310   -220       N  
ATOM   2379  CA  ASP B 251      39.360   8.479  55.756  1.00 80.27           C  
ANISOU 2379  CA  ASP B 251     9842  13845   6812   -579    277   -268       C  
ATOM   2380  C   ASP B 251      40.802   8.055  55.444  1.00 78.46           C  
ANISOU 2380  C   ASP B 251     9541  13692   6578   -564    311   -172       C  
ATOM   2381  O   ASP B 251      41.042   6.919  55.024  1.00 75.92           O  
ANISOU 2381  O   ASP B 251     9197  13320   6330   -483    362    -66       O  
ATOM   2382  CB  ASP B 251      39.175   8.959  57.224  1.00 58.81           C  
ANISOU 2382  CB  ASP B 251     7038  11312   3993   -625    240   -278       C  
ATOM   2383  CG  ASP B 251      39.815   8.028  58.263  1.00 80.11           C  
ANISOU 2383  CG  ASP B 251     9588  14195   6657   -579    266   -128       C  
ATOM   2384  OD1 ASP B 251      40.345   6.952  57.907  1.00 73.15           O  
ANISOU 2384  OD1 ASP B 251     8664  13297   5833   -505    314    -10       O  
ATOM   2385  OD2 ASP B 251      39.767   8.378  59.470  1.00 87.01           O1-
ANISOU 2385  OD2 ASP B 251    10386  15231   7444   -619    238   -127       O1-
ATOM   2386  N   MET B 252      41.754   8.955  55.665  1.00 79.24           N  
ANISOU 2386  N   MET B 252     9603  13912   6591   -641    285   -207       N  
ATOM   2387  CA  MET B 252      43.144   8.694  55.293  1.00 80.54           C  
ANISOU 2387  CA  MET B 252     9709  14142   6750   -636    315   -131       C  
ATOM   2388  C   MET B 252      43.764   7.504  56.029  1.00 87.10           C  
ANISOU 2388  C   MET B 252    10402  15108   7584   -566    354     36       C  
ATOM   2389  O   MET B 252      44.475   6.689  55.426  1.00 91.05           O  
ANISOU 2389  O   MET B 252    10877  15575   8144   -511    402    126       O  
ATOM   2390  CB  MET B 252      43.991   9.950  55.489  1.00 79.85           C  
ANISOU 2390  CB  MET B 252     9606  14169   6563   -737    275   -207       C  
ATOM   2391  CG  MET B 252      43.554  11.137  54.616  1.00 78.01           C  
ANISOU 2391  CG  MET B 252     9512  13798   6333   -808    239   -367       C  
ATOM   2392  SD  MET B 252      43.824  10.889  52.850  1.00124.80           S  
ANISOU 2392  SD  MET B 252    15552  19507  12361   -782    274   -387       S  
ATOM   2393  CE  MET B 252      43.246  12.451  52.188  1.00109.86           C  
ANISOU 2393  CE  MET B 252    13802  17495  10444   -880    218   -580       C  
ATOM   2394  N   ASN B 253      43.481   7.399  57.327  1.00 89.75           N  
ANISOU 2394  N   ASN B 253    10649  15593   7857   -568    335     76       N  
ATOM   2395  CA  ASN B 253      43.999   6.300  58.136  1.00 91.12           C  
ANISOU 2395  CA  ASN B 253    10687  15904   8028   -505    367    234       C  
ATOM   2396  C   ASN B 253      43.503   4.947  57.661  1.00 81.51           C  
ANISOU 2396  C   ASN B 253     9485  14562   6925   -397    420    325       C  
ATOM   2397  O   ASN B 253      44.292   3.997  57.524  1.00 80.06           O  
ANISOU 2397  O   ASN B 253     9227  14409   6781   -337    466    451       O  
ATOM   2398  CB  ASN B 253      43.646   6.488  59.614  1.00 99.64           C  
ANISOU 2398  CB  ASN B 253    11682  17158   9020   -533    334    249       C  
ATOM   2399  CG  ASN B 253      44.671   7.308  60.347  1.00110.26           C  
ANISOU 2399  CG  ASN B 253    12943  18703  10250   -615    302    244       C  
ATOM   2400  ND2 ASN B 253      44.373   8.584  60.555  1.00114.43           N  
ANISOU 2400  ND2 ASN B 253    13521  19251  10705   -707    253    110       N  
ATOM   2401  OD1 ASN B 253      45.730   6.802  60.719  1.00115.88           O  
ANISOU 2401  OD1 ASN B 253    13543  19548  10937   -596    321    359       O  
ATOM   2402  N   SER B 254      42.192   4.863  57.427  1.00 72.40           N  
ANISOU 2402  N   SER B 254     8422  13264   5822   -373    415    263       N  
ATOM   2403  CA  SER B 254      41.593   3.634  56.913  1.00 70.03           C  
ANISOU 2403  CA  SER B 254     8150  12827   5632   -274    464    335       C  
ATOM   2404  C   SER B 254      42.161   3.272  55.533  1.00 71.44           C  
ANISOU 2404  C   SER B 254     8389  12862   5895   -243    507    349       C  
ATOM   2405  O   SER B 254      42.361   2.093  55.238  1.00 71.93           O  
ANISOU 2405  O   SER B 254     8416  12881   6032   -160    562    461       O  
ATOM   2406  CB  SER B 254      40.056   3.697  56.909  1.00 68.88           C  
ANISOU 2406  CB  SER B 254     8095  12552   5522   -261    446    256       C  
ATOM   2407  OG  SER B 254      39.563   4.828  56.215  1.00 78.17           O  
ANISOU 2407  OG  SER B 254     9396  13611   6694   -329    409    102       O  
ATOM   2408  N   LEU B 255      42.456   4.274  54.707  1.00 71.56           N  
ANISOU 2408  N   LEU B 255     8489  12806   5896   -312    485    239       N  
ATOM   2409  CA  LEU B 255      43.064   3.989  53.401  1.00 79.14           C  
ANISOU 2409  CA  LEU B 255     9505  13636   6928   -291    525    249       C  
ATOM   2410  C   LEU B 255      44.390   3.265  53.605  1.00 83.55           C  
ANISOU 2410  C   LEU B 255     9942  14319   7485   -256    567    385       C  
ATOM   2411  O   LEU B 255      44.629   2.211  53.003  1.00 82.10           O  
ANISOU 2411  O   LEU B 255     9750  14056   7388   -182    625    474       O  
ATOM   2412  CB  LEU B 255      43.285   5.265  52.585  1.00 58.97           C  
ANISOU 2412  CB  LEU B 255     7051  11010   4345   -380    490    110       C  
ATOM   2413  CG  LEU B 255      43.354   5.222  51.036  1.00 69.70           C  
ANISOU 2413  CG  LEU B 255     8528  12168   5788   -373    518     64       C  
ATOM   2414  CD1 LEU B 255      44.466   6.117  50.529  1.00 61.01           C  
ANISOU 2414  CD1 LEU B 255     7438  11104   4639   -448    505     11       C  
ATOM   2415  CD2 LEU B 255      43.478   3.815  50.430  1.00 64.64           C  
ANISOU 2415  CD2 LEU B 255     7873  11434   5252   -276    590    180       C  
ATOM   2416  N   MET B 256      45.240   3.828  54.458  1.00 84.38           N  
ANISOU 2416  N   MET B 256     9951  14618   7492   -310    538    401       N  
ATOM   2417  CA  MET B 256      46.549   3.237  54.682  1.00 91.71           C  
ANISOU 2417  CA  MET B 256    10760  15674   8413   -285    572    527       C  
ATOM   2418  C   MET B 256      46.432   1.804  55.194  1.00 89.47           C  
ANISOU 2418  C   MET B 256    10386  15425   8186   -185    618    678       C  
ATOM   2419  O   MET B 256      47.084   0.901  54.681  1.00 89.93           O  
ANISOU 2419  O   MET B 256    10407  15449   8313   -124    673    776       O  
ATOM   2420  CB  MET B 256      47.397   4.085  55.628  1.00102.10           C  
ANISOU 2420  CB  MET B 256    11983  17202   9607   -362    529    520       C  
ATOM   2421  CG  MET B 256      48.871   3.712  55.552  1.00109.14           C  
ANISOU 2421  CG  MET B 256    12776  18198  10495   -351    561    622       C  
ATOM   2422  SD  MET B 256      49.984   4.795  56.457  1.00150.22           S  
ANISOU 2422  SD  MET B 256    17883  23636  15558   -449    512    604       S  
ATOM   2423  CE  MET B 256      51.576   4.051  56.076  1.00 93.65           C  
ANISOU 2423  CE  MET B 256    10618  16535   8429   -411    565    737       C  
ATOM   2424  N   MET B 257      45.570   1.593  56.179  1.00 91.43           N  
ANISOU 2424  N   MET B 257    10600  15732   8406   -167    597    695       N  
ATOM   2425  CA  MET B 257      45.355   0.250  56.716  1.00 93.32           C  
ANISOU 2425  CA  MET B 257    10757  16003   8697    -73    638    835       C  
ATOM   2426  C   MET B 257      44.787  -0.715  55.664  1.00 88.34           C  
ANISOU 2426  C   MET B 257    10206  15166   8194      9    694    861       C  
ATOM   2427  O   MET B 257      45.080  -1.916  55.667  1.00 81.68           O  
ANISOU 2427  O   MET B 257     9296  14323   7416     92    747    990       O  
ATOM   2428  CB  MET B 257      44.450   0.307  57.945  1.00 92.92           C  
ANISOU 2428  CB  MET B 257    10670  16047   8590    -79    601    832       C  
ATOM   2429  CG  MET B 257      44.181  -1.045  58.567  1.00 98.19           C  
ANISOU 2429  CG  MET B 257    11252  16752   9304     15    640    974       C  
ATOM   2430  SD  MET B 257      43.316  -0.919  60.138  1.00 97.90           S  
ANISOU 2430  SD  MET B 257    11153  16860   9183     -3    594    978       S  
ATOM   2431  CE  MET B 257      42.953  -2.642  60.455  1.00 93.38           C  
ANISOU 2431  CE  MET B 257    10512  16270   8699    121    652   1140       C  
ATOM   2432  N   GLY B 258      43.986  -0.173  54.755  1.00 86.78           N  
ANISOU 2432  N   GLY B 258    10149  14790   8032    -15    682    736       N  
ATOM   2433  CA  GLY B 258      43.432  -0.952  53.666  1.00 87.75           C  
ANISOU 2433  CA  GLY B 258    10362  14709   8271     51    731    743       C  
ATOM   2434  C   GLY B 258      44.495  -1.458  52.706  1.00 89.46           C  
ANISOU 2434  C   GLY B 258    10569  14872   8550     78    786    804       C  
ATOM   2435  O   GLY B 258      44.376  -2.560  52.174  1.00 84.44           O  
ANISOU 2435  O   GLY B 258     9939  14134   8010    158    845    882       O  
ATOM   2436  N   GLU B 259      45.544  -0.663  52.503  1.00 94.52           N  
ANISOU 2436  N   GLU B 259    11194  15584   9137     12    769    769       N  
ATOM   2437  CA  GLU B 259      46.608  -1.022  51.566  1.00 98.04           C  
ANISOU 2437  CA  GLU B 259    11634  15980   9637     27    819    815       C  
ATOM   2438  C   GLU B 259      47.496  -2.163  52.069  1.00107.07           C  
ANISOU 2438  C   GLU B 259    12635  17238  10808     98    869    984       C  
ATOM   2439  O   GLU B 259      48.171  -2.826  51.277  1.00107.42           O  
ANISOU 2439  O   GLU B 259    12673  17215  10927    138    927   1045       O  
ATOM   2440  CB  GLU B 259      47.465   0.202  51.239  1.00 96.51           C  
ANISOU 2440  CB  GLU B 259    11463  15833   9372    -68    783    725       C  
ATOM   2441  CG  GLU B 259      46.739   1.282  50.455  1.00 92.62           C  
ANISOU 2441  CG  GLU B 259    11122  15199   8871   -135    743    560       C  
ATOM   2442  CD  GLU B 259      47.627   2.472  50.146  1.00 94.75           C  
ANISOU 2442  CD  GLU B 259    11411  15520   9071   -228    709    475       C  
ATOM   2443  OE1 GLU B 259      48.746   2.548  50.696  1.00 98.94           O  
ANISOU 2443  OE1 GLU B 259    11832  16215   9546   -246    710    538       O  
ATOM   2444  OE2 GLU B 259      47.205   3.334  49.353  1.00 92.50           O1-
ANISOU 2444  OE2 GLU B 259    11250  15110   8786   -284    682    346       O1-
ATOM   2445  N   ASP B 260      47.495  -2.379  53.384  1.00115.66           N  
ANISOU 2445  N   ASP B 260    13610  18500  11837    110    847   1058       N  
ATOM   2446  CA  ASP B 260      48.282  -3.445  54.009  1.00114.98           C  
ANISOU 2446  CA  ASP B 260    13379  18538  11770    176    888   1224       C  
ATOM   2447  C   ASP B 260      47.391  -4.586  54.500  1.00109.60           C  
ANISOU 2447  C   ASP B 260    12669  17830  11146    264    916   1312       C  
ATOM   2448  O   ASP B 260      47.874  -5.570  55.055  1.00102.25           O  
ANISOU 2448  O   ASP B 260    11622  16990  10239    327    951   1454       O  
ATOM   2449  CB  ASP B 260      49.134  -2.894  55.154  1.00116.47           C  
ANISOU 2449  CB  ASP B 260    13445  18961  11847    123    845   1260       C  
ATOM   2450  N   LYS B 261      46.085  -4.432  54.299  1.00114.55           N  
ANISOU 2450  N   LYS B 261    13401  18329  11792    267    899   1225       N  
ATOM   2451  CA  LYS B 261      45.128  -5.526  54.452  1.00111.16           C  
ANISOU 2451  CA  LYS B 261    12976  17824  11435    353    934   1290       C  
ATOM   2452  C   LYS B 261      44.773  -6.085  53.065  1.00110.73           C  
ANISOU 2452  C   LYS B 261    13032  17543  11497    400    989   1269       C  
ATOM   2453  O   LYS B 261      45.302  -7.111  52.632  1.00110.59           O  
ANISOU 2453  O   LYS B 261    12974  17486  11560    468   1055   1374       O  
ATOM   2454  CB  LYS B 261      43.874  -5.040  55.170  1.00106.53           C  
ANISOU 2454  CB  LYS B 261    12433  17247  10798    328    881   1212       C  
ATOM   2455  N   ILE B 262      43.888  -5.388  52.357  1.00109.65           N  
ANISOU 2455  N   ILE B 262    13036  17258  11370    360    964   1132       N  
ATOM   2456  CA  ILE B 262      43.513  -5.762  50.995  1.00110.55           C  
ANISOU 2456  CA  ILE B 262    13267  17153  11585    390   1009   1095       C  
ATOM   2457  C   ILE B 262      44.708  -5.810  50.030  1.00122.62           C  
ANISOU 2457  C   ILE B 262    14795  18643  13150    380   1051   1115       C  
ATOM   2458  O   ILE B 262      45.453  -4.838  49.884  1.00126.74           O  
ANISOU 2458  O   ILE B 262    15323  19223  13611    305   1019   1053       O  
ATOM   2459  CB  ILE B 262      42.475  -4.778  50.414  1.00 98.88           C  
ANISOU 2459  CB  ILE B 262    11938  15537  10095    331    962    933       C  
ATOM   2460  CG1 ILE B 262      41.202  -4.770  51.263  1.00 89.43           C  
ANISOU 2460  CG1 ILE B 262    10752  14355   8873    344    926    907       C  
ATOM   2461  CG2 ILE B 262      42.166  -5.122  48.957  1.00 94.47           C  
ANISOU 2461  CG2 ILE B 262    11502  14755   9637    354   1008    894       C  
ATOM   2462  CD1 ILE B 262      40.155  -3.806  50.771  1.00 81.33           C  
ANISOU 2462  CD1 ILE B 262     9865  13200   7837    287    878    751       C  
ATOM   2463  N   LYS B 263      44.884  -6.938  49.352  1.00124.43           N  
ANISOU 2463  N   LYS B 263    15024  18772  13483    455   1125   1200       N  
ATOM   2464  CA  LYS B 263      45.896  -7.017  48.301  1.00126.24           C  
ANISOU 2464  CA  LYS B 263    15271  18936  13761    446   1171   1209       C  
ATOM   2465  C   LYS B 263      45.571  -6.091  47.121  1.00122.40           C  
ANISOU 2465  C   LYS B 263    14939  18287  13280    379   1151   1059       C  
ATOM   2466  O   LYS B 263      44.707  -6.402  46.300  1.00120.27           O  
ANISOU 2466  O   LYS B 263    14778  17838  13082    402   1173   1016       O  
ATOM   2467  CB  LYS B 263      46.050  -8.458  47.809  1.00127.26           C  
ANISOU 2467  CB  LYS B 263    15372  18978  14005    542   1259   1328       C  
ATOM   2468  N   PHE B 264      46.260  -4.953  47.044  1.00119.98           N  
ANISOU 2468  N   PHE B 264    14642  18047  12899    293   1107    982       N  
ATOM   2469  CA  PHE B 264      46.133  -4.052  45.896  1.00114.19           C  
ANISOU 2469  CA  PHE B 264    14047  17170  12169    224   1088    846       C  
ATOM   2470  C   PHE B 264      47.226  -4.325  44.862  1.00109.62           C  
ANISOU 2470  C   PHE B 264    13474  16530  11645    224   1146    874       C  
ATOM   2471  O   PHE B 264      48.414  -4.346  45.192  1.00106.75           O  
ANISOU 2471  O   PHE B 264    13008  16299  11252    217   1158    940       O  
ATOM   2472  CB  PHE B 264      46.176  -2.591  46.342  1.00116.80           C  
ANISOU 2472  CB  PHE B 264    14398  17593  12388    126   1006    732       C  
ATOM   2473  CG  PHE B 264      44.943  -2.146  47.074  1.00123.59           C  
ANISOU 2473  CG  PHE B 264    15290  18465  13203    113    948    668       C  
ATOM   2474  CD1 PHE B 264      43.684  -2.489  46.611  1.00124.76           C  
ANISOU 2474  CD1 PHE B 264    15539  18448  13414    146    956    628       C  
ATOM   2475  CD2 PHE B 264      45.041  -1.391  48.230  1.00125.76           C  
ANISOU 2475  CD2 PHE B 264    15495  18915  13372     65    888    648       C  
ATOM   2476  CE1 PHE B 264      42.544  -2.080  47.283  1.00123.36           C  
ANISOU 2476  CE1 PHE B 264    15391  18279  13199    134    904    568       C  
ATOM   2477  CE2 PHE B 264      43.905  -0.982  48.908  1.00125.12           C  
ANISOU 2477  CE2 PHE B 264    15444  18843  13252     50    838    587       C  
ATOM   2478  CZ  PHE B 264      42.656  -1.329  48.433  1.00122.83           C  
ANISOU 2478  CZ  PHE B 264    15254  18387  13030     86    846    547       C  
ATOM   2479  N   LYS B 265      46.820  -4.526  43.610  1.00106.30           N  
ANISOU 2479  N   LYS B 265    13176  15911  11304    229   1180    823       N  
ATOM   2480  CA  LYS B 265      47.743  -4.966  42.562  1.00 94.07           C  
ANISOU 2480  CA  LYS B 265    11639  14281   9822    239   1246    856       C  
ATOM   2481  C   LYS B 265      48.385  -3.838  41.763  1.00 80.67           C  
ANISOU 2481  C   LYS B 265    10015  12550   8084    146   1219    746       C  
ATOM   2482  O   LYS B 265      49.224  -4.086  40.908  1.00 71.96           O  
ANISOU 2482  O   LYS B 265     8922  11390   7028    143   1270    765       O  
ATOM   2483  CB  LYS B 265      47.041  -5.935  41.614  1.00 93.51           C  
ANISOU 2483  CB  LYS B 265    11652  14013   9865    299   1310    874       C  
ATOM   2484  CG  LYS B 265      46.774  -7.283  42.233  1.00 99.36           C  
ANISOU 2484  CG  LYS B 265    12302  14785  10665    401   1361   1011       C  
ATOM   2485  CD  LYS B 265      46.022  -8.183  41.278  1.00107.17           C  
ANISOU 2485  CD  LYS B 265    13382  15574  11763    456   1422   1019       C  
ATOM   2486  CE  LYS B 265      46.143  -9.638  41.702  1.00112.82           C  
ANISOU 2486  CE  LYS B 265    13995  16321  12551    559   1493   1172       C  
ATOM   2487  NZ  LYS B 265      47.564 -10.101  41.696  1.00115.46           N1+
ANISOU 2487  NZ  LYS B 265    14219  16744  12906    578   1546   1272       N1+
ATOM   2488  N   HIS B 266      47.990  -2.604  42.051  1.00 81.22           N  
ANISOU 2488  N   HIS B 266    10137  12656   8068     69   1141    632       N  
ATOM   2489  CA  HIS B 266      48.521  -1.435  41.360  1.00 77.71           C  
ANISOU 2489  CA  HIS B 266     9765  12183   7576    -24   1107    519       C  
ATOM   2490  C   HIS B 266      49.574  -0.683  42.197  1.00 88.72           C  
ANISOU 2490  C   HIS B 266    11056  13783   8870    -76   1068    527       C  
ATOM   2491  O   HIS B 266      50.301   0.156  41.667  1.00 85.67           O  
ANISOU 2491  O   HIS B 266    10705  13399   8447   -148   1051    458       O  
ATOM   2492  CB  HIS B 266      47.373  -0.485  41.022  1.00 75.92           C  
ANISOU 2492  CB  HIS B 266     9677  11846   7324    -81   1044    376       C  
ATOM   2493  CG  HIS B 266      46.622  -0.015  42.230  1.00 86.20           C  
ANISOU 2493  CG  HIS B 266    10940  13259   8552    -91    980    353       C  
ATOM   2494  CD2 HIS B 266      46.899   0.963  43.125  1.00 83.76           C  
ANISOU 2494  CD2 HIS B 266    10579  13107   8138   -151    917    311       C  
ATOM   2495  ND1 HIS B 266      45.455  -0.611  42.662  1.00 90.61           N  
ANISOU 2495  ND1 HIS B 266    11509  13774   9144    -33    979    378       N  
ATOM   2496  CE1 HIS B 266      45.037  -0.004  43.758  1.00 85.36           C  
ANISOU 2496  CE1 HIS B 266    10801  13232   8398    -59    918    349       C  
ATOM   2497  NE2 HIS B 266      45.895   0.955  44.062  1.00 76.69           N  
ANISOU 2497  NE2 HIS B 266     9665  12258   7214   -131    880    309       N  
ATOM   2498  N   ILE B 267      49.654  -0.959  43.500  1.00101.54           N  
ANISOU 2498  N   ILE B 267    12553  15580  10447    -44   1051    610       N  
ATOM   2499  CA  ILE B 267      50.578  -0.195  44.347  1.00105.99           C  
ANISOU 2499  CA  ILE B 267    13021  16343  10908    -99   1009    613       C  
ATOM   2500  C   ILE B 267      52.044  -0.409  43.949  1.00111.32           C
[truncated: 250,888 more chars]
