# Supplementary material for: The mechanism study of quercetin isolated from Zanthoxylum bungeanum maxim. inhibiting ferroptosis and alleviating MAFLD through p38 MAPK/ERK signaling pathway based on lipidomics and transcriptomics
Source: Front Pharmacol. 2025 Mar 31;16:1517291. doi: 10.3389/fphar.2025.1517291 (PMC11994740; doi:10.3389/fphar.2025.1517291)
Supplement: Supplementary file 1 [file DataSheet1.zip › Raw data/Molecular docking/Molecular docking/quercetin.mol2]

@<TRIPOS>MOLECULE
Unnamed
32 34 1 0 0
SMALL
USER_CHARGES


@<TRIPOS>ATOM
      1 O           0.3210    0.0019   -0.2311 O.3       1     ****    0.0000
      2 O           3.4536    1.7413    0.2386 O.3       1     ****    0.0000
      3 O          -0.6122    4.6449    0.4172 O.3       1     ****    0.0000
      4 O           1.7769    3.6130    0.3948 O.2       1     ****    0.0000
      5 O          -4.0669    1.5878   -0.2709 O.3       1     ****    0.0000
      6 O           1.8521   -4.4445   -0.8023 O.3       1     ****    0.0000
      7 O           4.4546   -4.5493   -0.1052 O.3       1     ****    0.0000
      8 C          -0.0639    2.3230    0.1084 C.ar      1     ****    0.0000
      9 C          -0.5081    1.0707   -0.1096 C.ar      1     ****    0.0000
     10 C           1.6566    0.1743    0.0042 C.2       1     ****    0.0000
     11 C           2.4237   -0.9529   -0.0021 C.ar      1     ****    0.0000
     12 C           2.1267    1.4312    0.1795 C.2       1     ****    0.0000
     13 C           1.2841    2.5115    0.2319 C.2       1     ****    0.0000
     14 C          -0.9517    3.3428    0.1971 C.ar      1     ****    0.0000
     15 C          -1.8302    0.8558   -0.2323 C.ar      1     ****    0.0000
     16 C          -2.7364    1.8375   -0.1436 C.ar      1     ****    0.0000
     17 C           1.8506   -2.1236   -0.3649 C.ar      1     ****    0.0000
     18 C          -2.2626    3.0718    0.0706 C.ar      1     ****    0.0000
     19 C           3.7175   -1.0704    0.3612 C.ar      1     ****    0.0000
     20 C           2.4890   -3.3059   -0.4140 C.ar      1     ****    0.0000
     21 C           4.3823   -2.2351    0.3224 C.ar      1     ****    0.0000
     22 C           3.7854   -3.3672   -0.0726 C.ar      1     ****    0.0000
     23 H          -2.1874   -0.1719   -0.4163 H         1     ****    0.0000
     24 H           0.7918   -2.1808   -0.6693 H         1     ****    0.0000
     25 H          -2.9893    3.8988    0.1457 H         1     ****    0.0000
     26 H           4.3098   -0.2390    0.7636 H         1     ****    0.0000
     27 H           5.4384   -2.2756    0.6406 H         1     ****    0.0000
     28 H           3.9657    1.0433   -0.1942 H         1     ****    0.0000
     29 H          -1.4183    5.1846    0.4553 H         1     ****    0.0000
     30 H          -4.1997    0.6390   -0.4280 H         1     ****    0.0000
     31 H           2.4871   -5.1791   -0.7645 H         1     ****    0.0000
     32 H           5.3640   -4.4217    0.2076 H         1     ****    0.0000
@<TRIPOS>BOND
     1     1     9     1
     2     1    10     1
     3     2    12     1
     4     2    28     1
     5     3    14     1
     6     3    29     1
     7     4    13     2
     8     5    16     1
     9     5    30     1
    10     6    20     1
    11     6    31     1
    12     7    22     1
    13     7    32     1
    14     8     9     1
    15     8    13     1
    16     8    14     2
    17     9    15     2
    18    10    11     1
    19    10    12     2
    20    11    17     1
    21    11    19     2
    22    12    13     1
    23    14    18     1
    24    15    16     1
    25    15    23     1
    26    16    18     2
    27    17    20     2
    28    17    24     1
    29    18    25     1
    30    19    21     1
    31    19    26     1
    32    20    22     1
    33    21    22     2
    34    21    27     1
