# Supplementary material for: The mechanism study of quercetin isolated from Zanthoxylum bungeanum maxim. inhibiting ferroptosis and alleviating MAFLD through p38 MAPK/ERK signaling pathway based on lipidomics and transcriptomics
Source: Front Pharmacol. 2025 Mar 31;16:1517291. doi: 10.3389/fphar.2025.1517291 (PMC11994740; doi:10.3389/fphar.2025.1517291)
Supplement: Supplementary file 1 [file DataSheet1.zip › Raw data/Molecular docking/Molecular docking/TLR4 5nam.pdb]

ATOM      1  N   MET A   1       1.329   0.000   0.000  1.00  0.00           N  
ATOM      2  CA  MET A   1       2.093  -0.001  -1.242  1.00  0.00           C  
ATOM      3  C   MET A   1       2.854  -1.312  -1.412  1.00  0.00           C  
ATOM      4  O   MET A   1       3.019  -2.072  -0.459  1.00  0.00           O  
ATOM      5  CB  MET A   1       3.070   1.176  -1.266  1.00  0.00           C  
ATOM      6  CG  MET A   1       4.248   1.006  -0.321  1.00  0.00           C  
ATOM      7  SD  MET A   1       5.145   2.547  -0.045  1.00  0.00           S  
ATOM      8  CE  MET A   1       6.611   1.941   0.787  1.00  0.00           C  
ATOM      9  HA  MET A   1       1.395   0.106  -2.060  1.00  0.00           H  
ATOM     10  HB2 MET A   1       3.454   1.290  -2.269  1.00  0.00           H  
ATOM     11  HB3 MET A   1       2.540   2.075  -0.987  1.00  0.00           H  
ATOM     12  HG2 MET A   1       3.883   0.645   0.629  1.00  0.00           H  
ATOM     13  HG3 MET A   1       4.928   0.281  -0.743  1.00  0.00           H  
ATOM     14  HE1 MET A   1       7.369   1.705   0.055  1.00  0.00           H  
ATOM     15  HE2 MET A   1       6.982   2.700   1.459  1.00  0.00           H  
ATOM     16  HE3 MET A   1       6.364   1.051   1.349  1.00  0.00           H  
ATOM     17  H1  MET A   1       1.808   0.000   0.855  1.00  0.00           H  
ATOM     18  N   ASN A   2       3.314  -1.570  -2.632  1.00  0.00           N  
ATOM     19  CA  ASN A   2       4.056  -2.791  -2.926  1.00  0.00           C  
ATOM     20  C   ASN A   2       3.190  -4.024  -2.691  1.00  0.00           C  
ATOM     21  O   ASN A   2       3.620  -4.985  -2.053  1.00  0.00           O  
ATOM     22  CB  ASN A   2       5.316  -2.867  -2.061  1.00  0.00           C  
ATOM     23  CG  ASN A   2       6.407  -3.705  -2.701  1.00  0.00           C  
ATOM     24  ND2 ASN A   2       7.632  -3.555  -2.211  1.00  0.00           N  
ATOM     25  OD1 ASN A   2       6.150  -4.477  -3.624  1.00  0.00           O  
ATOM     26  H   ASN A   2       3.150  -0.926  -3.352  1.00  0.00           H  
ATOM     27  HA  ASN A   2       4.345  -2.760  -3.966  1.00  0.00           H  
ATOM     28  HB2 ASN A   2       5.700  -1.869  -1.907  1.00  0.00           H  
ATOM     29  HB3 ASN A   2       5.065  -3.303  -1.106  1.00  0.00           H  
ATOM     30 HD21 ASN A   2       7.762  -2.921  -1.474  1.00  0.00           H  
ATOM     31 HD22 ASN A   2       8.356  -4.084  -2.606  1.00  0.00           H  
ATOM     32  N   ILE A   3       1.968  -3.990  -3.213  1.00  0.00           N  
ATOM     33  CA  ILE A   3       1.043  -5.106  -3.062  1.00  0.00           C  
ATOM     34  C   ILE A   3       0.103  -5.206  -4.258  1.00  0.00           C  
ATOM     35  O   ILE A   3      -0.056  -4.252  -5.020  1.00  0.00           O  
ATOM     36  CB  ILE A   3       0.206  -4.973  -1.776  1.00  0.00           C  
ATOM     37  CG1 ILE A   3      -0.244  -3.524  -1.581  1.00  0.00           C  
ATOM     38  CG2 ILE A   3       1.005  -5.452  -0.572  1.00  0.00           C  
ATOM     39  CD1 ILE A   3      -1.085  -3.313  -0.342  1.00  0.00           C  
ATOM     40  H   ILE A   3       1.683  -3.197  -3.711  1.00  0.00           H  
ATOM     41  HA  ILE A   3       1.624  -6.015  -2.997  1.00  0.00           H  
ATOM     42  HB  ILE A   3      -0.665  -5.603  -1.873  1.00  0.00           H  
ATOM     43 HG12 ILE A   3       0.626  -2.891  -1.502  1.00  0.00           H  
ATOM     44 HG13 ILE A   3      -0.829  -3.219  -2.436  1.00  0.00           H  
ATOM     45 HG21 ILE A   3       1.293  -6.482  -0.719  1.00  0.00           H  
ATOM     46 HG22 ILE A   3       1.890  -4.843  -0.463  1.00  0.00           H  
ATOM     47 HG23 ILE A   3       0.399  -5.370   0.318  1.00  0.00           H  
ATOM     48 HD11 ILE A   3      -1.641  -4.213  -0.126  1.00  0.00           H  
ATOM     49 HD12 ILE A   3      -0.443  -3.077   0.494  1.00  0.00           H  
ATOM     50 HD13 ILE A   3      -1.773  -2.497  -0.508  1.00  0.00           H  
ATOM     51  N   THR A   4      -0.521  -6.370  -4.418  1.00  0.00           N  
ATOM     52  CA  THR A   4      -1.447  -6.595  -5.521  1.00  0.00           C  
ATOM     53  C   THR A   4      -2.344  -7.797  -5.249  1.00  0.00           C  
ATOM     54  O   THR A   4      -2.529  -8.654  -6.113  1.00  0.00           O  
ATOM     55  CB  THR A   4      -0.696  -6.820  -6.847  1.00  0.00           C  
ATOM     56  CG2 THR A   4      -1.618  -6.595  -8.036  1.00  0.00           C  
ATOM     57  OG1 THR A   4       0.425  -5.933  -6.932  1.00  0.00           O  
ATOM     58  H   THR A   4      -0.353  -7.093  -3.778  1.00  0.00           H  
ATOM     59  HA  THR A   4      -2.063  -5.714  -5.625  1.00  0.00           H  
ATOM     60  HB  THR A   4      -0.341  -7.840  -6.874  1.00  0.00           H  
ATOM     61  HG1 THR A   4       1.190  -6.413  -7.260  1.00  0.00           H  
ATOM     62 HG21 THR A   4      -1.522  -7.419  -8.728  1.00  0.00           H  
ATOM     63 HG22 THR A   4      -1.347  -5.674  -8.532  1.00  0.00           H  
ATOM     64 HG23 THR A   4      -2.639  -6.532  -7.692  1.00  0.00           H  
ATOM     65  N   SER A   5      -2.900  -7.853  -4.043  1.00  0.00           N  
ATOM     66  CA  SER A   5      -3.777  -8.952  -3.656  1.00  0.00           C  
ATOM     67  C   SER A   5      -5.234  -8.501  -3.629  1.00  0.00           C  
ATOM     68  O   SER A   5      -5.567  -7.415  -4.103  1.00  0.00           O  
ATOM     69  CB  SER A   5      -3.374  -9.495  -2.283  1.00  0.00           C  
ATOM     70  OG  SER A   5      -3.516 -10.903  -2.230  1.00  0.00           O  
ATOM     71  H   SER A   5      -2.714  -7.139  -3.397  1.00  0.00           H  
ATOM     72  HA  SER A   5      -3.668  -9.737  -4.389  1.00  0.00           H  
ATOM     73  HB2 SER A   5      -2.343  -9.241  -2.087  1.00  0.00           H  
ATOM     74  HB3 SER A   5      -4.004  -9.052  -1.525  1.00  0.00           H  
ATOM     75  HG  SER A   5      -4.172 -11.134  -1.569  1.00  0.00           H  
ATOM     76  N   GLN A   6      -6.098  -9.344  -3.071  1.00  0.00           N  
ATOM     77  CA  GLN A   6      -7.519  -9.033  -2.983  1.00  0.00           C  
ATOM     78  C   GLN A   6      -7.804  -8.116  -1.798  1.00  0.00           C  
ATOM     79  O   GLN A   6      -8.618  -8.439  -0.933  1.00  0.00           O  
ATOM     80  CB  GLN A   6      -8.338 -10.319  -2.857  1.00  0.00           C  
ATOM     81  CG  GLN A   6      -9.794 -10.155  -3.259  1.00  0.00           C  
ATOM     82  CD  GLN A   6     -10.578 -11.449  -3.154  1.00  0.00           C  
ATOM     83  NE2 GLN A   6     -11.763 -11.377  -2.560  1.00  0.00           N  
ATOM     84  OE1 GLN A   6     -10.122 -12.502  -3.601  1.00  0.00           O  
ATOM     85  H   GLN A   6      -5.771 -10.194  -2.711  1.00  0.00           H  
ATOM     86  HA  GLN A   6      -7.804  -8.524  -3.892  1.00  0.00           H  
ATOM     87  HB2 GLN A   6      -7.895 -11.076  -3.486  1.00  0.00           H  
ATOM     88  HB3 GLN A   6      -8.306 -10.652  -1.830  1.00  0.00           H  
ATOM     89  HG2 GLN A   6     -10.253  -9.421  -2.614  1.00  0.00           H  
ATOM     90  HG3 GLN A   6      -9.835  -9.809  -4.282  1.00  0.00           H  
ATOM     91 HE21 GLN A   6     -12.062 -10.503  -2.229  1.00  0.00           H  
ATOM     92 HE22 GLN A   6     -12.291 -12.197  -2.479  1.00  0.00           H  
ATOM     93  N   MET A   7      -7.127  -6.973  -1.764  1.00  0.00           N  
ATOM     94  CA  MET A   7      -7.308  -6.010  -0.684  1.00  0.00           C  
ATOM     95  C   MET A   7      -7.661  -4.633  -1.238  1.00  0.00           C  
ATOM     96  O   MET A   7      -7.088  -4.187  -2.231  1.00  0.00           O  
ATOM     97  CB  MET A   7      -6.040  -5.921   0.167  1.00  0.00           C  
ATOM     98  CG  MET A   7      -5.588  -7.260   0.726  1.00  0.00           C  
ATOM     99  SD  MET A   7      -4.238  -7.098   1.909  1.00  0.00           S  
ATOM    100  CE  MET A   7      -2.938  -6.460   0.856  1.00  0.00           C  
ATOM    101  H   MET A   7      -6.492  -6.771  -2.482  1.00  0.00           H  
ATOM    102  HA  MET A   7      -8.123  -6.355  -0.065  1.00  0.00           H  
ATOM    103  HB2 MET A   7      -5.242  -5.520  -0.440  1.00  0.00           H  
ATOM    104  HB3 MET A   7      -6.223  -5.253   0.995  1.00  0.00           H  
ATOM    105  HG2 MET A   7      -6.425  -7.731   1.219  1.00  0.00           H  
ATOM    106  HG3 MET A   7      -5.259  -7.883  -0.093  1.00  0.00           H  
ATOM    107  HE1 MET A   7      -2.072  -7.104   0.921  1.00  0.00           H  
ATOM    108  HE2 MET A   7      -3.286  -6.429  -0.166  1.00  0.00           H  
ATOM    109  HE3 MET A   7      -2.671  -5.464   1.177  1.00  0.00           H  
ATOM    110  N   ASN A   8      -8.608  -3.964  -0.589  1.00  0.00           N  
ATOM    111  CA  ASN A   8      -9.038  -2.638  -1.017  1.00  0.00           C  
ATOM    112  C   ASN A   8      -7.837  -1.724  -1.244  1.00  0.00           C  
ATOM    113  O   ASN A   8      -7.787  -0.978  -2.222  1.00  0.00           O  
ATOM    114  CB  ASN A   8      -9.973  -2.020   0.025  1.00  0.00           C  
ATOM    115  CG  ASN A   8     -11.112  -2.948   0.401  1.00  0.00           C  
ATOM    116  ND2 ASN A   8     -12.255  -2.776  -0.253  1.00  0.00           N  
ATOM    117  OD1 ASN A   8     -10.966  -3.808   1.269  1.00  0.00           O  
ATOM    118  H   ASN A   8      -9.029  -4.372   0.197  1.00  0.00           H  
ATOM    119  HA  ASN A   8      -9.573  -2.747  -1.948  1.00  0.00           H  
ATOM    120  HB2 ASN A   8      -9.408  -1.795   0.918  1.00  0.00           H  
ATOM    121  HB3 ASN A   8     -10.392  -1.107  -0.371  1.00  0.00           H  
ATOM    122 HD21 ASN A   8     -12.299  -2.071  -0.932  1.00  0.00           H  
ATOM    123 HD22 ASN A   8     -13.008  -3.362  -0.029  1.00  0.00           H  
ATOM    124  N   LYS A   9      -6.872  -1.788  -0.334  1.00  0.00           N  
ATOM    125  CA  LYS A   9      -5.670  -0.969  -0.434  1.00  0.00           C  
ATOM    126  C   LYS A   9      -5.031  -1.106  -1.812  1.00  0.00           C  
ATOM    127  O   LYS A   9      -4.813  -0.114  -2.509  1.00  0.00           O  
ATOM    128  CB  LYS A   9      -4.664  -1.369   0.648  1.00  0.00           C  
ATOM    129  CG  LYS A   9      -5.110  -1.011   2.055  1.00  0.00           C  
ATOM    130  CD  LYS A   9      -4.988   0.480   2.317  1.00  0.00           C  
ATOM    131  CE  LYS A   9      -6.012   0.953   3.338  1.00  0.00           C  
ATOM    132  NZ  LYS A   9      -7.383   1.015   2.760  1.00  0.00           N1+
ATOM    133  H   LYS A   9      -6.970  -2.402   0.424  1.00  0.00           H  
ATOM    134  HA  LYS A   9      -5.956   0.061  -0.284  1.00  0.00           H  
ATOM    135  HB2 LYS A   9      -4.509  -2.437   0.602  1.00  0.00           H  
ATOM    136  HB3 LYS A   9      -3.726  -0.869   0.453  1.00  0.00           H  
ATOM    137  HG2 LYS A   9      -6.141  -1.305   2.182  1.00  0.00           H  
ATOM    138  HG3 LYS A   9      -4.493  -1.544   2.765  1.00  0.00           H  
ATOM    139  HD2 LYS A   9      -3.998   0.691   2.693  1.00  0.00           H  
ATOM    140  HD3 LYS A   9      -5.144   1.014   1.390  1.00  0.00           H  
ATOM    141  HE2 LYS A   9      -6.012   0.267   4.171  1.00  0.00           H  
ATOM    142  HE3 LYS A   9      -5.730   1.937   3.682  1.00  0.00           H  
ATOM    143  HZ1 LYS A   9      -7.743   1.990   2.801  1.00  0.00           H  
ATOM    144  HZ2 LYS A   9      -8.025   0.398   3.297  1.00  0.00           H  
ATOM    145  HZ3 LYS A   9      -7.367   0.703   1.768  1.00  0.00           H  
ATOM    146  N   THR A  10      -4.734  -2.342  -2.201  1.00  0.00           N  
ATOM    147  CA  THR A  10      -4.121  -2.609  -3.497  1.00  0.00           C  
ATOM    148  C   THR A  10      -4.933  -1.989  -4.628  1.00  0.00           C  
ATOM    149  O   THR A  10      -4.374  -1.484  -5.601  1.00  0.00           O  
ATOM    150  CB  THR A  10      -3.980  -4.122  -3.750  1.00  0.00           C  
ATOM    151  CG2 THR A  10      -3.316  -4.809  -2.567  1.00  0.00           C  
ATOM    152  OG1 THR A  10      -5.268  -4.701  -3.985  1.00  0.00           O  
ATOM    153  H   THR A  10      -4.931  -3.091  -1.602  1.00  0.00           H  
ATOM    154  HA  THR A  10      -3.133  -2.172  -3.494  1.00  0.00           H  
ATOM    155  HB  THR A  10      -3.362  -4.268  -4.625  1.00  0.00           H  
ATOM    156  HG1 THR A  10      -5.668  -4.941  -3.146  1.00  0.00           H  
ATOM    157 HG21 THR A  10      -3.988  -5.549  -2.157  1.00  0.00           H  
ATOM    158 HG22 THR A  10      -3.082  -4.076  -1.809  1.00  0.00           H  
ATOM    159 HG23 THR A  10      -2.408  -5.292  -2.894  1.00  0.00           H  
ATOM    160  N   ILE A  11      -6.254  -2.030  -4.492  1.00  0.00           N  
ATOM    161  CA  ILE A  11      -7.143  -1.470  -5.503  1.00  0.00           C  
ATOM    162  C   ILE A  11      -6.863   0.013  -5.720  1.00  0.00           C  
ATOM    163  O   ILE A  11      -6.912   0.506  -6.847  1.00  0.00           O  
ATOM    164  CB  ILE A  11      -8.622  -1.650  -5.114  1.00  0.00           C  
ATOM    165  CG1 ILE A  11      -8.923  -3.124  -4.835  1.00  0.00           C  
ATOM    166  CG2 ILE A  11      -9.528  -1.118  -6.214  1.00  0.00           C  
ATOM    167  CD1 ILE A  11     -10.319  -3.367  -4.307  1.00  0.00           C  
ATOM    168  H   ILE A  11      -6.640  -2.445  -3.693  1.00  0.00           H  
ATOM    169  HA  ILE A  11      -6.968  -1.998  -6.429  1.00  0.00           H  
ATOM    170  HB  ILE A  11      -8.808  -1.077  -4.219  1.00  0.00           H  
ATOM    171 HG12 ILE A  11      -8.812  -3.687  -5.749  1.00  0.00           H  
ATOM    172 HG13 ILE A  11      -8.221  -3.495  -4.102  1.00  0.00           H  
ATOM    173 HG21 ILE A  11     -10.055  -0.246  -5.856  1.00  0.00           H  
ATOM    174 HG22 ILE A  11      -8.931  -0.849  -7.073  1.00  0.00           H  
ATOM    175 HG23 ILE A  11     -10.240  -1.879  -6.494  1.00  0.00           H  
ATOM    176 HD11 ILE A  11     -10.888  -3.925  -5.036  1.00  0.00           H  
ATOM    177 HD12 ILE A  11     -10.264  -3.926  -3.386  1.00  0.00           H  
ATOM    178 HD13 ILE A  11     -10.804  -2.418  -4.124  1.00  0.00           H  
ATOM    179  N   ILE A  12      -6.568   0.719  -4.634  1.00  0.00           N  
ATOM    180  CA  ILE A  12      -6.277   2.146  -4.706  1.00  0.00           C  
ATOM    181  C   ILE A  12      -4.896   2.396  -5.302  1.00  0.00           C  
ATOM    182  O   ILE A  12      -4.759   3.093  -6.307  1.00  0.00           O  
ATOM    183  CB  ILE A  12      -6.351   2.807  -3.317  1.00  0.00           C  
ATOM    184  CG1 ILE A  12      -7.500   2.207  -2.503  1.00  0.00           C  
ATOM    185  CG2 ILE A  12      -6.521   4.312  -3.454  1.00  0.00           C  
ATOM    186  CD1 ILE A  12      -7.796   2.964  -1.227  1.00  0.00           C  
ATOM    187  H   ILE A  12      -6.544   0.270  -3.763  1.00  0.00           H  
ATOM    188  HA  ILE A  12      -7.021   2.605  -5.341  1.00  0.00           H  
ATOM    189  HB  ILE A  12      -5.420   2.619  -2.804  1.00  0.00           H  
ATOM    190 HG12 ILE A  12      -8.396   2.207  -3.103  1.00  0.00           H  
ATOM    191 HG13 ILE A  12      -7.250   1.190  -2.237  1.00  0.00           H  
ATOM    192 HG21 ILE A  12      -6.421   4.776  -2.484  1.00  0.00           H  
ATOM    193 HG22 ILE A  12      -5.763   4.700  -4.118  1.00  0.00           H  
ATOM    194 HG23 ILE A  12      -7.499   4.529  -3.858  1.00  0.00           H  
ATOM    195 HD11 ILE A  12      -8.087   2.267  -0.455  1.00  0.00           H  
ATOM    196 HD12 ILE A  12      -6.914   3.502  -0.914  1.00  0.00           H  
ATOM    197 HD13 ILE A  12      -8.601   3.663  -1.402  1.00  0.00           H  
ATOM    198  N   GLY A  13      -3.874   1.819  -4.677  1.00  0.00           N  
ATOM    199  CA  GLY A  13      -2.517   1.990  -5.161  1.00  0.00           C  
ATOM    200  C   GLY A  13      -2.372   1.620  -6.624  1.00  0.00           C  
ATOM    201  O   GLY A  13      -1.835   2.393  -7.418  1.00  0.00           O  
ATOM    202  H   GLY A  13      -4.043   1.274  -3.880  1.00  0.00           H  
ATOM    203  HA2 GLY A  13      -2.227   3.022  -5.031  1.00  0.00           H  
ATOM    204  HA3 GLY A  13      -1.857   1.365  -4.577  1.00  0.00           H  
ATOM    205  N   VAL A  14      -2.850   0.432  -6.982  1.00  0.00           N  
ATOM    206  CA  VAL A  14      -2.771  -0.039  -8.360  1.00  0.00           C  
ATOM    207  C   VAL A  14      -3.527   0.889  -9.303  1.00  0.00           C  
ATOM    208  O   VAL A  14      -3.003   1.301 -10.338  1.00  0.00           O  
ATOM    209  CB  VAL A  14      -3.337  -1.465  -8.498  1.00  0.00           C  
ATOM    210  CG1 VAL A  14      -3.319  -1.909  -9.953  1.00  0.00           C  
ATOM    211  CG2 VAL A  14      -2.554  -2.436  -7.627  1.00  0.00           C  
ATOM    212  H   VAL A  14      -3.267  -0.139  -6.304  1.00  0.00           H  
ATOM    213  HA  VAL A  14      -1.730  -0.059  -8.647  1.00  0.00           H  
ATOM    214  HB  VAL A  14      -4.363  -1.458  -8.159  1.00  0.00           H  
ATOM    215 HG11 VAL A  14      -2.973  -2.930 -10.013  1.00  0.00           H  
ATOM    216 HG12 VAL A  14      -4.316  -1.840 -10.363  1.00  0.00           H  
ATOM    217 HG13 VAL A  14      -2.654  -1.270 -10.515  1.00  0.00           H  
ATOM    218 HG21 VAL A  14      -1.601  -2.646  -8.090  1.00  0.00           H  
ATOM    219 HG22 VAL A  14      -2.391  -1.996  -6.653  1.00  0.00           H  
ATOM    220 HG23 VAL A  14      -3.112  -3.353  -7.518  1.00  0.00           H  
ATOM    221  N   SER A  15      -4.763   1.216  -8.938  1.00  0.00           N  
ATOM    222  CA  SER A  15      -5.594   2.094  -9.754  1.00  0.00           C  
ATOM    223  C   SER A  15      -4.892   3.425 -10.007  1.00  0.00           C  
ATOM    224  O   SER A  15      -4.945   3.968 -11.111  1.00  0.00           O  
ATOM    225  CB  SER A  15      -6.941   2.337  -9.070  1.00  0.00           C  
ATOM    226  OG  SER A  15      -7.674   3.352  -9.734  1.00  0.00           O  
ATOM    227  H   SER A  15      -5.125   0.856  -8.102  1.00  0.00           H  
ATOM    228  HA  SER A  15      -5.763   1.604 -10.701  1.00  0.00           H  
ATOM    229  HB2 SER A  15      -7.518   1.425  -9.084  1.00  0.00           H  
ATOM    230  HB3 SER A  15      -6.772   2.642  -8.047  1.00  0.00           H  
ATOM    231  HG  SER A  15      -8.238   3.805  -9.103  1.00  0.00           H  
ATOM    232  N   VAL A  16      -4.233   3.945  -8.976  1.00  0.00           N  
ATOM    233  CA  VAL A  16      -3.519   5.212  -9.085  1.00  0.00           C  
ATOM    234  C   VAL A  16      -2.285   5.072  -9.969  1.00  0.00           C  
ATOM    235  O   VAL A  16      -2.115   5.812 -10.940  1.00  0.00           O  
ATOM    236  CB  VAL A  16      -3.090   5.735  -7.702  1.00  0.00           C  
ATOM    237  CG1 VAL A  16      -2.323   7.042  -7.840  1.00  0.00           C  
ATOM    238  CG2 VAL A  16      -4.303   5.912  -6.800  1.00  0.00           C  
ATOM    239  H   VAL A  16      -4.227   3.465  -8.122  1.00  0.00           H  
ATOM    240  HA  VAL A  16      -4.188   5.935  -9.529  1.00  0.00           H  
ATOM    241  HB  VAL A  16      -2.436   5.005  -7.250  1.00  0.00           H  
ATOM    242 HG11 VAL A  16      -2.519   7.666  -6.980  1.00  0.00           H  
ATOM    243 HG12 VAL A  16      -1.265   6.833  -7.901  1.00  0.00           H  
ATOM    244 HG13 VAL A  16      -2.642   7.553  -8.736  1.00  0.00           H  
ATOM    245 HG21 VAL A  16      -4.433   6.960  -6.575  1.00  0.00           H  
ATOM    246 HG22 VAL A  16      -5.184   5.540  -7.304  1.00  0.00           H  
ATOM    247 HG23 VAL A  16      -4.154   5.362  -5.883  1.00  0.00           H  
ATOM    248  N   LEU A  17      -1.425   4.119  -9.627  1.00  0.00           N  
ATOM    249  CA  LEU A  17      -0.204   3.881 -10.390  1.00  0.00           C  
ATOM    250  C   LEU A  17      -0.510   3.743 -11.878  1.00  0.00           C  
ATOM    251  O   LEU A  17       0.218   4.265 -12.723  1.00  0.00           O  
ATOM    252  CB  LEU A  17       0.500   2.621  -9.884  1.00  0.00           C  
ATOM    253  CG  LEU A  17       1.538   2.830  -8.780  1.00  0.00           C  
ATOM    254  CD1 LEU A  17       1.042   3.849  -7.767  1.00  0.00           C  
ATOM    255  CD2 LEU A  17       1.862   1.509  -8.097  1.00  0.00           C  
ATOM    256  H   LEU A  17      -1.614   3.562  -8.844  1.00  0.00           H  
ATOM    257  HA  LEU A  17       0.448   4.730 -10.246  1.00  0.00           H  
ATOM    258  HB2 LEU A  17      -0.256   1.950  -9.504  1.00  0.00           H  
ATOM    259  HB3 LEU A  17       0.998   2.161 -10.725  1.00  0.00           H  
ATOM    260  HG  LEU A  17       2.449   3.212  -9.219  1.00  0.00           H  
ATOM    261 HD11 LEU A  17      -0.029   3.758  -7.659  1.00  0.00           H  
ATOM    262 HD12 LEU A  17       1.286   4.844  -8.108  1.00  0.00           H  
ATOM    263 HD13 LEU A  17       1.517   3.669  -6.813  1.00  0.00           H  
ATOM    264 HD21 LEU A  17       2.669   1.021  -8.622  1.00  0.00           H  
ATOM    265 HD22 LEU A  17       0.988   0.874  -8.109  1.00  0.00           H  
ATOM    266 HD23 LEU A  17       2.158   1.696  -7.075  1.00  0.00           H  
ATOM    267  N   SER A  18      -1.592   3.038 -12.192  1.00  0.00           N  
ATOM    268  CA  SER A  18      -1.994   2.830 -13.578  1.00  0.00           C  
ATOM    269  C   SER A  18      -2.356   4.155 -14.243  1.00  0.00           C  
ATOM    270  O   SER A  18      -1.839   4.489 -15.309  1.00  0.00           O  
ATOM    271  CB  SER A  18      -3.183   1.869 -13.648  1.00  0.00           C  
ATOM    272  OG  SER A  18      -3.555   1.616 -14.992  1.00  0.00           O  
ATOM    273  H   SER A  18      -2.132   2.647 -11.473  1.00  0.00           H  
ATOM    274  HA  SER A  18      -1.158   2.394 -14.104  1.00  0.00           H  
ATOM    275  HB2 SER A  18      -2.915   0.935 -13.179  1.00  0.00           H  
ATOM    276  HB3 SER A  18      -4.024   2.304 -13.129  1.00  0.00           H  
ATOM    277  HG  SER A  18      -2.900   1.050 -15.405  1.00  0.00           H  
ATOM    278  N   VAL A  19      -3.249   4.905 -13.606  1.00  0.00           N  
ATOM    279  CA  VAL A  19      -3.681   6.194 -14.134  1.00  0.00           C  
ATOM    280  C   VAL A  19      -2.486   7.067 -14.497  1.00  0.00           C  
ATOM    281  O   VAL A  19      -2.495   7.759 -15.517  1.00  0.00           O  
ATOM    282  CB  VAL A  19      -4.564   6.947 -13.122  1.00  0.00           C  
ATOM    283  CG1 VAL A  19      -4.924   8.327 -13.650  1.00  0.00           C  
ATOM    284  CG2 VAL A  19      -5.818   6.144 -12.807  1.00  0.00           C  
ATOM    285  H   VAL A  19      -3.626   4.585 -12.760  1.00  0.00           H  
ATOM    286  HA  VAL A  19      -4.266   6.011 -15.024  1.00  0.00           H  
ATOM    287  HB  VAL A  19      -4.003   7.072 -12.207  1.00  0.00           H  
ATOM    288 HG11 VAL A  19      -4.023   8.906 -13.787  1.00  0.00           H  
ATOM    289 HG12 VAL A  19      -5.437   8.228 -14.596  1.00  0.00           H  
ATOM    290 HG13 VAL A  19      -5.569   8.827 -12.942  1.00  0.00           H  
ATOM    291 HG21 VAL A  19      -6.639   6.513 -13.402  1.00  0.00           H  
ATOM    292 HG22 VAL A  19      -5.646   5.103 -13.038  1.00  0.00           H  
ATOM    293 HG23 VAL A  19      -6.057   6.245 -11.759  1.00  0.00           H  
ATOM    294  N   LEU A  20      -1.456   7.031 -13.658  1.00  0.00           N  
ATOM    295  CA  LEU A  20      -0.251   7.819 -13.891  1.00  0.00           C  
ATOM    296  C   LEU A  20       0.476   7.343 -15.145  1.00  0.00           C  
ATOM    297  O   LEU A  20       0.663   8.105 -16.094  1.00  0.00           O  
ATOM    298  CB  LEU A  20       0.681   7.730 -12.682  1.00  0.00           C  
ATOM    299  CG  LEU A  20       2.149   8.075 -12.939  1.00  0.00           C  
ATOM    300  CD1 LEU A  20       2.268   9.436 -13.609  1.00  0.00           C  
ATOM    301  CD2 LEU A  20       2.939   8.048 -11.639  1.00  0.00           C  
ATOM    302  H   LEU A  20      -1.507   6.460 -12.863  1.00  0.00           H  
ATOM    303  HA  LEU A  20      -0.550   8.847 -14.031  1.00  0.00           H  
ATOM    304  HB2 LEU A  20       0.310   8.407 -11.928  1.00  0.00           H  
ATOM    305  HB3 LEU A  20       0.639   6.718 -12.307  1.00  0.00           H  
ATOM    306  HG  LEU A  20       2.574   7.338 -13.606  1.00  0.00           H  
ATOM    307 HD11 LEU A  20       1.851   9.385 -14.603  1.00  0.00           H  
ATOM    308 HD12 LEU A  20       3.308   9.717 -13.668  1.00  0.00           H  
ATOM    309 HD13 LEU A  20       1.729  10.171 -13.029  1.00  0.00           H  
ATOM    310 HD21 LEU A  20       3.990   8.170 -11.855  1.00  0.00           H  
ATOM    311 HD22 LEU A  20       2.781   7.101 -11.142  1.00  0.00           H  
ATOM    312 HD23 LEU A  20       2.606   8.851 -10.999  1.00  0.00           H  
ATOM    313  N   VAL A  21       0.884   6.078 -15.143  1.00  0.00           N  
ATOM    314  CA  VAL A  21       1.588   5.500 -16.281  1.00  0.00           C  
ATOM    315  C   VAL A  21       0.829   5.746 -17.580  1.00  0.00           C  
ATOM    316  O   VAL A  21       1.390   6.244 -18.555  1.00  0.00           O  
ATOM    317  CB  VAL A  21       1.797   3.985 -16.100  1.00  0.00           C  
ATOM    318  CG1 VAL A  21       2.700   3.436 -17.195  1.00  0.00           C  
ATOM    319  CG2 VAL A  21       2.373   3.687 -14.724  1.00  0.00           C  
ATOM    320  H   VAL A  21       0.706   5.520 -14.357  1.00  0.00           H  
ATOM    321  HA  VAL A  21       2.558   5.971 -16.348  1.00  0.00           H  
ATOM    322  HB  VAL A  21       0.837   3.497 -16.179  1.00  0.00           H  
ATOM    323 HG11 VAL A  21       2.347   3.777 -18.157  1.00  0.00           H  
ATOM    324 HG12 VAL A  21       3.710   3.783 -17.036  1.00  0.00           H  
ATOM    325 HG13 VAL A  21       2.682   2.356 -17.168  1.00  0.00           H  
ATOM    326 HG21 VAL A  21       1.643   3.149 -14.138  1.00  0.00           H  
ATOM    327 HG22 VAL A  21       3.264   3.085 -14.828  1.00  0.00           H  
ATOM    328 HG23 VAL A  21       2.620   4.614 -14.229  1.00  0.00           H  
ATOM    329  N   VAL A  22      -0.453   5.393 -17.585  1.00  0.00           N  
ATOM    330  CA  VAL A  22      -1.291   5.576 -18.764  1.00  0.00           C  
ATOM    331  C   VAL A  22      -1.198   7.005 -19.288  1.00  0.00           C  
ATOM    332  O   VAL A  22      -0.918   7.229 -20.465  1.00  0.00           O  
ATOM    333  CB  VAL A  22      -2.765   5.247 -18.461  1.00  0.00           C  
ATOM    334  CG1 VAL A  22      -3.658   5.691 -19.610  1.00  0.00           C  
ATOM    335  CG2 VAL A  22      -2.934   3.761 -18.187  1.00  0.00           C  
ATOM    336  H   VAL A  22      -0.844   5.000 -16.777  1.00  0.00           H  
ATOM    337  HA  VAL A  22      -0.943   4.899 -19.530  1.00  0.00           H  
ATOM    338  HB  VAL A  22      -3.060   5.791 -17.575  1.00  0.00           H  
ATOM    339 HG11 VAL A  22      -3.297   5.261 -20.533  1.00  0.00           H  
ATOM    340 HG12 VAL A  22      -4.670   5.359 -19.428  1.00  0.00           H  
ATOM    341 HG13 VAL A  22      -3.641   6.768 -19.684  1.00  0.00           H  
ATOM    342 HG21 VAL A  22      -3.869   3.421 -18.608  1.00  0.00           H  
ATOM    343 HG22 VAL A  22      -2.117   3.216 -18.639  1.00  0.00           H  
ATOM    344 HG23 VAL A  22      -2.934   3.588 -17.121  1.00  0.00           H  
ATOM    345  N   SER A  23      -1.434   7.970 -18.404  1.00  0.00           N  
ATOM    346  CA  SER A  23      -1.380   9.378 -18.778  1.00  0.00           C  
ATOM    347  C   SER A  23      -0.028   9.725 -19.394  1.00  0.00           C  
ATOM    348  O   SER A  23       0.053  10.133 -20.553  1.00  0.00           O  
ATOM    349  CB  SER A  23      -1.638  10.262 -17.556  1.00  0.00           C  
ATOM    350  OG  SER A  23      -2.117  11.539 -17.942  1.00  0.00           O  
ATOM    351  H   SER A  23      -1.653   7.728 -17.480  1.00  0.00           H  
ATOM    352  HA  SER A  23      -2.153   9.557 -19.510  1.00  0.00           H  
ATOM    353  HB2 SER A  23      -2.375   9.791 -16.923  1.00  0.00           H  
ATOM    354  HB3 SER A  23      -0.718  10.388 -17.005  1.00  0.00           H  
ATOM    355  HG  SER A  23      -1.407  12.181 -17.877  1.00  0.00           H  
ATOM    356  N   VAL A  24       1.032   9.560 -18.610  1.00  0.00           N  
ATOM    357  CA  VAL A  24       2.382   9.855 -19.077  1.00  0.00           C  
ATOM    358  C   VAL A  24       2.660   9.179 -20.415  1.00  0.00           C  
ATOM    359  O   VAL A  24       3.271   9.769 -21.306  1.00  0.00           O  
ATOM    360  CB  VAL A  24       3.441   9.400 -18.055  1.00  0.00           C  
ATOM    361  CG1 VAL A  24       4.842   9.662 -18.586  1.00  0.00           C  
ATOM    362  CG2 VAL A  24       3.228  10.099 -16.721  1.00  0.00           C  
ATOM    363  H   VAL A  24       0.904   9.232 -17.695  1.00  0.00           H  
ATOM    364  HA  VAL A  24       2.467  10.925 -19.200  1.00  0.00           H  
ATOM    365  HB  VAL A  24       3.331   8.337 -17.902  1.00  0.00           H  
ATOM    366 HG11 VAL A  24       5.507   9.867 -17.760  1.00  0.00           H  
ATOM    367 HG12 VAL A  24       5.192   8.793 -19.124  1.00  0.00           H  
ATOM    368 HG13 VAL A  24       4.822  10.513 -19.250  1.00  0.00           H  
ATOM    369 HG21 VAL A  24       3.872  10.964 -16.662  1.00  0.00           H  
ATOM    370 HG22 VAL A  24       2.197  10.412 -16.638  1.00  0.00           H  
ATOM    371 HG23 VAL A  24       3.463   9.419 -15.916  1.00  0.00           H  
ATOM    372  N   VAL A  25       2.206   7.937 -20.550  1.00  0.00           N  
ATOM    373  CA  VAL A  25       2.404   7.180 -21.781  1.00  0.00           C  
ATOM    374  C   VAL A  25       1.866   7.942 -22.987  1.00  0.00           C  
ATOM    375  O   VAL A  25       2.614   8.283 -23.902  1.00  0.00           O  
ATOM    376  CB  VAL A  25       1.718   5.803 -21.709  1.00  0.00           C  
ATOM    377  CG1 VAL A  25       1.336   5.324 -23.102  1.00  0.00           C  
ATOM    378  CG2 VAL A  25       2.621   4.793 -21.018  1.00  0.00           C  
ATOM    379  H   VAL A  25       1.726   7.520 -19.805  1.00  0.00           H  
ATOM    380  HA  VAL A  25       3.465   7.024 -21.910  1.00  0.00           H  
ATOM    381  HB  VAL A  25       0.814   5.904 -21.127  1.00  0.00           H  
ATOM    382 HG11 VAL A  25       1.181   4.255 -23.084  1.00  0.00           H  
ATOM    383 HG12 VAL A  25       0.427   5.816 -23.415  1.00  0.00           H  
ATOM    384 HG13 VAL A  25       2.131   5.560 -23.794  1.00  0.00           H  
ATOM    385 HG21 VAL A  25       3.014   4.103 -21.750  1.00  0.00           H  
ATOM    386 HG22 VAL A  25       3.438   5.311 -20.537  1.00  0.00           H  
ATOM    387 HG23 VAL A  25       2.054   4.250 -20.277  1.00  0.00           H  
ATOM    388  N   ALA A  26       0.564   8.207 -22.980  1.00  0.00           N  
ATOM    389  CA  ALA A  26      -0.075   8.931 -24.072  1.00  0.00           C  
ATOM    390  C   ALA A  26       0.486  10.343 -24.196  1.00  0.00           C  
ATOM    391  O   ALA A  26       0.615  10.877 -25.298  1.00  0.00           O  
ATOM    392  CB  ALA A  26      -1.582   8.975 -23.867  1.00  0.00           C  
ATOM    393  H   ALA A  26       0.019   7.909 -22.221  1.00  0.00           H  
ATOM    394  HA  ALA A  26       0.123   8.394 -24.989  1.00  0.00           H  
ATOM    395  HB1 ALA A  26      -2.060   9.281 -24.785  1.00  0.00           H  
ATOM    396  HB2 ALA A  26      -1.935   7.994 -23.586  1.00  0.00           H  
ATOM    397  HB3 ALA A  26      -1.817   9.681 -23.085  1.00  0.00           H  
ATOM    398  N   VAL A  27       0.818  10.945 -23.058  1.00  0.00           N  
ATOM    399  CA  VAL A  27       1.365  12.296 -23.039  1.00  0.00           C  
ATOM    400  C   VAL A  27       2.549  12.423 -23.991  1.00  0.00           C  
ATOM    401  O   VAL A  27       2.523  13.223 -24.928  1.00  0.00           O  
ATOM    402  CB  VAL A  27       1.815  12.700 -21.622  1.00  0.00           C  
ATOM    403  CG1 VAL A  27       2.708  13.930 -21.675  1.00  0.00           C  
ATOM    404  CG2 VAL A  27       0.608  12.946 -20.730  1.00  0.00           C  
ATOM    405  H   VAL A  27       0.692  10.469 -22.211  1.00  0.00           H  
ATOM    406  HA  VAL A  27       0.587  12.976 -23.354  1.00  0.00           H  
ATOM    407  HB  VAL A  27       2.386  11.885 -21.202  1.00  0.00           H  
ATOM    408 HG11 VAL A  27       2.221  14.704 -22.251  1.00  0.00           H  
ATOM    409 HG12 VAL A  27       2.890  14.287 -20.672  1.00  0.00           H  
ATOM    410 HG13 VAL A  27       3.647  13.672 -22.143  1.00  0.00           H  
ATOM    411 HG21 VAL A  27      -0.296  12.748 -21.287  1.00  0.00           H  
ATOM    412 HG22 VAL A  27       0.653  12.290 -19.873  1.00  0.00           H  
ATOM    413 HG23 VAL A  27       0.608  13.973 -20.398  1.00  0.00           H  
ATOM    414  N   LEU A  28       3.585  11.629 -23.747  1.00  0.00           N  
ATOM    415  CA  LEU A  28       4.780  11.651 -24.584  1.00  0.00           C  
ATOM    416  C   LEU A  28       4.463  11.175 -25.998  1.00  0.00           C  
ATOM    417  O   LEU A  28       5.053  11.647 -26.970  1.00  0.00           O  
ATOM    418  CB  LEU A  28       5.872  10.774 -23.971  1.00  0.00           C  
ATOM    419  CG  LEU A  28       6.380  11.198 -22.593  1.00  0.00           C  
ATOM    420  CD1 LEU A  28       6.362  10.021 -21.631  1.00  0.00           C  
ATOM    421  CD2 LEU A  28       7.781  11.783 -22.697  1.00  0.00           C  
ATOM    422  H   LEU A  28       3.547  11.013 -22.987  1.00  0.00           H  
ATOM    423  HA  LEU A  28       5.133  12.671 -24.631  1.00  0.00           H  
ATOM    424  HB2 LEU A  28       5.481   9.771 -23.884  1.00  0.00           H  
ATOM    425  HB3 LEU A  28       6.714  10.773 -24.649  1.00  0.00           H  
ATOM    426  HG  LEU A  28       5.726  11.963 -22.195  1.00  0.00           H  
ATOM    427 HD11 LEU A  28       7.269   9.447 -21.748  1.00  0.00           H  
ATOM    428 HD12 LEU A  28       5.509   9.394 -21.845  1.00  0.00           H  
ATOM    429 HD13 LEU A  28       6.295  10.386 -20.616  1.00  0.00           H  
ATOM    430 HD21 LEU A  28       8.498  10.982 -22.796  1.00  0.00           H  
ATOM    431 HD22 LEU A  28       8.000  12.355 -21.807  1.00  0.00           H  
ATOM    432 HD23 LEU A  28       7.839  12.427 -23.562  1.00  0.00           H  
ATOM    433  N   VAL A  29       3.526  10.239 -26.106  1.00  0.00           N  
ATOM    434  CA  VAL A  29       3.128   9.701 -27.401  1.00  0.00           C  
ATOM    435  C   VAL A  29       2.684  10.813 -28.345  1.00  0.00           C  
ATOM    436  O   VAL A  29       3.144  10.895 -29.484  1.00  0.00           O  
ATOM    437  CB  VAL A  29       1.985   8.678 -27.258  1.00  0.00           C  
ATOM    438  CG1 VAL A  29       1.336   8.409 -28.607  1.00  0.00           C  
ATOM    439  CG2 VAL A  29       2.501   7.388 -26.638  1.00  0.00           C  
ATOM    440  H   VAL A  29       3.091   9.902 -25.295  1.00  0.00           H  
ATOM    441  HA  VAL A  29       3.982   9.197 -27.831  1.00  0.00           H  
ATOM    442  HB  VAL A  29       1.237   9.095 -26.600  1.00  0.00           H  
ATOM    443 HG11 VAL A  29       2.034   8.648 -29.396  1.00  0.00           H  
ATOM    444 HG12 VAL A  29       1.059   7.367 -28.672  1.00  0.00           H  
ATOM    445 HG13 VAL A  29       0.454   9.024 -28.710  1.00  0.00           H  
ATOM    446 HG21 VAL A  29       2.687   6.665 -27.418  1.00  0.00           H  
ATOM    447 HG22 VAL A  29       3.419   7.586 -26.104  1.00  0.00           H  
ATOM    448 HG23 VAL A  29       1.763   6.998 -25.953  1.00  0.00           H  
ATOM    449  N   TYR A  30       1.788  11.667 -27.864  1.00  0.00           N  
ATOM    450  CA  TYR A  30       1.280  12.774 -28.665  1.00  0.00           C  
ATOM    451  C   TYR A  30       2.232  13.965 -28.614  1.00  0.00           C  
ATOM    452  O   TYR A  30       2.546  14.569 -29.640  1.00  0.00           O  
ATOM    453  CB  TYR A  30      -0.106  13.193 -28.173  1.00  0.00           C  
ATOM    454  CG  TYR A  30      -0.870  14.043 -29.164  1.00  0.00           C  
ATOM    455  CD1 TYR A  30      -0.465  15.340 -29.453  1.00  0.00           C  
ATOM    456  CD2 TYR A  30      -1.996  13.549 -29.811  1.00  0.00           C  
ATOM    457  CE1 TYR A  30      -1.159  16.121 -30.357  1.00  0.00           C  
ATOM    458  CE2 TYR A  30      -2.695  14.321 -30.718  1.00  0.00           C  
ATOM    459  CZ  TYR A  30      -2.273  15.606 -30.987  1.00  0.00           C  
ATOM    460  OH  TYR A  30      -2.968  16.380 -31.889  1.00  0.00           O  
ATOM    461  H   TYR A  30       1.459  11.550 -26.948  1.00  0.00           H  
ATOM    462  HA  TYR A  30       1.201  12.435 -29.688  1.00  0.00           H  
ATOM    463  HB2 TYR A  30      -0.693  12.309 -27.974  1.00  0.00           H  
ATOM    464  HB3 TYR A  30       0.000  13.762 -27.261  1.00  0.00           H  
ATOM    465  HD1 TYR A  30       0.408  15.740 -28.958  1.00  0.00           H  
ATOM    466  HD2 TYR A  30      -2.323  12.541 -29.597  1.00  0.00           H  
ATOM    467  HE1 TYR A  30      -0.829  17.127 -30.569  1.00  0.00           H  
ATOM    468  HE2 TYR A  30      -3.568  13.919 -31.211  1.00  0.00           H  
ATOM    469  HH  TYR A  30      -3.055  17.272 -31.545  1.00  0.00           H  
ATOM    470  N   LYS A  31       2.688  14.298 -27.412  1.00  0.00           N  
ATOM    471  CA  LYS A  31       3.606  15.415 -27.224  1.00  0.00           C  
ATOM    472  C   LYS A  31       4.854  15.245 -28.084  1.00  0.00           C  
ATOM    473  O   LYS A  31       5.162  16.092 -28.923  1.00  0.00           O  
ATOM    474  CB  LYS A  31       4.002  15.534 -25.750  1.00  0.00           C  
ATOM    475  CG  LYS A  31       5.011  16.637 -25.478  1.00  0.00           C  
ATOM    476  CD  LYS A  31       5.953  16.263 -24.346  1.00  0.00           C  
ATOM    477  CE  LYS A  31       6.822  15.071 -24.715  1.00  0.00           C  
ATOM    478  NZ  LYS A  31       8.216  15.224 -24.213  1.00  0.00           N1+
ATOM    479  H   LYS A  31       2.402  13.778 -26.631  1.00  0.00           H  
ATOM    480  HA  LYS A  31       3.096  16.318 -27.525  1.00  0.00           H  
ATOM    481  HB2 LYS A  31       3.115  15.735 -25.167  1.00  0.00           H  
ATOM    482  HB3 LYS A  31       4.430  14.596 -25.428  1.00  0.00           H  
ATOM    483  HG2 LYS A  31       5.591  16.810 -26.373  1.00  0.00           H  
ATOM    484  HG3 LYS A  31       4.481  17.539 -25.210  1.00  0.00           H  
ATOM    485  HD2 LYS A  31       6.593  17.106 -24.129  1.00  0.00           H  
ATOM    486  HD3 LYS A  31       5.370  16.016 -23.471  1.00  0.00           H  
ATOM    487  HE2 LYS A  31       6.390  14.180 -24.285  1.00  0.00           H  
ATOM    488  HE3 LYS A  31       6.844  14.977 -25.791  1.00  0.00           H  
ATOM    489  HZ1 LYS A  31       8.248  15.046 -23.188  1.00  0.00           H  
ATOM    490  HZ2 LYS A  31       8.558  16.188 -24.397  1.00  0.00           H  
ATOM    491  HZ3 LYS A  31       8.845  14.547 -24.691  1.00  0.00           H  
ATOM    492  N   PHE A  32       5.568  14.145 -27.872  1.00  0.00           N  
ATOM    493  CA  PHE A  32       6.783  13.863 -28.628  1.00  0.00           C  
ATOM    494  C   PHE A  32       6.463  13.631 -30.102  1.00  0.00           C  
ATOM    495  O   PHE A  32       7.328  13.779 -30.967  1.00  0.00           O  
ATOM    496  CB  PHE A  32       7.497  12.640 -28.050  1.00  0.00           C  
ATOM    497  CG  PHE A  32       8.963  12.594 -28.373  1.00  0.00           C  
ATOM    498  CD1 PHE A  32       9.908  12.905 -27.408  1.00  0.00           C  
ATOM    499  CD2 PHE A  32       9.397  12.241 -29.641  1.00  0.00           C  
ATOM    500  CE1 PHE A  32      11.258  12.863 -27.701  1.00  0.00           C  
ATOM    501  CE2 PHE A  32      10.745  12.197 -29.939  1.00  0.00           C  
ATOM    502  CZ  PHE A  32      11.677  12.510 -28.969  1.00  0.00           C  
ATOM    503  H   PHE A  32       5.271  13.507 -27.189  1.00  0.00           H  
ATOM    504  HA  PHE A  32       7.431  14.722 -28.544  1.00  0.00           H  
ATOM    505  HB2 PHE A  32       7.394  12.646 -26.976  1.00  0.00           H  
ATOM    506  HB3 PHE A  32       7.041  11.745 -28.447  1.00  0.00           H  
ATOM    507  HD1 PHE A  32       9.581  13.181 -26.416  1.00  0.00           H  
ATOM    508  HD2 PHE A  32       8.669  11.997 -30.401  1.00  0.00           H  
ATOM    509  HE1 PHE A  32      11.984  13.108 -26.940  1.00  0.00           H  
ATOM    510  HE2 PHE A  32      11.070  11.921 -30.932  1.00  0.00           H  
ATOM    511  HZ  PHE A  32      12.732  12.476 -29.200  1.00  0.00           H  
ATOM    512  N   TYR A  33       5.217  13.265 -30.381  1.00  0.00           N  
ATOM    513  CA  TYR A  33       4.784  13.009 -31.749  1.00  0.00           C  
ATOM    514  C   TYR A  33       5.279  14.102 -32.691  1.00  0.00           C  
ATOM    515  O   TYR A  33       5.750  13.822 -33.793  1.00  0.00           O  
ATOM    516  CB  TYR A  33       3.258  12.917 -31.814  1.00  0.00           C  
ATOM    517  CG  TYR A  33       2.755  11.911 -32.825  1.00  0.00           C  
ATOM    518  CD1 TYR A  33       2.067  10.774 -32.419  1.00  0.00           C  
ATOM    519  CD2 TYR A  33       2.968  12.098 -34.185  1.00  0.00           C  
ATOM    520  CE1 TYR A  33       1.606   9.852 -33.340  1.00  0.00           C  
ATOM    521  CE2 TYR A  33       2.510  11.182 -35.112  1.00  0.00           C  
ATOM    522  CZ  TYR A  33       1.829  10.061 -34.684  1.00  0.00           C  
ATOM    523  OH  TYR A  33       1.372   9.146 -35.605  1.00  0.00           O  
ATOM    524  H   TYR A  33       4.574  13.164 -29.649  1.00  0.00           H  
ATOM    525  HA  TYR A  33       5.205  12.064 -32.059  1.00  0.00           H  
ATOM    526  HB2 TYR A  33       2.880  12.629 -30.845  1.00  0.00           H  
ATOM    527  HB3 TYR A  33       2.857  13.884 -32.079  1.00  0.00           H  
ATOM    528  HD1 TYR A  33       1.894  10.613 -31.365  1.00  0.00           H  
ATOM    529  HD2 TYR A  33       3.502  12.977 -34.517  1.00  0.00           H  
ATOM    530  HE1 TYR A  33       1.073   8.974 -33.005  1.00  0.00           H  
ATOM    531  HE2 TYR A  33       2.685  11.345 -36.165  1.00  0.00           H  
ATOM    532  HH  TYR A  33       1.934   9.166 -36.383  1.00  0.00           H  
ATOM    533  N   PHE A  34       5.168  15.350 -32.248  1.00  0.00           N  
ATOM    534  CA  PHE A  34       5.603  16.488 -33.051  1.00  0.00           C  
ATOM    535  C   PHE A  34       7.119  16.481 -33.226  1.00  0.00           C  
ATOM    536  O   PHE A  34       7.630  16.718 -34.321  1.00  0.00           O  
ATOM    537  CB  PHE A  34       5.160  17.799 -32.399  1.00  0.00           C  
ATOM    538  CG  PHE A  34       4.649  18.814 -33.381  1.00  0.00           C  
ATOM    539  CD1 PHE A  34       5.229  20.069 -33.465  1.00  0.00           C  
ATOM    540  CD2 PHE A  34       3.588  18.513 -34.219  1.00  0.00           C  
ATOM    541  CE1 PHE A  34       4.762  21.006 -34.367  1.00  0.00           C  
ATOM    542  CE2 PHE A  34       3.116  19.445 -35.124  1.00  0.00           C  
ATOM    543  CZ  PHE A  34       3.704  20.694 -35.198  1.00  0.00           C  
ATOM    544  H   PHE A  34       4.783  15.511 -31.361  1.00  0.00           H  
ATOM    545  HA  PHE A  34       5.140  16.404 -34.022  1.00  0.00           H  
ATOM    546  HB2 PHE A  34       4.368  17.592 -31.694  1.00  0.00           H  
ATOM    547  HB3 PHE A  34       5.998  18.233 -31.875  1.00  0.00           H  
ATOM    548  HD1 PHE A  34       6.058  20.315 -32.815  1.00  0.00           H  
ATOM    549  HD2 PHE A  34       3.127  17.538 -34.162  1.00  0.00           H  
ATOM    550  HE1 PHE A  34       5.224  21.980 -34.422  1.00  0.00           H  
ATOM    551  HE2 PHE A  34       2.288  19.199 -35.772  1.00  0.00           H  
ATOM    552  HZ  PHE A  34       3.337  21.423 -35.904  1.00  0.00           H  
ATOM    553  N   HIS A  35       7.833  16.208 -32.139  1.00  0.00           N  
ATOM    554  CA  HIS A  35       9.291  16.170 -32.171  1.00  0.00           C  
ATOM    555  C   HIS A  35       9.786  15.277 -33.304  1.00  0.00           C  
ATOM    556  O   HIS A  35      10.743  15.615 -34.002  1.00  0.00           O  
ATOM    557  CB  HIS A  35       9.839  15.669 -30.834  1.00  0.00           C  
ATOM    558  CG  HIS A  35       9.557  16.591 -29.688  1.00  0.00           C  
ATOM    559  CD2 HIS A  35       9.613  16.385 -28.352  1.00  0.00           C  
ATOM    560  ND1 HIS A  35       9.163  17.902 -29.856  1.00  0.00           N  
ATOM    561  CE1 HIS A  35       8.990  18.462 -28.672  1.00  0.00           C  
ATOM    562  NE2 HIS A  35       9.256  17.562 -27.742  1.00  0.00           N  
ATOM    563  H   HIS A  35       7.369  16.027 -31.295  1.00  0.00           H  
ATOM    564  HA  HIS A  35       9.645  17.176 -32.341  1.00  0.00           H  
ATOM    565  HB2 HIS A  35       9.394  14.712 -30.607  1.00  0.00           H  
ATOM    566  HB3 HIS A  35      10.911  15.554 -30.913  1.00  0.00           H  
ATOM    567  HD1 HIS A  35       9.032  18.355 -30.715  1.00  0.00           H  
ATOM    568  HD2 HIS A  35       9.887  15.464 -27.855  1.00  0.00           H  
ATOM    569  HE1 HIS A  35       8.683  19.482 -28.494  1.00  0.00           H  
ATOM    570  N   LEU A  36       9.130  14.136 -33.481  1.00  0.00           N  
ATOM    571  CA  LEU A  36       9.504  13.193 -34.530  1.00  0.00           C  
ATOM    572  C   LEU A  36       9.539  13.879 -35.892  1.00  0.00           C  
ATOM    573  O   LEU A  36      10.526  13.783 -36.620  1.00  0.00           O  
ATOM    574  CB  LEU A  36       8.522  12.020 -34.562  1.00  0.00           C  
ATOM    575  CG  LEU A  36       8.584  11.060 -33.374  1.00  0.00           C  
ATOM    576  CD1 LEU A  36       7.216  10.452 -33.107  1.00  0.00           C  
ATOM    577  CD2 LEU A  36       9.615   9.969 -33.624  1.00  0.00           C  
ATOM    578  H   LEU A  36       8.376  13.921 -32.894  1.00  0.00           H  
ATOM    579  HA  LEU A  36      10.491  12.819 -34.303  1.00  0.00           H  
ATOM    580  HB2 LEU A  36       7.523  12.427 -34.607  1.00  0.00           H  
ATOM    581  HB3 LEU A  36       8.717  11.451 -35.460  1.00  0.00           H  
ATOM    582  HG  LEU A  36       8.883  11.608 -32.491  1.00  0.00           H  
ATOM    583 HD11 LEU A  36       6.448  11.132 -33.443  1.00  0.00           H  
ATOM    584 HD12 LEU A  36       7.101  10.274 -32.048  1.00  0.00           H  
ATOM    585 HD13 LEU A  36       7.127   9.516 -33.640  1.00  0.00           H  
ATOM    586 HD21 LEU A  36       9.109   9.037 -33.829  1.00  0.00           H  
ATOM    587 HD22 LEU A  36      10.237   9.855 -32.748  1.00  0.00           H  
ATOM    588 HD23 LEU A  36      10.228  10.240 -34.470  1.00  0.00           H  
ATOM    589  N   MET A  37       8.457  14.572 -36.228  1.00  0.00           N  
ATOM    590  CA  MET A  37       8.366  15.278 -37.501  1.00  0.00           C  
ATOM    591  C   MET A  37       9.485  16.305 -37.634  1.00  0.00           C  
ATOM    592  O   MET A  37      10.098  16.436 -38.694  1.00  0.00           O  
ATOM    593  CB  MET A  37       7.007  15.967 -37.631  1.00  0.00           C  
ATOM    594  CG  MET A  37       5.963  15.124 -38.344  1.00  0.00           C  
ATOM    595  SD  MET A  37       4.285  15.476 -37.786  1.00  0.00           S  
ATOM    596  CE  MET A  37       4.345  14.843 -36.112  1.00  0.00           C  
ATOM    597  H   MET A  37       7.701  14.612 -35.605  1.00  0.00           H  
ATOM    598  HA  MET A  37       8.467  14.549 -38.291  1.00  0.00           H  
ATOM    599  HB2 MET A  37       6.638  16.198 -36.643  1.00  0.00           H  
ATOM    600  HB3 MET A  37       7.133  16.887 -38.183  1.00  0.00           H  
ATOM    601  HG2 MET A  37       6.023  15.321 -39.404  1.00  0.00           H  
ATOM    602  HG3 MET A  37       6.177  14.081 -38.162  1.00  0.00           H  
ATOM    603  HE1 MET A  37       3.471  15.173 -35.571  1.00  0.00           H  
ATOM    604  HE2 MET A  37       4.368  13.763 -36.136  1.00  0.00           H  
ATOM    605  HE3 MET A  37       5.234  15.211 -35.620  1.00  0.00           H  
ATOM    606  N   LEU A  38       9.747  17.032 -36.553  1.00  0.00           N  
ATOM    607  CA  LEU A  38      10.793  18.049 -36.550  1.00  0.00           C  
ATOM    608  C   LEU A  38      12.161  17.424 -36.807  1.00  0.00           C  
ATOM    609  O   LEU A  38      13.013  18.019 -37.467  1.00  0.00           O  
ATOM    610  CB  LEU A  38      10.803  18.793 -35.214  1.00  0.00           C  
ATOM    611  CG  LEU A  38       9.882  20.010 -35.116  1.00  0.00           C  
ATOM    612  CD1 LEU A  38       8.435  19.604 -35.351  1.00  0.00           C  
ATOM    613  CD2 LEU A  38      10.034  20.688 -33.763  1.00  0.00           C  
ATOM    614  H   LEU A  38       9.225  16.882 -35.738  1.00  0.00           H  
ATOM    615  HA  LEU A  38      10.576  18.750 -37.342  1.00  0.00           H  
ATOM    616  HB2 LEU A  38      10.511  18.096 -34.444  1.00  0.00           H  
ATOM    617  HB3 LEU A  38      11.814  19.128 -35.030  1.00  0.00           H  
ATOM    618  HG  LEU A  38      10.155  20.723 -35.882  1.00  0.00           H  
ATOM    619 HD11 LEU A  38       8.092  19.001 -34.524  1.00  0.00           H  
ATOM    620 HD12 LEU A  38       8.365  19.034 -36.266  1.00  0.00           H  
ATOM    621 HD13 LEU A  38       7.821  20.489 -35.431  1.00  0.00           H  
ATOM    622 HD21 LEU A  38      11.042  20.545 -33.401  1.00  0.00           H  
ATOM    623 HD22 LEU A  38       9.336  20.254 -33.062  1.00  0.00           H  
ATOM    624 HD23 LEU A  38       9.834  21.744 -33.864  1.00  0.00           H  
ATOM    625  N   LEU A  39      12.363  16.220 -36.283  1.00  0.00           N  
ATOM    626  CA  LEU A  39      13.627  15.512 -36.458  1.00  0.00           C  
ATOM    627  C   LEU A  39      13.712  14.884 -37.845  1.00  0.00           C  
ATOM    628  O   LEU A  39      14.782  14.836 -38.451  1.00  0.00           O  
ATOM    629  CB  LEU A  39      13.781  14.432 -35.386  1.00  0.00           C  
ATOM    630  CG  LEU A  39      14.474  14.864 -34.093  1.00  0.00           C  
ATOM    631  CD1 LEU A  39      15.882  15.360 -34.381  1.00  0.00           C  
ATOM    632  CD2 LEU A  39      13.661  15.939 -33.386  1.00  0.00           C  
ATOM    633  H   LEU A  39      11.646  15.796 -35.767  1.00  0.00           H  
ATOM    634  HA  LEU A  39      14.426  16.230 -36.351  1.00  0.00           H  
ATOM    635  HB2 LEU A  39      12.795  14.077 -35.129  1.00  0.00           H  
ATOM    636  HB3 LEU A  39      14.353  13.621 -35.814  1.00  0.00           H  
ATOM    637  HG  LEU A  39      14.550  14.012 -33.431  1.00  0.00           H  
ATOM    638 HD11 LEU A  39      16.461  15.350 -33.471  1.00  0.00           H  
ATOM    639 HD12 LEU A  39      15.836  16.368 -34.768  1.00  0.00           H  
ATOM    640 HD13 LEU A  39      16.348  14.716 -35.112  1.00  0.00           H  
ATOM    641 HD21 LEU A  39      12.781  15.493 -32.946  1.00  0.00           H  
ATOM    642 HD22 LEU A  39      13.365  16.693 -34.100  1.00  0.00           H  
ATOM    643 HD23 LEU A  39      14.261  16.392 -32.610  1.00  0.00           H  
ATOM    644  N   ALA A  40      12.576  14.405 -38.343  1.00  0.00           N  
ATOM    645  CA  ALA A  40      12.522  13.784 -39.660  1.00  0.00           C  
ATOM    646  C   ALA A  40      12.840  14.794 -40.757  1.00  0.00           C  
ATOM    647  O   ALA A  40      13.690  14.550 -41.612  1.00  0.00           O  
ATOM    648  CB  ALA A  40      11.153  13.162 -39.894  1.00  0.00           C  
ATOM    649  H   ALA A  40      11.756  14.472 -37.812  1.00  0.00           H  
ATOM    650  HA  ALA A  40      13.259  12.994 -39.687  1.00  0.00           H  
ATOM    651  HB1 ALA A  40      10.510  13.881 -40.380  1.00  0.00           H  
ATOM    652  HB2 ALA A  40      11.257  12.289 -40.522  1.00  0.00           H  
ATOM    653  HB3 ALA A  40      10.722  12.874 -38.947  1.00  0.00           H  
ATOM    654  N   GLY A  41      12.151  15.931 -40.727  1.00  0.00           N  
ATOM    655  CA  GLY A  41      12.374  16.961 -41.724  1.00  0.00           C  
ATOM    656  C   GLY A  41      13.430  17.962 -41.298  1.00  0.00           C  
ATOM    657  O   GLY A  41      13.399  19.121 -41.713  1.00  0.00           O  
ATOM    658  H   GLY A  41      11.485  16.071 -40.021  1.00  0.00           H  
ATOM    659  HA2 GLY A  41      12.689  16.492 -42.645  1.00  0.00           H  
ATOM    660  HA3 GLY A  41      11.446  17.485 -41.897  1.00  0.00           H  
ATOM    661  N   CYS A  42      14.364  17.516 -40.466  1.00  0.00           N  
ATOM    662  CA  CYS A  42      15.433  18.382 -39.981  1.00  0.00           C  
ATOM    663  C   CYS A  42      16.485  18.605 -41.062  1.00  0.00           C  
ATOM    664  O   CYS A  42      17.133  19.652 -41.106  1.00  0.00           O  
ATOM    665  CB  CYS A  42      16.083  17.776 -38.736  1.00  0.00           C  
ATOM    666  SG  CYS A  42      17.136  18.926 -37.820  1.00  0.00           S  
ATOM    667  H   CYS A  42      14.336  16.582 -40.171  1.00  0.00           H  
ATOM    668  HA  CYS A  42      14.995  19.334 -39.721  1.00  0.00           H  
ATOM    669  HB2 CYS A  42      15.309  17.435 -38.065  1.00  0.00           H  
ATOM    670  HB3 CYS A  42      16.692  16.935 -39.031  1.00  0.00           H  
ATOM    671  HG  CYS A  42      16.357  19.661 -37.041  1.00  0.00           H  
ATOM    672  N   ILE A  43      16.652  17.614 -41.931  1.00  0.00           N  
ATOM    673  CA  ILE A  43      17.627  17.702 -43.012  1.00  0.00           C  
ATOM    674  C   ILE A  43      16.977  17.420 -44.362  1.00  0.00           C  
ATOM    675  O   ILE A  43      16.099  16.564 -44.475  1.00  0.00           O  
ATOM    676  CB  ILE A  43      18.793  16.718 -42.800  1.00  0.00           C  
ATOM    677  CG1 ILE A  43      19.488  16.996 -41.465  1.00  0.00           C  
ATOM    678  CG2 ILE A  43      19.784  16.816 -43.950  1.00  0.00           C  
ATOM    679  CD1 ILE A  43      20.344  15.848 -40.979  1.00  0.00           C  
ATOM    680  H   ILE A  43      16.107  16.805 -41.844  1.00  0.00           H  
ATOM    681  HA  ILE A  43      18.026  18.706 -43.019  1.00  0.00           H  
ATOM    682  HB  ILE A  43      18.391  15.716 -42.786  1.00  0.00           H  
ATOM    683 HG12 ILE A  43      20.123  17.861 -41.571  1.00  0.00           H  
ATOM    684 HG13 ILE A  43      18.738  17.194 -40.712  1.00  0.00           H  
ATOM    685 HG21 ILE A  43      19.712  17.793 -44.405  1.00  0.00           H  
ATOM    686 HG22 ILE A  43      20.785  16.667 -43.575  1.00  0.00           H  
ATOM    687 HG23 ILE A  43      19.558  16.058 -44.685  1.00  0.00           H  
ATOM    688 HD11 ILE A  43      20.754  15.319 -41.827  1.00  0.00           H  
ATOM    689 HD12 ILE A  43      21.148  16.231 -40.369  1.00  0.00           H  
ATOM    690 HD13 ILE A  43      19.739  15.171 -40.393  1.00  0.00           H  
ATOM    691  N   LYS A  44      17.416  18.144 -45.386  1.00  0.00           N  
ATOM    692  CA  LYS A  44      16.881  17.971 -46.731  1.00  0.00           C  
ATOM    693  C   LYS A  44      17.095  16.542 -47.222  1.00  0.00           C  
ATOM    694  O   LYS A  44      17.904  15.799 -46.666  1.00  0.00           O  
ATOM    695  CB  LYS A  44      17.542  18.957 -47.696  1.00  0.00           C  
ATOM    696  CG  LYS A  44      17.191  20.409 -47.418  1.00  0.00           C  
ATOM    697  CD  LYS A  44      17.295  21.258 -48.673  1.00  0.00           C  
ATOM    698  CE  LYS A  44      15.978  21.293 -49.433  1.00  0.00           C  
ATOM    699  NZ  LYS A  44      15.866  20.167 -50.401  1.00  0.00           N1+
ATOM    700  H   LYS A  44      18.119  18.811 -45.233  1.00  0.00           H  
ATOM    701  HA  LYS A  44      15.821  18.171 -46.695  1.00  0.00           H  
ATOM    702  HB2 LYS A  44      18.615  18.848 -47.625  1.00  0.00           H  
ATOM    703  HB3 LYS A  44      17.231  18.721 -48.704  1.00  0.00           H  
ATOM    704  HG2 LYS A  44      16.179  20.459 -47.045  1.00  0.00           H  
ATOM    705  HG3 LYS A  44      17.871  20.797 -46.673  1.00  0.00           H  
ATOM    706  HD2 LYS A  44      17.563  22.266 -48.394  1.00  0.00           H  
ATOM    707  HD3 LYS A  44      18.060  20.845 -49.315  1.00  0.00           H  
ATOM    708  HE2 LYS A  44      15.167  21.230 -48.725  1.00  0.00           H  
ATOM    709  HE3 LYS A  44      15.913  22.227 -49.972  1.00  0.00           H  
ATOM    710  HZ1 LYS A  44      15.384  20.486 -51.266  1.00  0.00           H  
ATOM    711  HZ2 LYS A  44      15.319  19.388 -49.981  1.00  0.00           H  
ATOM    712  HZ3 LYS A  44      16.812  19.816 -50.652  1.00  0.00           H  
ATOM    713  N   TYR A  45      16.367  16.166 -48.267  1.00  0.00           N  
ATOM    714  CA  TYR A  45      16.477  14.826 -48.833  1.00  0.00           C  
ATOM    715  C   TYR A  45      17.782  14.666 -49.605  1.00  0.00           C  
ATOM    716  O   TYR A  45      18.476  15.643 -49.885  1.00  0.00           O  
ATOM    717  CB  TYR A  45      15.289  14.539 -49.752  1.00  0.00           C  
ATOM    718  CG  TYR A  45      13.946  14.692 -49.074  1.00  0.00           C  
ATOM    719  CD1 TYR A  45      13.676  14.050 -47.871  1.00  0.00           C  
ATOM    720  CD2 TYR A  45      12.948  15.479 -49.634  1.00  0.00           C  
ATOM    721  CE1 TYR A  45      12.451  14.186 -47.248  1.00  0.00           C  
ATOM    722  CE2 TYR A  45      11.720  15.622 -49.017  1.00  0.00           C  
ATOM    723  CZ  TYR A  45      11.477  14.974 -47.824  1.00  0.00           C  
ATOM    724  OH  TYR A  45      10.255  15.113 -47.207  1.00  0.00           O  
ATOM    725  H   TYR A  45      15.739  16.803 -48.668  1.00  0.00           H  
ATOM    726  HA  TYR A  45      16.465  14.120 -48.016  1.00  0.00           H  
ATOM    727  HB2 TYR A  45      15.316  15.221 -50.588  1.00  0.00           H  
ATOM    728  HB3 TYR A  45      15.362  13.525 -50.118  1.00  0.00           H  
ATOM    729  HD1 TYR A  45      14.442  13.433 -47.422  1.00  0.00           H  
ATOM    730  HD2 TYR A  45      13.142  15.985 -50.569  1.00  0.00           H  
ATOM    731  HE1 TYR A  45      12.260  13.679 -46.314  1.00  0.00           H  
ATOM    732  HE2 TYR A  45      10.957  16.239 -49.468  1.00  0.00           H  
ATOM    733  HH  TYR A  45      10.150  16.018 -46.905  1.00  0.00           H  
ATOM    734  N   GLY A  46      18.111  13.424 -49.948  1.00  0.00           N  
ATOM    735  CA  GLY A  46      19.332  13.156 -50.685  1.00  0.00           C  
ATOM    736  C   GLY A  46      19.285  11.835 -51.425  1.00  0.00           C  
ATOM    737  O   GLY A  46      20.010  10.899 -51.087  1.00  0.00           O  
ATOM    738  H   GLY A  46      17.520  12.683 -49.698  1.00  0.00           H  
ATOM    739  HA2 GLY A  46      19.491  13.951 -51.398  1.00  0.00           H  
ATOM    740  HA3 GLY A  46      20.161  13.138 -49.992  1.00  0.00           H  
ATOM    741  N   ARG A  47      18.428  11.756 -52.438  1.00  0.00           N  
ATOM    742  CA  ARG A  47      18.286  10.538 -53.226  1.00  0.00           C  
ATOM    743  C   ARG A  47      19.563  10.246 -54.010  1.00  0.00           C  
ATOM    744  O   ARG A  47      20.089   9.135 -53.968  1.00  0.00           O  
ATOM    745  CB  ARG A  47      17.102  10.661 -54.187  1.00  0.00           C  
ATOM    746  CG  ARG A  47      15.749  10.544 -53.504  1.00  0.00           C  
ATOM    747  CD  ARG A  47      14.627  10.377 -54.517  1.00  0.00           C  
ATOM    748  NE  ARG A  47      14.633   9.051 -55.127  1.00  0.00           N  
ATOM    749  CZ  ARG A  47      13.680   8.612 -55.942  1.00  0.00           C  
ATOM    750  NH1 ARG A  47      12.649   9.390 -56.242  1.00  0.00           N1+
ATOM    751  NH2 ARG A  47      13.756   7.392 -56.458  1.00  0.00           N  
ATOM    752  H   ARG A  47      17.876  12.535 -52.660  1.00  0.00           H  
ATOM    753  HA  ARG A  47      18.102   9.721 -52.545  1.00  0.00           H  
ATOM    754  HB2 ARG A  47      17.151  11.622 -54.678  1.00  0.00           H  
ATOM    755  HB3 ARG A  47      17.175   9.882 -54.930  1.00  0.00           H  
ATOM    756  HG2 ARG A  47      15.759   9.685 -52.850  1.00  0.00           H  
ATOM    757  HG3 ARG A  47      15.570  11.438 -52.925  1.00  0.00           H  
ATOM    758  HD2 ARG A  47      13.682  10.528 -54.016  1.00  0.00           H  
ATOM    759  HD3 ARG A  47      14.746  11.121 -55.291  1.00  0.00           H  
ATOM    760  HE  ARG A  47      15.386   8.459 -54.919  1.00  0.00           H  
ATOM    761 HH11 ARG A  47      12.590  10.310 -55.855  1.00  0.00           H  
ATOM    762 HH12 ARG A  47      11.933   9.058 -56.856  1.00  0.00           H  
ATOM    763 HH21 ARG A  47      14.531   6.802 -56.234  1.00  0.00           H  
ATOM    764 HH22 ARG A  47      13.038   7.062 -57.070  1.00  0.00           H  
ATOM    765  N   GLY A  48      20.055  11.253 -54.725  1.00  0.00           N  
ATOM    766  CA  GLY A  48      21.265  11.084 -55.509  1.00  0.00           C  
ATOM    767  C   GLY A  48      21.049  10.208 -56.727  1.00  0.00           C  
ATOM    768  O   GLY A  48      22.002   9.852 -57.420  1.00  0.00           O  
ATOM    769  H   GLY A  48      19.593  12.117 -54.721  1.00  0.00           H  
ATOM    770  HA2 GLY A  48      21.610  12.055 -55.832  1.00  0.00           H  
ATOM    771  HA3 GLY A  48      22.023  10.633 -54.886  1.00  0.00           H  
TER   
END
