# Supplementary material for: The mechanism study of quercetin isolated from Zanthoxylum bungeanum maxim. inhibiting ferroptosis and alleviating MAFLD through p38 MAPK/ERK signaling pathway based on lipidomics and transcriptomics
Source: Front Pharmacol. 2025 Mar 31;16:1517291. doi: 10.3389/fphar.2025.1517291 (PMC11994740; doi:10.3389/fphar.2025.1517291)
Supplement: Supplementary file 1 [file DataSheet1.zip › Raw data/Molecular docking/Molecular docking/TNF 7atb.pdb]

ATOM      1  N   ARG A  28      23.229   7.539   1.403  1.00  6.15           N  
ATOM      2  CA  ARG A  28      22.191   7.787   2.438  1.00  5.66           C  
ATOM      3  C   ARG A  28      21.000   6.855   2.246  1.00  4.89           C  
ATOM      4  O   ARG A  28      20.645   6.091   3.145  1.00  4.71           O  
ATOM      5  CB  ARG A  28      21.721   9.242   2.378  1.00  6.30           C  
ATOM      6  CG  ARG A  28      20.718   9.605   3.462  1.00  6.67           C  
ATOM      7  CD  ARG A  28      21.350   9.560   4.844  1.00  7.22           C  
ATOM      8  NE  ARG A  28      22.456  10.506   4.969  1.00  7.87           N  
ATOM      9  CZ  ARG A  28      23.152  10.685   6.089  1.00  8.58           C  
ATOM     10  NH1 ARG A  28      22.863   9.982   7.176  1.00  8.74           N1+
ATOM     11  NH2 ARG A  28      24.140  11.569   6.120  1.00  9.34           N  
ATOM     12  HA  ARG A  28      22.629   7.597   3.407  1.00  5.71           H  
ATOM     13  HB2 ARG A  28      22.580   9.890   2.480  1.00  6.79           H  
ATOM     14  HB3 ARG A  28      21.260   9.420   1.417  1.00  6.40           H  
ATOM     15  HG2 ARG A  28      20.349  10.602   3.279  1.00  6.91           H  
ATOM     16  HG3 ARG A  28      19.897   8.903   3.428  1.00  6.66           H  
ATOM     17  HD2 ARG A  28      20.596   9.802   5.579  1.00  7.35           H  
ATOM     18  HD3 ARG A  28      21.720   8.561   5.025  1.00  7.31           H  
ATOM     19  HE  ARG A  28      22.692  11.035   4.180  1.00  7.95           H  
ATOM     20 HH11 ARG A  28      22.119   9.314   7.156  1.00  8.34           H  
ATOM     21 HH12 ARG A  28      23.388  10.121   8.016  1.00  9.41           H  
ATOM     22 HH21 ARG A  28      24.362  12.100   5.303  1.00  9.41           H  
ATOM     23 HH22 ARG A  28      24.663  11.704   6.962  1.00  9.96           H  
ATOM     24  H1  ARG A  28      22.840   7.725   0.456  1.00  6.40           H  
ATOM     25  H2  ARG A  28      23.549   6.551   1.447  1.00  6.47           H  
ATOM     26  H3  ARG A  28      24.045   8.164   1.560  1.00  6.26           H  
ATOM     27  N   ARG A  29      20.386   6.926   1.071  1.00  4.63           N  
ATOM     28  CA  ARG A  29      19.233   6.091   0.757  1.00  3.96           C  
ATOM     29  C   ARG A  29      19.610   4.613   0.768  1.00  3.22           C  
ATOM     30  O   ARG A  29      20.531   4.192   0.067  1.00  3.40           O  
ATOM     31  CB  ARG A  29      18.659   6.472  -0.608  1.00  4.21           C  
ATOM     32  CG  ARG A  29      18.136   7.898  -0.673  1.00  4.62           C  
ATOM     33  CD  ARG A  29      17.583   8.225  -2.050  1.00  5.18           C  
ATOM     34  NE  ARG A  29      17.045   9.580  -2.116  1.00  5.70           N  
ATOM     35  CZ  ARG A  29      16.504  10.107  -3.211  1.00  6.44           C  
ATOM     36  NH1 ARG A  29      16.431   9.393  -4.326  1.00  6.74           N1+
ATOM     37  NH2 ARG A  29      16.038  11.348  -3.189  1.00  7.14           N  
ATOM     38  H   ARG A  29      20.717   7.555   0.396  1.00  5.02           H  
ATOM     39  HA  ARG A  29      18.483   6.265   1.514  1.00  4.03           H  
ATOM     40  HB2 ARG A  29      19.432   6.361  -1.353  1.00  4.35           H  
ATOM     41  HB3 ARG A  29      17.846   5.802  -0.844  1.00  4.37           H  
ATOM     42  HG2 ARG A  29      17.349   8.015   0.057  1.00  4.86           H  
ATOM     43  HG3 ARG A  29      18.945   8.578  -0.447  1.00  4.71           H  
ATOM     44  HD2 ARG A  29      18.379   8.128  -2.775  1.00  5.46           H  
ATOM     45  HD3 ARG A  29      16.797   7.523  -2.285  1.00  5.34           H  
ATOM     46  HE  ARG A  29      17.090  10.127  -1.304  1.00  5.72           H  
ATOM     47 HH11 ARG A  29      16.783   8.458  -4.345  1.00  6.48           H  
ATOM     48 HH12 ARG A  29      16.023   9.791  -5.148  1.00  7.40           H  
ATOM     49 HH21 ARG A  29      16.094  11.889  -2.350  1.00  7.18           H  
ATOM     50 HH22 ARG A  29      15.631  11.743  -4.013  1.00  7.76           H  
ATOM     51  N   CYS A  30      18.891   3.831   1.566  1.00  2.70           N  
ATOM     52  CA  CYS A  30      19.147   2.399   1.669  1.00  2.21           C  
ATOM     53  C   CYS A  30      18.274   1.623   0.688  1.00  1.86           C  
ATOM     54  O   CYS A  30      17.055   1.558   0.844  1.00  1.63           O  
ATOM     55  CB  CYS A  30      18.890   1.915   3.097  1.00  2.29           C  
ATOM     56  SG  CYS A  30      19.948   2.692   4.340  1.00  2.89           S  
ATOM     57  H   CYS A  30      18.170   4.227   2.099  1.00  2.91           H  
ATOM     58  HA  CYS A  30      20.184   2.230   1.422  1.00  2.47           H  
ATOM     59  HB2 CYS A  30      17.864   2.125   3.362  1.00  2.49           H  
ATOM     60  HB3 CYS A  30      19.056   0.848   3.143  1.00  2.51           H  
ATOM     61  HG  CYS A  30      19.222   3.586   4.996  1.00  3.56           H  
ATOM     62  N   LEU A  31      18.909   1.036  -0.322  1.00  1.94           N  
ATOM     63  CA  LEU A  31      18.193   0.266  -1.334  1.00  1.75           C  
ATOM     64  C   LEU A  31      17.434  -0.898  -0.706  1.00  1.51           C  
ATOM     65  O   LEU A  31      16.420  -1.349  -1.240  1.00  1.34           O  
ATOM     66  CB  LEU A  31      19.163  -0.260  -2.399  1.00  2.10           C  
ATOM     67  CG  LEU A  31      20.162  -1.316  -1.914  1.00  2.94           C  
ATOM     68  CD1 LEU A  31      20.736  -2.085  -3.094  1.00  3.54           C  
ATOM     69  CD2 LEU A  31      21.281  -0.668  -1.111  1.00  3.50           C  
ATOM     70  H   LEU A  31      19.881   1.124  -0.389  1.00  2.21           H  
ATOM     71  HA  LEU A  31      17.482   0.927  -1.807  1.00  1.64           H  
ATOM     72  HB2 LEU A  31      18.582  -0.688  -3.203  1.00  2.47           H  
ATOM     73  HB3 LEU A  31      19.721   0.578  -2.789  1.00  2.02           H  
ATOM     74  HG  LEU A  31      19.651  -2.019  -1.273  1.00  3.41           H  
ATOM     75 HD11 LEU A  31      21.448  -2.813  -2.736  1.00  3.97           H  
ATOM     76 HD12 LEU A  31      21.230  -1.398  -3.766  1.00  3.83           H  
ATOM     77 HD13 LEU A  31      19.938  -2.590  -3.618  1.00  3.79           H  
ATOM     78 HD21 LEU A  31      22.021  -1.413  -0.859  1.00  3.86           H  
ATOM     79 HD22 LEU A  31      20.874  -0.244  -0.205  1.00  3.84           H  
ATOM     80 HD23 LEU A  31      21.741   0.113  -1.698  1.00  3.82           H  
ATOM     81  N   PHE A  32      17.929  -1.383   0.429  1.00  1.62           N  
ATOM     82  CA  PHE A  32      17.294  -2.498   1.125  1.00  1.51           C  
ATOM     83  C   PHE A  32      16.034  -2.042   1.855  1.00  1.19           C  
ATOM     84  O   PHE A  32      14.982  -2.671   1.743  1.00  1.03           O  
ATOM     85  CB  PHE A  32      18.272  -3.136   2.114  1.00  1.88           C  
ATOM     86  CG  PHE A  32      19.445  -3.800   1.452  1.00  2.31           C  
ATOM     87  CD1 PHE A  32      19.345  -5.098   0.981  1.00  2.61           C  
ATOM     88  CD2 PHE A  32      20.646  -3.125   1.300  1.00  3.03           C  
ATOM     89  CE1 PHE A  32      20.422  -5.714   0.370  1.00  3.42           C  
ATOM     90  CE2 PHE A  32      21.726  -3.735   0.690  1.00  3.90           C  
ATOM     91  CZ  PHE A  32      21.614  -5.031   0.225  1.00  4.04           C  
ATOM     92  H   PHE A  32      18.738  -0.981   0.808  1.00  1.86           H  
ATOM     93  HA  PHE A  32      17.018  -3.232   0.384  1.00  1.49           H  
ATOM     94  HB2 PHE A  32      18.653  -2.373   2.777  1.00  2.31           H  
ATOM     95  HB3 PHE A  32      17.750  -3.882   2.694  1.00  2.06           H  
ATOM     96  HD1 PHE A  32      18.413  -5.633   1.093  1.00  2.55           H  
ATOM     97  HD2 PHE A  32      20.735  -2.113   1.663  1.00  3.15           H  
ATOM     98  HE1 PHE A  32      20.331  -6.727   0.007  1.00  3.80           H  
ATOM     99  HE2 PHE A  32      22.657  -3.199   0.578  1.00  4.64           H  
ATOM    100  HZ  PHE A  32      22.457  -5.510  -0.252  1.00  4.82           H  
ATOM    101  N   LEU A  33      16.147  -0.949   2.601  1.00  1.27           N  
ATOM    102  CA  LEU A  33      15.014  -0.413   3.346  1.00  1.20           C  
ATOM    103  C   LEU A  33      13.935   0.105   2.399  1.00  0.90           C  
ATOM    104  O   LEU A  33      12.746   0.071   2.718  1.00  0.89           O  
ATOM    105  CB  LEU A  33      15.472   0.705   4.279  1.00  1.58           C  
ATOM    106  CG  LEU A  33      16.464   0.279   5.364  1.00  1.96           C  
ATOM    107  CD1 LEU A  33      16.756   1.443   6.292  1.00  2.44           C  
ATOM    108  CD2 LEU A  33      15.928  -0.907   6.155  1.00  2.38           C  
ATOM    109  H   LEU A  33      17.013  -0.491   2.651  1.00  1.52           H  
ATOM    110  HA  LEU A  33      14.601  -1.212   3.941  1.00  1.22           H  
ATOM    111  HB2 LEU A  33      15.932   1.477   3.680  1.00  1.75           H  
ATOM    112  HB3 LEU A  33      14.601   1.120   4.763  1.00  1.68           H  
ATOM    113  HG  LEU A  33      17.393  -0.018   4.900  1.00  2.34           H  
ATOM    114 HD11 LEU A  33      17.432   1.122   7.069  1.00  2.79           H  
ATOM    115 HD12 LEU A  33      15.833   1.784   6.734  1.00  2.86           H  
ATOM    116 HD13 LEU A  33      17.205   2.246   5.730  1.00  2.77           H  
ATOM    117 HD21 LEU A  33      16.621  -1.156   6.945  1.00  2.82           H  
ATOM    118 HD22 LEU A  33      15.811  -1.756   5.498  1.00  2.65           H  
ATOM    119 HD23 LEU A  33      14.970  -0.650   6.584  1.00  2.81           H  
ATOM    120  N   SER A  34      14.359   0.583   1.233  1.00  0.84           N  
ATOM    121  CA  SER A  34      13.431   1.105   0.237  1.00  0.76           C  
ATOM    122  C   SER A  34      12.553  -0.014  -0.315  1.00  0.52           C  
ATOM    123  O   SER A  34      11.354   0.168  -0.521  1.00  0.60           O  
ATOM    124  CB  SER A  34      14.196   1.779  -0.903  1.00  1.00           C  
ATOM    125  OG  SER A  34      14.970   2.866  -0.427  1.00  1.85           O  
ATOM    126  H   SER A  34      15.319   0.582   1.038  1.00  1.00           H  
ATOM    127  HA  SER A  34      12.800   1.836   0.721  1.00  0.90           H  
ATOM    128  HB2 SER A  34      14.855   1.060  -1.366  1.00  1.47           H  
ATOM    129  HB3 SER A  34      13.493   2.147  -1.638  1.00  1.32           H  
ATOM    130  HG  SER A  34      15.504   3.217  -1.144  1.00  2.12           H  
ATOM    131  N   LEU A  35      13.166  -1.169  -0.553  1.00  0.48           N  
ATOM    132  CA  LEU A  35      12.447  -2.326  -1.074  1.00  0.56           C  
ATOM    133  C   LEU A  35      11.347  -2.742  -0.106  1.00  0.48           C  
ATOM    134  O   LEU A  35      10.269  -3.168  -0.520  1.00  0.66           O  
ATOM    135  CB  LEU A  35      13.428  -3.485  -1.309  1.00  0.84           C  
ATOM    136  CG  LEU A  35      12.897  -4.680  -2.118  1.00  1.30           C  
ATOM    137  CD1 LEU A  35      12.033  -5.582  -1.250  1.00  1.86           C  
ATOM    138  CD2 LEU A  35      12.119  -4.210  -3.341  1.00  2.12           C  
ATOM    139  H   LEU A  35      14.126  -1.245  -0.373  1.00  0.60           H  
ATOM    140  HA  LEU A  35      11.997  -2.044  -2.014  1.00  0.71           H  
ATOM    141  HB2 LEU A  35      14.292  -3.092  -1.825  1.00  0.93           H  
ATOM    142  HB3 LEU A  35      13.749  -3.851  -0.345  1.00  0.93           H  
ATOM    143  HG  LEU A  35      13.736  -5.265  -2.464  1.00  1.71           H  
ATOM    144 HD11 LEU A  35      11.092  -5.094  -1.046  1.00  2.25           H  
ATOM    145 HD12 LEU A  35      12.543  -5.784  -0.321  1.00  2.26           H  
ATOM    146 HD13 LEU A  35      11.850  -6.512  -1.769  1.00  2.38           H  
ATOM    147 HD21 LEU A  35      11.800  -5.067  -3.914  1.00  2.59           H  
ATOM    148 HD22 LEU A  35      12.753  -3.584  -3.951  1.00  2.67           H  
ATOM    149 HD23 LEU A  35      11.254  -3.647  -3.024  1.00  2.49           H  
ATOM    150  N   PHE A  36      11.624  -2.604   1.186  1.00  0.39           N  
ATOM    151  CA  PHE A  36      10.659  -2.962   2.216  1.00  0.57           C  
ATOM    152  C   PHE A  36       9.548  -1.920   2.295  1.00  0.57           C  
ATOM    153  O   PHE A  36       8.467  -2.189   2.821  1.00  0.76           O  
ATOM    154  CB  PHE A  36      11.356  -3.096   3.572  1.00  0.77           C  
ATOM    155  CG  PHE A  36      10.476  -3.668   4.646  1.00  1.14           C  
ATOM    156  CD1 PHE A  36      10.284  -5.037   4.744  1.00  1.48           C  
ATOM    157  CD2 PHE A  36       9.840  -2.839   5.556  1.00  1.57           C  
ATOM    158  CE1 PHE A  36       9.476  -5.569   5.730  1.00  1.90           C  
ATOM    159  CE2 PHE A  36       9.030  -3.365   6.544  1.00  1.97           C  
ATOM    160  CZ  PHE A  36       8.848  -4.732   6.632  1.00  2.04           C  
ATOM    161  H   PHE A  36      12.499  -2.250   1.453  1.00  0.39           H  
ATOM    162  HA  PHE A  36      10.226  -3.914   1.948  1.00  0.72           H  
ATOM    163  HB2 PHE A  36      12.213  -3.743   3.466  1.00  0.80           H  
ATOM    164  HB3 PHE A  36      11.686  -2.120   3.896  1.00  0.89           H  
ATOM    165  HD1 PHE A  36      10.776  -5.692   4.040  1.00  1.65           H  
ATOM    166  HD2 PHE A  36       9.982  -1.771   5.488  1.00  1.78           H  
ATOM    167  HE1 PHE A  36       9.335  -6.638   5.796  1.00  2.28           H  
ATOM    168  HE2 PHE A  36       8.540  -2.709   7.247  1.00  2.40           H  
ATOM    169  HZ  PHE A  36       8.215  -5.144   7.402  1.00  2.41           H  
ATOM    170  N   SER A  37       9.820  -0.730   1.767  1.00  0.48           N  
ATOM    171  CA  SER A  37       8.845   0.356   1.776  1.00  0.62           C  
ATOM    172  C   SER A  37       7.754   0.118   0.737  1.00  0.61           C  
ATOM    173  O   SER A  37       6.589   0.443   0.964  1.00  0.66           O  
ATOM    174  CB  SER A  37       9.536   1.696   1.514  1.00  0.77           C  
ATOM    175  OG  SER A  37      10.514   1.968   2.503  1.00  1.46           O  
ATOM    176  H   SER A  37      10.701  -0.576   1.361  1.00  0.43           H  
ATOM    177  HA  SER A  37       8.391   0.382   2.755  1.00  0.70           H  
ATOM    178  HB2 SER A  37      10.017   1.668   0.548  1.00  0.96           H  
ATOM    179  HB3 SER A  37       8.800   2.486   1.527  1.00  1.14           H  
ATOM    180  HG  SER A  37      10.411   2.869   2.817  1.00  1.96           H  
ATOM    181  N   PHE A  38       8.137  -0.449  -0.405  1.00  0.68           N  
ATOM    182  CA  PHE A  38       7.184  -0.730  -1.475  1.00  0.76           C  
ATOM    183  C   PHE A  38       6.154  -1.758  -1.027  1.00  0.68           C  
ATOM    184  O   PHE A  38       5.032  -1.789  -1.530  1.00  0.74           O  
ATOM    185  CB  PHE A  38       7.909  -1.245  -2.717  1.00  0.88           C  
ATOM    186  CG  PHE A  38       8.864  -0.253  -3.318  1.00  1.33           C  
ATOM    187  CD1 PHE A  38       8.399   0.920  -3.890  1.00  1.69           C  
ATOM    188  CD2 PHE A  38      10.226  -0.498  -3.316  1.00  2.14           C  
ATOM    189  CE1 PHE A  38       9.276   1.831  -4.447  1.00  2.38           C  
ATOM    190  CE2 PHE A  38      11.109   0.408  -3.871  1.00  2.97           C  
ATOM    191  CZ  PHE A  38      10.634   1.574  -4.437  1.00  2.97           C  
ATOM    192  H   PHE A  38       9.080  -0.682  -0.530  1.00  0.76           H  
ATOM    193  HA  PHE A  38       6.677   0.190  -1.720  1.00  0.87           H  
ATOM    194  HB2 PHE A  38       8.468  -2.127  -2.450  1.00  0.99           H  
ATOM    195  HB3 PHE A  38       7.178  -1.502  -3.470  1.00  1.39           H  
ATOM    196  HD1 PHE A  38       7.338   1.122  -3.897  1.00  1.89           H  
ATOM    197  HD2 PHE A  38      10.600  -1.410  -2.874  1.00  2.36           H  
ATOM    198  HE1 PHE A  38       8.901   2.740  -4.891  1.00  2.74           H  
ATOM    199  HE2 PHE A  38      12.170   0.205  -3.861  1.00  3.77           H  
ATOM    200  HZ  PHE A  38      11.321   2.284  -4.873  1.00  3.66           H  
ATOM    201  N   LEU A  39       6.548  -2.610  -0.089  1.00  0.64           N  
ATOM    202  CA  LEU A  39       5.655  -3.638   0.423  1.00  0.59           C  
ATOM    203  C   LEU A  39       4.617  -3.019   1.350  1.00  0.52           C  
ATOM    204  O   LEU A  39       3.480  -3.486   1.427  1.00  0.55           O  
ATOM    205  CB  LEU A  39       6.452  -4.721   1.156  1.00  0.60           C  
ATOM    206  CG  LEU A  39       5.687  -6.016   1.421  1.00  0.67           C  
ATOM    207  CD1 LEU A  39       6.641  -7.200   1.452  1.00  0.91           C  
ATOM    208  CD2 LEU A  39       4.910  -5.927   2.726  1.00  0.89           C  
ATOM    209  H   LEU A  39       7.459  -2.545   0.267  1.00  0.70           H  
ATOM    210  HA  LEU A  39       5.147  -4.083  -0.420  1.00  0.64           H  
ATOM    211  HB2 LEU A  39       7.321  -4.959   0.564  1.00  0.67           H  
ATOM    212  HB3 LEU A  39       6.778  -4.321   2.104  1.00  0.56           H  
ATOM    213  HG  LEU A  39       4.983  -6.172   0.618  1.00  0.75           H  
ATOM    214 HD11 LEU A  39       7.382  -7.046   2.222  1.00  1.36           H  
ATOM    215 HD12 LEU A  39       7.131  -7.294   0.495  1.00  1.54           H  
ATOM    216 HD13 LEU A  39       6.086  -8.103   1.662  1.00  1.34           H  
ATOM    217 HD21 LEU A  39       4.383  -6.855   2.895  1.00  1.31           H  
ATOM    218 HD22 LEU A  39       4.201  -5.116   2.669  1.00  1.54           H  
ATOM    219 HD23 LEU A  39       5.596  -5.749   3.541  1.00  1.33           H  
ATOM    220  N   ILE A  40       5.014  -1.958   2.045  1.00  0.52           N  
ATOM    221  CA  ILE A  40       4.118  -1.266   2.961  1.00  0.53           C  
ATOM    222  C   ILE A  40       3.158  -0.362   2.196  1.00  0.59           C  
ATOM    223  O   ILE A  40       1.982  -0.257   2.542  1.00  0.65           O  
ATOM    224  CB  ILE A  40       4.898  -0.419   3.986  1.00  0.58           C  
ATOM    225  CG1 ILE A  40       5.867  -1.301   4.779  1.00  0.56           C  
ATOM    226  CG2 ILE A  40       3.935   0.299   4.924  1.00  0.67           C  
ATOM    227  CD1 ILE A  40       6.790  -0.523   5.693  1.00  0.62           C  
ATOM    228  H   ILE A  40       5.933  -1.636   1.941  1.00  0.56           H  
ATOM    229  HA  ILE A  40       3.548  -2.011   3.498  1.00  0.52           H  
ATOM    230  HB  ILE A  40       5.462   0.328   3.448  1.00  0.61           H  
ATOM    231 HG12 ILE A  40       5.300  -1.988   5.389  1.00  0.59           H  
ATOM    232 HG13 ILE A  40       6.479  -1.862   4.087  1.00  0.52           H  
ATOM    233 HG21 ILE A  40       4.497   0.878   5.642  1.00  1.06           H  
ATOM    234 HG22 ILE A  40       3.330  -0.428   5.444  1.00  1.28           H  
ATOM    235 HG23 ILE A  40       3.298   0.956   4.351  1.00  1.29           H  
ATOM    236 HD11 ILE A  40       7.397   0.149   5.105  1.00  1.33           H  
ATOM    237 HD12 ILE A  40       7.430  -1.211   6.228  1.00  1.06           H  
ATOM    238 HD13 ILE A  40       6.203   0.046   6.399  1.00  1.19           H  
ATOM    239  N   VAL A  41       3.666   0.287   1.152  1.00  0.63           N  
ATOM    240  CA  VAL A  41       2.851   1.182   0.342  1.00  0.72           C  
ATOM    241  C   VAL A  41       1.779   0.408  -0.420  1.00  0.71           C  
ATOM    242  O   VAL A  41       0.698   0.932  -0.693  1.00  0.75           O  
ATOM    243  CB  VAL A  41       3.708   1.991  -0.653  1.00  0.84           C  
ATOM    244  CG1 VAL A  41       4.164   1.118  -1.806  1.00  1.42           C  
ATOM    245  CG2 VAL A  41       2.939   3.202  -1.159  1.00  1.33           C  
ATOM    246  H   VAL A  41       4.610   0.159   0.920  1.00  0.64           H  
ATOM    247  HA  VAL A  41       2.366   1.878   1.006  1.00  0.76           H  
ATOM    248  HB  VAL A  41       4.588   2.343  -0.134  1.00  1.03           H  
ATOM    249 HG11 VAL A  41       3.300   0.731  -2.324  1.00  1.85           H  
ATOM    250 HG12 VAL A  41       4.750   0.301  -1.421  1.00  1.89           H  
ATOM    251 HG13 VAL A  41       4.763   1.704  -2.487  1.00  1.96           H  
ATOM    252 HG21 VAL A  41       2.014   2.877  -1.614  1.00  1.82           H  
ATOM    253 HG22 VAL A  41       3.535   3.726  -1.892  1.00  1.72           H  
ATOM    254 HG23 VAL A  41       2.722   3.862  -0.333  1.00  1.89           H  
ATOM    255  N   LEU A  42       2.085  -0.842  -0.760  1.00  0.70           N  
ATOM    256  CA  LEU A  42       1.143  -1.687  -1.485  1.00  0.72           C  
ATOM    257  C   LEU A  42       0.130  -2.301  -0.526  1.00  0.63           C  
ATOM    258  O   LEU A  42      -1.072  -2.303  -0.794  1.00  0.60           O  
ATOM    259  CB  LEU A  42       1.891  -2.789  -2.242  1.00  0.83           C  
ATOM    260  CG  LEU A  42       1.061  -3.548  -3.283  1.00  1.00           C  
ATOM    261  CD1 LEU A  42       1.965  -4.131  -4.358  1.00  1.64           C  
ATOM    262  CD2 LEU A  42       0.247  -4.652  -2.622  1.00  1.66           C  
ATOM    263  H   LEU A  42       2.966  -1.201  -0.522  1.00  0.73           H  
ATOM    264  HA  LEU A  42       0.618  -1.066  -2.194  1.00  0.76           H  
ATOM    265  HB2 LEU A  42       2.736  -2.337  -2.747  1.00  1.24           H  
ATOM    266  HB3 LEU A  42       2.260  -3.504  -1.519  1.00  1.23           H  
ATOM    267  HG  LEU A  42       0.375  -2.863  -3.758  1.00  1.66           H  
ATOM    268 HD11 LEU A  42       2.675  -4.806  -3.905  1.00  2.03           H  
ATOM    269 HD12 LEU A  42       2.493  -3.331  -4.855  1.00  2.31           H  
ATOM    270 HD13 LEU A  42       1.365  -4.668  -5.078  1.00  2.05           H  
ATOM    271 HD21 LEU A  42      -0.454  -4.217  -1.926  1.00  2.27           H  
ATOM    272 HD22 LEU A  42       0.910  -5.322  -2.094  1.00  2.16           H  
ATOM    273 HD23 LEU A  42      -0.292  -5.204  -3.378  1.00  2.02           H  
ATOM    274  N   LEU A  43       0.624  -2.828   0.591  1.00  0.61           N  
ATOM    275  CA  LEU A  43      -0.237  -3.444   1.594  1.00  0.56           C  
ATOM    276  C   LEU A  43      -1.286  -2.454   2.093  1.00  0.48           C  
ATOM    277  O   LEU A  43      -2.398  -2.843   2.450  1.00  0.47           O  
ATOM    278  CB  LEU A  43       0.599  -3.955   2.769  1.00  0.61           C  
ATOM    279  CG  LEU A  43      -0.195  -4.660   3.872  1.00  1.03           C  
ATOM    280  CD1 LEU A  43      -0.795  -5.959   3.355  1.00  1.61           C  
ATOM    281  CD2 LEU A  43       0.691  -4.922   5.081  1.00  1.75           C  
ATOM    282  H   LEU A  43       1.593  -2.807   0.742  1.00  0.65           H  
ATOM    283  HA  LEU A  43      -0.740  -4.280   1.130  1.00  0.60           H  
ATOM    284  HB2 LEU A  43       1.334  -4.648   2.385  1.00  0.97           H  
ATOM    285  HB3 LEU A  43       1.115  -3.115   3.208  1.00  1.09           H  
ATOM    286  HG  LEU A  43      -1.007  -4.020   4.185  1.00  1.72           H  
ATOM    287 HD11 LEU A  43      -1.355  -6.435   4.146  1.00  2.07           H  
ATOM    288 HD12 LEU A  43      -0.002  -6.617   3.029  1.00  2.14           H  
ATOM    289 HD13 LEU A  43      -1.451  -5.747   2.525  1.00  2.03           H  
ATOM    290 HD21 LEU A  43       0.117  -5.426   5.845  1.00  2.28           H  
ATOM    291 HD22 LEU A  43       1.058  -3.983   5.468  1.00  2.15           H  
ATOM    292 HD23 LEU A  43       1.525  -5.542   4.788  1.00  2.29           H  
ATOM    293  N   LEU A  44      -0.926  -1.174   2.113  1.00  0.50           N  
ATOM    294  CA  LEU A  44      -1.838  -0.131   2.569  1.00  0.48           C  
ATOM    295  C   LEU A  44      -2.874   0.200   1.499  1.00  0.45           C  
ATOM    296  O   LEU A  44      -4.065   0.288   1.788  1.00  0.43           O  
ATOM    297  CB  LEU A  44      -1.063   1.132   2.949  1.00  0.59           C  
ATOM    298  CG  LEU A  44      -0.222   1.027   4.223  1.00  1.19           C  
ATOM    299  CD1 LEU A  44       0.594   2.295   4.423  1.00  1.40           C  
ATOM    300  CD2 LEU A  44      -1.107   0.767   5.432  1.00  1.80           C  
ATOM    301  H   LEU A  44      -0.026  -0.926   1.816  1.00  0.57           H  
ATOM    302  HA  LEU A  44      -2.351  -0.503   3.443  1.00  0.48           H  
ATOM    303  HB2 LEU A  44      -0.407   1.385   2.129  1.00  0.80           H  
ATOM    304  HB3 LEU A  44      -1.773   1.937   3.080  1.00  1.14           H  
ATOM    305  HG  LEU A  44       0.466   0.200   4.125  1.00  1.79           H  
ATOM    306 HD11 LEU A  44       1.175   2.209   5.328  1.00  1.75           H  
ATOM    307 HD12 LEU A  44      -0.073   3.141   4.500  1.00  1.88           H  
ATOM    308 HD13 LEU A  44       1.256   2.433   3.581  1.00  1.84           H  
ATOM    309 HD21 LEU A  44      -1.808   1.581   5.547  1.00  2.21           H  
ATOM    310 HD22 LEU A  44      -0.494   0.693   6.319  1.00  2.15           H  
ATOM    311 HD23 LEU A  44      -1.648  -0.157   5.292  1.00  2.37           H  
ATOM    312  N   THR A  45      -2.413   0.384   0.265  1.00  0.49           N  
ATOM    313  CA  THR A  45      -3.307   0.709  -0.842  1.00  0.50           C  
ATOM    314  C   THR A  45      -4.358  -0.377  -1.047  1.00  0.42           C  
ATOM    315  O   THR A  45      -5.417  -0.125  -1.618  1.00  0.40           O  
ATOM    316  CB  THR A  45      -2.534   0.916  -2.157  1.00  0.65           C  
ATOM    317  CG2 THR A  45      -1.876   2.286  -2.184  1.00  0.77           C  
ATOM    318  OG1 THR A  45      -1.541  -0.104  -2.312  1.00  0.69           O  
ATOM    319  H   THR A  45      -1.452   0.299   0.095  1.00  0.55           H  
ATOM    320  HA  THR A  45      -3.810   1.633  -0.599  1.00  0.50           H  
ATOM    321  HB  THR A  45      -3.232   0.853  -2.980  1.00  0.68           H  
ATOM    322  HG1 THR A  45      -0.671   0.301  -2.364  1.00  0.88           H  
ATOM    323 HG21 THR A  45      -1.177   2.367  -1.365  1.00  1.23           H  
ATOM    324 HG22 THR A  45      -2.634   3.051  -2.090  1.00  1.27           H  
ATOM    325 HG23 THR A  45      -1.350   2.415  -3.119  1.00  1.38           H  
ATOM    326  N   THR A  46      -4.060  -1.585  -0.581  1.00  0.42           N  
ATOM    327  CA  THR A  46      -4.986  -2.703  -0.721  1.00  0.44           C  
ATOM    328  C   THR A  46      -6.226  -2.505   0.146  1.00  0.33           C  
ATOM    329  O   THR A  46      -7.352  -2.580  -0.343  1.00  0.33           O  
ATOM    330  CB  THR A  46      -4.322  -4.040  -0.340  1.00  0.55           C  
ATOM    331  CG2 THR A  46      -5.279  -5.203  -0.562  1.00  0.64           C  
ATOM    332  OG1 THR A  46      -3.136  -4.238  -1.119  1.00  0.68           O  
ATOM    333  H   THR A  46      -3.200  -1.729  -0.134  1.00  0.45           H  
ATOM    334  HA  THR A  46      -5.288  -2.758  -1.756  1.00  0.51           H  
ATOM    335  HB  THR A  46      -4.054  -4.007   0.707  1.00  0.53           H  
ATOM    336  HG1 THR A  46      -3.088  -3.571  -1.806  1.00  1.15           H  
ATOM    337 HG21 THR A  46      -4.830  -6.114  -0.195  1.00  1.14           H  
ATOM    338 HG22 THR A  46      -5.485  -5.303  -1.617  1.00  1.21           H  
ATOM    339 HG23 THR A  46      -6.203  -5.017  -0.031  1.00  1.19           H  
ATOM    340  N   LEU A  47      -6.011  -2.249   1.433  1.00  0.34           N  
ATOM    341  CA  LEU A  47      -7.113  -2.051   2.371  1.00  0.40           C  
ATOM    342  C   LEU A  47      -7.693  -0.642   2.267  1.00  0.35           C  
ATOM    343  O   LEU A  47      -8.909  -0.468   2.187  1.00  0.50           O  
ATOM    344  CB  LEU A  47      -6.637  -2.309   3.802  1.00  0.56           C  
ATOM    345  CG  LEU A  47      -6.036  -3.695   4.048  1.00  0.75           C  
ATOM    346  CD1 LEU A  47      -5.476  -3.789   5.459  1.00  1.45           C  
ATOM    347  CD2 LEU A  47      -7.076  -4.780   3.814  1.00  1.43           C  
ATOM    348  H   LEU A  47      -5.090  -2.190   1.760  1.00  0.38           H  
ATOM    349  HA  LEU A  47      -7.886  -2.763   2.127  1.00  0.46           H  
ATOM    350  HB2 LEU A  47      -5.892  -1.567   4.050  1.00  0.57           H  
ATOM    351  HB3 LEU A  47      -7.479  -2.184   4.467  1.00  0.66           H  
ATOM    352  HG  LEU A  47      -5.222  -3.855   3.355  1.00  1.39           H  
ATOM    353 HD11 LEU A  47      -5.059  -4.773   5.615  1.00  2.07           H  
ATOM    354 HD12 LEU A  47      -6.267  -3.616   6.173  1.00  1.81           H  
ATOM    355 HD13 LEU A  47      -4.703  -3.046   5.590  1.00  2.04           H  
ATOM    356 HD21 LEU A  47      -6.638  -5.747   4.009  1.00  1.87           H  
ATOM    357 HD22 LEU A  47      -7.415  -4.739   2.789  1.00  2.02           H  
ATOM    358 HD23 LEU A  47      -7.914  -4.624   4.477  1.00  1.96           H  
ATOM    359  N   PHE A  48      -6.815   0.357   2.273  1.00  0.29           N  
ATOM    360  CA  PHE A  48      -7.234   1.754   2.188  1.00  0.35           C  
ATOM    361  C   PHE A  48      -8.173   1.983   1.005  1.00  0.28           C  
ATOM    362  O   PHE A  48      -9.076   2.816   1.074  1.00  0.40           O  
ATOM    363  CB  PHE A  48      -6.012   2.669   2.074  1.00  0.46           C  
ATOM    364  CG  PHE A  48      -6.355   4.131   2.005  1.00  0.60           C  
ATOM    365  CD1 PHE A  48      -6.293   4.815   0.802  1.00  1.10           C  
ATOM    366  CD2 PHE A  48      -6.742   4.820   3.144  1.00  0.89           C  
ATOM    367  CE1 PHE A  48      -6.607   6.160   0.736  1.00  1.24           C  
ATOM    368  CE2 PHE A  48      -7.059   6.163   3.084  1.00  0.98           C  
ATOM    369  CZ  PHE A  48      -6.992   6.834   1.879  1.00  0.92           C  
ATOM    370  H   PHE A  48      -5.861   0.150   2.340  1.00  0.35           H  
ATOM    371  HA  PHE A  48      -7.764   1.993   3.098  1.00  0.44           H  
ATOM    372  HB2 PHE A  48      -5.378   2.519   2.935  1.00  0.52           H  
ATOM    373  HB3 PHE A  48      -5.461   2.413   1.181  1.00  0.47           H  
ATOM    374  HD1 PHE A  48      -5.992   4.289  -0.091  1.00  1.56           H  
ATOM    375  HD2 PHE A  48      -6.796   4.296   4.087  1.00  1.33           H  
ATOM    376  HE1 PHE A  48      -6.554   6.682  -0.208  1.00  1.76           H  
ATOM    377  HE2 PHE A  48      -7.358   6.688   3.979  1.00  1.41           H  
ATOM    378  HZ  PHE A  48      -7.239   7.885   1.830  1.00  1.05           H  
ATOM    379  N   CYS A  49      -7.957   1.242  -0.078  1.00  0.21           N  
ATOM    380  CA  CYS A  49      -8.792   1.374  -1.268  1.00  0.26           C  
ATOM    381  C   CYS A  49     -10.167   0.757  -1.036  1.00  0.26           C  
ATOM    382  O   CYS A  49     -11.173   1.257  -1.536  1.00  0.33           O  
ATOM    383  CB  CYS A  49      -8.121   0.712  -2.472  1.00  0.40           C  
ATOM    384  SG  CYS A  49      -9.065   0.849  -4.009  1.00  1.27           S  
ATOM    385  H   CYS A  49      -7.222   0.592  -0.077  1.00  0.24           H  
ATOM    386  HA  CYS A  49      -8.911   2.428  -1.468  1.00  0.33           H  
ATOM    387  HB2 CYS A  49      -7.159   1.174  -2.637  1.00  0.81           H  
ATOM    388  HB3 CYS A  49      -7.981  -0.338  -2.264  1.00  0.87           H  
ATOM    389  HG  CYS A  49      -9.008   2.109  -4.414  1.00  1.81           H  
ATOM    390  N   LEU A  50     -10.201  -0.334  -0.277  1.00  0.34           N  
ATOM    391  CA  LEU A  50     -11.452  -1.019   0.025  1.00  0.49           C  
ATOM    392  C   LEU A  50     -12.283  -0.215   1.021  1.00  0.55           C  
ATOM    393  O   LEU A  50     -13.509  -0.309   1.043  1.00  0.68           O  
ATOM    394  CB  LEU A  50     -11.167  -2.415   0.585  1.00  0.60           C  
ATOM    395  CG  LEU A  50     -10.299  -3.306  -0.308  1.00  0.61           C  
ATOM    396  CD1 LEU A  50      -9.690  -4.445   0.498  1.00  0.69           C  
ATOM    397  CD2 LEU A  50     -11.116  -3.852  -1.470  1.00  0.76           C  
ATOM    398  H   LEU A  50      -9.363  -0.686   0.091  1.00  0.36           H  
ATOM    399  HA  LEU A  50     -12.009  -1.116  -0.895  1.00  0.55           H  
ATOM    400  HB2 LEU A  50     -10.666  -2.301   1.540  1.00  0.61           H  
ATOM    401  HB3 LEU A  50     -12.112  -2.916   0.746  1.00  0.74           H  
ATOM    402  HG  LEU A  50      -9.490  -2.716  -0.715  1.00  0.53           H  
ATOM    403 HD11 LEU A  50     -10.458  -5.163   0.745  1.00  1.16           H  
ATOM    404 HD12 LEU A  50      -9.258  -4.052   1.406  1.00  1.16           H  
ATOM    405 HD13 LEU A  50      -8.919  -4.929  -0.086  1.00  1.27           H  
ATOM    406 HD21 LEU A  50     -11.483  -3.032  -2.069  1.00  1.38           H  
ATOM    407 HD22 LEU A  50     -11.951  -4.420  -1.086  1.00  1.42           H  
ATOM    408 HD23 LEU A  50     -10.494  -4.492  -2.077  1.00  1.04           H  
ATOM    409  N   LEU A  51     -11.600   0.575   1.844  1.00  0.52           N  
ATOM    410  CA  LEU A  51     -12.264   1.401   2.847  1.00  0.66           C  
ATOM    411  C   LEU A  51     -12.826   2.676   2.224  1.00  0.63           C  
ATOM    412  O   LEU A  51     -13.900   3.142   2.602  1.00  0.79           O  
ATOM    413  CB  LEU A  51     -11.284   1.759   3.969  1.00  0.74           C  
ATOM    414  CG  LEU A  51     -10.707   0.565   4.734  1.00  0.85           C  
ATOM    415  CD1 LEU A  51      -9.642   1.026   5.720  1.00  0.96           C  
ATOM    416  CD2 LEU A  51     -11.811  -0.190   5.460  1.00  1.03           C  
ATOM    417  H   LEU A  51     -10.623   0.604   1.776  1.00  0.46           H  
ATOM    418  HA  LEU A  51     -13.080   0.828   3.262  1.00  0.78           H  
ATOM    419  HB2 LEU A  51     -10.464   2.313   3.536  1.00  0.68           H  
ATOM    420  HB3 LEU A  51     -11.796   2.397   4.674  1.00  0.85           H  
ATOM    421  HG  LEU A  51     -10.241  -0.113   4.034  1.00  0.77           H  
ATOM    422 HD11 LEU A  51      -8.846   1.519   5.183  1.00  1.43           H  
ATOM    423 HD12 LEU A  51      -9.246   0.171   6.247  1.00  1.36           H  
ATOM    424 HD13 LEU A  51     -10.080   1.714   6.427  1.00  1.42           H  
ATOM    425 HD21 LEU A  51     -12.530  -0.554   4.742  1.00  1.46           H  
ATOM    426 HD22 LEU A  51     -12.302   0.472   6.158  1.00  1.51           H  
ATOM    427 HD23 LEU A  51     -11.383  -1.024   5.996  1.00  1.44           H  
ATOM    428  N   HIS A  52     -12.089   3.234   1.267  1.00  0.53           N  
ATOM    429  CA  HIS A  52     -12.506   4.460   0.595  1.00  0.59           C  
ATOM    430  C   HIS A  52     -13.578   4.182  -0.454  1.00  0.62           C  
ATOM    431  O   HIS A  52     -14.636   4.811  -0.455  1.00  0.82           O  
ATOM    432  CB  HIS A  52     -11.299   5.136  -0.062  1.00  0.66           C  
ATOM    433  CG  HIS A  52     -11.645   6.376  -0.827  1.00  0.94           C  
ATOM    434  CD2 HIS A  52     -11.949   6.555  -2.136  1.00  1.54           C  
ATOM    435  ND1 HIS A  52     -11.703   7.627  -0.249  1.00  1.65           N  
ATOM    436  CE1 HIS A  52     -12.027   8.520  -1.167  1.00  1.85           C  
ATOM    437  NE2 HIS A  52     -12.182   7.895  -2.319  1.00  1.77           N  
ATOM    438  H   HIS A  52     -11.245   2.810   1.007  1.00  0.50           H  
ATOM    439  HA  HIS A  52     -12.914   5.124   1.341  1.00  0.72           H  
ATOM    440  HB2 HIS A  52     -10.588   5.407   0.702  1.00  0.76           H  
ATOM    441  HB3 HIS A  52     -10.835   4.440  -0.747  1.00  0.91           H  
ATOM    442  HD1 HIS A  52     -11.532   7.829   0.694  1.00  2.28           H  
ATOM    443  HD2 HIS A  52     -11.999   5.784  -2.893  1.00  2.21           H  
ATOM    444  HE1 HIS A  52     -12.145   9.581  -1.003  1.00  2.44           H  
ATOM    445  HE2 HIS A  52     -12.371   8.329  -3.178  1.00  2.27           H  
ATOM    446  N   PHE A  53     -13.297   3.238  -1.346  1.00  0.68           N  
ATOM    447  CA  PHE A  53     -14.233   2.884  -2.407  1.00  0.88           C  
ATOM    448  C   PHE A  53     -15.560   2.393  -1.835  1.00  1.04           C  
ATOM    449  O   PHE A  53     -16.602   2.498  -2.483  1.00  1.26           O  
ATOM    450  CB  PHE A  53     -13.627   1.810  -3.313  1.00  1.07           C  
ATOM    451  CG  PHE A  53     -14.371   1.620  -4.603  1.00  1.51           C  
ATOM    452  CD1 PHE A  53     -15.427   0.727  -4.685  1.00  2.46           C  
ATOM    453  CD2 PHE A  53     -14.012   2.335  -5.734  1.00  1.84           C  
ATOM    454  CE1 PHE A  53     -16.113   0.552  -5.871  1.00  3.25           C  
ATOM    455  CE2 PHE A  53     -14.695   2.164  -6.923  1.00  2.55           C  
ATOM    456  CZ  PHE A  53     -15.746   1.271  -6.993  1.00  3.14           C  
ATOM    457  H   PHE A  53     -12.439   2.769  -1.291  1.00  0.74           H  
ATOM    458  HA  PHE A  53     -14.417   3.772  -2.994  1.00  1.01           H  
ATOM    459  HB2 PHE A  53     -12.610   2.084  -3.552  1.00  1.16           H  
ATOM    460  HB3 PHE A  53     -13.625   0.866  -2.786  1.00  1.53           H  
ATOM    461  HD1 PHE A  53     -15.715   0.165  -3.809  1.00  2.87           H  
ATOM    462  HD2 PHE A  53     -13.190   3.033  -5.681  1.00  2.09           H  
ATOM    463  HE1 PHE A  53     -16.934  -0.148  -5.922  1.00  4.14           H  
ATOM    464  HE2 PHE A  53     -14.405   2.726  -7.798  1.00  2.99           H  
ATOM    465  HZ  PHE A  53     -16.281   1.136  -7.920  1.00  3.84           H  
ATOM    466  N   GLY A  54     -15.516   1.863  -0.616  1.00  1.08           N  
ATOM    467  CA  GLY A  54     -16.724   1.368   0.020  1.00  1.45           C  
ATOM    468  C   GLY A  54     -17.267   0.128  -0.661  1.00  1.71           C  
ATOM    469  O   GLY A  54     -18.471  -0.122  -0.632  1.00  2.11           O  
ATOM    470  H   GLY A  54     -14.657   1.806  -0.145  1.00  0.95           H  
ATOM    471  HA2 GLY A  54     -16.505   1.134   1.052  1.00  1.50           H  
ATOM    472  HA3 GLY A  54     -17.477   2.141  -0.009  1.00  1.62           H  
ATOM    473  N   VAL A  55     -16.371  -0.641  -1.279  1.00  1.65           N  
ATOM    474  CA  VAL A  55     -16.749  -1.867  -1.985  1.00  2.02           C  
ATOM    475  C   VAL A  55     -17.812  -2.644  -1.218  1.00  2.85           C  
ATOM    476  O   VAL A  55     -18.976  -2.686  -1.616  1.00  3.48           O  
ATOM    477  CB  VAL A  55     -15.533  -2.791  -2.215  1.00  1.96           C  
ATOM    478  CG1 VAL A  55     -15.750  -3.663  -3.442  1.00  2.38           C  
ATOM    479  CG2 VAL A  55     -14.249  -1.984  -2.342  1.00  2.57           C  
ATOM    480  H   VAL A  55     -15.429  -0.374  -1.261  1.00  1.48           H  
ATOM    481  HA  VAL A  55     -17.147  -1.588  -2.945  1.00  2.29           H  
ATOM    482  HB  VAL A  55     -15.436  -3.442  -1.358  1.00  2.25           H  
ATOM    483 HG11 VAL A  55     -14.886  -4.294  -3.593  1.00  2.77           H  
ATOM    484 HG12 VAL A  55     -15.893  -3.034  -4.309  1.00  2.80           H  
ATOM    485 HG13 VAL A  55     -16.625  -4.279  -3.295  1.00  2.73           H  
ATOM    486 HG21 VAL A  55     -14.054  -1.471  -1.411  1.00  3.00           H  
ATOM    487 HG22 VAL A  55     -14.354  -1.262  -3.138  1.00  2.88           H  
ATOM    488 HG23 VAL A  55     -13.426  -2.648  -2.564  1.00  2.99           H  
ATOM    489  N   ILE A  56     -17.398  -3.257  -0.119  1.00  3.25           N  
ATOM    490  CA  ILE A  56     -18.305  -4.037   0.716  1.00  4.32           C  
ATOM    491  C   ILE A  56     -17.912  -3.965   2.186  1.00  4.94           C  
ATOM    492  O   ILE A  56     -18.471  -4.672   3.027  1.00  5.59           O  
ATOM    493  CB  ILE A  56     -18.335  -5.514   0.289  1.00  4.79           C  
ATOM    494  CG1 ILE A  56     -17.004  -5.926  -0.348  1.00  4.40           C  
ATOM    495  CG2 ILE A  56     -19.490  -5.771  -0.667  1.00  5.06           C  
ATOM    496  CD1 ILE A  56     -15.839  -5.924   0.620  1.00  4.83           C  
ATOM    497  H   ILE A  56     -16.457  -3.188   0.134  1.00  3.05           H  
ATOM    498  HA  ILE A  56     -19.299  -3.630   0.599  1.00  4.62           H  
ATOM    499  HB  ILE A  56     -18.494  -6.106   1.176  1.00  5.54           H  
ATOM    500 HG12 ILE A  56     -17.098  -6.925  -0.748  1.00  4.80           H  
ATOM    501 HG13 ILE A  56     -16.770  -5.243  -1.152  1.00  3.73           H  
ATOM    502 HG21 ILE A  56     -19.491  -6.812  -0.958  1.00  5.12           H  
ATOM    503 HG22 ILE A  56     -19.377  -5.152  -1.544  1.00  5.36           H  
ATOM    504 HG23 ILE A  56     -20.422  -5.534  -0.175  1.00  5.29           H  
ATOM    505 HD11 ILE A  56     -14.939  -6.219   0.100  1.00  5.19           H  
ATOM    506 HD12 ILE A  56     -16.037  -6.620   1.422  1.00  4.94           H  
ATOM    507 HD13 ILE A  56     -15.712  -4.932   1.026  1.00  5.06           H  
ATOM    508  N   GLY A  57     -16.949  -3.108   2.488  1.00  5.04           N  
ATOM    509  CA  GLY A  57     -16.484  -2.956   3.851  1.00  5.82           C  
ATOM    510  C   GLY A  57     -16.088  -1.527   4.172  1.00  6.64           C  
ATOM    511  O   GLY A  57     -14.917  -1.253   4.430  1.00  7.27           O  
ATOM    512  H   GLY A  57     -16.552  -2.571   1.776  1.00  4.79           H  
ATOM    513  HA2 GLY A  57     -17.271  -3.262   4.527  1.00  6.05           H  
ATOM    514  HA3 GLY A  57     -15.628  -3.596   3.997  1.00  5.84           H  
ATOM    515  N   PRO A  58     -17.050  -0.586   4.163  1.00  6.91           N  
ATOM    516  CA  PRO A  58     -16.775   0.822   4.454  1.00  7.91           C  
ATOM    517  C   PRO A  58     -16.594   1.088   5.946  1.00  8.69           C  
ATOM    518  O   PRO A  58     -17.465   1.671   6.594  1.00  8.92           O  
ATOM    519  CB  PRO A  58     -18.020   1.532   3.927  1.00  8.08           C  
ATOM    520  CG  PRO A  58     -19.113   0.531   4.078  1.00  7.40           C  
ATOM    521  CD  PRO A  58     -18.478  -0.820   3.869  1.00  6.56           C  
ATOM    522  HA  PRO A  58     -15.904   1.173   3.919  1.00  8.21           H  
ATOM    523  HB2 PRO A  58     -18.209   2.417   4.515  1.00  8.58           H  
ATOM    524  HB3 PRO A  58     -17.875   1.803   2.891  1.00  8.41           H  
ATOM    525  HG2 PRO A  58     -19.534   0.596   5.070  1.00  7.72           H  
ATOM    526  HG3 PRO A  58     -19.876   0.705   3.335  1.00  7.46           H  
ATOM    527  HD2 PRO A  58     -18.899  -1.542   4.552  1.00  6.53           H  
ATOM    528  HD3 PRO A  58     -18.612  -1.143   2.847  1.00  6.10           H  
ATOM    529  N   GLN A  59     -15.457   0.658   6.486  1.00  9.33           N  
ATOM    530  CA  GLN A  59     -15.159   0.855   7.900  1.00 10.29           C  
ATOM    531  C   GLN A  59     -14.442   2.184   8.119  1.00 11.07           C  
ATOM    532  O   GLN A  59     -13.432   2.249   8.823  1.00 12.04           O  
ATOM    533  CB  GLN A  59     -14.298  -0.293   8.433  1.00 10.99           C  
ATOM    534  CG  GLN A  59     -14.961  -1.656   8.333  1.00 11.43           C  
ATOM    535  CD  GLN A  59     -14.133  -2.752   8.979  1.00 12.01           C  
ATOM    536  NE2 GLN A  59     -14.230  -3.962   8.442  1.00 12.46           N  
ATOM    537  OE1 GLN A  59     -13.413  -2.511   9.948  1.00 12.24           O  
ATOM    538  H   GLN A  59     -14.803   0.198   5.920  1.00  9.29           H  
ATOM    539  HA  GLN A  59     -16.096   0.872   8.437  1.00 10.14           H  
ATOM    540  HB2 GLN A  59     -13.375  -0.325   7.874  1.00 10.97           H  
ATOM    541  HB3 GLN A  59     -14.071  -0.103   9.473  1.00 11.43           H  
ATOM    542  HG2 GLN A  59     -15.921  -1.613   8.827  1.00 11.35           H  
ATOM    543  HG3 GLN A  59     -15.102  -1.899   7.291  1.00 11.61           H  
ATOM    544 HE21 GLN A  59     -14.821  -4.080   7.670  1.00 12.38           H  
ATOM    545 HE22 GLN A  59     -13.705  -4.688   8.841  1.00 12.95           H  
ATOM    546  N   ARG A  60     -14.969   3.242   7.512  1.00 10.77           N  
ATOM    547  CA  ARG A  60     -14.377   4.569   7.639  1.00 11.62           C  
ATOM    548  C   ARG A  60     -14.655   5.160   9.018  1.00 12.03           C  
ATOM    549  O   ARG A  60     -15.717   5.799   9.185  1.00 12.15           O  
ATOM    550  CB  ARG A  60     -14.919   5.499   6.552  1.00 11.48           C  
ATOM    551  CG  ARG A  60     -14.257   6.869   6.537  1.00 12.23           C  
ATOM    552  CD  ARG A  60     -14.940   7.807   5.556  1.00 12.61           C  
ATOM    553  NE  ARG A  60     -15.004   7.240   4.212  1.00 12.89           N  
ATOM    554  CZ  ARG A  60     -15.479   7.896   3.156  1.00 13.38           C  
ATOM    555  NH1 ARG A  60     -15.921   9.139   3.287  1.00 13.64           N1+
ATOM    556  NH2 ARG A  60     -15.510   7.308   1.969  1.00 13.79           N  
ATOM    557  OXT ARG A  60     -13.810   4.980   9.919  1.00 12.40           O1-
ATOM    558  H   ARG A  60     -15.774   3.128   6.965  1.00 10.06           H  
ATOM    559  HA  ARG A  60     -13.309   4.469   7.513  1.00 12.27           H  
ATOM    560  HB2 ARG A  60     -14.761   5.038   5.587  1.00 11.17           H  
ATOM    561  HB3 ARG A  60     -15.979   5.637   6.706  1.00 11.32           H  
ATOM    562  HG2 ARG A  60     -14.315   7.296   7.527  1.00 12.54           H  
ATOM    563  HG3 ARG A  60     -13.222   6.755   6.252  1.00 12.40           H  
ATOM    564  HD2 ARG A  60     -15.945   8.000   5.902  1.00 12.87           H  
ATOM    565  HD3 ARG A  60     -14.388   8.734   5.520  1.00 12.64           H  
ATOM    566  HE  ARG A  60     -14.680   6.324   4.090  1.00 12.82           H  
ATOM    567 HH11 ARG A  60     -15.899   9.587   4.181  1.00 13.47           H  
ATOM    568 HH12 ARG A  60     -16.277   9.630   2.491  1.00 14.12           H  
ATOM    569 HH21 ARG A  60     -15.176   6.371   1.866  1.00 13.73           H  
ATOM    570 HH22 ARG A  60     -15.867   7.802   1.175  1.00 14.26           H  
TER   
END
