# Supplementary material for: The mechanism study of quercetin isolated from Zanthoxylum bungeanum maxim. inhibiting ferroptosis and alleviating MAFLD through p38 MAPK/ERK signaling pathway based on lipidomics and transcriptomics
Source: Front Pharmacol. 2025 Mar 31;16:1517291. doi: 10.3389/fphar.2025.1517291 (PMC11994740; doi:10.3389/fphar.2025.1517291)
Supplement: Supplementary file 1 [file DataSheet1.zip › Raw data/Molecular docking/Molecular docking/visualization/D CRP/lig.pdbqt]

REMARK  5 active torsions:
REMARK  status: ('A' for Active; 'I' for Inactive)
REMARK    1  A    between atoms: O_2  and  C_13 
REMARK    2  A    between atoms: O_3  and  C_20 
REMARK    3  A    between atoms: O_5  and  C_17 
REMARK    4  A    between atoms: O_6  and  C_19 
REMARK    5  A    between atoms: C_8  and  C_10 
ROOT
ATOM      1  O   *** d   *       0.206  -0.007  -0.112  0.00  0.00    -0.309 OA
ATOM      2  O   *** d   *       1.738   3.573   0.658  0.00  0.00    -0.287 OA
ATOM      3  C   *** d   *      -0.135   2.345   0.174  0.00  0.00     0.081 A 
ATOM      4  C   *** d   *       1.539   0.160   0.133  0.00  0.00     0.090 A 
ATOM      5  C   *** d   *      -0.591   1.100  -0.081  0.00  0.00     0.095 A 
ATOM      6  C   *** d   *       1.200   2.509   0.416  0.00  0.00     0.190 A 
ATOM      7  C   *** d   *       1.993   1.401   0.387  0.00  0.00     0.094 A 
ATOM      8  C   *** d   *      -0.995   3.390   0.186  0.00  0.00     0.085 A 
ATOM      9  C   *** d   *      -1.903   0.928  -0.320  0.00  0.00     0.075 A 
ATOM     10  C   *** d   *      -2.783   1.938  -0.317  0.00  0.00     0.071 A 
ATOM     11  C   *** d   *      -2.296   3.159  -0.060  0.00  0.00     0.074 A 
ENDROOT
BRANCH   4  12
ATOM     12  C   *** d   *       2.354  -0.928   0.112  0.00  0.00     0.001 A 
ATOM     13  C   *** d   *       1.830  -2.142  -0.151  0.00  0.00     0.053 A 
ATOM     14  C   *** d   *       2.549  -3.278  -0.195  0.00  0.00     0.099 A 
ATOM     15  C   *** d   *       3.877  -3.251   0.029  0.00  0.00     0.101 A 
ATOM     16  C   *** d   *       4.416  -2.047   0.295  0.00  0.00     0.040 A 
ATOM     17  C   *** d   *       3.682  -0.924   0.334  0.00  0.00     0.017 A 
BRANCH  14  18
ATOM     18  O   *** d   *       1.942  -4.467  -0.467  0.00  0.00    -0.358 OA
ATOM     19  H   *** d   *       2.608  -5.172  -0.457  0.00  0.00     0.218 HD
ENDBRANCH  14  18
BRANCH  15  20
ATOM     20  O   *** d   *       4.568  -4.438  -0.023  0.00  0.00    -0.353 OA
ATOM     21  C   *** d   *       5.950  -4.438   0.245  0.00  0.00     0.210 C 
ENDBRANCH  15  20
ENDBRANCH   4  12
BRANCH   8  22
ATOM     22  O   *** d   *      -0.630   4.680   0.433  0.00  0.00    -0.360 OA
ATOM     23  H   *** d   *      -1.415   5.250   0.388  0.00  0.00     0.217 HD
ENDBRANCH   8  22
BRANCH  10  24
ATOM     24  O   *** d   *      -4.104   1.727  -0.562  0.00  0.00    -0.361 OA
ATOM     25  H   *** d   *      -4.251   0.781  -0.724  0.00  0.00     0.217 HD
ENDBRANCH  10  24
TORSDOF 5
