# Supplementary material for: The mechanism study of quercetin isolated from Zanthoxylum bungeanum maxim. inhibiting ferroptosis and alleviating MAFLD through p38 MAPK/ERK signaling pathway based on lipidomics and transcriptomics
Source: Front Pharmacol. 2025 Mar 31;16:1517291. doi: 10.3389/fphar.2025.1517291 (PMC11994740; doi:10.3389/fphar.2025.1517291)
Supplement: Supplementary file 1 [file DataSheet1.zip › Raw data/Molecular docking/Molecular docking/visualization/D CRP/log.txt]

#################################################################
# If you used AutoDock Vina in your work, please cite:          #
#                                                               #
# O. Trott, A. J. Olson,                                        #
# AutoDock Vina: improving the speed and accuracy of docking    #
# with a new scoring function, efficient optimization and       #
# multithreading, Journal of Computational Chemistry 31 (2010)  #
# 455-461                                                       #
#                                                               #
# DOI 10.1002/jcc.21334                                         #
#                                                               #
# Please see http://vina.scripps.edu for more information.      #
#################################################################

WARNING: The search space volume > 27000 Angstrom^3 (See FAQ)
Detected 8 CPUs
Reading input ... done.
Setting up the scoring function ... done.
Analyzing the binding site ... done.
Using random seed: 351946016
Performing search ... done.
Refining results ... done.

mode |   affinity | dist from best mode
     | (kcal/mol) | rmsd l.b.| rmsd u.b.
-----+------------+----------+----------
   1         -8.2      0.000      0.000
   2         -7.8     19.441     22.018
   3         -7.7     18.014     19.491
   4         -7.4     16.326     17.727
   5         -7.4     19.346     21.995
   6         -7.3     19.380     20.667
   7         -7.1      2.143      8.179
   8         -7.1     32.663     35.470
   9         -6.7     46.189     48.183
  10         -6.7     21.181     25.186
  11         -6.7     18.738     22.504
  12         -6.6      1.656      7.509
  13         -6.6     20.416     24.336
  14         -6.5     15.930     19.175
  15         -6.4     31.545     32.859
  16         -6.3     22.127     24.070
  17         -6.3     29.667     31.136
  18         -6.3     12.847     14.949
  19         -6.3     62.771     64.542
  20         -6.2     11.027     12.932
Writing output ... done.
