# Supplementary material for: The mechanism study of quercetin isolated from Zanthoxylum bungeanum maxim. inhibiting ferroptosis and alleviating MAFLD through p38 MAPK/ERK signaling pathway based on lipidomics and transcriptomics
Source: Front Pharmacol. 2025 Mar 31;16:1517291. doi: 10.3389/fphar.2025.1517291 (PMC11994740; doi:10.3389/fphar.2025.1517291)
Supplement: Supplementary file 1 [file DataSheet1.zip › Raw data/Molecular docking/Molecular docking/visualization/D CRP/output.pdbqt]

MODEL 1
REMARK VINA RESULT:      -8.2      0.000      0.000
REMARK  5 active torsions:
REMARK  status: ('A' for Active; 'I' for Inactive)
REMARK    1  A    between atoms: O_2  and  C_13 
REMARK    2  A    between atoms: O_3  and  C_20 
REMARK    3  A    between atoms: O_5  and  C_17 
REMARK    4  A    between atoms: O_6  and  C_19 
REMARK    5  A    between atoms: C_8  and  C_10 
ROOT
ATOM      1  O   *** d   *     107.390 141.844   4.566  0.00  0.00    -0.309 OA
ATOM      2  O   *** d   *     110.000 142.254   1.604  0.00  0.00    -0.287 OA
ATOM      3  C   *** d   *     107.798 142.130   2.225  0.00  0.00     0.081 A 
ATOM      4  C   *** d   *     108.736 141.851   4.798  0.00  0.00     0.090 A 
ATOM      5  C   *** d   *     106.965 141.986   3.278  0.00  0.00     0.095 A 
ATOM      6  C   *** d   *     109.144 142.134   2.460  0.00  0.00     0.190 A 
ATOM      7  C   *** d   *     109.566 141.994   3.748  0.00  0.00     0.094 A 
ATOM      8  C   *** d   *     107.292 142.266   0.977  0.00  0.00     0.085 A 
ATOM      9  C   *** d   *     105.638 141.982   3.057  0.00  0.00     0.075 A 
ATOM     10  C   *** d   *     105.102 142.113   1.837  0.00  0.00     0.071 A 
ATOM     11  C   *** d   *     105.957 142.254   0.816  0.00  0.00     0.074 A 
ENDROOT
BRANCH   4  12
ATOM     12  C   *** d   *     109.185 141.715   6.074  0.00  0.00     0.001 A 
ATOM     13  C   *** d   *     108.997 140.547   6.720  0.00  0.00     0.053 A 
ATOM     14  C   *** d   *     109.403 140.311   7.981  0.00  0.00     0.099 A 
ATOM     15  C   *** d   *     110.042 141.269   8.679  0.00  0.00     0.101 A 
ATOM     16  C   *** d   *     110.237 142.442   8.049  0.00  0.00     0.040 A 
ATOM     17  C   *** d   *     109.825 142.658   6.790  0.00  0.00     0.017 A 
BRANCH  14  18
ATOM     18  O   *** d   *     109.172 139.102   8.564  0.00  0.00    -0.358 OA
ATOM     19  H   *** d   *     109.909 138.891   9.158  0.00  0.00     0.218 HD
ENDBRANCH  14  18
BRANCH  15  20
ATOM     20  O   *** d   *     110.434 140.982   9.965  0.00  0.00    -0.353 OA
ATOM     21  C   *** d   *     111.808 140.888  10.257  0.00  0.00     0.210 C 
ENDBRANCH  15  20
ENDBRANCH   4  12
BRANCH   8  22
ATOM     22  O   *** d   *     108.050 142.416  -0.145  0.00  0.00    -0.360 OA
ATOM     23  H   *** d   *     108.721 141.714  -0.176  0.00  0.00     0.217 HD
ENDBRANCH   8  22
BRANCH  10  24
ATOM     24  O   *** d   *     103.754 142.105   1.651  0.00  0.00    -0.361 OA
ATOM     25  H   *** d   *     103.464 141.198   1.461  0.00  0.00     0.217 HD
ENDBRANCH  10  24
TORSDOF 5
ENDMDL
MODEL 2
REMARK VINA RESULT:      -7.8     19.441     22.018
REMARK  5 active torsions:
REMARK  status: ('A' for Active; 'I' for Inactive)
REMARK    1  A    between atoms: O_2  and  C_13 
REMARK    2  A    between atoms: O_3  and  C_20 
REMARK    3  A    between atoms: O_5  and  C_17 
REMARK    4  A    between atoms: O_6  and  C_19 
REMARK    5  A    between atoms: C_8  and  C_10 
ROOT
ATOM      1  O   *** d   *     119.508 143.723  23.709  0.00  0.00    -0.309 OA
ATOM      2  O   *** d   *     119.793 146.188  20.610  0.00  0.00    -0.287 OA
ATOM      3  C   *** d   *     120.702 145.469  22.587  0.00  0.00     0.081 A 
ATOM      4  C   *** d   *     118.581 143.718  22.706  0.00  0.00     0.090 A 
ATOM      5  C   *** d   *     120.545 144.605  23.612  0.00  0.00     0.095 A 
ATOM      6  C   *** d   *     119.770 145.463  21.587  0.00  0.00     0.190 A 
ATOM      7  C   *** d   *     118.737 144.580  21.685  0.00  0.00     0.094 A 
ATOM      8  C   *** d   *     121.761 146.311  22.568  0.00  0.00     0.085 A 
ATOM      9  C   *** d   *     121.457 144.602  24.601  0.00  0.00     0.075 A 
ATOM     10  C   *** d   *     122.517 145.421  24.616  0.00  0.00     0.071 A 
ATOM     11  C   *** d   *     122.641 146.265  23.583  0.00  0.00     0.074 A 
ENDROOT
BRANCH   4  12
ATOM     12  C   *** d   *     117.540 142.846  22.777  0.00  0.00     0.001 A 
ATOM     13  C   *** d   *     116.739 142.859  23.861  0.00  0.00     0.053 A 
ATOM     14  C   *** d   *     115.685 142.040  24.028  0.00  0.00     0.099 A 
ATOM     15  C   *** d   *     115.370 141.136  23.080  0.00  0.00     0.101 A 
ATOM     16  C   *** d   *     116.161 141.109  21.991  0.00  0.00     0.040 A 
ATOM     17  C   *** d   *     117.208 141.935  21.843  0.00  0.00     0.017 A 
BRANCH  14  18
ATOM     18  O   *** d   *     114.925 142.116  25.156  0.00  0.00    -0.358 OA
ATOM     19  H   *** d   *     115.026 142.997  25.547  0.00  0.00     0.218 HD
ENDBRANCH  14  18
BRANCH  15  20
ATOM     20  O   *** d   *     114.287 140.319  23.297  0.00  0.00    -0.353 OA
ATOM     21  C   *** d   *     114.295 139.015  22.765  0.00  0.00     0.210 C 
ENDBRANCH  15  20
ENDBRANCH   4  12
BRANCH   8  22
ATOM     22  O   *** d   *     122.003 147.216  21.578  0.00  0.00    -0.360 OA
ATOM     23  H   *** d   *     121.885 148.114  21.929  0.00  0.00     0.217 HD
ENDBRANCH   8  22
BRANCH  10  24
ATOM     24  O   *** d   *     123.420 145.390  25.633  0.00  0.00    -0.361 OA
ATOM     25  H   *** d   *     123.979 144.602  25.539  0.00  0.00     0.217 HD
ENDBRANCH  10  24
TORSDOF 5
ENDMDL
MODEL 3
REMARK VINA RESULT:      -7.7     18.014     19.491
REMARK  5 active torsions:
REMARK  status: ('A' for Active; 'I' for Inactive)
REMARK    1  A    between atoms: O_2  and  C_13 
REMARK    2  A    between atoms: O_3  and  C_20 
REMARK    3  A    between atoms: O_5  and  C_17 
REMARK    4  A    between atoms: O_6  and  C_19 
REMARK    5  A    between atoms: C_8  and  C_10 
ROOT
ATOM      1  O   *** d   *     114.194 126.733  -7.036  0.00  0.00    -0.309 OA
ATOM      2  O   *** d   *     111.775 126.948  -3.896  0.00  0.00    -0.287 OA
ATOM      3  C   *** d   *     112.162 126.051  -5.969  0.00  0.00     0.081 A 
ATOM      4  C   *** d   *     114.497 127.511  -5.955  0.00  0.00     0.090 A 
ATOM      5  C   *** d   *     113.029 126.023  -7.004  0.00  0.00     0.095 A 
ATOM      6  C   *** d   *     112.467 126.833  -4.890  0.00  0.00     0.190 A 
ATOM      7  C   *** d   *     113.633 127.538  -4.924  0.00  0.00     0.094 A 
ATOM      8  C   *** d   *     111.027 125.316  -6.018  0.00  0.00     0.085 A 
ATOM      9  C   *** d   *     112.739 125.257  -8.070  0.00  0.00     0.075 A 
ATOM     10  C   *** d   *     111.625 124.516  -8.154  0.00  0.00     0.071 A 
ATOM     11  C   *** d   *     110.789 124.568  -7.109  0.00  0.00     0.074 A 
ENDROOT
BRANCH   4  12
ATOM     12  C   *** d   *     115.654 128.224  -5.961  0.00  0.00     0.001 A 
ATOM     13  C   *** d   *     115.870 129.142  -4.997  0.00  0.00     0.053 A 
ATOM     14  C   *** d   *     116.979 129.898  -4.913  0.00  0.00     0.099 A 
ATOM     15  C   *** d   *     117.962 129.765  -5.824  0.00  0.00     0.101 A 
ATOM     16  C   *** d   *     117.762 128.855  -6.794  0.00  0.00     0.040 A 
ATOM     17  C   *** d   *     116.648 128.109  -6.861  0.00  0.00     0.017 A 
BRANCH  14  18
ATOM     18  O   *** d   *     117.119 130.805  -3.906  0.00  0.00    -0.358 OA
ATOM     19  H   *** d   *     117.916 130.591  -3.396  0.00  0.00     0.218 HD
ENDBRANCH  14  18
BRANCH  15  20
ATOM     20  O   *** d   *     119.075 130.563  -5.698  0.00  0.00    -0.353 OA
ATOM     21  C   *** d   *     119.682 131.077  -6.859  0.00  0.00     0.210 C 
ENDBRANCH  15  20
ENDBRANCH   4  12
BRANCH   8  22
ATOM     22  O   *** d   *     110.094 125.279  -5.025  0.00  0.00    -0.360 OA
ATOM     23  H   *** d   *     109.314 124.791  -5.335  0.00  0.00     0.217 HD
ENDBRANCH   8  22
BRANCH  10  24
ATOM     24  O   *** d   *     111.364 123.752  -9.248  0.00  0.00    -0.361 OA
ATOM     25  H   *** d   *     112.123 123.171  -9.419  0.00  0.00     0.217 HD
ENDBRANCH  10  24
TORSDOF 5
ENDMDL
MODEL 4
REMARK VINA RESULT:      -7.4     16.326     17.727
REMARK  5 active torsions:
REMARK  status: ('A' for Active; 'I' for Inactive)
REMARK    1  A    between atoms: O_2  and  C_13 
REMARK    2  A    between atoms: O_3  and  C_20 
REMARK    3  A    between atoms: O_5  and  C_17 
REMARK    4  A    between atoms: O_6  and  C_19 
REMARK    5  A    between atoms: C_8  and  C_10 
ROOT
ATOM      1  O   *** d   *     114.372 128.170  -5.780  0.00  0.00    -0.309 OA
ATOM      2  O   *** d   *     111.818 127.504  -2.815  0.00  0.00    -0.287 OA
ATOM      3  C   *** d   *     112.494 126.951  -4.934  0.00  0.00     0.081 A 
ATOM      4  C   *** d   *     114.442 128.869  -4.609  0.00  0.00     0.090 A 
ATOM      5  C   *** d   *     113.394 127.227  -5.902  0.00  0.00     0.095 A 
ATOM      6  C   *** d   *     112.565 127.654  -3.764  0.00  0.00     0.190 A 
ATOM      7  C   *** d   *     113.545 128.594  -3.645  0.00  0.00     0.094 A 
ATOM      8  C   *** d   *     111.555 125.998  -5.136  0.00  0.00     0.085 A 
ATOM      9  C   *** d   *     113.333 126.540  -7.056  0.00  0.00     0.075 A 
ATOM     10  C   *** d   *     112.418 125.591  -7.292  0.00  0.00     0.071 A 
ATOM     11  C   *** d   *     111.541 125.343  -6.310  0.00  0.00     0.074 A 
ENDROOT
BRANCH   4  12
ATOM     12  C   *** d   *     115.410 129.812  -4.462  0.00  0.00     0.001 A 
ATOM     13  C   *** d   *     115.097 131.001  -3.908  0.00  0.00     0.053 A 
ATOM     14  C   *** d   *     115.979 131.998  -3.718  0.00  0.00     0.099 A 
ATOM     15  C   *** d   *     117.266 131.846  -4.086  0.00  0.00     0.101 A 
ATOM     16  C   *** d   *     117.596 130.665  -4.641  0.00  0.00     0.040 A 
ATOM     17  C   *** d   *     116.701 129.682  -4.822  0.00  0.00     0.017 A 
BRANCH  14  18
ATOM     18  O   *** d   *     115.581 133.172  -3.152  0.00  0.00    -0.358 OA
ATOM     19  H   *** d   *     116.132 133.892  -3.496  0.00  0.00     0.218 HD
ENDBRANCH  14  18
BRANCH  15  20
ATOM     20  O   *** d   *     118.130 132.894  -3.875  0.00  0.00    -0.353 OA
ATOM     21  C   *** d   *     119.065 132.810  -2.826  0.00  0.00     0.210 C 
ENDBRANCH  15  20
ENDBRANCH   4  12
BRANCH   8  22
ATOM     22  O   *** d   *     110.607 125.649  -4.221  0.00  0.00    -0.360 OA
ATOM     23  H   *** d   *     109.727 125.857  -4.575  0.00  0.00     0.217 HD
ENDBRANCH   8  22
BRANCH  10  24
ATOM     24  O   *** d   *     112.386 124.915  -8.472  0.00  0.00    -0.361 OA
ATOM     25  H   *** d   *     112.621 123.986  -8.314  0.00  0.00     0.217 HD
ENDBRANCH  10  24
TORSDOF 5
ENDMDL
MODEL 5
REMARK VINA RESULT:      -7.4     19.346     21.995
REMARK  5 active torsions:
REMARK  status: ('A' for Active; 'I' for Inactive)
REMARK    1  A    between atoms: O_2  and  C_13 
REMARK    2  A    between atoms: O_3  and  C_20 
REMARK    3  A    between atoms: O_5  and  C_17 
REMARK    4  A    between atoms: O_6  and  C_19 
REMARK    5  A    between atoms: C_8  and  C_10 
ROOT
ATOM      1  O   *** d   *     118.678 143.875  23.743  0.00  0.00    -0.309 OA
ATOM      2  O   *** d   *     118.584 141.806  20.357  0.00  0.00    -0.287 OA
ATOM      3  C   *** d   *     117.567 142.270  22.357  0.00  0.00     0.081 A 
ATOM      4  C   *** d   *     119.655 144.010  22.798  0.00  0.00     0.090 A 
ATOM      5  C   *** d   *     117.660 143.004  23.486  0.00  0.00     0.095 A 
ATOM      6  C   *** d   *     118.548 142.406  21.414  0.00  0.00     0.190 A 
ATOM      7  C   *** d   *     119.562 143.278  21.672  0.00  0.00     0.094 A 
ATOM      8  C   *** d   *     116.522 141.429  22.181  0.00  0.00     0.085 A 
ATOM      9  C   *** d   *     116.700 142.878  24.420  0.00  0.00     0.075 A 
ATOM     10  C   *** d   *     115.652 142.056  24.281  0.00  0.00     0.071 A 
ATOM     11  C   *** d   *     115.592 141.344  23.148  0.00  0.00     0.074 A 
ENDROOT
BRANCH   4  12
ATOM     12  C   *** d   *     120.679 144.874  23.028  0.00  0.00     0.001 A 
ATOM     13  C   *** d   *     121.392 144.767  24.167  0.00  0.00     0.053 A 
ATOM     14  C   *** d   *     122.422 145.571  24.488  0.00  0.00     0.099 A 
ATOM     15  C   *** d   *     122.802 146.556  23.651  0.00  0.00     0.101 A 
ATOM     16  C   *** d   *     122.099 146.677  22.510  0.00  0.00     0.040 A 
ATOM     17  C   *** d   *     121.075 145.865  22.207  0.00  0.00     0.017 A 
BRANCH  14  18
ATOM     18  O   *** d   *     123.091 145.397  25.662  0.00  0.00    -0.358 OA
ATOM     19  H   *** d   *     123.538 146.225  25.897  0.00  0.00     0.218 HD
ENDBRANCH  14  18
BRANCH  15  20
ATOM     20  O   *** d   *     123.857 147.353  24.025  0.00  0.00    -0.353 OA
ATOM     21  C   *** d   *     124.642 147.962  23.028  0.00  0.00     0.210 C 
ENDBRANCH  15  20
ENDBRANCH   4  12
BRANCH   8  22
ATOM     22  O   *** d   *     116.342 140.650  21.078  0.00  0.00    -0.360 OA
ATOM     23  H   *** d   *     117.199 140.292  20.794  0.00  0.00     0.217 HD
ENDBRANCH   8  22
BRANCH  10  24
ATOM     24  O   *** d   *     114.698 141.955  25.246  0.00  0.00    -0.361 OA
ATOM     25  H   *** d   *     114.191 141.139  25.108  0.00  0.00     0.217 HD
ENDBRANCH  10  24
TORSDOF 5
ENDMDL
MODEL 6
REMARK VINA RESULT:      -7.3     19.380     20.667
REMARK  5 active torsions:
REMARK  status: ('A' for Active; 'I' for Inactive)
REMARK    1  A    between atoms: O_2  and  C_13 
REMARK    2  A    between atoms: O_3  and  C_20 
REMARK    3  A    between atoms: O_5  and  C_17 
REMARK    4  A    between atoms: O_6  and  C_19 
REMARK    5  A    between atoms: C_8  and  C_10 
ROOT
ATOM      1  O   *** d   *     113.800 125.234  -7.507  0.00  0.00    -0.309 OA
ATOM      2  O   *** d   *     117.035 127.532  -7.600  0.00  0.00    -0.287 OA
ATOM      3  C   *** d   *     115.858 125.826  -8.576  0.00  0.00     0.081 A 
ATOM      4  C   *** d   *     114.013 126.203  -6.568  0.00  0.00     0.090 A 
ATOM      5  C   *** d   *     114.737 125.080  -8.487  0.00  0.00     0.095 A 
ATOM      6  C   *** d   *     116.070 126.793  -7.634  0.00  0.00     0.190 A 
ATOM      7  C   *** d   *     115.131 126.947  -6.658  0.00  0.00     0.094 A 
ATOM      8  C   *** d   *     116.736 125.607  -9.582  0.00  0.00     0.085 A 
ATOM      9  C   *** d   *     114.519 124.126  -9.409  0.00  0.00     0.075 A 
ATOM     10  C   *** d   *     115.366 123.881 -10.418  0.00  0.00     0.071 A 
ATOM     11  C   *** d   *     116.467 124.640 -10.476  0.00  0.00     0.074 A 
ENDROOT
BRANCH   4  12
ATOM     12  C   *** d   *     113.093 126.380  -5.583  0.00  0.00     0.001 A 
ATOM     13  C   *** d   *     113.385 127.186  -4.542  0.00  0.00     0.053 A 
ATOM     14  C   *** d   *     112.545 127.427  -3.519  0.00  0.00     0.099 A 
ATOM     15  C   *** d   *     111.327 126.852  -3.490  0.00  0.00     0.101 A 
ATOM     16  C   *** d   *     111.020 126.043  -4.521  0.00  0.00     0.040 A 
ATOM     17  C   *** d   *     111.872 125.816  -5.533  0.00  0.00     0.017 A 
BRANCH  14  18
ATOM     18  O   *** d   *     112.917 128.255  -2.503  0.00  0.00    -0.358 OA
ATOM     19  H   *** d   *     113.487 128.955  -2.858  0.00  0.00     0.218 HD
ENDBRANCH  14  18
BRANCH  15  20
ATOM     20  O   *** d   *     110.506 127.126  -2.422  0.00  0.00    -0.353 OA
ATOM     21  C   *** d   *     109.553 126.168  -2.028  0.00  0.00     0.210 C 
ENDBRANCH  15  20
ENDBRANCH   4  12
BRANCH   8  22
ATOM     22  O   *** d   *     117.893 126.308  -9.756  0.00  0.00    -0.360 OA
ATOM     23  H   *** d   *     117.682 127.203 -10.069  0.00  0.00     0.217 HD
ENDBRANCH   8  22
BRANCH  10  24
ATOM     24  O   *** d   *     115.113 122.908 -11.334  0.00  0.00    -0.361 OA
ATOM     25  H   *** d   *     114.207 123.012 -11.668  0.00  0.00     0.217 HD
ENDBRANCH  10  24
TORSDOF 5
ENDMDL
MODEL 7
REMARK VINA RESULT:      -7.1      2.143      8.179
REMARK  5 active torsions:
REMARK  status: ('A' for Active; 'I' for Inactive)
REMARK    1  A    between atoms: O_2  and  C_13 
REMARK    2  A    between atoms: O_3  and  C_20 
REMARK    3  A    between atoms: O_5  and  C_17 
REMARK    4  A    between atoms: O_6  and  C_19 
REMARK    5  A    between atoms: C_8  and  C_10 
ROOT
ATOM      1  O   *** d   *     110.303 139.594   8.139  0.00  0.00    -0.309 OA
ATOM      2  O   *** d   *     112.697 142.198   9.940  0.00  0.00    -0.287 OA
ATOM      3  C   *** d   *     111.918 140.045   9.847  0.00  0.00     0.081 A 
ATOM      4  C   *** d   *     110.378 140.894   7.730  0.00  0.00     0.090 A 
ATOM      5  C   *** d   *     111.083 139.211   9.191  0.00  0.00     0.095 A 
ATOM      6  C   *** d   *     111.989 141.346   9.437  0.00  0.00     0.190 A 
ATOM      7  C   *** d   *     111.210 141.725   8.384  0.00  0.00     0.094 A 
ATOM      8  C   *** d   *     112.658 139.583  10.882  0.00  0.00     0.085 A 
ATOM      9  C   *** d   *     111.007 137.928   9.587  0.00  0.00     0.075 A 
ATOM     10  C   *** d   *     111.723 137.436  10.606  0.00  0.00     0.071 A 
ATOM     11  C   *** d   *     112.541 138.291  11.234  0.00  0.00     0.074 A 
ENDROOT
BRANCH   4  12
ATOM     12  C   *** d   *     109.614 141.300   6.681  0.00  0.00     0.001 A 
ATOM     13  C   *** d   *     109.884 142.477   6.081  0.00  0.00     0.053 A 
ATOM     14  C   *** d   *     109.189 142.967   5.039  0.00  0.00     0.099 A 
ATOM     15  C   *** d   *     108.153 142.275   4.527  0.00  0.00     0.101 A 
ATOM     16  C   *** d   *     107.868 141.099   5.115  0.00  0.00     0.040 A 
ATOM     17  C   *** d   *     108.574 140.626   6.155  0.00  0.00     0.017 A 
BRANCH  14  18
ATOM     18  O   *** d   *     109.527 144.167   4.490  0.00  0.00    -0.358 OA
ATOM     19  H   *** d   *     108.765 144.518   4.003  0.00  0.00     0.218 HD
ENDBRANCH  14  18
BRANCH  15  20
ATOM     20  O   *** d   *     107.472 142.819   3.465  0.00  0.00    -0.353 OA
ATOM     21  C   *** d   *     107.667 142.281   2.178  0.00  0.00     0.210 C 
ENDBRANCH  15  20
ENDBRANCH   4  12
BRANCH   8  22
ATOM     22  O   *** d   *     113.527 140.346  11.604  0.00  0.00    -0.360 OA
ATOM     23  H   *** d   *     114.427 140.000  11.492  0.00  0.00     0.217 HD
ENDBRANCH   8  22
BRANCH  10  24
ATOM     24  O   *** d   *     111.621 136.132  10.979  0.00  0.00    -0.361 OA
ATOM     25  H   *** d   *     112.498 135.806  11.239  0.00  0.00     0.217 HD
ENDBRANCH  10  24
TORSDOF 5
ENDMDL
MODEL 8
REMARK VINA RESULT:      -7.1     32.663     35.470
REMARK  5 active torsions:
REMARK  status: ('A' for Active; 'I' for Inactive)
REMARK    1  A    between atoms: O_2  and  C_13 
REMARK    2  A    between atoms: O_3  and  C_20 
REMARK    3  A    between atoms: O_5  and  C_17 
REMARK    4  A    between atoms: O_6  and  C_19 
REMARK    5  A    between atoms: C_8  and  C_10 
ROOT
ATOM      1  O   *** d   *     128.493 148.458 -22.209  0.00  0.00    -0.309 OA
ATOM      2  O   *** d   *     126.063 148.998 -25.301  0.00  0.00    -0.287 OA
ATOM      3  C   *** d   *     126.259 148.684 -23.040  0.00  0.00     0.081 A 
ATOM      4  C   *** d   *     128.976 148.607 -23.477  0.00  0.00     0.090 A 
ATOM      5  C   *** d   *     127.140 148.503 -22.033  0.00  0.00     0.095 A 
ATOM      6  C   *** d   *     126.746 148.830 -24.308  0.00  0.00     0.190 A 
ATOM      7  C   *** d   *     128.097 148.787 -24.480  0.00  0.00     0.094 A 
ATOM      8  C   *** d   *     124.932 148.717 -22.778  0.00  0.00     0.085 A 
ATOM      9  C   *** d   *     126.671 148.359 -20.781  0.00  0.00     0.075 A 
ATOM     10  C   *** d   *     125.365 148.385 -20.484  0.00  0.00     0.071 A 
ATOM     11  C   *** d   *     124.520 148.566 -21.507  0.00  0.00     0.074 A 
ENDROOT
BRANCH   4  12
ATOM     12  C   *** d   *     130.320 148.570 -23.679  0.00  0.00     0.001 A 
ATOM     13  C   *** d   *     131.151 148.797 -22.642  0.00  0.00     0.053 A 
ATOM     14  C   *** d   *     132.493 148.783 -22.736  0.00  0.00     0.099 A 
ATOM     15  C   *** d   *     133.088 148.529 -23.917  0.00  0.00     0.101 A 
ATOM     16  C   *** d   *     132.273 148.302 -24.963  0.00  0.00     0.040 A 
ATOM     17  C   *** d   *     130.936 148.320 -24.849  0.00  0.00     0.017 A 
BRANCH  14  18
ATOM     18  O   *** d   *     133.263 149.024 -21.638  0.00  0.00    -0.358 OA
ATOM     19  H   *** d   *     133.286 148.227 -21.086  0.00  0.00     0.218 HD
ENDBRANCH  14  18
BRANCH  15  20
ATOM     20  O   *** d   *     134.462 148.529 -23.964  0.00  0.00    -0.353 OA
ATOM     21  C   *** d   *     135.131 147.380 -24.426  0.00  0.00     0.210 C 
ENDBRANCH  15  20
ENDBRANCH   4  12
BRANCH   8  22
ATOM     22  O   *** d   *     123.968 148.893 -23.725  0.00  0.00    -0.360 OA
ATOM     23  H   *** d   *     123.735 148.033 -24.110  0.00  0.00     0.217 HD
ENDBRANCH   8  22
BRANCH  10  24
ATOM     24  O   *** d   *     124.927 148.237 -19.205  0.00  0.00    -0.361 OA
ATOM     25  H   *** d   *     125.519 148.720 -18.607  0.00  0.00     0.217 HD
ENDBRANCH  10  24
TORSDOF 5
ENDMDL
MODEL 9
REMARK VINA RESULT:      -6.7     46.189     48.183
REMARK  5 active torsions:
REMARK  status: ('A' for Active; 'I' for Inactive)
REMARK    1  A    between atoms: O_2  and  C_13 
REMARK    2  A    between atoms: O_3  and  C_20 
REMARK    3  A    between atoms: O_5  and  C_17 
REMARK    4  A    between atoms: O_6  and  C_19 
REMARK    5  A    between atoms: C_8  and  C_10 
ROOT
ATOM      1  O   *** d   *     113.054 155.986 -40.534  0.00  0.00    -0.309 OA
ATOM      2  O   *** d   *     116.005 155.706 -43.174  0.00  0.00    -0.287 OA
ATOM      3  C   *** d   *     114.160 154.721 -42.239  0.00  0.00     0.081 A 
ATOM      4  C   *** d   *     113.971 156.987 -40.687  0.00  0.00     0.090 A 
ATOM      5  C   *** d   *     113.181 154.880 -41.322  0.00  0.00     0.095 A 
ATOM      6  C   *** d   *     115.077 155.723 -42.388  0.00  0.00     0.190 A 
ATOM      7  C   *** d   *     114.946 156.828 -41.600  0.00  0.00     0.094 A 
ATOM      8  C   *** d   *     114.213 153.591 -42.981  0.00  0.00     0.085 A 
ATOM      9  C   *** d   *     112.274 153.900 -41.169  0.00  0.00     0.075 A 
ATOM     10  C   *** d   *     112.295 152.768 -41.885  0.00  0.00     0.071 A 
ATOM     11  C   *** d   *     113.279 152.644 -42.785  0.00  0.00     0.074 A 
ENDROOT
BRANCH   4  12
ATOM     12  C   *** d   *     113.864 158.101 -39.916  0.00  0.00     0.001 A 
ATOM     13  C   *** d   *     114.323 158.075 -38.648  0.00  0.00     0.053 A 
ATOM     14  C   *** d   *     114.265 159.122 -37.805  0.00  0.00     0.099 A 
ATOM     15  C   *** d   *     113.725 160.289 -38.208  0.00  0.00     0.101 A 
ATOM     16  C   *** d   *     113.261 160.332 -39.470  0.00  0.00     0.040 A 
ATOM     17  C   *** d   *     113.328 159.276 -40.296  0.00  0.00     0.017 A 
BRANCH  14  18
ATOM     18  O   *** d   *     114.751 159.013 -36.537  0.00  0.00    -0.358 OA
ATOM     19  H   *** d   *     114.279 158.301 -36.078  0.00  0.00     0.218 HD
ENDBRANCH  14  18
BRANCH  15  20
ATOM     20  O   *** d   *     113.685 161.329 -37.309  0.00  0.00    -0.353 OA
ATOM     21  C   *** d   *     113.556 162.645 -37.791  0.00  0.00     0.210 C 
ENDBRANCH  15  20
ENDBRANCH   4  12
BRANCH   8  22
ATOM     22  O   *** d   *     115.161 153.340 -43.929  0.00  0.00    -0.360 OA
ATOM     23  H   *** d   *     115.421 154.175 -44.351  0.00  0.00     0.217 HD
ENDBRANCH   8  22
BRANCH  10  24
ATOM     24  O   *** d   *     111.360 151.797 -41.703  0.00  0.00    -0.361 OA
ATOM     25  H   *** d   *     111.803 150.936 -41.637  0.00  0.00     0.217 HD
ENDBRANCH  10  24
TORSDOF 5
ENDMDL
MODEL 10
REMARK VINA RESULT:      -6.7     21.181     25.186
REMARK  5 active torsions:
REMARK  status: ('A' for Active; 'I' for Inactive)
REMARK    1  A    between atoms: O_2  and  C_13 
REMARK    2  A    between atoms: O_3  and  C_20 
REMARK    3  A    between atoms: O_5  and  C_17 
REMARK    4  A    between atoms: O_6  and  C_19 
REMARK    5  A    between atoms: C_8  and  C_10 
ROOT
ATOM      1  O   *** d   *     123.943 147.010  22.941  0.00  0.00    -0.309 OA
ATOM      2  O   *** d   *     126.481 144.564  24.767  0.00  0.00    -0.287 OA
ATOM      3  C   *** d   *     126.166 146.576  23.716  0.00  0.00     0.081 A 
ATOM      4  C   *** d   *     123.541 145.799  23.427  0.00  0.00     0.090 A 
ATOM      5  C   *** d   *     125.252 147.360  23.106  0.00  0.00     0.095 A 
ATOM      6  C   *** d   *     125.760 145.363  24.199  0.00  0.00     0.190 A 
ATOM      7  C   *** d   *     124.452 145.018  24.035  0.00  0.00     0.094 A 
ATOM      8  C   *** d   *     127.445 146.999  23.838  0.00  0.00     0.085 A 
ATOM      9  C   *** d   *     125.640 148.555  22.628  0.00  0.00     0.075 A 
ATOM     10  C   *** d   *     126.897 149.007  22.730  0.00  0.00     0.071 A 
ATOM     11  C   *** d   *     127.777 148.203  23.341  0.00  0.00     0.074 A 
ENDROOT
BRANCH   4  12
ATOM     12  C   *** d   *     122.241 145.429  23.279  0.00  0.00     0.001 A 
ATOM     13  C   *** d   *     121.525 145.925  22.250  0.00  0.00     0.053 A 
ATOM     14  C   *** d   *     120.235 145.622  22.017  0.00  0.00     0.099 A 
ATOM     15  C   *** d   *     119.577 144.775  22.832  0.00  0.00     0.101 A 
ATOM     16  C   *** d   *     120.277 144.272  23.865  0.00  0.00     0.040 A 
ATOM     17  C   *** d   *     121.564 144.586  24.082  0.00  0.00     0.017 A 
BRANCH  14  18
ATOM     18  O   *** d   *     119.581 146.168  20.953  0.00  0.00    -0.358 OA
ATOM     19  H   *** d   *     118.648 146.291  21.185  0.00  0.00     0.218 HD
ENDBRANCH  14  18
BRANCH  15  20
ATOM     20  O   *** d   *     118.260 144.499  22.554  0.00  0.00    -0.353 OA
ATOM     21  C   *** d   *     117.372 144.256  23.619  0.00  0.00     0.210 C 
ENDBRANCH  15  20
ENDBRANCH   4  12
BRANCH   8  22
ATOM     22  O   *** d   *     128.437 146.281  24.437  0.00  0.00    -0.360 OA
ATOM     23  H   *** d   *     129.298 146.663  24.201  0.00  0.00     0.217 HD
ENDBRANCH   8  22
BRANCH  10  24
ATOM     24  O   *** d   *     127.255 150.222  22.236  0.00  0.00    -0.361 OA
ATOM     25  H   *** d   *     127.090 150.238  21.279  0.00  0.00     0.217 HD
ENDBRANCH  10  24
TORSDOF 5
ENDMDL
MODEL 11
REMARK VINA RESULT:      -6.7     18.738     22.504
REMARK  5 active torsions:
REMARK  status: ('A' for Active; 'I' for Inactive)
REMARK    1  A    between atoms: O_2  and  C_13 
REMARK    2  A    between atoms: O_3  and  C_20 
REMARK    3  A    between atoms: O_5  and  C_17 
REMARK    4  A    between atoms: O_6  and  C_19 
REMARK    5  A    between atoms: C_8  and  C_10 
ROOT
ATOM      1  O   *** d   *     121.410 143.494  21.740  0.00  0.00    -0.309 OA
ATOM      2  O   *** d   *     118.071 143.925  23.843  0.00  0.00    -0.287 OA
ATOM      3  C   *** d   *     119.101 142.943  22.047  0.00  0.00     0.081 A 
ATOM      4  C   *** d   *     121.363 144.293  22.847  0.00  0.00     0.090 A 
ATOM      5  C   *** d   *     120.269 142.840  21.377  0.00  0.00     0.095 A 
ATOM      6  C   *** d   *     119.057 143.745  23.153  0.00  0.00     0.190 A 
ATOM      7  C   *** d   *     120.199 144.395  23.514  0.00  0.00     0.094 A 
ATOM      8  C   *** d   *     118.015 142.259  21.619  0.00  0.00     0.085 A 
ATOM      9  C   *** d   *     120.323 142.053  20.289  0.00  0.00     0.075 A 
ATOM     10  C   *** d   *     119.269 141.362  19.835  0.00  0.00     0.071 A 
ATOM     11  C   *** d   *     118.127 141.487  20.525  0.00  0.00     0.074 A 
ENDROOT
BRANCH   4  12
ATOM     12  C   *** d   *     122.488 144.952  23.232  0.00  0.00     0.001 A 
ATOM     13  C   *** d   *     123.328 145.432  22.293  0.00  0.00     0.053 A 
ATOM     14  C   *** d   *     124.464 146.097  22.569  0.00  0.00     0.099 A 
ATOM     15  C   *** d   *     124.826 146.323  23.846  0.00  0.00     0.101 A 
ATOM     16  C   *** d   *     124.000 145.848  24.797  0.00  0.00     0.040 A 
ATOM     17  C   *** d   *     122.870 145.187  24.501  0.00  0.00     0.017 A 
BRANCH  14  18
ATOM     18  O   *** d   *     125.259 146.550  21.559  0.00  0.00    -0.358 OA
ATOM     19  H   *** d   *     125.772 147.309  21.877  0.00  0.00     0.218 HD
ENDBRANCH  14  18
BRANCH  15  20
ATOM     20  O   *** d   *     125.998 147.003  24.078  0.00  0.00    -0.353 OA
ATOM     21  C   *** d   *     127.169 146.274  24.356  0.00  0.00     0.210 C 
ENDBRANCH  15  20
ENDBRANCH   4  12
BRANCH   8  22
ATOM     22  O   *** d   *     116.796 142.298  22.228  0.00  0.00    -0.360 OA
ATOM     23  H   *** d   *     116.745 143.085  22.794  0.00  0.00     0.217 HD
ENDBRANCH   8  22
BRANCH  10  24
ATOM     24  O   *** d   *     119.360 140.574  18.731  0.00  0.00    -0.361 OA
ATOM     25  H   *** d   *     120.249 140.186  18.689  0.00  0.00     0.217 HD
ENDBRANCH  10  24
TORSDOF 5
ENDMDL
MODEL 12
REMARK VINA RESULT:      -6.6      1.656      7.509
REMARK  5 active torsions:
REMARK  status: ('A' for Active; 'I' for Inactive)
REMARK    1  A    between atoms: O_2  and  C_13 
REMARK    2  A    between atoms: O_3  and  C_20 
REMARK    3  A    between atoms: O_5  and  C_17 
REMARK    4  A    between atoms: O_6  and  C_19 
REMARK    5  A    between atoms: C_8  and  C_10 
ROOT
ATOM      1  O   *** d   *     109.499 140.357   6.917  0.00  0.00    -0.309 OA
ATOM      2  O   *** d   *     111.989 143.287   7.903  0.00  0.00    -0.287 OA
ATOM      3  C   *** d   *     111.252 141.160   8.335  0.00  0.00     0.081 A 
ATOM      4  C   *** d   *     109.508 141.543   6.240  0.00  0.00     0.090 A 
ATOM      5  C   *** d   *     110.380 140.205   7.948  0.00  0.00     0.095 A 
ATOM      6  C   *** d   *     111.256 142.347   7.657  0.00  0.00     0.190 A 
ATOM      7  C   *** d   *     110.378 142.494   6.626  0.00  0.00     0.094 A 
ATOM      8  C   *** d   *     112.093 140.928   9.370  0.00  0.00     0.085 A 
ATOM      9  C   *** d   *     110.368 139.034   8.608  0.00  0.00     0.075 A 
ATOM     10  C   *** d   *     111.185 138.769   9.636  0.00  0.00     0.071 A 
ATOM     11  C   *** d   *     112.037 139.738   9.993  0.00  0.00     0.074 A 
ENDROOT
BRANCH   4  12
ATOM     12  C   *** d   *     108.643 141.717   5.205  0.00  0.00     0.001 A 
ATOM     13  C   *** d   *     109.126 142.018   3.983  0.00  0.00     0.053 A 
ATOM     14  C   *** d   *     108.356 142.210   2.897  0.00  0.00     0.099 A 
ATOM     15  C   *** d   *     107.016 142.104   2.986  0.00  0.00     0.101 A 
ATOM     16  C   *** d   *     106.517 141.806   4.200  0.00  0.00     0.040 A 
ATOM     17  C   *** d   *     107.302 141.617   5.272  0.00  0.00     0.017 A 
BRANCH  14  18
ATOM     18  O   *** d   *     108.923 142.513   1.696  0.00  0.00    -0.358 OA
ATOM     19  H   *** d   *     108.552 143.349   1.373  0.00  0.00     0.218 HD
ENDBRANCH  14  18
BRANCH  15  20
ATOM     20  O   *** d   *     106.272 142.313   1.850  0.00  0.00    -0.353 OA
ATOM     21  C   *** d   *     104.885 142.527   1.969  0.00  0.00     0.210 C 
ENDBRANCH  15  20
ENDBRANCH   4  12
BRANCH   8  22
ATOM     22  O   *** d   *     113.007 141.828   9.832  0.00  0.00    -0.360 OA
ATOM     23  H   *** d   *     113.612 142.069   9.112  0.00  0.00     0.217 HD
ENDBRANCH   8  22
BRANCH  10  24
ATOM     24  O   *** d   *     111.146 137.572  10.281  0.00  0.00    -0.361 OA
ATOM     25  H   *** d   *     110.222 137.343  10.473  0.00  0.00     0.217 HD
ENDBRANCH  10  24
TORSDOF 5
ENDMDL
MODEL 13
REMARK VINA RESULT:      -6.6     20.416     24.336
REMARK  5 active torsions:
REMARK  status: ('A' for Active; 'I' for Inactive)
REMARK    1  A    between atoms: O_2  and  C_13 
REMARK    2  A    between atoms: O_3  and  C_20 
REMARK    3  A    between atoms: O_5  and  C_17 
REMARK    4  A    between atoms: O_6  and  C_19 
REMARK    5  A    between atoms: C_8  and  C_10 
ROOT
ATOM      1  O   *** d   *     123.399 145.347  23.563  0.00  0.00    -0.309 OA
ATOM      2  O   *** d   *     123.976 148.759  21.619  0.00  0.00    -0.287 OA
ATOM      3  C   *** d   *     124.888 147.105  22.917  0.00  0.00     0.081 A 
ATOM      4  C   *** d   *     122.387 145.957  22.879  0.00  0.00     0.090 A 
ATOM      5  C   *** d   *     124.624 145.946  23.557  0.00  0.00     0.095 A 
ATOM      6  C   *** d   *     123.873 147.715  22.235  0.00  0.00     0.190 A 
ATOM      7  C   *** d   *     122.650 147.112  22.242  0.00  0.00     0.094 A 
ATOM      8  C   *** d   *     126.134 147.633  22.961  0.00  0.00     0.085 A 
ATOM      9  C   *** d   *     125.617 145.338  24.230  0.00  0.00     0.075 A 
ATOM     10  C   *** d   *     126.861 145.830  24.296  0.00  0.00     0.071 A 
ATOM     11  C   *** d   *     127.087 146.981  23.649  0.00  0.00     0.074 A 
ENDROOT
BRANCH   4  12
ATOM     12  C   *** d   *     121.157 145.378  22.867  0.00  0.00     0.001 A 
ATOM     13  C   *** d   *     120.302 145.661  21.863  0.00  0.00     0.053 A 
ATOM     14  C   *** d   *     119.066 145.142  21.759  0.00  0.00     0.099 A 
ATOM     15  C   *** d   *     118.610 144.281  22.689  0.00  0.00     0.101 A 
ATOM     16  C   *** d   *     119.450 143.988  23.699  0.00  0.00     0.040 A 
ATOM     17  C   *** d   *     120.681 144.516  23.785  0.00  0.00     0.017 A 
BRANCH  14  18
ATOM     18  O   *** d   *     118.262 145.481  20.713  0.00  0.00    -0.358 OA
ATOM     19  H   *** d   *     118.813 145.801  19.981  0.00  0.00     0.218 HD
ENDBRANCH  14  18
BRANCH  15  20
ATOM     20  O   *** d   *     117.338 143.780  22.542  0.00  0.00    -0.353 OA
ATOM     21  C   *** d   *     116.812 142.941  23.543  0.00  0.00     0.210 C 
ENDBRANCH  15  20
ENDBRANCH   4  12
BRANCH   8  22
ATOM     22  O   *** d   *     126.496 148.795  22.348  0.00  0.00    -0.360 OA
ATOM     23  H   *** d   *     127.463 148.826  22.263  0.00  0.00     0.217 HD
ENDBRANCH   8  22
BRANCH  10  24
ATOM     24  O   *** d   *     127.841 145.188  24.985  0.00  0.00    -0.361 OA
ATOM     25  H   *** d   *     127.441 144.678  25.708  0.00  0.00     0.217 HD
ENDBRANCH  10  24
TORSDOF 5
ENDMDL
MODEL 14
REMARK VINA RESULT:      -6.5     15.930     19.175
REMARK  5 active torsions:
REMARK  status: ('A' for Active; 'I' for Inactive)
REMARK    1  A    between atoms: O_2  and  C_13 
REMARK    2  A    between atoms: O_3  and  C_20 
REMARK    3  A    between atoms: O_5  and  C_17 
REMARK    4  A    between atoms: O_6  and  C_19 
REMARK    5  A    between atoms: C_8  and  C_10 
ROOT
ATOM      1  O   *** d   *     115.575 152.100  -8.011  0.00  0.00    -0.309 OA
ATOM      2  O   *** d   *     111.911 150.575  -7.945  0.00  0.00    -0.287 OA
ATOM      3  C   *** d   *     114.150 150.218  -7.615  0.00  0.00     0.081 A 
ATOM      4  C   *** d   *     114.484 152.854  -8.335  0.00  0.00     0.090 A 
ATOM      5  C   *** d   *     115.368 150.799  -7.658  0.00  0.00     0.095 A 
ATOM      6  C   *** d   *     113.060 150.974  -7.943  0.00  0.00     0.190 A 
ATOM      7  C   *** d   *     113.270 152.275  -8.293  0.00  0.00     0.094 A 
ATOM      8  C   *** d   *     114.033 148.919  -7.253  0.00  0.00     0.085 A 
ATOM      9  C   *** d   *     116.447 150.063  -7.337  0.00  0.00     0.075 A 
ATOM     10  C   *** d   *     116.370 148.775  -6.975  0.00  0.00     0.071 A 
ATOM     11  C   *** d   *     115.146 148.232  -6.943  0.00  0.00     0.074 A 
ENDROOT
BRANCH   4  12
ATOM     12  C   *** d   *     114.662 154.155  -8.687  0.00  0.00     0.001 A 
ATOM     13  C   *** d   *     115.161 155.022  -7.783  0.00  0.00     0.053 A 
ATOM     14  C   *** d   *     115.375 156.327  -8.030  0.00  0.00     0.099 A 
ATOM     15  C   *** d   *     115.091 156.844  -9.241  0.00  0.00     0.101 A 
ATOM     16  C   *** d   *     114.591 155.992 -10.155  0.00  0.00     0.040 A 
ATOM     17  C   *** d   *     114.385 154.693  -9.890  0.00  0.00     0.017 A 
BRANCH  14  18
ATOM     18  O   *** d   *     115.881 157.138  -7.060  0.00  0.00    -0.358 OA
ATOM     19  H   *** d   *     115.200 157.774  -6.792  0.00  0.00     0.218 HD
ENDBRANCH  14  18
BRANCH  15  20
ATOM     20  O   *** d   *     115.324 158.183  -9.445  0.00  0.00    -0.353 OA
ATOM     21  C   *** d   *     115.940 158.597 -10.641  0.00  0.00     0.210 C 
ENDBRANCH  15  20
ENDBRANCH   4  12
BRANCH   8  22
ATOM     22  O   *** d   *     112.849 148.247  -7.181  0.00  0.00    -0.360 OA
ATOM     23  H   *** d   *     113.015 147.334  -6.894  0.00  0.00     0.217 HD
ENDBRANCH   8  22
BRANCH  10  24
ATOM     24  O   *** d   *     117.483 148.062  -6.656  0.00  0.00    -0.361 OA
ATOM     25  H   *** d   *     118.237 148.668  -6.571  0.00  0.00     0.217 HD
ENDBRANCH  10  24
TORSDOF 5
ENDMDL
MODEL 15
REMARK VINA RESULT:      -6.4     31.545     32.859
REMARK  5 active torsions:
REMARK  status: ('A' for Active; 'I' for Inactive)
REMARK    1  A    between atoms: O_2  and  C_13 
REMARK    2  A    between atoms: O_3  and  C_20 
REMARK    3  A    between atoms: O_5  and  C_17 
REMARK    4  A    between atoms: O_6  and  C_19 
REMARK    5  A    between atoms: C_8  and  C_10 
ROOT
ATOM      1  O   *** d   *     103.991 163.399 -18.430  0.00  0.00    -0.309 OA
ATOM      2  O   *** d   *     103.287 165.866 -21.459  0.00  0.00    -0.287 OA
ATOM      3  C   *** d   *     103.552 163.699 -20.764  0.00  0.00     0.081 A 
ATOM      4  C   *** d   *     103.933 164.751 -18.249  0.00  0.00     0.090 A 
ATOM      5  C   *** d   *     103.795 162.916 -19.690  0.00  0.00     0.095 A 
ATOM      6  C   *** d   *     103.497 165.052 -20.580  0.00  0.00     0.190 A 
ATOM      7  C   *** d   *     103.691 165.531 -19.319  0.00  0.00     0.094 A 
ATOM      8  C   *** d   *     103.369 163.137 -21.981  0.00  0.00     0.085 A 
ATOM      9  C   *** d   *     103.850 161.583 -19.861  0.00  0.00     0.075 A 
ATOM     10  C   *** d   *     103.675 160.993 -21.050  0.00  0.00     0.071 A 
ATOM     11  C   *** d   *     103.435 161.799 -22.093  0.00  0.00     0.074 A 
ENDROOT
BRANCH   4  12
ATOM     12  C   *** d   *     104.120 165.258 -17.001  0.00  0.00     0.001 A 
ATOM     13  C   *** d   *     105.327 165.756 -16.664  0.00  0.00     0.053 A 
ATOM     14  C   *** d   *     105.614 166.279 -15.458  0.00  0.00     0.099 A 
ATOM     15  C   *** d   *     104.672 166.331 -14.498  0.00  0.00     0.101 A 
ATOM     16  C   *** d   *     103.462 165.835 -14.817  0.00  0.00     0.040 A 
ATOM     17  C   *** d   *     103.194 165.318 -16.026  0.00  0.00     0.017 A 
BRANCH  14  18
ATOM     18  O   *** d   *     106.861 166.762 -15.197  0.00  0.00    -0.358 OA
ATOM     19  H   *** d   *     107.507 166.047 -15.308  0.00  0.00     0.218 HD
ENDBRANCH  14  18
BRANCH  15  20
ATOM     20  O   *** d   *     105.014 166.870 -13.281  0.00  0.00    -0.353 OA
ATOM     21  C   *** d   *     104.112 167.738 -12.638  0.00  0.00     0.210 C 
ENDBRANCH  15  20
ENDBRANCH   4  12
BRANCH   8  22
ATOM     22  O   *** d   *     103.118 163.842 -23.121  0.00  0.00    -0.360 OA
ATOM     23  H   *** d   *     102.305 164.360 -23.005  0.00  0.00     0.217 HD
ENDBRANCH   8  22
BRANCH  10  24
ATOM     24  O   *** d   *     103.736 159.641 -21.186  0.00  0.00    -0.361 OA
ATOM     25  H   *** d   *     104.648 159.383 -21.397  0.00  0.00     0.217 HD
ENDBRANCH  10  24
TORSDOF 5
ENDMDL
MODEL 16
REMARK VINA RESULT:      -6.3     22.127     24.070
REMARK  5 active torsions:
REMARK  status: ('A' for Active; 'I' for Inactive)
REMARK    1  A    between atoms: O_2  and  C_13 
REMARK    2  A    between atoms: O_3  and  C_20 
REMARK    3  A    between atoms: O_5  and  C_17 
REMARK    4  A    between atoms: O_6  and  C_19 
REMARK    5  A    between atoms: C_8  and  C_10 
ROOT
ATOM      1  O   *** d   *     113.633 124.111  -9.142  0.00  0.00    -0.309 OA
ATOM      2  O   *** d   *     116.041 126.212  -6.788  0.00  0.00    -0.287 OA
ATOM      3  C   *** d   *     113.916 125.449  -7.177  0.00  0.00     0.081 A 
ATOM      4  C   *** d   *     114.963 124.247  -9.422  0.00  0.00     0.090 A 
ATOM      5  C   *** d   *     113.153 124.721  -8.020  0.00  0.00     0.095 A 
ATOM      6  C   *** d   *     115.246 125.585  -7.462  0.00  0.00     0.190 A 
ATOM      7  C   *** d   *     115.723 124.973  -8.582  0.00  0.00     0.094 A 
ATOM      8  C   *** d   *     113.358 126.021  -6.085  0.00  0.00     0.085 A 
ATOM      9  C   *** d   *     111.843 124.581  -7.749  0.00  0.00     0.075 A 
ATOM     10  C   *** d   *     111.257 125.132  -6.678  0.00  0.00     0.071 A 
ATOM     11  C   *** d   *     112.044 125.847  -5.864  0.00  0.00     0.074 A 
ENDROOT
BRANCH   4  12
ATOM     12  C   *** d   *     115.467 123.646 -10.532  0.00  0.00     0.001 A 
ATOM     13  C   *** d   *     115.795 124.399 -11.601  0.00  0.00     0.053 A 
ATOM     14  C   *** d   *     116.301 123.902 -12.744  0.00  0.00     0.099 A 
ATOM     15  C   *** d   *     116.511 122.578 -12.876  0.00  0.00     0.101 A 
ATOM     16  C   *** d   *     116.186 121.812 -11.819  0.00  0.00     0.040 A 
ATOM     17  C   *** d   *     115.684 122.326 -10.685  0.00  0.00     0.017 A 
BRANCH  14  18
ATOM     18  O   *** d   *     116.605 124.733 -13.780  0.00  0.00    -0.358 OA
ATOM     19  H   *** d   *     115.831 125.279 -13.987  0.00  0.00     0.218 HD
ENDBRANCH  14  18
BRANCH  15  20
ATOM     20  O   *** d   *     117.025 122.118 -14.065  0.00  0.00    -0.353 OA
ATOM     21  C   *** d   *     116.307 121.149 -14.792  0.00  0.00     0.210 C 
ENDBRANCH  15  20
ENDBRANCH   4  12
BRANCH   8  22
ATOM     22  O   *** d   *     114.046 126.772  -5.178  0.00  0.00    -0.360 OA
ATOM     23  H   *** d   *     113.941 127.713  -5.396  0.00  0.00     0.217 HD
ENDBRANCH   8  22
BRANCH  10  24
ATOM     24  O   *** d   *     109.929 124.968  -6.435  0.00  0.00    -0.361 OA
ATOM     25  H   *** d   *     109.732 125.261  -5.530  0.00  0.00     0.217 HD
ENDBRANCH  10  24
TORSDOF 5
ENDMDL
MODEL 17
REMARK VINA RESULT:      -6.3     29.667     31.136
REMARK  5 active torsions:
REMARK  status: ('A' for Active; 'I' for Inactive)
REMARK    1  A    between atoms: O_2  and  C_13 
REMARK    2  A    between atoms: O_3  and  C_20 
REMARK    3  A    between atoms: O_5  and  C_17 
REMARK    4  A    between atoms: O_6  and  C_19 
REMARK    5  A    between atoms: C_8  and  C_10 
ROOT
ATOM      1  O   *** d   *     129.208 163.196  -2.428  0.00  0.00    -0.309 OA
ATOM      2  O   *** d   *     125.725 164.617  -3.696  0.00  0.00    -0.287 OA
ATOM      3  C   *** d   *     127.288 162.947  -3.836  0.00  0.00     0.081 A 
ATOM      4  C   *** d   *     128.699 164.369  -1.948  0.00  0.00     0.090 A 
ATOM      5  C   *** d   *     128.478 162.520  -3.362  0.00  0.00     0.095 A 
ATOM      6  C   *** d   *     126.783 164.122  -3.354  0.00  0.00     0.190 A 
ATOM      7  C   *** d   *     127.513 164.794  -2.420  0.00  0.00     0.094 A 
ATOM      8  C   *** d   *     126.628 162.214  -4.763  0.00  0.00     0.085 A 
ATOM      9  C   *** d   *     128.983 161.365  -3.829  0.00  0.00     0.075 A 
ATOM     10  C   *** d   *     128.359 160.614  -4.746  0.00  0.00     0.071 A 
ATOM     11  C   *** d   *     127.181 161.068  -5.193  0.00  0.00     0.074 A 
ENDROOT
BRANCH   4  12
ATOM     12  C   *** d   *     129.405 165.060  -1.014  0.00  0.00     0.001 A 
ATOM     13  C   *** d   *     129.184 164.819   0.294  0.00  0.00     0.053 A 
ATOM     14  C   *** d   *     129.829 165.447   1.294  0.00  0.00     0.099 A 
ATOM     15  C   *** d   *     130.762 166.380   1.021  0.00  0.00     0.101 A 
ATOM     16  C   *** d   *     130.994 166.633  -0.280  0.00  0.00     0.040 A 
ATOM     17  C   *** d   *     130.341 165.995  -1.264  0.00  0.00     0.017 A 
BRANCH  14  18
ATOM     18  O   *** d   *     129.545 165.147   2.592  0.00  0.00    -0.358 OA
ATOM     19  H   *** d   *     130.136 164.437   2.889  0.00  0.00     0.218 HD
ENDBRANCH  14  18
BRANCH  15  20
ATOM     20  O   *** d   *     131.390 166.997   2.076  0.00  0.00    -0.353 OA
ATOM     21  C   *** d   *     132.773 167.248   1.997  0.00  0.00     0.210 C 
ENDBRANCH  15  20
ENDBRANCH   4  12
BRANCH   8  22
ATOM     22  O   *** d   *     125.424 162.562  -5.299  0.00  0.00    -0.360 OA
ATOM     23  H   *** d   *     124.714 162.305  -4.688  0.00  0.00     0.217 HD
ENDBRANCH   8  22
BRANCH  10  24
ATOM     24  O   *** d   *     128.900 159.450  -5.195  0.00  0.00    -0.361 OA
ATOM     25  H   *** d   *     128.190 158.801  -5.330  0.00  0.00     0.217 HD
ENDBRANCH  10  24
TORSDOF 5
ENDMDL
MODEL 18
REMARK VINA RESULT:      -6.3     12.847     14.949
REMARK  5 active torsions:
REMARK  status: ('A' for Active; 'I' for Inactive)
REMARK    1  A    between atoms: O_2  and  C_13 
REMARK    2  A    between atoms: O_3  and  C_20 
REMARK    3  A    between atoms: O_5  and  C_17 
REMARK    4  A    between atoms: O_6  and  C_19 
REMARK    5  A    between atoms: C_8  and  C_10 
ROOT
ATOM      1  O   *** d   *     108.061 151.155  -6.041  0.00  0.00    -0.309 OA
ATOM      2  O   *** d   *     108.234 151.578  -2.098  0.00  0.00    -0.287 OA
ATOM      3  C   *** d   *     106.928 151.157  -3.932  0.00  0.00     0.081 A 
ATOM      4  C   *** d   *     109.237 151.431  -5.404  0.00  0.00     0.090 A 
ATOM      5  C   *** d   *     106.938 151.025  -5.276  0.00  0.00     0.095 A 
ATOM      6  C   *** d   *     108.106 151.435  -3.299  0.00  0.00     0.190 A 
ATOM      7  C   *** d   *     109.226 151.562  -4.065  0.00  0.00     0.094 A 
ATOM      8  C   *** d   *     105.769 151.012  -3.249  0.00  0.00     0.085 A 
ATOM      9  C   *** d   *     105.784 150.751  -5.908  0.00  0.00     0.075 A 
ATOM     10  C   *** d   *     104.618 150.602  -5.265  0.00  0.00     0.071 A 
ATOM     11  C   *** d   *     104.645 150.738  -3.933  0.00  0.00     0.074 A 
ENDROOT
BRANCH   4  12
ATOM     12  C   *** d   *     110.371 151.561  -6.144  0.00  0.00     0.001 A 
ATOM     13  C   *** d   *     111.021 150.455  -6.558  0.00  0.00     0.053 A 
ATOM     14  C   *** d   *     112.148 150.476  -7.292  0.00  0.00     0.099 A 
ATOM     15  C   *** d   *     112.698 151.649  -7.661  0.00  0.00     0.101 A 
ATOM     16  C   *** d   *     112.062 152.763  -7.254  0.00  0.00     0.040 A 
ATOM     17  C   *** d   *     110.938 152.722  -6.522  0.00  0.00     0.017 A 
BRANCH  14  18
ATOM     18  O   *** d   *     112.746 149.311  -7.670  0.00  0.00    -0.358 OA
ATOM     19  H   *** d   *     112.696 148.677  -6.937  0.00  0.00     0.218 HD
ENDBRANCH  14  18
BRANCH  15  20
ATOM     20  O   *** d   *     113.851 151.619  -8.407  0.00  0.00    -0.353 OA
ATOM     21  C   *** d   *     115.025 152.187  -7.876  0.00  0.00     0.210 C 
ENDBRANCH  15  20
ENDBRANCH   4  12
BRANCH   8  22
ATOM     22  O   *** d   *     105.658 151.126  -1.895  0.00  0.00    -0.360 OA
ATOM     23  H   *** d   *     104.748 150.915  -1.628  0.00  0.00     0.217 HD
ENDBRANCH   8  22
BRANCH  10  24
ATOM     24  O   *** d   *     103.469 150.323  -5.938  0.00  0.00    -0.361 OA
ATOM     25  H   *** d   *     103.460 150.820  -6.772  0.00  0.00     0.217 HD
ENDBRANCH  10  24
TORSDOF 5
ENDMDL
MODEL 19
REMARK VINA RESULT:      -6.3     62.771     64.542
REMARK  5 active torsions:
REMARK  status: ('A' for Active; 'I' for Inactive)
REMARK    1  A    between atoms: O_2  and  C_13 
REMARK    2  A    between atoms: O_3  and  C_20 
REMARK    3  A    between atoms: O_5  and  C_17 
REMARK    4  A    between atoms: O_6  and  C_19 
REMARK    5  A    between atoms: C_8  and  C_10 
ROOT
ATOM      1  O   *** d   *     153.537 186.430  -9.087  0.00  0.00    -0.309 OA
ATOM      2  O   *** d   *     150.834 184.189  -7.235  0.00  0.00    -0.287 OA
ATOM      3  C   *** d   *     152.117 186.087  -7.190  0.00  0.00     0.081 A 
ATOM      4  C   *** d   *     153.075 185.269  -9.638  0.00  0.00     0.090 A 
ATOM      5  C   *** d   *     153.036 186.802  -7.873  0.00  0.00     0.095 A 
ATOM      6  C   *** d   *     151.659 184.924  -7.744  0.00  0.00     0.190 A 
ATOM      7  C   *** d   *     152.159 184.557  -8.957  0.00  0.00     0.094 A 
ATOM      8  C   *** d   *     151.673 186.529  -5.991  0.00  0.00     0.085 A 
ATOM      9  C   *** d   *     153.493 187.948  -7.337  0.00  0.00     0.075 A 
ATOM     10  C   *** d   *     153.077 188.415  -6.153  0.00  0.00     0.071 A 
ATOM     11  C   *** d   *     152.165 187.681  -5.504  0.00  0.00     0.074 A 
ENDROOT
BRANCH   4  12
ATOM     12  C   *** d   *     153.555 184.879 -10.849  0.00  0.00     0.001 A 
ATOM     13  C   *** d   *     154.007 183.618 -11.006  0.00  0.00     0.053 A 
ATOM     14  C   *** d   *     154.500 183.134 -12.160  0.00  0.00     0.099 A 
ATOM     15  C   *** d   *     154.565 183.919 -13.253  0.00  0.00     0.101 A 
ATOM     16  C   *** d   *     154.120 185.181 -13.113  0.00  0.00     0.040 A 
ATOM     17  C   *** d   *     153.631 185.645 -11.953  0.00  0.00     0.017 A 
BRANCH  14  18
ATOM     18  O   *** d   *     154.938 181.846 -12.235  0.00  0.00    -0.358 OA
ATOM     19  H   *** d   *     155.458 181.736 -13.046  0.00  0.00     0.218 HD
ENDBRANCH  14  18
BRANCH  15  20
ATOM     20  O   *** d   *     155.081 183.380 -14.408  0.00  0.00    -0.353 OA
ATOM     21  C   *** d   *     154.453 183.665 -15.635  0.00  0.00     0.210 C 
ENDBRANCH  15  20
ENDBRANCH   4  12
BRANCH   8  22
ATOM     22  O   *** d   *     150.748 185.878  -5.229  0.00  0.00    -0.360 OA
ATOM     23  H   *** d   *     150.002 185.609  -5.790  0.00  0.00     0.217 HD
ENDBRANCH   8  22
BRANCH  10  24
ATOM     24  O   *** d   *     153.560 189.579  -5.642  0.00  0.00    -0.361 OA
ATOM     25  H   *** d   *     154.439 189.751  -6.016  0.00  0.00     0.217 HD
ENDBRANCH  10  24
TORSDOF 5
ENDMDL
MODEL 20
REMARK VINA RESULT:      -6.2     11.027     12.932
REMARK  5 active torsions:
REMARK  status: ('A' for Active; 'I' for Inactive)
REMARK    1  A    between atoms: O_2  and  C_13 
REMARK    2  A    between atoms: O_3  and  C_20 
REMARK    3  A    between atoms: O_5  and  C_17 
REMARK    4  A    between atoms: O_6  and  C_19 
REMARK    5  A    between atoms: C_8  and  C_10 
ROOT
ATOM      1  O   *** d   *     109.325 143.564  15.403  0.00  0.00    -0.309 OA
ATOM      2  O   *** d   *     108.735 144.107  19.291  0.00  0.00    -0.287 OA
ATOM      3  C   *** d   *     108.033 143.089  17.362  0.00  0.00     0.081 A 
ATOM      4  C   *** d   *     110.146 144.366  16.144  0.00  0.00     0.090 A 
ATOM      5  C   *** d   *     108.290 142.948  16.044  0.00  0.00     0.095 A 
ATOM      6  C   *** d   *     108.855 143.894  18.099  0.00  0.00     0.190 A 
ATOM      7  C   *** d   *     109.890 144.507  17.457  0.00  0.00     0.094 A 
ATOM      8  C   *** d   *     106.984 142.440  17.919  0.00  0.00     0.085 A 
ATOM      9  C   *** d   *     107.488 142.157  15.309  0.00  0.00     0.075 A 
ATOM     10  C   *** d   *     106.441 141.500  15.826  0.00  0.00     0.071 A 
ATOM     11  C   *** d   *     106.216 141.663  17.136  0.00  0.00     0.074 A 
ENDROOT
BRANCH   4  12
ATOM     12  C   *** d   *     111.187 144.989  15.530  0.00  0.00     0.001 A 
ATOM     13  C   *** d   *     111.963 145.834  16.238  0.00  0.00     0.053 A 
ATOM     14  C   *** d   *     113.015 146.498  15.726  0.00  0.00     0.099 A 
ATOM     15  C   *** d   *     113.353 146.341  14.431  0.00  0.00     0.101 A 
ATOM     16  C   *** d   *     112.587 145.502  13.709  0.00  0.00     0.040 A 
ATOM     17  C   *** d   *     111.542 144.848  14.239  0.00  0.00     0.017 A 
BRANCH  14  18
ATOM     18  O   *** d   *     113.749 147.336  16.510  0.00  0.00    -0.358 OA
ATOM     19  H   *** d   *     113.951 146.890  17.348  0.00  0.00     0.218 HD
ENDBRANCH  14  18
BRANCH  15  20
ATOM     20  O   *** d   *     114.433 147.043  13.953  0.00  0.00    -0.353 OA
ATOM     21  C   *** d   *     114.783 146.919  12.595  0.00  0.00     0.210 C 
ENDBRANCH  15  20
ENDBRANCH   4  12
BRANCH   8  22
ATOM     22  O   *** d   *     106.646 142.520  19.237  0.00  0.00    -0.360 OA
ATOM     23  H   *** d   *     105.898 141.927  19.413  0.00  0.00     0.217 HD
ENDBRANCH   8  22
BRANCH  10  24
ATOM     24  O   *** d   *     105.651 140.708  15.053  0.00  0.00    -0.361 OA
ATOM     25  H   *** d   *     104.955 141.250  14.648  0.00  0.00     0.217 HD
ENDBRANCH  10  24
TORSDOF 5
ENDMDL
