# Supplementary material for: The mechanism study of quercetin isolated from Zanthoxylum bungeanum maxim. inhibiting ferroptosis and alleviating MAFLD through p38 MAPK/ERK signaling pathway based on lipidomics and transcriptomics
Source: Front Pharmacol. 2025 Mar 31;16:1517291. doi: 10.3389/fphar.2025.1517291 (PMC11994740; doi:10.3389/fphar.2025.1517291)
Supplement: Supplementary file 1 [file DataSheet1.zip › Raw data/Molecular docking/Molecular docking/visualization/D CRP/rep.pdbqt]

REMARK   4 XXXX COMPLIES WITH FORMAT V. 2.0
ATOM      1  N   GLN A   1     159.500 147.439  37.632  1.00 50.64    -0.066 N 
ATOM      2  HN1 GLN A   1     160.266 148.105  37.531  1.00  0.00     0.275 HD
ATOM      3  HN2 GLN A   1     159.808 146.602  38.128  1.00  0.00     0.275 HD
ATOM      4  HN3 GLN A   1     158.806 147.781  38.296  1.00  0.00     0.275 HD
ATOM      5  CA  GLN A   1     158.877 147.091  36.361  1.00 52.53     0.275 C 
ATOM      6  C   GLN A   1     157.737 146.100  36.511  1.00 52.71     0.249 C 
ATOM      7  O   GLN A   1     157.529 145.470  37.577  1.00 48.38    -0.271 OA
ATOM      8  CB  GLN A   1     159.955 146.499  35.452  1.00 50.83     0.052 C 
ATOM      9  CG  GLN A   1     161.237 147.333  35.428  1.00 49.45     0.105 C 
ATOM     10  CD  GLN A   1     161.945 147.200  36.751  1.00 48.30     0.215 C 
ATOM     11  NE2 GLN A   1     162.838 146.196  36.793  1.00 50.78    -0.370 N 
ATOM     12 1HE2 GLN A   1     163.317 146.106  37.689  1.00  0.00     0.159 HD
ATOM     13 2HE2 GLN A   1     163.035 145.588  35.998  1.00  0.00     0.159 HD
ATOM     14  OE1 GLN A   1     161.709 147.928  37.704  1.00 48.19    -0.274 OA
ATOM     15  N   THR A   2     156.960 145.993  35.411  1.00 52.37    -0.344 N 
ATOM     16  HN  THR A   2     157.145 146.602  34.614  1.00  0.00     0.163 HD
ATOM     17  CA  THR A   2     155.868 145.035  35.328  1.00 41.72     0.205 C 
ATOM     18  C   THR A   2     155.340 144.945  33.908  1.00 35.70     0.243 C 
ATOM     19  O   THR A   2     155.124 145.987  33.231  1.00 46.30    -0.271 OA
ATOM     20  CB  THR A   2     154.752 145.522  36.244  1.00 36.34     0.146 C 
ATOM     21  CG2 THR A   2     153.542 144.594  36.157  1.00 53.27     0.042 C 
ATOM     22  OG1 THR A   2     155.204 145.561  37.595  1.00 48.92    -0.393 OA
ATOM     23  HG1 THR A   2     155.957 146.138  37.649  1.00  0.00     0.210 HD
ATOM     24  N   ASP A   3     155.173 143.715  33.394  1.00 44.80    -0.345 N 
ATOM     25  HN  ASP A   3     155.537 142.884  33.860  1.00  0.00     0.163 HD
ATOM     26  CA  ASP A   3     154.452 143.634  32.148  1.00 37.98     0.186 C 
ATOM     27  C   ASP A   3     152.961 143.588  32.371  1.00 38.05     0.241 C 
ATOM     28  O   ASP A   3     152.434 142.669  33.051  1.00 41.09    -0.271 OA
ATOM     29  CB  ASP A   3     154.888 142.391  31.373  1.00 11.82     0.147 C 
ATOM     30  CG  ASP A   3     154.347 142.537  29.966  1.00 26.05     0.175 C 
ATOM     31  OD1 ASP A   3     153.344 143.236  29.811  1.00 24.29    -0.648 OA
ATOM     32  OD2 ASP A   3     154.927 141.970  29.045  1.00 34.31    -0.648 OA
ATOM     33  N   MET A   4     152.265 144.609  31.843  1.00 35.44    -0.346 N 
ATOM     34  HN  MET A   4     152.743 145.325  31.296  1.00  0.00     0.163 HD
ATOM     35  CA  MET A   4     150.820 144.690  32.056  1.00 29.92     0.177 C 
ATOM     36  C   MET A   4     150.014 144.340  30.818  1.00 31.42     0.241 C 
ATOM     37  O   MET A   4     148.821 144.721  30.681  1.00 25.42    -0.271 OA
ATOM     38  CB  MET A   4     150.494 146.117  32.489  1.00 10.02     0.045 C 
ATOM     39  CG  MET A   4     151.027 146.457  33.890  1.00 15.54     0.076 C 
ATOM     40  SD  MET A   4     149.846 146.061  35.203  1.00 28.29    -0.173 SA
ATOM     41  CE  MET A   4     148.362 146.716  34.428  1.00 41.94     0.089 C 
ATOM     42  N   SER A   5     150.655 143.633  29.886  1.00 11.70    -0.344 N 
ATOM     43  HN  SER A   5     151.633 143.373  30.013  1.00  0.00     0.163 HD
ATOM     44  CA  SER A   5     149.933 143.239  28.682  1.00 22.67     0.200 C 
ATOM     45  C   SER A   5     148.615 142.537  28.982  1.00 29.35     0.243 C 
ATOM     46  O   SER A   5     148.484 141.752  29.967  1.00 53.68    -0.271 OA
ATOM     47  CB  SER A   5     150.862 142.319  27.878  1.00 32.74     0.199 C 
ATOM     48  OG  SER A   5     151.908 143.112  27.298  1.00 50.04    -0.398 OA
ATOM     49  HG  SER A   5     152.483 142.543  26.800  1.00  0.00     0.209 HD
ATOM     50  N   ARG A   6     147.593 142.866  28.166  1.00 34.71    -0.346 N 
ATOM     51  HN  ARG A   6     147.728 143.588  27.458  1.00  0.00     0.163 HD
ATOM     52  CA  ARG A   6     146.289 142.201  28.281  1.00 38.30     0.176 C 
ATOM     53  C   ARG A   6     145.564 142.420  29.603  1.00 25.00     0.241 C 
ATOM     54  O   ARG A   6     144.443 141.861  29.820  1.00 45.44    -0.271 OA
ATOM     55  CB  ARG A   6     146.506 140.699  28.044  1.00 46.03     0.036 C 
ATOM     56  CG  ARG A   6     147.123 140.415  26.666  1.00 44.25     0.023 C 
ATOM     57  CD  ARG A   6     146.290 141.014  25.522  1.00 45.77     0.138 C 
ATOM     58  NE  ARG A   6     145.314 140.045  25.015  1.00 35.08    -0.227 N 
ATOM     59  HE  ARG A   6     145.394 139.048  25.215  1.00  0.00     0.177 HD
ATOM     60  CZ  ARG A   6     144.312 140.537  24.275  1.00 36.58     0.665 C 
ATOM     61  NH1 ARG A   6     144.249 141.834  24.036  1.00 37.53    -0.235 N 
ATOM     62 1HH1 ARG A   6     143.486 142.209  23.472  1.00  0.00     0.174 HD
ATOM     63 2HH1 ARG A   6     144.961 142.461  24.412  1.00  0.00     0.174 HD
ATOM     64  NH2 ARG A   6     143.380 139.716  23.783  1.00 53.94    -0.235 N 
ATOM     65 1HH2 ARG A   6     142.617 140.091  23.219  1.00  0.00     0.174 HD
ATOM     66 2HH2 ARG A   6     143.429 138.714  23.968  1.00  0.00     0.174 HD
ATOM     67  N   LYS A   7     146.188 143.194  30.518  1.00 26.21    -0.346 N 
ATOM     68  HN  LYS A   7     147.150 143.501  30.371  1.00  0.00     0.163 HD
ATOM     69  CA  LYS A   7     145.456 143.583  31.723  1.00 28.52     0.176 C 
ATOM     70  C   LYS A   7     145.003 145.020  31.695  1.00 33.74     0.241 C 
ATOM     71  O   LYS A   7     145.357 145.804  30.769  1.00 17.54    -0.271 OA
ATOM     72  CB  LYS A   7     146.370 143.353  32.933  1.00 18.35     0.035 C 
ATOM     73  CG  LYS A   7     146.432 141.868  33.326  1.00 38.12     0.004 C 
ATOM     74  CD  LYS A   7     146.954 141.639  34.752  1.00 25.14     0.027 C 
ATOM     75  CE  LYS A   7     147.943 140.467  34.828  1.00 27.74     0.229 C 
ATOM     76  NZ  LYS A   7     149.135 140.879  35.560  1.00 25.74    -0.079 N 
ATOM     77  HZ1 LYS A   7     149.792 140.100  35.610  1.00  0.00     0.274 HD
ATOM     78  HZ2 LYS A   7     148.910 141.253  36.482  1.00  0.00     0.274 HD
ATOM     79  HZ3 LYS A   7     149.561 141.716  35.162  1.00  0.00     0.274 HD
ATOM     80  N   ALA A   8     144.172 145.377  32.684  1.00 16.34    -0.346 N 
ATOM     81  HN  ALA A   8     143.876 144.688  33.375  1.00  0.00     0.163 HD
ATOM     82  CA  ALA A   8     143.689 146.759  32.772  1.00  6.75     0.172 C 
ATOM     83  C   ALA A   8     143.362 147.126  34.198  1.00 17.76     0.240 C 
ATOM     84  O   ALA A   8     143.118 146.282  35.055  1.00 32.04    -0.271 OA
ATOM     85  CB  ALA A   8     142.427 146.879  31.912  1.00  7.14     0.042 C 
ATOM     86  N   PHE A   9     143.409 148.437  34.483  1.00 23.38    -0.346 N 
ATOM     87  HN  PHE A   9     143.777 149.103  33.803  1.00  0.00     0.163 HD
ATOM     88  CA  PHE A   9     142.920 148.898  35.793  1.00 17.91     0.180 C 
ATOM     89  C   PHE A   9     141.421 149.132  35.784  1.00 21.18     0.241 C 
ATOM     90  O   PHE A   9     140.868 149.734  34.816  1.00 28.02    -0.271 OA
ATOM     91  CB  PHE A   9     143.624 150.232  36.127  1.00 15.59     0.073 C 
ATOM     92  CG  PHE A   9     145.089 150.017  36.464  1.00 17.89    -0.056 A 
ATOM     93  CD1 PHE A   9     145.457 149.301  37.598  1.00 18.03     0.007 A 
ATOM     94  CD2 PHE A   9     146.060 150.585  35.653  1.00 23.11     0.007 A 
ATOM     95  CE1 PHE A   9     146.803 149.161  37.917  1.00 20.90     0.001 A 
ATOM     96  CE2 PHE A   9     147.404 150.438  35.981  1.00 28.29     0.001 A 
ATOM     97  CZ  PHE A   9     147.779 149.726  37.106  1.00 27.60     0.000 A 
ATOM     98  N   VAL A  10     140.720 148.650  36.823  1.00 14.52    -0.346 N 
ATOM     99  HN  VAL A  10     141.169 148.113  37.565  1.00  0.00     0.163 HD
ATOM    100  CA  VAL A  10     139.290 148.927  36.845  1.00 14.92     0.180 C 
ATOM    101  C   VAL A  10     138.807 149.651  38.102  1.00 17.30     0.241 C 
ATOM    102  O   VAL A  10     139.045 149.210  39.255  1.00 35.37    -0.271 OA
ATOM    103  CB  VAL A  10     138.520 147.603  36.674  1.00 19.54     0.009 C 
ATOM    104  CG1 VAL A  10     139.440 146.406  36.851  1.00 12.79     0.012 C 
ATOM    105  CG2 VAL A  10     137.405 147.525  37.700  1.00 22.61     0.012 C 
ATOM    106  N   PHE A  11     138.165 150.825  37.861  1.00 33.97    -0.346 N 
ATOM    107  HN  PHE A  11     138.131 151.191  36.910  1.00  0.00     0.163 HD
ATOM    108  CA  PHE A  11     137.524 151.571  38.939  1.00 38.55     0.181 C 
ATOM    109  C   PHE A  11     136.007 151.345  38.970  1.00 35.13     0.243 C 
ATOM    110  O   PHE A  11     135.247 151.866  38.092  1.00 37.28    -0.271 OA
ATOM    111  CB  PHE A  11     137.822 153.072  38.701  1.00 27.81     0.073 C 
ATOM    112  CG  PHE A  11     139.326 153.309  38.522  1.00 13.96    -0.056 A 
ATOM    113  CD1 PHE A  11     140.128 153.578  39.628  1.00  8.66     0.007 A 
ATOM    114  CD2 PHE A  11     139.875 153.326  37.244  1.00 14.59     0.007 A 
ATOM    115  CE1 PHE A  11     141.475 153.864  39.453  1.00 19.46     0.001 A 
ATOM    116  CE2 PHE A  11     141.233 153.614  37.083  1.00  8.20     0.001 A 
ATOM    117  CZ  PHE A  11     142.032 153.879  38.185  1.00 20.05     0.000 A 
ATOM    118  N   PRO A  12     135.550 150.524  39.944  1.00 33.75    -0.337 N 
ATOM    119  CA  PRO A  12     134.204 149.961  39.893  1.00 34.36     0.179 C 
ATOM    120  C   PRO A  12     133.139 151.004  40.169  1.00 37.14     0.241 C 
ATOM    121  O   PRO A  12     132.088 151.067  39.525  1.00 46.24    -0.271 OA
ATOM    122  CB  PRO A  12     134.115 148.852  40.934  1.00 39.59     0.037 C 
ATOM    123  CG  PRO A  12     135.536 148.450  41.303  1.00 42.82     0.022 C 
ATOM    124  CD  PRO A  12     136.348 149.771  40.913  1.00 44.61     0.127 C 
ATOM    125  N   LYS A  13     133.404 151.837  41.197  1.00 43.58    -0.346 N 
ATOM    126  HN  LYS A  13     134.286 151.766  41.704  1.00  0.00     0.163 HD
ATOM    127  CA  LYS A  13     132.414 152.842  41.576  1.00 53.39     0.176 C 
ATOM    128  C   LYS A  13     133.015 154.202  41.861  1.00 56.71     0.241 C 
ATOM    129  O   LYS A  13     134.243 154.340  42.129  1.00 45.52    -0.271 OA
ATOM    130  CB  LYS A  13     131.690 152.334  42.824  1.00 56.69     0.035 C 
ATOM    131  CG  LYS A  13     132.635 151.627  43.803  1.00 45.26     0.004 C 
ATOM    132  CD  LYS A  13     131.960 151.297  45.136  1.00 46.69     0.027 C 
ATOM    133  CE  LYS A  13     132.608 150.102  45.843  1.00 44.23     0.229 C 
ATOM    134  NZ  LYS A  13     132.526 150.283  47.291  1.00 43.43    -0.079 N 
ATOM    135  HZ1 LYS A  13     132.957 149.488  47.762  1.00  0.00     0.274 HD
ATOM    136  HZ2 LYS A  13     131.569 150.442  47.605  1.00  0.00     0.274 HD
ATOM    137  HZ3 LYS A  13     132.928 151.171  47.591  1.00  0.00     0.274 HD
ATOM    138  N   GLU A  14     132.160 155.237  41.765  1.00 30.08    -0.346 N 
ATOM    139  HN  GLU A  14     131.193 155.073  41.486  1.00  0.00     0.163 HD
ATOM    140  CA  GLU A  14     132.613 156.597  42.060  1.00 31.58     0.177 C 
ATOM    141  C   GLU A  14     133.177 156.745  43.455  1.00 30.00     0.241 C 
ATOM    142  O   GLU A  14     132.584 156.224  44.457  1.00 32.00    -0.271 OA
ATOM    143  CB  GLU A  14     131.397 157.520  41.885  1.00 32.72     0.045 C 
ATOM    144  CG  GLU A  14     131.760 159.006  41.973  1.00 25.71     0.116 C 
ATOM    145  CD  GLU A  14     130.498 159.834  41.864  1.00 27.69     0.172 C 
ATOM    146  OE1 GLU A  14     129.843 159.774  40.832  1.00 25.63    -0.648 OA
ATOM    147  OE2 GLU A  14     130.177 160.537  42.821  1.00 23.77    -0.648 OA
ATOM    148  N   SER A  15     134.343 157.415  43.553  1.00 25.95    -0.344 N 
ATOM    149  HN  SER A  15     134.790 157.797  42.719  1.00  0.00     0.163 HD
ATOM    150  CA  SER A  15     134.965 157.590  44.876  1.00 26.01     0.200 C 
ATOM    151  C   SER A  15     135.878 158.797  44.945  1.00 23.72     0.243 C 
ATOM    152  O   SER A  15     136.156 159.457  43.909  1.00 28.93    -0.271 OA
ATOM    153  CB  SER A  15     135.764 156.316  45.179  1.00 30.66     0.199 C 
ATOM    154  OG  SER A  15     137.102 156.475  44.688  1.00 24.06    -0.398 OA
ATOM    155  HG  SER A  15     137.597 155.686  44.876  1.00  0.00     0.209 HD
ATOM    156  N   ASP A  16     136.341 159.100  46.170  1.00 25.87    -0.345 N 
ATOM    157  HN  ASP A  16     136.090 158.522  46.972  1.00  0.00     0.163 HD
ATOM    158  CA  ASP A  16     137.205 160.261  46.345  1.00 25.77     0.186 C 
ATOM    159  C   ASP A  16     138.670 159.898  46.496  1.00 27.85     0.241 C 
ATOM    160  O   ASP A  16     139.569 160.773  46.402  1.00 30.74    -0.271 OA
ATOM    161  CB  ASP A  16     136.747 161.008  47.600  1.00 32.38     0.147 C 
ATOM    162  CG  ASP A  16     137.085 162.488  47.474  1.00 29.11     0.175 C 
ATOM    163  OD1 ASP A  16     138.206 162.867  47.830  1.00 46.46    -0.648 OA
ATOM    164  OD2 ASP A  16     136.229 163.242  47.025  1.00 45.98    -0.648 OA
ATOM    165  N   THR A  17     138.928 158.615  46.774  1.00 42.93    -0.344 N 
ATOM    166  HN  THR A  17     138.181 157.921  46.748  1.00  0.00     0.163 HD
ATOM    167  CA  THR A  17     140.282 158.223  47.112  1.00 42.58     0.205 C 
ATOM    168  C   THR A  17     140.818 157.143  46.218  1.00 40.08     0.243 C 
ATOM    169  O   THR A  17     141.764 156.411  46.607  1.00 38.46    -0.271 OA
ATOM    170  CB  THR A  17     140.283 157.738  48.549  1.00 35.76     0.146 C 
ATOM    171  CG2 THR A  17     141.115 158.667  49.424  1.00 35.75     0.042 C 
ATOM    172  OG1 THR A  17     138.940 157.700  49.050  1.00 37.50    -0.393 OA
ATOM    173  HG1 THR A  17     138.421 157.121  48.504  1.00  0.00     0.210 HD
ATOM    174  N   SER A  18     140.371 156.875  44.996  1.00 44.29    -0.344 N 
ATOM    175  HN  SER A  18     139.556 157.345  44.601  1.00  0.00     0.163 HD
ATOM    176  CA  SER A  18     141.118 155.869  44.259  1.00 42.26     0.200 C 
ATOM    177  C   SER A  18     141.866 156.416  43.089  1.00 40.43     0.243 C 
ATOM    178  O   SER A  18     141.464 157.426  42.440  1.00 25.24    -0.271 OA
ATOM    179  CB  SER A  18     140.145 154.772  43.815  1.00 27.94     0.199 C 
ATOM    180  OG  SER A  18     139.445 154.284  44.967  1.00 29.21    -0.398 OA
ATOM    181  HG  SER A  18     138.842 153.604  44.692  1.00  0.00     0.209 HD
ATOM    182  N   TYR A  19     143.007 155.784  42.850  1.00 31.19    -0.346 N 
ATOM    183  HN  TYR A  19     143.282 155.002  43.445  1.00  0.00     0.163 HD
ATOM    184  CA  TYR A  19     143.866 156.185  41.762  1.00 27.84     0.180 C 
ATOM    185  C   TYR A  19     145.130 155.391  41.742  1.00 28.96     0.241 C 
ATOM    186  O   TYR A  19     145.605 154.876  42.790  1.00 41.59    -0.271 OA
ATOM    187  CB  TYR A  19     144.197 157.678  41.945  1.00 42.93     0.073 C 
ATOM    188  CG  TYR A  19     145.024 157.901  43.205  1.00 40.72    -0.056 A 
ATOM    189  CD1 TYR A  19     144.394 158.082  44.435  1.00 40.81     0.010 A 
ATOM    190  CD2 TYR A  19     146.420 157.962  43.131  1.00 38.10     0.010 A 
ATOM    191  CE1 TYR A  19     145.147 158.321  45.581  1.00 48.25     0.037 A 
ATOM    192  CE2 TYR A  19     147.172 158.201  44.275  1.00 42.78     0.037 A 
ATOM    193  CZ  TYR A  19     146.542 158.380  45.493  1.00 47.08     0.065 A 
ATOM    194  OH  TYR A  19     147.290 158.596  46.640  1.00 35.07    -0.361 OA
ATOM    195  HH  TYR A  19     148.237 158.636  46.580  1.00  0.00     0.217 HD
ATOM    196  N   VAL A  20     145.674 155.221  40.551  1.00 40.10    -0.346 N 
ATOM    197  HN  VAL A  20     145.156 155.423  39.696  1.00  0.00     0.163 HD
ATOM    198  CA  VAL A  20     147.017 154.743  40.512  1.00 41.55     0.180 C 
ATOM    199  C   VAL A  20     147.982 155.824  40.134  1.00 38.97     0.241 C 
ATOM    200  O   VAL A  20     147.604 156.864  39.520  1.00 26.89    -0.271 OA
ATOM    201  CB  VAL A  20     147.121 153.597  39.517  1.00 31.72     0.009 C 
ATOM    202  CG1 VAL A  20     145.820 152.803  39.494  1.00 28.24     0.012 C 
ATOM    203  CG2 VAL A  20     147.400 154.130  38.128  1.00 24.60     0.012 C 
ATOM    204  N   SER A  21     149.236 155.615  40.541  1.00 35.13    -0.344 N 
ATOM    205  HN  SER A  21     149.473 154.758  41.041  1.00  0.00     0.163 HD
ATOM    206  CA  SER A  21     150.256 156.599  40.274  1.00 32.41     0.200 C 
ATOM    207  C   SER A  21     151.372 156.061  39.425  1.00 32.83     0.243 C 
ATOM    208  O   SER A  21     152.145 155.155  39.837  1.00 35.34    -0.271 OA
ATOM    209  CB  SER A  21     150.799 157.054  41.626  1.00 40.48     0.199 C 
ATOM    210  OG  SER A  21     151.778 158.075  41.416  1.00 90.69    -0.398 OA
ATOM    211  HG  SER A  21     152.116 158.358  42.257  1.00  0.00     0.209 HD
ATOM    212  N   LEU A  22     151.455 156.582  38.195  1.00  8.49    -0.346 N 
ATOM    213  HN  LEU A  22     150.748 157.241  37.870  1.00  0.00     0.163 HD
ATOM    214  CA  LEU A  22     152.558 156.205  37.322  1.00  8.33     0.177 C 
ATOM    215  C   LEU A  22     153.846 156.937  37.659  1.00 16.50     0.241 C 
ATOM    216  O   LEU A  22     153.834 158.137  38.042  1.00 34.09    -0.271 OA
ATOM    217  CB  LEU A  22     152.140 156.537  35.874  1.00 30.22     0.038 C 
ATOM    218  CG  LEU A  22     151.252 155.455  35.250  1.00 24.44    -0.020 C 
ATOM    219  CD1 LEU A  22     150.542 154.614  36.305  1.00 25.10     0.009 C 
ATOM    220  CD2 LEU A  22     150.150 156.037  34.347  1.00 20.25     0.009 C 
ATOM    221  N   LYS A  23     154.975 156.214  37.562  1.00 36.02    -0.346 N 
ATOM    222  HN  LYS A  23     154.934 155.228  37.306  1.00  0.00     0.163 HD
ATOM    223  CA  LYS A  23     156.265 156.856  37.828  1.00 35.13     0.176 C 
ATOM    224  C   LYS A  23     157.127 156.955  36.593  1.00 33.18     0.241 C 
ATOM    225  O   LYS A  23     157.388 155.936  35.900  1.00 28.24    -0.271 OA
ATOM    226  CB  LYS A  23     156.985 156.029  38.889  1.00 28.78     0.035 C 
ATOM    227  CG  LYS A  23     156.054 155.592  40.031  1.00 42.54     0.004 C 
ATOM    228  CD  LYS A  23     156.082 156.558  41.218  1.00 45.61     0.027 C 
ATOM    229  CE  LYS A  23     154.947 156.288  42.206  1.00 44.52     0.229 C 
ATOM    230  NZ  LYS A  23     155.330 156.770  43.525  1.00 45.98    -0.079 N 
ATOM    231  HZ1 LYS A  23     154.573 156.590  44.184  1.00  0.00     0.274 HD
ATOM    232  HZ2 LYS A  23     155.605 157.752  43.512  1.00  0.00     0.274 HD
ATOM    233  HZ3 LYS A  23     156.217 156.375  43.838  1.00  0.00     0.274 HD
ATOM    234  N   ALA A  24     157.563 158.191  36.267  1.00 41.64    -0.346 N 
ATOM    235  HN  ALA A  24     157.401 158.982  36.891  1.00  0.00     0.163 HD
ATOM    236  CA  ALA A  24     158.273 158.372  35.000  1.00 47.53     0.172 C 
ATOM    237  C   ALA A  24     159.732 158.743  35.188  1.00 45.33     0.243 C 
ATOM    238  O   ALA A  24     160.144 159.405  36.152  1.00 46.69    -0.271 OA
ATOM    239  CB  ALA A  24     157.565 159.462  34.203  1.00 43.48     0.042 C 
ATOM    240  N   PRO A  25     160.546 158.244  34.234  1.00 42.53    -0.337 N 
ATOM    241  CA  PRO A  25     161.983 158.528  34.241  1.00 42.84     0.179 C 
ATOM    242  C   PRO A  25     162.288 159.783  33.461  1.00 49.25     0.241 C 
ATOM    243  O   PRO A  25     162.810 159.763  32.349  1.00 44.27    -0.271 OA
ATOM    244  CB  PRO A  25     162.679 157.341  33.575  1.00 46.64     0.037 C 
ATOM    245  CG  PRO A  25     161.660 156.714  32.638  1.00 43.35     0.022 C 
ATOM    246  CD  PRO A  25     160.290 157.081  33.394  1.00 45.31     0.127 C 
ATOM    247  N   LEU A  26     161.899 160.926  34.046  1.00 41.76    -0.346 N 
ATOM    248  HN  LEU A  26     161.421 160.917  34.947  1.00  0.00     0.163 HD
ATOM    249  CA  LEU A  26     162.177 162.176  33.362  1.00 37.05     0.177 C 
ATOM    250  C   LEU A  26     163.399 162.905  33.890  1.00 35.59     0.241 C 
ATOM    251  O   LEU A  26     163.685 162.915  35.118  1.00 36.99    -0.271 OA
ATOM    252  CB  LEU A  26     160.943 163.070  33.482  1.00 34.09     0.038 C 
ATOM    253  CG  LEU A  26     160.232 163.241  32.137  1.00 42.46    -0.020 C 
ATOM    254  CD1 LEU A  26     160.957 162.515  30.996  1.00 23.04     0.009 C 
ATOM    255  CD2 LEU A  26     158.802 162.690  32.159  1.00 20.76     0.009 C 
ATOM    256  N   THR A  27     164.171 163.472  32.943  1.00 30.44    -0.344 N 
ATOM    257  HN  THR A  27     163.946 163.333  31.958  1.00  0.00     0.163 HD
ATOM    258  CA  THR A  27     165.315 164.276  33.310  1.00 31.03     0.205 C 
ATOM    259  C   THR A  27     165.248 165.634  32.665  1.00 33.98     0.243 C 
ATOM    260  O   THR A  27     165.192 166.694  33.341  1.00 31.53    -0.271 OA
ATOM    261  CB  THR A  27     166.568 163.556  32.832  1.00 40.09     0.146 C 
ATOM    262  CG2 THR A  27     166.986 162.461  33.821  1.00 44.23     0.042 C 
ATOM    263  OG1 THR A  27     166.315 162.951  31.556  1.00 42.12    -0.393 OA
ATOM    264  HG1 THR A  27     166.056 163.629  30.943  1.00  0.00     0.210 HD
ATOM    265  N   LYS A  28     165.295 165.617  31.331  1.00 40.69    -0.346 N 
ATOM    266  HN  LYS A  28     165.516 164.752  30.839  1.00  0.00     0.163 HD
ATOM    267  CA  LYS A  28     165.033 166.822  30.589  1.00 36.93     0.176 C 
ATOM    268  C   LYS A  28     163.566 167.196  30.611  1.00 31.47     0.243 C 
ATOM    269  O   LYS A  28     162.675 166.346  30.874  1.00 35.28    -0.271 OA
ATOM    270  CB  LYS A  28     165.456 166.584  29.144  1.00 40.24     0.035 C 
ATOM    271  CG  LYS A  28     166.971 166.430  28.983  1.00 44.27     0.004 C 
ATOM    272  CD  LYS A  28     167.345 165.916  27.593  1.00 45.56     0.027 C 
ATOM    273  CE  LYS A  28     168.854 165.852  27.386  1.00 42.36     0.229 C 
ATOM    274  NZ  LYS A  28     169.144 164.913  26.312  1.00 46.62    -0.079 N 
ATOM    275  HZ1 LYS A  28     170.154 164.870  26.173  1.00  0.00     0.274 HD
ATOM    276  HZ2 LYS A  28     168.643 165.138  25.453  1.00  0.00     0.274 HD
ATOM    277  HZ3 LYS A  28     168.735 163.994  26.478  1.00  0.00     0.274 HD
ATOM    278  N   PRO A  29     163.301 168.483  30.374  1.00 42.47    -0.337 N 
ATOM    279  CA  PRO A  29     161.919 168.935  30.180  1.00 39.45     0.179 C 
ATOM    280  C   PRO A  29     161.446 168.631  28.751  1.00 46.30     0.241 C 
ATOM    281  O   PRO A  29     162.220 168.568  27.795  1.00 35.99    -0.271 OA
ATOM    282  CB  PRO A  29     161.878 170.450  30.430  1.00 45.49     0.037 C 
ATOM    283  CG  PRO A  29     163.315 170.960  30.434  1.00 51.03     0.022 C 
ATOM    284  CD  PRO A  29     164.129 169.618  30.747  1.00 59.56     0.127 C 
ATOM    285  N   LEU A  30     160.119 168.389  28.616  1.00 27.66    -0.346 N 
ATOM    286  HN  LEU A  30     159.502 168.479  29.423  1.00  0.00     0.163 HD
ATOM    287  CA  LEU A  30     159.558 167.993  27.299  1.00 25.64     0.177 C 
ATOM    288  C   LEU A  30     159.414 169.155  26.300  1.00 19.26     0.241 C 
ATOM    289  O   LEU A  30     158.771 170.203  26.603  1.00 38.35    -0.271 OA
ATOM    290  CB  LEU A  30     158.169 167.367  27.550  1.00 37.21     0.038 C 
ATOM    291  CG  LEU A  30     158.239 165.868  27.892  1.00 34.07    -0.020 C 
ATOM    292  CD1 LEU A  30     159.591 165.258  27.542  1.00 28.23     0.009 C 
ATOM    293  CD2 LEU A  30     158.015 165.593  29.390  1.00 29.88     0.009 C 
ATOM    294  N   LYS A  31     160.051 168.990  25.090  1.00  6.84    -0.346 N 
ATOM    295  HN  LYS A  31     160.701 168.215  24.956  1.00  0.00     0.163 HD
ATOM    296  CA  LYS A  31     159.793 169.931  23.993  1.00 12.42     0.176 C 
ATOM    297  C   LYS A  31     158.721 169.424  23.051  1.00 19.02     0.241 C 
ATOM    298  O   LYS A  31     158.421 170.049  21.979  1.00 28.69    -0.271 OA
ATOM    299  CB  LYS A  31     161.102 170.121  23.223  1.00 38.87     0.035 C 
ATOM    300  CG  LYS A  31     161.850 171.389  23.614  1.00 35.51     0.004 C 
ATOM    301  CD  LYS A  31     163.158 171.581  22.828  1.00 39.57     0.027 C 
ATOM    302  CE  LYS A  31     163.030 171.171  21.345  1.00 41.69     0.229 C 
ATOM    303  NZ  LYS A  31     163.723 169.901  21.126  1.00 41.65    -0.079 N 
ATOM    304  HZ1 LYS A  31     163.638 169.630  20.146  1.00  0.00     0.274 HD
ATOM    305  HZ2 LYS A  31     163.395 169.170  21.757  1.00  0.00     0.274 HD
ATOM    306  HZ3 LYS A  31     164.695 169.935  21.433  1.00  0.00     0.274 HD
ATOM    307  N   ALA A  32     158.155 168.264  23.411  1.00 28.10    -0.346 N 
ATOM    308  HN  ALA A  32     158.482 167.820  24.269  1.00  0.00     0.163 HD
ATOM    309  CA  ALA A  32     157.081 167.581  22.642  1.00 19.55     0.172 C 
ATOM    310  C   ALA A  32     156.680 166.268  23.278  1.00 23.81     0.240 C 
ATOM    311  O   ALA A  32     157.306 165.767  24.213  1.00 23.45    -0.271 OA
ATOM    312  CB  ALA A  32     157.605 167.304  21.232  1.00  2.00     0.042 C 
ATOM    313  N   PHE A  33     155.583 165.686  22.757  1.00 13.69    -0.346 N 
ATOM    314  HN  PHE A  33     154.985 166.183  22.097  1.00  0.00     0.163 HD
ATOM    315  CA  PHE A  33     155.282 164.327  23.167  1.00 14.54     0.180 C 
ATOM    316  C   PHE A  33     154.080 163.712  22.507  1.00 23.62     0.241 C 
ATOM    317  O   PHE A  33     153.447 164.306  21.574  1.00 24.45    -0.271 OA
ATOM    318  CB  PHE A  33     155.095 164.306  24.690  1.00  7.82     0.073 C 
ATOM    319  CG  PHE A  33     153.980 165.245  25.106  1.00 28.21    -0.056 A 
ATOM    320  CD1 PHE A  33     152.723 165.142  24.519  1.00 22.50     0.007 A 
ATOM    321  CD2 PHE A  33     154.215 166.184  26.099  1.00 41.39     0.007 A 
ATOM    322  CE1 PHE A  33     151.693 165.979  24.948  1.00 34.68     0.001 A 
ATOM    323  CE2 PHE A  33     153.176 167.024  26.523  1.00 39.36     0.001 A 
ATOM    324  CZ  PHE A  33     151.914 166.924  25.958  1.00 37.96     0.000 A 
ATOM    325  N   THR A  34     153.786 162.481  22.934  1.00  7.24    -0.344 N 
ATOM    326  HN  THR A  34     154.366 162.045  23.651  1.00  0.00     0.163 HD
ATOM    327  CA  THR A  34     152.650 161.754  22.390  1.00  2.00     0.205 C 
ATOM    328  C   THR A  34     152.089 160.748  23.384  1.00  2.00     0.243 C 
ATOM    329  O   THR A  34     152.837 159.957  24.012  1.00 12.07    -0.271 OA
ATOM    330  CB  THR A  34     153.103 161.032  21.112  1.00  4.93     0.146 C 
ATOM    331  CG2 THR A  34     151.906 160.380  20.418  1.00  2.00     0.042 C 
ATOM    332  OG1 THR A  34     153.726 161.950  20.200  1.00  2.00    -0.393 OA
ATOM    333  HG1 THR A  34     154.469 162.355  20.631  1.00  0.00     0.210 HD
ATOM    334  N   VAL A  35     150.760 160.809  23.628  1.00  5.85    -0.346 N 
ATOM    335  HN  VAL A  35     150.173 161.489  23.145  1.00  0.00     0.163 HD
ATOM    336  CA  VAL A  35     150.184 159.883  24.594  1.00  2.38     0.180 C 
ATOM    337  C   VAL A  35     149.039 159.068  24.034  1.00 11.90     0.241 C 
ATOM    338  O   VAL A  35     148.143 159.600  23.317  1.00 20.17    -0.271 OA
ATOM    339  CB  VAL A  35     149.690 160.677  25.799  1.00  7.96     0.009 C 
ATOM    340  CG1 VAL A  35     149.152 159.725  26.868  1.00  3.98     0.012 C 
ATOM    341  CG2 VAL A  35     150.833 161.476  26.399  1.00  7.35     0.012 C 
ATOM    342  N   CYS A  36     149.072 157.743  24.328  1.00 12.06    -0.345 N 
ATOM    343  HN  CYS A  36     149.838 157.355  24.879  1.00  0.00     0.163 HD
ATOM    344  CA  CYS A  36     148.004 156.886  23.849  1.00  2.00     0.186 C 
ATOM    345  C   CYS A  36     147.440 156.018  24.933  1.00  9.76     0.241 C 
ATOM    346  O   CYS A  36     148.145 155.656  25.900  1.00 17.97    -0.271 OA
ATOM    347  CB  CYS A  36     148.570 156.011  22.736  1.00 14.30     0.121 C 
ATOM    348  SG  CYS A  36     149.079 156.989  21.336  1.00 14.34    -0.095 SA
ATOM    349  N   LEU A  37     146.121 155.737  24.828  1.00 20.64    -0.346 N 
ATOM    350  HN  LEU A  37     145.561 156.156  24.086  1.00  0.00     0.163 HD
ATOM    351  CA  LEU A  37     145.512 154.828  25.790  1.00 10.24     0.177 C 
ATOM    352  C   LEU A  37     144.162 154.292  25.379  1.00 15.68     0.241 C 
ATOM    353  O   LEU A  37     143.541 154.737  24.381  1.00 19.28    -0.271 OA
ATOM    354  CB  LEU A  37     145.363 155.558  27.127  1.00 13.19     0.038 C 
ATOM    355  CG  LEU A  37     144.632 156.894  27.030  1.00 21.25    -0.020 C 
ATOM    356  CD1 LEU A  37     143.136 156.784  27.351  1.00 27.96     0.009 C 
ATOM    357  CD2 LEU A  37     145.201 157.909  28.022  1.00 11.84     0.009 C 
ATOM    358  N   HIS A  38     143.708 153.293  26.145  1.00 10.00    -0.346 N 
ATOM    359  HN  HIS A  38     144.321 152.877  26.846  1.00  0.00     0.163 HD
ATOM    360  CA  HIS A  38     142.346 152.791  25.990  1.00  9.78     0.182 C 
ATOM    361  C   HIS A  38     141.476 153.152  27.190  1.00 15.64     0.241 C 
ATOM    362  O   HIS A  38     141.974 153.289  28.347  1.00 20.57    -0.271 OA
ATOM    363  CB  HIS A  38     142.429 151.259  25.881  1.00 21.55     0.093 C 
ATOM    364  CG  HIS A  38     142.245 150.789  24.450  1.00 20.57     0.028 A 
ATOM    365  CD2 HIS A  38     143.221 150.262  23.587  1.00 20.57     0.114 A 
ATOM    366  ND1 HIS A  38     141.040 150.728  23.821  1.00 20.57    -0.354 N 
ATOM    367  HD1 HIS A  38     140.138 151.040  24.181  1.00  0.00     0.166 HD
ATOM    368  CE1 HIS A  38     141.292 150.166  22.615  1.00 20.57     0.180 A 
ATOM    369  NE2 HIS A  38     142.588 149.880  22.454  1.00 20.57    -0.360 N 
ATOM    370  HE2 HIS A  38     143.018 149.455  21.633  1.00  0.00     0.166 HD
ATOM    371  N   PHE A  39     140.180 153.349  26.936  1.00 12.09    -0.346 N 
ATOM    372  HN  PHE A  39     139.841 153.452  25.979  1.00  0.00     0.163 HD
ATOM    373  CA  PHE A  39     139.265 153.412  28.068  1.00 11.36     0.180 C 
ATOM    374  C   PHE A  39     137.825 153.163  27.721  1.00 10.62     0.241 C 
ATOM    375  O   PHE A  39     137.413 153.179  26.519  1.00 13.59    -0.271 OA
ATOM    376  CB  PHE A  39     139.421 154.775  28.745  1.00 27.12     0.073 C 
ATOM    377  CG  PHE A  39     138.739 155.845  27.946  1.00 26.98    -0.056 A 
ATOM    378  CD1 PHE A  39     139.430 156.519  26.948  1.00 20.93     0.007 A 
ATOM    379  CD2 PHE A  39     137.430 156.179  28.238  1.00 27.67     0.007 A 
ATOM    380  CE1 PHE A  39     138.801 157.534  26.243  1.00 13.49     0.001 A 
ATOM    381  CE2 PHE A  39     136.807 157.194  27.528  1.00 15.55     0.001 A 
ATOM    382  CZ  PHE A  39     137.488 157.873  26.526  1.00 14.03     0.000 A 
ATOM    383  N   TYR A  40     137.042 152.881  28.773  1.00 16.44    -0.346 N 
ATOM    384  HN  TYR A  40     137.398 153.037  29.716  1.00  0.00     0.163 HD
ATOM    385  CA  TYR A  40     135.678 152.350  28.597  1.00 26.10     0.180 C 
ATOM    386  C   TYR A  40     134.748 152.673  29.753  1.00 23.13     0.241 C 
ATOM    387  O   TYR A  40     134.883 152.122  30.879  1.00 21.83    -0.271 OA
ATOM    388  CB  TYR A  40     135.775 150.829  28.440  1.00 33.01     0.073 C 
ATOM    389  CG  TYR A  40     134.445 150.307  27.946  1.00 31.06    -0.056 A 
ATOM    390  CD1 TYR A  40     133.525 151.176  27.367  1.00 31.12     0.010 A 
ATOM    391  CD2 TYR A  40     134.129 148.950  28.069  1.00 30.70     0.010 A 
ATOM    392  CE1 TYR A  40     132.303 150.702  26.913  1.00 31.92     0.037 A 
ATOM    393  CE2 TYR A  40     132.904 148.476  27.617  1.00 28.36     0.037 A 
ATOM    394  CZ  TYR A  40     131.995 149.346  27.042  1.00 24.97     0.065 A 
ATOM    395  OH  TYR A  40     130.783 148.879  26.570  1.00 34.47    -0.361 OA
ATOM    396  HH  TYR A  40     130.159 149.476  26.175  1.00  0.00     0.217 HD
ATOM    397  N   THR A  41     133.801 153.599  29.495  1.00 21.21    -0.344 N 
ATOM    398  HN  THR A  41     133.753 154.041  28.577  1.00  0.00     0.163 HD
ATOM    399  CA  THR A  41     132.846 153.964  30.535  1.00 14.37     0.205 C 
ATOM    400  C   THR A  41     131.539 154.513  29.978  1.00 20.14     0.243 C 
ATOM    401  O   THR A  41     131.428 154.852  28.771  1.00 29.54    -0.271 OA
ATOM    402  CB  THR A  41     133.501 155.011  31.413  1.00 31.17     0.146 C 
ATOM    403  CG2 THR A  41     133.943 156.210  30.576  1.00 30.37     0.042 C 
ATOM    404  OG1 THR A  41     132.576 155.457  32.410  1.00 38.91    -0.393 OA
ATOM    405  HG1 THR A  41     132.987 156.113  32.960  1.00  0.00     0.210 HD
ATOM    406  N   GLU A  42     130.513 154.573  30.857  1.00 40.90    -0.346 N 
ATOM    407  HN  GLU A  42     130.639 154.254  31.818  1.00  0.00     0.163 HD
ATOM    408  CA  GLU A  42     129.212 155.103  30.414  1.00 44.70     0.177 C 
ATOM    409  C   GLU A  42     128.963 156.519  30.866  1.00 46.76     0.241 C 
ATOM    410  O   GLU A  42     127.966 157.187  30.427  1.00 32.83    -0.271 OA
ATOM    411  CB  GLU A  42     128.121 154.195  30.992  1.00 32.33     0.045 C 
ATOM    412  CG  GLU A  42     128.182 152.762  30.448  1.00 38.53     0.116 C 
ATOM    413  CD  GLU A  42     127.057 151.956  31.065  1.00 40.47     0.172 C 
ATOM    414  OE1 GLU A  42     126.435 152.439  32.002  1.00 37.99    -0.648 OA
ATOM    415  OE2 GLU A  42     126.810 150.845  30.598  1.00 40.62    -0.648 OA
ATOM    416  N   LEU A  43     129.823 156.991  31.783  1.00 27.64    -0.346 N 
ATOM    417  HN  LEU A  43     130.628 156.430  32.061  1.00  0.00     0.163 HD
ATOM    418  CA  LEU A  43     129.610 158.306  32.385  1.00 16.56     0.177 C 
ATOM    419  C   LEU A  43     129.249 159.391  31.380  1.00 30.95     0.241 C 
ATOM    420  O   LEU A  43     128.394 160.285  31.654  1.00 46.81    -0.271 OA
ATOM    421  CB  LEU A  43     130.906 158.704  33.106  1.00 11.77     0.038 C 
ATOM    422  CG  LEU A  43     130.763 158.722  34.631  1.00 15.97    -0.020 C 
ATOM    423  CD1 LEU A  43     129.751 157.696  35.137  1.00 26.07     0.009 C 
ATOM    424  CD2 LEU A  43     132.079 158.410  35.336  1.00 20.07     0.009 C 
ATOM    425  N   SER A  44     129.914 159.332  30.211  1.00 42.21    -0.344 N 
ATOM    426  HN  SER A  44     130.370 158.463  29.933  1.00  0.00     0.163 HD
ATOM    427  CA  SER A  44     129.990 160.515  29.326  1.00 47.87     0.200 C 
ATOM    428  C   SER A  44     128.661 161.190  29.030  1.00 51.03     0.243 C 
ATOM    429  O   SER A  44     128.617 162.344  28.521  1.00 35.24    -0.271 OA
ATOM    430  CB  SER A  44     130.638 160.059  28.020  1.00 36.59     0.199 C 
ATOM    431  OG  SER A  44     130.187 158.731  27.718  1.00 34.12    -0.398 OA
ATOM    432  HG  SER A  44     130.590 158.447  26.906  1.00  0.00     0.209 HD
ATOM    433  N   SER A  45     127.553 160.482  29.294  1.00 44.95    -0.344 N 
ATOM    434  HN  SER A  45     127.614 159.530  29.656  1.00  0.00     0.163 HD
ATOM    435  CA  SER A  45     126.245 161.116  29.047  1.00 51.94     0.200 C 
ATOM    436  C   SER A  45     125.624 161.684  30.303  1.00 51.83     0.243 C 
ATOM    437  O   SER A  45     124.572 162.385  30.268  1.00 45.77    -0.271 OA
ATOM    438  CB  SER A  45     125.325 160.055  28.431  1.00 47.82     0.199 C 
ATOM    439  OG  SER A  45     125.715 159.849  27.070  1.00 44.54    -0.398 OA
ATOM    440  HG  SER A  45     125.145 159.192  26.688  1.00  0.00     0.209 HD
ATOM    441  N   THR A  46     126.256 161.365  31.448  1.00 43.30    -0.344 N 
ATOM    442  HN  THR A  46     127.047 160.721  31.434  1.00  0.00     0.163 HD
ATOM    443  CA  THR A  46     125.807 161.941  32.703  1.00 38.33     0.205 C 
ATOM    444  C   THR A  46     126.622 163.150  33.099  1.00 33.93     0.243 C 
ATOM    445  O   THR A  46     126.073 164.271  33.261  1.00 45.81    -0.271 OA
ATOM    446  CB  THR A  46     125.931 160.867  33.774  1.00 43.60     0.146 C 
ATOM    447  CG2 THR A  46     125.531 161.417  35.139  1.00 37.19     0.042 C 
ATOM    448  OG1 THR A  46     125.087 159.759  33.449  1.00 39.23    -0.393 OA
ATOM    449  HG1 THR A  46     125.336 159.416  32.599  1.00  0.00     0.210 HD
ATOM    450  N   ARG A  47     127.939 162.905  33.263  1.00 29.96    -0.346 N 
ATOM    451  HN  ARG A  47     128.295 161.951  33.204  1.00  0.00     0.163 HD
ATOM    452  CA  ARG A  47     128.854 164.019  33.527  1.00 34.20     0.176 C 
ATOM    453  C   ARG A  47     130.163 163.900  32.791  1.00 35.95     0.240 C 
ATOM    454  O   ARG A  47     130.288 163.107  31.803  1.00 45.74    -0.271 OA
ATOM    455  CB  ARG A  47     129.113 164.055  35.037  1.00 41.00     0.036 C 
ATOM    456  CG  ARG A  47     129.656 162.718  35.564  1.00 45.58     0.023 C 
ATOM    457  CD  ARG A  47     130.244 162.847  36.973  1.00 35.41     0.138 C 
ATOM    458  NE  ARG A  47     131.577 162.243  37.021  1.00 38.73    -0.227 N 
ATOM    459  HE  ARG A  47     132.343 162.604  36.452  1.00  0.00     0.177 HD
ATOM    460  CZ  ARG A  47     131.753 161.194  37.844  1.00 38.23     0.665 C 
ATOM    461  NH1 ARG A  47     130.742 160.727  38.564  1.00 44.88    -0.235 N 
ATOM    462 1HH1 ARG A  47     130.875 159.931  39.188  1.00  0.00     0.174 HD
ATOM    463 2HH1 ARG A  47     129.822 161.164  38.501  1.00  0.00     0.174 HD
ATOM    464  NH2 ARG A  47     132.955 160.623  37.926  1.00 45.66    -0.235 N 
ATOM    465 1HH2 ARG A  47     133.088 159.827  38.550  1.00  0.00     0.174 HD
ATOM    466 2HH2 ARG A  47     133.733 160.982  37.372  1.00  0.00     0.174 HD
ATOM    467  N   GLY A  48     131.152 164.710  33.225  1.00 26.87    -0.351 N 
ATOM    468  HN  GLY A  48     130.975 165.382  33.971  1.00  0.00     0.163 HD
ATOM    469  CA  GLY A  48     132.482 164.616  32.616  1.00 22.10     0.225 C 
ATOM    470  C   GLY A  48     133.470 163.915  33.520  1.00 33.32     0.236 C 
ATOM    471  O   GLY A  48     133.140 163.537  34.681  1.00 32.68    -0.272 OA
ATOM    472  N   TYR A  49     134.693 163.690  33.003  1.00 36.35    -0.346 N 
ATOM    473  HN  TYR A  49     134.910 163.951  32.041  1.00  0.00     0.163 HD
ATOM    474  CA  TYR A  49     135.703 163.062  33.856  1.00 28.70     0.180 C 
ATOM    475  C   TYR A  49     137.131 163.294  33.405  1.00 29.88     0.241 C 
ATOM    476  O   TYR A  49     137.407 163.707  32.237  1.00 38.37    -0.271 OA
ATOM    477  CB  TYR A  49     135.414 161.561  33.896  1.00 24.37     0.073 C 
ATOM    478  CG  TYR A  49     135.058 161.081  32.520  1.00  9.70    -0.056 A 
ATOM    479  CD1 TYR A  49     136.062 160.762  31.613  1.00 24.35     0.010 A 
ATOM    480  CD2 TYR A  49     133.721 160.940  32.147  1.00 20.86     0.010 A 
ATOM    481  CE1 TYR A  49     135.739 160.303  30.348  1.00 19.36     0.037 A 
ATOM    482  CE2 TYR A  49     133.395 160.480  30.881  1.00 14.13     0.037 A 
ATOM    483  CZ  TYR A  49     134.398 160.167  29.984  1.00 16.11     0.065 A 
ATOM    484  OH  TYR A  49     134.083 159.675  28.734  1.00 24.93    -0.361 OA
ATOM    485  HH  TYR A  49     134.773 159.460  28.117  1.00  0.00     0.217 HD
ATOM    486  N   SER A  50     138.062 163.071  34.356  1.00 24.51    -0.344 N 
ATOM    487  HN  SER A  50     137.770 162.849  35.308  1.00  0.00     0.163 HD
ATOM    488  CA  SER A  50     139.496 163.145  34.031  1.00 21.79     0.200 C 
ATOM    489  C   SER A  50     140.007 161.849  33.413  1.00 22.05     0.243 C 
ATOM    490  O   SER A  50     139.817 160.738  33.973  1.00 38.86    -0.271 OA
ATOM    491  CB  SER A  50     140.235 163.428  35.345  1.00 38.97     0.199 C 
ATOM    492  OG  SER A  50     141.647 163.407  35.105  1.00 33.09    -0.398 OA
ATOM    493  HG  SER A  50     142.105 163.582  35.919  1.00  0.00     0.209 HD
ATOM    494  N   ILE A  51     140.646 161.972  32.227  1.00  8.16    -0.346 N 
ATOM    495  HN  ILE A  51     140.784 162.893  31.810  1.00  0.00     0.163 HD
ATOM    496  CA  ILE A  51     141.140 160.767  31.544  1.00  7.42     0.180 C 
ATOM    497  C   ILE A  51     142.631 160.514  31.780  1.00  9.06     0.241 C 
ATOM    498  O   ILE A  51     143.089 159.349  31.879  1.00 35.62    -0.271 OA
ATOM    499  CB  ILE A  51     140.869 160.942  30.037  1.00 13.32     0.013 C 
ATOM    500  CG1 ILE A  51     139.367 160.758  29.747  1.00 23.64     0.002 C 
ATOM    501  CG2 ILE A  51     141.641 159.900  29.219  1.00 17.39     0.012 C 
ATOM    502  CD1 ILE A  51     139.025 160.930  28.267  1.00 15.05     0.005 C 
ATOM    503  N   PHE A  52     143.410 161.615  31.824  1.00 36.56    -0.346 N 
ATOM    504  HN  PHE A  52     142.992 162.533  31.672  1.00  0.00     0.163 HD
ATOM    505  CA  PHE A  52     144.860 161.509  32.090  1.00 36.67     0.180 C 
ATOM    506  C   PHE A  52     145.414 162.808  32.647  1.00 35.96     0.241 C 
ATOM    507  O   PHE A  52     145.328 163.887  31.977  1.00 44.03    -0.271 OA
ATOM    508  CB  PHE A  52     145.548 161.156  30.742  1.00 24.52     0.073 C 
ATOM    509  CG  PHE A  52     147.069 161.123  30.870  1.00 19.89    -0.056 A 
ATOM    510  CD1 PHE A  52     147.720 159.973  31.320  1.00 21.78     0.007 A 
ATOM    511  CD2 PHE A  52     147.805 162.226  30.465  1.00 24.04     0.007 A 
ATOM    512  CE1 PHE A  52     149.111 159.935  31.353  1.00 23.42     0.001 A 
ATOM    513  CE2 PHE A  52     149.196 162.178  30.500  1.00 26.61     0.001 A 
ATOM    514  CZ  PHE A  52     149.853 161.038  30.946  1.00 25.07     0.000 A 
ATOM    515  N   SER A  53     145.928 162.757  33.907  1.00 13.89    -0.344 N 
ATOM    516  HN  SER A  53     146.081 161.860  34.368  1.00  0.00     0.163 HD
ATOM    517  CA  SER A  53     146.262 164.025  34.597  1.00  6.94     0.200 C 
ATOM    518  C   SER A  53     147.729 164.179  34.957  1.00  5.56     0.243 C 
ATOM    519  O   SER A  53     148.252 163.551  35.923  1.00 27.95    -0.271 OA
ATOM    520  CB  SER A  53     145.404 164.098  35.866  1.00 34.73     0.199 C 
ATOM    521  OG  SER A  53     145.548 165.397  36.449  1.00 40.59    -0.398 OA
ATOM    522  HG  SER A  53     145.016 165.442  37.235  1.00  0.00     0.209 HD
ATOM    523  N   TYR A  54     148.419 165.015  34.144  1.00 32.81    -0.346 N 
ATOM    524  HN  TYR A  54     147.930 165.483  33.381  1.00  0.00     0.163 HD
ATOM    525  CA  TYR A  54     149.863 165.265  34.335  1.00 40.11     0.180 C 
ATOM    526  C   TYR A  54     150.115 166.625  34.971  1.00 41.52     0.241 C 
ATOM    527  O   TYR A  54     149.903 167.697  34.331  1.00 33.97    -0.271 OA
ATOM    528  CB  TYR A  54     150.477 165.218  32.929  1.00 18.49     0.073 C 
ATOM    529  CG  TYR A  54     151.994 165.296  32.950  1.00 17.58    -0.056 A 
ATOM    530  CD1 TYR A  54     152.644 166.479  33.315  1.00 23.60     0.010 A 
ATOM    531  CD2 TYR A  54     152.753 164.206  32.510  1.00 20.96     0.010 A 
ATOM    532  CE1 TYR A  54     154.031 166.572  33.217  1.00 13.91     0.037 A 
ATOM    533  CE2 TYR A  54     154.133 164.302  32.414  1.00 23.00     0.037 A 
ATOM    534  CZ  TYR A  54     154.769 165.479  32.750  1.00 19.78     0.065 A 
ATOM    535  OH  TYR A  54     156.140 165.583  32.644  1.00 25.28    -0.361 OA
ATOM    536  HH  TYR A  54     156.641 164.841  32.327  1.00  0.00     0.217 HD
ATOM    537  N   ALA A  55     150.532 166.612  36.249  1.00 19.74    -0.346 N 
ATOM    538  HN  ALA A  55     150.785 165.735  36.704  1.00  0.00     0.163 HD
ATOM    539  CA  ALA A  55     150.617 167.883  36.977  1.00 16.95     0.172 C 
ATOM    540  C   ALA A  55     152.012 168.186  37.477  1.00 28.59     0.240 C 
ATOM    541  O   ALA A  55     152.886 167.314  37.611  1.00 38.29    -0.271 OA
ATOM    542  CB  ALA A  55     149.659 167.817  38.155  1.00 22.96     0.042 C 
ATOM    543  N   THR A  56     152.235 169.489  37.734  1.00 37.83    -0.344 N 
ATOM    544  HN  THR A  56     151.488 170.165  37.574  1.00  0.00     0.163 HD
ATOM    545  CA  THR A  56     153.524 169.953  38.237  1.00 35.92     0.205 C 
ATOM    546  C   THR A  56     153.331 170.789  39.482  1.00 42.20     0.243 C 
ATOM    547  O   THR A  56     152.183 171.059  39.900  1.00 39.26    -0.271 OA
ATOM    548  CB  THR A  56     154.134 170.795  37.150  1.00 33.53     0.146 C 
ATOM    549  CG2 THR A  56     154.890 171.990  37.726  1.00 58.47     0.042 C 
ATOM    550  OG1 THR A  56     155.050 169.998  36.387  1.00 32.90    -0.393 OA
ATOM    551  HG1 THR A  56     155.435 170.530  35.700  1.00  0.00     0.210 HD
ATOM    552  N   LYS A  57     154.441 171.197  40.129  1.00 43.07    -0.346 N 
ATOM    553  HN  LYS A  57     155.371 170.965  39.781  1.00  0.00     0.163 HD
ATOM    554  CA  LYS A  57     154.263 171.988  41.354  1.00 51.69     0.176 C 
ATOM    555  C   LYS A  57     153.757 173.397  41.093  1.00 47.14     0.241 C 
ATOM    556  O   LYS A  57     153.023 174.000  41.941  1.00 37.07    -0.271 OA
ATOM    557  CB  LYS A  57     155.603 172.058  42.099  1.00 36.64     0.035 C 
ATOM    558  CG  LYS A  57     156.800 171.682  41.222  1.00 48.07     0.004 C 
ATOM    559  CD  LYS A  57     157.390 170.307  41.584  1.00 40.37     0.027 C 
ATOM    560  CE  LYS A  57     157.693 170.169  43.088  1.00 41.26     0.229 C 
ATOM    561  NZ  LYS A  57     158.505 168.970  43.333  1.00 40.07    -0.079 N 
ATOM    562  HZ1 LYS A  57     158.706 168.879  44.329  1.00  0.00     0.274 HD
ATOM    563  HZ2 LYS A  57     159.356 168.964  42.771  1.00  0.00     0.274 HD
ATOM    564  HZ3 LYS A  57     158.069 168.130  42.953  1.00  0.00     0.274 HD
ATOM    565  N   ARG A  58     154.170 173.955  39.940  1.00 42.42    -0.346 N 
ATOM    566  HN  ARG A  58     154.805 173.444  39.328  1.00  0.00     0.163 HD
ATOM    567  CA  ARG A  58     153.712 175.291  39.561  1.00 45.14     0.176 C 
ATOM    568  C   ARG A  58     152.400 175.296  38.773  1.00 46.65     0.241 C 
ATOM    569  O   ARG A  58     151.764 176.383  38.586  1.00 38.15    -0.271 OA
ATOM    570  CB  ARG A  58     154.822 175.935  38.709  1.00 30.39     0.036 C 
ATOM    571  CG  ARG A  58     156.057 176.321  39.537  1.00 44.07     0.023 C 
ATOM    572  CD  ARG A  58     156.941 177.356  38.815  1.00 42.55     0.138 C 
ATOM    573  NE  ARG A  58     156.339 178.693  38.886  1.00 48.24    -0.227 N 
ATOM    574  HE  ARG A  58     155.573 178.896  39.528  1.00  0.00     0.177 HD
ATOM    575  CZ  ARG A  58     156.839 179.644  38.067  1.00 49.94     0.665 C 
ATOM    576  NH1 ARG A  58     157.826 179.356  37.236  1.00 45.25    -0.235 N 
ATOM    577 1HH1 ARG A  58     158.215 178.413  37.212  1.00  0.00     0.174 HD
ATOM    578 2HH1 ARG A  58     158.204 180.074  36.618  1.00  0.00     0.174 HD
ATOM    579  NH2 ARG A  58     156.330 180.879  38.099  1.00 45.46    -0.235 N 
ATOM    580 1HH2 ARG A  58     155.568 181.101  38.740  1.00  0.00     0.174 HD
ATOM    581 2HH2 ARG A  58     156.708 181.597  37.481  1.00  0.00     0.174 HD
ATOM    582  N   GLN A  59     151.992 174.109  38.258  1.00 48.86    -0.346 N 
ATOM    583  HN  GLN A  59     152.460 173.241  38.520  1.00  0.00     0.163 HD
ATOM    584  CA  GLN A  59     150.862 174.095  37.314  1.00 36.47     0.177 C 
ATOM    585  C   GLN A  59     150.071 172.778  37.327  1.00 39.94     0.241 C 
ATOM    586  O   GLN A  59     150.545 171.715  36.849  1.00 38.78    -0.271 OA
ATOM    587  CB  GLN A  59     151.454 174.362  35.919  1.00 32.78     0.044 C 
ATOM    588  CG  GLN A  59     150.498 174.030  34.782  1.00 42.42     0.105 C 
ATOM    589  CD  GLN A  59     149.379 175.040  34.761  1.00 40.24     0.215 C 
ATOM    590  NE2 GLN A  59     149.733 176.242  34.261  1.00 33.27    -0.370 N 
ATOM    591 1HE2 GLN A  59     148.976 176.925  34.247  1.00  0.00     0.159 HD
ATOM    592 2HE2 GLN A  59     150.670 176.451  33.918  1.00  0.00     0.159 HD
ATOM    593  OE1 GLN A  59     148.260 174.791  35.171  1.00 43.84    -0.274 OA
ATOM    594  N   ASP A  60     148.846 172.835  37.927  1.00 29.95    -0.346 N 
ATOM    595  HN  ASP A  60     148.460 173.735  38.212  1.00  0.00     0.163 HD
ATOM    596  CA  ASP A  60     148.078 171.593  38.164  1.00 37.87     0.186 C 
ATOM    597  C   ASP A  60     147.487 170.984  36.900  1.00 36.87     0.241 C 
ATOM    598  O   ASP A  60     146.955 169.851  36.918  1.00 42.82    -0.271 OA
ATOM    599  CB  ASP A  60     146.951 171.895  39.154  1.00 54.51     0.147 C 
ATOM    600  CG  ASP A  60     145.998 172.907  38.536  1.00 35.28     0.175 C 
ATOM    601  OD1 ASP A  60     146.176 173.227  37.365  1.00 45.69    -0.648 OA
ATOM    602  OD2 ASP A  60     145.095 173.360  39.231  1.00 40.44    -0.648 OA
ATOM    603  N   ASN A  61     147.538 171.748  35.804  1.00 20.75    -0.346 N 
ATOM    604  HN  ASN A  61     147.833 172.722  35.870  1.00  0.00     0.163 HD
ATOM    605  CA  ASN A  61     147.170 171.179  34.517  1.00  5.80     0.184 C 
ATOM    606  C   ASN A  61     148.289 171.264  33.500  1.00  2.00     0.241 C 
ATOM    607  O   ASN A  61     148.099 171.795  32.390  1.00  2.00    -0.271 OA
ATOM    608  CB  ASN A  61     145.978 171.964  34.005  1.00 19.82     0.121 C 
ATOM    609  CG  ASN A  61     144.771 171.631  34.825  1.00 36.08     0.151 C 
ATOM    610  ND2 ASN A  61     143.714 172.417  34.582  1.00 39.94    -0.381 N 
ATOM    611 1HD2 ASN A  61     143.726 173.176  33.900  1.00  0.00     0.158 HD
ATOM    612 2HD2 ASN A  61     142.891 172.190  35.141  1.00  0.00     0.158 HD
ATOM    613  OD1 ASN A  61     144.757 170.725  35.639  1.00 41.80    -0.178 OA
ATOM    614  N   GLU A  62     149.503 170.786  33.891  1.00 15.73    -0.346 N 
ATOM    615  HN  GLU A  62     149.644 170.416  34.831  1.00  0.00     0.163 HD
ATOM    616  CA  GLU A  62     150.607 170.820  32.913  1.00  7.48     0.177 C 
ATOM    617  C   GLU A  62     150.252 170.134  31.610  1.00  7.17     0.241 C 
ATOM    618  O   GLU A  62     150.517 170.689  30.488  1.00 19.31    -0.271 OA
ATOM    619  CB  GLU A  62     151.854 170.157  33.555  1.00 19.94     0.045 C 
ATOM    620  CG  GLU A  62     153.164 170.468  32.791  1.00 21.87     0.116 C 
ATOM    621  CD  GLU A  62     153.383 171.972  32.730  1.00 41.22     0.172 C 
ATOM    622  OE1 GLU A  62     152.528 172.663  32.201  1.00 45.91    -0.648 OA
ATOM    623  OE2 GLU A  62     154.416 172.438  33.213  1.00 46.01    -0.648 OA
ATOM    624  N   ILE A  63     149.700 168.894  31.725  1.00 29.38    -0.346 N 
ATOM    625  HN  ILE A  63     149.871 168.332  32.559  1.00  0.00     0.163 HD
ATOM    626  CA  ILE A  63     148.863 168.374  30.648  1.00 31.45     0.180 C 
ATOM    627  C   ILE A  63     147.713 167.546  31.159  1.00 31.03     0.241 C 
ATOM    628  O   ILE A  63     147.842 166.755  32.126  1.00 10.01    -0.271 OA
ATOM    629  CB  ILE A  63     149.727 167.551  29.665  1.00  4.07     0.013 C 
ATOM    630  CG1 ILE A  63     148.971 166.280  29.217  1.00  9.80     0.002 C 
ATOM    631  CG2 ILE A  63     151.028 167.147  30.303  1.00  8.21     0.012 C 
ATOM    632  CD1 ILE A  63     148.315 166.445  27.850  1.00 31.78     0.005 C 
ATOM    633  N   LEU A  64     146.544 167.779  30.534  1.00 19.63    -0.346 N 
ATOM    634  HN  LEU A  64     146.519 168.433  29.752  1.00  0.00     0.163 HD
ATOM    635  CA  LEU A  64     145.319 167.121  30.947  1.00 20.11     0.177 C 
ATOM    636  C   LEU A  64     144.461 166.721  29.748  1.00 19.94     0.241 C 
ATOM    637  O   LEU A  64     144.273 167.523  28.787  1.00 29.53    -0.271 OA
ATOM    638  CB  LEU A  64     144.530 168.114  31.834  1.00 17.03     0.038 C 
ATOM    639  CG  LEU A  64     143.240 167.541  32.401  1.00 25.56    -0.020 C 
ATOM    640  CD1 LEU A  64     143.475 166.690  33.645  1.00 24.36     0.009 C 
ATOM    641  CD2 LEU A  64     142.275 168.638  32.850  1.00 26.94     0.009 C 
ATOM    642  N   ILE A  65     143.977 165.448  29.753  1.00 25.33    -0.346 N 
ATOM    643  HN  ILE A  65     144.342 164.756  30.408  1.00  0.00     0.163 HD
ATOM    644  CA  ILE A  65     142.927 165.092  28.804  1.00 25.81     0.180 C 
ATOM    645  C   ILE A  65     141.614 164.783  29.498  1.00 26.87     0.241 C 
ATOM    646  O   ILE A  65     141.537 163.970  30.443  1.00 20.16    -0.271 OA
ATOM    647  CB  ILE A  65     143.380 163.884  27.991  1.00 19.06     0.013 C 
ATOM    648  CG1 ILE A  65     144.741 164.174  27.339  1.00 18.45     0.002 C 
ATOM    649  CG2 ILE A  65     142.377 163.595  26.870  1.00 20.82     0.012 C 
ATOM    650  CD1 ILE A  65     145.332 162.940  26.658  1.00  8.90     0.005 C 
ATOM    651  N   PHE A  66     140.561 165.472  29.035  1.00 24.20    -0.346 N 
ATOM    652  HN  PHE A  66     140.622 165.955  28.139  1.00  0.00     0.163 HD
ATOM    653  CA  PHE A  66     139.323 165.531  29.815  1.00 15.51     0.180 C 
ATOM    654  C   PHE A  66     138.091 165.438  28.951  1.00 17.15     0.241 C 
ATOM    655  O   PHE A  66     138.043 166.013  27.819  1.00 23.48    -0.271 OA
ATOM    656  CB  PHE A  66     139.337 166.889  30.543  1.00 10.26     0.073 C 
ATOM    657  CG  PHE A  66     138.383 166.901  31.723  1.00 16.39    -0.056 A 
ATOM    658  CD1 PHE A  66     138.842 166.537  32.980  1.00 14.02     0.007 A 
ATOM    659  CD2 PHE A  66     137.081 167.358  31.560  1.00 18.36     0.007 A 
ATOM    660  CE1 PHE A  66     137.992 166.646  34.080  1.00 15.55     0.001 A 
ATOM    661  CE2 PHE A  66     136.244 167.464  32.658  1.00  6.55     0.001 A 
ATOM    662  CZ  PHE A  66     136.692 167.105  33.921  1.00  5.85     0.000 A 
ATOM    663  N   TRP A  67     137.085 164.690  29.431  1.00 16.31    -0.346 N 
ATOM    664  HN  TRP A  67     137.220 164.108  30.258  1.00  0.00     0.163 HD
ATOM    665  CA  TRP A  67     135.803 164.724  28.754  1.00 25.01     0.181 C 
ATOM    666  C   TRP A  67     134.811 165.631  29.443  1.00 36.76     0.241 C 
ATOM    667  O   TRP A  67     134.418 165.391  30.618  1.00 39.26    -0.271 OA
ATOM    668  CB  TRP A  67     135.238 163.298  28.717  1.00 38.86     0.075 C 
ATOM    669  CG  TRP A  67     133.821 163.329  28.172  1.00 19.72    -0.028 A 
ATOM    670  CD1 TRP A  67     132.633 163.397  28.932  1.00 25.24     0.096 A 
ATOM    671  CD2 TRP A  67     133.399 163.237  26.769  1.00 14.30    -0.002 A 
ATOM    672  CE2 TRP A  67     131.978 163.243  26.759  1.00 14.80     0.042 A 
ATOM    673  CE3 TRP A  67     134.083 163.140  25.558  1.00 28.72     0.014 A 
ATOM    674  NE1 TRP A  67     131.509 163.362  28.159  1.00 25.34    -0.365 N 
ATOM    675  HE1 TRP A  67     130.542 163.408  28.480  1.00  0.00     0.165 HD
ATOM    676  CZ2 TRP A  67     131.290 163.169  25.557  1.00  9.30     0.030 A 
ATOM    677  CZ3 TRP A  67     133.390 163.058  24.360  1.00 28.67     0.001 A 
ATOM    678  CH2 TRP A  67     131.982 163.070  24.365  1.00 11.78     0.002 A 
ATOM    679  N   SER A  68     134.437 166.725  28.747  1.00 47.39    -0.344 N 
ATOM    680  HN  SER A  68     134.914 166.970  27.879  1.00  0.00     0.163 HD
ATOM    681  CA  SER A  68     133.342 167.556  29.248  1.00 47.01     0.200 C 
ATOM    682  C   SER A  68     132.017 167.223  28.602  1.00 47.34     0.243 C 
ATOM    683  O   SER A  68     131.861 167.255  27.349  1.00 41.44    -0.271 OA
ATOM    684  CB  SER A  68     133.710 169.014  28.967  1.00 49.86     0.199 C 
ATOM    685  OG  SER A  68     134.369 169.090  27.702  1.00 45.96    -0.398 OA
ATOM    686  HG  SER A  68     134.598 169.995  27.527  1.00  0.00     0.209 HD
ATOM    687  N   LYS A  69     131.048 166.845  29.456  1.00 45.63    -0.346 N 
ATOM    688  HN  LYS A  69     131.229 166.834  30.460  1.00  0.00     0.163 HD
ATOM    689  CA  LYS A  69     129.738 166.451  28.948  1.00 47.33     0.176 C 
ATOM    690  C   LYS A  69     129.127 167.469  28.022  1.00 33.28     0.241 C 
ATOM    691  O   LYS A  69     129.174 168.705  28.280  1.00 48.16    -0.271 OA
ATOM    692  CB  LYS A  69     128.816 166.245  30.158  1.00 35.76     0.035 C 
ATOM    693  CG  LYS A  69     127.346 166.060  29.760  1.00 48.39     0.004 C 
ATOM    694  CD  LYS A  69     126.417 165.959  30.977  1.00 32.06     0.027 C 
ATOM    695  CE  LYS A  69     124.933 166.055  30.588  1.00 39.68     0.229 C 
ATOM    696  NZ  LYS A  69     124.167 166.647  31.690  1.00 42.37    -0.079 N 
ATOM    697  HZ1 LYS A  69     123.182 166.711  31.432  1.00  0.00     0.274 HD
ATOM    698  HZ2 LYS A  69     124.546 167.548  31.980  1.00  0.00     0.274 HD
ATOM    699  HZ3 LYS A  69     124.302 166.141  32.566  1.00  0.00     0.274 HD
ATOM    700  N   ASP A  70     128.579 166.975  26.897  1.00 30.87    -0.346 N 
ATOM    701  HN  ASP A  70     128.690 165.989  26.661  1.00  0.00     0.163 HD
ATOM    702  CA  ASP A  70     127.827 167.859  26.021  1.00 48.99     0.186 C 
ATOM    703  C   ASP A  70     128.707 168.671  25.075  1.00 45.40     0.241 C 
ATOM    704  O   ASP A  70     128.200 169.354  24.150  1.00 47.39    -0.271 OA
ATOM    705  CB  ASP A  70     127.018 168.817  26.905  1.00 42.44     0.147 C 
ATOM    706  CG  ASP A  70     125.691 168.180  27.281  1.00 42.53     0.175 C 
ATOM    707  OD1 ASP A  70     125.506 166.998  26.988  1.00 41.33    -0.648 OA
ATOM    708  OD2 ASP A  70     124.859 168.873  27.857  1.00 42.20    -0.648 OA
ATOM    709  N   ILE A  71     130.030 168.645  25.323  1.00 48.60    -0.346 N 
ATOM    710  HN  ILE A  71     130.402 168.075  26.083  1.00  0.00     0.163 HD
ATOM    711  CA  ILE A  71     130.927 169.445  24.488  1.00 35.03     0.180 C 
ATOM    712  C   ILE A  71     131.898 168.597  23.681  1.00 35.60     0.241 C 
ATOM    713  O   ILE A  71     132.102 168.834  22.471  1.00 49.28    -0.271 OA
ATOM    714  CB  ILE A  71     131.709 170.380  25.404  1.00 46.26     0.013 C 
ATOM    715  CG1 ILE A  71     130.812 171.542  25.862  1.00 42.94     0.002 C 
ATOM    716  CG2 ILE A  71     132.911 170.968  24.662  1.00 46.04     0.012 C 
ATOM    717  CD1 ILE A  71     131.363 172.253  27.099  1.00 42.38     0.005 C 
ATOM    718  N   GLY A  72     132.523 167.625  24.368  1.00 33.53    -0.351 N 
ATOM    719  HN  GLY A  72     132.341 167.499  25.364  1.00  0.00     0.163 HD
ATOM    720  CA  GLY A  72     133.468 166.748  23.673  1.00 15.04     0.225 C 
ATOM    721  C   GLY A  72     134.781 166.605  24.404  1.00 15.73     0.236 C 
ATOM    722  O   GLY A  72     134.848 166.698  25.661  1.00 22.64    -0.272 OA
ATOM    723  N   TYR A  73     135.849 166.334  23.634  1.00  7.84    -0.346 N 
ATOM    724  HN  TYR A  73     135.745 166.230  22.625  1.00  0.00     0.163 HD
ATOM    725  CA  TYR A  73     137.164 166.190  24.262  1.00 15.88     0.180 C 
ATOM    726  C   TYR A  73     137.792 167.520  24.614  1.00 19.20     0.241 C 
ATOM    727  O   TYR A  73     137.776 168.474  23.790  1.00 34.41    -0.271 OA
ATOM    728  CB  TYR A  73     138.064 165.437  23.280  1.00 27.60     0.073 C 
ATOM    729  CG  TYR A  73     137.660 163.984  23.256  1.00 19.85    -0.056 A 
ATOM    730  CD1 TYR A  73     137.834 163.191  24.387  1.00 28.14     0.010 A 
ATOM    731  CD2 TYR A  73     137.104 163.429  22.103  1.00 10.16     0.010 A 
ATOM    732  CE1 TYR A  73     137.452 161.857  24.369  1.00 15.03     0.037 A 
ATOM    733  CE2 TYR A  73     136.722 162.096  22.085  1.00 15.23     0.037 A 
ATOM    734  CZ  TYR A  73     136.896 161.311  23.210  1.00 21.43     0.065 A 
ATOM    735  OH  TYR A  73     136.499 159.988  23.207  1.00 35.09    -0.361 OA
ATOM    736  HH  TYR A  73     136.619 159.449  23.980  1.00  0.00     0.217 HD
ATOM    737  N   SER A  74     138.343 167.606  25.836  1.00 12.08    -0.344 N 
ATOM    738  HN  SER A  74     138.240 166.839  26.500  1.00  0.00     0.163 HD
ATOM    739  CA  SER A  74     139.092 168.807  26.210  1.00 13.03     0.200 C 
ATOM    740  C   SER A  74     140.554 168.513  26.473  1.00 24.67     0.243 C 
ATOM    741  O   SER A  74     140.911 167.583  27.243  1.00 40.98    -0.271 OA
ATOM    742  CB  SER A  74     138.436 169.372  27.472  1.00 15.41     0.199 C 
ATOM    743  OG  SER A  74     139.427 170.049  28.253  1.00 40.67    -0.398 OA
ATOM    744  HG  SER A  74     139.020 170.400  29.036  1.00  0.00     0.209 HD
ATOM    745  N   PHE A  75     141.438 169.295  25.798  1.00 23.13    -0.346 N 
ATOM    746  HN  PHE A  75     141.098 170.081  25.244  1.00  0.00     0.163 HD
ATOM    747  CA  PHE A  75     142.881 169.016  25.860  1.00 21.39     0.180 C 
ATOM    748  C   PHE A  75     143.705 170.237  26.237  1.00 26.57     0.241 C 
ATOM    749  O   PHE A  75     143.736 171.262  25.482  1.00 33.02    -0.271 OA
ATOM    750  CB  PHE A  75     143.304 168.519  24.463  1.00 12.15     0.073 C 
ATOM    751  CG  PHE A  75     144.791 168.231  24.416  1.00 17.20    -0.056 A 
ATOM    752  CD1 PHE A  75     145.364 167.316  25.296  1.00 19.36     0.007 A 
ATOM    753  CD2 PHE A  75     145.573 168.870  23.472  1.00 19.60     0.007 A 
ATOM    754  CE1 PHE A  75     146.729 167.051  25.222  1.00 18.83     0.001 A 
ATOM    755  CE2 PHE A  75     146.937 168.601  23.404  1.00 18.90     0.001 A 
ATOM    756  CZ  PHE A  75     147.518 167.694  24.274  1.00 15.34     0.000 A 
ATOM    757  N   THR A  76     144.345 170.183  27.425  1.00 27.26    -0.344 N 
ATOM    758  HN  THR A  76     144.297 169.346  28.006  1.00  0.00     0.163 HD
ATOM    759  CA  THR A  76     145.107 171.349  27.859  1.00 23.35     0.205 C 
ATOM    760  C   THR A  76     146.545 171.042  28.233  1.00 27.17     0.243 C 
ATOM    761  O   THR A  76     146.848 170.068  28.974  1.00 33.86    -0.271 OA
ATOM    762  CB  THR A  76     144.395 171.962  29.056  1.00 38.10     0.146 C 
ATOM    763  CG2 THR A  76     143.299 171.033  29.571  1.00 46.47     0.042 C 
ATOM    764  OG1 THR A  76     145.338 172.209  30.109  1.00 40.96    -0.393 OA
ATOM    765  HG1 THR A  76     146.020 172.787  29.788  1.00  0.00     0.210 HD
ATOM    766  N   VAL A  77     147.469 171.865  27.673  1.00 28.38    -0.346 N 
ATOM    767  HN  VAL A  77     147.188 172.531  26.953  1.00  0.00     0.163 HD
ATOM    768  CA  VAL A  77     148.861 171.799  28.098  1.00 23.40     0.180 C 
ATOM    769  C   VAL A  77     149.368 173.135  28.627  1.00 28.86     0.241 C 
ATOM    770  O   VAL A  77     149.271 174.187  27.943  1.00 24.43    -0.271 OA
ATOM    771  CB  VAL A  77     149.718 171.382  26.904  1.00 16.13     0.009 C 
ATOM    772  CG1 VAL A  77     148.993 171.680  25.600  1.00 27.65     0.012 C 
ATOM    773  CG2 VAL A  77     151.026 172.161  26.909  1.00 11.77     0.012 C 
ATOM    774  N   GLY A  78     149.893 173.114  29.869  1.00 20.40    -0.351 N 
ATOM    775  HN  GLY A  78     149.933 172.242  30.396  1.00  0.00     0.163 HD
ATOM    776  CA  GLY A  78     150.403 174.348  30.452  1.00 13.13     0.225 C 
ATOM    777  C   GLY A  78     149.305 175.321  30.835  1.00 17.58     0.235 C 
ATOM    778  O   GLY A  78     149.482 176.573  30.768  1.00 57.92    -0.272 OA
ATOM    779  N   GLY A  79     148.131 174.761  31.207  1.00 40.76    -0.351 N 
ATOM    780  HN  GLY A  79     147.997 173.752  31.134  1.00  0.00     0.163 HD
ATOM    781  CA  GLY A  79     147.051 175.616  31.716  1.00 38.62     0.225 C 
ATOM    782  C   GLY A  79     146.059 176.068  30.655  1.00 42.43     0.236 C 
ATOM    783  O   GLY A  79     144.937 176.554  30.975  1.00 46.95    -0.272 OA
ATOM    784  N   SER A  80     146.455 175.937  29.371  1.00 33.65    -0.344 N 
ATOM    785  HN  SER A  80     147.329 175.460  29.148  1.00  0.00     0.163 HD
ATOM    786  CA  SER A  80     145.614 176.489  28.296  1.00 39.84     0.200 C 
ATOM    787  C   SER A  80     144.835 175.435  27.530  1.00 40.00     0.243 C 
ATOM    788  O   SER A  80     145.367 174.353  27.162  1.00 47.79    -0.271 OA
ATOM    789  CB  SER A  80     146.539 177.263  27.346  1.00 41.97     0.199 C 
ATOM    790  OG  SER A  80     147.236 178.270  28.096  1.00 46.81    -0.398 OA
ATOM    791  HG  SER A  80     147.808 178.749  27.508  1.00  0.00     0.209 HD
ATOM    792  N   GLU A  81     143.535 175.721  27.305  1.00 46.47    -0.346 N 
ATOM    793  HN  GLU A  81     143.173 176.651  27.517  1.00  0.00     0.163 HD
ATOM    794  CA  GLU A  81     142.648 174.699  26.758  1.00 35.17     0.177 C 
ATOM    795  C   GLU A  81     142.376 174.839  25.281  1.00 34.16     0.241 C 
ATOM    796  O   GLU A  81     142.333 175.990  24.722  1.00 30.67    -0.271 OA
ATOM    797  CB  GLU A  81     141.319 174.793  27.538  1.00 17.97     0.045 C 
ATOM    798  CG  GLU A  81     140.455 173.518  27.443  1.00 38.32     0.116 C 
ATOM    799  CD  GLU A  81     139.241 173.668  28.359  1.00 45.83     0.172 C 
ATOM    800  OE1 GLU A  81     139.343 174.368  29.361  1.00 44.48    -0.648 OA
ATOM    801  OE2 GLU A  81     138.198 173.080  28.056  1.00 48.49    -0.648 OA
ATOM    802  N   ILE A  82     142.232 173.674  24.618  1.00 15.80    -0.346 N 
ATOM    803  HN  ILE A  82     142.557 172.809  25.050  1.00  0.00     0.163 HD
ATOM    804  CA  ILE A  82     141.620 173.627  23.295  1.00  8.82     0.180 C 
ATOM    805  C   ILE A  82     140.553 172.510  23.255  1.00 13.90     0.241 C 
ATOM    806  O   ILE A  82     140.587 171.558  24.065  1.00 27.25    -0.271 OA
ATOM    807  CB  ILE A  82     142.742 173.311  22.277  1.00 12.93     0.013 C 
ATOM    808  CG1 ILE A  82     142.443 173.925  20.906  1.00 29.98     0.002 C 
ATOM    809  CG2 ILE A  82     142.874 171.815  22.082  1.00 38.00     0.012 C 
ATOM    810  CD1 ILE A  82     142.332 175.437  20.939  1.00 40.76     0.005 C 
ATOM    811  N   LEU A  83     139.566 172.638  22.327  1.00 19.21    -0.346 N 
ATOM    812  HN  LEU A  83     139.554 173.431  21.686  1.00  0.00     0.163 HD
ATOM    813  CA  LEU A  83     138.521 171.614  22.267  1.00 14.56     0.177 C 
ATOM    814  C   LEU A  83     138.490 170.830  20.960  1.00 20.00     0.241 C 
ATOM    815  O   LEU A  83     138.714 171.377  19.855  1.00 25.45    -0.271 OA
ATOM    816  CB  LEU A  83     137.155 172.292  22.456  1.00 27.50     0.038 C 
ATOM    817  CG  LEU A  83     136.982 172.932  23.824  1.00 29.34    -0.020 C 
ATOM    818  CD1 LEU A  83     135.720 173.796  23.910  1.00 23.76     0.009 C 
ATOM    819  CD2 LEU A  83     136.872 171.894  24.945  1.00 23.18     0.009 C 
ATOM    820  N   PHE A  84     138.254 169.515  21.093  1.00 25.85    -0.346 N 
ATOM    821  HN  PHE A  84     138.446 169.023  21.965  1.00  0.00     0.163 HD
ATOM    822  CA  PHE A  84     137.709 168.825  19.929  1.00 32.50     0.180 C 
ATOM    823  C   PHE A  84     136.277 168.415  20.112  1.00 34.64     0.241 C 
ATOM    824  O   PHE A  84     135.946 167.550  20.986  1.00 17.07    -0.271 OA
ATOM    825  CB  PHE A  84     138.575 167.588  19.668  1.00 11.89     0.073 C 
ATOM    826  CG  PHE A  84     139.984 168.027  19.347  1.00  2.00    -0.056 A 
ATOM    827  CD1 PHE A  84     140.891 168.209  20.378  1.00  3.35     0.007 A 
ATOM    828  CD2 PHE A  84     140.360 168.263  18.030  1.00  7.12     0.007 A 
ATOM    829  CE1 PHE A  84     142.184 168.636  20.086  1.00  2.00     0.001 A 
ATOM    830  CE2 PHE A  84     141.651 168.686  17.748  1.00  2.00     0.001 A 
ATOM    831  CZ  PHE A  84     142.568 168.875  18.773  1.00  2.00     0.000 A 
ATOM    832  N   GLU A  85     135.394 169.053  19.334  1.00 40.43    -0.346 N 
ATOM    833  HN  GLU A  85     135.719 169.693  18.609  1.00  0.00     0.163 HD
ATOM    834  CA  GLU A  85     133.970 168.830  19.527  1.00 48.04     0.177 C 
ATOM    835  C   GLU A  85     133.505 167.456  19.144  1.00 40.77     0.241 C 
ATOM    836  O   GLU A  85     134.031 166.830  18.168  1.00 43.94    -0.271 OA
ATOM    837  CB  GLU A  85     133.227 169.870  18.690  1.00 48.25     0.045 C 
ATOM    838  CG  GLU A  85     133.314 171.268  19.300  1.00 40.53     0.116 C 
ATOM    839  CD  GLU A  85     134.423 172.035  18.629  1.00 45.44     0.172 C 
ATOM    840  OE1 GLU A  85     135.294 171.412  18.041  1.00 46.31    -0.648 OA
ATOM    841  OE2 GLU A  85     134.405 173.261  18.701  1.00 47.21    -0.648 OA
ATOM    842  N   VAL A  86     132.547 166.942  19.929  1.00 30.48    -0.346 N 
ATOM    843  HN  VAL A  86     132.271 167.429  20.782  1.00  0.00     0.163 HD
ATOM    844  CA  VAL A  86     131.901 165.692  19.566  1.00 35.13     0.180 C 
ATOM    845  C   VAL A  86     130.413 165.721  19.865  1.00 40.11     0.243 C 
ATOM    846  O   VAL A  86     129.991 165.899  21.031  1.00 45.72    -0.271 OA
ATOM    847  CB  VAL A  86     132.552 164.562  20.360  1.00 40.77     0.009 C 
ATOM    848  CG1 VAL A  86     131.553 163.432  20.578  1.00 28.35     0.012 C 
ATOM    849  CG2 VAL A  86     133.763 164.019  19.606  1.00 45.53     0.012 C 
ATOM    850  N   PRO A  87     129.600 165.592  18.799  1.00 48.10    -0.337 N 
ATOM    851  CA  PRO A  87     128.160 165.738  18.969  1.00 48.71     0.179 C 
ATOM    852  C   PRO A  87     127.507 164.451  19.428  1.00 46.50     0.241 C 
ATOM    853  O   PRO A  87     126.812 164.381  20.444  1.00 41.63    -0.271 OA
ATOM    854  CB  PRO A  87     127.585 166.148  17.625  1.00 48.97     0.037 C 
ATOM    855  CG  PRO A  87     128.553 165.673  16.541  1.00 40.34     0.022 C 
ATOM    856  CD  PRO A  87     129.876 165.329  17.391  1.00 37.18     0.127 C 
ATOM    857  N   GLU A  88     127.701 163.398  18.618  1.00 45.66    -0.346 N 
ATOM    858  HN  GLU A  88     128.246 163.501  17.762  1.00  0.00     0.163 HD
ATOM    859  CA  GLU A  88     127.126 162.108  18.972  1.00 43.08     0.177 C 
ATOM    860  C   GLU A  88     128.023 161.288  19.854  1.00 45.26     0.241 C 
ATOM    861  O   GLU A  88     129.271 161.217  19.598  1.00 48.68    -0.271 OA
ATOM    862  CB  GLU A  88     126.853 161.353  17.666  1.00 48.39     0.045 C 
ATOM    863  CG  GLU A  88     125.712 160.338  17.806  1.00 42.60     0.116 C 
ATOM    864  CD  GLU A  88     125.427 159.724  16.455  1.00 43.24     0.172 C 
ATOM    865  OE1 GLU A  88     124.609 160.267  15.726  1.00 42.94    -0.648 OA
ATOM    866  OE2 GLU A  88     126.027 158.697  16.143  1.00 44.41    -0.648 OA
ATOM    867  N   VAL A  89     127.475 160.666  20.928  1.00 44.79    -0.346 N 
ATOM    868  HN  VAL A  89     126.474 160.745  21.109  1.00  0.00     0.163 HD
ATOM    869  CA  VAL A  89     128.317 159.888  21.819  1.00 53.65     0.180 C 
ATOM    870  C   VAL A  89     127.789 158.483  22.060  1.00 48.29     0.241 C 
ATOM    871  O   VAL A  89     126.713 158.277  22.692  1.00 48.60    -0.271 OA
ATOM    872  CB  VAL A  89     128.418 160.643  23.154  1.00 48.39     0.009 C 
ATOM    873  CG1 VAL A  89     127.053 161.147  23.584  1.00 44.87     0.012 C 
ATOM    874  CG2 VAL A  89     128.977 159.725  24.236  1.00 45.67     0.012 C 
ATOM    875  N   THR A  90     128.520 157.495  21.516  1.00 47.47    -0.344 N 
ATOM    876  HN  THR A  90     129.343 157.711  20.954  1.00  0.00     0.163 HD
ATOM    877  CA  THR A  90     128.123 156.119  21.739  1.00 41.23     0.205 C 
ATOM    878  C   THR A  90     129.016 155.404  22.708  1.00 46.46     0.243 C 
ATOM    879  O   THR A  90     130.265 155.573  22.705  1.00 47.01    -0.271 OA
ATOM    880  CB  THR A  90     128.133 155.399  20.404  1.00 45.47     0.146 C 
ATOM    881  CG2 THR A  90     127.256 156.141  19.393  1.00 40.99     0.042 C 
ATOM    882  OG1 THR A  90     129.468 155.317  19.896  1.00 49.54    -0.393 OA
ATOM    883  HG1 THR A  90     130.012 154.856  20.524  1.00  0.00     0.210 HD
ATOM    884  N   VAL A  91     128.388 154.618  23.596  1.00 44.58    -0.346 N 
ATOM    885  HN  VAL A  91     127.374 154.510  23.577  1.00  0.00     0.163 HD
ATOM    886  CA  VAL A  91     129.184 153.935  24.570  1.00 33.70     0.180 C 
ATOM    887  C   VAL A  91     129.795 152.668  24.043  1.00 35.17     0.241 C 
ATOM    888  O   VAL A  91     129.098 151.665  23.732  1.00 45.01    -0.271 OA
ATOM    889  CB  VAL A  91     128.323 153.642  25.822  1.00 31.43     0.009 C 
ATOM    890  CG1 VAL A  91     126.863 153.432  25.445  1.00 37.02     0.012 C 
ATOM    891  CG2 VAL A  91     128.841 152.403  26.542  1.00 37.95     0.012 C 
ATOM    892  N   ALA A  92     131.107 152.744  23.874  1.00 33.63    -0.346 N 
ATOM    893  HN  ALA A  92     131.568 153.644  24.007  1.00  0.00     0.163 HD
ATOM    894  CA  ALA A  92     131.912 151.593  23.506  1.00 19.20     0.172 C 
ATOM    895  C   ALA A  92     133.302 151.826  24.035  1.00 20.75     0.243 C 
ATOM    896  O   ALA A  92     133.590 152.846  24.654  1.00 49.28    -0.271 OA
ATOM    897  CB  ALA A  92     131.938 151.499  21.972  1.00 45.02     0.042 C 
ATOM    898  N   PRO A  93     134.196 150.863  23.852  1.00 26.24    -0.337 N 
ATOM    899  CA  PRO A  93     135.573 151.200  24.195  1.00 27.07     0.179 C 
ATOM    900  C   PRO A  93     136.114 152.196  23.198  1.00 22.67     0.241 C 
ATOM    901  O   PRO A  93     135.650 152.300  22.065  1.00 28.65    -0.271 OA
ATOM    902  CB  PRO A  93     136.401 149.926  24.167  1.00 34.44     0.037 C 
ATOM    903  CG  PRO A  93     135.448 148.747  24.314  1.00 22.21     0.022 C 
ATOM    904  CD  PRO A  93     134.048 149.408  23.880  1.00 33.42     0.127 C 
ATOM    905  N   VAL A  94     137.091 153.019  23.644  1.00 12.08    -0.346 N 
ATOM    906  HN  VAL A  94     137.388 153.007  24.620  1.00  0.00     0.163 HD
ATOM    907  CA  VAL A  94     137.705 153.927  22.674  1.00 15.90     0.180 C 
ATOM    908  C   VAL A  94     139.206 154.099  22.828  1.00 17.06     0.241 C 
ATOM    909  O   VAL A  94     139.779 153.983  23.938  1.00 16.26    -0.271 OA
ATOM    910  CB  VAL A  94     137.022 155.298  22.770  1.00 17.03     0.009 C 
ATOM    911  CG1 VAL A  94     137.112 155.854  24.184  1.00 15.85     0.012 C 
ATOM    912  CG2 VAL A  94     137.710 156.272  21.818  1.00 14.67     0.012 C 
ATOM    913  N   HIS A  95     139.861 154.346  21.678  1.00 15.91    -0.346 N 
ATOM    914  HN  HIS A  95     139.339 154.414  20.805  1.00  0.00     0.163 HD
ATOM    915  CA  HIS A  95     141.312 154.518  21.667  1.00 18.39     0.182 C 
ATOM    916  C   HIS A  95     141.718 155.916  21.241  1.00 24.53     0.241 C 
ATOM    917  O   HIS A  95     141.381 156.377  20.125  1.00 32.60    -0.271 OA
ATOM    918  CB  HIS A  95     141.871 153.471  20.680  1.00 28.05     0.093 C 
ATOM    919  CG  HIS A  95     143.392 153.481  20.663  1.00 28.98     0.028 A 
ATOM    920  CD2 HIS A  95     144.239 153.761  19.575  1.00 20.90     0.114 A 
ATOM    921  ND1 HIS A  95     144.164 153.148  21.732  1.00 20.26    -0.354 N 
ATOM    922  HD1 HIS A  95     143.847 152.889  22.666  1.00  0.00     0.166 HD
ATOM    923  CE1 HIS A  95     145.445 153.233  21.294  1.00  8.03     0.180 A 
ATOM    924  NE2 HIS A  95     145.514 153.595  20.007  1.00 23.77    -0.360 N 
ATOM    925  HE2 HIS A  95     146.363 153.722  19.456  1.00  0.00     0.166 HD
ATOM    926  N   ILE A  96     142.398 156.641  22.150  1.00 12.90    -0.346 N 
ATOM    927  HN  ILE A  96     142.548 156.293  23.097  1.00  0.00     0.163 HD
ATOM    928  CA  ILE A  96     142.913 157.942  21.732  1.00  6.96     0.180 C 
ATOM    929  C   ILE A  96     144.422 158.003  21.704  1.00 14.17     0.241 C 
ATOM    930  O   ILE A  96     145.115 157.426  22.578  1.00 28.67    -0.271 OA
ATOM    931  CB  ILE A  96     142.387 159.019  22.693  1.00 23.30     0.013 C 
ATOM    932  CG1 ILE A  96     143.000 158.843  24.084  1.00 37.25     0.002 C 
ATOM    933  CG2 ILE A  96     140.870 158.933  22.818  1.00 26.05     0.012 C 
ATOM    934  CD1 ILE A  96     142.620 159.987  25.029  1.00 47.49     0.005 C 
ATOM    935  N   CYS A  97     144.950 158.683  20.643  1.00 16.61    -0.345 N 
ATOM    936  HN  CYS A  97     144.368 158.869  19.826  1.00  0.00     0.163 HD
ATOM    937  CA  CYS A  97     146.350 159.152  20.661  1.00 13.47     0.186 C 
ATOM    938  C   CYS A  97     146.433 160.662  20.408  1.00 18.67     0.242 C 
ATOM    939  O   CYS A  97     145.759 161.200  19.500  1.00 32.81    -0.271 OA
ATOM    940  CB  CYS A  97     147.098 158.438  19.559  1.00 23.57     0.121 C 
ATOM    941  SG  CYS A  97     147.585 156.759  20.004  1.00 22.88    -0.095 SA
ATOM    942  N   THR A  98     147.246 161.379  21.239  1.00 23.48    -0.344 N 
ATOM    943  HN  THR A  98     147.771 160.917  21.982  1.00  0.00     0.163 HD
ATOM    944  CA  THR A  98     147.346 162.830  21.038  1.00 18.68     0.205 C 
ATOM    945  C   THR A  98     148.742 163.392  21.265  1.00 10.20     0.243 C 
ATOM    946  O   THR A  98     149.443 163.038  22.245  1.00 23.97    -0.271 OA
ATOM    947  CB  THR A  98     146.344 163.498  21.978  1.00 32.50     0.146 C 
ATOM    948  CG2 THR A  98     146.803 163.400  23.429  1.00 19.30     0.042 C 
ATOM    949  OG1 THR A  98     146.194 164.872  21.615  1.00 36.53    -0.393 OA
ATOM    950  HG1 THR A  98     145.571 165.287  22.200  1.00  0.00     0.210 HD
ATOM    951  N   SER A  99     149.187 164.265  20.322  1.00  9.16    -0.344 N 
ATOM    952  HN  SER A  99     148.565 164.592  19.583  1.00  0.00     0.163 HD
ATOM    953  CA  SER A  99     150.591 164.732  20.388  1.00  5.04     0.200 C 
ATOM    954  C   SER A  99     150.761 166.231  20.199  1.00 21.82     0.243 C 
ATOM    955  O   SER A  99     150.023 166.891  19.413  1.00 37.92    -0.271 OA
ATOM    956  CB  SER A  99     151.380 163.960  19.306  1.00  7.78     0.199 C 
ATOM    957  OG  SER A  99     150.924 164.357  18.009  1.00  5.14    -0.398 OA
ATOM    958  HG  SER A  99     151.409 163.883  17.344  1.00  0.00     0.209 HD
ATOM    959  N   TRP A 100     151.742 166.800  20.965  1.00 42.03    -0.346 N 
ATOM    960  HN  TRP A 100     152.312 166.206  21.567  1.00  0.00     0.163 HD
ATOM    961  CA  TRP A 100     151.993 168.252  20.940  1.00 39.22     0.181 C 
ATOM    962  C   TRP A 100     153.439 168.594  20.551  1.00 31.55     0.241 C 
ATOM    963  O   TRP A 100     154.391 167.853  20.928  1.00 37.01    -0.271 OA
ATOM    964  CB  TRP A 100     151.709 168.776  22.362  1.00 41.82     0.075 C 
ATOM    965  CG  TRP A 100     152.213 170.200  22.532  1.00 37.63    -0.028 A 
ATOM    966  CD1 TRP A 100     151.569 171.373  22.089  1.00 48.51     0.096 A 
ATOM    967  CD2 TRP A 100     153.431 170.638  23.220  1.00 38.08    -0.002 A 
ATOM    968  CE2 TRP A 100     153.460 172.057  23.148  1.00 27.26     0.042 A 
ATOM    969  CE3 TRP A 100     154.466 169.973  23.868  1.00 48.67     0.014 A 
ATOM    970  NE1 TRP A 100     152.259 172.505  22.414  1.00 32.83    -0.365 N 
ATOM    971  HE1 TRP A 100     151.998 173.466  22.194  1.00  0.00     0.165 HD
ATOM    972  CZ2 TRP A 100     154.512 172.757  23.715  1.00 29.62     0.030 A 
ATOM    973  CZ3 TRP A 100     155.509 170.675  24.436  1.00 44.72     0.001 A 
ATOM    974  CH2 TRP A 100     155.531 172.082  24.353  1.00 29.35     0.002 A 
ATOM    975  N   GLU A 101     153.626 169.698  19.770  1.00 28.60    -0.346 N 
ATOM    976  HN  GLU A 101     152.825 170.228  19.426  1.00  0.00     0.163 HD
ATOM    977  CA  GLU A 101     155.005 170.119  19.427  1.00 24.92     0.177 C 
ATOM    978  C   GLU A 101     155.289 171.575  19.700  1.00 38.64     0.241 C 
ATOM    979  O   GLU A 101     154.516 172.491  19.268  1.00 49.93    -0.271 OA
ATOM    980  CB  GLU A 101     155.228 169.820  17.942  1.00  2.00     0.045 C 
ATOM    981  CG  GLU A 101     156.715 169.831  17.571  1.00 12.47     0.116 C 
ATOM    982  CD  GLU A 101     156.865 169.864  16.057  1.00 22.30     0.172 C 
ATOM    983  OE1 GLU A 101     155.893 170.139  15.376  1.00 33.68    -0.648 OA
ATOM    984  OE2 GLU A 101     157.974 169.607  15.573  1.00 36.00    -0.648 OA
ATOM    985  N   SER A 102     156.389 171.827  20.437  1.00 41.44    -0.344 N 
ATOM    986  HN  SER A 102     157.005 171.066  20.724  1.00  0.00     0.163 HD
ATOM    987  CA  SER A 102     156.688 173.209  20.820  1.00 34.41     0.200 C 
ATOM    988  C   SER A 102     156.938 174.111  19.632  1.00 26.06     0.243 C 
ATOM    989  O   SER A 102     156.353 175.213  19.520  1.00 28.66    -0.271 OA
ATOM    990  CB  SER A 102     157.939 173.173  21.709  1.00 32.88     0.199 C 
ATOM    991  OG  SER A 102     157.846 174.223  22.680  1.00 40.51    -0.398 OA
ATOM    992  HG  SER A 102     158.620 174.201  23.230  1.00  0.00     0.209 HD
ATOM    993  N   ALA A 103     157.834 173.651  18.733  1.00  9.44    -0.346 N 
ATOM    994  HN  ALA A 103     158.165 172.688  18.795  1.00  0.00     0.163 HD
ATOM    995  CA  ALA A 103     158.339 174.536  17.657  1.00 12.77     0.172 C 
ATOM    996  C   ALA A 103     157.235 175.104  16.768  1.00 20.70     0.240 C 
ATOM    997  O   ALA A 103     157.400 176.124  16.101  1.00 46.23    -0.271 OA
ATOM    998  CB  ALA A 103     159.315 173.737  16.801  1.00 21.28     0.042 C 
ATOM    999  N   SER A 104     156.095 174.374  16.721  1.00 16.62    -0.344 N 
ATOM   1000  HN  SER A 104     156.005 173.526  17.281  1.00  0.00     0.163 HD
ATOM   1001  CA  SER A 104     154.976 174.816  15.849  1.00 11.73     0.200 C 
ATOM   1002  C   SER A 104     153.654 174.982  16.586  1.00 11.82     0.242 C 
ATOM   1003  O   SER A 104     152.669 175.547  16.042  1.00 26.45    -0.271 OA
ATOM   1004  CB  SER A 104     154.823 173.762  14.746  1.00 15.73     0.199 C 
ATOM   1005  OG  SER A 104     154.090 172.651  15.273  1.00 32.87    -0.398 OA
ATOM   1006  HG  SER A 104     153.995 171.998  14.590  1.00  0.00     0.209 HD
ATOM   1007  N   GLY A 105     153.598 174.458  17.828  1.00  2.00    -0.350 N 
ATOM   1008  HN  GLY A 105     154.402 173.962  18.213  1.00  0.00     0.163 HD
ATOM   1009  CA  GLY A 105     152.369 174.608  18.622  1.00  5.43     0.225 C 
ATOM   1010  C   GLY A 105     151.261 173.680  18.168  1.00 11.51     0.236 C 
ATOM   1011  O   GLY A 105     150.121 173.682  18.732  1.00 31.06    -0.272 OA
ATOM   1012  N   ILE A 106     151.567 172.887  17.114  1.00  9.84    -0.346 N 
ATOM   1013  HN  ILE A 106     152.514 172.884  16.734  1.00  0.00     0.163 HD
ATOM   1014  CA  ILE A 106     150.535 172.033  16.521  1.00  3.52     0.180 C 
ATOM   1015  C   ILE A 106     150.141 170.868  17.417  1.00  2.00     0.241 C 
ATOM   1016  O   ILE A 106     151.004 170.151  17.970  1.00 21.19    -0.271 OA
ATOM   1017  CB  ILE A 106     151.084 171.467  15.200  1.00  2.91     0.013 C 
ATOM   1018  CG1 ILE A 106     151.295 172.579  14.169  1.00  2.00     0.002 C 
ATOM   1019  CG2 ILE A 106     150.095 170.459  14.613  1.00  8.37     0.012 C 
ATOM   1020  CD1 ILE A 106     151.345 172.035  12.737  1.00 16.35     0.005 C 
ATOM   1021  N   VAL A 107     148.822 170.679  17.596  1.00  4.42    -0.346 N 
ATOM   1022  HN  VAL A 107     148.145 171.388  17.313  1.00  0.00     0.163 HD
ATOM   1023  CA  VAL A 107     148.391 169.432  18.206  1.00 11.28     0.180 C 
ATOM   1024  C   VAL A 107     147.552 168.571  17.287  1.00 19.26     0.241 C 
ATOM   1025  O   VAL A 107     146.721 169.072  16.483  1.00 33.71    -0.271 OA
ATOM   1026  CB  VAL A 107     147.597 169.727  19.503  1.00 19.95     0.009 C 
ATOM   1027  CG1 VAL A 107     148.085 171.013  20.155  1.00  8.81     0.012 C 
ATOM   1028  CG2 VAL A 107     146.101 169.826  19.212  1.00 21.14     0.012 C 
ATOM   1029  N   GLU A 108     147.799 167.251  17.370  1.00 20.90    -0.346 N 
ATOM   1030  HN  GLU A 108     148.615 166.918  17.883  1.00  0.00     0.163 HD
ATOM   1031  CA  GLU A 108     146.902 166.294  16.727  1.00  6.16     0.177 C 
ATOM   1032  C   GLU A 108     146.123 165.451  17.728  1.00  7.77     0.241 C 
ATOM   1033  O   GLU A 108     146.618 165.164  18.868  1.00  2.00    -0.271 OA
ATOM   1034  CB  GLU A 108     147.769 165.380  15.854  1.00  2.00     0.045 C 
ATOM   1035  CG  GLU A 108     148.532 166.146  14.771  1.00 15.25     0.116 C 
ATOM   1036  CD  GLU A 108     149.347 165.169  13.965  1.00 32.26     0.172 C 
ATOM   1037  OE1 GLU A 108     149.654 164.105  14.474  1.00 41.21    -0.648 OA
ATOM   1038  OE2 GLU A 108     149.674 165.491  12.822  1.00 34.66    -0.648 OA
ATOM   1039  N   PHE A 109     144.877 165.082  17.349  1.00 15.54    -0.346 N 
ATOM   1040  HN  PHE A 109     144.502 165.412  16.460  1.00  0.00     0.163 HD
ATOM   1041  CA  PHE A 109     144.054 164.206  18.211  1.00 10.31     0.180 C 
ATOM   1042  C   PHE A 109     143.424 163.051  17.434  1.00 12.43     0.241 C 
ATOM   1043  O   PHE A 109     142.482 163.250  16.603  1.00 17.66    -0.271 OA
ATOM   1044  CB  PHE A 109     142.945 165.100  18.830  1.00 14.58     0.073 C 
ATOM   1045  CG  PHE A 109     142.349 164.497  20.105  1.00 11.12    -0.056 A 
ATOM   1046  CD1 PHE A 109     141.324 163.567  20.020  1.00  9.32     0.007 A 
ATOM   1047  CD2 PHE A 109     142.766 164.963  21.355  1.00 10.45     0.007 A 
ATOM   1048  CE1 PHE A 109     140.698 163.114  21.174  1.00 22.57     0.001 A 
ATOM   1049  CE2 PHE A 109     142.132 164.502  22.509  1.00 20.08     0.001 A 
ATOM   1050  CZ  PHE A 109     141.099 163.576  22.421  1.00 12.63     0.000 A 
ATOM   1051  N   TRP A 110     143.968 161.830  17.636  1.00 12.84    -0.346 N 
ATOM   1052  HN  TRP A 110     144.749 161.714  18.281  1.00  0.00     0.163 HD
ATOM   1053  CA  TRP A 110     143.421 160.670  16.915  1.00  7.09     0.181 C 
ATOM   1054  C   TRP A 110     142.426 159.862  17.745  1.00 16.40     0.241 C 
ATOM   1055  O   TRP A 110     142.739 159.411  18.882  1.00 20.07    -0.271 OA
ATOM   1056  CB  TRP A 110     144.589 159.742  16.525  1.00 10.87     0.075 C 
ATOM   1057  CG  TRP A 110     145.541 160.442  15.590  1.00 17.45    -0.028 A 
ATOM   1058  CD1 TRP A 110     146.452 161.457  15.933  1.00 11.44     0.096 A 
ATOM   1059  CD2 TRP A 110     145.769 160.139  14.179  1.00  4.95    -0.002 A 
ATOM   1060  CE2 TRP A 110     146.821 160.988  13.743  1.00  4.32     0.042 A 
ATOM   1061  CE3 TRP A 110     145.198 159.247  13.279  1.00 20.70     0.014 A 
ATOM   1062  NE1 TRP A 110     147.240 161.829  14.887  1.00 15.70    -0.365 N 
ATOM   1063  HE1 TRP A 110     147.970 162.542  14.891  1.00  0.00     0.165 HD
ATOM   1064  CZ2 TRP A 110     147.267 160.916  12.435  1.00  9.29     0.030 A 
ATOM   1065  CZ3 TRP A 110     145.645 159.180  11.973  1.00 21.94     0.001 A 
ATOM   1066  CH2 TRP A 110     146.689 160.021  11.549  1.00 10.83     0.002 A 
ATOM   1067  N   VAL A 111     141.204 159.689  17.193  1.00 23.22    -0.346 N 
ATOM   1068  HN  VAL A 111     140.947 160.178  16.335  1.00  0.00     0.163 HD
ATOM   1069  CA  VAL A 111     140.268 158.798  17.841  1.00 20.97     0.180 C 
ATOM   1070  C   VAL A 111     140.012 157.520  17.036  1.00 21.61     0.241 C 
ATOM   1071  O   VAL A 111     139.665 157.559  15.826  1.00 13.94    -0.271 OA
ATOM   1072  CB  VAL A 111     138.957 159.563  18.074  1.00 11.52     0.009 C 
ATOM   1073  CG1 VAL A 111     137.871 158.622  18.574  1.00  2.00     0.012 C 
ATOM   1074  CG2 VAL A 111     139.169 160.648  19.126  1.00 19.39     0.012 C 
ATOM   1075  N   ASP A 112     140.239 156.372  17.703  1.00 18.01    -0.345 N 
ATOM   1076  HN  ASP A 112     140.470 156.399  18.696  1.00  0.00     0.163 HD
ATOM   1077  CA  ASP A 112     140.156 155.087  17.011  1.00 20.06     0.186 C 
ATOM   1078  C   ASP A 112     140.855 155.080  15.655  1.00 17.69     0.241 C 
ATOM   1079  O   ASP A 112     140.262 154.669  14.622  1.00 18.09    -0.271 OA
ATOM   1080  CB  ASP A 112     138.675 154.734  16.823  1.00 11.73     0.147 C 
ATOM   1081  CG  ASP A 112     138.042 154.426  18.172  1.00 29.33     0.175 C 
ATOM   1082  OD1 ASP A 112     138.768 154.012  19.080  1.00 34.24    -0.648 OA
ATOM   1083  OD2 ASP A 112     136.833 154.598  18.295  1.00 30.66    -0.648 OA
ATOM   1084  N   GLY A 113     142.109 155.588  15.637  1.00 12.54    -0.351 N 
ATOM   1085  HN  GLY A 113     142.485 156.055  16.462  1.00  0.00     0.163 HD
ATOM   1086  CA  GLY A 113     142.926 155.463  14.420  1.00 13.24     0.225 C 
ATOM   1087  C   GLY A 113     142.562 156.445  13.317  1.00 18.79     0.236 C 
ATOM   1088  O   GLY A 113     143.104 156.381  12.179  1.00 25.28    -0.272 OA
ATOM   1089  N   LYS A 114     141.617 157.346  13.623  1.00 28.02    -0.346 N 
ATOM   1090  HN  LYS A 114     141.134 157.299  14.520  1.00  0.00     0.163 HD
ATOM   1091  CA  LYS A 114     141.283 158.396  12.662  1.00 28.04     0.176 C 
ATOM   1092  C   LYS A 114     141.567 159.797  13.210  1.00 29.01     0.243 C 
ATOM   1093  O   LYS A 114     141.358 160.074  14.424  1.00 47.52    -0.271 OA
ATOM   1094  CB  LYS A 114     139.797 158.262  12.334  1.00 35.55     0.035 C 
ATOM   1095  CG  LYS A 114     139.457 156.946  11.623  1.00 30.79     0.004 C 
ATOM   1096  CD  LYS A 114     137.942 156.723  11.503  1.00 46.62     0.027 C 
ATOM   1097  CE  LYS A 114     137.578 155.718  10.403  1.00 41.44     0.229 C 
ATOM   1098  NZ  LYS A 114     136.124 155.609  10.303  1.00 46.83    -0.079 N 
ATOM   1099  HZ1 LYS A 114     135.882 154.941   9.571  1.00  0.00     0.274 HD
ATOM   1100  HZ2 LYS A 114     135.679 156.515  10.159  1.00  0.00     0.274 HD
ATOM   1101  HZ3 LYS A 114     135.693 155.374  11.197  1.00  0.00     0.274 HD
ATOM   1102  N   PRO A 115     142.079 160.695  12.319  1.00 14.71    -0.337 N 
ATOM   1103  CA  PRO A 115     142.583 161.999  12.802  1.00 17.50     0.179 C 
ATOM   1104  C   PRO A 115     141.552 163.118  12.697  1.00 13.28     0.241 C 
ATOM   1105  O   PRO A 115     140.833 163.272  11.714  1.00 24.89    -0.271 OA
ATOM   1106  CB  PRO A 115     143.784 162.354  11.945  1.00 20.92     0.037 C 
ATOM   1107  CG  PRO A 115     143.544 161.728  10.575  1.00  6.84     0.022 C 
ATOM   1108  CD  PRO A 115     142.547 160.511  10.945  1.00 15.85     0.127 C 
ATOM   1109  N   ARG A 116     141.451 163.908  13.798  1.00  5.80    -0.346 N 
ATOM   1110  HN  ARG A 116     141.809 163.585  14.697  1.00  0.00     0.163 HD
ATOM   1111  CA  ARG A 116     140.821 165.232  13.684  1.00  5.16     0.176 C 
ATOM   1112  C   ARG A 116     141.769 166.242  13.038  1.00 10.46     0.241 C 
ATOM   1113  O   ARG A 116     142.994 165.937  12.833  1.00 38.49    -0.271 OA
ATOM   1114  CB  ARG A 116     140.449 165.714  15.116  1.00 19.88     0.036 C 
ATOM   1115  CG  ARG A 116     139.163 165.047  15.682  1.00 22.50     0.023 C 
ATOM   1116  CD  ARG A 116     137.878 165.465  14.933  1.00 33.21     0.138 C 
ATOM   1117  NE  ARG A 116     137.176 166.548  15.642  1.00 43.99    -0.227 N 
ATOM   1118  HE  ARG A 116     137.284 167.521  15.355  1.00  0.00     0.177 HD
ATOM   1119  CZ  ARG A 116     136.383 166.212  16.687  1.00 43.28     0.665 C 
ATOM   1120  NH1 ARG A 116     136.268 164.951  17.063  1.00 45.52    -0.235 N 
ATOM   1121 1HH1 ARG A 116     136.790 164.224  16.573  1.00  0.00     0.174 HD
ATOM   1122 2HH1 ARG A 116     135.671 164.698  17.850  1.00  0.00     0.174 HD
ATOM   1123  NH2 ARG A 116     135.698 167.167  17.330  1.00 42.91    -0.235 N 
ATOM   1124 1HH2 ARG A 116     135.787 168.141  17.040  1.00  0.00     0.174 HD
ATOM   1125 2HH2 ARG A 116     135.101 166.914  18.117  1.00  0.00     0.174 HD
ATOM   1126  N   VAL A 117     141.237 167.430  12.662  1.00 29.80    -0.346 N 
ATOM   1127  HN  VAL A 117     140.243 167.618  12.790  1.00  0.00     0.163 HD
ATOM   1128  CA  VAL A 117     142.111 168.431  12.073  1.00 28.57     0.180 C 
ATOM   1129  C   VAL A 117     143.138 168.958  13.062  1.00 32.66     0.241 C 
ATOM   1130  O   VAL A 117     143.049 168.707  14.296  1.00 39.93    -0.271 OA
ATOM   1131  CB  VAL A 117     141.255 169.595  11.556  1.00  7.82     0.009 C 
ATOM   1132  CG1 VAL A 117     140.318 169.123  10.452  1.00 23.63     0.012 C 
ATOM   1133  CG2 VAL A 117     140.418 170.172  12.687  1.00 32.06     0.012 C 
ATOM   1134  N   ARG A 118     144.154 169.653  12.525  1.00 24.89    -0.346 N 
ATOM   1135  HN  ARG A 118     144.186 169.820  11.519  1.00  0.00     0.163 HD
ATOM   1136  CA  ARG A 118     145.213 170.169  13.390  1.00 16.50     0.176 C 
ATOM   1137  C   ARG A 118     144.911 171.538  13.943  1.00  2.00     0.241 C 
ATOM   1138  O   ARG A 118     144.393 172.436  13.213  1.00 26.93    -0.271 OA
ATOM   1139  CB  ARG A 118     146.514 170.225  12.552  1.00 37.32     0.036 C 
ATOM   1140  CG  ARG A 118     146.983 168.831  12.086  1.00 40.37     0.023 C 
ATOM   1141  CD  ARG A 118     148.509 168.765  11.862  1.00 19.16     0.138 C 
ATOM   1142  NE  ARG A 118     148.870 167.494  11.222  1.00 32.54    -0.227 N 
ATOM   1143  HE  ARG A 118     148.909 166.625  11.755  1.00  0.00     0.177 HD
ATOM   1144  CZ  ARG A 118     149.148 167.518   9.900  1.00 16.42     0.665 C 
ATOM   1145  NH1 ARG A 118     149.082 168.651   9.218  1.00 42.62    -0.235 N 
ATOM   1146 1HH1 ARG A 118     148.839 169.520   9.694  1.00  0.00     0.174 HD
ATOM   1147 2HH1 ARG A 118     149.292 168.669   8.220  1.00  0.00     0.174 HD
ATOM   1148  NH2 ARG A 118     149.465 166.383   9.278  1.00  2.38    -0.235 N 
ATOM   1149 1HH2 ARG A 118     149.516 165.510   9.803  1.00  0.00     0.174 HD
ATOM   1150 2HH2 ARG A 118     149.675 166.401   8.280  1.00  0.00     0.174 HD
ATOM   1151  N   LYS A 119     145.197 171.723  15.239  1.00 23.71    -0.346 N 
ATOM   1152  HN  LYS A 119     145.535 170.946  15.806  1.00  0.00     0.163 HD
ATOM   1153  CA  LYS A 119     145.022 173.040  15.831  1.00 11.03     0.176 C 
ATOM   1154  C   LYS A 119     146.291 173.552  16.515  1.00 16.28     0.241 C 
ATOM   1155  O   LYS A 119     147.344 172.851  16.535  1.00 21.07    -0.271 OA
ATOM   1156  CB  LYS A 119     143.873 172.933  16.845  1.00  6.19     0.035 C 
ATOM   1157  CG  LYS A 119     142.733 172.002  16.372  1.00 20.78     0.004 C 
ATOM   1158  CD  LYS A 119     141.360 172.390  16.954  1.00 22.29     0.027 C 
ATOM   1159  CE  LYS A 119     140.165 171.813  16.165  1.00 32.85     0.229 C 
ATOM   1160  NZ  LYS A 119     138.916 172.056  16.918  1.00 42.17    -0.079 N 
ATOM   1161  HZ1 LYS A 119     138.126 171.675  16.397  1.00  0.00     0.274 HD
ATOM   1162  HZ2 LYS A 119     138.788 173.042  17.146  1.00  0.00     0.274 HD
ATOM   1163  HZ3 LYS A 119     138.962 171.692  17.870  1.00  0.00     0.274 HD
ATOM   1164  N   SER A 120     146.245 174.802  17.032  1.00 32.11    -0.344 N 
ATOM   1165  HN  SER A 120     145.384 175.348  16.993  1.00  0.00     0.163 HD
ATOM   1166  CA  SER A 120     147.469 175.367  17.658  1.00 25.74     0.200 C 
ATOM   1167  C   SER A 120     147.345 175.564  19.158  1.00 25.53     0.243 C 
ATOM   1168  O   SER A 120     146.247 175.897  19.684  1.00 39.23    -0.271 OA
ATOM   1169  CB  SER A 120     147.756 176.714  16.975  1.00 25.81     0.199 C 
ATOM   1170  OG  SER A 120     149.023 176.631  16.306  1.00 29.58    -0.398 OA
ATOM   1171  HG  SER A 120     149.200 177.463  15.884  1.00  0.00     0.209 HD
ATOM   1172  N   LEU A 121     148.483 175.320  19.884  1.00  2.00    -0.346 N 
ATOM   1173  HN  LEU A 121     149.330 175.005  19.411  1.00  0.00     0.163 HD
ATOM   1174  CA  LEU A 121     148.484 175.512  21.350  1.00  2.00     0.177 C 
ATOM   1175  C   LEU A 121     149.896 175.689  21.975  1.00  9.05     0.241 C 
ATOM   1176  O   LEU A 121     150.876 174.982  21.611  1.00 37.19    -0.271 OA
ATOM   1177  CB  LEU A 121     147.772 174.296  21.986  1.00  4.09     0.038 C 
ATOM   1178  CG  LEU A 121     146.912 174.695  23.173  1.00 19.36    -0.020 C 
ATOM   1179  CD1 LEU A 121     146.404 173.503  23.982  1.00 16.38     0.009 C 
ATOM   1180  CD2 LEU A 121     147.701 175.545  24.155  1.00 28.04     0.009 C 
ATOM   1181  N   LYS A 122     150.001 176.690  22.911  1.00 17.10    -0.346 N 
ATOM   1182  HN  LYS A 122     149.180 177.258  23.121  1.00  0.00     0.163 HD
ATOM   1183  CA  LYS A 122     151.286 176.973  23.633  1.00  8.83     0.176 C 
ATOM   1184  C   LYS A 122     152.546 176.715  22.836  1.00 12.91     0.241 C 
ATOM   1185  O   LYS A 122     153.443 175.938  23.256  1.00 33.72    -0.271 OA
ATOM   1186  CB  LYS A 122     151.318 176.123  24.906  1.00  4.11     0.035 C 
ATOM   1187  CG  LYS A 122     150.439 176.709  26.025  1.00 26.39     0.004 C 
ATOM   1188  CD  LYS A 122     151.141 177.812  26.831  1.00 40.39     0.027 C 
ATOM   1189  CE  LYS A 122     150.284 178.310  27.998  1.00 43.63     0.229 C 
ATOM   1190  NZ  LYS A 122     151.134 178.948  28.993  1.00 38.64    -0.079 N 
ATOM   1191  HZ1 LYS A 122     150.563 179.280  29.770  1.00  0.00     0.274 HD
ATOM   1192  HZ2 LYS A 122     151.705 179.691  28.591  1.00  0.00     0.274 HD
ATOM   1193  HZ3 LYS A 122     151.888 178.335  29.304  1.00  0.00     0.274 HD
ATOM   1194  N   LYS A 123     152.620 177.353  21.661  1.00  7.26    -0.346 N 
ATOM   1195  HN  LYS A 123     151.809 177.861  21.308  1.00  0.00     0.163 HD
ATOM   1196  CA  LYS A 123     153.850 177.326  20.886  1.00 13.29     0.176 C 
ATOM   1197  C   LYS A 123     155.039 177.892  21.669  1.00 12.61     0.240 C 
ATOM   1198  O   LYS A 123     154.957 179.015  22.258  1.00 37.86    -0.271 OA
ATOM   1199  CB  LYS A 123     153.589 178.180  19.631  1.00 12.48     0.035 C 
ATOM   1200  CG  LYS A 123     154.828 178.337  18.748  1.00 17.78     0.004 C 
ATOM   1201  CD  LYS A 123     154.636 179.377  17.613  1.00 25.78     0.027 C 
ATOM   1202  CE  LYS A 123     155.599 179.124  16.432  1.00 37.05     0.229 C 
ATOM   1203  NZ  LYS A 123     155.114 179.786  15.230  1.00 40.37    -0.079 N 
ATOM   1204  HZ1 LYS A 123     155.750 179.619  14.450  1.00  0.00     0.274 HD
ATOM   1205  HZ2 LYS A 123     154.954 180.782  15.383  1.00  0.00     0.274 HD
ATOM   1206  HZ3 LYS A 123     154.158 179.512  15.005  1.00  0.00     0.274 HD
ATOM   1207  N   GLY A 124     156.139 177.105  21.741  1.00 21.98    -0.351 N 
ATOM   1208  HN  GLY A 124     156.128 176.167  21.342  1.00  0.00     0.163 HD
ATOM   1209  CA  GLY A 124     157.352 177.618  22.402  1.00 11.73     0.225 C 
ATOM   1210  C   GLY A 124     157.416 177.283  23.878  1.00 21.26     0.236 C 
ATOM   1211  O   GLY A 124     158.399 177.635  24.600  1.00 43.00    -0.272 OA
ATOM   1212  N   TYR A 125     156.345 176.649  24.367  1.00  3.76    -0.346 N 
ATOM   1213  HN  TYR A 125     155.535 176.481  23.770  1.00  0.00     0.163 HD
ATOM   1214  CA  TYR A 125     156.335 176.196  25.761  1.00  2.00     0.180 C 
ATOM   1215  C   TYR A 125     157.351 175.106  26.012  1.00 21.49     0.241 C 
ATOM   1216  O   TYR A 125     158.050 174.633  25.068  1.00 32.83    -0.271 OA
ATOM   1217  CB  TYR A 125     154.922 175.669  26.053  1.00  9.29     0.073 C 
ATOM   1218  CG  TYR A 125     154.666 175.570  27.555  1.00 17.41    -0.056 A 
ATOM   1219  CD1 TYR A 125     154.738 176.706  28.364  1.00 11.44     0.010 A 
ATOM   1220  CD2 TYR A 125     154.297 174.345  28.126  1.00 19.54     0.010 A 
ATOM   1221  CE1 TYR A 125     154.435 176.620  29.722  1.00 19.59     0.037 A 
ATOM   1222  CE2 TYR A 125     153.995 174.259  29.482  1.00 19.74     0.037 A 
ATOM   1223  CZ  TYR A 125     154.054 175.393  30.275  1.00 22.06     0.065 A 
ATOM   1224  OH  TYR A 125     153.717 175.329  31.618  1.00 33.41    -0.361 OA
ATOM   1225  HH  TYR A 125     153.757 176.107  32.162  1.00  0.00     0.217 HD
ATOM   1226  N   THR A 126     157.475 174.732  27.288  1.00 28.42    -0.344 N 
ATOM   1227  HN  THR A 126     156.941 175.213  28.012  1.00  0.00     0.163 HD
ATOM   1228  CA  THR A 126     158.363 173.647  27.649  1.00 17.83     0.205 C 
ATOM   1229  C   THR A 126     157.872 172.916  28.865  1.00 21.29     0.243 C 
ATOM   1230  O   THR A 126     157.810 173.480  29.982  1.00 23.44    -0.271 OA
ATOM   1231  CB  THR A 126     159.723 174.250  27.931  1.00 14.22     0.146 C 
ATOM   1232  CG2 THR A 126     160.347 173.631  29.189  1.00 23.45     0.042 C 
ATOM   1233  OG1 THR A 126     160.603 174.026  26.818  1.00 30.86    -0.393 OA
ATOM   1234  HG1 THR A 126     161.456 174.404  26.995  1.00  0.00     0.210 HD
ATOM   1235  N   VAL A 127     157.461 171.655  28.664  1.00 23.09    -0.346 N 
ATOM   1236  HN  VAL A 127     157.588 171.204  27.758  1.00  0.00     0.163 HD
ATOM   1237  CA  VAL A 127     156.833 170.947  29.760  1.00 20.46     0.180 C 
ATOM   1238  C   VAL A 127     157.813 170.488  30.833  1.00 24.48     0.241 C 
ATOM   1239  O   VAL A 127     158.955 170.030  30.537  1.00 31.66    -0.271 OA
ATOM   1240  CB  VAL A 127     156.081 169.746  29.187  1.00  6.15     0.009 C 
ATOM   1241  CG1 VAL A 127     155.108 169.191  30.220  1.00  3.96     0.012 C 
ATOM   1242  CG2 VAL A 127     155.289 170.172  27.950  1.00  4.84     0.012 C 
ATOM   1243  N   GLY A 128     157.375 170.648  32.112  1.00 15.30    -0.351 N 
ATOM   1244  HN  GLY A 128     156.426 170.980  32.283  1.00  0.00     0.163 HD
ATOM   1245  CA  GLY A 128     158.252 170.348  33.245  1.00 16.15     0.225 C 
ATOM   1246  C   GLY A 128     158.446 168.871  33.469  1.00 29.26     0.236 C 
ATOM   1247  O   GLY A 128     157.513 168.045  33.283  1.00 46.74    -0.272 OA
ATOM   1248  N   ALA A 129     159.676 168.515  33.854  1.00 38.29    -0.347 N 
ATOM   1249  HN  ALA A 129     160.359 169.226  34.115  1.00  0.00     0.163 HD
ATOM   1250  CA  ALA A 129     160.036 167.095  33.898  1.00 29.00     0.172 C 
ATOM   1251  C   ALA A 129     159.681 166.433  35.218  1.00 31.69     0.240 C 
ATOM   1252  O   ALA A 129     159.480 165.217  35.303  1.00 32.99    -0.271 OA
ATOM   1253  CB  ALA A 129     161.539 166.981  33.653  1.00 21.78     0.042 C 
ATOM   1254  N   GLU A 130     159.658 167.238  36.299  1.00 13.73    -0.346 N 
ATOM   1255  HN  GLU A 130     159.895 168.228  36.231  1.00  0.00     0.163 HD
ATOM   1256  CA  GLU A 130     159.280 166.631  37.569  1.00 22.21     0.177 C 
ATOM   1257  C   GLU A 130     157.803 166.649  37.835  1.00 22.09     0.241 C 
ATOM   1258  O   GLU A 130     157.264 167.504  38.615  1.00 32.76    -0.271 OA
ATOM   1259  CB  GLU A 130     160.089 167.318  38.712  1.00 47.20     0.045 C 
ATOM   1260  CG  GLU A 130     159.708 168.773  39.002  1.00 43.55     0.116 C 
ATOM   1261  CD  GLU A 130     160.293 169.143  40.361  1.00 45.40     0.172 C 
ATOM   1262  OE1 GLU A 130     160.345 168.275  41.226  1.00 41.93    -0.648 OA
ATOM   1263  OE2 GLU A 130     160.704 170.292  40.540  1.00 46.81    -0.648 OA
ATOM   1264  N   ALA A 131     157.116 165.712  37.159  1.00 44.82    -0.346 N 
ATOM   1265  HN  ALA A 131     157.622 165.012  36.617  1.00  0.00     0.163 HD
ATOM   1266  CA  ALA A 131     155.660 165.681  37.189  1.00 48.02     0.172 C 
ATOM   1267  C   ALA A 131     155.124 164.669  38.157  1.00 42.35     0.240 C 
ATOM   1268  O   ALA A 131     155.842 163.855  38.749  1.00 41.84    -0.271 OA
ATOM   1269  CB  ALA A 131     155.177 165.320  35.804  1.00 33.92     0.042 C 
ATOM   1270  N   SER A 132     153.799 164.742  38.342  1.00 10.75    -0.344 N 
ATOM   1271  HN  SER A 132     153.288 165.557  38.003  1.00  0.00     0.163 HD
ATOM   1272  CA  SER A 132     153.077 163.673  39.021  1.00 15.37     0.200 C 
ATOM   1273  C   SER A 132     151.916 163.194  38.182  1.00 25.08     0.243 C 
ATOM   1274  O   SER A 132     151.000 163.984  37.805  1.00 39.62    -0.271 OA
ATOM   1275  CB  SER A 132     152.575 164.249  40.346  1.00 20.59     0.199 C 
ATOM   1276  OG  SER A 132     151.668 163.320  40.946  1.00 26.31    -0.398 OA
ATOM   1277  HG  SER A 132     151.356 163.678  41.769  1.00  0.00     0.209 HD
ATOM   1278  N   ILE A 133     151.956 161.895  37.818  1.00 37.66    -0.346 N 
ATOM   1279  HN  ILE A 133     152.643 161.261  38.227  1.00  0.00     0.163 HD
ATOM   1280  CA  ILE A 133     150.998 161.415  36.829  1.00 23.40     0.180 C 
ATOM   1281  C   ILE A 133     149.915 160.532  37.434  1.00 21.34     0.241 C 
ATOM   1282  O   ILE A 133     150.197 159.508  38.085  1.00 33.80    -0.271 OA
ATOM   1283  CB  ILE A 133     151.772 160.615  35.779  1.00 13.88     0.013 C 
ATOM   1284  CG1 ILE A 133     152.989 161.409  35.289  1.00 11.31     0.002 C 
ATOM   1285  CG2 ILE A 133     150.878 160.345  34.577  1.00  2.00     0.012 C 
ATOM   1286  CD1 ILE A 133     153.540 160.862  33.968  1.00  7.65     0.005 C 
ATOM   1287  N   ILE A 134     148.641 160.945  37.250  1.00 22.77    -0.346 N 
ATOM   1288  HN  ILE A 134     148.410 161.738  36.651  1.00  0.00     0.163 HD
ATOM   1289  CA  ILE A 134     147.610 160.181  37.966  1.00 18.18     0.180 C 
ATOM   1290  C   ILE A 134     146.468 159.697  37.063  1.00 23.78     0.241 C 
ATOM   1291  O   ILE A 134     145.984 160.425  36.167  1.00 29.25    -0.271 OA
ATOM   1292  CB  ILE A 134     147.037 161.078  39.066  1.00  9.22     0.013 C 
ATOM   1293  CG1 ILE A 134     147.969 161.087  40.285  1.00 12.65     0.002 C 
ATOM   1294  CG2 ILE A 134     145.673 160.562  39.518  1.00 14.92     0.012 C 
ATOM   1295  CD1 ILE A 134     147.305 161.690  41.524  1.00 28.83     0.005 C 
ATOM   1296  N   LEU A 135     146.065 158.425  37.288  1.00 19.03    -0.346 N 
ATOM   1297  HN  LEU A 135     146.585 157.840  37.942  1.00  0.00     0.163 HD
ATOM   1298  CA  LEU A 135     144.889 157.877  36.602  1.00 22.93     0.177 C 
ATOM   1299  C   LEU A 135     143.723 157.679  37.549  1.00 29.86     0.240 C 
ATOM   1300  O   LEU A 135     143.881 157.109  38.659  1.00 40.49    -0.271 OA
ATOM   1301  CB  LEU A 135     145.272 156.516  36.023  1.00 28.59     0.038 C 
ATOM   1302  CG  LEU A 135     145.688 156.578  34.568  1.00 32.78    -0.020 C 
ATOM   1303  CD1 LEU A 135     146.620 157.753  34.273  1.00 20.18     0.009 C 
ATOM   1304  CD2 LEU A 135     146.437 155.317  34.137  1.00 27.54     0.009 C 
ATOM   1305  N   GLY A 136     142.536 158.176  37.158  1.00 45.23    -0.351 N 
ATOM   1306  HN  GLY A 136     142.459 158.724  36.301  1.00  0.00     0.163 HD
ATOM   1307  CA  GLY A 136     141.350 157.914  37.989  1.00 57.88     0.225 C 
ATOM   1308  C   GLY A 136     141.016 159.041  38.949  1.00 69.72     0.236 C 
ATOM   1309  O   GLY A 136     140.069 158.948  39.781  1.00 89.70    -0.272 OA
ATOM   1310  N   GLN A 137     141.812 160.104  38.876  1.00 41.37    -0.346 N 
ATOM   1311  HN  GLN A 137     142.659 160.077  38.308  1.00  0.00     0.163 HD
ATOM   1312  CA  GLN A 137     141.460 161.307  39.617  1.00 33.10     0.177 C 
ATOM   1313  C   GLN A 137     142.024 162.542  38.971  1.00  2.00     0.241 C 
ATOM   1314  O   GLN A 137     143.020 162.490  38.216  1.00 28.52    -0.271 OA
ATOM   1315  CB  GLN A 137     142.020 161.165  41.031  1.00 44.24     0.044 C 
ATOM   1316  CG  GLN A 137     141.232 160.156  41.862  1.00 42.46     0.105 C 
ATOM   1317  CD  GLN A 137     139.818 160.640  42.016  1.00 45.31     0.215 C 
ATOM   1318  NE2 GLN A 137     139.700 161.989  42.013  1.00 47.65    -0.370 N 
ATOM   1319 1HE2 GLN A 137     140.495 162.619  41.907  1.00  0.00     0.159 HD
ATOM   1320 2HE2 GLN A 137     138.740 162.318  42.118  1.00  0.00     0.159 HD
ATOM   1321  OE1 GLN A 137     138.878 159.896  42.141  1.00 49.42    -0.274 OA
ATOM   1322  N   GLU A 138     141.367 163.688  39.219  1.00 34.02    -0.346 N 
ATOM   1323  HN  GLU A 138     140.499 163.690  39.756  1.00  0.00     0.163 HD
ATOM   1324  CA  GLU A 138     141.930 164.929  38.699  1.00 25.59     0.177 C 
ATOM   1325  C   GLU A 138     142.709 165.703  39.724  1.00 23.65     0.241 C 
ATOM   1326  O   GLU A 138     142.235 165.924  40.888  1.00 32.51    -0.271 OA
ATOM   1327  CB  GLU A 138     140.782 165.798  38.160  1.00 32.01     0.045 C 
ATOM   1328  CG  GLU A 138     141.237 166.692  36.982  1.00 45.95     0.116 C 
ATOM   1329  CD  GLU A 138     141.982 167.918  37.506  1.00 62.04     0.289 C 
ATOM   1330  OE1 GLU A 138     141.557 168.483  38.504  1.00 56.44    -0.150 OA
ATOM   1331  OE2 GLU A 138     142.985 168.302  36.896  1.00 55.02    -0.263 OA
ATOM   1332  N   GLN A 139     143.935 166.077  39.333  1.00 19.70    -0.346 N 
ATOM   1333  HN  GLN A 139     144.257 165.871  38.388  1.00  0.00     0.163 HD
ATOM   1334  CA  GLN A 139     144.802 166.778  40.264  1.00 29.18     0.177 C 
ATOM   1335  C   GLN A 139     144.543 168.263  40.289  1.00 34.14     0.241 C 
ATOM   1336  O   GLN A 139     144.468 168.925  39.226  1.00 46.62    -0.271 OA
ATOM   1337  CB  GLN A 139     146.244 166.517  39.837  1.00 42.07     0.044 C 
ATOM   1338  CG  GLN A 139     146.750 165.147  40.304  1.00 50.01     0.105 C 
ATOM   1339  CD  GLN A 139     148.067 164.835  39.627  1.00 51.98     0.215 C 
ATOM   1340  NE2 GLN A 139     149.069 164.569  40.492  1.00 46.27    -0.370 N 
ATOM   1341 1HE2 GLN A 139     148.950 164.573  41.505  1.00  0.00     0.159 HD
ATOM   1342 2HE2 GLN A 139     149.957 164.359  40.036  1.00  0.00     0.159 HD
ATOM   1343  OE1 GLN A 139     148.209 164.830  38.418  1.00 45.29    -0.274 OA
ATOM   1344  N   ASP A 140     144.392 168.815  41.513  1.00 40.72    -0.346 N 
ATOM   1345  HN  ASP A 140     144.238 168.221  42.328  1.00  0.00     0.163 HD
ATOM   1346  CA  ASP A 140     144.450 170.269  41.665  1.00 43.19     0.186 C 
ATOM   1347  C   ASP A 140     145.692 170.714  42.425  1.00 42.87     0.241 C 
ATOM   1348  O   ASP A 140     145.952 171.928  42.611  1.00 40.93    -0.271 OA
ATOM   1349  CB  ASP A 140     143.189 170.718  42.404  1.00 38.02     0.148 C 
ATOM   1350  CG  ASP A 140     142.008 170.566  41.468  1.00 36.22     0.292 C 
ATOM   1351  OD1 ASP A 140     142.190 170.786  40.276  1.00 23.84    -0.263 OA
ATOM   1352  OD2 ASP A 140     140.925 170.223  41.935  1.00 38.56    -0.150 OA
ATOM   1353  N   SER A 141     146.435 169.699  42.924  1.00 39.49    -0.344 N 
ATOM   1354  HN  SER A 141     146.045 168.757  42.952  1.00  0.00     0.163 HD
ATOM   1355  CA  SER A 141     147.800 169.936  43.427  1.00 43.56     0.200 C 
ATOM   1356  C   SER A 141     148.685 168.721  43.244  1.00 46.90     0.243 C 
ATOM   1357  O   SER A 141     148.208 167.601  42.924  1.00 67.98    -0.271 OA
ATOM   1358  CB  SER A 141     147.695 170.292  44.921  1.00 49.80     0.199 C 
ATOM   1359  OG  SER A 141     147.524 169.089  45.681  1.00 45.56    -0.398 OA
ATOM   1360  HG  SER A 141     147.459 169.309  46.603  1.00  0.00     0.209 HD
ATOM   1361  N   PHE A 142     150.002 168.930  43.395  1.00 34.08    -0.346 N 
ATOM   1362  HN  PHE A 142     150.352 169.852  43.655  1.00  0.00     0.163 HD
ATOM   1363  CA  PHE A 142     150.930 167.816  43.181  1.00 29.11     0.180 C 
ATOM   1364  C   PHE A 142     150.490 166.536  43.868  1.00 29.40     0.241 C 
ATOM   1365  O   PHE A 142     150.572 166.404  45.133  1.00 50.74    -0.271 OA
ATOM   1366  CB  PHE A 142     152.301 168.250  43.718  1.00 43.42     0.073 C 
ATOM   1367  CG  PHE A 142     153.413 167.537  42.968  1.00 40.71    -0.056 A 
ATOM   1368  CD1 PHE A 142     153.709 167.873  41.647  1.00 42.04     0.007 A 
ATOM   1369  CD2 PHE A 142     154.145 166.559  43.618  1.00 44.08     0.007 A 
ATOM   1370  CE1 PHE A 142     154.746 167.217  40.983  1.00 44.40     0.001 A 
ATOM   1371  CE2 PHE A 142     155.180 165.910  42.947  1.00 39.68     0.001 A 
ATOM   1372  CZ  PHE A 142     155.479 166.231  41.629  1.00 42.39     0.000 A 
ATOM   1373  N   GLY A 143     149.958 165.598  43.053  1.00 36.81    -0.351 N 
ATOM   1374  HN  GLY A 143     149.849 165.792  42.058  1.00  0.00     0.163 HD
ATOM   1375  CA  GLY A 143     149.540 164.309  43.592  1.00 40.67     0.225 C 
ATOM   1376  C   GLY A 143     148.409 164.408  44.594  1.00 45.55     0.235 C 
ATOM   1377  O   GLY A 143     148.254 163.525  45.486  1.00 68.44    -0.272 OA
ATOM   1378  N   GLY A 144     147.590 165.494  44.487  1.00 45.89    -0.351 N 
ATOM   1379  HN  GLY A 144     147.692 166.151  43.713  1.00  0.00     0.163 HD
ATOM   1380  CA  GLY A 144     146.557 165.694  45.515  1.00 47.11     0.225 C 
ATOM   1381  C   GLY A 144     145.406 166.613  45.131  1.00 50.08     0.236 C 
ATOM   1382  O   GLY A 144     145.337 167.176  43.993  1.00 42.47    -0.272 OA
ATOM   1383  N   ASN A 145     144.457 166.740  46.093  1.00 61.61    -0.346 N 
ATOM   1384  HN  ASN A 145     144.571 166.242  46.976  1.00  0.00     0.163 HD
ATOM   1385  CA  ASN A 145     143.274 167.576  45.889  1.00 63.35     0.185 C 
ATOM   1386  C   ASN A 145     142.386 167.072  44.795  1.00 55.28     0.241 C 
ATOM   1387  O   ASN A 145     142.248 167.685  43.709  1.00 54.11    -0.271 OA
ATOM   1388  CB  ASN A 145     143.749 169.003  45.595  1.00 45.51     0.137 C 
ATOM   1389  CG  ASN A 145     144.210 169.635  46.896  1.00 40.16     0.217 C 
ATOM   1390  ND2 ASN A 145     143.216 170.110  47.673  1.00 45.50    -0.370 N 
ATOM   1391 1HD2 ASN A 145     142.232 170.057  47.409  1.00  0.00     0.159 HD
ATOM   1392 2HD2 ASN A 145     143.526 170.535  48.547  1.00  0.00     0.159 HD
ATOM   1393  OD1 ASN A 145     145.391 169.699  47.213  1.00 40.06    -0.274 OA
ATOM   1394  N   PHE A 146     141.785 165.903  45.067  1.00 42.07    -0.346 N 
ATOM   1395  HN  PHE A 146     141.973 165.433  45.953  1.00  0.00     0.163 HD
ATOM   1396  CA  PHE A 146     140.866 165.298  44.109  1.00 41.97     0.180 C 
ATOM   1397  C   PHE A 146     139.431 165.736  44.294  1.00 41.06     0.241 C 
ATOM   1398  O   PHE A 146     138.934 165.878  45.463  1.00 53.99    -0.271 OA
ATOM   1399  CB  PHE A 146     140.937 163.775  44.286  1.00 50.38     0.073 C 
ATOM   1400  CG  PHE A 146     142.358 163.297  44.176  1.00 37.64    -0.056 A 
ATOM   1401  CD1 PHE A 146     143.228 163.900  43.286  1.00 42.66     0.007 A 
ATOM   1402  CD2 PHE A 146     142.775 162.223  44.947  1.00 35.14     0.007 A 
ATOM   1403  CE1 PHE A 146     144.523 163.423  43.164  1.00 40.76     0.001 A 
ATOM   1404  CE2 PHE A 146     144.073 161.750  44.822  1.00 38.71     0.001 A 
ATOM   1405  CZ  PHE A 146     144.952 162.348  43.931  1.00 28.78     0.000 A 
ATOM   1406  N   GLU A 147     138.883 165.944  43.133  1.00 34.37    -0.346 N 
ATOM   1407  HN  GLU A 147     139.437 166.006  42.279  1.00  0.00     0.163 HD
ATOM   1408  CA  GLU A 147     137.444 166.083  43.122  1.00 42.21     0.177 C 
ATOM   1409  C   GLU A 147     136.749 164.762  42.758  1.00 35.25     0.240 C 
ATOM   1410  O   GLU A 147     136.829 164.304  41.569  1.00 50.41    -0.271 OA
ATOM   1411  CB  GLU A 147     137.073 167.252  42.099  1.00 54.44     0.045 C 
ATOM   1412  CG  GLU A 147     137.595 168.683  42.565  1.00 57.55     0.116 C 
ATOM   1413  CD  GLU A 147     136.865 169.862  41.823  1.00 52.31     0.172 C 
ATOM   1414  OE1 GLU A 147     135.639 169.923  41.895  1.00 56.00    -0.648 OA
ATOM   1415  OE2 GLU A 147     137.537 170.676  41.209  1.00 59.02    -0.648 OA
ATOM   1416  N   GLY A 148     135.642 164.350  43.513  1.00 49.85    -0.351 N 
ATOM   1417  HN  GLY A 148     135.292 164.926  44.279  1.00  0.00     0.163 HD
ATOM   1418  CA  GLY A 148     135.001 163.082  43.182  1.00 48.02     0.225 C 
ATOM   1419  C   GLY A 148     134.218 163.125  41.893  1.00 47.04     0.236 C 
ATOM   1420  O   GLY A 148     134.094 162.098  41.175  1.00 48.31    -0.272 OA
ATOM   1421  N   SER A 149     133.645 164.313  41.592  1.00 47.35    -0.344 N 
ATOM   1422  HN  SER A 149     133.794 165.123  42.194  1.00  0.00     0.163 HD
ATOM   1423  CA  SER A 149     132.805 164.427  40.390  1.00 46.95     0.200 C 
ATOM   1424  C   SER A 149     133.605 164.569  39.112  1.00 46.10     0.243 C 
ATOM   1425  O   SER A 149     133.038 164.707  37.993  1.00 56.03    -0.271 OA
ATOM   1426  CB  SER A 149     131.885 165.645  40.570  1.00 59.14     0.199 C 
ATOM   1427  OG  SER A 149     132.431 166.505  41.576  1.00 45.76    -0.398 OA
ATOM   1428  HG  SER A 149     131.862 167.258  41.687  1.00  0.00     0.209 HD
ATOM   1429  N   GLN A 150     134.945 164.594  39.255  1.00 40.74    -0.346 N 
ATOM   1430  HN  GLN A 150     135.365 164.682  40.180  1.00  0.00     0.163 HD
ATOM   1431  CA  GLN A 150     135.786 164.493  38.068  1.00 40.94     0.177 C 
ATOM   1432  C   GLN A 150     136.330 163.087  37.916  1.00 45.66     0.241 C 
ATOM   1433  O   GLN A 150     137.096 162.753  36.963  1.00 25.77    -0.271 OA
ATOM   1434  CB  GLN A 150     136.930 165.524  38.212  1.00 31.17     0.043 C 
ATOM   1435  CG  GLN A 150     136.528 166.917  37.673  1.00 25.61     0.089 C 
ATOM   1436  CD  GLN A 150     137.469 167.991  38.186  1.00 36.23     0.149 C 
ATOM   1437  NE2 GLN A 150     137.880 168.856  37.230  1.00 31.70    -0.381 N 
ATOM   1438 1HE2 GLN A 150     138.513 169.578  37.575  1.00  0.00     0.158 HD
ATOM   1439 2HE2 GLN A 150     137.585 168.792  36.256  1.00  0.00     0.158 HD
ATOM   1440  OE1 GLN A 150     137.822 168.068  39.350  1.00 45.75    -0.178 OA
ATOM   1441  N   SER A 151     135.929 162.234  38.892  1.00 30.20    -0.344 N 
ATOM   1442  HN  SER A 151     135.381 162.600  39.670  1.00  0.00     0.163 HD
ATOM   1443  CA  SER A 151     136.258 160.791  38.868  1.00 22.89     0.200 C 
ATOM   1444  C   SER A 151     136.001 160.121  37.528  1.00 21.52     0.243 C 
ATOM   1445  O   SER A 151     135.083 160.514  36.753  1.00 41.29    -0.271 OA
ATOM   1446  CB  SER A 151     135.390 160.118  39.943  1.00 16.88     0.199 C 
ATOM   1447  OG  SER A 151     136.227 159.479  40.913  1.00 46.20    -0.398 OA
ATOM   1448  HG  SER A 151     135.690 159.063  41.577  1.00  0.00     0.209 HD
ATOM   1449  N   LEU A 152     136.844 159.101  37.228  1.00 27.54    -0.346 N 
ATOM   1450  HN  LEU A 152     137.707 158.989  37.759  1.00  0.00     0.163 HD
ATOM   1451  CA  LEU A 152     136.529 158.156  36.147  1.00 31.41     0.177 C 
ATOM   1452  C   LEU A 152     136.037 156.818  36.700  1.00 25.54     0.241 C 
ATOM   1453  O   LEU A 152     136.653 156.229  37.631  1.00 34.59    -0.271 OA
ATOM   1454  CB  LEU A 152     137.814 157.926  35.322  1.00 41.75     0.038 C 
ATOM   1455  CG  LEU A 152     137.805 156.610  34.523  1.00 27.41    -0.020 C 
ATOM   1456  CD1 LEU A 152     136.592 156.479  33.600  1.00 32.74     0.009 C 
ATOM   1457  CD2 LEU A 152     139.029 156.477  33.615  1.00 46.22     0.009 C 
ATOM   1458  N   VAL A 153     134.893 156.351  36.171  1.00 26.76    -0.346 N 
ATOM   1459  HN  VAL A 153     134.410 156.880  35.445  1.00  0.00     0.163 HD
ATOM   1460  CA  VAL A 153     134.348 155.087  36.639  1.00 25.15     0.180 C 
ATOM   1461  C   VAL A 153     134.228 154.061  35.535  1.00 26.80     0.241 C 
ATOM   1462  O   VAL A 153     133.356 154.166  34.637  1.00 35.56    -0.271 OA
ATOM   1463  CB  VAL A 153     132.966 155.364  37.246  1.00 31.21     0.009 C 
ATOM   1464  CG1 VAL A 153     132.467 154.146  38.022  1.00 39.37     0.012 C 
ATOM   1465  CG2 VAL A 153     133.052 156.543  38.203  1.00 31.66     0.012 C 
ATOM   1466  N   GLY A 154     135.148 153.079  35.567  1.00 33.17    -0.351 N 
ATOM   1467  HN  GLY A 154     135.818 153.031  36.334  1.00  0.00     0.163 HD
ATOM   1468  CA  GLY A 154     135.184 152.089  34.507  1.00 24.57     0.225 C 
ATOM   1469  C   GLY A 154     136.577 151.547  34.273  1.00 25.56     0.236 C 
ATOM   1470  O   GLY A 154     137.368 151.328  35.234  1.00 41.68    -0.272 OA
ATOM   1471  N   ASP A 155     136.896 151.299  32.985  1.00 25.34    -0.346 N 
ATOM   1472  HN  ASP A 155     136.253 151.577  32.243  1.00  0.00     0.163 HD
ATOM   1473  CA  ASP A 155     138.157 150.634  32.641  1.00 20.06     0.186 C 
ATOM   1474  C   ASP A 155     139.143 151.558  31.922  1.00 21.32     0.241 C 
ATOM   1475  O   ASP A 155     138.763 152.277  30.969  1.00 29.07    -0.271 OA
ATOM   1476  CB  ASP A 155     137.819 149.459  31.709  1.00 26.50     0.147 C 
ATOM   1477  CG  ASP A 155     137.463 148.240  32.527  1.00 23.38     0.175 C 
ATOM   1478  OD1 ASP A 155     136.972 148.411  33.640  1.00 19.55    -0.648 OA
ATOM   1479  OD2 ASP A 155     137.682 147.132  32.041  1.00 34.81    -0.648 OA
ATOM   1480  N   ILE A 156     140.419 151.569  32.395  1.00  9.95    -0.346 N 
ATOM   1481  HN  ILE A 156     140.645 151.133  33.289  1.00  0.00     0.163 HD
ATOM   1482  CA  ILE A 156     141.465 152.219  31.596  1.00 15.28     0.180 C 
ATOM   1483  C   ILE A 156     142.739 151.384  31.510  1.00 15.65     0.241 C 
ATOM   1484  O   ILE A 156     143.123 150.692  32.476  1.00 21.74    -0.271 OA
ATOM   1485  CB  ILE A 156     141.791 153.590  32.218  1.00 22.76     0.013 C 
ATOM   1486  CG1 ILE A 156     142.911 154.270  31.400  1.00 20.03     0.002 C 
ATOM   1487  CG2 ILE A 156     142.278 153.440  33.657  1.00  9.28     0.012 C 
ATOM   1488  CD1 ILE A 156     142.616 155.751  31.122  1.00 24.35     0.005 C 
ATOM   1489  N   GLY A 157     143.396 151.425  30.308  1.00 14.80    -0.351 N 
ATOM   1490  HN  GLY A 157     143.052 152.021  29.555  1.00  0.00     0.163 HD
ATOM   1491  CA  GLY A 157     144.595 150.608  30.111  1.00 11.85     0.225 C 
ATOM   1492  C   GLY A 157     145.399 150.993  28.873  1.00 10.12     0.236 C 
ATOM   1493  O   GLY A 157     145.060 151.959  28.133  1.00 15.17    -0.272 OA
ATOM   1494  N   ASN A 158     146.516 150.275  28.671  1.00 26.04    -0.346 N 
ATOM   1495  HN  ASN A 158     146.810 149.590  29.368  1.00  0.00     0.163 HD
ATOM   1496  CA  ASN A 158     147.320 150.467  27.454  1.00 23.54     0.185 C 
ATOM   1497  C   ASN A 158     147.962 151.848  27.315  1.00 34.12     0.241 C 
ATOM   1498  O   ASN A 158     148.242 152.316  26.189  1.00 23.83    -0.271 OA
ATOM   1499  CB  ASN A 158     146.411 150.218  26.241  1.00 26.71     0.137 C 
ATOM   1500  CG  ASN A 158     146.320 148.732  25.971  1.00 41.00     0.217 C 
ATOM   1501  ND2 ASN A 158     146.549 148.381  24.692  1.00 43.61    -0.370 N 
ATOM   1502 1HD2 ASN A 158     146.766 149.059  23.961  1.00  0.00     0.159 HD
ATOM   1503 2HD2 ASN A 158     146.488 147.379  24.510  1.00  0.00     0.159 HD
ATOM   1504  OD1 ASN A 158     146.058 147.915  26.852  1.00 51.17    -0.274 OA
ATOM   1505  N   VAL A 159     148.189 152.543  28.453  1.00 24.03    -0.346 N 
ATOM   1506  HN  VAL A 159     147.970 152.148  29.368  1.00  0.00     0.163 HD
ATOM   1507  CA  VAL A 159     148.760 153.881  28.320  1.00 12.26     0.180 C 
ATOM   1508  C   VAL A 159     150.275 153.881  28.078  1.00 17.40     0.241 C 
ATOM   1509  O   VAL A 159     151.071 153.228  28.822  1.00 13.60    -0.271 OA
ATOM   1510  CB  VAL A 159     148.421 154.709  29.575  1.00  6.52     0.009 C 
ATOM   1511  CG1 VAL A 159     147.522 153.918  30.514  1.00  3.11     0.012 C 
ATOM   1512  CG2 VAL A 159     149.693 155.104  30.311  1.00  5.01     0.012 C 
ATOM   1513  N   ASN A 160     150.677 154.597  26.990  1.00 21.51    -0.346 N 
ATOM   1514  HN  ASN A 160     149.982 155.111  26.449  1.00  0.00     0.163 HD
ATOM   1515  CA  ASN A 160     152.090 154.647  26.575  1.00 24.76     0.185 C 
ATOM   1516  C   ASN A 160     152.512 156.056  26.183  1.00 36.55     0.241 C 
ATOM   1517  O   ASN A 160     151.779 156.790  25.478  1.00 45.55    -0.271 OA
ATOM   1518  CB  ASN A 160     152.248 153.722  25.361  1.00 24.78     0.137 C 
ATOM   1519  CG  ASN A 160     152.220 152.284  25.797  1.00 25.98     0.217 C 
ATOM   1520  ND2 ASN A 160     153.114 151.976  26.746  1.00 30.84    -0.370 N 
ATOM   1521 1HD2 ASN A 160     153.759 152.656  27.148  1.00  0.00     0.159 HD
ATOM   1522 2HD2 ASN A 160     153.095 151.000  27.042  1.00  0.00     0.159 HD
ATOM   1523  OD1 ASN A 160     151.441 151.463  25.311  1.00 31.95    -0.274 OA
ATOM   1524  N   MET A 161     153.701 156.475  26.662  1.00 44.77    -0.346 N 
ATOM   1525  HN  MET A 161     154.293 155.854  27.213  1.00  0.00     0.163 HD
ATOM   1526  CA  MET A 161     154.116 157.847  26.367  1.00 31.42     0.177 C 
ATOM   1527  C   MET A 161     155.499 157.945  25.730  1.00 25.33     0.241 C 
ATOM   1528  O   MET A 161     156.504 157.399  26.257  1.00 37.13    -0.271 OA
ATOM   1529  CB  MET A 161     154.112 158.612  27.686  1.00 18.78     0.045 C 
ATOM   1530  CG  MET A 161     154.152 160.130  27.498  1.00 22.75     0.076 C 
ATOM   1531  SD  MET A 161     153.830 161.001  29.037  1.00 28.00    -0.173 SA
ATOM   1532  CE  MET A 161     153.839 162.676  28.386  1.00 24.87     0.089 C 
ATOM   1533  N   TRP A 162     155.549 158.615  24.557  1.00  2.00    -0.346 N 
ATOM   1534  HN  TRP A 162     154.684 158.880  24.086  1.00  0.00     0.163 HD
ATOM   1535  CA  TRP A 162     156.834 158.960  23.963  1.00  6.79     0.181 C 
ATOM   1536  C   TRP A 162     157.286 160.356  24.363  1.00 21.00     0.241 C 
ATOM   1537  O   TRP A 162     156.534 161.111  25.035  1.00 28.12    -0.271 OA
ATOM   1538  CB  TRP A 162     156.673 158.934  22.439  1.00 15.94     0.075 C 
ATOM   1539  CG  TRP A 162     156.475 157.528  21.951  1.00 21.62    -0.028 A 
ATOM   1540  CD1 TRP A 162     157.415 156.740  21.256  1.00 23.12     0.096 A 
ATOM   1541  CD2 TRP A 162     155.269 156.736  22.057  1.00 27.86    -0.002 A 
ATOM   1542  CE2 TRP A 162     155.529 155.497  21.417  1.00 26.01     0.042 A 
ATOM   1543  CE3 TRP A 162     154.019 156.963  22.624  1.00 34.50     0.014 A 
ATOM   1544  NE1 TRP A 162     156.921 155.526  20.911  1.00 28.44    -0.365 N 
ATOM   1545  HE1 TRP A 162     157.408 154.785  20.407  1.00  0.00     0.165 HD
ATOM   1546  CZ2 TRP A 162     154.542 154.526  21.359  1.00 23.87     0.030 A 
ATOM   1547  CZ3 TRP A 162     153.030 155.991  22.567  1.00 26.68     0.001 A 
ATOM   1548  CH2 TRP A 162     153.296 154.766  21.928  1.00 18.77     0.002 A 
ATOM   1549  N   ASP A 163     158.523 160.706  23.978  1.00 24.19    -0.345 N 
ATOM   1550  HN  ASP A 163     159.165 160.010  23.599  1.00  0.00     0.163 HD
ATOM   1551  CA  ASP A 163     158.934 162.098  24.111  1.00 21.38     0.186 C 
ATOM   1552  C   ASP A 163     159.181 162.773  22.764  1.00 17.95     0.241 C 
ATOM   1553  O   ASP A 163     159.995 163.723  22.646  1.00 31.26    -0.271 OA
ATOM   1554  CB  ASP A 163     160.208 162.155  24.983  1.00 29.40     0.147 C 
ATOM   1555  CG  ASP A 163     161.437 161.846  24.154  1.00 39.95     0.175 C 
ATOM   1556  OD1 ASP A 163     161.282 161.384  23.027  1.00 42.45    -0.648 OA
ATOM   1557  OD2 ASP A 163     162.541 162.072  24.652  1.00 48.66    -0.648 OA
ATOM   1558  N   PHE A 164     158.504 162.241  21.723  1.00  6.97    -0.346 N 
ATOM   1559  HN  PHE A 164     158.041 161.338  21.829  1.00  0.00     0.163 HD
ATOM   1560  CA  PHE A 164     158.430 162.951  20.443  1.00  4.44     0.180 C 
ATOM   1561  C   PHE A 164     157.081 162.782  19.771  1.00 17.03     0.241 C 
ATOM   1562  O   PHE A 164     156.080 162.359  20.426  1.00 31.56    -0.271 OA
ATOM   1563  CB  PHE A 164     159.549 162.427  19.516  1.00 19.17     0.073 C 
ATOM   1564  CG  PHE A 164     159.525 160.911  19.439  1.00 29.58    -0.056 A 
ATOM   1565  CD1 PHE A 164     159.788 160.149  20.570  1.00 19.32     0.007 A 
ATOM   1566  CD2 PHE A 164     159.261 160.297  18.224  1.00 21.19     0.007 A 
ATOM   1567  CE1 PHE A 164     159.790 158.763  20.480  1.00  9.04     0.001 A 
ATOM   1568  CE2 PHE A 164     159.263 158.905  18.143  1.00  8.99     0.001 A 
ATOM   1569  CZ  PHE A 164     159.525 158.136  19.269  1.00 22.63     0.000 A 
ATOM   1570  N   VAL A 165     157.010 163.142  18.480  1.00 17.35    -0.346 N 
ATOM   1571  HN  VAL A 165     157.847 163.435  17.976  1.00  0.00     0.163 HD
ATOM   1572  CA  VAL A 165     155.716 163.107  17.811  1.00 13.63     0.180 C 
ATOM   1573  C   VAL A 165     155.579 161.967  16.813  1.00 18.87     0.241 C 
ATOM   1574  O   VAL A 165     156.334 161.882  15.817  1.00 39.89    -0.271 OA
ATOM   1575  CB  VAL A 165     155.519 164.439  17.088  1.00 41.05     0.009 C 
ATOM   1576  CG1 VAL A 165     154.271 164.382  16.220  1.00 26.38     0.012 C 
ATOM   1577  CG2 VAL A 165     155.359 165.564  18.104  1.00 48.46     0.012 C 
ATOM   1578  N   LEU A 166     154.620 161.062  17.089  1.00 16.24    -0.346 N 
ATOM   1579  HN  LEU A 166     154.036 161.172  17.918  1.00  0.00     0.163 HD
ATOM   1580  CA  LEU A 166     154.418 159.916  16.193  1.00 14.99     0.177 C 
ATOM   1581  C   LEU A 166     153.820 160.296  14.837  1.00  7.52     0.241 C 
ATOM   1582  O   LEU A 166     152.862 161.112  14.761  1.00 26.68    -0.271 OA
ATOM   1583  CB  LEU A 166     153.484 158.923  16.893  1.00 22.27     0.038 C 
ATOM   1584  CG  LEU A 166     154.221 157.921  17.771  1.00 17.77    -0.020 C 
ATOM   1585  CD1 LEU A 166     155.219 158.587  18.718  1.00 28.46     0.009 C 
ATOM   1586  CD2 LEU A 166     153.261 157.128  18.652  1.00 12.24     0.009 C 
ATOM   1587  N   SER A 167     154.408 159.722  13.777  1.00 11.03    -0.344 N 
ATOM   1588  HN  SER A 167     155.263 159.179  13.895  1.00  0.00     0.163 HD
ATOM   1589  CA  SER A 167     153.816 159.880  12.456  1.00 14.03     0.200 C 
ATOM   1590  C   SER A 167     152.519 159.127  12.313  1.00 20.39     0.245 C 
ATOM   1591  O   SER A 167     152.117 158.323  13.197  1.00 39.04    -0.271 OA
ATOM   1592  CB  SER A 167     154.826 159.359  11.430  1.00 21.51     0.199 C 
ATOM   1593  OG  SER A 167     154.522 157.987  11.114  1.00 45.82    -0.398 OA
ATOM   1594  HG  SER A 167     155.149 157.664  10.477  1.00  0.00     0.209 HD
ATOM   1595  N   PRO A 168     151.824 159.398  11.208  1.00 32.47    -0.337 N 
ATOM   1596  CA  PRO A 168     150.606 158.676  10.933  1.00 30.97     0.179 C 
ATOM   1597  C   PRO A 168     150.813 157.178  10.983  1.00 35.27     0.241 C 
ATOM   1598  O   PRO A 168     149.990 156.415  11.497  1.00 12.83    -0.271 OA
ATOM   1599  CB  PRO A 168     150.127 159.085   9.540  1.00 17.04     0.037 C 
ATOM   1600  CG  PRO A 168     150.855 160.383   9.152  1.00  5.94     0.022 C 
ATOM   1601  CD  PRO A 168     151.752 160.647  10.458  1.00 12.50     0.127 C 
ATOM   1602  N   ASP A 169     151.924 156.744  10.365  1.00 15.38    -0.346 N 
ATOM   1603  HN  ASP A 169     152.576 157.415   9.958  1.00  0.00     0.163 HD
ATOM   1604  CA  ASP A 169     152.201 155.307  10.274  1.00 16.80     0.186 C 
ATOM   1605  C   ASP A 169     152.353 154.666  11.627  1.00 15.44     0.241 C 
ATOM   1606  O   ASP A 169     152.000 153.471  11.832  1.00 48.07    -0.271 OA
ATOM   1607  CB  ASP A 169     153.503 155.116   9.490  1.00 55.94     0.147 C 
ATOM   1608  CG  ASP A 169     153.391 155.758   8.121  1.00 40.56     0.175 C 
ATOM   1609  OD1 ASP A 169     152.312 155.701   7.537  1.00 47.43    -0.648 OA
ATOM   1610  OD2 ASP A 169     154.390 156.300   7.651  1.00 43.05    -0.648 OA
ATOM   1611  N   GLU A 170     152.923 155.436  12.556  1.00  7.30    -0.346 N 
ATOM   1612  HN  GLU A 170     153.165 156.403  12.342  1.00  0.00     0.163 HD
ATOM   1613  CA  GLU A 170     153.195 154.894  13.864  1.00 15.49     0.177 C 
ATOM   1614  C   GLU A 170     151.989 154.849  14.789  1.00 25.83     0.241 C 
ATOM   1615  O   GLU A 170     151.884 153.933  15.671  1.00 29.19    -0.271 OA
ATOM   1616  CB  GLU A 170     154.311 155.737  14.469  1.00  8.50     0.045 C 
ATOM   1617  CG  GLU A 170     155.614 155.635  13.649  1.00 24.35     0.116 C 
ATOM   1618  CD  GLU A 170     156.518 156.791  13.978  1.00 26.26     0.172 C 
ATOM   1619  OE1 GLU A 170     156.632 157.131  15.143  1.00 44.03    -0.648 OA
ATOM   1620  OE2 GLU A 170     157.113 157.341  13.055  1.00 41.08    -0.648 OA
ATOM   1621  N   ILE A 171     151.070 155.823  14.637  1.00 21.91    -0.346 N 
ATOM   1622  HN  ILE A 171     151.267 156.640  14.060  1.00  0.00     0.163 HD
ATOM   1623  CA  ILE A 171     149.786 155.682  15.317  1.00 15.78     0.180 C 
ATOM   1624  C   ILE A 171     149.016 154.478  14.804  1.00 13.88     0.241 C 
ATOM   1625  O   ILE A 171     148.303 153.771  15.565  1.00 23.11    -0.271 OA
ATOM   1626  CB  ILE A 171     148.970 156.941  15.046  1.00 23.48     0.013 C 
ATOM   1627  CG1 ILE A 171     149.839 158.172  15.220  1.00  4.36     0.002 C 
ATOM   1628  CG2 ILE A 171     147.815 157.061  16.035  1.00 11.18     0.012 C 
ATOM   1629  CD1 ILE A 171     149.671 158.807  16.607  1.00  7.93     0.005 C 
ATOM   1630  N   ASN A 172     149.124 154.254  13.484  1.00 17.51    -0.346 N 
ATOM   1631  HN  ASN A 172     149.739 154.827  12.907  1.00  0.00     0.163 HD
ATOM   1632  CA  ASN A 172     148.347 153.180  12.898  1.00 26.05     0.185 C 
ATOM   1633  C   ASN A 172     148.684 151.829  13.481  1.00 30.18     0.241 C 
ATOM   1634  O   ASN A 172     147.783 151.036  13.837  1.00 34.48    -0.271 OA
ATOM   1635  CB  ASN A 172     148.588 153.171  11.375  1.00 32.03     0.137 C 
ATOM   1636  CG  ASN A 172     147.361 152.589  10.667  1.00 43.10     0.217 C 
ATOM   1637  ND2 ASN A 172     147.607 151.484   9.931  1.00 48.39    -0.370 N 
ATOM   1638 1HD2 ASN A 172     148.535 151.070   9.849  1.00  0.00     0.159 HD
ATOM   1639 2HD2 ASN A 172     146.790 151.096   9.459  1.00  0.00     0.159 HD
ATOM   1640  OD1 ASN A 172     146.241 153.089  10.766  1.00 53.42    -0.274 OA
ATOM   1641  N   THR A 173     149.997 151.524  13.557  1.00 22.51    -0.344 N 
ATOM   1642  HN  THR A 173     150.709 152.183  13.241  1.00  0.00     0.163 HD
ATOM   1643  CA  THR A 173     150.366 150.228  14.103  1.00 15.13     0.205 C 
ATOM   1644  C   THR A 173     149.983 150.090  15.553  1.00 11.13     0.243 C 
ATOM   1645  O   THR A 173     149.406 149.060  15.979  1.00 39.97    -0.271 OA
ATOM   1646  CB  THR A 173     151.864 150.024  13.945  1.00 32.56     0.146 C 
ATOM   1647  CG2 THR A 173     152.317 150.411  12.545  1.00 57.07     0.042 C 
ATOM   1648  OG1 THR A 173     152.561 150.827  14.892  1.00 40.35    -0.393 OA
ATOM   1649  HG1 THR A 173     153.497 150.700  14.793  1.00  0.00     0.210 HD
ATOM   1650  N   ILE A 174     150.334 151.118  16.360  1.00 24.61    -0.346 N 
ATOM   1651  HN  ILE A 174     150.860 151.913  15.996  1.00  0.00     0.163 HD
ATOM   1652  CA  ILE A 174     149.939 151.060  17.772  1.00 29.20     0.180 C 
ATOM   1653  C   ILE A 174     148.424 150.847  17.959  1.00 32.02     0.241 C 
ATOM   1654  O   ILE A 174     147.970 150.075  18.841  1.00 35.35    -0.271 OA
ATOM   1655  CB  ILE A 174     150.361 152.367  18.456  1.00 21.59     0.013 C 
ATOM   1656  CG1 ILE A 174     151.805 152.263  18.985  1.00 17.03     0.002 C 
ATOM   1657  CG2 ILE A 174     149.458 152.634  19.647  1.00 26.27     0.012 C 
ATOM   1658  CD1 ILE A 174     152.773 153.218  18.298  1.00  8.09     0.005 C 
ATOM   1659  N   TYR A 175     147.619 151.577  17.151  1.00 22.47    -0.346 N 
ATOM   1660  HN  TYR A 175     148.007 152.327  16.579  1.00  0.00     0.163 HD
ATOM   1661  CA  TYR A 175     146.184 151.278  17.107  1.00 23.58     0.180 C 
ATOM   1662  C   TYR A 175     145.931 149.823  16.764  1.00 28.59     0.241 C 
ATOM   1663  O   TYR A 175     145.129 149.121  17.438  1.00 42.10    -0.271 OA
ATOM   1664  CB  TYR A 175     145.551 152.179  16.032  1.00 22.91     0.073 C 
ATOM   1665  CG  TYR A 175     144.069 151.873  15.897  1.00 19.02    -0.056 A 
ATOM   1666  CD1 TYR A 175     143.241 151.894  17.018  1.00 25.40     0.010 A 
ATOM   1667  CD2 TYR A 175     143.520 151.589  14.643  1.00 20.32     0.010 A 
ATOM   1668  CE1 TYR A 175     141.881 151.637  16.889  1.00 21.50     0.037 A 
ATOM   1669  CE2 TYR A 175     142.160 151.332  14.513  1.00 21.97     0.037 A 
ATOM   1670  CZ  TYR A 175     141.343 151.358  15.631  1.00 23.38     0.065 A 
ATOM   1671  OH  TYR A 175     139.985 151.131  15.508  1.00 56.69    -0.361 OA
ATOM   1672  HH  TYR A 175     139.619 150.941  14.652  1.00  0.00     0.217 HD
ATOM   1673  N   LEU A 176     146.605 149.355  15.680  1.00 21.08    -0.346 N 
ATOM   1674  HN  LEU A 176     147.259 149.962  15.186  1.00  0.00     0.163 HD
ATOM   1675  CA  LEU A 176     146.394 147.986  15.223  1.00 22.30     0.177 C 
ATOM   1676  C   LEU A 176     146.999 146.939  16.154  1.00 22.31     0.240 C 
ATOM   1677  O   LEU A 176     146.784 145.700  15.980  1.00 35.52    -0.271 OA
ATOM   1678  CB  LEU A 176     147.017 147.849  13.822  1.00 22.56     0.038 C 
ATOM   1679  CG  LEU A 176     145.984 147.873  12.690  1.00 19.04    -0.020 C 
ATOM   1680  CD1 LEU A 176     144.859 148.877  12.941  1.00 34.05     0.009 C 
ATOM   1681  CD2 LEU A 176     146.607 148.263  11.345  1.00 17.82     0.009 C 
ATOM   1682  N   GLY A 177     147.797 147.419  17.132  1.00 33.26    -0.351 N 
ATOM   1683  HN  GLY A 177     148.028 148.412  17.166  1.00  0.00     0.163 HD
ATOM   1684  CA  GLY A 177     148.326 146.507  18.139  1.00 44.55     0.225 C 
ATOM   1685  C   GLY A 177     149.785 146.184  17.933  1.00 48.13     0.235 C 
ATOM   1686  O   GLY A 177     150.450 145.572  18.812  1.00 48.95    -0.272 OA
ATOM   1687  N   GLY A 178     150.301 146.561  16.750  1.00 40.26    -0.351 N 
ATOM   1688  HN  GLY A 178     149.712 147.021  16.056  1.00  0.00     0.163 HD
ATOM   1689  CA  GLY A 178     151.714 146.307  16.465  1.00 34.45     0.225 C 
ATOM   1690  C   GLY A 178     152.632 146.819  17.560  1.00 32.14     0.238 C 
ATOM   1691  O   GLY A 178     152.186 147.484  18.530  1.00 37.02    -0.272 OA
ATOM   1692  N   PRO A 179     153.938 146.478  17.440  1.00 25.41    -0.337 N 
ATOM   1693  CA  PRO A 179     154.872 146.947  18.445  1.00 15.06     0.179 C 
ATOM   1694  C   PRO A 179     155.583 148.218  18.018  1.00 29.12     0.241 C 
ATOM   1695  O   PRO A 179     156.004 148.409  16.872  1.00 17.45    -0.271 OA
ATOM   1696  CB  PRO A 179     155.899 145.858  18.671  1.00 10.12     0.037 C 
ATOM   1697  CG  PRO A 179     156.021 145.097  17.365  1.00 14.42     0.022 C 
ATOM   1698  CD  PRO A 179     154.600 145.426  16.671  1.00 10.79     0.127 C 
ATOM   1699  N   PHE A 180     155.664 149.128  18.992  1.00 32.14    -0.346 N 
ATOM   1700  HN  PHE A 180     155.135 148.976  19.851  1.00  0.00     0.163 HD
ATOM   1701  CA  PHE A 180     156.484 150.336  18.872  1.00 30.84     0.180 C 
ATOM   1702  C   PHE A 180     156.861 150.827  20.252  1.00 40.15     0.241 C 
ATOM   1703  O   PHE A 180     155.991 150.922  21.172  1.00 49.39    -0.271 OA
ATOM   1704  CB  PHE A 180     155.638 151.384  18.139  1.00 31.08     0.073 C 
ATOM   1705  CG  PHE A 180     156.495 152.503  17.583  1.00 49.79    -0.056 A 
ATOM   1706  CD1 PHE A 180     157.138 152.361  16.357  1.00 48.84     0.007 A 
ATOM   1707  CD2 PHE A 180     156.580 153.698  18.277  1.00 53.12     0.007 A 
ATOM   1708  CE1 PHE A 180     157.840 153.430  15.817  1.00 71.91     0.001 A 
ATOM   1709  CE2 PHE A 180     157.283 154.764  17.730  1.00 46.63     0.001 A 
ATOM   1710  CZ  PHE A 180     157.920 154.634  16.506  1.00 45.18     0.000 A 
ATOM   1711  N   SER A 181     158.146 151.081  20.461  1.00 48.54    -0.344 N 
ATOM   1712  HN  SER A 181     158.798 151.184  19.683  1.00  0.00     0.163 HD
ATOM   1713  CA  SER A 181     158.591 151.207  21.838  1.00 53.81     0.200 C 
ATOM   1714  C   SER A 181     158.534 152.607  22.394  1.00 48.61     0.245 C 
ATOM   1715  O   SER A 181     159.184 153.561  21.887  1.00 44.35    -0.271 OA
ATOM   1716  CB  SER A 181     160.014 150.677  21.895  1.00 56.05     0.199 C 
ATOM   1717  OG  SER A 181     159.961 149.258  21.719  1.00 59.98    -0.398 OA
ATOM   1718  HG  SER A 181     160.851 148.927  21.755  1.00  0.00     0.209 HD
ATOM   1719  N   PRO A 182     157.698 152.756  23.440  1.00 25.76    -0.337 N 
ATOM   1720  CA  PRO A 182     157.657 154.025  24.163  1.00 21.67     0.179 C 
ATOM   1721  C   PRO A 182     158.969 154.271  24.885  1.00 16.97     0.241 C 
ATOM   1722  O   PRO A 182     159.784 153.373  25.102  1.00 47.10    -0.271 OA
ATOM   1723  CB  PRO A 182     156.522 153.952  25.188  1.00 47.01     0.037 C 
ATOM   1724  CG  PRO A 182     155.869 152.574  25.098  1.00 44.63     0.022 C 
ATOM   1725  CD  PRO A 182     156.898 151.780  24.155  1.00 45.07     0.127 C 
ATOM   1726  N   ASN A 183     159.210 155.552  25.217  1.00 27.99    -0.346 N 
ATOM   1727  HN  ASN A 183     158.551 156.290  24.971  1.00  0.00     0.163 HD
ATOM   1728  CA  ASN A 183     160.440 155.856  25.939  1.00 17.66     0.185 C 
ATOM   1729  C   ASN A 183     160.240 156.732  27.160  1.00  2.00     0.241 C 
ATOM   1730  O   ASN A 183     161.203 157.088  27.873  1.00  2.00    -0.271 OA
ATOM   1731  CB  ASN A 183     161.439 156.512  24.960  1.00  2.00     0.137 C 
ATOM   1732  CG  ASN A 183     160.922 157.854  24.499  1.00 20.64     0.217 C 
ATOM   1733  ND2 ASN A 183     161.544 158.348  23.409  1.00 18.50    -0.370 N 
ATOM   1734 1HD2 ASN A 183     162.297 157.856  22.929  1.00  0.00     0.159 HD
ATOM   1735 2HD2 ASN A 183     161.195 159.254  23.098  1.00  0.00     0.159 HD
ATOM   1736  OD1 ASN A 183     160.018 158.445  25.075  1.00 25.76    -0.274 OA
ATOM   1737  N   VAL A 184     158.975 157.113  27.415  1.00  9.72    -0.346 N 
ATOM   1738  HN  VAL A 184     158.238 156.953  26.729  1.00  0.00     0.163 HD
ATOM   1739  CA  VAL A 184     158.675 157.756  28.683  1.00  4.30     0.180 C 
ATOM   1740  C   VAL A 184     157.773 156.901  29.562  1.00  9.74     0.241 C 
ATOM   1741  O   VAL A 184     158.094 156.636  30.743  1.00 28.27    -0.271 OA
ATOM   1742  CB  VAL A 184     158.008 159.112  28.394  1.00 16.49     0.009 C 
ATOM   1743  CG1 VAL A 184     157.682 159.841  29.703  1.00  6.37     0.012 C 
ATOM   1744  CG2 VAL A 184     158.944 159.991  27.563  1.00 10.38     0.012 C 
ATOM   1745  N   LEU A 185     156.607 156.488  28.998  1.00 17.82    -0.346 N 
ATOM   1746  HN  LEU A 185     156.302 156.885  28.109  1.00  0.00     0.163 HD
ATOM   1747  CA  LEU A 185     155.783 155.466  29.670  1.00 11.44     0.177 C 
ATOM   1748  C   LEU A 185     155.674 154.183  28.855  1.00 16.17     0.241 C 
ATOM   1749  O   LEU A 185     155.568 154.211  27.601  1.00 21.56    -0.271 OA
ATOM   1750  CB  LEU A 185     154.357 156.059  29.906  1.00 13.80     0.038 C 
ATOM   1751  CG  LEU A 185     154.121 156.487  31.375  1.00 16.72    -0.020 C 
ATOM   1752  CD1 LEU A 185     155.429 156.597  32.166  1.00 16.41     0.009 C 
ATOM   1753  CD2 LEU A 185     153.428 157.855  31.494  1.00 25.36     0.009 C 
ATOM   1754  N   ASN A 186     155.748 153.032  29.550  1.00 30.10    -0.346 N 
ATOM   1755  HN  ASN A 186     155.867 153.049  30.563  1.00  0.00     0.163 HD
ATOM   1756  CA  ASN A 186     155.656 151.753  28.835  1.00 30.23     0.185 C 
ATOM   1757  C   ASN A 186     154.777 150.748  29.560  1.00 37.05     0.241 C 
ATOM   1758  O   ASN A 186     155.102 150.286  30.679  1.00 35.26    -0.271 OA
ATOM   1759  CB  ASN A 186     157.093 151.197  28.688  1.00 26.61     0.137 C 
ATOM   1760  CG  ASN A 186     157.116 150.095  27.652  1.00 35.33     0.217 C 
ATOM   1761  ND2 ASN A 186     155.927 149.500  27.454  1.00 38.15    -0.370 N 
ATOM   1762 1HD2 ASN A 186     155.081 149.768  27.957  1.00  0.00     0.159 HD
ATOM   1763 2HD2 ASN A 186     155.943 148.757  26.755  1.00  0.00     0.159 HD
ATOM   1764  OD1 ASN A 186     158.136 149.772  27.045  1.00 29.20    -0.274 OA
ATOM   1765  N   TRP A 187     153.600 150.446  28.946  1.00 37.08    -0.346 N 
ATOM   1766  HN  TRP A 187     153.356 150.885  28.058  1.00  0.00     0.163 HD
ATOM   1767  CA  TRP A 187     152.688 149.487  29.569  1.00 31.78     0.181 C 
ATOM   1768  C   TRP A 187     153.353 148.136  29.867  1.00 36.42     0.241 C 
ATOM   1769  O   TRP A 187     153.070 147.499  30.916  1.00 31.04    -0.271 OA
ATOM   1770  CB  TRP A 187     151.508 149.275  28.611  1.00 15.78     0.075 C 
ATOM   1771  CG  TRP A 187     150.294 148.764  29.364  1.00 14.09    -0.028 A 
ATOM   1772  CD1 TRP A 187     149.580 147.579  29.081  1.00 18.49     0.096 A 
ATOM   1773  CD2 TRP A 187     149.592 149.408  30.470  1.00 12.86    -0.002 A 
ATOM   1774  CE2 TRP A 187     148.491 148.578  30.804  1.00 14.34     0.042 A 
ATOM   1775  CE3 TRP A 187     149.801 150.583  31.190  1.00 20.23     0.014 A 
ATOM   1776  NE1 TRP A 187     148.505 147.407  29.894  1.00 22.04    -0.365 N 
ATOM   1777  HE1 TRP A 187     147.843 146.631  29.881  1.00  0.00     0.165 HD
ATOM   1778  CZ2 TRP A 187     147.635 148.941  31.833  1.00  9.08     0.030 A 
ATOM   1779  CZ3 TRP A 187     148.945 150.943  32.214  1.00 15.89     0.001 A 
ATOM   1780  CH2 TRP A 187     147.855 150.113  32.538  1.00 14.15     0.002 A 
ATOM   1781  N   ARG A 188     154.220 147.669  28.924  1.00 14.18    -0.346 N 
ATOM   1782  HN  ARG A 188     154.406 148.212  28.081  1.00  0.00     0.163 HD
ATOM   1783  CA  ARG A 188     154.885 146.374  29.134  1.00 22.61     0.176 C 
ATOM   1784  C   ARG A 188     155.991 146.421  30.178  1.00 23.99     0.241 C 
ATOM   1785  O   ARG A 188     156.714 145.392  30.411  1.00 44.52    -0.271 OA
ATOM   1786  CB  ARG A 188     155.472 145.918  27.788  1.00 18.74     0.036 C 
ATOM   1787  CG  ARG A 188     154.449 145.185  26.905  1.00 38.63     0.023 C 
ATOM   1788  CD  ARG A 188     154.637 145.517  25.416  1.00 41.88     0.138 C 
ATOM   1789  NE  ARG A 188     155.275 144.402  24.706  1.00 55.38    -0.227 N 
ATOM   1790  HE  ARG A 188     156.037 143.870  25.126  1.00  0.00     0.177 HD
ATOM   1791  CZ  ARG A 188     154.809 144.113  23.475  1.00 51.66     0.665 C 
ATOM   1792  NH1 ARG A 188     153.816 144.821  22.956  1.00 52.40    -0.235 N 
ATOM   1793 1HH1 ARG A 188     153.405 145.591  23.484  1.00  0.00     0.174 HD
ATOM   1794 2HH1 ARG A 188     153.463 144.602  22.024  1.00  0.00     0.174 HD
ATOM   1795  NH2 ARG A 188     155.347 143.105  22.783  1.00 50.27    -0.235 N 
ATOM   1796 1HH2 ARG A 188     156.111 142.560  23.182  1.00  0.00     0.174 HD
ATOM   1797 2HH2 ARG A 188     154.994 142.886  21.851  1.00  0.00     0.174 HD
ATOM   1798  N   ALA A 189     156.197 147.602  30.771  1.00 34.98    -0.346 N 
ATOM   1799  HN  ALA A 189     155.621 148.408  30.527  1.00  0.00     0.163 HD
ATOM   1800  CA  ALA A 189     157.261 147.729  31.777  1.00 31.81     0.172 C 
ATOM   1801  C   ALA A 189     156.926 148.813  32.780  1.00 35.50     0.240 C 
ATOM   1802  O   ALA A 189     157.664 149.769  33.013  1.00 29.57    -0.271 OA
ATOM   1803  CB  ALA A 189     158.557 148.082  31.041  1.00  9.52     0.042 C 
ATOM   1804  N   LEU A 190     155.730 148.660  33.366  1.00 21.02    -0.346 N 
ATOM   1805  HN  LEU A 190     155.217 147.785  33.263  1.00  0.00     0.163 HD
ATOM   1806  CA  LEU A 190     155.165 149.754  34.154  1.00 16.22     0.177 C 
ATOM   1807  C   LEU A 190     155.609 149.778  35.610  1.00 24.23     0.241 C 
ATOM   1808  O   LEU A 190     155.440 148.774  36.373  1.00 44.11    -0.271 OA
ATOM   1809  CB  LEU A 190     153.640 149.631  34.101  1.00 27.24     0.038 C 
ATOM   1810  CG  LEU A 190     152.935 150.986  34.077  1.00 27.62    -0.020 C 
ATOM   1811  CD1 LEU A 190     152.624 151.468  32.662  1.00 33.93     0.009 C 
ATOM   1812  CD2 LEU A 190     151.583 150.955  34.814  1.00 16.23     0.009 C 
ATOM   1813  N   LYS A 191     156.200 150.929  36.000  1.00 29.43    -0.346 N 
ATOM   1814  HN  LYS A 191     156.508 151.604  35.300  1.00  0.00     0.163 HD
ATOM   1815  CA  LYS A 191     156.400 151.212  37.419  1.00 25.71     0.176 C 
ATOM   1816  C   LYS A 191     155.298 152.096  37.967  1.00 26.48     0.241 C 
ATOM   1817  O   LYS A 191     155.219 153.320  37.641  1.00 43.62    -0.271 OA
ATOM   1818  CB  LYS A 191     157.730 151.949  37.552  1.00 43.64     0.035 C 
ATOM   1819  CG  LYS A 191     158.891 151.030  37.943  1.00 48.88     0.004 C 
ATOM   1820  CD  LYS A 191     160.233 151.773  38.001  1.00 57.89     0.027 C 
ATOM   1821  CE  LYS A 191     160.962 151.557  39.333  1.00 45.01     0.229 C 
ATOM   1822  NZ  LYS A 191     162.299 152.141  39.269  1.00 54.76    -0.079 N 
ATOM   1823  HZ1 LYS A 191     162.784 151.997  40.155  1.00  0.00     0.274 HD
ATOM   1824  HZ2 LYS A 191     162.274 153.125  39.001  1.00  0.00     0.274 HD
ATOM   1825  HZ3 LYS A 191     162.835 151.785  38.477  1.00  0.00     0.274 HD
ATOM   1826  N   TYR A 192     154.399 151.488  38.779  1.00 30.72    -0.346 N 
ATOM   1827  HN  TYR A 192     154.517 150.512  39.049  1.00  0.00     0.163 HD
ATOM   1828  CA  TYR A 192     153.255 152.265  39.259  1.00 27.51     0.180 C 
ATOM   1829  C   TYR A 192     152.971 152.114  40.743  1.00 31.74     0.241 C 
ATOM   1830  O   TYR A 192     153.765 151.493  41.515  1.00 39.24    -0.271 OA
ATOM   1831  CB  TYR A 192     152.028 151.847  38.431  1.00 39.14     0.073 C 
ATOM   1832  CG  TYR A 192     151.721 150.364  38.599  1.00 47.80    -0.056 A 
ATOM   1833  CD1 TYR A 192     152.443 149.406  37.885  1.00 56.70     0.010 A 
ATOM   1834  CD2 TYR A 192     150.657 149.955  39.411  1.00 43.33     0.010 A 
ATOM   1835  CE1 TYR A 192     152.103 148.057  37.982  1.00 58.00     0.037 A 
ATOM   1836  CE2 TYR A 192     150.321 148.609  39.506  1.00 34.23     0.037 A 
ATOM   1837  CZ  TYR A 192     151.032 147.667  38.791  1.00 52.85     0.065 A 
ATOM   1838  OH  TYR A 192     150.701 146.333  38.883  1.00 56.55    -0.361 OA
ATOM   1839  HH  TYR A 192     149.973 146.068  39.433  1.00  0.00     0.217 HD
ATOM   1840  N   GLU A 193     151.849 152.742  41.172  1.00 25.01    -0.346 N 
ATOM   1841  HN  GLU A 193     151.254 153.230  40.503  1.00  0.00     0.163 HD
ATOM   1842  CA  GLU A 193     151.487 152.723  42.591  1.00 34.75     0.177 C 
ATOM   1843  C   GLU A 193     150.007 152.872  42.828  1.00 36.99     0.241 C 
ATOM   1844  O   GLU A 193     149.383 153.931  42.473  1.00 40.03    -0.271 OA
ATOM   1845  CB  GLU A 193     152.224 153.875  43.282  1.00 46.11     0.045 C 
ATOM   1846  CG  GLU A 193     152.240 153.699  44.807  1.00 49.02     0.116 C 
ATOM   1847  CD  GLU A 193     153.126 154.750  45.435  1.00 48.57     0.172 C 
ATOM   1848  OE1 GLU A 193     154.339 154.617  45.358  1.00 55.84    -0.648 OA
ATOM   1849  OE2 GLU A 193     152.589 155.702  45.998  1.00 56.05    -0.648 OA
ATOM   1850  N   VAL A 194     149.408 151.823  43.413  1.00 38.80    -0.346 N 
ATOM   1851  HN  VAL A 194     149.967 151.042  43.756  1.00  0.00     0.163 HD
ATOM   1852  CA  VAL A 194     147.965 151.802  43.556  1.00 35.65     0.180 C 
ATOM   1853  C   VAL A 194     147.482 152.285  44.911  1.00 39.03     0.241 C 
ATOM   1854  O   VAL A 194     148.177 152.119  45.952  1.00 43.95    -0.271 OA
ATOM   1855  CB  VAL A 194     147.498 150.371  43.333  1.00 36.42     0.009 C 
ATOM   1856  CG1 VAL A 194     146.205 150.109  44.091  1.00 47.46     0.012 C 
ATOM   1857  CG2 VAL A 194     147.249 150.132  41.849  1.00 42.77     0.012 C 
ATOM   1858  N   GLN A 195     146.286 152.917  44.903  1.00 23.80    -0.346 N 
ATOM   1859  HN  GLN A 195     145.802 153.076  44.019  1.00  0.00     0.163 HD
ATOM   1860  CA  GLN A 195     145.684 153.373  46.153  1.00 21.96     0.177 C 
ATOM   1861  C   GLN A 195     144.170 153.333  46.104  1.00 27.77     0.240 C 
ATOM   1862  O   GLN A 195     143.525 153.736  45.102  1.00 51.76    -0.271 OA
ATOM   1863  CB  GLN A 195     146.150 154.812  46.386  1.00 41.04     0.044 C 
ATOM   1864  CG  GLN A 195     146.181 155.188  47.873  1.00 53.21     0.105 C 
ATOM   1865  CD  GLN A 195     147.124 154.270  48.618  1.00 54.16     0.215 C 
ATOM   1866  NE2 GLN A 195     148.381 154.265  48.130  1.00 52.82    -0.370 N 
ATOM   1867 1HE2 GLN A 195     149.017 153.646  48.632  1.00  0.00     0.159 HD
ATOM   1868 2HE2 GLN A 195     148.672 154.827  47.330  1.00  0.00     0.159 HD
ATOM   1869  OE1 GLN A 195     146.776 153.597  49.575  1.00 55.84    -0.274 OA
ATOM   1870  N   GLY A 196     143.575 152.800  47.192  1.00 59.56    -0.351 N 
ATOM   1871  HN  GLY A 196     144.141 152.440  47.961  1.00  0.00     0.163 HD
ATOM   1872  CA  GLY A 196     142.116 152.741  47.263  1.00 40.98     0.225 C 
ATOM   1873  C   GLY A 196     141.534 151.550  46.531  1.00 47.03     0.236 C 
ATOM   1874  O   GLY A 196     142.221 150.511  46.308  1.00 47.37    -0.272 OA
ATOM   1875  N   GLU A 197     140.238 151.680  46.171  1.00 53.70    -0.346 N 
ATOM   1876  HN  GLU A 197     139.755 152.567  46.312  1.00  0.00     0.163 HD
ATOM   1877  CA  GLU A 197     139.530 150.550  45.580  1.00 43.51     0.177 C 
ATOM   1878  C   GLU A 197     139.711 150.425  44.090  1.00 35.51     0.241 C 
ATOM   1879  O   GLU A 197     138.819 150.859  43.280  1.00 40.30    -0.271 OA
ATOM   1880  CB  GLU A 197     138.039 150.737  45.900  1.00 47.00     0.045 C 
ATOM   1881  CG  GLU A 197     137.180 149.567  45.408  1.00 44.05     0.116 C 
ATOM   1882  CD  GLU A 197     136.574 148.857  46.599  1.00 42.85     0.172 C 
ATOM   1883  OE1 GLU A 197     137.282 148.631  47.569  1.00 41.43    -0.648 OA
ATOM   1884  OE2 GLU A 197     135.386 148.537  46.546  1.00 41.96    -0.648 OA
ATOM   1885  N   VAL A 198     140.876 149.876  43.683  1.00 27.79    -0.346 N 
ATOM   1886  HN  VAL A 198     141.608 149.654  44.358  1.00  0.00     0.163 HD
ATOM   1887  CA  VAL A 198     141.069 149.607  42.270  1.00 27.82     0.180 C 
ATOM   1888  C   VAL A 198     141.578 148.198  42.002  1.00 31.08     0.241 C 
ATOM   1889  O   VAL A 198     142.314 147.590  42.832  1.00 37.72    -0.271 OA
ATOM   1890  CB  VAL A 198     142.062 150.635  41.707  1.00 28.46     0.009 C 
ATOM   1891  CG1 VAL A 198     142.836 151.305  42.838  1.00 38.90     0.012 C 
ATOM   1892  CG2 VAL A 198     143.058 149.955  40.776  1.00 36.10     0.012 C 
ATOM   1893  N   PHE A 199     141.155 147.640  40.847  1.00 27.82    -0.346 N 
ATOM   1894  HN  PHE A 199     140.611 148.189  40.182  1.00  0.00     0.163 HD
ATOM   1895  CA  PHE A 199     141.480 146.248  40.556  1.00 13.31     0.180 C 
ATOM   1896  C   PHE A 199     142.201 146.041  39.242  1.00 27.27     0.241 C 
ATOM   1897  O   PHE A 199     142.092 146.875  38.293  1.00 33.76    -0.271 OA
ATOM   1898  CB  PHE A 199     140.170 145.452  40.514  1.00  8.64     0.073 C 
ATOM   1899  CG  PHE A 199     139.450 145.541  41.836  1.00 24.85    -0.056 A 
ATOM   1900  CD1 PHE A 199     139.861 144.764  42.911  1.00 31.26     0.007 A 
ATOM   1901  CD2 PHE A 199     138.348 146.373  41.952  1.00 29.33     0.007 A 
ATOM   1902  CE1 PHE A 199     139.171 144.831  44.110  1.00 30.44     0.001 A 
ATOM   1903  CE2 PHE A 199     137.661 146.435  43.158  1.00 32.50     0.001 A 
ATOM   1904  CZ  PHE A 199     138.069 145.665  44.241  1.00 23.56     0.000 A 
ATOM   1905  N   THR A 200     142.960 144.931  39.164  1.00 26.24    -0.344 N 
ATOM   1906  HN  THR A 200     143.094 144.337  39.982  1.00  0.00     0.163 HD
ATOM   1907  CA  THR A 200     143.584 144.594  37.897  1.00 24.29     0.205 C 
ATOM   1908  C   THR A 200     143.021 143.333  37.265  1.00 25.61     0.243 C 
ATOM   1909  O   THR A 200     143.196 142.198  37.777  1.00 45.91    -0.271 OA
ATOM   1910  CB  THR A 200     145.075 144.419  38.135  1.00 39.09     0.146 C 
ATOM   1911  CG2 THR A 200     145.845 144.440  36.812  1.00 30.52     0.042 C 
ATOM   1912  OG1 THR A 200     145.561 145.487  38.966  1.00 46.70    -0.393 OA
ATOM   1913  HG1 THR A 200     145.083 145.474  39.787  1.00  0.00     0.210 HD
ATOM   1914  N   LYS A 201     142.294 143.535  36.155  1.00 22.45    -0.346 N 
ATOM   1915  HN  LYS A 201     142.156 144.480  35.798  1.00  0.00     0.163 HD
ATOM   1916  CA  LYS A 201     141.709 142.409  35.470  1.00 12.58     0.176 C 
ATOM   1917  C   LYS A 201     142.032 142.397  33.991  1.00 14.82     0.243 C 
ATOM   1918  O   LYS A 201     142.608 143.379  33.431  1.00 24.25    -0.271 OA
ATOM   1919  CB  LYS A 201     140.201 142.496  35.663  1.00 11.21     0.035 C 
ATOM   1920  CG  LYS A 201     139.809 142.511  37.150  1.00 25.54     0.004 C 
ATOM   1921  CD  LYS A 201     138.807 141.408  37.503  1.00 36.08     0.027 C 
ATOM   1922  CE  LYS A 201     138.957 140.937  38.949  1.00 45.81     0.229 C 
ATOM   1923  NZ  LYS A 201     137.811 140.109  39.308  1.00 58.56    -0.079 N 
ATOM   1924  HZ1 LYS A 201     137.911 139.795  40.273  1.00  0.00     0.274 HD
ATOM   1925  HZ2 LYS A 201     137.677 139.332  38.660  1.00  0.00     0.274 HD
ATOM   1926  HZ3 LYS A 201     136.924 140.586  39.147  1.00  0.00     0.274 HD
ATOM   1927  N   PRO A 202     141.711 141.268  33.333  1.00 17.60    -0.337 N 
ATOM   1928  CA  PRO A 202     141.933 141.197  31.890  1.00 15.39     0.179 C 
ATOM   1929  C   PRO A 202     141.111 142.236  31.159  1.00 18.77     0.241 C 
ATOM   1930  O   PRO A 202     140.048 142.676  31.599  1.00 31.25    -0.271 OA
ATOM   1931  CB  PRO A 202     141.546 139.799  31.416  1.00 23.71     0.037 C 
ATOM   1932  CG  PRO A 202     141.423 138.912  32.649  1.00 20.90     0.022 C 
ATOM   1933  CD  PRO A 202     141.155 140.004  33.784  1.00 26.53     0.127 C 
ATOM   1934  N   GLN A 203     141.654 142.685  30.016  1.00 22.34    -0.346 N 
ATOM   1935  HN  GLN A 203     142.487 142.238  29.633  1.00  0.00     0.163 HD
ATOM   1936  CA  GLN A 203     141.045 143.814  29.326  1.00 23.67     0.177 C 
ATOM   1937  C   GLN A 203     139.861 143.411  28.489  1.00 28.46     0.241 C 
ATOM   1938  O   GLN A 203     139.707 142.231  28.076  1.00 33.68    -0.271 OA
ATOM   1939  CB  GLN A 203     142.116 144.470  28.444  1.00 13.54     0.044 C 
ATOM   1940  CG  GLN A 203     142.432 143.647  27.193  1.00  4.47     0.105 C 
ATOM   1941  CD  GLN A 203     143.609 144.261  26.450  1.00 21.80     0.215 C 
ATOM   1942  NE2 GLN A 203     143.497 144.199  25.106  1.00 25.77    -0.370 N 
ATOM   1943 1HE2 GLN A 203     142.692 143.786  24.635  1.00  0.00     0.159 HD
ATOM   1944 2HE2 GLN A 203     144.286 144.611  24.608  1.00  0.00     0.159 HD
ATOM   1945  OE1 GLN A 203     144.574 144.756  27.015  1.00 40.82    -0.274 OA
ATOM   1946  N   LEU A 204     138.974 144.393  28.258  1.00 35.14    -0.346 N 
ATOM   1947  HN  LEU A 204     139.171 145.347  28.561  1.00  0.00     0.163 HD
ATOM   1948  CA  LEU A 204     137.737 144.084  27.576  1.00 24.41     0.177 C 
ATOM   1949  C   LEU A 204     137.829 144.265  26.074  1.00 28.10     0.241 C 
ATOM   1950  O   LEU A 204     137.171 143.531  25.291  1.00 45.17    -0.271 OA
ATOM   1951  CB  LEU A 204     136.639 144.989  28.154  1.00 19.64     0.038 C 
ATOM   1952  CG  LEU A 204     136.069 144.478  29.487  1.00 24.99    -0.020 C 
ATOM   1953  CD1 LEU A 204     134.975 145.388  30.042  1.00 11.51     0.009 C 
ATOM   1954  CD2 LEU A 204     135.438 143.092  29.350  1.00 14.71     0.009 C 
ATOM   1955  N   TRP A 205     138.627 145.266  25.641  1.00 39.48    -0.346 N 
ATOM   1956  HN  TRP A 205     139.057 145.913  26.302  1.00  0.00     0.163 HD
ATOM   1957  CA  TRP A 205     138.858 145.400  24.213  1.00 33.61     0.181 C 
ATOM   1958  C   TRP A 205     139.906 144.441  23.695  1.00 42.28     0.243 C 
ATOM   1959  O   TRP A 205     140.696 143.858  24.482  1.00 42.48    -0.271 OA
ATOM   1960  CB  TRP A 205     139.309 146.830  23.921  1.00 31.45     0.075 C 
ATOM   1961  CG  TRP A 205     140.354 147.235  24.915  1.00 30.28    -0.028 A 
ATOM   1962  CD1 TRP A 205     141.735 146.948  24.861  1.00 22.67     0.096 A 
ATOM   1963  CD2 TRP A 205     140.137 147.984  26.126  1.00 23.39    -0.002 A 
ATOM   1964  CE2 TRP A 205     141.391 148.120  26.767  1.00 16.46     0.042 A 
ATOM   1965  CE3 TRP A 205     139.007 148.535  26.712  1.00 27.73     0.014 A 
ATOM   1966  NE1 TRP A 205     142.409 147.449  25.931  1.00 17.42    -0.365 N 
ATOM   1967  HE1 TRP A 205     143.409 147.377  26.118  1.00  0.00     0.165 HD
ATOM   1968  CZ2 TRP A 205     141.480 148.804  27.963  1.00 19.01     0.030 A 
ATOM   1969  CZ3 TRP A 205     139.095 149.215  27.902  1.00 38.16     0.001 A 
ATOM   1970  CH2 TRP A 205     140.343 149.346  28.536  1.00 29.56     0.002 A 
ATOM   1971  N   PRO A 206     139.887 144.233  22.370  1.00 37.47    -0.336 N 
ATOM   1972  CA  PRO A 206     140.865 143.341  21.757  1.00 41.21     0.188 C 
ATOM   1973  C   PRO A 206     142.243 143.969  21.731  1.00 36.76     0.196 C 
ATOM   1974  O   PRO A 206     142.420 145.172  21.933  1.00 45.68    -0.646 OA
ATOM   1975  CB  PRO A 206     140.418 143.045  20.329  1.00 41.87     0.038 C 
ATOM   1976  CG  PRO A 206     139.376 144.088  19.944  1.00 41.49     0.022 C 
ATOM   1977  CD  PRO A 206     138.874 144.581  21.384  1.00 65.17     0.127 C 
ATOM   1978  OXT PRO A 206     143.260 143.312  21.507  1.00 39.97    -0.646 OA
TER    1979      PRO A 206 
HETATM 1979 CA    CA A 301     139.704 169.632  39.787  1.00 24.68     0.000 Ca
HETATM 1980 CA    CA A 302     143.348 170.919  37.813  1.00 20.34     0.000 Ca
ATOM   1981  N   GLN B   1     120.181 112.211  33.211  1.00 49.88    -0.066 N 
ATOM   1982  HN1 GLN B   1     120.470 112.160  34.188  1.00  0.00     0.275 HD
ATOM   1983  HN2 GLN B   1     119.834 111.309  32.886  1.00  0.00     0.275 HD
ATOM   1984  HN3 GLN B   1     119.329 112.762  33.111  1.00  0.00     0.275 HD
ATOM   1985  CA  GLN B   1     121.234 112.714  32.332  1.00 49.98     0.275 C 
ATOM   1986  C   GLN B   1     120.804 112.790  30.880  1.00 42.06     0.249 C 
ATOM   1987  O   GLN B   1     120.746 111.767  30.146  1.00 51.34    -0.271 OA
ATOM   1988  CB  GLN B   1     122.437 111.783  32.469  1.00 57.66     0.052 C 
ATOM   1989  CG  GLN B   1     123.586 112.429  33.255  1.00 56.57     0.105 C 
ATOM   1990  CD  GLN B   1     123.101 112.824  34.633  1.00 56.15     0.215 C 
ATOM   1991  NE2 GLN B   1     123.756 113.881  35.164  1.00 56.91    -0.370 N 
ATOM   1992 1HE2 GLN B   1     123.429 114.147  36.093  1.00  0.00     0.159 HD
ATOM   1993 2HE2 GLN B   1     124.499 114.377  34.672  1.00  0.00     0.159 HD
ATOM   1994  OE1 GLN B   1     122.212 112.230  35.222  1.00 59.82    -0.274 OA
ATOM   1995  N   THR B   2     120.455 114.026  30.456  1.00 41.83    -0.344 N 
ATOM   1996  HN  THR B   2     120.504 114.818  31.097  1.00  0.00     0.163 HD
ATOM   1997  CA  THR B   2     120.010 114.226  29.088  1.00 50.71     0.205 C 
ATOM   1998  C   THR B   2     120.901 115.181  28.303  1.00 41.67     0.243 C 
ATOM   1999  O   THR B   2     121.244 116.301  28.770  1.00 42.37    -0.271 OA
ATOM   2000  CB  THR B   2     118.585 114.775  29.135  1.00 53.20     0.146 C 
ATOM   2001  CG2 THR B   2     117.745 114.184  28.005  1.00 52.87     0.042 C 
ATOM   2002  OG1 THR B   2     117.976 114.436  30.384  1.00 43.26    -0.393 OA
ATOM   2003  HG1 THR B   2     117.090 114.777  30.413  1.00  0.00     0.210 HD
ATOM   2004  N   ASP B   3     121.337 114.708  27.106  1.00 32.19    -0.345 N 
ATOM   2005  HN  ASP B   3     121.132 113.746  26.836  1.00  0.00     0.163 HD
ATOM   2006  CA  ASP B   3     122.099 115.572  26.202  1.00 34.91     0.186 C 
ATOM   2007  C   ASP B   3     121.198 116.486  25.365  1.00 41.46     0.241 C 
ATOM   2008  O   ASP B   3     120.723 116.095  24.267  1.00 54.32    -0.271 OA
ATOM   2009  CB  ASP B   3     122.909 114.657  25.257  1.00 46.27     0.147 C 
ATOM   2010  CG  ASP B   3     123.820 115.504  24.381  1.00 49.97     0.175 C 
ATOM   2011  OD1 ASP B   3     124.056 116.662  24.731  1.00 37.25    -0.648 OA
ATOM   2012  OD2 ASP B   3     124.281 114.995  23.362  1.00 33.21    -0.648 OA
ATOM   2013  N   MET B   4     120.925 117.690  25.904  1.00 40.74    -0.346 N 
ATOM   2014  HN  MET B   4     121.376 117.972  26.775  1.00  0.00     0.163 HD
ATOM   2015  CA  MET B   4     119.982 118.595  25.242  1.00 28.15     0.177 C 
ATOM   2016  C   MET B   4     120.582 119.301  24.039  1.00 26.20     0.241 C 
ATOM   2017  O   MET B   4     120.143 120.414  23.646  1.00 35.41    -0.271 OA
ATOM   2018  CB  MET B   4     119.537 119.635  26.274  1.00 36.66     0.045 C 
ATOM   2019  CG  MET B   4     118.543 119.066  27.295  1.00 43.83     0.076 C 
ATOM   2020  SD  MET B   4     117.108 118.315  26.515  1.00 50.94    -0.173 SA
ATOM   2021  CE  MET B   4     116.076 119.786  26.427  1.00 37.72     0.089 C 
ATOM   2022  N   SER B   5     121.624 118.678  23.459  1.00 17.28    -0.344 N 
ATOM   2023  HN  SER B   5     121.927 117.763  23.793  1.00  0.00     0.163 HD
ATOM   2024  CA  SER B   5     122.322 119.327  22.340  1.00 18.14     0.200 C 
ATOM   2025  C   SER B   5     121.419 119.618  21.164  1.00 17.15     0.243 C 
ATOM   2026  O   SER B   5     120.788 118.705  20.566  1.00 42.04    -0.271 OA
ATOM   2027  CB  SER B   5     123.459 118.396  21.902  1.00 34.50     0.199 C 
ATOM   2028  OG  SER B   5     124.548 119.193  21.419  1.00 57.48    -0.398 OA
ATOM   2029  HG  SER B   5     125.252 118.616  21.148  1.00  0.00     0.209 HD
ATOM   2030  N   ARG B   6     121.315 120.920  20.835  1.00 45.30    -0.346 N 
ATOM   2031  HN  ARG B   6     121.774 121.628  21.408  1.00  0.00     0.163 HD
ATOM   2032  CA  ARG B   6     120.545 121.320  19.657  1.00 49.48     0.176 C 
ATOM   2033  C   ARG B   6     119.056 121.363  19.889  1.00 54.78     0.241 C 
ATOM   2034  O   ARG B   6     118.242 121.242  18.920  1.00 51.22    -0.271 OA
ATOM   2035  CB  ARG B   6     120.869 120.326  18.539  1.00 41.09     0.036 C 
ATOM   2036  CG  ARG B   6     122.260 120.575  17.939  1.00 49.56     0.023 C 
ATOM   2037  CD  ARG B   6     122.372 121.964  17.300  1.00 45.94     0.138 C 
ATOM   2038  NE  ARG B   6     123.216 121.908  16.106  1.00 50.05    -0.227 N 
ATOM   2039  HE  ARG B   6     123.808 121.100  15.913  1.00  0.00     0.177 HD
ATOM   2040  CZ  ARG B   6     123.180 122.964  15.273  1.00 54.54     0.665 C 
ATOM   2041  NH1 ARG B   6     122.408 123.999  15.547  1.00 50.98    -0.235 N 
ATOM   2042 1HH1 ARG B   6     122.381 124.800  14.916  1.00  0.00     0.174 HD
ATOM   2043 2HH1 ARG B   6     121.843 124.008  16.396  1.00  0.00     0.174 HD
ATOM   2044  NH2 ARG B   6     123.920 122.952  14.160  1.00 55.97    -0.235 N 
ATOM   2045 1HH2 ARG B   6     123.893 123.753  13.529  1.00  0.00     0.174 HD
ATOM   2046 2HH2 ARG B   6     124.517 122.152  13.948  1.00  0.00     0.174 HD
ATOM   2047  N   LYS B   7     118.670 121.505  21.166  1.00 43.55    -0.346 N 
ATOM   2048  HN  LYS B   7     119.365 121.536  21.912  1.00  0.00     0.163 HD
ATOM   2049  CA  LYS B   7     117.252 121.614  21.479  1.00 39.73     0.176 C 
ATOM   2050  C   LYS B   7     116.933 122.826  22.331  1.00 39.69     0.241 C 
ATOM   2051  O   LYS B   7     117.857 123.455  22.919  1.00 43.29    -0.271 OA
ATOM   2052  CB  LYS B   7     116.837 120.338  22.222  1.00 40.80     0.035 C 
ATOM   2053  CG  LYS B   7     116.267 119.264  21.280  1.00 60.88     0.004 C 
ATOM   2054  CD  LYS B   7     116.497 117.841  21.798  1.00 41.16     0.027 C 
ATOM   2055  CE  LYS B   7     117.227 116.953  20.779  1.00 45.89     0.229 C 
ATOM   2056  NZ  LYS B   7     117.947 115.888  21.479  1.00 45.74    -0.079 N 
ATOM   2057  HZ1 LYS B   7     118.432 115.298  20.802  1.00  0.00     0.274 HD
ATOM   2058  HZ2 LYS B   7     117.335 115.348  22.090  1.00  0.00     0.274 HD
ATOM   2059  HZ3 LYS B   7     118.579 116.255  22.191  1.00  0.00     0.274 HD
ATOM   2060  N   ALA B   8     115.659 123.226  22.393  1.00 24.63    -0.346 N 
ATOM   2061  HN  ALA B   8     114.953 122.783  21.805  1.00  0.00     0.163 HD
ATOM   2062  CA  ALA B   8     115.286 124.297  23.305  1.00 20.58     0.172 C 
ATOM   2063  C   ALA B   8     113.927 124.052  23.901  1.00 23.45     0.240 C 
ATOM   2064  O   ALA B   8     113.062 123.378  23.333  1.00 37.66    -0.271 OA
ATOM   2065  CB  ALA B   8     115.270 125.607  22.523  1.00 22.52     0.042 C 
ATOM   2066  N   PHE B   9     113.753 124.569  25.128  1.00 15.34    -0.346 N 
ATOM   2067  HN  PHE B   9     114.549 124.942  25.646  1.00  0.00     0.163 HD
ATOM   2068  CA  PHE B   9     112.417 124.594  25.715  1.00 23.54     0.180 C 
ATOM   2069  C   PHE B   9     111.550 125.659  25.082  1.00 29.39     0.241 C 
ATOM   2070  O   PHE B   9     111.927 126.872  25.055  1.00 48.55    -0.271 OA
ATOM   2071  CB  PHE B   9     112.565 124.911  27.215  1.00 36.16     0.073 C 
ATOM   2072  CG  PHE B   9     113.178 123.739  27.956  1.00 50.10    -0.056 A 
ATOM   2073  CD1 PHE B   9     112.864 122.439  27.591  1.00 56.13     0.007 A 
ATOM   2074  CD2 PHE B   9     114.042 123.977  29.018  1.00 42.11     0.007 A 
ATOM   2075  CE1 PHE B   9     113.417 121.372  28.290  1.00 54.67     0.001 A 
ATOM   2076  CE2 PHE B   9     114.593 122.901  29.714  1.00 43.81     0.001 A 
ATOM   2077  CZ  PHE B   9     114.286 121.599  29.350  1.00 51.75     0.000 A 
ATOM   2078  N   VAL B  10     110.401 125.245  24.526  1.00 29.02    -0.346 N 
ATOM   2079  HN  VAL B  10     110.172 124.252  24.473  1.00  0.00     0.163 HD
ATOM   2080  CA  VAL B  10     109.493 126.248  24.002  1.00 25.42     0.180 C 
ATOM   2081  C   VAL B  10     108.227 126.415  24.847  1.00 29.08     0.241 C 
ATOM   2082  O   VAL B  10     107.446 125.446  25.061  1.00 33.65    -0.271 OA
ATOM   2083  CB  VAL B  10     109.114 125.863  22.559  1.00 18.33     0.009 C 
ATOM   2084  CG1 VAL B  10     109.176 124.353  22.364  1.00 31.63     0.012 C 
ATOM   2085  CG2 VAL B  10     107.707 126.355  22.251  1.00 14.87     0.012 C 
ATOM   2086  N   PHE B  11     108.067 127.647  25.413  1.00 32.46    -0.346 N 
ATOM   2087  HN  PHE B  11     108.826 128.326  25.356  1.00  0.00     0.163 HD
ATOM   2088  CA  PHE B  11     106.818 128.016  26.105  1.00 38.11     0.181 C 
ATOM   2089  C   PHE B  11     105.878 128.815  25.205  1.00 48.33     0.243 C 
ATOM   2090  O   PHE B  11     106.066 130.059  25.024  1.00 47.36    -0.271 OA
ATOM   2091  CB  PHE B  11     107.180 128.910  27.312  1.00 20.52     0.073 C 
ATOM   2092  CG  PHE B  11     108.218 128.273  28.224  1.00 18.98    -0.056 A 
ATOM   2093  CD1 PHE B  11     109.528 128.082  27.794  1.00 33.84     0.007 A 
ATOM   2094  CD2 PHE B  11     107.864 127.969  29.532  1.00 45.64     0.007 A 
ATOM   2095  CE1 PHE B  11     110.479 127.592  28.683  1.00 37.76     0.001 A 
ATOM   2096  CE2 PHE B  11     108.825 127.480  30.412  1.00 52.62     0.001 A 
ATOM   2097  CZ  PHE B  11     110.131 127.293  29.991  1.00 40.52     0.000 A 
ATOM   2098  N   PRO B  12     104.875 128.141  24.609  1.00 54.77    -0.337 N 
ATOM   2099  CA  PRO B  12     104.150 128.795  23.509  1.00 55.06     0.179 C 
ATOM   2100  C   PRO B  12     103.070 129.807  23.927  1.00 37.17     0.241 C 
ATOM   2101  O   PRO B  12     102.634 130.633  23.133  1.00 32.01    -0.271 OA
ATOM   2102  CB  PRO B  12     103.516 127.707  22.639  1.00 40.33     0.037 C 
ATOM   2103  CG  PRO B  12     104.159 126.384  23.019  1.00 46.42     0.022 C 
ATOM   2104  CD  PRO B  12     104.650 126.706  24.508  1.00 52.64     0.127 C 
ATOM   2105  N   LYS B  13     102.565 129.726  25.186  1.00 32.09    -0.346 N 
ATOM   2106  HN  LYS B  13     102.829 128.974  25.823  1.00  0.00     0.163 HD
ATOM   2107  CA  LYS B  13     101.606 130.793  25.588  1.00 35.36     0.176 C 
ATOM   2108  C   LYS B  13     101.723 131.278  27.040  1.00 35.29     0.241 C 
ATOM   2109  O   LYS B  13     102.238 130.558  27.947  1.00 48.86    -0.271 OA
ATOM   2110  CB  LYS B  13     100.162 130.302  25.298  1.00 55.12     0.035 C 
ATOM   2111  CG  LYS B  13      99.876 128.886  25.812  1.00 52.47     0.004 C 
ATOM   2112  CD  LYS B  13      98.401 128.474  25.614  1.00 59.14     0.027 C 
ATOM   2113  CE  LYS B  13      98.145 126.977  25.883  1.00 58.92     0.229 C 
ATOM   2114  NZ  LYS B  13      97.931 126.755  27.321  1.00 57.47    -0.079 N 
ATOM   2115  HZ1 LYS B  13      97.762 125.765  27.499  1.00  0.00     0.274 HD
ATOM   2116  HZ2 LYS B  13      97.185 127.343  27.692  1.00  0.00     0.274 HD
ATOM   2117  HZ3 LYS B  13      98.701 127.119  27.883  1.00  0.00     0.274 HD
ATOM   2118  N   GLU B  14     101.293 132.568  27.257  1.00 53.00    -0.346 N 
ATOM   2119  HN  GLU B  14     100.890 133.098  26.484  1.00  0.00     0.163 HD
ATOM   2120  CA  GLU B  14     101.404 133.199  28.590  1.00 49.84     0.177 C 
ATOM   2121  C   GLU B  14     100.620 132.480  29.648  1.00 48.95     0.241 C 
ATOM   2122  O   GLU B  14      99.385 132.193  29.466  1.00 59.07    -0.271 OA
ATOM   2123  CB  GLU B  14     100.882 134.645  28.466  1.00 53.78     0.045 C 
ATOM   2124  CG  GLU B  14     100.887 135.391  29.818  1.00 41.95     0.116 C 
ATOM   2125  CD  GLU B  14     100.448 136.838  29.617  1.00 40.35     0.172 C 
ATOM   2126  OE1 GLU B  14     100.590 137.351  28.513  1.00 51.83    -0.648 OA
ATOM   2127  OE2 GLU B  14      99.970 137.439  30.579  1.00 49.94    -0.648 OA
ATOM   2128  N   SER B  15     101.294 132.148  30.765  1.00 30.03    -0.344 N 
ATOM   2129  HN  SER B  15     102.263 132.437  30.901  1.00  0.00     0.163 HD
ATOM   2130  CA  SER B  15     100.596 131.364  31.771  1.00 58.68     0.200 C 
ATOM   2131  C   SER B  15     101.146 131.495  33.168  1.00 61.34     0.243 C 
ATOM   2132  O   SER B  15     102.040 132.337  33.470  1.00 52.28    -0.271 OA
ATOM   2133  CB  SER B  15     100.661 129.902  31.334  1.00 54.52     0.199 C 
ATOM   2134  OG  SER B  15     101.667 129.233  32.100  1.00 66.27    -0.398 OA
ATOM   2135  HG  SER B  15     101.707 128.324  31.828  1.00  0.00     0.209 HD
ATOM   2136  N   ASP B  16     100.578 130.647  34.047  1.00 44.14    -0.345 N 
ATOM   2137  HN  ASP B  16      99.942 129.931  33.696  1.00  0.00     0.163 HD
ATOM   2138  CA  ASP B  16     100.836 130.713  35.476  1.00 48.67     0.186 C 
ATOM   2139  C   ASP B  16     101.423 129.404  35.996  1.00 42.21     0.241 C 
ATOM   2140  O   ASP B  16     101.707 129.252  37.216  1.00 42.57    -0.271 OA
ATOM   2141  CB  ASP B  16      99.474 130.954  36.155  1.00 55.16     0.147 C 
ATOM   2142  CG  ASP B  16      99.576 132.007  37.243  1.00 50.11     0.175 C 
ATOM   2143  OD1 ASP B  16     100.259 133.000  37.028  1.00 54.28    -0.648 OA
ATOM   2144  OD2 ASP B  16      98.960 131.820  38.294  1.00 55.51    -0.648 OA
ATOM   2145  N   THR B  17     101.559 128.416  35.076  1.00 52.02    -0.344 N 
ATOM   2146  HN  THR B  17     101.589 128.638  34.081  1.00  0.00     0.163 HD
ATOM   2147  CA  THR B  17     101.662 127.033  35.528  1.00 58.55     0.205 C 
ATOM   2148  C   THR B  17     102.640 126.168  34.730  1.00 59.53     0.243 C 
ATOM   2149  O   THR B  17     102.898 124.980  35.071  1.00 49.49    -0.271 OA
ATOM   2150  CB  THR B  17     100.269 126.440  35.461  1.00 44.59     0.146 C 
ATOM   2151  CG2 THR B  17      99.392 127.007  36.577  1.00 48.52     0.042 C 
ATOM   2152  OG1 THR B  17      99.668 126.779  34.205  1.00 53.96    -0.393 OA
ATOM   2153  HG1 THR B  17     100.213 126.427  33.511  1.00  0.00     0.210 HD
ATOM   2154  N   SER B  18     103.165 126.729  33.636  1.00 69.57    -0.344 N 
ATOM   2155  HN  SER B  18     102.842 127.642  33.315  1.00  0.00     0.163 HD
ATOM   2156  CA  SER B  18     104.217 126.006  32.903  1.00 61.84     0.200 C 
ATOM   2157  C   SER B  18     105.602 126.410  33.350  1.00 61.40     0.243 C 
ATOM   2158  O   SER B  18     105.916 127.623  33.480  1.00 66.61    -0.271 OA
ATOM   2159  CB  SER B  18     104.047 126.331  31.417  1.00 54.02     0.199 C 
ATOM   2160  OG  SER B  18     102.762 125.881  30.986  1.00 47.38    -0.398 OA
ATOM   2161  HG  SER B  18     102.656 126.083  30.064  1.00  0.00     0.209 HD
ATOM   2162  N   TYR B  19     106.460 125.398  33.635  1.00 43.45    -0.346 N 
ATOM   2163  HN  TYR B  19     106.130 124.434  33.683  1.00  0.00     0.163 HD
ATOM   2164  CA  TYR B  19     107.873 125.718  33.873  1.00 39.64     0.180 C 
ATOM   2165  C   TYR B  19     108.807 124.545  33.752  1.00 38.29     0.241 C 
ATOM   2166  O   TYR B  19     108.385 123.384  33.473  1.00 44.85    -0.271 OA
ATOM   2167  CB  TYR B  19     107.997 126.352  35.279  1.00 37.43     0.073 C 
ATOM   2168  CG  TYR B  19     107.622 125.368  36.376  1.00 54.11    -0.056 A 
ATOM   2169  CD1 TYR B  19     108.541 124.412  36.815  1.00 63.94     0.010 A 
ATOM   2170  CD2 TYR B  19     106.380 125.465  37.009  1.00 62.30     0.010 A 
ATOM   2171  CE1 TYR B  19     108.226 123.572  37.881  1.00 32.79     0.037 A 
ATOM   2172  CE2 TYR B  19     106.064 124.626  38.073  1.00 32.48     0.037 A 
ATOM   2173  CZ  TYR B  19     106.982 123.684  38.508  1.00 35.26     0.065 A 
ATOM   2174  OH  TYR B  19     106.685 122.867  39.589  1.00 33.84    -0.361 OA
ATOM   2175  HH  TYR B  19     107.314 122.221  39.887  1.00  0.00     0.217 HD
ATOM   2176  N   VAL B  20     110.110 124.845  33.897  1.00 43.04    -0.346 N 
ATOM   2177  HN  VAL B  20     110.407 125.819  33.951  1.00  0.00     0.163 HD
ATOM   2178  CA  VAL B  20     111.086 123.788  33.976  1.00 41.83     0.180 C 
ATOM   2179  C   VAL B  20     111.958 123.916  35.205  1.00 38.88     0.241 C 
ATOM   2180  O   VAL B  20     112.412 125.032  35.563  1.00 27.55    -0.271 OA
ATOM   2181  CB  VAL B  20     111.972 123.849  32.729  1.00 27.45     0.009 C 
ATOM   2182  CG1 VAL B  20     112.938 122.681  32.729  1.00 24.82     0.012 C 
ATOM   2183  CG2 VAL B  20     111.124 123.766  31.473  1.00 26.69     0.012 C 
ATOM   2184  N   SER B  21     112.178 122.784  35.896  1.00 26.22    -0.344 N 
ATOM   2185  HN  SER B  21     111.710 121.915  35.639  1.00  0.00     0.163 HD
ATOM   2186  CA  SER B  21     113.110 122.831  37.031  1.00 31.47     0.200 C 
ATOM   2187  C   SER B  21     114.466 122.223  36.712  1.00 38.13     0.243 C 
ATOM   2188  O   SER B  21     114.578 121.033  36.297  1.00 41.68    -0.271 OA
ATOM   2189  CB  SER B  21     112.458 122.074  38.193  1.00 36.58     0.199 C 
ATOM   2190  OG  SER B  21     112.673 122.831  39.394  1.00 55.71    -0.398 OA
ATOM   2191  HG  SER B  21     112.269 122.362  40.114  1.00  0.00     0.209 HD
ATOM   2192  N   LEU B  22     115.533 123.067  36.864  1.00 34.67    -0.346 N 
ATOM   2193  HN  LEU B  22     115.369 124.057  37.049  1.00  0.00     0.163 HD
ATOM   2194  CA  LEU B  22     116.922 122.564  36.764  1.00 29.63     0.177 C 
ATOM   2195  C   LEU B  22     117.433 121.980  38.081  1.00 43.09     0.241 C 
ATOM   2196  O   LEU B  22     117.220 122.561  39.174  1.00 51.36    -0.271 OA
ATOM   2197  CB  LEU B  22     117.826 123.753  36.352  1.00 25.66     0.038 C 
ATOM   2198  CG  LEU B  22     117.886 123.978  34.830  1.00 20.63    -0.020 C 
ATOM   2199  CD1 LEU B  22     116.834 123.169  34.076  1.00 22.71     0.009 C 
ATOM   2200  CD2 LEU B  22     117.668 125.447  34.440  1.00 10.93     0.009 C 
ATOM   2201  N   LYS B  23     118.085 120.803  38.001  1.00 59.25    -0.346 N 
ATOM   2202  HN  LYS B  23     118.162 120.306  37.113  1.00  0.00     0.163 HD
ATOM   2203  CA  LYS B  23     118.681 120.255  39.225  1.00 66.49     0.176 C 
ATOM   2204  C   LYS B  23     120.181 120.488  39.307  1.00 61.99     0.241 C 
ATOM   2205  O   LYS B  23     120.965 120.038  38.422  1.00 42.86    -0.271 OA
ATOM   2206  CB  LYS B  23     118.384 118.750  39.268  1.00 57.17     0.035 C 
ATOM   2207  CG  LYS B  23     116.903 118.437  39.019  1.00 58.23     0.004 C 
ATOM   2208  CD  LYS B  23     116.114 118.256  40.314  1.00 52.06     0.027 C 
ATOM   2209  CE  LYS B  23     114.769 117.572  40.082  1.00 56.45     0.229 C 
ATOM   2210  NZ  LYS B  23     113.874 117.869  41.197  1.00 58.16    -0.079 N 
ATOM   2211  HZ1 LYS B  23     112.975 117.412  41.042  1.00  0.00     0.274 HD
ATOM   2212  HZ2 LYS B  23     113.775 118.872  41.355  1.00  0.00     0.274 HD
ATOM   2213  HZ3 LYS B  23     114.283 117.619  42.097  1.00  0.00     0.274 HD
ATOM   2214  N   ALA B  24     120.609 121.244  40.365  1.00 44.26    -0.346 N 
ATOM   2215  HN  ALA B  24     119.948 121.544  41.081  1.00  0.00     0.163 HD
ATOM   2216  CA  ALA B  24     122.031 121.622  40.464  1.00 48.53     0.172 C 
ATOM   2217  C   ALA B  24     122.765 120.865  41.569  1.00 54.75     0.243 C 
ATOM   2218  O   ALA B  24     122.411 120.893  42.759  1.00 47.30    -0.271 OA
ATOM   2219  CB  ALA B  24     122.114 123.115  40.734  1.00 42.36     0.042 C 
ATOM   2220  N   PRO B  25     123.822 120.149  41.141  1.00 65.53    -0.337 N 
ATOM   2221  CA  PRO B  25     124.605 119.316  42.074  1.00 67.16     0.179 C 
ATOM   2222  C   PRO B  25     125.448 120.157  43.032  1.00 47.45     0.241 C 
ATOM   2223  O   PRO B  25     126.663 119.985  43.173  1.00 50.36    -0.271 OA
ATOM   2224  CB  PRO B  25     125.529 118.421  41.234  1.00 44.81     0.037 C 
ATOM   2225  CG  PRO B  25     125.503 118.936  39.795  1.00 43.91     0.022 C 
ATOM   2226  CD  PRO B  25     124.111 119.724  39.774  1.00 40.58     0.127 C 
ATOM   2227  N   LEU B  26     124.778 121.136  43.690  1.00 32.68    -0.346 N 
ATOM   2228  HN  LEU B  26     123.778 121.264  43.532  1.00  0.00     0.163 HD
ATOM   2229  CA  LEU B  26     125.490 122.012  44.629  1.00 42.47     0.177 C 
ATOM   2230  C   LEU B  26     125.917 121.312  45.929  1.00 49.47     0.241 C 
ATOM   2231  O   LEU B  26     125.265 120.335  46.390  1.00 56.93    -0.271 OA
ATOM   2232  CB  LEU B  26     124.568 123.203  44.961  1.00 96.58     0.038 C 
ATOM   2233  CG  LEU B  26     125.008 124.497  44.260  1.00 44.23    -0.020 C 
ATOM   2234  CD1 LEU B  26     126.036 124.239  43.163  1.00 47.45     0.009 C 
ATOM   2235  CD2 LEU B  26     123.841 125.238  43.585  1.00 46.12     0.009 C 
ATOM   2236  N   THR B  27     127.059 121.784  46.505  1.00 52.22    -0.344 N 
ATOM   2237  HN  THR B  27     127.581 122.530  46.046  1.00  0.00     0.163 HD
ATOM   2238  CA  THR B  27     127.549 121.236  47.774  1.00 51.76     0.205 C 
ATOM   2239  C   THR B  27     128.260 122.291  48.583  1.00 51.05     0.243 C 
ATOM   2240  O   THR B  27     128.155 122.365  49.834  1.00 50.11    -0.271 OA
ATOM   2241  CB  THR B  27     128.526 120.112  47.460  1.00 54.77     0.146 C 
ATOM   2242  CG2 THR B  27     127.788 118.853  46.991  1.00 59.30     0.042 C 
ATOM   2243  OG1 THR B  27     129.424 120.532  46.428  1.00 57.31    -0.393 OA
ATOM   2244  HG1 THR B  27     129.881 121.312  46.719  1.00  0.00     0.210 HD
ATOM   2245  N   LYS B  28     129.058 123.094  47.863  1.00 57.76    -0.346 N 
ATOM   2246  HN  LYS B  28     129.261 122.862  46.891  1.00  0.00     0.163 HD
ATOM   2247  CA  LYS B  28     129.635 124.285  48.447  1.00 50.40     0.176 C 
ATOM   2248  C   LYS B  28     128.861 125.521  48.061  1.00 45.05     0.243 C 
ATOM   2249  O   LYS B  28     128.329 125.623  46.924  1.00 51.84    -0.271 OA
ATOM   2250  CB  LYS B  28     131.059 124.402  47.920  1.00 53.66     0.035 C 
ATOM   2251  CG  LYS B  28     132.029 123.504  48.676  1.00 55.78     0.004 C 
ATOM   2252  CD  LYS B  28     132.630 124.204  49.893  1.00 59.18     0.027 C 
ATOM   2253  CE  LYS B  28     133.716 123.367  50.566  1.00 52.34     0.229 C 
ATOM   2254  NZ  LYS B  28     134.074 123.973  51.846  1.00 50.43    -0.079 N 
ATOM   2255  HZ1 LYS B  28     134.799 123.414  52.295  1.00  0.00     0.274 HD
ATOM   2256  HZ2 LYS B  28     133.262 124.109  52.449  1.00  0.00     0.274 HD
ATOM   2257  HZ3 LYS B  28     134.347 124.951  51.747  1.00  0.00     0.274 HD
ATOM   2258  N   PRO B  29     128.736 126.466  49.007  1.00 46.41    -0.337 N 
ATOM   2259  CA  PRO B  29     128.132 127.754  48.645  1.00 59.93     0.179 C 
ATOM   2260  C   PRO B  29     128.953 128.455  47.553  1.00 53.82     0.241 C 
ATOM   2261  O   PRO B  29     130.127 128.152  47.306  1.00 48.40    -0.271 OA
ATOM   2262  CB  PRO B  29     128.090 128.631  49.903  1.00 53.84     0.037 C 
ATOM   2263  CG  PRO B  29     128.982 127.987  50.957  1.00 58.71     0.022 C 
ATOM   2264  CD  PRO B  29     129.054 126.477  50.433  1.00 60.20     0.127 C 
ATOM   2265  N   LEU B  30     128.275 129.405  46.842  1.00 42.21    -0.346 N 
ATOM   2266  HN  LEU B  30     127.292 129.579  47.051  1.00  0.00     0.163 HD
ATOM   2267  CA  LEU B  30     128.939 130.186  45.776  1.00 34.46     0.177 C 
ATOM   2268  C   LEU B  30     129.695 131.423  46.305  1.00 30.53     0.241 C 
ATOM   2269  O   LEU B  30     129.168 132.199  47.136  1.00 47.15    -0.271 OA
ATOM   2270  CB  LEU B  30     127.843 130.653  44.787  1.00 44.60     0.038 C 
ATOM   2271  CG  LEU B  30     127.547 129.630  43.684  1.00 35.62    -0.020 C 
ATOM   2272  CD1 LEU B  30     128.483 128.426  43.744  1.00 34.95     0.009 C 
ATOM   2273  CD2 LEU B  30     126.128 129.059  43.777  1.00 41.39     0.009 C 
ATOM   2274  N   LYS B  31     130.972 131.579  45.864  1.00 46.38    -0.346 N 
ATOM   2275  HN  LYS B  31     131.445 130.817  45.379  1.00  0.00     0.163 HD
ATOM   2276  CA  LYS B  31     131.663 132.853  46.092  1.00 51.96     0.176 C 
ATOM   2277  C   LYS B  31     131.939 133.561  44.790  1.00 50.74     0.241 C 
ATOM   2278  O   LYS B  31     132.517 134.696  44.738  1.00 42.50    -0.271 OA
ATOM   2279  CB  LYS B  31     132.976 132.562  46.829  1.00 65.86     0.035 C 
ATOM   2280  CG  LYS B  31     132.763 132.306  48.326  1.00 44.40     0.004 C 
ATOM   2281  CD  LYS B  31     133.159 133.505  49.191  1.00 53.47     0.027 C 
ATOM   2282  CE  LYS B  31     133.061 133.210  50.690  1.00 59.14     0.229 C 
ATOM   2283  NZ  LYS B  31     133.268 134.446  51.441  1.00 50.01    -0.079 N 
ATOM   2284  HZ1 LYS B  31     133.203 134.249  52.440  1.00  0.00     0.274 HD
ATOM   2285  HZ2 LYS B  31     132.629 135.186  51.150  1.00  0.00     0.274 HD
ATOM   2286  HZ3 LYS B  31     134.144 134.906  51.194  1.00  0.00     0.274 HD
ATOM   2287  N   ALA B  32     131.563 132.862  43.701  1.00 30.78    -0.346 N 
ATOM   2288  HN  ALA B  32     131.237 131.902  43.810  1.00  0.00     0.163 HD
ATOM   2289  CA  ALA B  32     131.615 133.462  42.355  1.00 22.97     0.172 C 
ATOM   2290  C   ALA B  32     130.957 132.545  41.328  1.00 26.28     0.240 C 
ATOM   2291  O   ALA B  32     130.907 131.320  41.471  1.00 52.10    -0.271 OA
ATOM   2292  CB  ALA B  32     133.081 133.677  41.983  1.00 45.06     0.042 C 
ATOM   2293  N   PHE B  33     130.382 133.162  40.269  1.00 33.74    -0.346 N 
ATOM   2294  HN  PHE B  33     130.379 134.179  40.188  1.00  0.00     0.163 HD
ATOM   2295  CA  PHE B  33     129.763 132.317  39.242  1.00 25.80     0.180 C 
ATOM   2296  C   PHE B  33     129.675 132.926  37.856  1.00 24.89     0.241 C 
ATOM   2297  O   PHE B  33     130.058 134.119  37.628  1.00 26.49    -0.271 OA
ATOM   2298  CB  PHE B  33     128.352 131.911  39.731  1.00 29.27     0.073 C 
ATOM   2299  CG  PHE B  33     127.436 133.119  39.833  1.00 26.73    -0.056 A 
ATOM   2300  CD1 PHE B  33     126.737 133.559  38.719  1.00 25.83     0.007 A 
ATOM   2301  CD2 PHE B  33     127.277 133.761  41.058  1.00 23.05     0.007 A 
ATOM   2302  CE1 PHE B  33     125.876 134.641  38.828  1.00 27.98     0.001 A 
ATOM   2303  CE2 PHE B  33     126.408 134.847  41.155  1.00 22.85     0.001 A 
ATOM   2304  CZ  PHE B  33     125.708 135.291  40.044  1.00 27.65     0.000 A 
ATOM   2305  N   THR B  34     129.235 132.078  36.894  1.00 15.30    -0.344 N 
ATOM   2306  HN  THR B  34     129.075 131.097  37.125  1.00  0.00     0.163 HD
ATOM   2307  CA  THR B  34     128.985 132.546  35.527  1.00 14.15     0.205 C 
ATOM   2308  C   THR B  34     127.876 131.763  34.846  1.00 21.08     0.243 C 
ATOM   2309  O   THR B  34     127.919 130.508  34.769  1.00 30.07    -0.271 OA
ATOM   2310  CB  THR B  34     130.258 132.368  34.709  1.00 20.96     0.146 C 
ATOM   2311  CG2 THR B  34     130.053 132.897  33.284  1.00 15.89     0.042 C 
ATOM   2312  OG1 THR B  34     131.343 133.077  35.312  1.00 25.41    -0.393 OA
ATOM   2313  HG1 THR B  34     132.137 132.966  34.802  1.00  0.00     0.210 HD
ATOM   2314  N   VAL B  35     126.833 132.484  34.363  1.00 10.12    -0.346 N 
ATOM   2315  HN  VAL B  35     126.742 133.487  34.526  1.00  0.00     0.163 HD
ATOM   2316  CA  VAL B  35     125.857 131.732  33.599  1.00  9.02     0.180 C 
ATOM   2317  C   VAL B  35     125.620 132.304  32.206  1.00  8.53     0.241 C 
ATOM   2318  O   VAL B  35     125.608 133.542  32.004  1.00 25.08    -0.271 OA
ATOM   2319  CB  VAL B  35     124.547 131.744  34.382  1.00 17.77     0.009 C 
ATOM   2320  CG1 VAL B  35     124.505 132.956  35.311  1.00  2.00     0.012 C 
ATOM   2321  CG2 VAL B  35     123.368 131.823  33.419  1.00 14.42     0.012 C 
ATOM   2322  N   CYS B  36     125.468 131.401  31.221  1.00 13.14    -0.345 N 
ATOM   2323  HN  CYS B  36     125.638 130.413  31.407  1.00  0.00     0.163 HD
ATOM   2324  CA  CYS B  36     125.059 131.831  29.883  1.00 16.60     0.186 C 
ATOM   2325  C   CYS B  36     123.852 131.078  29.369  1.00 24.92     0.241 C 
ATOM   2326  O   CYS B  36     123.544 129.948  29.835  1.00 31.51    -0.271 OA
ATOM   2327  CB  CYS B  36     126.236 131.597  28.934  1.00 28.39     0.121 C 
ATOM   2328  SG  CYS B  36     127.769 132.343  29.545  1.00 35.66    -0.095 SA
ATOM   2329  N   LEU B  37     123.121 131.712  28.429  1.00 39.41    -0.346 N 
ATOM   2330  HN  LEU B  37     123.340 132.673  28.167  1.00  0.00     0.163 HD
ATOM   2331  CA  LEU B  37     122.013 131.009  27.790  1.00 33.08     0.177 C 
ATOM   2332  C   LEU B  37     121.389 131.772  26.643  1.00 28.03     0.241 C 
ATOM   2333  O   LEU B  37     121.595 133.005  26.482  1.00 34.17    -0.271 OA
ATOM   2334  CB  LEU B  37     120.944 130.722  28.853  1.00 12.47     0.038 C 
ATOM   2335  CG  LEU B  37     120.281 131.977  29.403  1.00 21.52    -0.020 C 
ATOM   2336  CD1 LEU B  37     120.561 132.172  30.895  1.00 18.48     0.009 C 
ATOM   2337  CD2 LEU B  37     120.771 133.244  28.708  1.00 19.73     0.009 C 
ATOM   2338  N   HIS B  38     120.650 131.026  25.803  1.00 26.09    -0.346 N 
ATOM   2339  HN  HIS B  38     120.539 130.027  25.976  1.00  0.00     0.163 HD
ATOM   2340  CA  HIS B  38     120.005 131.639  24.642  1.00 34.84     0.182 C 
ATOM   2341  C   HIS B  38     118.533 131.945  24.878  1.00 44.06     0.241 C 
ATOM   2342  O   HIS B  38     117.850 131.231  25.658  1.00 49.05    -0.271 OA
ATOM   2343  CB  HIS B  38     120.147 130.662  23.468  1.00 36.43     0.093 C 
ATOM   2344  CG  HIS B  38     121.287 131.099  22.579  1.00 49.62     0.028 A 
ATOM   2345  CD2 HIS B  38     121.302 132.148  21.657  1.00 60.51     0.114 A 
ATOM   2346  ND1 HIS B  38     122.496 130.487  22.557  1.00 45.31    -0.354 N 
ATOM   2347  HD1 HIS B  38     122.794 129.690  23.119  1.00  0.00     0.166 HD
ATOM   2348  CE1 HIS B  38     123.220 131.152  21.638  1.00 58.33     0.180 A 
ATOM   2349  NE2 HIS B  38     122.531 132.151  21.082  1.00 46.50    -0.360 N 
ATOM   2350  HE2 HIS B  38     122.864 132.793  20.363  1.00  0.00     0.166 HD
ATOM   2351  N   PHE B  39     117.950 132.991  24.267  1.00 18.85    -0.346 N 
ATOM   2352  HN  PHE B  39     118.513 133.702  23.801  1.00  0.00     0.163 HD
ATOM   2353  CA  PHE B  39     116.491 133.088  24.285  1.00 10.44     0.180 C 
ATOM   2354  C   PHE B  39     115.936 133.947  23.194  1.00  9.21     0.241 C 
ATOM   2355  O   PHE B  39     116.720 134.558  22.401  1.00 29.69    -0.271 OA
ATOM   2356  CB  PHE B  39     116.034 133.632  25.663  1.00 21.70     0.073 C 
ATOM   2357  CG  PHE B  39     116.349 135.115  25.820  1.00 27.45    -0.056 A 
ATOM   2358  CD1 PHE B  39     117.586 135.511  26.306  1.00 26.17     0.007 A 
ATOM   2359  CD2 PHE B  39     115.368 136.065  25.549  1.00 27.01     0.007 A 
ATOM   2360  CE1 PHE B  39     117.846 136.858  26.529  1.00 41.41     0.001 A 
ATOM   2361  CE2 PHE B  39     115.640 137.417  25.774  1.00 35.67     0.001 A 
ATOM   2362  CZ  PHE B  39     116.875 137.816  26.267  1.00 30.82     0.000 A 
ATOM   2363  N   TYR B  40     114.592 133.902  23.045  1.00 21.61    -0.346 N 
ATOM   2364  HN  TYR B  40     114.014 133.457  23.758  1.00  0.00     0.163 HD
ATOM   2365  CA  TYR B  40     113.963 134.499  21.848  1.00 21.09     0.180 C 
ATOM   2366  C   TYR B  40     112.487 134.781  22.054  1.00 28.42     0.241 C 
ATOM   2367  O   TYR B  40     111.668 133.848  22.300  1.00 38.34    -0.271 OA
ATOM   2368  CB  TYR B  40     114.145 133.492  20.702  1.00  9.98     0.073 C 
ATOM   2369  CG  TYR B  40     113.753 134.114  19.374  1.00 10.32    -0.056 A 
ATOM   2370  CD1 TYR B  40     113.594 135.499  19.251  1.00 10.51     0.010 A 
ATOM   2371  CD2 TYR B  40     113.549 133.300  18.265  1.00 15.00     0.010 A 
ATOM   2372  CE1 TYR B  40     113.233 136.051  18.021  1.00  4.22     0.037 A 
ATOM   2373  CE2 TYR B  40     113.191 133.848  17.044  1.00 24.83     0.037 A 
ATOM   2374  CZ  TYR B  40     113.039 135.214  16.917  1.00 12.13     0.065 A 
ATOM   2375  OH  TYR B  40     112.690 135.762  15.697  1.00  8.41    -0.361 OA
ATOM   2376  HH  TYR B  40     112.585 136.702  15.610  1.00  0.00     0.217 HD
ATOM   2377  N   THR B  41     112.130 136.077  22.006  1.00 39.16    -0.344 N 
ATOM   2378  HN  THR B  41     112.824 136.790  21.782  1.00  0.00     0.163 HD
ATOM   2379  CA  THR B  41     110.748 136.463  22.275  1.00 30.06     0.205 C 
ATOM   2380  C   THR B  41     110.370 137.806  21.671  1.00 32.33     0.243 C 
ATOM   2381  O   THR B  41     111.238 138.588  21.198  1.00 45.23    -0.271 OA
ATOM   2382  CB  THR B  41     110.568 136.520  23.780  1.00 30.00     0.146 C 
ATOM   2383  CG2 THR B  41     111.613 137.439  24.414  1.00 23.75     0.042 C 
ATOM   2384  OG1 THR B  41     109.264 137.021  24.093  1.00 49.33    -0.393 OA
ATOM   2385  HG1 THR B  41     109.151 137.057  25.036  1.00  0.00     0.210 HD
ATOM   2386  N   GLU B  42     109.052 138.069  21.647  1.00 31.37    -0.346 N 
ATOM   2387  HN  GLU B  42     108.386 137.360  21.953  1.00  0.00     0.163 HD
ATOM   2388  CA  GLU B  42     108.571 139.371  21.183  1.00 21.11     0.177 C 
ATOM   2389  C   GLU B  42     107.952 140.191  22.289  1.00 15.89     0.241 C 
ATOM   2390  O   GLU B  42     107.229 141.211  22.027  1.00 19.51    -0.271 OA
ATOM   2391  CB  GLU B  42     107.523 139.114  20.093  1.00 30.44     0.045 C 
ATOM   2392  CG  GLU B  42     108.153 138.760  18.743  1.00 44.27     0.116 C 
ATOM   2393  CD  GLU B  42     107.057 138.445  17.751  1.00 40.43     0.172 C 
ATOM   2394  OE1 GLU B  42     105.920 138.269  18.168  1.00 42.20    -0.648 OA
ATOM   2395  OE2 GLU B  42     107.352 138.376  16.559  1.00 59.26    -0.648 OA
ATOM   2396  N   LEU B  43     108.184 139.749  23.539  1.00 16.72    -0.346 N 
ATOM   2397  HN  LEU B  43     108.812 138.961  23.695  1.00  0.00     0.163 HD
ATOM   2398  CA  LEU B  43     107.533 140.402  24.671  1.00 11.95     0.177 C 
ATOM   2399  C   LEU B  43     108.164 141.733  25.043  1.00 22.55     0.241 C 
ATOM   2400  O   LEU B  43     107.547 142.541  25.788  1.00 28.06    -0.271 OA
ATOM   2401  CB  LEU B  43     107.613 139.452  25.869  1.00 20.30     0.038 C 
ATOM   2402  CG  LEU B  43     106.244 138.999  26.356  1.00 34.83    -0.020 C 
ATOM   2403  CD1 LEU B  43     105.285 138.676  25.209  1.00 25.01     0.009 C 
ATOM   2404  CD2 LEU B  43     106.330 137.737  27.214  1.00 38.55     0.009 C 
ATOM   2405  N   SER B  44     109.405 141.935  24.605  1.00 44.33    -0.344 N 
ATOM   2406  HN  SER B  44     109.785 141.343  23.867  1.00  0.00     0.163 HD
ATOM   2407  CA  SER B  44     110.234 143.013  25.183  1.00 50.60     0.200 C 
ATOM   2408  C   SER B  44     109.631 144.415  25.115  1.00 55.18     0.243 C 
ATOM   2409  O   SER B  44     109.974 145.319  25.925  1.00 56.26    -0.271 OA
ATOM   2410  CB  SER B  44     111.575 142.979  24.439  1.00 48.45     0.199 C 
ATOM   2411  OG  SER B  44     112.115 141.654  24.526  1.00 57.24    -0.398 OA
ATOM   2412  HG  SER B  44     112.946 141.633  24.065  1.00  0.00     0.209 HD
ATOM   2413  N   SER B  45     108.762 144.642  24.125  1.00 46.52    -0.344 N 
ATOM   2414  HN  SER B  45     108.493 143.894  23.486  1.00  0.00     0.163 HD
ATOM   2415  CA  SER B  45     108.203 145.994  23.977  1.00 44.88     0.200 C 
ATOM   2416  C   SER B  45     106.851 146.154  24.628  1.00 41.40     0.243 C 
ATOM   2417  O   SER B  45     106.346 147.290  24.834  1.00 62.88    -0.271 OA
ATOM   2418  CB  SER B  45     108.100 146.288  22.483  1.00 34.48     0.199 C 
ATOM   2419  OG  SER B  45     107.580 145.132  21.826  1.00 32.46    -0.398 OA
ATOM   2420  HG  SER B  45     107.516 145.315  20.896  1.00  0.00     0.209 HD
ATOM   2421  N   THR B  46     106.212 145.008  24.924  1.00 54.25    -0.344 N 
ATOM   2422  HN  THR B  46     106.618 144.108  24.669  1.00  0.00     0.163 HD
ATOM   2423  CA  THR B  46     104.935 145.073  25.613  1.00 49.92     0.205 C 
ATOM   2424  C   THR B  46     105.092 145.006  27.124  1.00 48.52     0.243 C 
ATOM   2425  O   THR B  46     104.660 145.925  27.863  1.00 59.28    -0.271 OA
ATOM   2426  CB  THR B  46     104.063 143.921  25.110  1.00 59.85     0.146 C 
ATOM   2427  CG2 THR B  46     103.949 143.959  23.583  1.00 37.93     0.042 C 
ATOM   2428  OG1 THR B  46     104.637 142.676  25.487  1.00 30.91    -0.393 OA
ATOM   2429  HG1 THR B  46     104.096 141.961  25.175  1.00  0.00     0.210 HD
ATOM   2430  N   ARG B  47     105.702 143.900  27.614  1.00 37.15    -0.346 N 
ATOM   2431  HN  ARG B  47     105.970 143.138  26.991  1.00  0.00     0.163 HD
ATOM   2432  CA  ARG B  47     105.972 143.815  29.061  1.00 42.77     0.176 C 
ATOM   2433  C   ARG B  47     107.329 143.257  29.399  1.00 41.50     0.240 C 
ATOM   2434  O   ARG B  47     108.147 142.918  28.492  1.00 27.30    -0.271 OA
ATOM   2435  CB  ARG B  47     104.876 142.933  29.694  1.00 26.48     0.036 C 
ATOM   2436  CG  ARG B  47     104.781 141.544  29.039  1.00 28.04     0.023 C 
ATOM   2437  CD  ARG B  47     104.184 140.499  29.991  1.00 28.25     0.138 C 
ATOM   2438  NE  ARG B  47     104.021 139.208  29.311  1.00 41.09    -0.227 N 
ATOM   2439  HE  ARG B  47     103.698 139.154  28.345  1.00  0.00     0.177 HD
ATOM   2440  CZ  ARG B  47     104.316 138.099  30.015  1.00 47.84     0.665 C 
ATOM   2441  NH1 ARG B  47     104.735 138.199  31.264  1.00 48.88    -0.235 N 
ATOM   2442 1HH1 ARG B  47     104.959 137.359  31.797  1.00  0.00     0.174 HD
ATOM   2443 2HH1 ARG B  47     104.840 139.116  31.698  1.00  0.00     0.174 HD
ATOM   2444  NH2 ARG B  47     104.178 136.898  29.446  1.00 54.20    -0.235 N 
ATOM   2445 1HH2 ARG B  47     104.402 136.058  29.979  1.00  0.00     0.174 HD
ATOM   2446 2HH2 ARG B  47     103.855 136.821  28.482  1.00  0.00     0.174 HD
ATOM   2447  N   GLY B  48     107.612 143.192  30.713  1.00 42.30    -0.351 N 
ATOM   2448  HN  GLY B  48     106.960 143.576  31.397  1.00  0.00     0.163 HD
ATOM   2449  CA  GLY B  48     108.850 142.573  31.155  1.00 44.08     0.225 C 
ATOM   2450  C   GLY B  48     108.651 141.123  31.506  1.00 48.92     0.236 C 
ATOM   2451  O   GLY B  48     107.492 140.617  31.586  1.00 36.66    -0.272 OA
ATOM   2452  N   TYR B  49     109.771 140.419  31.686  1.00 32.05    -0.346 N 
ATOM   2453  HN  TYR B  49     110.681 140.875  31.615  1.00  0.00     0.163 HD
ATOM   2454  CA  TYR B  49     109.685 138.996  31.985  1.00 56.28     0.180 C 
ATOM   2455  C   TYR B  49     110.959 138.464  32.613  1.00 53.59     0.241 C 
ATOM   2456  O   TYR B  49     112.026 139.138  32.591  1.00 37.38    -0.271 OA
ATOM   2457  CB  TYR B  49     109.414 138.282  30.664  1.00 41.10     0.073 C 
ATOM   2458  CG  TYR B  49     110.381 138.778  29.612  1.00 45.31    -0.056 A 
ATOM   2459  CD1 TYR B  49     111.639 138.197  29.498  1.00 51.30     0.010 A 
ATOM   2460  CD2 TYR B  49     110.010 139.799  28.732  1.00 47.86     0.010 A 
ATOM   2461  CE1 TYR B  49     112.521 138.625  28.517  1.00 45.78     0.037 A 
ATOM   2462  CE2 TYR B  49     110.894 140.228  27.749  1.00 52.61     0.037 A 
ATOM   2463  CZ  TYR B  49     112.142 139.639  27.638  1.00 48.36     0.065 A 
ATOM   2464  OH  TYR B  49     113.015 140.031  26.645  1.00 48.08    -0.361 OA
ATOM   2465  HH  TYR B  49     113.871 139.627  26.569  1.00  0.00     0.217 HD
ATOM   2466  N   SER B  50     110.868 137.264  33.224  1.00 31.18    -0.344 N 
ATOM   2467  HN  SER B  50     109.980 136.764  33.248  1.00  0.00     0.163 HD
ATOM   2468  CA  SER B  50     112.073 136.682  33.859  1.00 27.66     0.200 C 
ATOM   2469  C   SER B  50     112.763 135.657  32.979  1.00 30.00     0.243 C 
ATOM   2470  O   SER B  50     112.103 134.815  32.302  1.00 59.59    -0.271 OA
ATOM   2471  CB  SER B  50     111.626 136.021  35.173  1.00 46.67     0.199 C 
ATOM   2472  OG  SER B  50     112.622 136.252  36.178  1.00 43.74    -0.398 OA
ATOM   2473  HG  SER B  50     112.346 135.844  36.990  1.00  0.00     0.209 HD
ATOM   2474  N   ILE B  51     114.111 135.725  32.952  1.00 40.16    -0.346 N 
ATOM   2475  HN  ILE B  51     114.599 136.417  33.521  1.00  0.00     0.163 HD
ATOM   2476  CA  ILE B  51     114.868 134.811  32.110  1.00 28.11     0.180 C 
ATOM   2477  C   ILE B  51     115.529 133.690  32.903  1.00 26.30     0.241 C 
ATOM   2478  O   ILE B  51     115.772 132.580  32.383  1.00 32.31    -0.271 OA
ATOM   2479  CB  ILE B  51     115.938 135.630  31.402  1.00 36.48     0.013 C 
ATOM   2480  CG1 ILE B  51     115.474 137.077  31.257  1.00 39.05     0.002 C 
ATOM   2481  CG2 ILE B  51     116.201 135.075  30.002  1.00 48.95     0.012 C 
ATOM   2482  CD1 ILE B  51     116.041 137.745  30.003  1.00 25.16     0.005 C 
ATOM   2483  N   PHE B  52     115.869 134.002  34.177  1.00 19.30    -0.346 N 
ATOM   2484  HN  PHE B  52     115.638 134.921  34.554  1.00  0.00     0.163 HD
ATOM   2485  CA  PHE B  52     116.573 133.016  35.022  1.00 13.68     0.180 C 
ATOM   2486  C   PHE B  52     116.409 133.281  36.506  1.00 22.12     0.241 C 
ATOM   2487  O   PHE B  52     116.962 134.284  37.053  1.00 28.96    -0.271 OA
ATOM   2488  CB  PHE B  52     118.069 133.081  34.654  1.00 41.34     0.073 C 
ATOM   2489  CG  PHE B  52     118.853 131.963  35.339  1.00 37.41    -0.056 A 
ATOM   2490  CD1 PHE B  52     118.974 130.719  34.727  1.00 31.58     0.007 A 
ATOM   2491  CD2 PHE B  52     119.502 132.213  36.543  1.00 24.37     0.007 A 
ATOM   2492  CE1 PHE B  52     119.743 129.724  35.321  1.00 30.96     0.001 A 
ATOM   2493  CE2 PHE B  52     120.274 131.206  37.132  1.00 24.16     0.001 A 
ATOM   2494  CZ  PHE B  52     120.399 129.965  36.523  1.00 25.09     0.000 A 
ATOM   2495  N   SER B  53     115.630 132.424  37.189  1.00 46.70    -0.344 N 
ATOM   2496  HN  SER B  53     115.199 131.623  36.727  1.00  0.00     0.163 HD
ATOM   2497  CA  SER B  53     115.420 132.676  38.615  1.00 49.42     0.200 C 
ATOM   2498  C   SER B  53     116.129 131.676  39.505  1.00 50.38     0.243 C 
ATOM   2499  O   SER B  53     116.024 130.428  39.316  1.00 44.38    -0.271 OA
ATOM   2500  CB  SER B  53     113.907 132.628  38.872  1.00 44.82     0.199 C 
ATOM   2501  OG  SER B  53     113.623 133.336  40.085  1.00 33.38    -0.398 OA
ATOM   2502  HG  SER B  53     112.687 133.306  40.244  1.00  0.00     0.209 HD
ATOM   2503  N   TYR B  54     116.901 132.220  40.479  1.00 33.38    -0.346 N 
ATOM   2504  HN  TYR B  54     116.973 133.234  40.557  1.00  0.00     0.163 HD
ATOM   2505  CA  TYR B  54     117.638 131.362  41.426  1.00 33.05     0.180 C 
ATOM   2506  C   TYR B  54     117.230 131.624  42.880  1.00 36.33     0.241 C 
ATOM   2507  O   TYR B  54     117.638 132.649  43.500  1.00 47.63    -0.271 OA
ATOM   2508  CB  TYR B  54     119.135 131.674  41.224  1.00 54.78     0.073 C 
ATOM   2509  CG  TYR B  54     119.998 130.732  42.045  1.00 59.37    -0.056 A 
ATOM   2510  CD1 TYR B  54     120.331 131.059  43.355  1.00 53.02     0.010 A 
ATOM   2511  CD2 TYR B  54     120.495 129.549  41.482  1.00 54.31     0.010 A 
ATOM   2512  CE1 TYR B  54     121.154 130.227  44.098  1.00 56.65     0.037 A 
ATOM   2513  CE2 TYR B  54     121.322 128.709  42.229  1.00 30.09     0.037 A 
ATOM   2514  CZ  TYR B  54     121.650 129.048  43.531  1.00 33.25     0.065 A 
ATOM   2515  OH  TYR B  54     122.468 128.224  44.285  1.00 34.48    -0.361 OA
ATOM   2516  HH  TYR B  54     122.805 127.423  43.900  1.00  0.00     0.217 HD
ATOM   2517  N   ALA B  55     116.385 130.703  43.429  1.00 45.23    -0.346 N 
ATOM   2518  HN  ALA B  55     116.188 129.834  42.932  1.00  0.00     0.163 HD
ATOM   2519  CA  ALA B  55     115.750 130.962  44.751  1.00 46.48     0.172 C 
ATOM   2520  C   ALA B  55     116.314 130.074  45.863  1.00 48.03     0.240 C 
ATOM   2521  O   ALA B  55     116.531 128.872  45.700  1.00 48.46    -0.271 OA
ATOM   2522  CB  ALA B  55     114.241 130.712  44.618  1.00 52.31     0.042 C 
ATOM   2523  N   THR B  56     116.552 130.740  47.011  1.00 38.48    -0.344 N 
ATOM   2524  HN  THR B  56     116.539 131.760  47.020  1.00  0.00     0.163 HD
ATOM   2525  CA  THR B  56     116.828 130.005  48.241  1.00 55.13     0.205 C 
ATOM   2526  C   THR B  56     115.825 130.343  49.323  1.00 37.80     0.243 C 
ATOM   2527  O   THR B  56     115.290 131.480  49.392  1.00 47.48    -0.271 OA
ATOM   2528  CB  THR B  56     118.225 130.371  48.714  1.00 40.39     0.146 C 
ATOM   2529  CG2 THR B  56     118.553 129.679  50.046  1.00 47.20     0.042 C 
ATOM   2530  OG1 THR B  56     119.194 129.960  47.739  1.00 45.80    -0.393 OA
ATOM   2531  HG1 THR B  56     120.067 130.189  48.035  1.00  0.00     0.210 HD
ATOM   2532  N   LYS B  57     115.506 129.338  50.164  1.00 40.71    -0.346 N 
ATOM   2533  HN  LYS B  57     116.011 128.452  50.137  1.00  0.00     0.163 HD
ATOM   2534  CA  LYS B  57     114.425 129.551  51.109  1.00 40.94     0.176 C 
ATOM   2535  C   LYS B  57     114.533 130.861  51.861  1.00 49.78     0.241 C 
ATOM   2536  O   LYS B  57     113.502 131.427  52.320  1.00 58.76    -0.271 OA
ATOM   2537  CB  LYS B  57     114.400 128.379  52.106  1.00 57.40     0.035 C 
ATOM   2538  CG  LYS B  57     115.712 127.591  52.148  1.00 59.41     0.004 C 
ATOM   2539  CD  LYS B  57     115.614 126.253  51.411  1.00 57.95     0.027 C 
ATOM   2540  CE  LYS B  57     114.567 125.313  52.022  1.00 53.54     0.229 C 
ATOM   2541  NZ  LYS B  57     114.968 123.922  51.809  1.00 56.40    -0.079 N 
ATOM   2542  HZ1 LYS B  57     114.272 123.297  52.215  1.00  0.00     0.274 HD
ATOM   2543  HZ2 LYS B  57     115.906 123.734  52.163  1.00  0.00     0.274 HD
ATOM   2544  HZ3 LYS B  57     115.139 123.718  50.824  1.00  0.00     0.274 HD
ATOM   2545  N   ARG B  58     115.787 131.363  52.039  1.00 57.40    -0.346 N 
ATOM   2546  HN  ARG B  58     116.606 130.848  51.716  1.00  0.00     0.163 HD
ATOM   2547  CA  ARG B  58     115.934 132.669  52.710  1.00 54.06     0.176 C 
ATOM   2548  C   ARG B  58     115.806 133.865  51.781  1.00 54.56     0.241 C 
ATOM   2549  O   ARG B  58     115.334 134.962  52.212  1.00 58.23    -0.271 OA
ATOM   2550  CB  ARG B  58     117.299 132.718  53.422  1.00 54.74     0.036 C 
ATOM   2551  CG  ARG B  58     117.324 133.846  54.487  1.00 58.12     0.023 C 
ATOM   2552  CD  ARG B  58     118.676 133.967  55.211  1.00 50.69     0.138 C 
ATOM   2553  NE  ARG B  58     118.719 133.068  56.365  1.00 52.21    -0.227 N 
ATOM   2554  HE  ARG B  58     119.069 132.114  56.276  1.00  0.00     0.177 HD
ATOM   2555  CZ  ARG B  58     118.281 133.542  57.552  1.00 55.47     0.665 C 
ATOM   2556  NH1 ARG B  58     117.818 134.781  57.657  1.00 52.99    -0.235 N 
ATOM   2557 1HH1 ARG B  58     117.487 135.139  58.553  1.00  0.00     0.174 HD
ATOM   2558 2HH1 ARG B  58     117.799 135.390  56.839  1.00  0.00     0.174 HD
ATOM   2559  NH2 ARG B  58     118.306 132.747  58.619  1.00 54.77    -0.235 N 
ATOM   2560 1HH2 ARG B  58     117.975 133.105  59.515  1.00  0.00     0.174 HD
ATOM   2561 2HH2 ARG B  58     118.662 131.795  58.538  1.00  0.00     0.174 HD
ATOM   2562  N   GLN B  59     116.260 133.710  50.517  1.00 59.03    -0.346 N 
ATOM   2563  HN  GLN B  59     116.725 132.846  50.237  1.00  0.00     0.163 HD
ATOM   2564  CA  GLN B  59     116.074 134.807  49.549  1.00 56.90     0.177 C 
ATOM   2565  C   GLN B  59     115.491 134.328  48.235  1.00 51.73     0.241 C 
ATOM   2566  O   GLN B  59     116.016 133.388  47.591  1.00 56.36    -0.271 OA
ATOM   2567  CB  GLN B  59     117.444 135.458  49.305  1.00 51.69     0.044 C 
ATOM   2568  CG  GLN B  59     117.429 136.973  49.555  1.00 54.91     0.105 C 
ATOM   2569  CD  GLN B  59     116.470 137.626  48.593  1.00 56.55     0.215 C 
ATOM   2570  NE2 GLN B  59     115.812 138.681  49.113  1.00 56.22    -0.370 N 
ATOM   2571 1HE2 GLN B  59     115.163 139.123  48.462  1.00  0.00     0.159 HD
ATOM   2572 2HE2 GLN B  59     115.956 139.013  50.067  1.00  0.00     0.159 HD
ATOM   2573  OE1 GLN B  59     116.298 137.229  47.453  1.00 58.27    -0.274 OA
ATOM   2574  N   ASP B  60     114.359 134.948  47.820  1.00 57.77    -0.346 N 
ATOM   2575  HN  ASP B  60     113.951 135.712  48.359  1.00  0.00     0.163 HD
ATOM   2576  CA  ASP B  60     113.740 134.489  46.576  1.00 57.32     0.186 C 
ATOM   2577  C   ASP B  60     114.454 134.996  45.323  1.00 54.85     0.241 C 
ATOM   2578  O   ASP B  60     114.479 134.311  44.273  1.00 56.89    -0.271 OA
ATOM   2579  CB  ASP B  60     112.255 134.921  46.563  1.00 51.77     0.147 C 
ATOM   2580  CG  ASP B  60     112.126 136.442  46.521  1.00 59.89     0.175 C 
ATOM   2581  OD1 ASP B  60     113.099 137.122  46.829  1.00 52.78    -0.648 OA
ATOM   2582  OD2 ASP B  60     111.042 136.923  46.188  1.00 53.52    -0.648 OA
ATOM   2583  N   ASN B  61     115.019 136.220  45.417  1.00 51.04    -0.346 N 
ATOM   2584  HN  ASN B  61     114.843 136.814  46.227  1.00  0.00     0.163 HD
ATOM   2585  CA  ASN B  61     115.882 136.671  44.340  1.00 55.35     0.184 C 
ATOM   2586  C   ASN B  61     117.364 136.614  44.712  1.00 87.35     0.241 C 
ATOM   2587  O   ASN B  61     118.030 137.650  44.950  1.00 48.67    -0.271 OA
ATOM   2588  CB  ASN B  61     115.466 138.102  43.999  1.00 41.98     0.118 C 
ATOM   2589  CG  ASN B  61     114.014 138.086  43.579  1.00 40.98     0.111 C 
ATOM   2590  ND2 ASN B  61     113.195 138.914  43.980  1.00 48.11    -0.384 N 
ATOM   2591 1HD2 ASN B  61     112.215 138.903  43.697  1.00  0.00     0.157 HD
ATOM   2592 2HD2 ASN B  61     113.434 139.669  44.622  1.00  0.00     0.157 HD
ATOM   2593  OD1 ASN B  61     113.701 137.096  42.737  1.00 55.55    -0.350 OA
ATOM   2594  HD1 ASN B  61     112.788 137.086  42.473  1.00  0.00     0.219 HD
ATOM   2595  N   GLU B  62     117.877 135.359  44.821  1.00 39.42    -0.346 N 
ATOM   2596  HN  GLU B  62     117.271 134.549  44.692  1.00  0.00     0.163 HD
ATOM   2597  CA  GLU B  62     119.302 135.166  45.124  1.00 30.53     0.177 C 
ATOM   2598  C   GLU B  62     120.188 135.518  43.954  1.00 32.28     0.241 C 
ATOM   2599  O   GLU B  62     121.146 136.351  44.088  1.00 28.80    -0.271 OA
ATOM   2600  CB  GLU B  62     119.486 133.688  45.506  1.00 41.45     0.045 C 
ATOM   2601  CG  GLU B  62     120.879 133.394  46.072  1.00 48.56     0.116 C 
ATOM   2602  CD  GLU B  62     121.045 134.089  47.409  1.00 51.56     0.172 C 
ATOM   2603  OE1 GLU B  62     120.834 135.293  47.477  1.00 50.82    -0.648 OA
ATOM   2604  OE2 GLU B  62     121.393 133.416  48.375  1.00 51.91    -0.648 OA
ATOM   2605  N   ILE B  63     119.940 134.851  42.797  1.00 32.16    -0.346 N 
ATOM   2606  HN  ILE B  63     119.449 133.957  42.814  1.00  0.00     0.163 HD
ATOM   2607  CA  ILE B  63     120.383 135.424  41.525  1.00 25.86     0.180 C 
ATOM   2608  C   ILE B  63     119.260 135.432  40.504  1.00 31.18     0.241 C 
ATOM   2609  O   ILE B  63     118.691 134.370  40.145  1.00 38.76    -0.271 OA
ATOM   2610  CB  ILE B  63     121.579 134.609  40.980  1.00 29.62     0.013 C 
ATOM   2611  CG1 ILE B  63     121.207 133.881  39.691  1.00 38.93     0.002 C 
ATOM   2612  CG2 ILE B  63     122.014 133.573  41.984  1.00 18.86     0.012 C 
ATOM   2613  CD1 ILE B  63     121.850 134.512  38.463  1.00 56.33     0.005 C 
ATOM   2614  N   LEU B  64     118.894 136.661  40.052  1.00 27.17    -0.346 N 
ATOM   2615  HN  LEU B  64     119.401 137.489  40.365  1.00  0.00     0.163 HD
ATOM   2616  CA  LEU B  64     117.777 136.801  39.120  1.00 25.82     0.177 C 
ATOM   2617  C   LEU B  64     118.074 137.712  37.943  1.00 27.51     0.241 C 
ATOM   2618  O   LEU B  64     118.320 138.940  38.110  1.00 48.30    -0.271 OA
ATOM   2619  CB  LEU B  64     116.592 137.373  39.893  1.00 34.76     0.038 C 
ATOM   2620  CG  LEU B  64     115.405 137.713  38.991  1.00 19.60    -0.020 C 
ATOM   2621  CD1 LEU B  64     114.299 136.649  39.038  1.00 24.81     0.009 C 
ATOM   2622  CD2 LEU B  64     114.737 139.039  39.384  1.00 32.85     0.009 C 
ATOM   2623  N   ILE B  65     118.075 137.107  36.746  1.00 21.60    -0.346 N 
ATOM   2624  HN  ILE B  65     117.964 136.095  36.687  1.00  0.00     0.163 HD
ATOM   2625  CA  ILE B  65     118.235 137.898  35.524  1.00 22.37     0.180 C 
ATOM   2626  C   ILE B  65     116.883 138.265  34.893  1.00 34.67     0.241 C 
ATOM   2627  O   ILE B  65     116.048 137.392  34.575  1.00 38.30    -0.271 OA
ATOM   2628  CB  ILE B  65     119.063 137.050  34.540  1.00 28.81     0.013 C 
ATOM   2629  CG1 ILE B  65     120.482 136.835  35.094  1.00 20.29     0.002 C 
ATOM   2630  CG2 ILE B  65     119.180 137.747  33.187  1.00 21.70     0.012 C 
ATOM   2631  CD1 ILE B  65     121.237 135.726  34.357  1.00 22.31     0.005 C 
ATOM   2632  N   PHE B  66     116.650 139.592  34.752  1.00 43.08    -0.346 N 
ATOM   2633  HN  PHE B  66     117.406 140.259  34.904  1.00  0.00     0.163 HD
ATOM   2634  CA  PHE B  66     115.311 140.075  34.381  1.00 39.09     0.180 C 
ATOM   2635  C   PHE B  66     115.332 141.122  33.275  1.00 33.56     0.241 C 
ATOM   2636  O   PHE B  66     116.234 142.012  33.238  1.00 45.99    -0.271 OA
ATOM   2637  CB  PHE B  66     114.694 140.691  35.655  1.00 35.24     0.073 C 
ATOM   2638  CG  PHE B  66     113.173 140.735  35.579  1.00 47.90    -0.056 A 
ATOM   2639  CD1 PHE B  66     112.410 139.627  35.949  1.00 47.04     0.007 A 
ATOM   2640  CD2 PHE B  66     112.550 141.903  35.175  1.00 48.54     0.007 A 
ATOM   2641  CE1 PHE B  66     111.018 139.704  35.925  1.00 45.78     0.001 A 
ATOM   2642  CE2 PHE B  66     111.157 141.974  35.154  1.00 45.16     0.001 A 
ATOM   2643  CZ  PHE B  66     110.388 140.873  35.523  1.00 44.56     0.000 A 
ATOM   2644  N   TRP B  67     114.369 141.015  32.328  1.00 20.46    -0.346 N 
ATOM   2645  HN  TRP B  67     113.790 140.177  32.266  1.00  0.00     0.163 HD
ATOM   2646  CA  TRP B  67     114.177 142.125  31.398  1.00 22.72     0.181 C 
ATOM   2647  C   TRP B  67     113.013 142.991  31.786  1.00 31.04     0.241 C 
ATOM   2648  O   TRP B  67     111.858 142.504  31.953  1.00 48.68    -0.271 OA
ATOM   2649  CB  TRP B  67     113.927 141.560  29.981  1.00 37.88     0.075 C 
ATOM   2650  CG  TRP B  67     113.413 142.675  29.061  1.00 42.92    -0.028 A 
ATOM   2651  CD1 TRP B  67     112.062 143.027  28.839  1.00 48.71     0.096 A 
ATOM   2652  CD2 TRP B  67     114.209 143.581  28.221  1.00 44.86    -0.002 A 
ATOM   2653  CE2 TRP B  67     113.295 144.435  27.541  1.00 45.75     0.042 A 
ATOM   2654  CE3 TRP B  67     115.573 143.747  27.996  1.00 49.69     0.014 A 
ATOM   2655  NE1 TRP B  67     111.925 144.061  27.955  1.00 42.92    -0.365 N 
ATOM   2656  HE1 TRP B  67     111.053 144.489  27.643  1.00  0.00     0.165 HD
ATOM   2657  CZ2 TRP B  67     113.761 145.410  26.673  1.00 49.99     0.030 A 
ATOM   2658  CZ3 TRP B  67     116.034 144.721  27.125  1.00 47.64     0.001 A 
ATOM   2659  CH2 TRP B  67     115.115 145.560  26.462  1.00 40.82     0.002 A 
ATOM   2660  N   SER B  68     113.305 144.276  32.002  1.00 41.14    -0.344 N 
ATOM   2661  HN  SER B  68     114.272 144.598  31.963  1.00  0.00     0.163 HD
ATOM   2662  CA  SER B  68     112.235 145.209  32.292  1.00 46.50     0.200 C 
ATOM   2663  C   SER B  68     111.976 146.131  31.144  1.00 47.79     0.243 C 
ATOM   2664  O   SER B  68     112.902 146.758  30.576  1.00 47.10    -0.271 OA
ATOM   2665  CB  SER B  68     112.653 146.011  33.529  1.00 41.66     0.199 C 
ATOM   2666  OG  SER B  68     113.843 146.757  33.218  1.00 45.11    -0.398 OA
ATOM   2667  HG  SER B  68     114.102 147.254  33.985  1.00  0.00     0.209 HD
ATOM   2668  N   LYS B  69     110.698 146.194  30.756  1.00 43.89    -0.346 N 
ATOM   2669  HN  LYS B  69     109.995 145.629  31.233  1.00  0.00     0.163 HD
ATOM   2670  CA  LYS B  69     110.305 147.060  29.663  1.00 48.86     0.176 C 
ATOM   2671  C   LYS B  69     110.726 148.512  29.880  1.00 49.59     0.241 C 
ATOM   2672  O   LYS B  69     110.608 149.071  31.009  1.00 45.54    -0.271 OA
ATOM   2673  CB  LYS B  69     108.788 146.955  29.564  1.00 46.28     0.035 C 
ATOM   2674  CG  LYS B  69     108.220 147.646  28.329  1.00 47.81     0.004 C 
ATOM   2675  CD  LYS B  69     106.810 148.193  28.576  1.00 54.41     0.027 C 
ATOM   2676  CE  LYS B  69     106.307 149.048  27.415  1.00 51.03     0.229 C 
ATOM   2677  NZ  LYS B  69     105.190 149.870  27.857  1.00 56.20    -0.079 N 
ATOM   2678  HZ1 LYS B  69     104.854 150.441  27.082  1.00  0.00     0.274 HD
ATOM   2679  HZ2 LYS B  69     105.427 150.433  28.674  1.00  0.00     0.274 HD
ATOM   2680  HZ3 LYS B  69     104.445 149.312  28.274  1.00  0.00     0.274 HD
ATOM   2681  N   ASP B  70     111.284 149.116  28.812  1.00 51.76    -0.346 N 
ATOM   2682  HN  ASP B  70     111.466 148.578  27.965  1.00  0.00     0.163 HD
ATOM   2683  CA  ASP B  70     111.632 150.543  28.858  1.00 53.06     0.186 C 
ATOM   2684  C   ASP B  70     112.930 150.876  29.615  1.00 56.94     0.241 C 
ATOM   2685  O   ASP B  70     113.385 152.051  29.612  1.00 58.82    -0.271 OA
ATOM   2686  CB  ASP B  70     110.463 151.309  29.489  1.00 51.13     0.147 C 
ATOM   2687  CG  ASP B  70     109.307 151.367  28.503  1.00 58.90     0.175 C 
ATOM   2688  OD1 ASP B  70     109.544 151.162  27.310  1.00 52.49    -0.648 OA
ATOM   2689  OD2 ASP B  70     108.188 151.618  28.938  1.00 58.21    -0.648 OA
ATOM   2690  N   ILE B  71     113.519 149.875  30.309  1.00 55.61    -0.346 N 
ATOM   2691  HN  ILE B  71     113.059 148.971  30.420  1.00  0.00     0.163 HD
ATOM   2692  CA  ILE B  71     114.842 150.129  30.898  1.00 46.71     0.180 C 
ATOM   2693  C   ILE B  71     115.946 149.292  30.259  1.00 36.85     0.241 C 
ATOM   2694  O   ILE B  71     116.933 149.828  29.716  1.00 52.33    -0.271 OA
ATOM   2695  CB  ILE B  71     114.795 149.827  32.410  1.00 40.96     0.013 C 
ATOM   2696  CG1 ILE B  71     113.586 150.505  33.071  1.00 48.56     0.002 C 
ATOM   2697  CG2 ILE B  71     116.059 150.364  33.088  1.00 46.44     0.012 C 
ATOM   2698  CD1 ILE B  71     113.640 150.422  34.605  1.00 42.55     0.005 C 
ATOM   2699  N   GLY B  72     115.799 147.956  30.368  1.00 38.22    -0.351 N 
ATOM   2700  HN  GLY B  72     114.956 147.569  30.792  1.00  0.00     0.163 HD
ATOM   2701  CA  GLY B  72     116.848 147.059  29.878  1.00 31.16     0.225 C 
ATOM   2702  C   GLY B  72     116.923 145.785  30.682  1.00 38.32     0.236 C 
ATOM   2703  O   GLY B  72     115.889 145.262  31.184  1.00 48.31    -0.272 OA
ATOM   2704  N   TYR B  73     118.141 145.229  30.782  1.00 46.43    -0.346 N 
ATOM   2705  HN  TYR B  73     118.926 145.597  30.245  1.00  0.00     0.163 HD
ATOM   2706  CA  TYR B  73     118.320 144.091  31.672  1.00 19.08     0.180 C 
ATOM   2707  C   TYR B  73     118.470 144.513  33.110  1.00 23.07     0.241 C 
ATOM   2708  O   TYR B  73     119.037 145.602  33.421  1.00 44.30    -0.271 OA
ATOM   2709  CB  TYR B  73     119.576 143.342  31.230  1.00 24.78     0.073 C 
ATOM   2710  CG  TYR B  73     119.421 142.905  29.793  1.00 22.60    -0.056 A 
ATOM   2711  CD1 TYR B  73     118.551 141.870  29.464  1.00 14.59     0.010 A 
ATOM   2712  CD2 TYR B  73     120.169 143.522  28.789  1.00 18.68     0.010 A 
ATOM   2713  CE1 TYR B  73     118.432 141.447  28.146  1.00 13.98     0.037 A 
ATOM   2714  CE2 TYR B  73     120.051 143.100  27.470  1.00 14.63     0.037 A 
ATOM   2715  CZ  TYR B  73     119.184 142.071  27.149  1.00 12.64     0.065 A 
ATOM   2716  OH  TYR B  73     119.065 141.645  25.840  1.00 19.08    -0.361 OA
ATOM   2717  HH  TYR B  73     118.470 140.938  25.620  1.00  0.00     0.217 HD
ATOM   2718  N   SER B  74     117.914 143.688  34.008  1.00 22.73    -0.344 N 
ATOM   2719  HN  SER B  74     117.367 142.885  33.697  1.00  0.00     0.163 HD
ATOM   2720  CA  SER B  74     118.096 143.944  35.433  1.00 31.73     0.200 C 
ATOM   2721  C   SER B  74     118.729 142.777  36.137  1.00 38.38     0.243 C 
ATOM   2722  O   SER B  74     118.126 141.673  36.258  1.00 41.22    -0.271 OA
ATOM   2723  CB  SER B  74     116.720 144.228  36.035  1.00 39.29     0.199 C 
ATOM   2724  OG  SER B  74     116.619 143.551  37.294  1.00 45.56    -0.398 OA
ATOM   2725  HG  SER B  74     115.764 143.728  37.668  1.00  0.00     0.209 HD
ATOM   2726  N   PHE B  75     119.986 142.986  36.579  1.00 27.68    -0.346 N 
ATOM   2727  HN  PHE B  75     120.425 143.898  36.451  1.00  0.00     0.163 HD
ATOM   2728  CA  PHE B  75     120.719 141.911  37.240  1.00 25.25     0.180 C 
ATOM   2729  C   PHE B  75     120.795 142.090  38.734  1.00 27.35     0.241 C 
ATOM   2730  O   PHE B  75     121.429 143.067  39.248  1.00 43.38    -0.271 OA
ATOM   2731  CB  PHE B  75     122.140 141.898  36.659  1.00 45.58     0.073 C 
ATOM   2732  CG  PHE B  75     122.924 140.729  37.221  1.00 41.92    -0.056 A 
ATOM   2733  CD1 PHE B  75     122.632 139.433  36.815  1.00 44.41     0.007 A 
ATOM   2734  CD2 PHE B  75     123.945 140.963  38.130  1.00 33.61     0.007 A 
ATOM   2735  CE1 PHE B  75     123.369 138.367  37.322  1.00 36.69     0.001 A 
ATOM   2736  CE2 PHE B  75     124.679 139.889  38.634  1.00 39.07     0.001 A 
ATOM   2737  CZ  PHE B  75     124.390 138.591  38.236  1.00 44.78     0.000 A 
ATOM   2738  N   THR B  76     120.124 141.185  39.459  1.00 44.88    -0.344 N 
ATOM   2739  HN  THR B  76     119.576 140.456  39.002  1.00  0.00     0.163 HD
ATOM   2740  CA  THR B  76     120.191 141.260  40.899  1.00 49.89     0.205 C 
ATOM   2741  C   THR B  76     120.768 140.018  41.525  1.00 48.75     0.243 C 
ATOM   2742  O   THR B  76     120.474 138.864  41.105  1.00 44.52    -0.271 OA
ATOM   2743  CB  THR B  76     118.787 141.480  41.427  1.00 45.71     0.146 C 
ATOM   2744  CG2 THR B  76     117.763 141.435  40.292  1.00 43.46     0.042 C 
ATOM   2745  OG1 THR B  76     118.473 140.473  42.401  1.00 42.11    -0.393 OA
ATOM   2746  HG1 THR B  76     119.109 140.501  43.106  1.00  0.00     0.210 HD
ATOM   2747  N   VAL B  77     121.638 140.246  42.523  1.00 44.63    -0.346 N 
ATOM   2748  HN  VAL B  77     121.982 141.192  42.689  1.00  0.00     0.163 HD
ATOM   2749  CA  VAL B  77     122.088 139.161  43.361  1.00 39.51     0.180 C 
ATOM   2750  C   VAL B  77     122.034 139.532  44.840  1.00 46.86     0.241 C 
ATOM   2751  O   VAL B  77     122.424 140.661  45.244  1.00 57.75    -0.271 OA
ATOM   2752  CB  VAL B  77     123.526 138.819  42.973  1.00 40.73     0.009 C 
ATOM   2753  CG1 VAL B  77     124.278 140.076  42.538  1.00 38.20     0.012 C 
ATOM   2754  CG2 VAL B  77     124.246 138.210  44.163  1.00 36.20     0.012 C 
ATOM   2755  N   GLY B  78     121.517 138.595  45.660  1.00 45.34    -0.351 N 
ATOM   2756  HN  GLY B  78     121.228 137.691  45.288  1.00  0.00     0.163 HD
ATOM   2757  CA  GLY B  78     121.374 138.882  47.082  1.00 37.25     0.225 C 
ATOM   2758  C   GLY B  78     120.286 139.897  47.365  1.00 37.55     0.235 C 
ATOM   2759  O   GLY B  78     120.298 140.600  48.417  1.00 40.16    -0.272 OA
ATOM   2760  N   GLY B  79     119.343 140.019  46.407  1.00 50.42    -0.351 N 
ATOM   2761  HN  GLY B  79     119.412 139.478  45.545  1.00  0.00     0.163 HD
ATOM   2762  CA  GLY B  79     118.218 140.936  46.616  1.00 43.55     0.225 C 
ATOM   2763  C   GLY B  79     118.566 142.365  46.286  1.00 45.39     0.236 C 
ATOM   2764  O   GLY B  79     117.735 143.302  46.447  1.00 54.20    -0.272 OA
ATOM   2765  N   SER B  80     119.821 142.566  45.860  1.00 51.89    -0.344 N 
ATOM   2766  HN  SER B  80     120.486 141.792  45.859  1.00  0.00     0.163 HD
ATOM   2767  CA  SER B  80     120.242 143.883  45.398  1.00 46.80     0.200 C 
ATOM   2768  C   SER B  80     120.227 143.965  43.903  1.00 48.26     0.243 C 
ATOM   2769  O   SER B  80     120.685 143.034  43.194  1.00 42.48    -0.271 OA
ATOM   2770  CB  SER B  80     121.661 144.118  45.925  1.00 55.90     0.199 C 
ATOM   2771  OG  SER B  80     121.584 144.715  47.228  1.00 41.84    -0.398 OA
ATOM   2772  HG  SER B  80     122.464 144.861  47.555  1.00  0.00     0.209 HD
ATOM   2773  N   GLU B  81     119.646 145.055  43.386  1.00 44.69    -0.346 N 
ATOM   2774  HN  GLU B  81     119.344 145.818  43.992  1.00  0.00     0.163 HD
ATOM   2775  CA  GLU B  81     119.452 145.134  41.946  1.00 48.33     0.177 C 
ATOM   2776  C   GLU B  81     120.387 146.085  41.248  1.00 46.78     0.241 C 
ATOM   2777  O   GLU B  81     120.653 147.236  41.738  1.00 48.94    -0.271 OA
ATOM   2778  CB  GLU B  81     117.998 145.564  41.706  1.00 41.02     0.045 C 
ATOM   2779  CG  GLU B  81     117.547 145.328  40.259  1.00 46.62     0.116 C 
ATOM   2780  CD  GLU B  81     116.326 146.177  39.968  1.00 57.19     0.172 C 
ATOM   2781  OE1 GLU B  81     115.943 146.971  40.822  1.00 52.89    -0.648 OA
ATOM   2782  OE2 GLU B  81     115.764 146.036  38.885  1.00 58.38    -0.648 OA
ATOM   2783  N   ILE B  82     120.944 145.611  40.120  1.00 48.29    -0.346 N 
ATOM   2784  HN  ILE B  82     120.798 144.638  39.851  1.00  0.00     0.163 HD
ATOM   2785  CA  ILE B  82     121.750 146.476  39.285  1.00 35.44     0.180 C 
ATOM   2786  C   ILE B  82     121.236 146.500  37.861  1.00 35.60     0.241 C 
ATOM   2787  O   ILE B  82     120.654 145.510  37.383  1.00 49.91    -0.271 OA
ATOM   2788  CB  ILE B  82     123.179 145.945  39.295  1.00 54.14     0.013 C 
ATOM   2789  CG1 ILE B  82     124.172 147.105  39.149  1.00 46.78     0.002 C 
ATOM   2790  CG2 ILE B  82     123.396 144.983  38.125  1.00 46.22     0.012 C 
ATOM   2791  CD1 ILE B  82     124.231 147.985  40.405  1.00 32.84     0.005 C 
ATOM   2792  N   LEU B  83     121.338 147.671  37.180  1.00 26.03    -0.346 N 
ATOM   2793  HN  LEU B  83     121.945 148.407  37.540  1.00  0.00     0.163 HD
ATOM   2794  CA  LEU B  83     120.594 147.898  35.939  1.00 25.76     0.177 C 
ATOM   2795  C   LEU B  83     121.490 148.063  34.700  1.00 34.11     0.241 C 
ATOM   2796  O   LEU B  83     122.384 148.941  34.651  1.00 76.50    -0.271 OA
ATOM   2797  CB  LEU B  83     119.769 149.175  36.145  1.00 47.37     0.038 C 
ATOM   2798  CG  LEU B  83     118.365 149.082  35.560  1.00 45.96    -0.020 C 
ATOM   2799  CD1 LEU B  83     118.019 147.669  35.089  1.00 43.96     0.009 C 
ATOM   2800  CD2 LEU B  83     117.287 149.447  36.578  1.00 48.84     0.009 C 
ATOM   2801  N   PHE B  84     121.269 147.185  33.688  1.00 19.07    -0.346 N 
ATOM   2802  HN  PHE B  84     120.611 146.414  33.805  1.00  0.00     0.163 HD
ATOM   2803  CA  PHE B  84     121.994 147.363  32.419  1.00 20.35     0.180 C 
ATOM   2804  C   PHE B  84     121.111 147.880  31.289  1.00 27.84     0.241 C 
ATOM   2805  O   PHE B  84     120.363 147.095  30.624  1.00 42.06    -0.271 OA
ATOM   2806  CB  PHE B  84     122.604 146.006  32.026  1.00 35.32     0.073 C 
ATOM   2807  CG  PHE B  84     123.874 145.756  32.815  1.00 22.58    -0.056 A 
ATOM   2808  CD1 PHE B  84     125.044 146.426  32.491  1.00 15.13     0.007 A 
ATOM   2809  CD2 PHE B  84     123.851 144.864  33.878  1.00 17.83     0.007 A 
ATOM   2810  CE1 PHE B  84     126.200 146.185  33.218  1.00 18.63     0.001 A 
ATOM   2811  CE2 PHE B  84     125.015 144.630  34.603  1.00 27.73     0.001 A 
ATOM   2812  CZ  PHE B  84     126.190 145.294  34.280  1.00 18.52     0.000 A 
ATOM   2813  N   GLU B  85     121.167 149.219  31.082  1.00 38.20    -0.346 N 
ATOM   2814  HN  GLU B  85     121.902 149.768  31.528  1.00  0.00     0.163 HD
ATOM   2815  CA  GLU B  85     120.182 149.888  30.224  1.00 38.26     0.177 C 
ATOM   2816  C   GLU B  85     120.308 149.589  28.746  1.00 39.06     0.241 C 
ATOM   2817  O   GLU B  85     121.449 149.571  28.169  1.00 43.65    -0.271 OA
ATOM   2818  CB  GLU B  85     120.355 151.394  30.456  1.00 45.25     0.045 C 
ATOM   2819  CG  GLU B  85     119.603 151.876  31.698  1.00 42.57     0.116 C 
ATOM   2820  CD  GLU B  85     119.614 153.392  31.748  1.00 49.26     0.172 C 
ATOM   2821  OE1 GLU B  85     120.664 153.965  31.997  1.00 59.57    -0.648 OA
ATOM   2822  OE2 GLU B  85     118.556 153.990  31.544  1.00 50.47    -0.648 OA
ATOM   2823  N   VAL B  86     119.143 149.333  28.098  1.00 40.56    -0.346 N 
ATOM   2824  HN  VAL B  86     118.272 149.245  28.621  1.00  0.00     0.163 HD
ATOM   2825  CA  VAL B  86     119.147 149.186  26.654  1.00 40.09     0.180 C 
ATOM   2826  C   VAL B  86     118.132 150.091  25.974  1.00 44.24     0.243 C 
ATOM   2827  O   VAL B  86     116.904 150.025  26.257  1.00 48.19    -0.271 OA
ATOM   2828  CB  VAL B  86     118.842 147.719  26.327  1.00 53.04     0.009 C 
ATOM   2829  CG1 VAL B  86     118.793 147.510  24.819  1.00 44.60     0.012 C 
ATOM   2830  CG2 VAL B  86     119.930 146.821  26.916  1.00 54.21     0.012 C 
ATOM   2831  N   PRO B  87     118.642 150.978  25.096  1.00 52.19    -0.337 N 
ATOM   2832  CA  PRO B  87     117.765 151.951  24.463  1.00 52.81     0.179 C 
ATOM   2833  C   PRO B  87     116.974 151.351  23.312  1.00 59.68     0.241 C 
ATOM   2834  O   PRO B  87     115.741 151.355  23.280  1.00 59.10    -0.271 OA
ATOM   2835  CB  PRO B  87     118.629 153.093  23.953  1.00 50.31     0.037 C 
ATOM   2836  CG  PRO B  87     120.052 152.567  23.787  1.00 59.00     0.022 C 
ATOM   2837  CD  PRO B  87     120.018 151.211  24.654  1.00 59.45     0.127 C 
ATOM   2838  N   GLU B  88     117.714 150.850  22.303  1.00 51.59    -0.346 N 
ATOM   2839  HN  GLU B  88     118.731 150.919  22.323  1.00  0.00     0.163 HD
ATOM   2840  CA  GLU B  88     117.037 150.206  21.180  1.00 58.65     0.177 C 
ATOM   2841  C   GLU B  88     116.656 148.779  21.471  1.00 50.25     0.241 C 
ATOM   2842  O   GLU B  88     117.462 148.020  22.108  1.00 50.65    -0.271 OA
ATOM   2843  CB  GLU B  88     117.981 150.252  19.966  1.00 52.96     0.045 C 
ATOM   2844  CG  GLU B  88     117.217 150.339  18.637  1.00 57.20     0.116 C 
ATOM   2845  CD  GLU B  88     118.188 150.598  17.510  1.00 59.45     0.172 C 
ATOM   2846  OE1 GLU B  88     118.505 151.754  17.265  1.00 54.21    -0.648 OA
ATOM   2847  OE2 GLU B  88     118.623 149.637  16.881  1.00 54.75    -0.648 OA
ATOM   2848  N   VAL B  89     115.442 148.296  21.168  1.00 47.77    -0.346 N 
ATOM   2849  HN  VAL B  89     114.702 148.926  20.858  1.00  0.00     0.163 HD
ATOM   2850  CA  VAL B  89     115.189 146.879  21.284  1.00 45.44     0.180 C 
ATOM   2851  C   VAL B  89     114.739 146.281  19.976  1.00 58.73     0.241 C 
ATOM   2852  O   VAL B  89     113.931 146.880  19.229  1.00 50.28    -0.271 OA
ATOM   2853  CB  VAL B  89     114.106 146.663  22.346  1.00 54.98     0.009 C 
ATOM   2854  CG1 VAL B  89     112.754 147.152  21.847  1.00 55.30     0.012 C 
ATOM   2855  CG2 VAL B  89     114.005 145.183  22.675  1.00 54.61     0.012 C 
ATOM   2856  N   THR B  90     115.286 145.111  19.657  1.00 56.22    -0.344 N 
ATOM   2857  HN  THR B  90     115.977 144.674  20.267  1.00  0.00     0.163 HD
ATOM   2858  CA  THR B  90     114.878 144.476  18.427  1.00 57.14     0.205 C 
ATOM   2859  C   THR B  90     114.582 143.026  18.591  1.00 54.87     0.243 C 
ATOM   2860  O   THR B  90     115.190 142.322  19.438  1.00 59.07    -0.271 OA
ATOM   2861  CB  THR B  90     115.985 144.657  17.411  1.00 53.93     0.146 C 
ATOM   2862  CG2 THR B  90     117.262 143.948  17.863  1.00 55.91     0.042 C 
ATOM   2863  OG1 THR B  90     115.567 144.112  16.151  1.00 53.17    -0.393 OA
ATOM   2864  HG1 THR B  90     114.774 144.553  15.870  1.00  0.00     0.210 HD
ATOM   2865  N   VAL B  91     113.609 142.549  17.802  1.00 48.89    -0.346 N 
ATOM   2866  HN  VAL B  91     113.100 143.165  17.168  1.00  0.00     0.163 HD
ATOM   2867  CA  VAL B  91     113.306 141.160  17.873  1.00 43.10     0.180 C 
ATOM   2868  C   VAL B  91     114.248 140.310  17.071  1.00 59.30     0.241 C 
ATOM   2869  O   VAL B  91     114.311 140.374  15.816  1.00 36.22    -0.271 OA
ATOM   2870  CB  VAL B  91     111.856 140.938  17.419  1.00 31.61     0.009 C 
ATOM   2871  CG1 VAL B  91     111.689 141.247  15.932  1.00 31.55     0.012 C 
ATOM   2872  CG2 VAL B  91     111.456 139.493  17.679  1.00 34.31     0.012 C 
ATOM   2873  N   ALA B  92     115.040 139.562  17.819  1.00 57.37    -0.346 N 
ATOM   2874  HN  ALA B  92     115.022 139.693  18.830  1.00  0.00     0.163 HD
ATOM   2875  CA  ALA B  92     115.933 138.564  17.266  1.00 43.50     0.172 C 
ATOM   2876  C   ALA B  92     116.374 137.706  18.412  1.00 41.60     0.243 C 
ATOM   2877  O   ALA B  92     116.136 138.021  19.577  1.00 43.04    -0.271 OA
ATOM   2878  CB  ALA B  92     117.149 139.277  16.646  1.00 36.30     0.042 C 
ATOM   2879  N   PRO B  93     116.980 136.566  18.116  1.00 14.57    -0.337 N 
ATOM   2880  CA  PRO B  93     117.449 135.781  19.249  1.00 15.17     0.179 C 
ATOM   2881  C   PRO B  93     118.674 136.412  19.859  1.00 14.56     0.241 C 
ATOM   2882  O   PRO B  93     119.528 136.980  19.183  1.00 26.59    -0.271 OA
ATOM   2883  CB  PRO B  93     117.782 134.373  18.769  1.00 16.94     0.037 C 
ATOM   2884  CG  PRO B  93     117.266 134.227  17.347  1.00 23.05     0.022 C 
ATOM   2885  CD  PRO B  93     117.118 135.761  16.909  1.00 17.27     0.127 C 
ATOM   2886  N   VAL B  94     118.748 136.361  21.199  1.00 20.75    -0.346 N 
ATOM   2887  HN  VAL B  94     118.007 135.927  21.750  1.00  0.00     0.163 HD
ATOM   2888  CA  VAL B  94     119.914 136.942  21.840  1.00 20.06     0.180 C 
ATOM   2889  C   VAL B  94     120.597 136.040  22.854  1.00 23.01     0.241 C 
ATOM   2890  O   VAL B  94     119.944 135.326  23.653  1.00 18.94    -0.271 OA
ATOM   2891  CB  VAL B  94     119.509 138.249  22.519  1.00 14.32     0.009 C 
ATOM   2892  CG1 VAL B  94     118.034 138.546  22.290  1.00 19.37     0.012 C 
ATOM   2893  CG2 VAL B  94     119.788 138.170  24.009  1.00 13.95     0.012 C 
ATOM   2894  N   HIS B  95     121.944 136.061  22.809  1.00 19.42    -0.346 N 
ATOM   2895  HN  HIS B  95     122.411 136.638  22.109  1.00  0.00     0.163 HD
ATOM   2896  CA  HIS B  95     122.753 135.273  23.744  1.00 15.33     0.182 C 
ATOM   2897  C   HIS B  95     123.425 136.155  24.796  1.00 12.39     0.241 C 
ATOM   2898  O   HIS B  95     123.979 137.239  24.479  1.00 27.71    -0.271 OA
ATOM   2899  CB  HIS B  95     123.810 134.558  22.888  1.00 46.76     0.093 C 
ATOM   2900  CG  HIS B  95     124.824 133.870  23.765  1.00 27.71     0.028 A 
ATOM   2901  CD2 HIS B  95     126.054 134.371  24.223  1.00 27.71     0.114 A 
ATOM   2902  ND1 HIS B  95     124.685 132.598  24.212  1.00 27.71    -0.354 N 
ATOM   2903  HD1 HIS B  95     123.900 131.969  24.047  1.00  0.00     0.166 HD
ATOM   2904  CE1 HIS B  95     125.806 132.338  24.923  1.00 27.71     0.180 A 
ATOM   2905  NE2 HIS B  95     126.641 133.384  24.945  1.00 27.71    -0.360 N 
ATOM   2906  HE2 HIS B  95     127.545 133.430  25.415  1.00  0.00     0.166 HD
ATOM   2907  N   ILE B  96     123.340 135.731  26.088  1.00 20.35    -0.346 N 
ATOM   2908  HN  ILE B  96     122.781 134.914  26.336  1.00  0.00     0.163 HD
ATOM   2909  CA  ILE B  96     124.072 136.479  27.111  1.00 11.46     0.180 C 
ATOM   2910  C   ILE B  96     124.839 135.614  28.080  1.00 25.42     0.241 C 
ATOM   2911  O   ILE B  96     124.492 134.439  28.353  1.00 29.87    -0.271 OA
ATOM   2912  CB  ILE B  96     123.083 137.378  27.887  1.00 16.12     0.013 C 
ATOM   2913  CG1 ILE B  96     121.835 136.606  28.317  1.00 25.09     0.002 C 
ATOM   2914  CG2 ILE B  96     122.639 138.538  27.012  1.00 33.74     0.012 C 
ATOM   2915  CD1 ILE B  96     121.051 137.351  29.409  1.00 46.35     0.005 C 
ATOM   2916  N   CYS B  97     125.954 136.188  28.553  1.00 19.94    -0.345 N 
ATOM   2917  HN  CYS B  97     126.308 137.024  28.088  1.00  0.00     0.163 HD
ATOM   2918  CA  CYS B  97     126.674 135.672  29.693  1.00 22.78     0.186 C 
ATOM   2919  C   CYS B  97     126.734 136.671  30.811  1.00 21.07     0.242 C 
ATOM   2920  O   CYS B  97     126.688 137.906  30.566  1.00 36.06    -0.271 OA
ATOM   2921  CB  CYS B  97     128.094 135.332  29.235  1.00 20.14     0.121 C 
ATOM   2922  SG  CYS B  97     128.150 133.826  28.230  1.00 25.13    -0.095 SA
ATOM   2923  N   THR B  98     126.821 136.191  32.069  1.00 10.56    -0.344 N 
ATOM   2924  HN  THR B  98     126.801 135.186  32.240  1.00  0.00     0.163 HD
ATOM   2925  CA  THR B  98     126.943 137.125  33.178  1.00 10.86     0.205 C 
ATOM   2926  C   THR B  98     127.744 136.566  34.345  1.00 11.67     0.243 C 
ATOM   2927  O   THR B  98     127.563 135.395  34.765  1.00 34.53    -0.271 OA
ATOM   2928  CB  THR B  98     125.536 137.488  33.643  1.00 23.04     0.146 C 
ATOM   2929  CG2 THR B  98     124.713 136.234  33.943  1.00 34.80     0.042 C 
ATOM   2930  OG1 THR B  98     125.610 138.285  34.829  1.00 35.94    -0.393 OA
ATOM   2931  HG1 THR B  98     124.734 138.511  35.119  1.00  0.00     0.210 HD
ATOM   2932  N   SER B  99     128.668 137.396  34.887  1.00  9.77    -0.344 N 
ATOM   2933  HN  SER B  99     128.793 138.340  34.522  1.00  0.00     0.163 HD
ATOM   2934  CA  SER B  99     129.493 136.912  36.017  1.00  4.46     0.200 C 
ATOM   2935  C   SER B  99     129.366 137.758  37.283  1.00  9.64     0.243 C 
ATOM   2936  O   SER B  99     128.931 138.943  37.251  1.00 29.62    -0.271 OA
ATOM   2937  CB  SER B  99     130.963 136.908  35.555  1.00 30.46     0.199 C 
ATOM   2938  OG  SER B  99     131.020 136.660  34.148  1.00 51.22    -0.398 OA
ATOM   2939  HG  SER B  99     131.926 136.658  33.863  1.00  0.00     0.209 HD
ATOM   2940  N   TRP B 100     129.726 137.125  38.437  1.00 16.94    -0.346 N 
ATOM   2941  HN  TRP B 100     129.894 136.119  38.426  1.00  0.00     0.163 HD
ATOM   2942  CA  TRP B 100     129.875 137.867  39.692  1.00 23.54     0.181 C 
ATOM   2943  C   TRP B 100     130.967 137.268  40.592  1.00 30.42     0.241 C 
ATOM   2944  O   TRP B 100     131.214 136.027  40.578  1.00 41.20    -0.271 OA
ATOM   2945  CB  TRP B 100     128.515 137.822  40.408  1.00 23.48     0.075 C 
ATOM   2946  CG  TRP B 100     128.625 138.375  41.797  1.00 30.77    -0.028 A 
ATOM   2947  CD1 TRP B 100     128.587 139.732  42.175  1.00 40.68     0.096 A 
ATOM   2948  CD2 TRP B 100     128.744 137.612  43.012  1.00 32.79    -0.002 A 
ATOM   2949  CE2 TRP B 100     128.767 138.532  44.084  1.00 26.55     0.042 A 
ATOM   2950  CE3 TRP B 100     128.816 136.252  43.275  1.00 33.89     0.014 A 
ATOM   2951  NE1 TRP B 100     128.671 139.897  43.521  1.00 37.46    -0.365 N 
ATOM   2952  HE1 TRP B 100     128.668 140.778  44.036  1.00  0.00     0.165 HD
ATOM   2953  CZ2 TRP B 100     128.877 138.071  45.383  1.00 23.74     0.030 A 
ATOM   2954  CZ3 TRP B 100     128.920 135.793  44.563  1.00 35.21     0.001 A 
ATOM   2955  CH2 TRP B 100     128.951 136.712  45.630  1.00 22.88     0.002 A 
ATOM   2956  N   GLU B 101     131.679 138.154  41.334  1.00 47.34    -0.346 N 
ATOM   2957  HN  GLU B 101     131.461 139.149  41.288  1.00  0.00     0.163 HD
ATOM   2958  CA  GLU B 101     132.766 137.676  42.205  1.00 48.67     0.177 C 
ATOM   2959  C   GLU B 101     132.778 138.340  43.565  1.00 52.18     0.241 C 
ATOM   2960  O   GLU B 101     132.814 139.613  43.675  1.00 54.28    -0.271 OA
ATOM   2961  CB  GLU B 101     134.090 137.944  41.469  1.00 50.03     0.045 C 
ATOM   2962  CG  GLU B 101     135.319 137.698  42.350  1.00 30.68     0.116 C 
ATOM   2963  CD  GLU B 101     136.577 138.029  41.566  1.00 38.87     0.172 C 
ATOM   2964  OE1 GLU B 101     136.996 137.212  40.756  1.00 30.24    -0.648 OA
ATOM   2965  OE2 GLU B 101     137.126 139.111  41.776  1.00 30.46    -0.648 OA
ATOM   2966  N   SER B 102     132.703 137.509  44.629  1.00 50.27    -0.344 N 
ATOM   2967  HN  SER B 102     132.798 136.502  44.496  1.00  0.00     0.163 HD
ATOM   2968  CA  SER B 102     132.484 138.057  45.983  1.00 51.75     0.200 C 
ATOM   2969  C   SER B 102     133.609 138.940  46.480  1.00 52.23     0.243 C 
ATOM   2970  O   SER B 102     133.382 139.894  47.261  1.00 47.02    -0.271 OA
ATOM   2971  CB  SER B 102     132.306 136.867  46.933  1.00 49.44     0.199 C 
ATOM   2972  OG  SER B 102     132.109 137.347  48.270  1.00 45.63    -0.398 OA
ATOM   2973  HG  SER B 102     131.999 136.610  48.859  1.00  0.00     0.209 HD
ATOM   2974  N   ALA B 103     134.846 138.613  46.080  1.00 55.14    -0.346 N 
ATOM   2975  HN  ALA B 103     134.988 137.894  45.370  1.00  0.00     0.163 HD
ATOM   2976  CA  ALA B 103     136.000 139.310  46.683  1.00 53.92     0.172 C 
ATOM   2977  C   ALA B 103     136.097 140.766  46.264  1.00 53.17     0.240 C 
ATOM   2978  O   ALA B 103     136.436 141.656  47.049  1.00 56.05    -0.271 OA
ATOM   2979  CB  ALA B 103     137.268 138.577  46.268  1.00 51.82     0.042 C 
ATOM   2980  N   SER B 104     135.838 141.005  44.959  1.00 47.54    -0.344 N 
ATOM   2981  HN  SER B 104     135.568 140.239  44.342  1.00  0.00     0.163 HD
ATOM   2982  CA  SER B 104     135.947 142.382  44.429  1.00 44.72     0.200 C 
ATOM   2983  C   SER B 104     134.598 143.037  44.196  1.00 41.68     0.242 C 
ATOM   2984  O   SER B 104     134.464 144.291  44.184  1.00 52.66    -0.271 OA
ATOM   2985  CB  SER B 104     136.712 142.297  43.107  1.00 53.00     0.199 C 
ATOM   2986  OG  SER B 104     135.957 141.495  42.194  1.00 48.04    -0.398 OA
ATOM   2987  HG  SER B 104     136.432 141.442  41.373  1.00  0.00     0.209 HD
ATOM   2988  N   GLY B 105     133.577 142.188  43.959  1.00 44.46    -0.350 N 
ATOM   2989  HN  GLY B 105     133.751 141.186  43.878  1.00  0.00     0.163 HD
ATOM   2990  CA  GLY B 105     132.216 142.714  43.819  1.00 40.48     0.225 C 
ATOM   2991  C   GLY B 105     131.878 143.087  42.399  1.00 45.12     0.236 C 
ATOM   2992  O   GLY B 105     130.862 143.777  42.125  1.00 33.92    -0.272 OA
ATOM   2993  N   ILE B 106     132.752 142.659  41.466  1.00 30.68    -0.346 N 
ATOM   2994  HN  ILE B 106     133.523 142.044  41.727  1.00  0.00     0.163 HD
ATOM   2995  CA  ILE B 106     132.584 143.085  40.072  1.00 23.50     0.180 C 
ATOM   2996  C   ILE B 106     131.707 142.155  39.257  1.00 26.30     0.241 C 
ATOM   2997  O   ILE B 106     131.915 140.921  39.221  1.00 43.75    -0.271 OA
ATOM   2998  CB  ILE B 106     133.976 143.165  39.421  1.00 24.13     0.013 C 
ATOM   2999  CG1 ILE B 106     134.824 144.260  40.094  1.00 27.53     0.002 C 
ATOM   3000  CG2 ILE B 106     133.844 143.513  37.934  1.00 21.84     0.012 C 
ATOM   3001  CD1 ILE B 106     136.314 144.134  39.765  1.00 38.49     0.005 C 
ATOM   3002  N   VAL B 107     130.690 142.743  38.611  1.00 24.09    -0.346 N 
ATOM   3003  HN  VAL B 107     130.485 143.731  38.759  1.00  0.00     0.163 HD
ATOM   3004  CA  VAL B 107     129.887 141.955  37.700  1.00 24.97     0.180 C 
ATOM   3005  C   VAL B 107     130.136 142.302  36.247  1.00 26.13     0.241 C 
ATOM   3006  O   VAL B 107     130.324 143.488  35.876  1.00 40.19    -0.271 OA
ATOM   3007  CB  VAL B 107     128.406 142.186  38.024  1.00 32.90     0.009 C 
ATOM   3008  CG1 VAL B 107     128.225 142.495  39.504  1.00 38.37     0.012 C 
ATOM   3009  CG2 VAL B 107     127.865 143.351  37.207  1.00 53.52     0.012 C 
ATOM   3010  N   GLU B 108     130.188 141.249  35.402  1.00 27.31    -0.346 N 
ATOM   3011  HN  GLU B 108     130.242 140.300  35.771  1.00  0.00     0.163 HD
ATOM   3012  CA  GLU B 108     130.167 141.474  33.960  1.00 28.69     0.177 C 
ATOM   3013  C   GLU B 108     128.829 141.126  33.325  1.00 27.48     0.241 C 
ATOM   3014  O   GLU B 108     128.041 140.280  33.875  1.00 32.25    -0.271 OA
ATOM   3015  CB  GLU B 108     131.271 140.597  33.345  1.00 31.62     0.045 C 
ATOM   3016  CG  GLU B 108     132.682 141.127  33.628  1.00 53.41     0.116 C 
ATOM   3017  CD  GLU B 108     133.685 140.261  32.908  1.00 38.86     0.172 C 
ATOM   3018  OE1 GLU B 108     133.285 139.298  32.282  1.00 31.45    -0.648 OA
ATOM   3019  OE2 GLU B 108     134.876 140.564  32.986  1.00 47.79    -0.648 OA
ATOM   3020  N   PHE B 109     128.518 141.812  32.208  1.00 12.89    -0.346 N 
ATOM   3021  HN  PHE B 109     129.109 142.586  31.904  1.00  0.00     0.163 HD
ATOM   3022  CA  PHE B 109     127.327 141.445  31.427  1.00  6.78     0.180 C 
ATOM   3023  C   PHE B 109     127.583 141.481  29.940  1.00 11.41     0.241 C 
ATOM   3024  O   PHE B 109     127.790 142.580  29.331  1.00 26.08    -0.271 OA
ATOM   3025  CB  PHE B 109     126.207 142.439  31.785  1.00 15.03     0.073 C 
ATOM   3026  CG  PHE B 109     124.827 141.835  31.521  1.00 24.38    -0.056 A 
ATOM   3027  CD1 PHE B 109     124.265 141.895  30.245  1.00 29.65     0.007 A 
ATOM   3028  CD2 PHE B 109     124.106 141.290  32.574  1.00 30.17     0.007 A 
ATOM   3029  CE1 PHE B 109     122.972 141.421  30.036  1.00 37.21     0.001 A 
ATOM   3030  CE2 PHE B 109     122.813 140.817  32.355  1.00 30.20     0.001 A 
ATOM   3031  CZ  PHE B 109     122.244 140.879  31.088  1.00 34.50     0.000 A 
ATOM   3032  N   TRP B 110     127.618 140.288  29.334  1.00  9.15    -0.346 N 
ATOM   3033  HN  TRP B 110     127.467 139.434  29.872  1.00  0.00     0.163 HD
ATOM   3034  CA  TRP B 110     127.872 140.217  27.907  1.00  5.53     0.181 C 
ATOM   3035  C   TRP B 110     126.619 139.955  27.083  1.00 12.12     0.241 C 
ATOM   3036  O   TRP B 110     125.860 138.973  27.333  1.00 33.99    -0.271 OA
ATOM   3037  CB  TRP B 110     128.872 139.084  27.660  1.00  9.47     0.075 C 
ATOM   3038  CG  TRP B 110     130.183 139.380  28.333  1.00 15.60    -0.028 A 
ATOM   3039  CD1 TRP B 110     130.418 139.468  29.720  1.00 23.69     0.096 A 
ATOM   3040  CD2 TRP B 110     131.467 139.595  27.684  1.00  9.04    -0.002 A 
ATOM   3041  CE2 TRP B 110     132.422 139.797  28.713  1.00 18.00     0.042 A 
ATOM   3042  CE3 TRP B 110     131.882 139.624  26.357  1.00 29.53     0.014 A 
ATOM   3043  NE1 TRP B 110     131.721 139.716  30.014  1.00 20.79    -0.365 N 
ATOM   3044  HE1 TRP B 110     132.132 139.824  30.941  1.00  0.00     0.165 HD
ATOM   3045  CZ2 TRP B 110     133.747 140.024  28.392  1.00 17.37     0.030 A 
ATOM   3046  CZ3 TRP B 110     133.208 139.852  26.039  1.00 26.68     0.001 A 
ATOM   3047  CH2 TRP B 110     134.147 140.051  27.068  1.00 17.93     0.002 A 
ATOM   3048  N   VAL B 111     126.375 140.845  26.102  1.00 15.52    -0.346 N 
ATOM   3049  HN  VAL B 111     126.940 141.690  26.018  1.00  0.00     0.163 HD
ATOM   3050  CA  VAL B 111     125.305 140.588  25.173  1.00 13.34     0.180 C 
ATOM   3051  C   VAL B 111     125.809 140.309  23.762  1.00 12.20     0.241 C 
ATOM   3052  O   VAL B 111     126.663 141.054  23.195  1.00 20.24    -0.271 OA
ATOM   3053  CB  VAL B 111     124.360 141.798  25.170  1.00 22.47     0.009 C 
ATOM   3054  CG1 VAL B 111     123.121 141.509  24.324  1.00 16.91     0.012 C 
ATOM   3055  CG2 VAL B 111     123.907 142.110  26.596  1.00 10.75     0.012 C 
ATOM   3056  N   ASP B 112     125.332 139.189  23.212  1.00 12.27    -0.345 N 
ATOM   3057  HN  ASP B 112     124.654 138.621  23.720  1.00  0.00     0.163 HD
ATOM   3058  CA  ASP B 112     125.775 138.780  21.897  1.00 14.48     0.186 C 
ATOM   3059  C   ASP B 112     127.257 138.994  21.672  1.00 21.99     0.241 C 
ATOM   3060  O   ASP B 112     127.679 139.545  20.623  1.00 23.05    -0.271 OA
ATOM   3061  CB  ASP B 112     124.970 139.571  20.861  1.00 15.19     0.147 C 
ATOM   3062  CG  ASP B 112     123.613 138.905  20.649  1.00 30.89     0.175 C 
ATOM   3063  OD1 ASP B 112     123.507 137.697  20.890  1.00 48.34    -0.648 OA
ATOM   3064  OD2 ASP B 112     122.685 139.599  20.242  1.00 30.76    -0.648 OA
ATOM   3065  N   GLY B 113     128.063 138.600  22.683  1.00 11.60    -0.351 N 
ATOM   3066  HN  GLY B 113     127.664 138.323  23.580  1.00  0.00     0.163 HD
ATOM   3067  CA  GLY B 113     129.518 138.574  22.480  1.00 14.19     0.225 C 
ATOM   3068  C   GLY B 113     130.241 139.857  22.868  1.00 27.02     0.236 C 
ATOM   3069  O   GLY B 113     131.498 139.863  23.037  1.00 49.00    -0.272 OA
ATOM   3070  N   LYS B 114     129.468 140.974  22.977  1.00 23.98    -0.346 N 
ATOM   3071  HN  LYS B 114     128.470 140.923  22.775  1.00  0.00     0.163 HD
ATOM   3072  CA  LYS B 114     130.069 142.255  23.386  1.00 23.95     0.176 C 
ATOM   3073  C   LYS B 114     129.785 142.599  24.838  1.00 21.43     0.243 C 
ATOM   3074  O   LYS B 114     128.710 142.254  25.389  1.00 48.89    -0.271 OA
ATOM   3075  CB  LYS B 114     129.499 143.345  22.476  1.00 49.81     0.035 C 
ATOM   3076  CG  LYS B 114     129.903 143.136  21.013  1.00 51.64     0.004 C 
ATOM   3077  CD  LYS B 114     129.192 144.093  20.055  1.00 50.28     0.027 C 
ATOM   3078  CE  LYS B 114     130.053 144.442  18.833  1.00 58.23     0.229 C 
ATOM   3079  NZ  LYS B 114     129.872 145.852  18.507  1.00 59.34    -0.079 N 
ATOM   3080  HZ1 LYS B 114     130.444 146.084  17.695  1.00  0.00     0.274 HD
ATOM   3081  HZ2 LYS B 114     130.063 146.461  19.302  1.00  0.00     0.274 HD
ATOM   3082  HZ3 LYS B 114     128.891 146.096  18.372  1.00  0.00     0.274 HD
ATOM   3083  N   PRO B 115     130.765 143.270  25.483  1.00  8.21    -0.337 N 
ATOM   3084  CA  PRO B 115     130.681 143.475  26.935  1.00  2.00     0.179 C 
ATOM   3085  C   PRO B 115     130.148 144.844  27.311  1.00  8.57     0.241 C 
ATOM   3086  O   PRO B 115     130.377 145.871  26.650  1.00 19.56    -0.271 OA
ATOM   3087  CB  PRO B 115     132.087 143.325  27.497  1.00  4.26     0.037 C 
ATOM   3088  CG  PRO B 115     133.048 143.745  26.386  1.00  3.71     0.022 C 
ATOM   3089  CD  PRO B 115     132.148 143.479  25.069  1.00 15.71     0.127 C 
ATOM   3090  N   ARG B 116     129.365 144.851  28.410  1.00 17.85    -0.346 N 
ATOM   3091  HN  ARG B 116     128.979 143.979  28.772  1.00  0.00     0.163 HD
ATOM   3092  CA  ARG B 116     129.078 146.110  29.071  1.00 20.96     0.176 C 
ATOM   3093  C   ARG B 116     130.080 146.437  30.161  1.00 23.09     0.241 C 
ATOM   3094  O   ARG B 116     130.757 145.515  30.730  1.00 26.91    -0.271 OA
ATOM   3095  CB  ARG B 116     127.666 146.032  29.699  1.00 26.21     0.036 C 
ATOM   3096  CG  ARG B 116     126.635 145.318  28.805  1.00 50.08     0.023 C 
ATOM   3097  CD  ARG B 116     125.958 146.265  27.800  1.00 34.30     0.138 C 
ATOM   3098  NE  ARG B 116     125.176 147.295  28.487  1.00 49.79    -0.227 N 
ATOM   3099  HE  ARG B 116     124.851 147.167  29.445  1.00  0.00     0.177 HD
ATOM   3100  CZ  ARG B 116     124.905 148.422  27.795  1.00 53.35     0.665 C 
ATOM   3101  NH1 ARG B 116     125.341 148.560  26.555  1.00 58.22    -0.235 N 
ATOM   3102 1HH1 ARG B 116     125.885 147.816  26.119  1.00  0.00     0.174 HD
ATOM   3103 2HH1 ARG B 116     125.136 149.412  26.032  1.00  0.00     0.174 HD
ATOM   3104  NH2 ARG B 116     124.191 149.398  28.367  1.00 53.23    -0.235 N 
ATOM   3105 1HH2 ARG B 116     123.855 149.291  29.324  1.00  0.00     0.174 HD
ATOM   3106 2HH2 ARG B 116     123.986 150.250  27.844  1.00  0.00     0.174 HD
ATOM   3107  N   VAL B 117     130.211 147.737  30.442  1.00 29.21    -0.346 N 
ATOM   3108  HN  VAL B 117     129.723 148.429  29.873  1.00  0.00     0.163 HD
ATOM   3109  CA  VAL B 117     131.039 148.173  31.547  1.00 29.11     0.180 C 
ATOM   3110  C   VAL B 117     130.866 147.309  32.791  1.00 22.84     0.241 C 
ATOM   3111  O   VAL B 117     129.776 146.747  33.056  1.00 34.94    -0.271 OA
ATOM   3112  CB  VAL B 117     130.645 149.616  31.864  1.00 28.25     0.009 C 
ATOM   3113  CG1 VAL B 117     131.251 150.072  33.185  1.00 29.80     0.012 C 
ATOM   3114  CG2 VAL B 117     131.129 150.546  30.756  1.00 16.28     0.012 C 
ATOM   3115  N   ARG B 118     131.974 147.152  33.557  1.00 13.61    -0.346 N 
ATOM   3116  HN  ARG B 118     132.865 147.545  33.253  1.00  0.00     0.163 HD
ATOM   3117  CA  ARG B 118     131.889 146.414  34.827  1.00 23.34     0.176 C 
ATOM   3118  C   ARG B 118     131.327 147.257  35.972  1.00 26.80     0.241 C 
ATOM   3119  O   ARG B 118     131.574 148.502  36.058  1.00 41.16    -0.271 OA
ATOM   3120  CB  ARG B 118     133.319 145.932  35.186  1.00 23.91     0.036 C 
ATOM   3121  CG  ARG B 118     134.022 145.209  34.005  1.00 16.25     0.023 C 
ATOM   3122  CD  ARG B 118     135.249 144.389  34.473  1.00 20.07     0.138 C 
ATOM   3123  NE  ARG B 118     136.467 144.754  33.720  1.00 45.22    -0.227 N 
ATOM   3124  HE  ARG B 118     136.737 145.728  33.581  1.00  0.00     0.177 HD
ATOM   3125  CZ  ARG B 118     137.205 143.738  33.224  1.00 32.93     0.665 C 
ATOM   3126  NH1 ARG B 118     136.814 142.492  33.406  1.00 41.89    -0.235 N 
ATOM   3127 1HH1 ARG B 118     135.941 142.296  33.895  1.00  0.00     0.174 HD
ATOM   3128 2HH1 ARG B 118     137.372 141.724  33.031  1.00  0.00     0.174 HD
ATOM   3129  NH2 ARG B 118     138.347 143.994  32.584  1.00 44.49    -0.235 N 
ATOM   3130 1HH2 ARG B 118     138.649 144.958  32.443  1.00  0.00     0.174 HD
ATOM   3131 2HH2 ARG B 118     138.905 143.226  32.209  1.00  0.00     0.174 HD
ATOM   3132  N   LYS B 119     130.558 146.608  36.857  1.00 24.09    -0.346 N 
ATOM   3133  HN  LYS B 119     130.365 145.613  36.743  1.00  0.00     0.163 HD
ATOM   3134  CA  LYS B 119     130.001 147.346  37.985  1.00 27.44     0.176 C 
ATOM   3135  C   LYS B 119     130.205 146.645  39.318  1.00 30.63     0.241 C 
ATOM   3136  O   LYS B 119     130.601 145.441  39.384  1.00 43.17    -0.271 OA
ATOM   3137  CB  LYS B 119     128.500 147.534  37.731  1.00 33.47     0.035 C 
ATOM   3138  CG  LYS B 119     128.194 148.042  36.309  1.00 34.13     0.004 C 
ATOM   3139  CD  LYS B 119     126.852 148.764  36.219  1.00 26.11     0.027 C 
ATOM   3140  CE  LYS B 119     126.580 149.308  34.817  1.00 27.17     0.229 C 
ATOM   3141  NZ  LYS B 119     125.403 150.166  34.850  1.00 53.29    -0.079 N 
ATOM   3142  HZ1 LYS B 119     125.221 150.529  33.914  1.00  0.00     0.274 HD
ATOM   3143  HZ2 LYS B 119     125.487 150.910  35.543  1.00  0.00     0.274 HD
ATOM   3144  HZ3 LYS B 119     124.591 149.691  35.244  1.00  0.00     0.274 HD
ATOM   3145  N   SER B 120     129.971 147.395  40.407  1.00 30.48    -0.344 N 
ATOM   3146  HN  SER B 120     129.656 148.360  40.309  1.00  0.00     0.163 HD
ATOM   3147  CA  SER B 120     130.173 146.813  41.740  1.00 42.08     0.200 C 
ATOM   3148  C   SER B 120     128.877 146.427  42.392  1.00 45.45     0.243 C 
ATOM   3149  O   SER B 120     127.857 147.170  42.316  1.00 43.65    -0.271 OA
ATOM   3150  CB  SER B 120     130.894 147.866  42.585  1.00 44.78     0.199 C 
ATOM   3151  OG  SER B 120     131.796 147.208  43.484  1.00 46.22    -0.398 OA
ATOM   3152  HG  SER B 120     132.244 147.862  44.008  1.00  0.00     0.209 HD
ATOM   3153  N   LEU B 121     128.877 145.227  43.022  1.00 41.02    -0.346 N 
ATOM   3154  HN  LEU B 121     129.739 144.685  43.082  1.00  0.00     0.163 HD
ATOM   3155  CA  LEU B 121     127.648 144.706  43.616  1.00 38.40     0.177 C 
ATOM   3156  C   LEU B 121     127.907 143.533  44.561  1.00 39.27     0.241 C 
ATOM   3157  O   LEU B 121     128.599 142.547  44.213  1.00 43.26    -0.271 OA
ATOM   3158  CB  LEU B 121     126.730 144.257  42.460  1.00 39.65     0.038 C 
ATOM   3159  CG  LEU B 121     125.409 143.630  42.923  1.00 37.53    -0.020 C 
ATOM   3160  CD1 LEU B 121     124.642 144.512  43.910  1.00 44.69     0.009 C 
ATOM   3161  CD2 LEU B 121     124.446 143.370  41.760  1.00 33.13     0.009 C 
ATOM   3162  N   LYS B 122     127.402 143.664  45.805  1.00 48.02    -0.346 N 
ATOM   3163  HN  LYS B 122     126.983 144.550  46.089  1.00  0.00     0.163 HD
ATOM   3164  CA  LYS B 122     127.449 142.542  46.756  1.00 48.41     0.176 C 
ATOM   3165  C   LYS B 122     128.843 141.998  47.061  1.00 48.52     0.241 C 
ATOM   3166  O   LYS B 122     129.040 140.762  47.189  1.00 48.41    -0.271 OA
ATOM   3167  CB  LYS B 122     126.572 141.408  46.196  1.00 43.23     0.035 C 
ATOM   3168  CG  LYS B 122     125.074 141.577  46.539  1.00 47.15     0.004 C 
ATOM   3169  CD  LYS B 122     124.803 141.611  48.054  1.00 32.09     0.027 C 
ATOM   3170  CE  LYS B 122     123.353 141.984  48.376  1.00 48.31     0.229 C 
ATOM   3171  NZ  LYS B 122     123.049 141.629  49.752  1.00 49.27    -0.079 N 
ATOM   3172  HZ1 LYS B 122     122.083 141.877  49.966  1.00  0.00     0.274 HD
ATOM   3173  HZ2 LYS B 122     123.708 142.045  50.410  1.00  0.00     0.274 HD
ATOM   3174  HZ3 LYS B 122     123.245 140.647  49.948  1.00  0.00     0.274 HD
ATOM   3175  N   LYS B 123     129.845 142.899  47.176  1.00 42.97    -0.346 N 
ATOM   3176  HN  LYS B 123     129.702 143.878  46.929  1.00  0.00     0.163 HD
ATOM   3177  CA  LYS B 123     131.143 142.425  47.666  1.00 45.45     0.176 C 
ATOM   3178  C   LYS B 123     131.017 141.761  49.029  1.00 42.98     0.240 C 
ATOM   3179  O   LYS B 123     130.303 142.272  49.936  1.00 58.09    -0.271 OA
ATOM   3180  CB  LYS B 123     132.078 143.629  47.776  1.00 59.58     0.035 C 
ATOM   3181  CG  LYS B 123     133.549 143.243  47.603  1.00 40.73     0.004 C 
ATOM   3182  CD  LYS B 123     134.459 144.457  47.398  1.00 49.21     0.027 C 
ATOM   3183  CE  LYS B 123     134.938 145.078  48.714  1.00 47.74     0.229 C 
ATOM   3184  NZ  LYS B 123     136.033 146.006  48.436  1.00 56.68    -0.079 N 
ATOM   3185  HZ1 LYS B 123     136.352 146.419  49.312  1.00  0.00     0.274 HD
ATOM   3186  HZ2 LYS B 123     135.777 146.711  47.745  1.00  0.00     0.274 HD
ATOM   3187  HZ3 LYS B 123     136.792 145.565  47.917  1.00  0.00     0.274 HD
ATOM   3188  N   GLY B 124     131.662 140.579  49.179  1.00 41.95    -0.351 N 
ATOM   3189  HN  GLY B 124     132.127 140.144  48.383  1.00  0.00     0.163 HD
ATOM   3190  CA  GLY B 124     131.687 139.926  50.500  1.00 48.78     0.225 C 
ATOM   3191  C   GLY B 124     130.534 138.967  50.727  1.00 35.62     0.236 C 
ATOM   3192  O   GLY B 124     130.516 138.187  51.721  1.00 42.69    -0.272 OA
ATOM   3193  N   TYR B 125     129.526 139.040  49.842  1.00 43.11    -0.346 N 
ATOM   3194  HN  TYR B 125     129.540 139.751  49.110  1.00  0.00     0.163 HD
ATOM   3195  CA  TYR B 125     128.400 138.092  49.929  1.00 52.96     0.180 C 
ATOM   3196  C   TYR B 125     128.814 136.681  49.584  1.00 50.91     0.241 C 
ATOM   3197  O   TYR B 125     129.829 136.452  48.867  1.00 43.41    -0.271 OA
ATOM   3198  CB  TYR B 125     127.322 138.570  48.939  1.00 40.92     0.073 C 
ATOM   3199  CG  TYR B 125     125.968 137.917  49.224  1.00 42.15    -0.056 A 
ATOM   3200  CD1 TYR B 125     125.251 138.244  50.377  1.00 30.36     0.010 A 
ATOM   3201  CD2 TYR B 125     125.394 137.046  48.285  1.00 30.96     0.010 A 
ATOM   3202  CE1 TYR B 125     123.977 137.715  50.587  1.00 38.75     0.037 A 
ATOM   3203  CE2 TYR B 125     124.121 136.517  48.495  1.00 31.86     0.037 A 
ATOM   3204  CZ  TYR B 125     123.412 136.857  49.636  1.00 34.99     0.065 A 
ATOM   3205  OH  TYR B 125     122.124 136.380  49.829  1.00 30.90    -0.361 OA
ATOM   3206  HH  TYR B 125     121.638 136.613  50.611  1.00  0.00     0.217 HD
ATOM   3207  N   THR B 126     128.069 135.717  50.136  1.00 50.62    -0.344 N 
ATOM   3208  HN  THR B 126     127.462 135.926  50.929  1.00  0.00     0.163 HD
ATOM   3209  CA  THR B 126     128.132 134.373  49.598  1.00 50.28     0.205 C 
ATOM   3210  C   THR B 126     126.776 133.891  49.162  1.00 46.66     0.243 C 
ATOM   3211  O   THR B 126     125.750 134.124  49.845  1.00 35.15    -0.271 OA
ATOM   3212  CB  THR B 126     128.683 133.442  50.673  1.00 30.80     0.146 C 
ATOM   3213  CG2 THR B 126     127.854 133.519  51.953  1.00 63.11     0.042 C 
ATOM   3214  OG1 THR B 126     128.663 132.092  50.187  1.00 37.35    -0.393 OA
ATOM   3215  HG1 THR B 126     129.179 132.044  49.391  1.00  0.00     0.210 HD
ATOM   3216  N   VAL B 127     126.733 133.246  47.994  1.00 39.96    -0.346 N 
ATOM   3217  HN  VAL B 127     127.586 133.073  47.462  1.00  0.00     0.163 HD
ATOM   3218  CA  VAL B 127     125.451 132.798  47.499  1.00 45.02     0.180 C 
ATOM   3219  C   VAL B 127     125.102 131.389  47.940  1.00 49.08     0.241 C 
ATOM   3220  O   VAL B 127     125.985 130.512  48.073  1.00 42.78    -0.271 OA
ATOM   3221  CB  VAL B 127     125.477 132.885  45.980  1.00 59.82     0.009 C 
ATOM   3222  CG1 VAL B 127     124.456 131.923  45.368  1.00 59.77     0.012 C 
ATOM   3223  CG2 VAL B 127     125.127 134.307  45.540  1.00 44.39     0.012 C 
ATOM   3224  N   GLY B 128     123.784 131.181  48.212  1.00 59.91    -0.351 N 
ATOM   3225  HN  GLY B 128     123.101 131.904  47.987  1.00  0.00     0.163 HD
ATOM   3226  CA  GLY B 128     123.337 129.919  48.829  1.00 44.71     0.225 C 
ATOM   3227  C   GLY B 128     123.501 128.717  47.930  1.00 40.51     0.236 C 
ATOM   3228  O   GLY B 128     123.631 128.840  46.685  1.00 46.94    -0.272 OA
ATOM   3229  N   ALA B 129     123.524 127.519  48.556  1.00 48.75    -0.347 N 
ATOM   3230  HN  ALA B 129     123.338 127.456  49.557  1.00  0.00     0.163 HD
ATOM   3231  CA  ALA B 129     123.821 126.305  47.774  1.00 40.34     0.172 C 
ATOM   3232  C   ALA B 129     122.583 125.450  47.530  1.00 40.08     0.240 C 
ATOM   3233  O   ALA B 129     122.395 124.838  46.472  1.00 47.28    -0.271 OA
ATOM   3234  CB  ALA B 129     124.865 125.493  48.539  1.00 40.22     0.042 C 
ATOM   3235  N   GLU B 130     121.729 125.364  48.578  1.00 53.54    -0.346 N 
ATOM   3236  HN  GLU B 130     121.969 125.788  49.474  1.00  0.00     0.163 HD
ATOM   3237  CA  GLU B 130     120.456 124.655  48.411  1.00 57.36     0.177 C 
ATOM   3238  C   GLU B 130     119.352 125.550  47.894  1.00 52.84     0.241 C 
ATOM   3239  O   GLU B 130     118.789 126.416  48.649  1.00 55.76    -0.271 OA
ATOM   3240  CB  GLU B 130     120.087 124.051  49.788  1.00 57.38     0.045 C 
ATOM   3241  CG  GLU B 130     118.836 124.671  50.430  1.00 58.93     0.116 C 
ATOM   3242  CD  GLU B 130     118.206 123.643  51.342  1.00 54.65     0.172 C 
ATOM   3243  OE1 GLU B 130     117.950 122.539  50.887  1.00 56.95    -0.648 OA
ATOM   3244  OE2 GLU B 130     117.985 123.957  52.511  1.00 58.65    -0.648 OA
ATOM   3245  N   ALA B 131     119.045 125.392  46.577  1.00 41.77    -0.346 N 
ATOM   3246  HN  ALA B 131     119.389 124.582  46.061  1.00  0.00     0.163 HD
ATOM   3247  CA  ALA B 131     118.209 126.404  45.904  1.00 33.29     0.172 C 
ATOM   3248  C   ALA B 131     117.408 125.843  44.743  1.00 38.37     0.240 C 
ATOM   3249  O   ALA B 131     117.700 124.794  44.168  1.00 41.28    -0.271 OA
ATOM   3250  CB  ALA B 131     119.126 127.505  45.384  1.00 51.53     0.042 C 
ATOM   3251  N   SER B 132     116.342 126.594  44.398  1.00 47.52    -0.344 N 
ATOM   3252  HN  SER B 132     116.121 127.429  44.940  1.00  0.00     0.163 HD
ATOM   3253  CA  SER B 132     115.494 126.228  43.254  1.00 40.96     0.200 C 
ATOM   3254  C   SER B 132     115.845 127.035  42.012  1.00 38.11     0.243 C 
ATOM   3255  O   SER B 132     115.867 128.293  42.040  1.00 54.50    -0.271 OA
ATOM   3256  CB  SER B 132     114.051 126.534  43.676  1.00 59.44     0.199 C 
ATOM   3257  OG  SER B 132     113.141 125.879  42.788  1.00 33.89    -0.398 OA
ATOM   3258  HG  SER B 132     112.248 126.068  43.049  1.00  0.00     0.209 HD
ATOM   3259  N   ILE B 133     116.176 126.320  40.903  1.00 49.65    -0.346 N 
ATOM   3260  HN  ILE B 133     116.224 125.302  40.941  1.00  0.00     0.163 HD
ATOM   3261  CA  ILE B 133     116.464 127.034  39.645  1.00 46.87     0.180 C 
ATOM   3262  C   ILE B 133     115.351 126.848  38.625  1.00 48.32     0.241 C 
ATOM   3263  O   ILE B 133     115.065 125.719  38.179  1.00 35.15    -0.271 OA
ATOM   3264  CB  ILE B 133     117.771 126.470  39.059  1.00 33.73     0.013 C 
ATOM   3265  CG1 ILE B 133     118.921 126.646  40.054  1.00 37.79     0.002 C 
ATOM   3266  CG2 ILE B 133     118.137 127.217  37.771  1.00 37.05     0.012 C 
ATOM   3267  CD1 ILE B 133     120.280 126.290  39.440  1.00 44.70     0.005 C 
ATOM   3268  N   ILE B 134     114.674 127.956  38.271  1.00 57.81    -0.346 N 
ATOM   3269  HN  ILE B 134     114.950 128.880  38.603  1.00  0.00     0.163 HD
ATOM   3270  CA  ILE B 134     113.526 127.772  37.389  1.00 52.03     0.180 C 
ATOM   3271  C   ILE B 134     113.561 128.617  36.105  1.00 46.30     0.241 C 
ATOM   3272  O   ILE B 134     113.854 129.834  36.113  1.00 55.05    -0.271 OA
ATOM   3273  CB  ILE B 134     112.254 128.088  38.178  1.00 64.57     0.013 C 
ATOM   3274  CG1 ILE B 134     111.800 126.843  38.977  1.00 60.35     0.002 C 
ATOM   3275  CG2 ILE B 134     111.125 128.463  37.226  1.00 67.19     0.012 C 
ATOM   3276  CD1 ILE B 134     110.610 127.141  39.892  1.00 55.68     0.005 C 
ATOM   3277  N   LEU B 135     113.284 127.907  34.966  1.00 34.96    -0.346 N 
ATOM   3278  HN  LEU B 135     113.173 126.895  35.027  1.00  0.00     0.163 HD
ATOM   3279  CA  LEU B 135     113.141 128.567  33.650  1.00 31.33     0.177 C 
ATOM   3280  C   LEU B 135     111.675 128.798  33.275  1.00 40.22     0.240 C 
ATOM   3281  O   LEU B 135     110.895 127.825  33.109  1.00 41.57    -0.271 OA
ATOM   3282  CB  LEU B 135     113.742 127.621  32.603  1.00 31.82     0.038 C 
ATOM   3283  CG  LEU B 135     115.181 127.959  32.182  1.00 29.15    -0.020 C 
ATOM   3284  CD1 LEU B 135     116.051 128.429  33.345  1.00 21.88     0.009 C 
ATOM   3285  CD2 LEU B 135     115.894 126.757  31.539  1.00 12.97     0.009 C 
ATOM   3286  N   GLY B 136     111.269 130.086  33.143  1.00 56.81    -0.351 N 
ATOM   3287  HN  GLY B 136     111.865 130.859  33.439  1.00  0.00     0.163 HD
ATOM   3288  CA  GLY B 136     109.929 130.333  32.553  1.00 53.86     0.225 C 
ATOM   3289  C   GLY B 136     108.966 131.084  33.450  1.00 53.99     0.236 C 
ATOM   3290  O   GLY B 136     108.024 131.779  32.963  1.00 32.71    -0.272 OA
ATOM   3291  N   GLN B 137     109.136 130.915  34.773  1.00 33.50    -0.346 N 
ATOM   3292  HN  GLN B 137     109.774 130.199  35.121  1.00  0.00     0.163 HD
ATOM   3293  CA  GLN B 137     108.405 131.758  35.704  1.00 35.98     0.177 C 
ATOM   3294  C   GLN B 137     109.312 132.522  36.651  1.00  2.00     0.241 C 
ATOM   3295  O   GLN B 137     110.544 132.306  36.712  1.00  2.00    -0.271 OA
ATOM   3296  CB  GLN B 137     107.472 130.850  36.507  1.00 45.97     0.044 C 
ATOM   3297  CG  GLN B 137     106.363 130.237  35.640  1.00 44.97     0.105 C 
ATOM   3298  CD  GLN B 137     105.397 131.321  35.213  1.00 47.64     0.215 C 
ATOM   3299  NE2 GLN B 137     105.401 132.401  36.022  1.00 38.87    -0.370 N 
ATOM   3300 1HE2 GLN B 137     104.750 133.132  35.734  1.00  0.00     0.159 HD
ATOM   3301 2HE2 GLN B 137     106.006 132.485  36.839  1.00  0.00     0.159 HD
ATOM   3302  OE1 GLN B 137     104.674 131.221  34.237  1.00 39.55    -0.274 OA
ATOM   3303  N   GLU B 138     108.698 133.476  37.373  1.00 12.82    -0.346 N 
ATOM   3304  HN  GLU B 138     107.713 133.685  37.209  1.00  0.00     0.163 HD
ATOM   3305  CA  GLU B 138     109.440 134.212  38.391  1.00 22.25     0.177 C 
ATOM   3306  C   GLU B 138     109.095 133.760  39.782  1.00 37.15     0.241 C 
ATOM   3307  O   GLU B 138     107.895 133.467  40.094  1.00 42.53    -0.271 OA
ATOM   3308  CB  GLU B 138     109.090 135.698  38.224  1.00 19.13     0.045 C 
ATOM   3309  CG  GLU B 138     110.214 136.629  38.699  1.00 43.91     0.116 C 
ATOM   3310  CD  GLU B 138     110.287 136.597  40.209  1.00 49.52     0.172 C 
ATOM   3311  OE1 GLU B 138     109.259 136.397  40.844  1.00 46.63    -0.648 OA
ATOM   3312  OE2 GLU B 138     111.380 136.778  40.743  1.00 35.16    -0.648 OA
ATOM   3313  N   GLN B 139     110.123 133.653  40.638  1.00 52.50    -0.347 N 
ATOM   3314  HN  GLN B 139     111.063 133.932  40.356  1.00  0.00     0.163 HD
ATOM   3315  CA  GLN B 139     109.876 133.133  41.975  1.00 53.17     0.162 C 
ATOM   3316  C   GLN B 139     109.722 134.223  43.002  1.00  2.00     0.175 C 
ATOM   3317  O   GLN B 139     110.414 135.267  42.952  1.00  2.00    -0.175 OA
ATOM   3318  CB  GLN B 139     111.054 132.227  42.346  1.00 34.78     0.043 C 
ATOM   3319  CG  GLN B 139     110.943 130.837  41.702  1.00 45.10     0.105 C 
ATOM   3320  CD  GLN B 139     112.163 130.013  42.049  1.00 44.22     0.215 C 
ATOM   3321  NE2 GLN B 139     111.875 128.767  42.481  1.00 44.30    -0.370 N 
ATOM   3322 1HE2 GLN B 139     112.698 128.211  42.715  1.00  0.00     0.159 HD
ATOM   3323 2HE2 GLN B 139     110.923 128.411  42.561  1.00  0.00     0.159 HD
ATOM   3324  OE1 GLN B 139     113.301 130.439  41.953  1.00 49.03    -0.274 OA
ATOM   3325  N   ASP B 140     108.788 133.936  43.932  1.00 40.38    -0.356 N 
ATOM   3326  HN  ASP B 140     108.147 133.158  43.779  1.00  0.00     0.162 HD
ATOM   3327  CA  ASP B 140     108.684 134.726  45.156  1.00 58.89     0.185 C 
ATOM   3328  C   ASP B 140     108.721 133.846  46.394  1.00 56.88     0.241 C 
ATOM   3329  O   ASP B 140     108.739 134.334  47.551  1.00 50.56    -0.271 OA
ATOM   3330  CB  ASP B 140     107.365 135.501  45.104  1.00 59.66     0.148 C 
ATOM   3331  CG  ASP B 140     107.475 136.598  44.058  1.00 48.30     0.292 C 
ATOM   3332  OD1 ASP B 140     107.149 136.337  42.902  1.00 48.35    -0.150 OA
ATOM   3333  OD2 ASP B 140     107.889 137.702  44.409  1.00 42.94    -0.263 OA
ATOM   3334  N   SER B 141     108.679 132.521  46.144  1.00 57.33    -0.344 N 
ATOM   3335  HN  SER B 141     108.452 132.198  45.203  1.00  0.00     0.163 HD
ATOM   3336  CA  SER B 141     108.952 131.534  47.194  1.00 58.78     0.200 C 
ATOM   3337  C   SER B 141     109.675 130.315  46.679  1.00 54.08     0.243 C 
ATOM   3338  O   SER B 141     109.537 129.915  45.492  1.00 42.30    -0.271 OA
ATOM   3339  CB  SER B 141     107.606 131.123  47.791  1.00 47.79     0.199 C 
ATOM   3340  OG  SER B 141     106.786 130.579  46.751  1.00 44.97    -0.398 OA
ATOM   3341  HG  SER B 141     105.950 130.324  47.122  1.00  0.00     0.209 HD
ATOM   3342  N   PHE B 142     110.499 129.721  47.561  1.00 48.57    -0.346 N 
ATOM   3343  HN  PHE B 142     110.615 130.113  48.496  1.00  0.00     0.163 HD
ATOM   3344  CA  PHE B 142     111.228 128.512  47.177  1.00 43.79     0.180 C 
ATOM   3345  C   PHE B 142     110.418 127.559  46.322  1.00 39.67     0.241 C 
ATOM   3346  O   PHE B 142     109.639 126.709  46.851  1.00 48.55    -0.271 OA
ATOM   3347  CB  PHE B 142     111.658 127.802  48.469  1.00 46.23     0.073 C 
ATOM   3348  CG  PHE B 142     112.797 126.852  48.178  1.00 48.58    -0.056 A 
ATOM   3349  CD1 PHE B 142     114.100 127.328  48.104  1.00 43.92     0.007 A 
ATOM   3350  CD2 PHE B 142     112.529 125.507  47.982  1.00 42.90     0.007 A 
ATOM   3351  CE1 PHE B 142     115.140 126.449  47.835  1.00 44.15     0.001 A 
ATOM   3352  CE2 PHE B 142     113.578 124.631  47.712  1.00 40.48     0.001 A 
ATOM   3353  CZ  PHE B 142     114.883 125.098  47.637  1.00 41.08     0.000 A 
ATOM   3354  N   GLY B 143     110.547 127.712  44.984  1.00 47.91    -0.351 N 
ATOM   3355  HN  GLY B 143     111.116 128.470  44.607  1.00  0.00     0.163 HD
ATOM   3356  CA  GLY B 143     109.863 126.780  44.077  1.00 58.19     0.225 C 
ATOM   3357  C   GLY B 143     108.456 127.216  43.710  1.00 46.98     0.235 C 
ATOM   3358  O   GLY B 143     107.755 126.518  42.926  1.00 40.54    -0.272 OA
ATOM   3359  N   GLY B 144     107.956 128.349  44.284  1.00 46.38    -0.351 N 
ATOM   3360  HN  GLY B 144     108.561 128.968  44.823  1.00  0.00     0.163 HD
ATOM   3361  CA  GLY B 144     106.529 128.661  44.111  1.00 45.74     0.225 C 
ATOM   3362  C   GLY B 144     106.196 130.145  44.027  1.00 44.82     0.236 C 
ATOM   3363  O   GLY B 144     107.094 131.035  43.980  1.00 48.65    -0.272 OA
ATOM   3364  N   ASN B 145     104.872 130.419  43.957  1.00 46.73    -0.346 N 
ATOM   3365  HN  ASN B 145     104.204 129.648  43.948  1.00  0.00     0.163 HD
ATOM   3366  CA  ASN B 145     104.372 131.802  43.894  1.00 43.97     0.185 C 
ATOM   3367  C   ASN B 145     104.733 132.527  42.618  1.00 41.29     0.241 C 
ATOM   3368  O   ASN B 145     105.565 133.462  42.595  1.00 40.34    -0.271 OA
ATOM   3369  CB  ASN B 145     104.913 132.561  45.117  1.00 40.10     0.137 C 
ATOM   3370  CG  ASN B 145     103.903 132.423  46.245  1.00 48.71     0.217 C 
ATOM   3371  ND2 ASN B 145     104.218 133.096  47.365  1.00 52.47    -0.370 N 
ATOM   3372 1HD2 ASN B 145     103.540 133.003  48.122  1.00  0.00     0.159 HD
ATOM   3373 2HD2 ASN B 145     105.064 133.659  47.454  1.00  0.00     0.159 HD
ATOM   3374  OD1 ASN B 145     102.882 131.744  46.137  1.00 57.54    -0.274 OA
ATOM   3375  N   PHE B 146     104.091 132.075  41.512  1.00 56.03    -0.346 N 
ATOM   3376  HN  PHE B 146     103.395 131.335  41.599  1.00  0.00     0.163 HD
ATOM   3377  CA  PHE B 146     104.389 132.641  40.190  1.00 59.07     0.180 C 
ATOM   3378  C   PHE B 146     103.462 133.767  39.776  1.00 50.61     0.241 C 
ATOM   3379  O   PHE B 146     102.198 133.620  39.817  1.00 59.57    -0.271 OA
ATOM   3380  CB  PHE B 146     104.261 131.514  39.153  1.00 39.20     0.073 C 
ATOM   3381  CG  PHE B 146     105.119 130.326  39.531  1.00 30.82    -0.056 A 
ATOM   3382  CD1 PHE B 146     106.342 130.510  40.156  1.00 35.83     0.007 A 
ATOM   3383  CD2 PHE B 146     104.679 129.047  39.212  1.00 55.38     0.007 A 
ATOM   3384  CE1 PHE B 146     107.130 129.405  40.465  1.00 31.23     0.001 A 
ATOM   3385  CE2 PHE B 146     105.472 127.946  39.526  1.00 34.67     0.001 A 
ATOM   3386  CZ  PHE B 146     106.696 128.123  40.156  1.00 32.17     0.000 A 
ATOM   3387  N   GLU B 147     104.064 134.918  39.386  1.00 39.44    -0.346 N 
ATOM   3388  HN  GLU B 147     105.036 135.151  39.587  1.00  0.00     0.163 HD
ATOM   3389  CA  GLU B 147     103.150 135.784  38.643  1.00 34.55     0.177 C 
ATOM   3390  C   GLU B 147     103.310 135.691  37.162  1.00 31.07     0.240 C 
ATOM   3391  O   GLU B 147     104.473 135.574  36.649  1.00 53.58    -0.271 OA
ATOM   3392  CB  GLU B 147     103.425 137.208  39.082  1.00 57.39     0.045 C 
ATOM   3393  CG  GLU B 147     103.281 137.380  40.586  1.00 53.64     0.116 C 
ATOM   3394  CD  GLU B 147     103.689 138.769  40.937  1.00 55.55     0.172 C 
ATOM   3395  OE1 GLU B 147     102.848 139.641  40.916  1.00 50.70    -0.648 OA
ATOM   3396  OE2 GLU B 147     104.854 138.975  41.227  1.00 54.24    -0.648 OA
ATOM   3397  N   GLY B 148     102.102 135.579  36.559  1.00 50.08    -0.351 N 
ATOM   3398  HN  GLY B 148     101.245 135.649  37.108  1.00  0.00     0.163 HD
ATOM   3399  CA  GLY B 148     102.036 135.358  35.117  1.00 54.93     0.225 C 
ATOM   3400  C   GLY B 148     102.529 136.546  34.331  1.00 56.91     0.236 C 
ATOM   3401  O   GLY B 148     103.033 136.417  33.180  1.00 50.91    -0.272 OA
ATOM   3402  N   SER B 149     102.355 137.736  34.926  1.00 58.91    -0.344 N 
ATOM   3403  HN  SER B 149     101.915 137.789  35.845  1.00  0.00     0.163 HD
ATOM   3404  CA  SER B 149     102.797 138.955  34.254  1.00 45.39     0.200 C 
ATOM   3405  C   SER B 149     104.307 139.063  34.162  1.00 41.00     0.243 C 
ATOM   3406  O   SER B 149     104.864 140.062  33.628  1.00 49.85    -0.271 OA
ATOM   3407  CB  SER B 149     102.236 140.143  35.042  1.00 48.93     0.199 C 
ATOM   3408  OG  SER B 149     102.055 139.755  36.411  1.00 44.69    -0.398 OA
ATOM   3409  HG  SER B 149     101.707 140.492  36.900  1.00  0.00     0.209 HD
ATOM   3410  N   GLN B 150     104.997 138.053  34.735  1.00 41.86    -0.346 N 
ATOM   3411  HN  GLN B 150     104.501 137.324  35.248  1.00  0.00     0.163 HD
ATOM   3412  CA  GLN B 150     106.453 138.004  34.621  1.00 48.48     0.177 C 
ATOM   3413  C   GLN B 150     106.916 136.779  33.863  1.00 51.61     0.241 C 
ATOM   3414  O   GLN B 150     108.129 136.468  33.786  1.00 37.16    -0.271 OA
ATOM   3415  CB  GLN B 150     107.031 137.974  36.034  1.00 17.66     0.044 C 
ATOM   3416  CG  GLN B 150     106.894 139.312  36.761  1.00 16.93     0.105 C 
ATOM   3417  CD  GLN B 150     107.255 139.128  38.213  1.00 41.65     0.215 C 
ATOM   3418  NE2 GLN B 150     107.700 140.252  38.807  1.00 39.62    -0.370 N 
ATOM   3419 1HE2 GLN B 150     107.944 140.128  39.789  1.00  0.00     0.159 HD
ATOM   3420 2HE2 GLN B 150     107.774 141.148  38.326  1.00  0.00     0.159 HD
ATOM   3421  OE1 GLN B 150     107.167 138.058  38.787  1.00 45.94    -0.274 OA
ATOM   3422  N   SER B 151     105.939 136.027  33.317  1.00 47.46    -0.344 N 
ATOM   3423  HN  SER B 151     104.963 136.314  33.395  1.00  0.00     0.163 HD
ATOM   3424  CA  SER B 151     106.295 134.788  32.607  1.00 51.47     0.200 C 
ATOM   3425  C   SER B 151     106.983 135.026  31.284  1.00 50.26     0.243 C 
ATOM   3426  O   SER B 151     106.947 136.145  30.707  1.00 49.11    -0.271 OA
ATOM   3427  CB  SER B 151     105.003 133.981  32.374  1.00 49.98     0.199 C 
ATOM   3428  OG  SER B 151     104.283 134.552  31.272  1.00 41.11    -0.398 OA
ATOM   3429  HG  SER B 151     103.487 134.055  31.128  1.00  0.00     0.209 HD
ATOM   3430  N   LEU B 152     107.643 133.966  30.787  1.00 36.95    -0.346 N 
ATOM   3431  HN  LEU B 152     107.661 133.089  31.308  1.00  0.00     0.163 HD
ATOM   3432  CA  LEU B 152     108.334 134.064  29.506  1.00 32.90     0.177 C 
ATOM   3433  C   LEU B 152     107.623 133.301  28.401  1.00 26.63     0.241 C 
ATOM   3434  O   LEU B 152     107.306 132.089  28.540  1.00 46.10    -0.271 OA
ATOM   3435  CB  LEU B 152     109.746 133.494  29.686  1.00 49.61     0.038 C 
ATOM   3436  CG  LEU B 152     110.471 133.250  28.364  1.00 41.56    -0.020 C 
ATOM   3437  CD1 LEU B 152     110.722 134.541  27.579  1.00 50.92     0.009 C 
ATOM   3438  CD2 LEU B 152     111.847 132.614  28.565  1.00 47.24     0.009 C 
ATOM   3439  N   VAL B 153     107.329 134.016  27.299  1.00 32.68    -0.346 N 
ATOM   3440  HN  VAL B 153     107.467 135.027  27.292  1.00  0.00     0.163 HD
ATOM   3441  CA  VAL B 153     106.818 133.345  26.127  1.00 25.66     0.180 C 
ATOM   3442  C   VAL B 153     107.813 133.354  24.976  1.00 24.65     0.241 C 
ATOM   3443  O   VAL B 153     108.356 134.421  24.583  1.00 38.56    -0.271 OA
ATOM   3444  CB  VAL B 153     105.516 134.042  25.698  1.00 46.21     0.009 C 
ATOM   3445  CG1 VAL B 153     104.631 133.072  24.912  1.00 37.39     0.012 C 
ATOM   3446  CG2 VAL B 153     104.742 134.517  26.923  1.00 39.41     0.012 C 
ATOM   3447  N   GLY B 154     108.101 132.139  24.465  1.00 30.84    -0.351 N 
ATOM   3448  HN  GLY B 154     107.594 131.319  24.797  1.00  0.00     0.163 HD
ATOM   3449  CA  GLY B 154     109.128 131.987  23.444  1.00 28.31     0.225 C 
ATOM   3450  C   GLY B 154     110.007 130.798  23.717  1.00 34.22     0.236 C 
ATOM   3451  O   GLY B 154     109.576 129.802  24.367  1.00 49.47    -0.272 OA
ATOM   3452  N   ASP B 155     111.246 130.856  23.204  1.00 35.80    -0.346 N 
ATOM   3453  HN  ASP B 155     111.540 131.669  22.663  1.00  0.00     0.163 HD
ATOM   3454  CA  ASP B 155     112.169 129.749  23.425  1.00 24.43     0.186 C 
ATOM   3455  C   ASP B 155     113.302 130.107  24.367  1.00 25.51     0.241 C 
ATOM   3456  O   ASP B 155     113.695 131.292  24.475  1.00 31.90    -0.271 OA
ATOM   3457  CB  ASP B 155     112.762 129.352  22.071  1.00 14.18     0.147 C 
ATOM   3458  CG  ASP B 155     111.681 128.798  21.169  1.00 28.87     0.175 C 
ATOM   3459  OD1 ASP B 155     110.527 129.193  21.330  1.00 29.32    -0.648 OA
ATOM   3460  OD2 ASP B 155     112.006 127.980  20.315  1.00 37.29    -0.648 OA
ATOM   3461  N   ILE B 156     113.811 129.087  25.083  1.00 18.19    -0.346 N 
ATOM   3462  HN  ILE B 156     113.334 128.186  25.103  1.00  0.00     0.163 HD
ATOM   3463  CA  ILE B 156     115.047 129.278  25.828  1.00 14.93     0.180 C 
ATOM   3464  C   ILE B 156     115.957 128.056  25.737  1.00 14.30     0.241 C 
ATOM   3465  O   ILE B 156     115.479 126.896  25.680  1.00 31.28    -0.271 OA
ATOM   3466  CB  ILE B 156     114.697 129.549  27.299  1.00 16.24     0.013 C 
ATOM   3467  CG1 ILE B 156     115.971 129.874  28.087  1.00 14.60     0.002 C 
ATOM   3468  CG2 ILE B 156     114.074 128.311  27.942  1.00 30.62     0.012 C 
ATOM   3469  CD1 ILE B 156     115.697 130.815  29.267  1.00 20.31     0.005 C 
ATOM   3470  N   GLY B 157     117.301 128.305  25.678  1.00 25.61    -0.351 N 
ATOM   3471  HN  GLY B 157     117.661 129.255  25.771  1.00  0.00     0.163 HD
ATOM   3472  CA  GLY B 157     118.209 127.177  25.479  1.00 31.27     0.225 C 
ATOM   3473  C   GLY B 157     119.641 127.421  25.937  1.00 36.18     0.236 C 
ATOM   3474  O   GLY B 157     119.985 128.485  26.546  1.00 32.69    -0.272 OA
ATOM   3475  N   ASN B 158     120.485 126.395  25.691  1.00 40.42    -0.346 N 
ATOM   3476  HN  ASN B 158     120.120 125.541  25.270  1.00  0.00     0.163 HD
ATOM   3477  CA  ASN B 158     121.913 126.479  26.014  1.00 30.50     0.185 C 
ATOM   3478  C   ASN B 158     122.212 127.190  27.297  1.00 39.38     0.241 C 
ATOM   3479  O   ASN B 158     123.124 128.040  27.358  1.00 28.10    -0.271 OA
ATOM   3480  CB  ASN B 158     122.618 127.216  24.874  1.00  6.98     0.137 C 
ATOM   3481  CG  ASN B 158     122.730 126.313  23.674  1.00 28.36     0.217 C 
ATOM   3482  ND2 ASN B 158     123.467 125.203  23.873  1.00 50.31    -0.370 N 
ATOM   3483 1HD2 ASN B 158     123.914 124.981  24.763  1.00  0.00     0.159 HD
ATOM   3484 2HD2 ASN B 158     123.543 124.591  23.060  1.00  0.00     0.159 HD
ATOM   3485  OD1 ASN B 158     122.195 126.579  22.608  1.00 35.90    -0.274 OA
ATOM   3486  N   VAL B 159     121.439 126.891  28.353  1.00 27.74    -0.346 N 
ATOM   3487  HN  VAL B 159     120.609 126.305  28.260  1.00  0.00     0.163 HD
ATOM   3488  CA  VAL B 159     121.840 127.440  29.630  1.00 20.11     0.180 C 
ATOM   3489  C   VAL B 159     122.905 126.602  30.309  1.00 24.79     0.241 C 
ATOM   3490  O   VAL B 159     122.765 125.354  30.472  1.00 24.26    -0.271 OA
ATOM   3491  CB  VAL B 159     120.612 127.585  30.553  1.00 10.70     0.009 C 
ATOM   3492  CG1 VAL B 159     119.362 127.021  29.889  1.00 16.61     0.012 C 
ATOM   3493  CG2 VAL B 159     120.855 126.876  31.883  1.00 12.38     0.012 C 
ATOM   3494  N   ASN B 160     124.011 127.280  30.667  1.00 24.30    -0.346 N 
ATOM   3495  HN  ASN B 160     124.061 128.283  30.486  1.00  0.00     0.163 HD
ATOM   3496  CA  ASN B 160     125.146 126.613  31.311  1.00 12.93     0.185 C 
ATOM   3497  C   ASN B 160     125.626 127.404  32.511  1.00 19.91     0.241 C 
ATOM   3498  O   ASN B 160     125.503 128.648  32.559  1.00 33.14    -0.271 OA
ATOM   3499  CB  ASN B 160     126.292 126.531  30.289  1.00  2.76     0.137 C 
ATOM   3500  CG  ASN B 160     126.009 125.490  29.234  1.00 18.70     0.217 C 
ATOM   3501  ND2 ASN B 160     125.717 124.272  29.712  1.00 20.02    -0.370 N 
ATOM   3502 1HD2 ASN B 160     125.676 124.060  30.709  1.00  0.00     0.159 HD
ATOM   3503 2HD2 ASN B 160     125.526 123.568  28.999  1.00  0.00     0.159 HD
ATOM   3504  OD1 ASN B 160     126.059 125.746  28.031  1.00 36.81    -0.274 OA
ATOM   3505  N   MET B 161     126.176 126.697  33.519  1.00 32.09    -0.346 N 
ATOM   3506  HN  MET B 161     126.257 125.681  33.477  1.00  0.00     0.163 HD
ATOM   3507  CA  MET B 161     126.652 127.458  34.678  1.00 29.26     0.177 C 
ATOM   3508  C   MET B 161     128.010 126.990  35.203  1.00 27.98     0.241 C 
ATOM   3509  O   MET B 161     128.273 125.768  35.339  1.00 28.26    -0.271 OA
ATOM   3510  CB  MET B 161     125.597 127.311  35.778  1.00 18.06     0.045 C 
ATOM   3511  CG  MET B 161     125.912 128.145  37.028  1.00 23.34     0.076 C 
ATOM   3512  SD  MET B 161     124.458 128.381  38.064  1.00 30.14    -0.173 SA
ATOM   3513  CE  MET B 161     125.253 129.250  39.427  1.00 12.04     0.089 C 
ATOM   3514  N   TRP B 162     128.906 127.980  35.452  1.00 19.66    -0.346 N 
ATOM   3515  HN  TRP B 162     128.698 128.936  35.163  1.00  0.00     0.163 HD
ATOM   3516  CA  TRP B 162     130.168 127.683  36.132  1.00 21.27     0.181 C 
ATOM   3517  C   TRP B 162     130.195 128.224  37.570  1.00 22.99     0.241 C 
ATOM   3518  O   TRP B 162     129.344 129.061  37.957  1.00 27.65    -0.271 OA
ATOM   3519  CB  TRP B 162     131.301 128.349  35.335  1.00 15.53     0.075 C 
ATOM   3520  CG  TRP B 162     131.482 127.667  34.008  1.00 12.19    -0.028 A 
ATOM   3521  CD1 TRP B 162     132.448 126.686  33.696  1.00 16.18     0.096 A 
ATOM   3522  CD2 TRP B 162     130.730 127.908  32.797  1.00 18.33    -0.002 A 
ATOM   3523  CE2 TRP B 162     131.275 127.062  31.797  1.00 19.83     0.042 A 
ATOM   3524  CE3 TRP B 162     129.671 128.746  32.478  1.00 17.61     0.014 A 
ATOM   3525  NE1 TRP B 162     132.381 126.285  32.401  1.00 19.27    -0.365 N 
ATOM   3526  HE1 TRP B 162     132.970 125.592  31.940  1.00  0.00     0.165 HD
ATOM   3527  CZ2 TRP B 162     130.750 127.079  30.519  1.00 22.74     0.030 A 
ATOM   3528  CZ3 TRP B 162     129.143 128.764  31.200  1.00 15.53     0.001 A 
ATOM   3529  CH2 TRP B 162     129.692 127.924  30.211  1.00 19.33     0.002 A 
ATOM   3530  N   ASP B 163     131.152 127.723  38.385  1.00 41.61    -0.345 N 
ATOM   3531  HN  ASP B 163     131.777 126.989  38.051  1.00  0.00     0.163 HD
ATOM   3532  CA  ASP B 163     131.287 128.240  39.753  1.00 47.68     0.186 C 
ATOM   3533  C   ASP B 163     132.493 129.179  39.918  1.00 45.23     0.241 C 
ATOM   3534  O   ASP B 163     132.782 129.659  41.040  1.00 43.50    -0.271 OA
ATOM   3535  CB  ASP B 163     131.430 127.040  40.708  1.00 39.28     0.147 C 
ATOM   3536  CG  ASP B 163     132.790 126.377  40.521  1.00 51.30     0.175 C 
ATOM   3537  OD1 ASP B 163     133.443 126.658  39.518  1.00 53.15    -0.648 OA
ATOM   3538  OD2 ASP B 163     133.176 125.590  41.383  1.00 49.82    -0.648 OA
ATOM   3539  N   PHE B 164     133.179 129.425  38.781  1.00 32.22    -0.346 N 
ATOM   3540  HN  PHE B 164     133.039 128.844  37.954  1.00  0.00     0.163 HD
ATOM   3541  CA  PHE B 164     134.127 130.539  38.756  1.00 29.29     0.180 C 
ATOM   3542  C   PHE B 164     133.829 131.557  37.666  1.00 34.93     0.241 C 
ATOM   3543  O   PHE B 164     132.726 131.519  37.021  1.00 32.56    -0.271 OA
ATOM   3544  CB  PHE B 164     135.552 129.967  38.579  1.00 25.55     0.073 C 
ATOM   3545  CG  PHE B 164     135.690 129.280  37.241  1.00 13.34    -0.056 A 
ATOM   3546  CD1 PHE B 164     135.282 127.961  37.086  1.00 20.41     0.007 A 
ATOM   3547  CD2 PHE B 164     136.268 129.961  36.181  1.00 23.81     0.007 A 
ATOM   3548  CE1 PHE B 164     135.452 127.326  35.864  1.00 10.75     0.001 A 
ATOM   3549  CE2 PHE B 164     136.434 129.314  34.957  1.00 13.54     0.001 A 
ATOM   3550  CZ  PHE B 164     136.025 127.998  34.797  1.00  6.60     0.000 A 
ATOM   3551  N   VAL B 165     134.769 132.504  37.474  1.00 30.59    -0.346 N 
ATOM   3552  HN  VAL B 165     135.647 132.475  37.992  1.00  0.00     0.163 HD
ATOM   3553  CA  VAL B 165     134.510 133.570  36.513  1.00 27.83     0.180 C 
ATOM   3554  C   VAL B 165     135.248 133.386  35.193  1.00 25.92     0.241 C 
ATOM   3555  O   VAL B 165     136.490 133.197  35.150  1.00 27.93    -0.271 OA
ATOM   3556  CB  VAL B 165     134.917 134.897  37.157  1.00 34.01     0.009 C 
ATOM   3557  CG1 VAL B 165     134.790 136.049  36.158  1.00 29.71     0.012 C 
ATOM   3558  CG2 VAL B 165     134.019 135.182  38.357  1.00 18.50     0.012 C 
ATOM   3559  N   LEU B 166     134.462 133.418  34.095  1.00 20.53    -0.346 N 
ATOM   3560  HN  LEU B 166     133.465 133.611  34.191  1.00  0.00     0.163 HD
ATOM   3561  CA  LEU B 166     135.030 133.178  32.774  1.00 16.66     0.177 C 
ATOM   3562  C   LEU B 166     135.845 134.337  32.244  1.00 14.71     0.241 C 
ATOM   3563  O   LEU B 166     135.514 135.530  32.470  1.00 39.04    -0.271 OA
ATOM   3564  CB  LEU B 166     133.872 132.884  31.799  1.00 30.75     0.038 C 
ATOM   3565  CG  LEU B 166     133.433 131.422  31.813  1.00 30.64    -0.020 C 
ATOM   3566  CD1 LEU B 166     132.508 131.061  30.640  1.00 25.37     0.009 C 
ATOM   3567  CD2 LEU B 166     134.618 130.470  31.711  1.00 25.88     0.009 C 
ATOM   3568  N   SER B 167     136.936 134.002  31.541  1.00 28.81    -0.344 N 
ATOM   3569  HN  SER B 167     137.217 133.024  31.465  1.00  0.00     0.163 HD
ATOM   3570  CA  SER B 167     137.719 135.042  30.886  1.00 32.48     0.200 C 
ATOM   3571  C   SER B 167     137.094 135.497  29.587  1.00 29.64     0.245 C 
ATOM   3572  O   SER B 167     136.271 134.781  28.978  1.00 33.02    -0.271 OA
ATOM   3573  CB  SER B 167     139.113 134.466  30.631  1.00 39.53     0.199 C 
ATOM   3574  OG  SER B 167     139.161 133.900  29.314  1.00 41.35    -0.398 OA
ATOM   3575  HG  SER B 167     140.027 133.542  29.156  1.00  0.00     0.209 HD
ATOM   3576  N   PRO B 168     137.456 136.724  29.164  1.00 26.36    -0.337 N 
ATOM   3577  CA  PRO B 168     136.862 137.261  27.940  1.00 18.84     0.179 C 
ATOM   3578  C   PRO B 168     137.128 136.380  26.734  1.00 21.94     0.241 C 
ATOM   3579  O   PRO B 168     136.328 136.281  25.794  1.00 32.22    -0.271 OA
ATOM   3580  CB  PRO B 168     137.440 138.649  27.703  1.00 14.84     0.037 C 
ATOM   3581  CG  PRO B 168     137.957 139.168  29.036  1.00 27.83     0.022 C 
ATOM   3582  CD  PRO B 168     138.162 137.801  29.854  1.00 32.48     0.127 C 
ATOM   3583  N   ASP B 169     138.326 135.746  26.730  1.00 29.90    -0.346 N 
ATOM   3584  HN  ASP B 169     139.014 135.940  27.457  1.00  0.00     0.163 HD
ATOM   3585  CA  ASP B 169     138.621 134.780  25.671  1.00 33.50     0.186 C 
ATOM   3586  C   ASP B 169     137.726 133.560  25.732  1.00 25.22     0.241 C 
ATOM   3587  O   ASP B 169     137.253 133.042  24.689  1.00 30.74    -0.271 OA
ATOM   3588  CB  ASP B 169     140.082 134.345  25.811  1.00 50.09     0.147 C 
ATOM   3589  CG  ASP B 169     140.974 135.572  25.837  1.00 40.09     0.175 C 
ATOM   3590  OD1 ASP B 169     141.196 136.103  26.921  1.00 48.97    -0.648 OA
ATOM   3591  OD2 ASP B 169     141.437 135.979  24.772  1.00 44.29    -0.648 OA
ATOM   3592  N   GLU B 170     137.515 133.054  26.957  1.00 12.26    -0.346 N 
ATOM   3593  HN  GLU B 170     137.990 133.449  27.769  1.00  0.00     0.163 HD
ATOM   3594  CA  GLU B 170     136.601 131.936  27.111  1.00 20.07     0.177 C 
ATOM   3595  C   GLU B 170     135.192 132.225  26.632  1.00 22.93     0.241 C 
ATOM   3596  O   GLU B 170     134.585 131.397  25.868  1.00 24.27    -0.271 OA
ATOM   3597  CB  GLU B 170     136.594 131.553  28.601  1.00 12.66     0.045 C 
ATOM   3598  CG  GLU B 170     137.943 130.951  29.054  1.00 17.77     0.116 C 
ATOM   3599  CD  GLU B 170     137.860 130.532  30.501  1.00 31.44     0.172 C 
ATOM   3600  OE1 GLU B 170     138.139 131.352  31.362  1.00 38.90    -0.648 OA
ATOM   3601  OE2 GLU B 170     137.519 129.377  30.753  1.00 49.32    -0.648 OA
ATOM   3602  N   ILE B 171     134.643 133.379  27.068  1.00 24.22    -0.346 N 
ATOM   3603  HN  ILE B 171     135.175 134.003  27.675  1.00  0.00     0.163 HD
ATOM   3604  CA  ILE B 171     133.283 133.729  26.666  1.00 14.72     0.180 C 
ATOM   3605  C   ILE B 171     133.112 133.887  25.153  1.00 11.32     0.241 C 
ATOM   3606  O   ILE B 171     131.994 133.687  24.598  1.00 20.78    -0.271 OA
ATOM   3607  CB  ILE B 171     132.906 135.038  27.355  1.00  9.20     0.013 C 
ATOM   3608  CG1 ILE B 171     132.583 134.784  28.833  1.00  4.67     0.002 C 
ATOM   3609  CG2 ILE B 171     131.668 135.649  26.700  1.00  2.00     0.012 C 
ATOM   3610  CD1 ILE B 171     132.459 136.080  29.637  1.00 13.00     0.005 C 
ATOM   3611  N   ASN B 172     134.202 134.310  24.471  1.00  8.34    -0.346 N 
ATOM   3612  HN  ASN B 172     135.067 134.548  24.957  1.00  0.00     0.163 HD
ATOM   3613  CA  ASN B 172     134.102 134.414  23.024  1.00 12.83     0.185 C 
ATOM   3614  C   ASN B 172     133.869 133.066  22.355  1.00 20.27     0.241 C 
ATOM   3615  O   ASN B 172     133.101 132.944  21.373  1.00 23.05    -0.271 OA
ATOM   3616  CB  ASN B 172     135.390 135.049  22.492  1.00 37.42     0.137 C 
ATOM   3617  CG  ASN B 172     135.085 135.806  21.210  1.00 48.38     0.217 C 
ATOM   3618  ND2 ASN B 172     134.340 136.915  21.380  1.00 45.02    -0.370 N 
ATOM   3619 1HD2 ASN B 172     134.008 137.226  22.293  1.00  0.00     0.159 HD
ATOM   3620 2HD2 ASN B 172     134.135 137.423  20.520  1.00  0.00     0.159 HD
ATOM   3621  OD1 ASN B 172     135.486 135.431  20.108  1.00 50.05    -0.274 OA
ATOM   3622  N   THR B 173     134.566 132.023  22.861  1.00 44.26    -0.344 N 
ATOM   3623  HN  THR B 173     135.205 132.150  23.646  1.00  0.00     0.163 HD
ATOM   3624  CA  THR B 173     134.378 130.719  22.254  1.00 45.42     0.205 C 
ATOM   3625  C   THR B 173     133.020 130.126  22.547  1.00 39.77     0.243 C 
ATOM   3626  O   THR B 173     132.358 129.527  21.661  1.00 33.27    -0.271 OA
ATOM   3627  CB  THR B 173     135.474 129.802  22.747  1.00 40.44     0.146 C 
ATOM   3628  CG2 THR B 173     136.598 129.740  21.722  1.00 51.82     0.042 C 
ATOM   3629  OG1 THR B 173     136.000 130.285  23.982  1.00 49.62    -0.393 OA
ATOM   3630  HG1 THR B 173     135.299 130.324  24.622  1.00  0.00     0.210 HD
ATOM   3631  N   ILE B 174     132.573 130.249  23.804  1.00 17.79    -0.346 N 
ATOM   3632  HN  ILE B 174     133.168 130.585  24.562  1.00  0.00     0.163 HD
ATOM   3633  CA  ILE B 174     131.184 129.872  24.018  1.00 19.51     0.180 C 
ATOM   3634  C   ILE B 174     130.236 130.568  23.057  1.00 22.49     0.241 C 
ATOM   3635  O   ILE B 174     129.166 130.034  22.695  1.00 15.27    -0.271 OA
ATOM   3636  CB  ILE B 174     130.825 130.237  25.454  1.00 13.69     0.013 C 
ATOM   3637  CG1 ILE B 174     131.345 129.159  26.416  1.00 15.92     0.002 C 
ATOM   3638  CG2 ILE B 174     129.309 130.330  25.618  1.00 28.74     0.012 C 
ATOM   3639  CD1 ILE B 174     132.529 129.650  27.249  1.00 51.09     0.005 C 
ATOM   3640  N   TYR B 175     130.609 131.800  22.665  1.00 18.47    -0.346 N 
ATOM   3641  HN  TYR B 175     131.476 132.212  23.010  1.00  0.00     0.163 HD
ATOM   3642  CA  TYR B 175     129.753 132.542  21.736  1.00 16.88     0.180 C 
ATOM   3643  C   TYR B 175     129.778 131.976  20.332  1.00 17.24     0.241 C 
ATOM   3644  O   TYR B 175     128.713 131.714  19.711  1.00 31.11    -0.271 OA
ATOM   3645  CB  TYR B 175     130.243 133.988  21.705  1.00 30.23     0.073 C 
ATOM   3646  CG  TYR B 175     129.368 134.764  20.759  1.00 36.51    -0.056 A 
ATOM   3647  CD1 TYR B 175     128.009 134.897  21.023  1.00 39.13     0.010 A 
ATOM   3648  CD2 TYR B 175     129.906 135.324  19.601  1.00 36.62     0.010 A 
ATOM   3649  CE1 TYR B 175     127.192 135.581  20.139  1.00 31.14     0.037 A 
ATOM   3650  CE2 TYR B 175     129.088 136.009  18.715  1.00 39.22     0.037 A 
ATOM   3651  CZ  TYR B 175     127.736 136.139  18.981  1.00 41.18     0.065 A 
ATOM   3652  OH  TYR B 175     126.915 136.828  18.111  1.00 55.70    -0.361 OA
ATOM   3653  HH  TYR B 175     125.987 136.917  18.294  1.00  0.00     0.217 HD
ATOM   3654  N   LEU B 176     130.998 131.818  19.793  1.00 26.64    -0.346 N 
ATOM   3655  HN  LEU B 176     131.831 132.076  20.323  1.00  0.00     0.163 HD
ATOM   3656  CA  LEU B 176     131.124 131.275  18.445  1.00 34.82     0.177 C 
ATOM   3657  C   LEU B 176     130.711 129.816  18.351  1.00 41.72     0.240 C 
ATOM   3658  O   LEU B 176     130.875 129.175  17.282  1.00 42.82    -0.271 OA
ATOM   3659  CB  LEU B 176     132.588 131.419  18.015  1.00 56.06     0.038 C 
ATOM   3660  CG  LEU B 176     132.986 132.868  17.760  1.00 59.19    -0.020 C 
ATOM   3661  CD1 LEU B 176     131.788 133.818  17.771  1.00 46.99     0.009 C 
ATOM   3662  CD2 LEU B 176     133.957 133.396  18.818  1.00 41.08     0.009 C 
ATOM   3663  N   GLY B 177     130.278 129.269  19.506  1.00 41.17    -0.351 N 
ATOM   3664  HN  GLY B 177     130.252 129.823  20.362  1.00  0.00     0.163 HD
ATOM   3665  CA  GLY B 177     129.847 127.872  19.515  1.00 41.14     0.225 C 
ATOM   3666  C   GLY B 177     130.987 126.881  19.677  1.00 46.30     0.235 C 
ATOM   3667  O   GLY B 177     130.849 125.666  19.355  1.00 43.55    -0.272 OA
ATOM   3668  N   GLY B 178     132.146 127.401  20.136  1.00 33.56    -0.351 N 
ATOM   3669  HN  GLY B 178     132.254 128.412  20.213  1.00  0.00     0.163 HD
ATOM   3670  CA  GLY B 178     133.251 126.517  20.525  1.00 21.97     0.225 C 
ATOM   3671  C   GLY B 178     132.938 125.713  21.777  1.00 26.68     0.238 C 
ATOM   3672  O   GLY B 178     131.852 125.869  22.399  1.00 54.46    -0.272 OA
ATOM   3673  N   PRO B 179     133.877 124.823  22.166  1.00 26.19    -0.337 N 
ATOM   3674  CA  PRO B 179     133.551 123.893  23.253  1.00 28.17     0.179 C 
ATOM   3675  C   PRO B 179     133.938 124.427  24.605  1.00 21.61     0.241 C 
ATOM   3676  O   PRO B 179     134.853 125.230  24.787  1.00 25.41    -0.271 OA
ATOM   3677  CB  PRO B 179     134.295 122.595  23.013  1.00 34.43     0.037 C 
ATOM   3678  CG  PRO B 179     135.491 122.911  22.130  1.00 28.74     0.022 C 
ATOM   3679  CD  PRO B 179     135.043 124.306  21.453  1.00 27.45     0.127 C 
ATOM   3680  N   PHE B 180     133.175 123.978  25.593  1.00 27.91    -0.346 N 
ATOM   3681  HN  PHE B 180     132.344 123.425  25.384  1.00  0.00     0.163 HD
ATOM   3682  CA  PHE B 180     133.521 124.273  26.969  1.00 37.71     0.180 C 
ATOM   3683  C   PHE B 180     133.094 123.173  27.891  1.00 45.39     0.241 C 
ATOM   3684  O   PHE B 180     132.369 122.219  27.462  1.00 43.73    -0.271 OA
ATOM   3685  CB  PHE B 180     132.802 125.565  27.355  1.00 55.44     0.073 C 
ATOM   3686  CG  PHE B 180     131.391 125.482  26.860  1.00 56.84    -0.056 A 
ATOM   3687  CD1 PHE B 180     131.114 125.663  25.513  1.00 52.31     0.007 A 
ATOM   3688  CD2 PHE B 180     130.372 125.228  27.755  1.00 56.10     0.007 A 
ATOM   3689  CE1 PHE B 180     129.805 125.581  25.061  1.00 44.80     0.001 A 
ATOM   3690  CE2 PHE B 180     129.060 125.144  27.297  1.00 57.76     0.001 A 
ATOM   3691  CZ  PHE B 180     128.774 125.322  25.951  1.00 47.69     0.000 A 
ATOM   3692  N   SER B 181     133.568 123.234  29.142  1.00 31.03    -0.344 N 
ATOM   3693  HN  SER B 181     134.298 123.900  29.392  1.00  0.00     0.163 HD
ATOM   3694  CA  SER B 181     133.015 122.326  30.135  1.00 31.75     0.200 C 
ATOM   3695  C   SER B 181     132.515 123.036  31.370  1.00 33.28     0.245 C 
ATOM   3696  O   SER B 181     133.304 123.447  32.265  1.00 41.91    -0.271 OA
ATOM   3697  CB  SER B 181     134.113 121.330  30.509  1.00 49.87     0.199 C 
ATOM   3698  OG  SER B 181     133.822 120.073  29.880  1.00 57.45    -0.398 OA
ATOM   3699  HG  SER B 181     134.504 119.454  30.112  1.00  0.00     0.209 HD
ATOM   3700  N   PRO B 182     131.187 123.230  31.428  1.00 25.10    -0.337 N 
ATOM   3701  CA  PRO B 182     130.619 123.821  32.636  1.00 26.35     0.179 C 
ATOM   3702  C   PRO B 182     130.664 122.837  33.784  1.00 31.81     0.241 C 
ATOM   3703  O   PRO B 182     130.754 121.613  33.610  1.00 34.63    -0.271 OA
ATOM   3704  CB  PRO B 182     129.164 124.200  32.345  1.00 21.70     0.037 C 
ATOM   3705  CG  PRO B 182     128.886 123.889  30.874  1.00 20.25     0.022 C 
ATOM   3706  CD  PRO B 182     130.087 122.889  30.546  1.00 11.29     0.127 C 
ATOM   3707  N   ASN B 183     130.635 123.381  35.009  1.00 20.90    -0.346 N 
ATOM   3708  HN  ASN B 183     130.515 124.386  35.139  1.00  0.00     0.163 HD
ATOM   3709  CA  ASN B 183     130.780 122.488  36.142  1.00 23.50     0.185 C 
ATOM   3710  C   ASN B 183     129.681 122.584  37.191  1.00  2.00     0.241 C 
ATOM   3711  O   ASN B 183     129.668 121.818  38.177  1.00  2.00    -0.271 OA
ATOM   3712  CB  ASN B 183     132.180 122.727  36.770  1.00 27.77     0.137 C 
ATOM   3713  CG  ASN B 183     132.250 124.054  37.492  1.00 38.26     0.217 C 
ATOM   3714  ND2 ASN B 183     132.028 125.128  36.724  1.00 43.28    -0.370 N 
ATOM   3715 1HD2 ASN B 183     131.813 125.065  35.729  1.00  0.00     0.159 HD
ATOM   3716 2HD2 ASN B 183     132.075 126.023  37.211  1.00  0.00     0.159 HD
ATOM   3717  OD1 ASN B 183     132.510 124.130  38.696  1.00 45.81    -0.274 OA
ATOM   3718  N   VAL B 184     128.732 123.526  37.006  1.00 45.98    -0.346 N 
ATOM   3719  HN  VAL B 184     128.869 124.285  36.339  1.00  0.00     0.163 HD
ATOM   3720  CA  VAL B 184     127.502 123.426  37.789  1.00 36.59     0.180 C 
ATOM   3721  C   VAL B 184     126.335 122.893  36.959  1.00 41.37     0.241 C 
ATOM   3722  O   VAL B 184     125.878 121.731  37.140  1.00 55.18    -0.271 OA
ATOM   3723  CB  VAL B 184     127.163 124.818  38.373  1.00 36.67     0.009 C 
ATOM   3724  CG1 VAL B 184     125.850 124.764  39.160  1.00 32.65     0.012 C 
ATOM   3725  CG2 VAL B 184     128.274 125.274  39.317  1.00 38.21     0.012 C 
ATOM   3726  N   LEU B 185     125.830 123.753  36.044  1.00 37.29    -0.346 N 
ATOM   3727  HN  LEU B 185     126.162 124.717  36.018  1.00  0.00     0.163 HD
ATOM   3728  CA  LEU B 185     124.803 123.307  35.084  1.00 29.16     0.177 C 
ATOM   3729  C   LEU B 185     125.400 122.985  33.710  1.00 27.66     0.241 C 
ATOM   3730  O   LEU B 185     126.084 123.840  33.080  1.00 30.93    -0.271 OA
ATOM   3731  CB  LEU B 185     123.770 124.456  34.921  1.00 20.35     0.038 C 
ATOM   3732  CG  LEU B 185     122.581 124.364  35.878  1.00 22.86    -0.020 C 
ATOM   3733  CD1 LEU B 185     123.013 124.123  37.320  1.00 29.36     0.009 C 
ATOM   3734  CD2 LEU B 185     121.763 125.661  35.918  1.00 38.42     0.009 C 
ATOM   3735  N   ASN B 186     125.171 121.731  33.222  1.00 12.63    -0.346 N 
ATOM   3736  HN  ASN B 186     124.670 121.040  33.781  1.00  0.00     0.163 HD
ATOM   3737  CA  ASN B 186     125.663 121.390  31.864  1.00  2.17     0.185 C 
ATOM   3738  C   ASN B 186     124.562 120.931  30.917  1.00 12.67     0.241 C 
ATOM   3739  O   ASN B 186     123.900 119.890  31.132  1.00 34.41    -0.271 OA
ATOM   3740  CB  ASN B 186     126.714 120.282  31.996  1.00 26.80     0.137 C 
ATOM   3741  CG  ASN B 186     127.266 119.976  30.614  1.00 44.13     0.217 C 
ATOM   3742  ND2 ASN B 186     128.414 119.276  30.614  1.00 45.53    -0.370 N 
ATOM   3743 1HD2 ASN B 186     128.785 119.071  29.686  1.00  0.00     0.159 HD
ATOM   3744 2HD2 ASN B 186     128.878 118.972  31.470  1.00  0.00     0.159 HD
ATOM   3745  OD1 ASN B 186     126.706 120.343  29.580  1.00 52.66    -0.274 OA
ATOM   3746  N   TRP B 187     124.350 121.731  29.846  1.00 22.53    -0.346 N 
ATOM   3747  HN  TRP B 187     124.955 122.538  29.693  1.00  0.00     0.163 HD
ATOM   3748  CA  TRP B 187     123.261 121.454  28.901  1.00 24.16     0.181 C 
ATOM   3749  C   TRP B 187     123.345 120.076  28.220  1.00 20.43     0.241 C 
ATOM   3750  O   TRP B 187     122.286 119.477  27.850  1.00 22.61    -0.271 OA
ATOM   3751  CB  TRP B 187     123.314 122.553  27.835  1.00 26.26     0.075 C 
ATOM   3752  CG  TRP B 187     121.987 122.682  27.106  1.00 27.70    -0.028 A 
ATOM   3753  CD1 TRP B 187     121.745 122.374  25.746  1.00 26.99     0.096 A 
ATOM   3754  CD2 TRP B 187     120.734 123.211  27.630  1.00 19.69    -0.002 A 
ATOM   3755  CE2 TRP B 187     119.793 123.195  26.565  1.00  8.07     0.042 A 
ATOM   3756  CE3 TRP B 187     120.338 123.679  28.877  1.00 19.67     0.014 A 
ATOM   3757  NE1 TRP B 187     120.468 122.655  25.362  1.00 14.47    -0.365 N 
ATOM   3758  HE1 TRP B 187     120.061 122.521  24.436  1.00  0.00     0.165 HD
ATOM   3759  CZ2 TRP B 187     118.502 123.649  26.772  1.00 12.52     0.030 A 
ATOM   3760  CZ3 TRP B 187     119.048 124.130  29.080  1.00 22.08     0.001 A 
ATOM   3761  CH2 TRP B 187     118.124 124.112  28.019  1.00 26.73     0.002 A 
ATOM   3762  N   ARG B 188     124.611 119.578  27.995  1.00 16.61    -0.346 N 
ATOM   3763  HN  ARG B 188     125.427 120.118  28.282  1.00  0.00     0.163 HD
ATOM   3764  CA  ARG B 188     124.792 118.260  27.337  1.00 35.46     0.176 C 
ATOM   3765  C   ARG B 188     124.650 117.095  28.285  1.00  2.00     0.241 C 
ATOM   3766  O   ARG B 188     124.901 115.900  27.922  1.00 56.06    -0.271 OA
ATOM   3767  CB  ARG B 188     126.190 118.230  26.715  1.00 34.42     0.036 C 
ATOM   3768  CG  ARG B 188     126.635 119.607  26.210  1.00 44.61     0.023 C 
ATOM   3769  CD  ARG B 188     128.053 119.583  25.631  1.00 55.93     0.138 C 
ATOM   3770  NE  ARG B 188     128.157 118.586  24.558  1.00 57.18    -0.227 N 
ATOM   3771  HE  ARG B 188     127.441 118.504  23.836  1.00  0.00     0.177 HD
ATOM   3772  CZ  ARG B 188     129.236 117.787  24.570  1.00 57.18     0.665 C 
ATOM   3773  NH1 ARG B 188     130.130 117.902  25.532  1.00 57.05    -0.235 N 
ATOM   3774 1HH1 ARG B 188     130.000 118.590  26.273  1.00  0.00     0.174 HD
ATOM   3775 2HH1 ARG B 188     130.950 117.295  25.541  1.00  0.00     0.174 HD
ATOM   3776  NH2 ARG B 188     129.407 116.883  23.596  1.00  2.00    -0.235 N 
ATOM   3777 1HH2 ARG B 188     128.715 116.794  22.852  1.00  0.00     0.174 HD
ATOM   3778 2HH2 ARG B 188     130.227 116.276  23.605  1.00  0.00     0.174 HD
ATOM   3779  N   ALA B 189     124.324 117.428  29.510  1.00 22.72    -0.346 N 
ATOM   3780  HN  ALA B 189     124.281 118.412  29.777  1.00  0.00     0.163 HD
ATOM   3781  CA  ALA B 189     124.026 116.404  30.481  1.00  9.74     0.172 C 
ATOM   3782  C   ALA B 189     123.111 116.967  31.514  1.00 18.63     0.240 C 
ATOM   3783  O   ALA B 189     123.440 117.127  32.688  1.00 41.20    -0.271 OA
ATOM   3784  CB  ALA B 189     125.340 115.952  31.119  1.00 14.96     0.042 C 
ATOM   3785  N   LEU B 190     121.936 117.364  31.020  1.00 24.45    -0.346 N 
ATOM   3786  HN  LEU B 190     121.685 117.128  30.060  1.00  0.00     0.163 HD
ATOM   3787  CA  LEU B 190     121.018 118.124  31.834  1.00 30.58     0.177 C 
ATOM   3788  C   LEU B 190     120.070 117.246  32.604  1.00 38.25     0.241 C 
ATOM   3789  O   LEU B 190     119.480 116.270  32.051  1.00 38.14    -0.271 OA
ATOM   3790  CB  LEU B 190     120.227 119.032  30.894  1.00 41.63     0.038 C 
ATOM   3791  CG  LEU B 190     119.551 120.185  31.617  1.00 36.63    -0.020 C 
ATOM   3792  CD1 LEU B 190     120.522 121.312  31.966  1.00 43.40     0.009 C 
ATOM   3793  CD2 LEU B 190     118.449 120.826  30.770  1.00 30.34     0.009 C 
ATOM   3794  N   LYS B 191     119.936 117.548  33.901  1.00 35.14    -0.346 N 
ATOM   3795  HN  LYS B 191     120.522 118.270  34.321  1.00  0.00     0.163 HD
ATOM   3796  CA  LYS B 191     118.957 116.848  34.708  1.00 39.09     0.176 C 
ATOM   3797  C   LYS B 191     117.859 117.773  35.164  1.00 39.85     0.241 C 
ATOM   3798  O   LYS B 191     118.089 118.697  35.999  1.00 45.69    -0.271 OA
ATOM   3799  CB  LYS B 191     119.688 116.290  35.912  1.00 57.43     0.035 C 
ATOM   3800  CG  LYS B 191     119.099 114.968  36.375  1.00 48.37     0.004 C 
ATOM   3801  CD  LYS B 191     118.472 115.076  37.764  1.00 57.44     0.027 C 
ATOM   3802  CE  LYS B 191     118.177 113.715  38.390  1.00 52.39     0.229 C 
ATOM   3803  NZ  LYS B 191     119.400 113.171  38.982  1.00 59.38    -0.079 N 
ATOM   3804  HZ1 LYS B 191     119.203 112.262  39.400  1.00  0.00     0.274 HD
ATOM   3805  HZ2 LYS B 191     119.825 113.816  39.648  1.00  0.00     0.274 HD
ATOM   3806  HZ3 LYS B 191     120.166 113.127  38.310  1.00  0.00     0.274 HD
ATOM   3807  N   TYR B 192     116.648 117.578  34.599  1.00 45.75    -0.346 N 
ATOM   3808  HN  TYR B 192     116.446 116.746  34.045  1.00  0.00     0.163 HD
ATOM   3809  CA  TYR B 192     115.632 118.623  34.819  1.00 43.62     0.180 C 
ATOM   3810  C   TYR B 192     114.229 118.069  35.011  1.00 57.81     0.241 C 
ATOM   3811  O   TYR B 192     113.971 116.853  34.805  1.00 54.28    -0.271 OA
ATOM   3812  CB  TYR B 192     115.653 119.561  33.601  1.00 24.87     0.073 C 
ATOM   3813  CG  TYR B 192     115.178 118.817  32.369  1.00 19.28    -0.056 A 
ATOM   3814  CD1 TYR B 192     116.062 118.014  31.655  1.00 21.59     0.010 A 
ATOM   3815  CD2 TYR B 192     113.860 118.954  31.927  1.00 19.94     0.010 A 
ATOM   3816  CE1 TYR B 192     115.638 117.351  30.512  1.00 26.20     0.037 A 
ATOM   3817  CE2 TYR B 192     113.435 118.292  30.780  1.00 12.45     0.037 A 
ATOM   3818  CZ  TYR B 192     114.319 117.493  30.076  1.00 27.92     0.065 A 
ATOM   3819  OH  TYR B 192     113.901 116.819  28.943  1.00 42.40    -0.361 OA
ATOM   3820  HH  TYR B 192     113.004 116.916  28.646  1.00  0.00     0.217 HD
ATOM   3821  N   GLU B 193     113.314 118.956  35.454  1.00 47.91    -0.346 N 
ATOM   3822  HN  GLU B 193     113.588 119.921  35.637  1.00  0.00     0.163 HD
ATOM   3823  CA  GLU B 193     111.925 118.534  35.673  1.00 46.97     0.177 C 
ATOM   3824  C   GLU B 193     110.918 119.442  34.999  1.00 44.58     0.241 C 
ATOM   3825  O   GLU B 193     110.892 120.695  35.252  1.00 48.30    -0.271 OA
ATOM   3826  CB  GLU B 193     111.687 118.528  37.193  1.00 59.57     0.045 C 
ATOM   3827  CG  GLU B 193     110.338 117.905  37.581  1.00 59.00     0.116 C 
ATOM   3828  CD  GLU B 193     110.265 117.762  39.088  1.00 54.86     0.172 C 
ATOM   3829  OE1 GLU B 193     110.945 116.900  39.629  1.00 57.52    -0.648 OA
ATOM   3830  OE2 GLU B 193     109.524 118.522  39.712  1.00 55.54    -0.648 OA
ATOM   3831  N   VAL B 194     110.094 118.853  34.103  1.00 48.72    -0.346 N 
ATOM   3832  HN  VAL B 194     110.112 117.841  33.976  1.00  0.00     0.163 HD
ATOM   3833  CA  VAL B 194     109.176 119.678  33.316  1.00 49.59     0.180 C 
ATOM   3834  C   VAL B 194     107.746 119.686  33.846  1.00 31.01     0.241 C 
ATOM   3835  O   VAL B 194     107.268 118.668  34.405  1.00 45.84    -0.271 OA
ATOM   3836  CB  VAL B 194     109.188 119.154  31.877  1.00 49.12     0.009 C 
ATOM   3837  CG1 VAL B 194     107.878 119.501  31.175  1.00 49.06     0.012 C 
ATOM   3838  CG2 VAL B 194     110.345 119.777  31.104  1.00 48.39     0.012 C 
ATOM   3839  N   GLN B 195     107.059 120.855  33.693  1.00 45.65    -0.346 N 
ATOM   3840  HN  GLN B 195     107.456 121.617  33.144  1.00  0.00     0.163 HD
ATOM   3841  CA  GLN B 195     105.746 121.006  34.324  1.00 41.07     0.177 C 
ATOM   3842  C   GLN B 195     104.863 122.047  33.651  1.00 57.93     0.240 C 
ATOM   3843  O   GLN B 195     105.055 123.285  33.810  1.00 46.29    -0.271 OA
ATOM   3844  CB  GLN B 195     105.988 121.408  35.779  1.00 56.69     0.044 C 
ATOM   3845  CG  GLN B 195     104.743 121.251  36.651  1.00 59.78     0.105 C 
ATOM   3846  CD  GLN B 195     104.967 120.136  37.642  1.00 50.21     0.215 C 
ATOM   3847  NE2 GLN B 195     106.005 120.350  38.476  1.00 54.75    -0.370 N 
ATOM   3848 1HE2 GLN B 195     106.156 119.596  39.146  1.00  0.00     0.159 HD
ATOM   3849 2HE2 GLN B 195     106.581 121.191  38.445  1.00  0.00     0.159 HD
ATOM   3850  OE1 GLN B 195     104.279 119.131  37.679  1.00 54.24    -0.274 OA
ATOM   3851  N   GLY B 196     103.879 121.550  32.866  1.00 40.80    -0.351 N 
ATOM   3852  HN  GLY B 196     103.793 120.543  32.730  1.00  0.00     0.163 HD
ATOM   3853  CA  GLY B 196     102.935 122.464  32.211  1.00 57.08     0.225 C 
ATOM   3854  C   GLY B 196     103.010 122.403  30.705  1.00 54.95     0.236 C 
ATOM   3855  O   GLY B 196     103.434 121.370  30.110  1.00 51.03    -0.272 OA
ATOM   3856  N   GLU B 197     102.556 123.495  30.053  1.00 40.52    -0.346 N 
ATOM   3857  HN  GLU B 197     102.168 124.283  30.572  1.00  0.00     0.163 HD
ATOM   3858  CA  GLU B 197     102.628 123.533  28.600  1.00 44.78     0.177 C 
ATOM   3859  C   GLU B 197     103.944 124.032  28.079  1.00 44.28     0.241 C 
ATOM   3860  O   GLU B 197     104.070 125.216  27.619  1.00 46.98    -0.271 OA
ATOM   3861  CB  GLU B 197     101.504 124.442  28.091  1.00 46.97     0.045 C 
ATOM   3862  CG  GLU B 197     101.407 124.438  26.557  1.00 43.45     0.116 C 
ATOM   3863  CD  GLU B 197     100.164 123.668  26.118  1.00 51.61     0.172 C 
ATOM   3864  OE1 GLU B 197      99.622 122.904  26.914  1.00 59.21    -0.648 OA
ATOM   3865  OE2 GLU B 197      99.751 123.841  24.973  1.00 52.69    -0.648 OA
ATOM   3866  N   VAL B 198     104.962 123.170  28.191  1.00 47.59    -0.346 N 
ATOM   3867  HN  VAL B 198     104.865 122.332  28.764  1.00  0.00     0.163 HD
ATOM   3868  CA  VAL B 198     106.195 123.435  27.496  1.00 43.46     0.180 C 
ATOM   3869  C   VAL B 198     106.559 122.303  26.570  1.00 38.34     0.241 C 
ATOM   3870  O   VAL B 198     106.381 121.103  26.909  1.00 32.56    -0.271 OA
ATOM   3871  CB  VAL B 198     107.303 123.600  28.522  1.00 39.65     0.009 C 
ATOM   3872  CG1 VAL B 198     106.715 123.848  29.909  1.00 38.47     0.012 C 
ATOM   3873  CG2 VAL B 198     108.161 122.341  28.561  1.00 56.42     0.012 C 
ATOM   3874  N   PHE B 199     107.029 122.654  25.377  1.00 23.19    -0.346 N 
ATOM   3875  HN  PHE B 199     107.052 123.633  25.091  1.00  0.00     0.163 HD
ATOM   3876  CA  PHE B 199     107.508 121.610  24.492  1.00 17.33     0.180 C 
ATOM   3877  C   PHE B 199     108.999 121.649  24.301  1.00 22.61     0.241 C 
ATOM   3878  O   PHE B 199     109.688 122.658  24.662  1.00 36.11    -0.271 OA
ATOM   3879  CB  PHE B 199     106.820 121.777  23.132  1.00 24.34     0.073 C 
ATOM   3880  CG  PHE B 199     105.323 121.769  23.303  1.00 34.97    -0.056 A 
ATOM   3881  CD1 PHE B 199     104.679 122.879  23.821  1.00 48.60     0.007 A 
ATOM   3882  CD2 PHE B 199     104.597 120.647  22.927  1.00 39.94     0.007 A 
ATOM   3883  CE1 PHE B 199     103.304 122.866  23.975  1.00 52.09     0.001 A 
ATOM   3884  CE2 PHE B 199     103.217 120.643  23.085  1.00 47.78     0.001 A 
ATOM   3885  CZ  PHE B 199     102.567 121.753  23.608  1.00 48.85     0.000 A 
ATOM   3886  N   THR B 200     109.531 120.555  23.770  1.00 22.76    -0.344 N 
ATOM   3887  HN  THR B 200     108.944 119.756  23.531  1.00  0.00     0.163 HD
ATOM   3888  CA  THR B 200     110.949 120.515  23.537  1.00 15.11     0.205 C 
ATOM   3889  C   THR B 200     111.300 120.347  22.083  1.00 24.73     0.243 C 
ATOM   3890  O   THR B 200     111.341 119.213  21.542  1.00 48.65    -0.271 OA
ATOM   3891  CB  THR B 200     111.511 119.373  24.344  1.00 28.91     0.146 C 
ATOM   3892  CG2 THR B 200     112.935 119.049  23.900  1.00 12.77     0.042 C 
ATOM   3893  OG1 THR B 200     111.532 119.735  25.733  1.00 41.96    -0.393 OA
ATOM   3894  HG1 THR B 200     111.886 119.015  26.242  1.00  0.00     0.210 HD
ATOM   3895  N   LYS B 201     111.529 121.492  21.419  1.00 50.91    -0.346 N 
ATOM   3896  HN  LYS B 201     111.541 122.379  21.922  1.00  0.00     0.163 HD
ATOM   3897  CA  LYS B 201     111.759 121.468  19.993  1.00 43.28     0.176 C 
ATOM   3898  C   LYS B 201     113.159 121.857  19.595  1.00 44.66     0.243 C 
ATOM   3899  O   LYS B 201     113.964 122.394  20.414  1.00 38.21    -0.271 OA
ATOM   3900  CB  LYS B 201     110.778 122.440  19.354  1.00 35.21     0.035 C 
ATOM   3901  CG  LYS B 201     109.327 121.963  19.468  1.00 51.93     0.004 C 
ATOM   3902  CD  LYS B 201     108.891 121.110  18.272  1.00 46.78     0.027 C 
ATOM   3903  CE  LYS B 201     107.436 120.651  18.387  1.00 58.61     0.229 C 
ATOM   3904  NZ  LYS B 201     107.018 120.020  17.141  1.00 46.94    -0.079 N 
ATOM   3905  HZ1 LYS B 201     106.048 119.714  17.218  1.00  0.00     0.274 HD
ATOM   3906  HZ2 LYS B 201     107.640 119.259  16.869  1.00  0.00     0.274 HD
ATOM   3907  HZ3 LYS B 201     107.166 120.627  16.335  1.00  0.00     0.274 HD
ATOM   3908  N   PRO B 202     113.489 121.561  18.334  1.00 18.19    -0.337 N 
ATOM   3909  CA  PRO B 202     114.774 122.000  17.808  1.00 26.64     0.179 C 
ATOM   3910  C   PRO B 202     114.918 123.503  17.916  1.00 36.97     0.241 C 
ATOM   3911  O   PRO B 202     113.943 124.267  17.949  1.00 58.30    -0.271 OA
ATOM   3912  CB  PRO B 202     114.854 121.573  16.350  1.00 37.14     0.037 C 
ATOM   3913  CG  PRO B 202     113.822 120.474  16.125  1.00 37.74     0.022 C 
ATOM   3914  CD  PRO B 202     112.832 120.699  17.365  1.00 31.24     0.127 C 
ATOM   3915  N   GLN B 203     116.191 123.948  18.031  1.00 41.50    -0.346 N 
ATOM   3916  HN  GLN B 203     116.973 123.303  17.920  1.00  0.00     0.163 HD
ATOM   3917  CA  GLN B 203     116.437 125.366  18.316  1.00 30.15     0.177 C 
ATOM   3918  C   GLN B 203     116.459 126.235  17.082  1.00 35.75     0.241 C 
ATOM   3919  O   GLN B 203     116.875 125.807  15.980  1.00 35.64    -0.271 OA
ATOM   3920  CB  GLN B 203     117.771 125.480  19.074  1.00 31.40     0.044 C 
ATOM   3921  CG  GLN B 203     119.015 125.298  18.196  1.00 37.67     0.105 C 
ATOM   3922  CD  GLN B 203     120.243 125.385  19.084  1.00 44.49     0.215 C 
ATOM   3923  NE2 GLN B 203     119.958 125.321  20.402  1.00 33.59    -0.370 N 
ATOM   3924 1HE2 GLN B 203     120.783 125.379  20.999  1.00  0.00     0.159 HD
ATOM   3925 2HE2 GLN B 203     119.011 125.211  20.764  1.00  0.00     0.159 HD
ATOM   3926  OE1 GLN B 203     121.376 125.516  18.651  1.00 41.26    -0.274 OA
ATOM   3927  N   LEU B 204     115.961 127.489  17.259  1.00 40.59    -0.346 N 
ATOM   3928  HN  LEU B 204     115.679 127.797  18.190  1.00  0.00     0.163 HD
ATOM   3929  CA  LEU B 204     115.828 128.396  16.122  1.00 45.58     0.177 C 
ATOM   3930  C   LEU B 204     117.119 129.082  15.750  1.00 49.74     0.241 C 
ATOM   3931  O   LEU B 204     117.294 129.585  14.604  1.00 44.48    -0.271 OA
ATOM   3932  CB  LEU B 204     114.780 129.459  16.474  1.00 50.25     0.038 C 
ATOM   3933  CG  LEU B 204     113.341 128.940  16.369  1.00 43.02    -0.020 C 
ATOM   3934  CD1 LEU B 204     112.328 129.864  17.062  1.00 33.60     0.009 C 
ATOM   3935  CD2 LEU B 204     112.881 128.799  14.911  1.00 25.42     0.009 C 
ATOM   3936  N   TRP B 205     118.031 129.163  16.726  1.00 43.37    -0.346 N 
ATOM   3937  HN  TRP B 205     117.838 128.778  17.650  1.00  0.00     0.163 HD
ATOM   3938  CA  TRP B 205     119.285 129.802  16.448  1.00 43.05     0.181 C 
ATOM   3939  C   TRP B 205     120.372 128.823  16.076  1.00 56.78     0.243 C 
ATOM   3940  O   TRP B 205     120.212 127.581  16.228  1.00 38.96    -0.271 OA
ATOM   3941  CB  TRP B 205     119.715 130.583  17.699  1.00 16.42     0.075 C 
ATOM   3942  CG  TRP B 205     119.575 129.713  18.916  1.00 29.04    -0.028 A 
ATOM   3943  CD1 TRP B 205     120.478 128.724  19.354  1.00 37.89     0.096 A 
ATOM   3944  CD2 TRP B 205     118.502 129.748  19.889  1.00 39.22    -0.002 A 
ATOM   3945  CE2 TRP B 205     118.802 128.780  20.877  1.00 33.41     0.042 A 
ATOM   3946  CE3 TRP B 205     117.338 130.498  20.002  1.00 35.32     0.014 A 
ATOM   3947  NE1 TRP B 205     120.080 128.129  20.509  1.00 39.06    -0.365 N 
ATOM   3948  HE1 TRP B 205     120.562 127.387  21.017  1.00  0.00     0.165 HD
ATOM   3949  CZ2 TRP B 205     117.945 128.597  21.947  1.00 21.61     0.030 A 
ATOM   3950  CZ3 TRP B 205     116.484 130.317  21.065  1.00 41.45     0.001 A 
ATOM   3951  CH2 TRP B 205     116.789 129.356  22.047  1.00 38.36     0.002 A 
ATOM   3952  N   PRO B 206     121.468 129.366  15.526  1.00 61.08    -0.336 N 
ATOM   3953  CA  PRO B 206     122.647 128.537  15.314  1.00 59.56     0.188 C 
ATOM   3954  C   PRO B 206     123.564 128.587  16.534  1.00 55.47     0.196 C 
ATOM   3955  O   PRO B 206     123.757 129.627  17.175  1.00 54.30    -0.646 OA
ATOM   3956  CB  PRO B 206     123.392 129.068  14.099  1.00 45.65     0.038 C 
ATOM   3957  CG  PRO B 206     122.960 130.506  13.907  1.00 42.78     0.022 C 
ATOM   3958  CD  PRO B 206     121.535 130.517  14.637  1.00 55.59     0.127 C 
ATOM   3959  OXT PRO B 206     124.166 127.589  16.951  1.00 40.07    -0.646 OA
TER    3960      PRO B 206 
HETATM 3960 CA    CA B 301     107.390 138.231  41.569  1.00 10.67     0.000 Ca
HETATM 3961 CA    CA B 302     110.896 137.697  43.327  1.00  2.53     0.000 Ca
ATOM   3962  N   GLN C   1     100.579 116.726 -14.414  1.00 33.86    -0.066 N 
ATOM   3963  HN1 GLN C   1      99.975 116.206 -13.778  1.00  0.00     0.275 HD
ATOM   3964  HN2 GLN C   1     100.449 116.416 -15.377  1.00  0.00     0.275 HD
ATOM   3965  HN3 GLN C   1     100.266 117.692 -14.508  1.00  0.00     0.275 HD
ATOM   3966  CA  GLN C   1     101.984 116.667 -14.031  1.00 44.35     0.275 C 
ATOM   3967  C   GLN C   1     102.882 117.440 -14.976  1.00 56.97     0.249 C 
ATOM   3968  O   GLN C   1     103.305 116.941 -16.048  1.00 56.90    -0.271 OA
ATOM   3969  CB  GLN C   1     102.389 115.197 -14.009  1.00 54.56     0.052 C 
ATOM   3970  CG  GLN C   1     101.185 114.272 -14.187  1.00 50.86     0.105 C 
ATOM   3971  CD  GLN C   1     100.957 114.053 -15.653  1.00 53.64     0.215 C 
ATOM   3972  NE2 GLN C   1     102.014 113.517 -16.287  1.00 54.66    -0.370 N 
ATOM   3973 1HE2 GLN C   1     102.885 113.273 -15.815  1.00  0.00     0.159 HD
ATOM   3974 2HE2 GLN C   1     101.859 113.368 -17.284  1.00  0.00     0.159 HD
ATOM   3975  OE1 GLN C   1      99.917 114.345 -16.217  1.00 54.35    -0.274 OA
ATOM   3976  N   THR C   2     103.150 118.708 -14.602  1.00 64.38    -0.344 N 
ATOM   3977  HN  THR C   2     102.706 119.101 -13.772  1.00  0.00     0.163 HD
ATOM   3978  CA  THR C   2     104.072 119.511 -15.384  1.00 50.66     0.205 C 
ATOM   3979  C   THR C   2     105.212 120.075 -14.549  1.00 37.55     0.243 C 
ATOM   3980  O   THR C   2     105.020 120.535 -13.395  1.00 49.51    -0.271 OA
ATOM   3981  CB  THR C   2     103.275 120.654 -16.004  1.00 42.93     0.146 C 
ATOM   3982  CG2 THR C   2     104.057 121.305 -17.153  1.00 68.68     0.042 C 
ATOM   3983  OG1 THR C   2     102.034 120.153 -16.521  1.00 49.64    -0.393 OA
ATOM   3984  HG1 THR C   2     101.538 120.865 -16.907  1.00  0.00     0.210 HD
ATOM   3985  N   ASP C   3     106.443 119.993 -15.105  1.00 45.52    -0.345 N 
ATOM   3986  HN  ASP C   3     106.581 119.512 -15.994  1.00  0.00     0.163 HD
ATOM   3987  CA  ASP C   3     107.569 120.605 -14.409  1.00 40.75     0.186 C 
ATOM   3988  C   ASP C   3     107.597 122.119 -14.562  1.00 41.05     0.241 C 
ATOM   3989  O   ASP C   3     107.978 122.660 -15.635  1.00 48.08    -0.271 OA
ATOM   3990  CB  ASP C   3     108.871 120.022 -14.978  1.00 40.93     0.147 C 
ATOM   3991  CG  ASP C   3     110.042 120.567 -14.178  1.00 46.72     0.175 C 
ATOM   3992  OD1 ASP C   3     109.823 120.988 -13.041  1.00 47.13    -0.648 OA
ATOM   3993  OD2 ASP C   3     111.154 120.567 -14.698  1.00 42.39    -0.648 OA
ATOM   3994  N   MET C   4     107.145 122.819 -13.499  1.00 36.19    -0.346 N 
ATOM   3995  HN  MET C   4     106.800 122.327 -12.674  1.00  0.00     0.163 HD
ATOM   3996  CA  MET C   4     107.149 124.284 -13.529  1.00 30.39     0.177 C 
ATOM   3997  C   MET C   4     108.454 124.873 -13.053  1.00 30.16     0.241 C 
ATOM   3998  O   MET C   4     108.487 125.946 -12.406  1.00 34.90    -0.271 OA
ATOM   3999  CB  MET C   4     106.020 124.769 -12.612  1.00 17.42     0.045 C 
ATOM   4000  CG  MET C   4     104.633 124.466 -13.174  1.00 15.94     0.076 C 
ATOM   4001  SD  MET C   4     104.351 125.248 -14.764  1.00 31.49    -0.173 SA
ATOM   4002  CE  MET C   4     103.769 126.834 -14.153  1.00 22.58     0.089 C 
ATOM   4003  N   SER C   5     109.556 124.166 -13.334  1.00 29.39    -0.344 N 
ATOM   4004  HN  SER C   5     109.499 123.300 -13.869  1.00  0.00     0.163 HD
ATOM   4005  CA  SER C   5     110.840 124.666 -12.855  1.00 26.64     0.200 C 
ATOM   4006  C   SER C   5     111.287 125.927 -13.557  1.00 23.77     0.243 C 
ATOM   4007  O   SER C   5     111.285 126.028 -14.824  1.00 52.33    -0.271 OA
ATOM   4008  CB  SER C   5     111.879 123.554 -13.051  1.00 43.73     0.199 C 
ATOM   4009  OG  SER C   5     112.362 123.142 -11.759  1.00 40.17    -0.398 OA
ATOM   4010  HG  SER C   5     113.005 122.454 -11.880  1.00  0.00     0.209 HD
ATOM   4011  N   ARG C   6     111.634 126.937 -12.718  1.00 38.50    -0.346 N 
ATOM   4012  HN  ARG C   6     111.589 126.783 -11.711  1.00  0.00     0.163 HD
ATOM   4013  CA  ARG C   6     112.072 128.242 -13.222  1.00 49.00     0.176 C 
ATOM   4014  C   ARG C   6     111.015 129.020 -13.962  1.00 49.12     0.241 C 
ATOM   4015  O   ARG C   6     111.333 130.022 -14.675  1.00 44.48    -0.271 OA
ATOM   4016  CB  ARG C   6     113.286 128.012 -14.128  1.00 43.98     0.036 C 
ATOM   4017  CG  ARG C   6     114.513 127.565 -13.329  1.00 54.06     0.023 C 
ATOM   4018  CD  ARG C   6     115.611 128.628 -13.308  1.00 58.29     0.138 C 
ATOM   4019  NE  ARG C   6     116.644 128.260 -12.342  1.00 54.11    -0.227 N 
ATOM   4020  HE  ARG C   6     116.980 127.300 -12.264  1.00  0.00     0.177 HD
ATOM   4021  CZ  ARG C   6     117.133 129.236 -11.562  1.00 59.18     0.665 C 
ATOM   4022  NH1 ARG C   6     116.681 130.479 -11.678  1.00 52.19    -0.235 N 
ATOM   4023 1HH1 ARG C   6     117.053 131.221 -11.085  1.00  0.00     0.174 HD
ATOM   4024 2HH1 ARG C   6     115.957 130.699 -12.362  1.00  0.00     0.174 HD
ATOM   4025  NH2 ARG C   6     118.077 128.949 -10.670  1.00 55.21    -0.235 N 
ATOM   4026 1HH2 ARG C   6     118.449 129.691 -10.077  1.00  0.00     0.174 HD
ATOM   4027 2HH2 ARG C   6     118.424 127.994 -10.581  1.00  0.00     0.174 HD
ATOM   4028  N   LYS C   7     109.751 128.574 -13.849  1.00 21.76    -0.346 N 
ATOM   4029  HN  LYS C   7     109.549 127.676 -13.409  1.00  0.00     0.163 HD
ATOM   4030  CA  LYS C   7     108.674 129.412 -14.375  1.00  7.54     0.176 C 
ATOM   4031  C   LYS C   7     107.721 129.868 -13.298  1.00 13.80     0.241 C 
ATOM   4032  O   LYS C   7     107.848 129.474 -12.100  1.00 13.20    -0.271 OA
ATOM   4033  CB  LYS C   7     107.923 128.609 -15.432  1.00  4.78     0.035 C 
ATOM   4034  CG  LYS C   7     108.598 128.697 -16.807  1.00 18.51     0.004 C 
ATOM   4035  CD  LYS C   7     108.038 127.683 -17.809  1.00 25.94     0.027 C 
ATOM   4036  CE  LYS C   7     108.779 126.349 -17.736  1.00 44.89     0.229 C 
ATOM   4037  NZ  LYS C   7     107.991 125.292 -18.373  1.00 59.71    -0.079 N 
ATOM   4038  HZ1 LYS C   7     108.486 124.401 -18.324  1.00  0.00     0.274 HD
ATOM   4039  HZ2 LYS C   7     107.736 125.533 -19.331  1.00  0.00     0.274 HD
ATOM   4040  HZ3 LYS C   7     107.053 125.227 -17.978  1.00  0.00     0.274 HD
ATOM   4041  N   ALA C   8     106.782 130.746 -13.677  1.00 14.67    -0.346 N 
ATOM   4042  HN  ALA C   8     106.687 131.013 -14.657  1.00  0.00     0.163 HD
ATOM   4043  CA  ALA C   8     105.893 131.316 -12.657  1.00 10.25     0.172 C 
ATOM   4044  C   ALA C   8     104.566 131.765 -13.236  1.00 25.72     0.240 C 
ATOM   4045  O   ALA C   8     104.394 131.972 -14.439  1.00 32.22    -0.271 OA
ATOM   4046  CB  ALA C   8     106.605 132.511 -12.013  1.00 14.04     0.042 C 
ATOM   4047  N   PHE C   9     103.574 131.880 -12.334  1.00 43.30    -0.346 N 
ATOM   4048  HN  PHE C   9     103.738 131.624 -11.360  1.00  0.00     0.163 HD
ATOM   4049  CA  PHE C   9     102.260 132.372 -12.750  1.00 44.90     0.180 C 
ATOM   4050  C   PHE C   9     102.125 133.864 -12.568  1.00 48.51     0.241 C 
ATOM   4051  O   PHE C   9     102.332 134.395 -11.439  1.00 52.60    -0.271 OA
ATOM   4052  CB  PHE C   9     101.205 131.673 -11.887  1.00 22.69     0.073 C 
ATOM   4053  CG  PHE C   9     101.028 130.238 -12.324  1.00 18.16    -0.056 A 
ATOM   4054  CD1 PHE C   9     100.809 129.929 -13.662  1.00 16.19     0.007 A 
ATOM   4055  CD2 PHE C   9     101.036 129.239 -11.367  1.00  2.00     0.007 A 
ATOM   4056  CE1 PHE C   9     100.590 128.608 -14.035  1.00 10.60     0.001 A 
ATOM   4057  CE2 PHE C   9     100.818 127.922 -11.748  1.00  2.00     0.001 A 
ATOM   4058  CZ  PHE C   9     100.596 127.601 -13.081  1.00  2.84     0.000 A 
ATOM   4059  N   VAL C  10     101.811 134.579 -13.670  1.00 19.66    -0.346 N 
ATOM   4060  HN  VAL C  10     101.635 134.117 -14.562  1.00  0.00     0.163 HD
ATOM   4061  CA  VAL C  10     101.731 136.036 -13.548  1.00 14.66     0.180 C 
ATOM   4062  C   VAL C  10     100.312 136.610 -13.715  1.00 16.55     0.241 C 
ATOM   4063  O   VAL C  10      99.658 136.454 -14.775  1.00 19.72    -0.271 OA
ATOM   4064  CB  VAL C  10     102.675 136.654 -14.594  1.00 13.42     0.009 C 
ATOM   4065  CG1 VAL C  10     102.750 135.781 -15.837  1.00 20.64     0.012 C 
ATOM   4066  CG2 VAL C  10     102.169 138.023 -15.007  1.00 14.07     0.012 C 
ATOM   4067  N   PHE C  11      99.817 137.262 -12.622  1.00 12.98    -0.346 N 
ATOM   4068  HN  PHE C  11     100.367 137.299 -11.764  1.00  0.00     0.163 HD
ATOM   4069  CA  PHE C  11      98.498 137.912 -12.671  1.00  3.93     0.181 C 
ATOM   4070  C   PHE C  11      98.591 139.407 -12.975  1.00 12.66     0.243 C 
ATOM   4071  O   PHE C  11      98.848 140.252 -12.056  1.00 20.90    -0.271 OA
ATOM   4072  CB  PHE C  11      97.826 137.719 -11.302  1.00 14.37     0.073 C 
ATOM   4073  CG  PHE C  11      97.721 136.239 -10.960  1.00 29.11    -0.056 A 
ATOM   4074  CD1 PHE C  11      98.754 135.615 -10.270  1.00 50.81     0.007 A 
ATOM   4075  CD2 PHE C  11      96.577 135.524 -11.296  1.00 31.03     0.007 A 
ATOM   4076  CE1 PHE C  11      98.631 134.270  -9.918  1.00 53.87     0.001 A 
ATOM   4077  CE2 PHE C  11      96.464 134.190 -10.941  1.00 39.59     0.001 A 
ATOM   4078  CZ  PHE C  11      97.485 133.557 -10.249  1.00 40.41     0.000 A 
ATOM   4079  N   PRO C  12      98.417 139.754 -14.267  1.00  2.00    -0.337 N 
ATOM   4080  CA  PRO C  12      98.814 141.101 -14.699  1.00  2.00     0.179 C 
ATOM   4081  C   PRO C  12      97.879 142.197 -14.226  1.00 25.10     0.241 C 
ATOM   4082  O   PRO C  12      98.267 143.358 -14.074  1.00 32.99    -0.271 OA
ATOM   4083  CB  PRO C  12      98.882 141.113 -16.224  1.00  6.33     0.037 C 
ATOM   4084  CG  PRO C  12      98.846 139.666 -16.703  1.00  7.27     0.022 C 
ATOM   4085  CD  PRO C  12      98.167 138.942 -15.444  1.00 10.57     0.127 C 
ATOM   4086  N   LYS C  13      96.588 141.849 -14.016  1.00 49.26    -0.346 N 
ATOM   4087  HN  LYS C  13      96.259 140.899 -14.191  1.00  0.00     0.163 HD
ATOM   4088  CA  LYS C  13      95.680 142.894 -13.526  1.00 44.18     0.176 C 
ATOM   4089  C   LYS C  13      94.624 142.416 -12.553  1.00 35.65     0.241 C 
ATOM   4090  O   LYS C  13      94.419 141.191 -12.345  1.00 23.35    -0.271 OA
ATOM   4091  CB  LYS C  13      95.009 143.559 -14.739  1.00 32.66     0.035 C 
ATOM   4092  CG  LYS C  13      94.417 142.555 -15.731  1.00 43.74     0.004 C 
ATOM   4093  CD  LYS C  13      94.128 143.189 -17.102  1.00 56.39     0.027 C 
ATOM   4094  CE  LYS C  13      93.482 142.193 -18.081  1.00 43.03     0.229 C 
ATOM   4095  NZ  LYS C  13      93.350 142.806 -19.403  1.00 46.35    -0.079 N 
ATOM   4096  HZ1 LYS C  13      92.922 142.146 -20.052  1.00  0.00     0.274 HD
ATOM   4097  HZ2 LYS C  13      94.241 143.161 -19.751  1.00  0.00     0.274 HD
ATOM   4098  HZ3 LYS C  13      92.842 143.690 -19.366  1.00  0.00     0.274 HD
ATOM   4099  N   GLU C  14      93.971 143.398 -11.887  1.00 27.58    -0.346 N 
ATOM   4100  HN  GLU C  14      94.184 144.375 -12.086  1.00  0.00     0.163 HD
ATOM   4101  CA  GLU C  14      92.957 143.061 -10.880  1.00 35.22     0.177 C 
ATOM   4102  C   GLU C  14      91.721 142.440 -11.474  1.00 36.69     0.241 C 
ATOM   4103  O   GLU C  14      91.159 142.955 -12.502  1.00 33.08    -0.271 OA
ATOM   4104  CB  GLU C  14      92.573 144.367 -10.170  1.00 22.10     0.045 C 
ATOM   4105  CG  GLU C  14      92.186 144.145  -8.703  1.00 35.13     0.116 C 
ATOM   4106  CD  GLU C  14      92.036 145.491  -8.012  1.00 52.23     0.172 C 
ATOM   4107  OE1 GLU C  14      93.044 146.147  -7.777  1.00 40.33    -0.648 OA
ATOM   4108  OE2 GLU C  14      90.903 145.875  -7.720  1.00 56.09    -0.648 OA
ATOM   4109  N   SER C  15      91.279 141.313 -10.874  1.00 23.55    -0.344 N 
ATOM   4110  HN  SER C  15      91.789 140.911 -10.087  1.00  0.00     0.163 HD
ATOM   4111  CA  SER C  15      90.054 140.675 -11.372  1.00 18.66     0.200 C 
ATOM   4112  C   SER C  15      89.215 140.035 -10.295  1.00 22.87     0.243 C 
ATOM   4113  O   SER C  15      89.595 139.991  -9.082  1.00 39.30    -0.271 OA
ATOM   4114  CB  SER C  15      90.471 139.612 -12.397  1.00 37.07     0.199 C 
ATOM   4115  OG  SER C  15      91.449 138.751 -11.802  1.00 48.03    -0.398 OA
ATOM   4116  HG  SER C  15      91.707 138.093 -12.437  1.00  0.00     0.209 HD
ATOM   4117  N   ASP C  16      88.019 139.573 -10.738  1.00 47.97    -0.345 N 
ATOM   4118  HN  ASP C  16      87.718 139.819 -11.681  1.00  0.00     0.163 HD
ATOM   4119  CA  ASP C  16      87.143 138.735  -9.917  1.00 31.31     0.186 C 
ATOM   4120  C   ASP C  16      87.273 137.270 -10.308  1.00 25.22     0.241 C 
ATOM   4121  O   ASP C  16      86.652 136.361  -9.688  1.00 34.31    -0.271 OA
ATOM   4122  CB  ASP C  16      85.691 139.175 -10.200  1.00 33.68     0.147 C 
ATOM   4123  CG  ASP C  16      85.099 139.911  -9.018  1.00 46.56     0.175 C 
ATOM   4124  OD1 ASP C  16      85.712 139.898  -7.955  1.00 49.04    -0.648 OA
ATOM   4125  OD2 ASP C  16      84.023 140.484  -9.172  1.00 44.38    -0.648 OA
ATOM   4126  N   THR C  17      88.060 137.033 -11.378  1.00 12.19    -0.344 N 
ATOM   4127  HN  THR C  17      88.861 137.635 -11.568  1.00  0.00     0.163 HD
ATOM   4128  CA  THR C  17      87.761 135.914 -12.261  1.00 14.72     0.205 C 
ATOM   4129  C   THR C  17      88.979 135.128 -12.719  1.00 18.44     0.243 C 
ATOM   4130  O   THR C  17      88.862 134.038 -13.346  1.00 40.98    -0.271 OA
ATOM   4131  CB  THR C  17      87.048 136.494 -13.456  1.00 34.39     0.146 C 
ATOM   4132  CG2 THR C  17      85.655 136.975 -13.062  1.00 37.79     0.042 C 
ATOM   4133  OG1 THR C  17      87.790 137.622 -13.940  1.00 58.66    -0.393 OA
ATOM   4134  HG1 THR C  17      88.658 137.322 -14.185  1.00  0.00     0.210 HD
ATOM   4135  N   SER C  18      90.165 135.693 -12.468  1.00 31.96    -0.344 N 
ATOM   4136  HN  SER C  18      90.219 136.615 -12.036  1.00  0.00     0.163 HD
ATOM   4137  CA  SER C  18      91.384 134.965 -12.824  1.00 25.67     0.200 C 
ATOM   4138  C   SER C  18      91.983 134.264 -11.643  1.00 26.41     0.243 C 
ATOM   4139  O   SER C  18      92.191 134.867 -10.554  1.00 35.13    -0.271 OA
ATOM   4140  CB  SER C  18      92.381 135.984 -13.389  1.00 40.05     0.199 C 
ATOM   4141  OG  SER C  18      91.793 136.618 -14.535  1.00 48.75    -0.398 OA
ATOM   4142  HG  SER C  18      92.411 137.249 -14.885  1.00  0.00     0.209 HD
ATOM   4143  N   TYR C  19      92.226 132.959 -11.819  1.00 15.49    -0.346 N 
ATOM   4144  HN  TYR C  19      91.987 132.504 -12.700  1.00  0.00     0.163 HD
ATOM   4145  CA  TYR C  19      92.835 132.199 -10.739  1.00 18.14     0.180 C 
ATOM   4146  C   TYR C  19      93.387 130.874 -11.190  1.00 19.85     0.241 C 
ATOM   4147  O   TYR C  19      93.070 130.378 -12.307  1.00 15.97    -0.271 OA
ATOM   4148  CB  TYR C  19      91.762 131.969  -9.685  1.00 22.01     0.073 C 
ATOM   4149  CG  TYR C  19      90.738 130.983 -10.210  1.00 40.39    -0.056 A 
ATOM   4150  CD1 TYR C  19      89.775 131.393 -11.130  1.00 52.69     0.010 A 
ATOM   4151  CD2 TYR C  19      90.719 129.670  -9.733  1.00 54.05     0.010 A 
ATOM   4152  CE1 TYR C  19      88.812 130.498 -11.584  1.00 54.67     0.037 A 
ATOM   4153  CE2 TYR C  19      89.757 128.774 -10.184  1.00 40.03     0.037 A 
ATOM   4154  CZ  TYR C  19      88.813 129.182 -11.113  1.00 55.09     0.065 A 
ATOM   4155  OH  TYR C  19      87.856 128.290 -11.571  1.00 52.74    -0.361 OA
ATOM   4156  HH  TYR C  19      87.857 127.396 -11.251  1.00  0.00     0.217 HD
ATOM   4157  N   VAL C  20      94.256 130.289 -10.343  1.00 27.46    -0.346 N 
ATOM   4158  HN  VAL C  20      94.560 130.773  -9.498  1.00  0.00     0.163 HD
ATOM   4159  CA  VAL C  20      94.753 128.960 -10.650  1.00 36.47     0.180 C 
ATOM   4160  C   VAL C  20      94.304 127.920  -9.639  1.00 42.66     0.241 C 
ATOM   4161  O   VAL C  20      94.224 128.183  -8.405  1.00 28.44    -0.271 OA
ATOM   4162  CB  VAL C  20      96.286 128.999 -10.698  1.00 20.84     0.009 C 
ATOM   4163  CG1 VAL C  20      96.827 127.649 -11.137  1.00 14.73     0.012 C 
ATOM   4164  CG2 VAL C  20      96.752 130.039 -11.702  1.00 38.03     0.012 C 
ATOM   4165  N   SER C  21      93.976 126.727 -10.146  1.00 32.71    -0.344 N 
ATOM   4166  HN  SER C  21      94.073 126.547 -11.145  1.00  0.00     0.163 HD
ATOM   4167  CA  SER C  21      93.478 125.685  -9.253  1.00 33.36     0.200 C 
ATOM   4168  C   SER C  21      94.439 124.522  -9.115  1.00 32.53     0.243 C 
ATOM   4169  O   SER C  21      94.754 123.806 -10.105  1.00 31.13    -0.271 OA
ATOM   4170  CB  SER C  21      92.148 125.198  -9.834  1.00 39.81     0.199 C 
ATOM   4171  OG  SER C  21      91.400 124.570  -8.789  1.00 43.29    -0.398 OA
ATOM   4172  HG  SER C  21      90.575 124.268  -9.150  1.00  0.00     0.209 HD
ATOM   4173  N   LEU C  22      94.960 124.342  -7.874  1.00 30.70    -0.346 N 
ATOM   4174  HN  LEU C  22      94.680 124.954  -7.108  1.00  0.00     0.163 HD
ATOM   4175  CA  LEU C  22      95.933 123.258  -7.636  1.00 33.86     0.177 C 
ATOM   4176  C   LEU C  22      95.284 121.940  -7.229  1.00 35.78     0.241 C 
ATOM   4177  O   LEU C  22      94.482 121.879  -6.262  1.00 38.78    -0.271 OA
ATOM   4178  CB  LEU C  22      96.878 123.716  -6.519  1.00 32.52     0.038 C 
ATOM   4179  CG  LEU C  22      98.174 124.329  -7.044  1.00 26.45    -0.020 C 
ATOM   4180  CD1 LEU C  22      97.996 125.006  -8.402  1.00 15.78     0.009 C 
ATOM   4181  CD2 LEU C  22      98.731 125.398  -6.104  1.00 19.34     0.009 C 
ATOM   4182  N   LYS C  23      95.616 120.861  -7.991  1.00 18.40    -0.346 N 
ATOM   4183  HN  LYS C  23      96.279 120.958  -8.760  1.00  0.00     0.163 HD
ATOM   4184  CA  LYS C  23      95.008 119.555  -7.694  1.00 21.48     0.176 C 
ATOM   4185  C   LYS C  23      95.898 118.650  -6.846  1.00 29.00     0.241 C 
ATOM   4186  O   LYS C  23      96.895 118.050  -7.339  1.00 40.79    -0.271 OA
ATOM   4187  CB  LYS C  23      94.707 118.875  -9.031  1.00 63.12     0.035 C 
ATOM   4188  CG  LYS C  23      94.086 119.841 -10.051  1.00 49.70     0.004 C 
ATOM   4189  CD  LYS C  23      92.773 119.313 -10.647  1.00 51.22     0.027 C 
ATOM   4190  CE  LYS C  23      91.536 119.772  -9.863  1.00 53.77     0.229 C 
ATOM   4191  NZ  LYS C  23      91.543 119.167  -8.539  1.00 55.25    -0.079 N 
ATOM   4192  HZ1 LYS C  23      90.721 119.472  -8.018  1.00  0.00     0.274 HD
ATOM   4193  HZ2 LYS C  23      92.409 119.356  -8.035  1.00  0.00     0.274 HD
ATOM   4194  HZ3 LYS C  23      91.616 118.150  -8.581  1.00  0.00     0.274 HD
ATOM   4195  N   ALA C  24      95.563 118.561  -5.536  1.00 56.50    -0.346 N 
ATOM   4196  HN  ALA C  24      94.711 119.004  -5.193  1.00  0.00     0.163 HD
ATOM   4197  CA  ALA C  24      96.438 117.820  -4.610  1.00 42.71     0.172 C 
ATOM   4198  C   ALA C  24      95.894 116.440  -4.247  1.00 48.89     0.243 C 
ATOM   4199  O   ALA C  24      94.715 116.245  -3.915  1.00 41.34    -0.271 OA
ATOM   4200  CB  ALA C  24      96.601 118.653  -3.346  1.00 37.10     0.042 C 
ATOM   4201  N   PRO C  25      96.803 115.446  -4.337  1.00 45.57    -0.337 N 
ATOM   4202  CA  PRO C  25      96.403 114.040  -4.134  1.00 48.46     0.179 C 
ATOM   4203  C   PRO C  25      96.294 113.681  -2.663  1.00 49.26     0.241 C 
ATOM   4204  O   PRO C  25      97.113 112.949  -2.108  1.00 48.84    -0.271 OA
ATOM   4205  CB  PRO C  25      97.474 113.158  -4.787  1.00 46.28     0.037 C 
ATOM   4206  CG  PRO C  25      98.715 114.019  -4.980  1.00 41.81     0.022 C 
ATOM   4207  CD  PRO C  25      98.058 115.474  -5.092  1.00 45.46     0.127 C 
ATOM   4208  N   LEU C  26      95.256 114.240  -1.990  1.00 30.94    -0.346 N 
ATOM   4209  HN  LEU C  26      94.588 114.844  -2.470  1.00  0.00     0.163 HD
ATOM   4210  CA  LEU C  26      95.116 113.957  -0.559  1.00 30.28     0.177 C 
ATOM   4211  C   LEU C  26      94.203 112.771  -0.253  1.00 34.84     0.241 C 
ATOM   4212  O   LEU C  26      93.147 112.565  -0.915  1.00 40.35    -0.271 OA
ATOM   4213  CB  LEU C  26      94.588 115.222   0.134  1.00 40.20     0.038 C 
ATOM   4214  CG  LEU C  26      95.553 115.734   1.210  1.00 45.69    -0.020 C 
ATOM   4215  CD1 LEU C  26      96.916 115.047   1.132  1.00 46.05     0.009 C 
ATOM   4216  CD2 LEU C  26      95.825 117.244   1.099  1.00 46.79     0.009 C 
ATOM   4217  N   THR C  27      94.626 111.945   0.731  1.00 54.88    -0.344 N 
ATOM   4218  HN  THR C  27      95.499 112.144   1.220  1.00  0.00     0.163 HD
ATOM   4219  CA  THR C  27      93.842 110.771   1.097  1.00 54.15     0.205 C 
ATOM   4220  C   THR C  27      93.436 110.801   2.542  1.00 53.21     0.243 C 
ATOM   4221  O   THR C  27      92.249 110.608   2.906  1.00 53.91    -0.271 OA
ATOM   4222  CB  THR C  27      94.697 109.545   0.848  1.00 54.35     0.146 C 
ATOM   4223  CG2 THR C  27      94.858 109.292  -0.650  1.00 51.16     0.042 C 
ATOM   4224  OG1 THR C  27      95.992 109.742   1.425  1.00 58.27    -0.393 OA
ATOM   4225  HG1 THR C  27      95.892 109.899   2.357  1.00  0.00     0.210 HD
ATOM   4226  N   LYS C  28      94.444 110.987   3.399  1.00 51.55    -0.346 N 
ATOM   4227  HN  LYS C  28      95.406 110.996   3.060  1.00  0.00     0.163 HD
ATOM   4228  CA  LYS C  28      94.172 111.176   4.806  1.00 51.34     0.176 C 
ATOM   4229  C   LYS C  28      93.969 112.626   5.159  1.00 32.39     0.243 C 
ATOM   4230  O   LYS C  28      94.411 113.558   4.420  1.00 50.94    -0.271 OA
ATOM   4231  CB  LYS C  28      95.372 110.642   5.592  1.00 58.80     0.035 C 
ATOM   4232  CG  LYS C  28      95.398 109.112   5.672  1.00 52.81     0.004 C 
ATOM   4233  CD  LYS C  28      94.545 108.558   6.820  1.00 51.72     0.027 C 
ATOM   4234  CE  LYS C  28      94.749 107.054   7.010  1.00 50.34     0.229 C 
ATOM   4235  NZ  LYS C  28      93.811 106.560   8.009  1.00 59.50    -0.079 N 
ATOM   4236  HZ1 LYS C  28      93.947 105.557   8.136  1.00  0.00     0.274 HD
ATOM   4237  HZ2 LYS C  28      92.845 106.792   7.779  1.00  0.00     0.274 HD
ATOM   4238  HZ3 LYS C  28      93.879 107.073   8.888  1.00  0.00     0.274 HD
ATOM   4239  N   PRO C  29      93.258 112.847   6.263  1.00 37.09    -0.337 N 
ATOM   4240  CA  PRO C  29      93.293 114.162   6.875  1.00 40.03     0.179 C 
ATOM   4241  C   PRO C  29      94.715 114.534   7.221  1.00 37.55     0.241 C 
ATOM   4242  O   PRO C  29      95.599 113.683   7.387  1.00 46.46    -0.271 OA
ATOM   4243  CB  PRO C  29      92.461 114.118   8.160  1.00 30.63     0.037 C 
ATOM   4244  CG  PRO C  29      92.036 112.670   8.404  1.00 25.04     0.022 C 
ATOM   4245  CD  PRO C  29      92.300 112.018   6.971  1.00 33.74     0.127 C 
ATOM   4246  N   LEU C  30      94.957 115.861   7.276  1.00 30.09    -0.346 N 
ATOM   4247  HN  LEU C  30      94.231 116.517   6.988  1.00  0.00     0.163 HD
ATOM   4248  CA  LEU C  30      96.253 116.373   7.746  1.00 28.99     0.177 C 
ATOM   4249  C   LEU C  30      96.294 116.545   9.264  1.00 32.35     0.241 C 
ATOM   4250  O   LEU C  30      95.365 117.131   9.871  1.00 35.75    -0.271 OA
ATOM   4251  CB  LEU C  30      96.484 117.747   7.093  1.00 23.48     0.038 C 
ATOM   4252  CG  LEU C  30      97.289 117.676   5.802  1.00 24.72    -0.020 C 
ATOM   4253  CD1 LEU C  30      96.985 116.422   4.998  1.00  7.91     0.009 C 
ATOM   4254  CD2 LEU C  30      96.993 118.850   4.866  1.00 13.94     0.009 C 
ATOM   4255  N   LYS C  31      97.363 115.993   9.901  1.00 29.18    -0.346 N 
ATOM   4256  HN  LYS C  31      97.995 115.369   9.400  1.00  0.00     0.163 HD
ATOM   4257  CA  LYS C  31      97.596 116.307  11.319  1.00 44.57     0.176 C 
ATOM   4258  C   LYS C  31      98.734 117.275  11.494  1.00 46.60     0.241 C 
ATOM   4259  O   LYS C  31      98.968 117.850  12.599  1.00 51.93    -0.271 OA
ATOM   4260  CB  LYS C  31      97.921 115.006  12.044  1.00 55.70     0.035 C 
ATOM   4261  CG  LYS C  31      96.894 113.914  11.752  1.00 55.24     0.004 C 
ATOM   4262  CD  LYS C  31      97.476 112.790  10.900  1.00 57.49     0.027 C 
ATOM   4263  CE  LYS C  31      96.396 111.945  10.218  1.00 51.05     0.229 C 
ATOM   4264  NZ  LYS C  31      96.903 111.445   8.940  1.00 58.46    -0.079 N 
ATOM   4265  HZ1 LYS C  31      96.184 110.882   8.486  1.00  0.00     0.274 HD
ATOM   4266  HZ2 LYS C  31      97.781 110.936   9.046  1.00  0.00     0.274 HD
ATOM   4267  HZ3 LYS C  31      97.241 112.196   8.339  1.00  0.00     0.274 HD
ATOM   4268  N   ALA C  32      99.497 117.431  10.403  1.00 55.33    -0.346 N 
ATOM   4269  HN  ALA C  32      99.347 116.830   9.592  1.00  0.00     0.163 HD
ATOM   4270  CA  ALA C  32     100.544 118.454  10.362  1.00 55.81     0.172 C 
ATOM   4271  C   ALA C  32     100.949 118.740   8.926  1.00 50.64     0.240 C 
ATOM   4272  O   ALA C  32     100.891 117.884   8.042  1.00 28.79    -0.271 OA
ATOM   4273  CB  ALA C  32     101.753 117.928  11.139  1.00 22.12     0.042 C 
ATOM   4274  N   PHE C  33     101.327 120.005   8.668  1.00 41.50    -0.346 N 
ATOM   4275  HN  PHE C  33     101.302 120.720   9.395  1.00  0.00     0.163 HD
ATOM   4276  CA  PHE C  33     101.777 120.323   7.307  1.00 33.96     0.180 C 
ATOM   4277  C   PHE C  33     102.835 121.386   7.227  1.00 29.16     0.241 C 
ATOM   4278  O   PHE C  33     103.146 122.089   8.235  1.00 23.13    -0.271 OA
ATOM   4279  CB  PHE C  33     100.557 120.756   6.479  1.00 30.21     0.073 C 
ATOM   4280  CG  PHE C  33      99.936 122.004   7.061  1.00 25.39    -0.056 A 
ATOM   4281  CD1 PHE C  33      98.940 121.903   8.023  1.00 18.12     0.007 A 
ATOM   4282  CD2 PHE C  33     100.345 123.248   6.606  1.00 15.32     0.007 A 
ATOM   4283  CE1 PHE C  33      98.349 123.048   8.528  1.00 18.72     0.001 A 
ATOM   4284  CE2 PHE C  33      99.748 124.393   7.120  1.00 28.30     0.001 A 
ATOM   4285  CZ  PHE C  33      98.747 124.298   8.078  1.00 29.81     0.000 A 
ATOM   4286  N   THR C  34     103.444 121.486   6.034  1.00  2.68    -0.344 N 
ATOM   4287  HN  THR C  34     103.256 120.795   5.308  1.00  0.00     0.163 HD
ATOM   4288  CA  THR C  34     104.371 122.576   5.773  1.00 16.98     0.205 C 
ATOM   4289  C   THR C  34     104.251 123.096   4.350  1.00 28.22     0.243 C 
ATOM   4290  O   THR C  34     104.390 122.325   3.366  1.00 24.26    -0.271 OA
ATOM   4291  CB  THR C  34     105.782 122.059   5.985  1.00 29.71     0.146 C 
ATOM   4292  CG2 THR C  34     106.807 123.138   5.631  1.00 16.11     0.042 C 
ATOM   4293  OG1 THR C  34     105.971 121.682   7.359  1.00 20.30    -0.393 OA
ATOM   4294  HG1 THR C  34     106.854 121.358   7.492  1.00  0.00     0.210 HD
ATOM   4295  N   VAL C  35     103.947 124.413   4.211  1.00 28.78    -0.346 N 
ATOM   4296  HN  VAL C  35     103.819 125.005   5.032  1.00  0.00     0.163 HD
ATOM   4297  CA  VAL C  35     103.806 124.967   2.864  1.00 20.98     0.180 C 
ATOM   4298  C   VAL C  35     104.785 126.110   2.573  1.00 24.90     0.241 C 
ATOM   4299  O   VAL C  35     105.085 126.952   3.457  1.00 27.79    -0.271 OA
ATOM   4300  CB  VAL C  35     102.361 125.472   2.707  1.00 12.16     0.009 C 
ATOM   4301  CG1 VAL C  35     102.081 126.603   3.691  1.00 16.42     0.012 C 
ATOM   4302  CG2 VAL C  35     102.138 125.987   1.285  1.00  2.00     0.012 C 
ATOM   4303  N   CYS C  36     105.317 126.128   1.325  1.00 10.52    -0.345 N 
ATOM   4304  HN  CYS C  36     105.098 125.388   0.658  1.00  0.00     0.163 HD
ATOM   4305  CA  CYS C  36     106.212 127.227   0.949  1.00 13.79     0.186 C 
ATOM   4306  C   CYS C  36     105.992 127.720  -0.473  1.00 20.56     0.241 C 
ATOM   4307  O   CYS C  36     105.640 126.933  -1.393  1.00 22.92    -0.271 OA
ATOM   4308  CB  CYS C  36     107.652 126.731   1.086  1.00 44.81     0.121 C 
ATOM   4309  SG  CYS C  36     108.023 126.156   2.762  1.00 37.28    -0.095 SA
ATOM   4310  N   LEU C  37     106.177 129.045  -0.669  1.00 26.33    -0.346 N 
ATOM   4311  HN  LEU C  37     106.418 129.656   0.111  1.00  0.00     0.163 HD
ATOM   4312  CA  LEU C  37     106.026 129.588  -2.021  1.00 27.42     0.177 C 
ATOM   4313  C   LEU C  37     106.612 130.978  -2.191  1.00 30.83     0.241 C 
ATOM   4314  O   LEU C  37     106.815 131.734  -1.204  1.00 24.49    -0.271 OA
ATOM   4315  CB  LEU C  37     104.534 129.630  -2.355  1.00 30.18     0.038 C 
ATOM   4316  CG  LEU C  37     103.689 130.212  -1.232  1.00 29.72    -0.020 C 
ATOM   4317  CD1 LEU C  37     104.049 131.666  -0.916  1.00 23.63     0.009 C 
ATOM   4318  CD2 LEU C  37     102.199 130.198  -1.570  1.00 28.64     0.009 C 
ATOM   4319  N   HIS C  38     106.921 131.314  -3.461  1.00 13.78    -0.346 N 
ATOM   4320  HN  HIS C  38     106.776 130.641  -4.214  1.00  0.00     0.163 HD
ATOM   4321  CA  HIS C  38     107.465 132.643  -3.764  1.00 17.31     0.182 C 
ATOM   4322  C   HIS C  38     106.406 133.607  -4.276  1.00 19.47     0.241 C 
ATOM   4323  O   HIS C  38     105.437 133.185  -4.962  1.00 30.87    -0.271 OA
ATOM   4324  CB  HIS C  38     108.556 132.465  -4.830  1.00 39.82     0.093 C 
ATOM   4325  CG  HIS C  38     109.920 132.644  -4.202  1.00 52.21     0.028 A 
ATOM   4326  CD2 HIS C  38     110.374 133.712  -3.417  1.00 50.71     0.114 A 
ATOM   4327  ND1 HIS C  38     110.932 131.750  -4.338  1.00 41.00    -0.354 N 
ATOM   4328  HD1 HIS C  38     110.912 130.870  -4.854  1.00  0.00     0.166 HD
ATOM   4329  CE1 HIS C  38     111.970 132.268  -3.649  1.00 42.71     0.180 A 
ATOM   4330  NE2 HIS C  38     111.665 133.441  -3.088  1.00 51.10    -0.360 N 
ATOM   4331  HE2 HIS C  38     112.282 134.022  -2.521  1.00  0.00     0.166 HD
ATOM   4332  N   PHE C  39     106.535 134.908  -3.933  1.00 11.49    -0.346 N 
ATOM   4333  HN  PHE C  39     107.286 135.206  -3.311  1.00  0.00     0.163 HD
ATOM   4334  CA  PHE C  39     105.578 135.887  -4.468  1.00  9.80     0.180 C 
ATOM   4335  C   PHE C  39     106.058 137.323  -4.395  1.00 19.80     0.241 C 
ATOM   4336  O   PHE C  39     106.827 137.693  -3.452  1.00 41.32    -0.271 OA
ATOM   4337  CB  PHE C  39     104.256 135.740  -3.688  1.00 21.08     0.073 C 
ATOM   4338  CG  PHE C  39     104.352 136.441  -2.347  1.00  8.05    -0.056 A 
ATOM   4339  CD1 PHE C  39     104.028 137.787  -2.252  1.00  2.00     0.007 A 
ATOM   4340  CD2 PHE C  39     104.738 135.732  -1.216  1.00 16.59     0.007 A 
ATOM   4341  CE1 PHE C  39     104.091 138.422  -1.013  1.00 18.53     0.001 A 
ATOM   4342  CE2 PHE C  39     104.796 136.373   0.014  1.00 19.91     0.001 A 
ATOM   4343  CZ  PHE C  39     104.474 137.721   0.121  1.00 15.78     0.000 A 
ATOM   4344  N   TYR C  40     105.681 138.017  -5.505  1.00 27.04    -0.346 N 
ATOM   4345  HN  TYR C  40     105.066 137.570  -6.186  1.00  0.00     0.163 HD
ATOM   4346  CA  TYR C  40     106.140 139.400  -5.748  1.00 16.74     0.180 C 
ATOM   4347  C   TYR C  40     104.997 140.310  -6.182  1.00 23.25     0.241 C 
ATOM   4348  O   TYR C  40     104.395 140.128  -7.275  1.00 29.45    -0.271 OA
ATOM   4349  CB  TYR C  40     107.204 139.323  -6.862  1.00 15.12     0.073 C 
ATOM   4350  CG  TYR C  40     107.821 140.690  -7.132  1.00 17.76    -0.056 A 
ATOM   4351  CD1 TYR C  40     108.061 141.587  -6.087  1.00 16.94     0.010 A 
ATOM   4352  CD2 TYR C  40     108.192 141.039  -8.433  1.00 10.73     0.010 A 
ATOM   4353  CE1 TYR C  40     108.664 142.813  -6.352  1.00  6.96     0.037 A 
ATOM   4354  CE2 TYR C  40     108.792 142.261  -8.694  1.00 15.82     0.037 A 
ATOM   4355  CZ  TYR C  40     109.030 143.146  -7.660  1.00 18.42     0.065 A 
ATOM   4356  OH  TYR C  40     109.664 144.346  -7.902  1.00 24.05    -0.361 OA
ATOM   4357  HH  TYR C  40     109.828 144.955  -7.191  1.00  0.00     0.217 HD
ATOM   4358  N   THR C  41     104.640 141.260  -5.299  1.00 23.20    -0.344 N 
ATOM   4359  HN  THR C  41     105.078 141.279  -4.378  1.00  0.00     0.163 HD
ATOM   4360  CA  THR C  41     103.639 142.261  -5.637  1.00 18.58     0.205 C 
ATOM   4361  C   THR C  41     103.942 143.616  -5.038  1.00 25.02     0.243 C 
ATOM   4362  O   THR C  41     104.744 143.747  -4.078  1.00 29.62    -0.271 OA
ATOM   4363  CB  THR C  41     102.293 141.771  -5.124  1.00 19.74     0.146 C 
ATOM   4364  CG2 THR C  41     102.226 141.875  -3.600  1.00  2.74     0.042 C 
ATOM   4365  OG1 THR C  41     101.242 142.563  -5.688  1.00 30.71    -0.393 OA
ATOM   4366  HG1 THR C  41     101.284 142.498  -6.635  1.00  0.00     0.210 HD
ATOM   4367  N   GLU C  42     103.331 144.655  -5.632  1.00 31.39    -0.346 N 
ATOM   4368  HN  GLU C  42     102.786 144.510  -6.482  1.00  0.00     0.163 HD
ATOM   4369  CA  GLU C  42     103.449 145.991  -5.057  1.00 25.14     0.177 C 
ATOM   4370  C   GLU C  42     102.181 146.442  -4.377  1.00 23.71     0.241 C 
ATOM   4371  O   GLU C  42     101.954 147.678  -4.155  1.00 30.90    -0.271 OA
ATOM   4372  CB  GLU C  42     103.793 146.958  -6.197  1.00 32.70     0.045 C 
ATOM   4373  CG  GLU C  42     105.289 146.957  -6.534  1.00 43.04     0.116 C 
ATOM   4374  CD  GLU C  42     105.502 147.619  -7.878  1.00 53.71     0.172 C 
ATOM   4375  OE1 GLU C  42     104.827 148.599  -8.163  1.00 51.67    -0.648 OA
ATOM   4376  OE2 GLU C  42     106.347 147.143  -8.634  1.00 50.15    -0.648 OA
ATOM   4377  N   LEU C  43     101.308 145.458  -4.071  1.00 25.68    -0.346 N 
ATOM   4378  HN  LEU C  43     101.548 144.486  -4.264  1.00  0.00     0.163 HD
ATOM   4379  CA  LEU C  43     100.022 145.785  -3.465  1.00 22.86     0.177 C 
ATOM   4380  C   LEU C  43     100.135 146.166  -2.002  1.00 26.25     0.241 C 
ATOM   4381  O   LEU C  43      99.168 146.716  -1.413  1.00 38.46    -0.271 OA
ATOM   4382  CB  LEU C  43      99.112 144.558  -3.597  1.00 20.16     0.038 C 
ATOM   4383  CG  LEU C  43      97.898 144.809  -4.482  1.00 15.52    -0.020 C 
ATOM   4384  CD1 LEU C  43      98.169 145.848  -5.572  1.00 16.72     0.009 C 
ATOM   4385  CD2 LEU C  43      97.438 143.541  -5.202  1.00  9.11     0.009 C 
ATOM   4386  N   SER C  44     101.268 145.791  -1.403  1.00 22.81    -0.344 N 
ATOM   4387  HN  SER C  44     102.085 145.544  -1.962  1.00  0.00     0.163 HD
ATOM   4388  CA  SER C  44     101.336 145.735   0.083  1.00 21.63     0.200 C 
ATOM   4389  C   SER C  44     101.075 147.054   0.796  1.00 25.61     0.243 C 
ATOM   4390  O   SER C  44     100.881 147.095   2.035  1.00 34.98    -0.271 OA
ATOM   4391  CB  SER C  44     102.727 145.213   0.455  1.00 31.09     0.199 C 
ATOM   4392  OG  SER C  44     103.087 144.161  -0.449  1.00 35.58    -0.398 OA
ATOM   4393  HG  SER C  44     103.950 143.837  -0.218  1.00  0.00     0.209 HD
ATOM   4394  N   SER C  45     101.104 148.163   0.040  1.00 52.58    -0.344 N 
ATOM   4395  HN  SER C  45     101.248 148.106  -0.968  1.00  0.00     0.163 HD
ATOM   4396  CA  SER C  45     100.923 149.464   0.705  1.00 54.97     0.200 C 
ATOM   4397  C   SER C  45      99.589 150.119   0.419  1.00 54.26     0.243 C 
ATOM   4398  O   SER C  45      99.300 151.243   0.892  1.00 57.17    -0.271 OA
ATOM   4399  CB  SER C  45     102.058 150.383   0.241  1.00 55.20     0.199 C 
ATOM   4400  OG  SER C  45     102.868 150.741   1.373  1.00 50.46    -0.398 OA
ATOM   4401  HG  SER C  45     103.572 151.311   1.085  1.00  0.00     0.209 HD
ATOM   4402  N   THR C  46      98.762 149.439  -0.402  1.00 33.73    -0.344 N 
ATOM   4403  HN  THR C  46      99.041 148.536  -0.787  1.00  0.00     0.163 HD
ATOM   4404  CA  THR C  46      97.466 150.014  -0.730  1.00 35.30     0.205 C 
ATOM   4405  C   THR C  46      96.308 149.188  -0.205  1.00 35.72     0.243 C 
ATOM   4406  O   THR C  46      95.263 149.735   0.242  1.00 38.62    -0.271 OA
ATOM   4407  CB  THR C  46      97.376 150.141  -2.237  1.00 39.34     0.146 C 
ATOM   4408  CG2 THR C  46      98.774 150.228  -2.846  1.00 45.98     0.042 C 
ATOM   4409  OG1 THR C  46      96.712 149.003  -2.790  1.00 56.33    -0.393 OA
ATOM   4410  HG1 THR C  46      96.656 149.083  -3.735  1.00  0.00     0.210 HD
ATOM   4411  N   ARG C  47      96.453 147.850  -0.282  1.00 31.13    -0.346 N 
ATOM   4412  HN  ARG C  47      97.242 147.441  -0.783  1.00  0.00     0.163 HD
ATOM   4413  CA  ARG C  47      95.454 146.992   0.369  1.00 20.76     0.176 C 
ATOM   4414  C   ARG C  47      95.948 145.619   0.680  1.00 21.82     0.240 C 
ATOM   4415  O   ARG C  47      97.179 145.321   0.572  1.00 33.27    -0.271 OA
ATOM   4416  CB  ARG C  47      94.241 146.906  -0.553  1.00  9.98     0.036 C 
ATOM   4417  CG  ARG C  47      94.635 146.548  -1.987  1.00  2.15     0.023 C 
ATOM   4418  CD  ARG C  47      93.503 145.840  -2.737  1.00  4.81     0.138 C 
ATOM   4419  NE  ARG C  47      94.008 144.624  -3.379  1.00 26.01    -0.227 N 
ATOM   4420  HE  ARG C  47      94.535 143.928  -2.852  1.00  0.00     0.177 HD
ATOM   4421  CZ  ARG C  47      93.750 144.459  -4.692  1.00 24.31     0.665 C 
ATOM   4422  NH1 ARG C  47      93.069 145.376  -5.364  1.00 57.98    -0.235 N 
ATOM   4423 1HH1 ARG C  47      92.733 146.214  -4.889  1.00  0.00     0.174 HD
ATOM   4424 2HH1 ARG C  47      92.874 145.251  -6.357  1.00  0.00     0.174 HD
ATOM   4425  NH2 ARG C  47      94.189 143.363  -5.314  1.00 24.95    -0.235 N 
ATOM   4426 1HH2 ARG C  47      94.713 142.657  -4.797  1.00  0.00     0.174 HD
ATOM   4427 2HH2 ARG C  47      93.994 143.238  -6.307  1.00  0.00     0.174 HD
ATOM   4428  N   GLY C  48      95.010 144.759   1.102  1.00 23.77    -0.351 N 
ATOM   4429  HN  GLY C  48      94.039 145.057   1.194  1.00  0.00     0.163 HD
ATOM   4430  CA  GLY C  48      95.395 143.397   1.426  1.00 21.13     0.225 C 
ATOM   4431  C   GLY C  48      95.244 142.462   0.256  1.00 16.71     0.236 C 
ATOM   4432  O   GLY C  48      94.680 142.828  -0.813  1.00 30.36    -0.272 OA
ATOM   4433  N   TYR C  49      95.791 141.251   0.419  1.00 11.18    -0.346 N 
ATOM   4434  HN  TYR C  49      96.374 141.057   1.233  1.00  0.00     0.163 HD
ATOM   4435  CA  TYR C  49      95.549 140.211  -0.575  1.00  8.11     0.180 C 
ATOM   4436  C   TYR C  49      95.827 138.831  -0.045  1.00 17.41     0.241 C 
ATOM   4437  O   TYR C  49      96.576 138.644   0.955  1.00 19.61    -0.271 OA
ATOM   4438  CB  TYR C  49      96.449 140.492  -1.781  1.00 16.45     0.073 C 
ATOM   4439  CG  TYR C  49      97.864 140.705  -1.317  1.00 25.99    -0.056 A 
ATOM   4440  CD1 TYR C  49      98.294 141.973  -0.933  1.00 34.33     0.010 A 
ATOM   4441  CD2 TYR C  49      98.757 139.636  -1.291  1.00 27.24     0.010 A 
ATOM   4442  CE1 TYR C  49      99.605 142.170  -0.525  1.00 30.38     0.037 A 
ATOM   4443  CE2 TYR C  49     100.066 139.832  -0.883  1.00 30.75     0.037 A 
ATOM   4444  CZ  TYR C  49     100.490 141.089  -0.500  1.00 30.46     0.065 A 
ATOM   4445  OH  TYR C  49     101.794 141.288  -0.096  1.00 39.62    -0.361 OA
ATOM   4446  HH  TYR C  49     102.086 142.153   0.168  1.00  0.00     0.217 HD
ATOM   4447  N   SER C  50      95.187 137.837  -0.667  1.00 14.87    -0.344 N 
ATOM   4448  HN  SER C  50      94.518 138.037  -1.411  1.00  0.00     0.163 HD
ATOM   4449  CA  SER C  50      95.460 136.463  -0.266  1.00 17.10     0.200 C 
ATOM   4450  C   SER C  50      96.640 135.880  -0.997  1.00 27.00     0.243 C 
ATOM   4451  O   SER C  50      96.786 136.033  -2.246  1.00 34.13    -0.271 OA
ATOM   4452  CB  SER C  50      94.224 135.637  -0.576  1.00 18.28     0.199 C 
ATOM   4453  OG  SER C  50      94.643 134.417  -1.196  1.00 16.63    -0.398 OA
ATOM   4454  HG  SER C  50      93.870 133.900  -1.390  1.00  0.00     0.209 HD
ATOM   4455  N   ILE C  51      97.533 135.226  -0.226  1.00 30.43    -0.346 N 
ATOM   4456  HN  ILE C  51      97.428 135.218   0.789  1.00  0.00     0.163 HD
ATOM   4457  CA  ILE C  51      98.648 134.532  -0.855  1.00 26.52     0.180 C 
ATOM   4458  C   ILE C  51      98.334 133.050  -1.126  1.00 27.74     0.241 C 
ATOM   4459  O   ILE C  51      98.572 132.526  -2.233  1.00 20.38    -0.271 OA
ATOM   4460  CB  ILE C  51      99.871 134.664   0.066  1.00 22.47     0.013 C 
ATOM   4461  CG1 ILE C  51     100.137 136.145   0.386  1.00 13.95     0.002 C 
ATOM   4462  CG2 ILE C  51     101.120 134.112  -0.619  1.00 26.29     0.012 C 
ATOM   4463  CD1 ILE C  51     100.863 136.335   1.716  1.00  4.98     0.005 C 
ATOM   4464  N   PHE C  52      97.814 132.359  -0.089  1.00  7.61    -0.346 N 
ATOM   4465  HN  PHE C  52      97.670 132.826   0.807  1.00  0.00     0.163 HD
ATOM   4466  CA  PHE C  52      97.449 130.926  -0.238  1.00  9.01     0.180 C 
ATOM   4467  C   PHE C  52      96.078 130.616   0.349  1.00 26.19     0.241 C 
ATOM   4468  O   PHE C  52      95.811 130.910   1.551  1.00 32.54    -0.271 OA
ATOM   4469  CB  PHE C  52      98.534 130.101   0.512  1.00 15.81     0.073 C 
ATOM   4470  CG  PHE C  52      98.414 128.599   0.217  1.00 21.20    -0.056 A 
ATOM   4471  CD1 PHE C  52      98.743 128.089  -1.045  1.00 14.92     0.007 A 
ATOM   4472  CD2 PHE C  52      98.030 127.740   1.236  1.00 15.02     0.007 A 
ATOM   4473  CE1 PHE C  52      98.674 126.709  -1.272  1.00 16.70     0.001 A 
ATOM   4474  CE2 PHE C  52      97.964 126.367   0.996  1.00  9.81     0.001 A 
ATOM   4475  CZ  PHE C  52      98.278 125.848  -0.254  1.00  8.64     0.000 A 
ATOM   4476  N   SER C  53      95.153 130.072  -0.484  1.00 34.36    -0.344 N 
ATOM   4477  HN  SER C  53      95.347 129.915  -1.473  1.00  0.00     0.163 HD
ATOM   4478  CA  SER C  53      93.863 129.724   0.115  1.00 36.52     0.200 C 
ATOM   4479  C   SER C  53      93.530 128.251  -0.003  1.00 37.15     0.243 C 
ATOM   4480  O   SER C  53      93.603 127.645  -1.101  1.00 26.44    -0.271 OA
ATOM   4481  CB  SER C  53      92.788 130.555  -0.595  1.00 43.13     0.199 C 
ATOM   4482  OG  SER C  53      91.645 130.663   0.260  1.00 40.56    -0.398 OA
ATOM   4483  HG  SER C  53      90.979 131.178  -0.180  1.00  0.00     0.209 HD
ATOM   4484  N   TYR C  54      93.176 127.653   1.153  1.00 25.13    -0.346 N 
ATOM   4485  HN  TYR C  54      93.141 128.199   2.014  1.00  0.00     0.163 HD
ATOM   4486  CA  TYR C  54      92.838 126.215   1.186  1.00 30.94     0.180 C 
ATOM   4487  C   TYR C  54      91.492 125.961   1.881  1.00 34.96     0.241 C 
ATOM   4488  O   TYR C  54      91.335 126.190   3.122  1.00 20.56    -0.271 OA
ATOM   4489  CB  TYR C  54      93.981 125.521   1.947  1.00 35.04     0.073 C 
ATOM   4490  CG  TYR C  54      93.799 124.011   1.964  1.00 37.59    -0.056 A 
ATOM   4491  CD1 TYR C  54      93.029 123.415   2.962  1.00 26.98     0.010 A 
ATOM   4492  CD2 TYR C  54      94.463 123.206   1.028  1.00 34.97     0.010 A 
ATOM   4493  CE1 TYR C  54      92.924 122.028   3.036  1.00 24.05     0.037 A 
ATOM   4494  CE2 TYR C  54      94.352 121.817   1.103  1.00 29.53     0.037 A 
ATOM   4495  CZ  TYR C  54      93.581 121.229   2.115  1.00 30.86     0.065 A 
ATOM   4496  OH  TYR C  54      93.518 119.849   2.213  1.00 43.71    -0.361 OA
ATOM   4497  HH  TYR C  54      93.969 119.301   1.581  1.00  0.00     0.217 HD
ATOM   4498  N   ALA C  55      90.486 125.532   1.071  1.00 41.12    -0.346 N 
ATOM   4499  HN  ALA C  55      90.686 125.263   0.108  1.00  0.00     0.163 HD
ATOM   4500  CA  ALA C  55      89.099 125.456   1.591  1.00 39.31     0.172 C 
ATOM   4501  C   ALA C  55      88.475 124.064   1.429  1.00 41.18     0.240 C 
ATOM   4502  O   ALA C  55      88.965 123.206   0.696  1.00 24.98    -0.271 OA
ATOM   4503  CB  ALA C  55      88.257 126.484   0.831  1.00 26.22     0.042 C 
ATOM   4504  N   THR C  56      87.386 123.961   2.192  1.00 37.66    -0.344 N 
ATOM   4505  HN  THR C  56      87.007 124.804   2.624  1.00  0.00     0.163 HD
ATOM   4506  CA  THR C  56      86.722 122.698   2.429  1.00 48.73     0.205 C 
ATOM   4507  C   THR C  56      85.229 122.923   2.487  1.00 50.04     0.243 C 
ATOM   4508  O   THR C  56      84.774 124.037   2.784  1.00 55.05    -0.271 OA
ATOM   4509  CB  THR C  56      87.233 122.217   3.764  1.00 46.73     0.146 C 
ATOM   4510  CG2 THR C  56      86.106 121.652   4.638  1.00 63.12     0.042 C 
ATOM   4511  OG1 THR C  56      88.233 121.197   3.576  1.00 63.88    -0.393 OA
ATOM   4512  HG1 THR C  56      88.555 120.894   4.417  1.00  0.00     0.210 HD
ATOM   4513  N   LYS C  57      84.434 121.886   2.148  1.00 29.85    -0.346 N 
ATOM   4514  HN  LYS C  57      84.822 120.959   1.973  1.00  0.00     0.163 HD
ATOM   4515  CA  LYS C  57      82.980 122.139   2.039  1.00 26.09     0.176 C 
ATOM   4516  C   LYS C  57      82.364 122.681   3.322  1.00 20.60     0.241 C 
ATOM   4517  O   LYS C  57      81.267 123.332   3.306  1.00 33.23    -0.271 OA
ATOM   4518  CB  LYS C  57      82.294 120.833   1.643  1.00 29.62     0.035 C 
ATOM   4519  CG  LYS C  57      82.968 120.160   0.433  1.00 56.52     0.004 C 
ATOM   4520  CD  LYS C  57      82.139 120.266  -0.854  1.00 64.60     0.027 C 
ATOM   4521  CE  LYS C  57      81.385 118.970  -1.185  1.00 58.01     0.229 C 
ATOM   4522  NZ  LYS C  57      82.319 117.940  -1.639  1.00 51.16    -0.079 N 
ATOM   4523  HZ1 LYS C  57      81.818 117.079  -1.859  1.00  0.00     0.274 HD
ATOM   4524  HZ2 LYS C  57      83.068 117.782  -0.965  1.00  0.00     0.274 HD
ATOM   4525  HZ3 LYS C  57      82.887 118.261  -2.424  1.00  0.00     0.274 HD
ATOM   4526  N   ARG C  58      83.042 122.397   4.457  1.00 15.81    -0.346 N 
ATOM   4527  HN  ARG C  58      83.895 121.840   4.406  1.00  0.00     0.163 HD
ATOM   4528  CA  ARG C  58      82.568 122.880   5.766  1.00 28.19     0.176 C 
ATOM   4529  C   ARG C  58      83.197 124.191   6.184  1.00 31.74     0.241 C 
ATOM   4530  O   ARG C  58      82.608 124.969   7.003  1.00 58.60    -0.271 OA
ATOM   4531  CB  ARG C  58      82.912 121.794   6.795  1.00 58.40     0.036 C 
ATOM   4532  CG  ARG C  58      82.366 122.115   8.200  1.00 50.62     0.023 C 
ATOM   4533  CD  ARG C  58      82.399 120.889   9.138  1.00 51.37     0.138 C 
ATOM   4534  NE  ARG C  58      81.824 119.709   8.481  1.00 54.73    -0.227 N 
ATOM   4535  HE  ARG C  58      80.929 119.752   7.993  1.00  0.00     0.177 HD
ATOM   4536  CZ  ARG C  58      82.531 118.573   8.553  1.00 56.23     0.665 C 
ATOM   4537  NH1 ARG C  58      83.684 118.550   9.197  1.00 52.62    -0.235 N 
ATOM   4538 1HH1 ARG C  58      84.039 119.394   9.646  1.00  0.00     0.174 HD
ATOM   4539 2HH1 ARG C  58      84.222 117.685   9.252  1.00  0.00     0.174 HD
ATOM   4540  NH2 ARG C  58      82.067 117.468   7.965  1.00 54.55    -0.235 N 
ATOM   4541 1HH2 ARG C  58      81.177 117.486   7.468  1.00  0.00     0.174 HD
ATOM   4542 2HH2 ARG C  58      82.605 116.603   8.020  1.00  0.00     0.174 HD
ATOM   4543  N   GLN C  59      84.417 124.438   5.675  1.00 53.22    -0.346 N 
ATOM   4544  HN  GLN C  59      84.819 123.800   4.988  1.00  0.00     0.163 HD
ATOM   4545  CA  GLN C  59      85.169 125.613   6.099  1.00 38.46     0.177 C 
ATOM   4546  C   GLN C  59      85.908 126.263   4.939  1.00 30.82     0.241 C 
ATOM   4547  O   GLN C  59      86.667 125.599   4.201  1.00 32.57    -0.271 OA
ATOM   4548  CB  GLN C  59      86.180 125.134   7.156  1.00 28.77     0.044 C 
ATOM   4549  CG  GLN C  59      87.163 126.222   7.574  1.00 32.55     0.105 C 
ATOM   4550  CD  GLN C  59      86.405 127.345   8.227  1.00 35.79     0.215 C 
ATOM   4551  NE2 GLN C  59      86.049 127.094   9.502  1.00 55.08    -0.370 N 
ATOM   4552 1HE2 GLN C  59      85.535 127.856   9.945  1.00  0.00     0.159 HD
ATOM   4553 2HE2 GLN C  59      86.280 126.227   9.987  1.00  0.00     0.159 HD
ATOM   4554  OE1 GLN C  59      86.128 128.383   7.647  1.00 46.07    -0.274 OA
ATOM   4555  N   ASP C  60      85.669 127.581   4.728  1.00 28.20    -0.346 N 
ATOM   4556  HN  ASP C  60      85.034 128.108   5.328  1.00  0.00     0.163 HD
ATOM   4557  CA  ASP C  60      86.361 128.218   3.601  1.00 38.48     0.186 C 
ATOM   4558  C   ASP C  60      87.732 128.787   3.963  1.00 36.52     0.241 C 
ATOM   4559  O   ASP C  60      88.564 129.090   3.072  1.00 37.57    -0.271 OA
ATOM   4560  CB  ASP C  60      85.446 129.314   2.997  1.00 40.43     0.147 C 
ATOM   4561  CG  ASP C  60      85.339 130.530   3.916  1.00 48.49     0.175 C 
ATOM   4562  OD1 ASP C  60      85.362 130.352   5.133  1.00 54.38    -0.648 OA
ATOM   4563  OD2 ASP C  60      85.219 131.635   3.398  1.00 53.54    -0.648 OA
ATOM   4564  N   ASN C  61      87.982 128.943   5.293  1.00 32.65    -0.346 N 
ATOM   4565  HN  ASN C  61      87.232 128.837   5.976  1.00  0.00     0.163 HD
ATOM   4566  CA  ASN C  61      89.338 129.264   5.728  1.00 24.73     0.184 C 
ATOM   4567  C   ASN C  61      89.994 128.126   6.503  1.00 23.16     0.241 C 
ATOM   4568  O   ASN C  61      90.352 128.259   7.699  1.00  2.00    -0.271 OA
ATOM   4569  CB  ASN C  61      89.256 130.519   6.601  1.00 18.14     0.118 C 
ATOM   4570  CG  ASN C  61      88.790 131.671   5.753  1.00 14.91     0.111 C 
ATOM   4571  ND2 ASN C  61      88.140 132.614   6.207  1.00 33.65    -0.384 N 
ATOM   4572 1HD2 ASN C  61      87.869 132.682   7.188  1.00  0.00     0.157 HD
ATOM   4573 2HD2 ASN C  61      87.824 133.395   5.632  1.00  0.00     0.157 HD
ATOM   4574  OD1 ASN C  61      89.145 131.582   4.468  1.00  5.52    -0.350 OA
ATOM   4575  HD1 ASN C  61      89.646 130.855   4.118  1.00  0.00     0.219 HD
ATOM   4576  N   GLU C  62      90.115 126.954   5.809  1.00 14.94    -0.346 N 
ATOM   4577  HN  GLU C  62      89.746 126.890   4.860  1.00  0.00     0.163 HD
ATOM   4578  CA  GLU C  62      90.772 125.783   6.415  1.00 20.34     0.177 C 
ATOM   4579  C   GLU C  62      92.246 126.013   6.696  1.00 34.94     0.241 C 
ATOM   4580  O   GLU C  62      92.726 125.818   7.862  1.00 29.98    -0.271 OA
ATOM   4581  CB  GLU C  62      90.592 124.605   5.433  1.00 10.95     0.045 C 
ATOM   4582  CG  GLU C  62      90.945 123.258   6.065  1.00 10.77     0.116 C 
ATOM   4583  CD  GLU C  62      90.097 123.050   7.291  1.00 27.28     0.172 C 
ATOM   4584  OE1 GLU C  62      89.885 124.002   8.028  1.00 18.47    -0.648 OA
ATOM   4585  OE2 GLU C  62      89.653 121.932   7.501  1.00 31.11    -0.648 OA
ATOM   4586  N   ILE C  63      93.015 126.359   5.625  1.00 49.31    -0.346 N 
ATOM   4587  HN  ILE C  63      92.727 126.101   4.681  1.00  0.00     0.163 HD
ATOM   4588  CA  ILE C  63      94.262 127.106   5.839  1.00 43.66     0.180 C 
ATOM   4589  C   ILE C  63      94.396 128.258   4.865  1.00 38.38     0.241 C 
ATOM   4590  O   ILE C  63      94.142 128.116   3.646  1.00 21.21    -0.271 OA
ATOM   4591  CB  ILE C  63      95.474 126.163   5.691  1.00 35.24     0.013 C 
ATOM   4592  CG1 ILE C  63      96.270 126.495   4.421  1.00 44.55     0.002 C 
ATOM   4593  CG2 ILE C  63      95.024 124.721   5.610  1.00 27.87     0.012 C 
ATOM   4594  CD1 ILE C  63      97.572 127.237   4.722  1.00 56.63     0.005 C 
ATOM   4595  N   LEU C  64      94.759 129.447   5.418  1.00 23.32    -0.346 N 
ATOM   4596  HN  LEU C  64      94.978 129.499   6.413  1.00  0.00     0.163 HD
ATOM   4597  CA  LEU C  64      94.837 130.650   4.592  1.00 16.59     0.177 C 
ATOM   4598  C   LEU C  64      95.979 131.581   4.983  1.00 20.69     0.241 C 
ATOM   4599  O   LEU C  64      96.112 132.002   6.167  1.00 30.92    -0.271 OA
ATOM   4600  CB  LEU C  64      93.504 131.397   4.733  1.00 20.83     0.038 C 
ATOM   4601  CG  LEU C  64      93.570 132.849   4.258  1.00 12.84    -0.020 C 
ATOM   4602  CD1 LEU C  64      93.195 133.010   2.782  1.00 20.09     0.009 C 
ATOM   4603  CD2 LEU C  64      92.606 133.745   5.036  1.00  5.81     0.009 C 
ATOM   4604  N   ILE C  65      96.844 131.889   3.991  1.00 26.62    -0.346 N 
ATOM   4605  HN  ILE C  65      96.768 131.434   3.081  1.00  0.00     0.163 HD
ATOM   4606  CA  ILE C  65      97.890 132.882   4.235  1.00 22.50     0.180 C 
ATOM   4607  C   ILE C  65      97.589 134.220   3.566  1.00 26.06     0.241 C 
ATOM   4608  O   ILE C  65      97.356 134.310   2.341  1.00 28.06    -0.271 OA
ATOM   4609  CB  ILE C  65      99.211 132.322   3.708  1.00 18.79     0.013 C 
ATOM   4610  CG1 ILE C  65      99.384 130.869   4.175  1.00  7.83     0.002 C 
ATOM   4611  CG2 ILE C  65     100.384 133.134   4.258  1.00  2.00     0.012 C 
ATOM   4612  CD1 ILE C  65     100.674 130.239   3.649  1.00 11.92     0.005 C 
ATOM   4613  N   PHE C  66      97.561 135.285   4.403  1.00 15.26    -0.346 N 
ATOM   4614  HN  PHE C  66      97.937 135.196   5.347  1.00  0.00     0.163 HD
ATOM   4615  CA  PHE C  66      96.991 136.572   3.961  1.00 18.99     0.180 C 
ATOM   4616  C   PHE C  66      97.796 137.778   4.447  1.00 21.81     0.241 C 
ATOM   4617  O   PHE C  66      98.121 137.893   5.671  1.00 23.34    -0.271 OA
ATOM   4618  CB  PHE C  66      95.566 136.635   4.546  1.00 28.68     0.073 C 
ATOM   4619  CG  PHE C  66      94.726 137.701   3.865  1.00 18.66    -0.056 A 
ATOM   4620  CD1 PHE C  66      94.188 137.475   2.604  1.00 36.23     0.007 A 
ATOM   4621  CD2 PHE C  66      94.442 138.876   4.542  1.00 21.19     0.007 A 
ATOM   4622  CE1 PHE C  66      93.357 138.427   2.024  1.00 18.74     0.001 A 
ATOM   4623  CE2 PHE C  66      93.607 139.827   3.957  1.00 25.47     0.001 A 
ATOM   4624  CZ  PHE C  66      93.063 139.604   2.701  1.00 27.48     0.000 A 
ATOM   4625  N   TRP C  67      98.165 138.678   3.502  1.00 16.49    -0.346 N 
ATOM   4626  HN  TRP C  67      98.037 138.465   2.513  1.00  0.00     0.163 HD
ATOM   4627  CA  TRP C  67      98.751 139.963   3.912  1.00 23.88     0.181 C 
ATOM   4628  C   TRP C  67      97.680 141.010   4.187  1.00 31.00     0.241 C 
ATOM   4629  O   TRP C  67      96.762 141.220   3.355  1.00 42.19    -0.271 OA
ATOM   4630  CB  TRP C  67      99.652 140.462   2.766  1.00 36.03     0.075 C 
ATOM   4631  CG  TRP C  67     100.144 141.864   3.066  1.00 25.28    -0.028 A 
ATOM   4632  CD1 TRP C  67      99.625 143.073   2.544  1.00 32.85     0.096 A 
ATOM   4633  CD2 TRP C  67     101.264 142.237   3.916  1.00 26.36    -0.002 A 
ATOM   4634  CE2 TRP C  67     101.371 143.652   3.875  1.00 33.50     0.042 A 
ATOM   4635  CE3 TRP C  67     102.160 141.512   4.692  1.00 36.23     0.014 A 
ATOM   4636  NE1 TRP C  67     100.301 144.169   2.991  1.00 33.58    -0.365 N 
ATOM   4637  HE1 TRP C  67     100.109 145.145   2.763  1.00  0.00     0.165 HD
ATOM   4638  CZ2 TRP C  67     102.358 144.296   4.604  1.00 40.45     0.030 A 
ATOM   4639  CZ3 TRP C  67     103.147 142.155   5.413  1.00 34.39     0.001 A 
ATOM   4640  CH2 TRP C  67     103.243 143.559   5.368  1.00 30.70     0.002 A 
ATOM   4641  N   SER C  68      97.756 141.649   5.380  1.00 27.59    -0.344 N 
ATOM   4642  HN  SER C  68      98.473 141.394   6.060  1.00  0.00     0.163 HD
ATOM   4643  CA  SER C  68      96.785 142.720   5.680  1.00 34.80     0.200 C 
ATOM   4644  C   SER C  68      97.428 144.048   6.018  1.00 38.39     0.243 C 
ATOM   4645  O   SER C  68      98.058 144.236   7.094  1.00 46.75    -0.271 OA
ATOM   4646  CB  SER C  68      95.906 142.246   6.850  1.00 40.60     0.199 C 
ATOM   4647  OG  SER C  68      96.709 141.528   7.789  1.00 56.73    -0.398 OA
ATOM   4648  HG  SER C  68      96.166 141.235   8.512  1.00  0.00     0.209 HD
ATOM   4649  N   LYS C  69      97.289 144.981   5.062  1.00 35.44    -0.346 N 
ATOM   4650  HN  LYS C  69      96.739 144.754   4.234  1.00  0.00     0.163 HD
ATOM   4651  CA  LYS C  69      97.893 146.307   5.159  1.00 35.54     0.176 C 
ATOM   4652  C   LYS C  69      97.934 146.900   6.564  1.00 29.71     0.241 C 
ATOM   4653  O   LYS C  69      96.930 146.873   7.329  1.00 42.95    -0.271 OA
ATOM   4654  CB  LYS C  69      97.075 147.200   4.229  1.00 53.25     0.035 C 
ATOM   4655  CG  LYS C  69      97.525 148.653   4.217  1.00 53.98     0.004 C 
ATOM   4656  CD  LYS C  69      96.577 149.540   3.395  1.00 53.57     0.027 C 
ATOM   4657  CE  LYS C  69      97.006 151.010   3.376  1.00 52.20     0.229 C 
ATOM   4658  NZ  LYS C  69      96.996 151.542   4.737  1.00 50.27    -0.079 N 
ATOM   4659  HZ1 LYS C  69      97.282 152.521   4.724  1.00  0.00     0.274 HD
ATOM   4660  HZ2 LYS C  69      97.566 150.983   5.372  1.00  0.00     0.274 HD
ATOM   4661  HZ3 LYS C  69      96.094 151.411   5.195  1.00  0.00     0.274 HD
ATOM   4662  N   ASP C  70      99.125 147.410   6.931  1.00 46.93    -0.346 N 
ATOM   4663  HN  ASP C  70      99.940 147.272   6.333  1.00  0.00     0.163 HD
ATOM   4664  CA  ASP C  70      99.262 148.161   8.180  1.00 58.71     0.186 C 
ATOM   4665  C   ASP C  70      99.305 147.295   9.446  1.00 59.91     0.241 C 
ATOM   4666  O   ASP C  70      99.356 147.827  10.591  1.00 52.68    -0.271 OA
ATOM   4667  CB  ASP C  70      98.102 149.170   8.264  1.00 51.53     0.147 C 
ATOM   4668  CG  ASP C  70      98.511 150.448   7.532  1.00 50.69     0.175 C 
ATOM   4669  OD1 ASP C  70      99.422 150.378   6.701  1.00 59.80    -0.648 OA
ATOM   4670  OD2 ASP C  70      97.919 151.488   7.802  1.00 59.12    -0.648 OA
ATOM   4671  N   ILE C  71      99.263 145.959   9.257  1.00 41.36    -0.346 N 
ATOM   4672  HN  ILE C  71      99.074 145.577   8.330  1.00  0.00     0.163 HD
ATOM   4673  CA  ILE C  71      99.490 145.063  10.391  1.00 29.82     0.180 C 
ATOM   4674  C   ILE C  71     100.585 144.049  10.118  1.00 24.46     0.241 C 
ATOM   4675  O   ILE C  71     101.513 143.855  10.933  1.00 59.78    -0.271 OA
ATOM   4676  CB  ILE C  71      98.190 144.323  10.679  1.00 54.61     0.013 C 
ATOM   4677  CG1 ILE C  71      97.132 145.291  11.235  1.00 57.10     0.002 C 
ATOM   4678  CG2 ILE C  71      98.422 143.223  11.718  1.00 52.09     0.012 C 
ATOM   4679  CD1 ILE C  71      95.730 144.997  10.691  1.00 52.99     0.005 C 
ATOM   4680  N   GLY C  72     100.459 143.356   8.973  1.00 30.27    -0.351 N 
ATOM   4681  HN  GLY C  72      99.658 143.517   8.363  1.00  0.00     0.163 HD
ATOM   4682  CA  GLY C  72     101.472 142.374   8.607  1.00 21.28     0.225 C 
ATOM   4683  C   GLY C  72     100.884 141.104   8.063  1.00 22.59     0.236 C 
ATOM   4684  O   GLY C  72      99.908 141.115   7.263  1.00 42.40    -0.272 OA
ATOM   4685  N   TYR C  73     101.493 139.979   8.451  1.00 27.98    -0.346 N 
ATOM   4686  HN  TYR C  73     102.297 140.019   9.077  1.00  0.00     0.163 HD
ATOM   4687  CA  TYR C  73     100.998 138.695   7.972  1.00 18.53     0.180 C 
ATOM   4688  C   TYR C  73      99.892 138.134   8.827  1.00 34.34     0.241 C 
ATOM   4689  O   TYR C  73      99.938 138.200  10.094  1.00 38.92    -0.271 OA
ATOM   4690  CB  TYR C  73     102.166 137.721   7.977  1.00 17.15     0.073 C 
ATOM   4691  CG  TYR C  73     103.079 137.992   6.812  1.00 27.55    -0.056 A 
ATOM   4692  CD1 TYR C  73     102.672 137.696   5.514  1.00 11.92     0.010 A 
ATOM   4693  CD2 TYR C  73     104.360 138.493   7.035  1.00 19.06     0.010 A 
ATOM   4694  CE1 TYR C  73     103.541 137.885   4.452  1.00 15.46     0.037 A 
ATOM   4695  CE2 TYR C  73     105.228 138.682   5.974  1.00 17.10     0.037 A 
ATOM   4696  CZ  TYR C  73     104.824 138.374   4.690  1.00 16.95     0.065 A 
ATOM   4697  OH  TYR C  73     105.687 138.552   3.629  1.00 41.63    -0.361 OA
ATOM   4698  HH  TYR C  73     106.562 138.885   3.791  1.00  0.00     0.217 HD
ATOM   4699  N   SER C  74      98.861 137.598   8.145  1.00 20.43    -0.344 N 
ATOM   4700  HN  SER C  74      98.780 137.750   7.140  1.00  0.00     0.163 HD
ATOM   4701  CA  SER C  74      97.858 136.799   8.847  1.00 28.45     0.200 C 
ATOM   4702  C   SER C  74      97.912 135.342   8.453  1.00 32.74     0.243 C 
ATOM   4703  O   SER C  74      97.907 134.984   7.245  1.00 36.44    -0.271 OA
ATOM   4704  CB  SER C  74      96.490 137.373   8.493  1.00 23.22     0.199 C 
ATOM   4705  OG  SER C  74      95.472 136.497   8.998  1.00 36.47    -0.398 OA
ATOM   4706  HG  SER C  74      94.620 136.855   8.778  1.00  0.00     0.209 HD
ATOM   4707  N   PHE C  75      98.002 134.467   9.476  1.00 37.21    -0.346 N 
ATOM   4708  HN  PHE C  75      98.100 134.806  10.433  1.00  0.00     0.163 HD
ATOM   4709  CA  PHE C  75      97.958 133.023   9.206  1.00 37.57     0.180 C 
ATOM   4710  C   PHE C  75      96.850 132.326   9.959  1.00 43.32     0.241 C 
ATOM   4711  O   PHE C  75      96.778 132.385  11.226  1.00 48.02    -0.271 OA
ATOM   4712  CB  PHE C  75      99.319 132.419   9.616  1.00 34.32     0.073 C 
ATOM   4713  CG  PHE C  75      99.323 130.915   9.361  1.00 23.76    -0.056 A 
ATOM   4714  CD1 PHE C  75      99.334 130.416   8.058  1.00 23.84     0.007 A 
ATOM   4715  CD2 PHE C  75      99.340 130.041  10.441  1.00 17.54     0.007 A 
ATOM   4716  CE1 PHE C  75      99.356 129.037   7.845  1.00 19.33     0.001 A 
ATOM   4717  CE2 PHE C  75      99.365 128.665  10.215  1.00 13.41     0.001 A 
ATOM   4718  CZ  PHE C  75      99.365 128.160   8.923  1.00 14.21     0.000 A 
ATOM   4719  N   THR C  76      95.938 131.699   9.210  1.00 46.18    -0.344 N 
ATOM   4720  HN  THR C  76      96.034 131.657   8.195  1.00  0.00     0.163 HD
ATOM   4721  CA  THR C  76      94.811 131.081   9.874  1.00 42.11     0.205 C 
ATOM   4722  C   THR C  76      94.552 129.665   9.431  1.00 41.11     0.243 C 
ATOM   4723  O   THR C  76      94.540 129.343   8.216  1.00 40.59    -0.271 OA
ATOM   4724  CB  THR C  76      93.580 131.928   9.599  1.00 42.60     0.146 C 
ATOM   4725  CG2 THR C  76      93.890 133.020   8.577  1.00 50.55     0.042 C 
ATOM   4726  OG1 THR C  76      92.536 131.103   9.083  1.00 58.82    -0.393 OA
ATOM   4727  HG1 THR C  76      92.343 130.424   9.719  1.00  0.00     0.210 HD
ATOM   4728  N   VAL C  77      94.397 128.774  10.433  1.00 29.96    -0.346 N 
ATOM   4729  HN  VAL C  77      94.633 129.037  11.390  1.00  0.00     0.163 HD
ATOM   4730  CA  VAL C  77      93.895 127.444  10.150  1.00 35.09     0.180 C 
ATOM   4731  C   VAL C  77      92.610 127.150  10.918  1.00 34.39     0.241 C 
ATOM   4732  O   VAL C  77      92.434 127.581  12.086  1.00 21.59    -0.271 OA
ATOM   4733  CB  VAL C  77      94.966 126.415  10.544  1.00 18.67     0.009 C 
ATOM   4734  CG1 VAL C  77      96.203 127.107  11.098  1.00 31.68     0.012 C 
ATOM   4735  CG2 VAL C  77      94.419 125.489  11.618  1.00  9.19     0.012 C 
ATOM   4736  N   GLY C  78      91.673 126.446  10.245  1.00 37.96    -0.351 N 
ATOM   4737  HN  GLY C  78      91.845 126.153   9.283  1.00  0.00     0.163 HD
ATOM   4738  CA  GLY C  78      90.409 126.105  10.903  1.00 42.01     0.225 C 
ATOM   4739  C   GLY C  78      89.597 127.321  11.278  1.00 42.22     0.235 C 
ATOM   4740  O   GLY C  78      89.003 127.400  12.392  1.00 41.69    -0.272 OA
ATOM   4741  N   GLY C  79      89.588 128.310  10.369  1.00 35.24    -0.351 N 
ATOM   4742  HN  GLY C  79      90.112 128.210   9.499  1.00  0.00     0.163 HD
ATOM   4743  CA  GLY C  79      88.828 129.526  10.629  1.00 33.09     0.225 C 
ATOM   4744  C   GLY C  79      89.316 130.276  11.847  1.00 38.76     0.236 C 
ATOM   4745  O   GLY C  79      88.618 131.178  12.389  1.00 43.35    -0.272 OA
ATOM   4746  N   SER C  80      90.505 129.895  12.332  1.00 55.05    -0.344 N 
ATOM   4747  HN  SER C  80      91.000 129.099  11.930  1.00  0.00     0.163 HD
ATOM   4748  CA  SER C  80      91.079 130.645  13.450  1.00 50.84     0.200 C 
ATOM   4749  C   SER C  80      92.363 131.353  13.079  1.00 57.32     0.243 C 
ATOM   4750  O   SER C  80      93.259 130.787  12.389  1.00 54.61    -0.271 OA
ATOM   4751  CB  SER C  80      91.316 129.655  14.595  1.00 55.45     0.199 C 
ATOM   4752  OG  SER C  80      90.359 129.917  15.636  1.00 57.05    -0.398 OA
ATOM   4753  HG  SER C  80      90.506 129.303  16.346  1.00  0.00     0.209 HD
ATOM   4754  N   GLU C  81      92.456 132.632  13.497  1.00 51.74    -0.346 N 
ATOM   4755  HN  GLU C  81      91.795 132.992  14.186  1.00  0.00     0.163 HD
ATOM   4756  CA  GLU C  81      93.504 133.506  12.964  1.00 44.07     0.177 C 
ATOM   4757  C   GLU C  81      94.659 133.747  13.929  1.00 42.70     0.241 C 
ATOM   4758  O   GLU C  81      94.444 133.927  15.171  1.00 38.09    -0.271 OA
ATOM   4759  CB  GLU C  81      92.828 134.839  12.629  1.00 45.13     0.045 C 
ATOM   4760  CG  GLU C  81      93.305 135.448  11.305  1.00 62.04     0.116 C 
ATOM   4761  CD  GLU C  81      93.039 136.942  11.339  1.00 65.90     0.172 C 
ATOM   4762  OE1 GLU C  81      92.723 137.452  12.405  1.00 51.31    -0.648 OA
ATOM   4763  OE2 GLU C  81      93.144 137.583  10.295  1.00 55.07    -0.648 OA
ATOM   4764  N   ILE C  82      95.898 133.716  13.384  1.00 37.26    -0.346 N 
ATOM   4765  HN  ILE C  82      96.028 133.379  12.430  1.00  0.00     0.163 HD
ATOM   4766  CA  ILE C  82      97.050 134.167  14.166  1.00 31.50     0.180 C 
ATOM   4767  C   ILE C  82      97.845 135.228  13.390  1.00 31.91     0.241 C 
ATOM   4768  O   ILE C  82      97.814 135.276  12.140  1.00 33.00    -0.271 OA
ATOM   4769  CB  ILE C  82      97.942 132.933  14.448  1.00 30.11     0.013 C 
ATOM   4770  CG1 ILE C  82      98.681 133.075  15.799  1.00 32.50     0.002 C 
ATOM   4771  CG2 ILE C  82      98.993 132.781  13.356  1.00 30.76     0.012 C 
ATOM   4772  CD1 ILE C  82      97.749 132.978  17.015  1.00 47.33     0.005 C 
ATOM   4773  N   LEU C  83      98.535 136.117  14.155  1.00 40.09    -0.346 N 
ATOM   4774  HN  LEU C  83      98.647 135.953  15.156  1.00  0.00     0.163 HD
ATOM   4775  CA  LEU C  83      99.114 137.307  13.536  1.00 47.31     0.177 C 
ATOM   4776  C   LEU C  83     100.620 137.461  13.739  1.00 55.45     0.241 C 
ATOM   4777  O   LEU C  83     101.134 137.500  14.892  1.00 56.17    -0.271 OA
ATOM   4778  CB  LEU C  83      98.387 138.526  14.125  1.00 26.74     0.038 C 
ATOM   4779  CG  LEU C  83      97.732 139.409  13.052  1.00 25.90    -0.020 C 
ATOM   4780  CD1 LEU C  83      97.206 138.605  11.866  1.00 32.36     0.009 C 
ATOM   4781  CD2 LEU C  83      96.539 140.204  13.597  1.00 27.77     0.009 C 
ATOM   4782  N   PHE C  84     101.348 137.519  12.599  1.00 34.00    -0.346 N 
ATOM   4783  HN  PHE C  84     100.926 137.253  11.709  1.00  0.00     0.163 HD
ATOM   4784  CA  PHE C  84     102.742 137.965  12.646  1.00 24.97     0.180 C 
ATOM   4785  C   PHE C  84     102.915 139.369  12.097  1.00 28.28     0.241 C 
ATOM   4786  O   PHE C  84     102.799 139.612  10.854  1.00 48.87    -0.271 OA
ATOM   4787  CB  PHE C  84     103.597 136.983  11.822  1.00 32.63     0.073 C 
ATOM   4788  CG  PHE C  84     103.534 135.589  12.421  1.00 37.77    -0.056 A 
ATOM   4789  CD1 PHE C  84     104.255 135.286  13.568  1.00 26.91     0.007 A 
ATOM   4790  CD2 PHE C  84     102.759 134.615  11.805  1.00 35.29     0.007 A 
ATOM   4791  CE1 PHE C  84     104.201 134.004  14.100  1.00 22.59     0.001 A 
ATOM   4792  CE2 PHE C  84     102.709 133.330  12.347  1.00 27.97     0.001 A 
ATOM   4793  CZ  PHE C  84     103.428 133.024  13.492  1.00 34.58     0.000 A 
ATOM   4794  N   GLU C  85     103.144 140.323  13.018  1.00 36.01    -0.346 N 
ATOM   4795  HN  GLU C  85     103.297 140.065  13.993  1.00  0.00     0.163 HD
ATOM   4796  CA  GLU C  85     103.174 141.730  12.621  1.00 29.97     0.177 C 
ATOM   4797  C   GLU C  85     104.471 142.170  11.971  1.00 27.50     0.241 C 
ATOM   4798  O   GLU C  85     105.597 141.767  12.414  1.00 63.66    -0.271 OA
ATOM   4799  CB  GLU C  85     102.933 142.554  13.883  1.00 47.83     0.045 C 
ATOM   4800  CG  GLU C  85     102.114 141.797  14.937  1.00 54.08     0.116 C 
ATOM   4801  CD  GLU C  85     101.514 142.792  15.913  1.00 58.20     0.172 C 
ATOM   4802  OE1 GLU C  85     101.790 143.978  15.790  1.00 54.99    -0.648 OA
ATOM   4803  OE2 GLU C  85     100.770 142.365  16.795  1.00 55.00    -0.648 OA
ATOM   4804  N   VAL C  86     104.341 142.985  10.892  1.00 39.56    -0.346 N 
ATOM   4805  HN  VAL C  86     103.426 143.310  10.578  1.00  0.00     0.163 HD
ATOM   4806  CA  VAL C  86     105.556 143.373  10.206  1.00 47.85     0.180 C 
ATOM   4807  C   VAL C  86     105.718 144.895  10.087  1.00 62.35     0.243 C 
ATOM   4808  O   VAL C  86     105.101 145.560   9.213  1.00 58.96    -0.271 OA
ATOM   4809  CB  VAL C  86     105.531 142.737   8.815  1.00 40.01     0.009 C 
ATOM   4810  CG1 VAL C  86     106.306 143.599   7.822  1.00 28.35     0.012 C 
ATOM   4811  CG2 VAL C  86     106.179 141.355   8.873  1.00 44.92     0.012 C 
ATOM   4812  N   PRO C  87     106.544 145.459  10.995  1.00 57.83    -0.337 N 
ATOM   4813  CA  PRO C  87     106.644 146.918  11.108  1.00 59.00     0.179 C 
ATOM   4814  C   PRO C  87     106.853 147.591   9.758  1.00 55.86     0.241 C 
ATOM   4815  O   PRO C  87     106.007 148.329   9.245  1.00 54.31    -0.271 OA
ATOM   4816  CB  PRO C  87     107.809 147.253  12.041  1.00 50.84     0.037 C 
ATOM   4817  CG  PRO C  87     108.716 146.029  12.115  1.00 56.73     0.022 C 
ATOM   4818  CD  PRO C  87     107.732 144.852  11.620  1.00 51.61     0.127 C 
ATOM   4819  N   GLU C  88     108.061 147.341   9.175  1.00 52.69    -0.346 N 
ATOM   4820  HN  GLU C  88     108.689 146.650   9.585  1.00  0.00     0.163 HD
ATOM   4821  CA  GLU C  88     108.464 148.064   7.956  1.00 52.66     0.177 C 
ATOM   4822  C   GLU C  88     108.364 147.248   6.661  1.00 52.79     0.241 C 
ATOM   4823  O   GLU C  88     108.777 146.040   6.636  1.00 58.48    -0.271 OA
ATOM   4824  CB  GLU C  88     109.921 148.527   8.166  1.00 50.38     0.045 C 
ATOM   4825  CG  GLU C  88     110.927 147.345   8.226  1.00 55.23     0.116 C 
ATOM   4826  CD  GLU C  88     111.435 147.047   6.833  1.00 51.96     0.172 C 
ATOM   4827  OE1 GLU C  88     112.093 147.902   6.254  1.00 52.06    -0.648 OA
ATOM   4828  OE2 GLU C  88     111.160 145.954   6.331  1.00 56.55    -0.648 OA
ATOM   4829  N   VAL C  89     107.651 147.725   5.633  1.00 47.92    -0.346 N 
ATOM   4830  HN  VAL C  89     107.196 148.635   5.709  1.00  0.00     0.163 HD
ATOM   4831  CA  VAL C  89     107.524 146.961   4.425  1.00 51.13     0.180 C 
ATOM   4832  C   VAL C  89     108.396 147.508   3.313  1.00 54.82     0.241 C 
ATOM   4833  O   VAL C  89     108.584 148.746   3.175  1.00 57.87    -0.271 OA
ATOM   4834  CB  VAL C  89     106.057 147.005   3.993  1.00 69.85     0.009 C 
ATOM   4835  CG1 VAL C  89     105.505 148.416   4.137  1.00 54.04     0.012 C 
ATOM   4836  CG2 VAL C  89     105.930 146.577   2.540  1.00 79.04     0.012 C 
ATOM   4837  N   THR C  90     108.978 146.590   2.544  1.00 61.80    -0.344 N 
ATOM   4838  HN  THR C  90     108.920 145.602   2.792  1.00  0.00     0.163 HD
ATOM   4839  CA  THR C  90     109.694 146.999   1.354  1.00 57.76     0.205 C 
ATOM   4840  C   THR C  90     109.294 146.172   0.168  1.00 43.48     0.243 C 
ATOM   4841  O   THR C  90     108.724 145.062   0.316  1.00 53.27    -0.271 OA
ATOM   4842  CB  THR C  90     111.181 146.840   1.626  1.00 57.82     0.146 C 
ATOM   4843  CG2 THR C  90     111.546 145.371   1.849  1.00 57.98     0.042 C 
ATOM   4844  OG1 THR C  90     111.932 147.350   0.514  1.00 50.37    -0.393 OA
ATOM   4845  HG1 THR C  90     112.861 147.251   0.684  1.00  0.00     0.210 HD
ATOM   4846  N   VAL C  91     109.543 146.701  -1.036  1.00 38.10    -0.346 N 
ATOM   4847  HN  VAL C  91     110.016 147.599  -1.136  1.00  0.00     0.163 HD
ATOM   4848  CA  VAL C  91     109.115 145.949  -2.180  1.00 35.64     0.180 C 
ATOM   4849  C   VAL C  91     110.214 145.174  -2.849  1.00 37.46     0.241 C 
ATOM   4850  O   VAL C  91     111.267 145.716  -3.272  1.00 57.63    -0.271 OA
ATOM   4851  CB  VAL C  91     108.407 146.891  -3.171  1.00 53.53     0.009 C 
ATOM   4852  CG1 VAL C  91     107.341 147.692  -2.434  1.00 52.14     0.012 C 
ATOM   4853  CG2 VAL C  91     109.394 147.851  -3.822  1.00 54.44     0.012 C 
ATOM   4854  N   ALA C  92     109.982 143.875  -2.883  1.00 50.09    -0.346 N 
ATOM   4855  HN  ALA C  92     109.084 143.530  -2.544  1.00  0.00     0.163 HD
ATOM   4856  CA  ALA C  92     110.943 142.923  -3.379  1.00 41.95     0.172 C 
ATOM   4857  C   ALA C  92     110.318 141.568  -3.271  1.00 32.28     0.243 C 
ATOM   4858  O   ALA C  92     109.396 141.348  -2.491  1.00 26.24    -0.271 OA
ATOM   4859  CB  ALA C  92     112.196 142.988  -2.494  1.00 48.01     0.042 C 
ATOM   4860  N   PRO C  93     110.760 140.638  -4.111  1.00 12.43    -0.337 N 
ATOM   4861  CA  PRO C  93     110.189 139.306  -3.982  1.00 11.48     0.179 C 
ATOM   4862  C   PRO C  93     110.463 138.741  -2.613  1.00 21.54     0.241 C 
ATOM   4863  O   PRO C  93     111.478 139.024  -1.974  1.00 35.49    -0.271 OA
ATOM   4864  CB  PRO C  93     110.822 138.407  -5.031  1.00  3.29     0.037 C 
ATOM   4865  CG  PRO C  93     111.473 139.289  -6.082  1.00  2.00     0.022 C 
ATOM   4866  CD  PRO C  93     111.586 140.692  -5.312  1.00 10.41     0.127 C 
ATOM   4867  N   VAL C  94     109.503 137.938  -2.105  1.00 23.37    -0.346 N 
ATOM   4868  HN  VAL C  94     108.599 137.842  -2.568  1.00  0.00     0.163 HD
ATOM   4869  CA  VAL C  94     109.798 137.212  -0.874  1.00 19.81     0.180 C 
ATOM   4870  C   VAL C  94     109.444 135.745  -0.913  1.00 27.96     0.241 C 
ATOM   4871  O   VAL C  94     108.483 135.300  -1.602  1.00 31.36    -0.271 OA
ATOM   4872  CB  VAL C  94     109.064 137.874   0.311  1.00  8.74     0.009 C 
ATOM   4873  CG1 VAL C  94     108.419 139.183  -0.104  1.00  4.71     0.012 C 
ATOM   4874  CG2 VAL C  94     108.000 136.925   0.851  1.00 11.29     0.012 C 
ATOM   4875  N   HIS C  95     110.265 134.974  -0.189  1.00 22.16    -0.346 N 
ATOM   4876  HN  HIS C  95     111.117 135.383   0.195  1.00  0.00     0.163 HD
ATOM   4877  CA  HIS C  95     109.979 133.571   0.067  1.00 19.76     0.182 C 
ATOM   4878  C   HIS C  95     109.510 133.381   1.501  1.00 15.68     0.241 C 
ATOM   4879  O   HIS C  95     110.126 133.917   2.463  1.00 17.84    -0.271 OA
ATOM   4880  CB  HIS C  95     111.311 132.830  -0.159  1.00 11.22     0.093 C 
ATOM   4881  CG  HIS C  95     111.142 131.341   0.001  1.00 17.84     0.028 A 
ATOM   4882  CD2 HIS C  95     110.948 130.388  -1.008  1.00 17.84     0.114 A 
ATOM   4883  ND1 HIS C  95     111.266 130.696   1.185  1.00 17.84    -0.354 N 
ATOM   4884  HD1 HIS C  95     111.421 131.114   2.102  1.00  0.00     0.166 HD
ATOM   4885  CE1 HIS C  95     111.142 129.385   0.896  1.00 17.84     0.180 A 
ATOM   4886  NE2 HIS C  95     110.953 129.175  -0.411  1.00 17.84    -0.360 N 
ATOM   4887  HE2 HIS C  95     110.835 128.272  -0.870  1.00  0.00     0.166 HD
ATOM   4888  N   ILE C  96     108.375 132.676   1.679  1.00 41.56    -0.346 N 
ATOM   4889  HN  ILE C  96     107.772 132.442   0.890  1.00  0.00     0.163 HD
ATOM   4890  CA  ILE C  96     108.037 132.260   3.030  1.00 38.85     0.180 C 
ATOM   4891  C   ILE C  96     107.717 130.791   3.134  1.00 36.30     0.241 C 
ATOM   4892  O   ILE C  96     107.286 130.132   2.154  1.00 26.92    -0.271 OA
ATOM   4893  CB  ILE C  96     106.840 133.104   3.543  1.00 40.34     0.013 C 
ATOM   4894  CG1 ILE C  96     105.674 133.074   2.552  1.00 47.57     0.002 C 
ATOM   4895  CG2 ILE C  96     107.255 134.554   3.731  1.00 49.37     0.012 C 
ATOM   4896  CD1 ILE C  96     104.407 133.726   3.127  1.00 53.35     0.005 C 
ATOM   4897  N   CYS C  97     108.000 130.246   4.338  1.00 23.24    -0.345 N 
ATOM   4898  HN  CYS C  97     108.517 130.807   5.015  1.00  0.00     0.163 HD
ATOM   4899  CA  CYS C  97     107.607 128.909   4.712  1.00 26.13     0.186 C 
ATOM   4900  C   CYS C  97     106.781 128.903   5.961  1.00 26.24     0.242 C 
ATOM   4901  O   CYS C  97     107.101 129.630   6.939  1.00 28.38    -0.271 OA
ATOM   4902  CB  CYS C  97     108.880 128.090   4.932  1.00 18.77     0.121 C 
ATOM   4903  SG  CYS C  97     109.510 127.372   3.391  1.00 26.88    -0.095 SA
ATOM   4904  N   THR C  98     105.688 128.109   6.005  1.00 23.46    -0.344 N 
ATOM   4905  HN  THR C  98     105.405 127.566   5.190  1.00  0.00     0.163 HD
ATOM   4906  CA  THR C  98     104.922 128.047   7.247  1.00 18.64     0.205 C 
ATOM   4907  C   THR C  98     104.443 126.659   7.593  1.00 22.91     0.243 C 
ATOM   4908  O   THR C  98     104.188 125.816   6.706  1.00 23.00    -0.271 OA
ATOM   4909  CB  THR C  98     103.731 128.990   7.121  1.00 21.46     0.146 C 
ATOM   4910  CG2 THR C  98     102.571 128.328   6.369  1.00 23.54     0.042 C 
ATOM   4911  OG1 THR C  98     103.281 129.366   8.434  1.00 28.57    -0.393 OA
ATOM   4912  HG1 THR C  98     104.000 129.776   8.900  1.00  0.00     0.210 HD
ATOM   4913  N   SER C  99     104.339 126.385   8.912  1.00 10.47    -0.344 N 
ATOM   4914  HN  SER C  99     104.538 127.100   9.612  1.00  0.00     0.163 HD
ATOM   4915  CA  SER C  99     103.931 125.027   9.315  1.00 19.91     0.200 C 
ATOM   4916  C   SER C  99     103.199 124.974  10.636  1.00 26.22     0.243 C 
ATOM   4917  O   SER C  99     103.431 125.802  11.561  1.00 32.16    -0.271 OA
ATOM   4918  CB  SER C  99     105.198 124.175   9.391  1.00 36.08     0.199 C 
ATOM   4919  OG  SER C  99     106.071 124.705  10.390  1.00 51.64    -0.398 OA
ATOM   4920  HG  SER C  99     106.858 124.176  10.437  1.00  0.00     0.209 HD
ATOM   4921  N   TRP C 100     102.266 123.988  10.727  1.00 30.42    -0.346 N 
ATOM   4922  HN  TRP C 100     102.133 123.354   9.939  1.00  0.00     0.163 HD
ATOM   4923  CA  TRP C 100     101.448 123.814  11.928  1.00 25.49     0.181 C 
ATOM   4924  C   TRP C 100     101.401 122.342  12.373  1.00 28.19     0.241 C 
ATOM   4925  O   TRP C 100     101.504 121.409  11.527  1.00 23.59    -0.271 OA
ATOM   4926  CB  TRP C 100     100.038 124.303  11.551  1.00 26.72     0.075 C 
ATOM   4927  CG  TRP C 100      99.014 123.845  12.544  1.00 25.96    -0.028 A 
ATOM   4928  CD1 TRP C 100      98.669 124.484  13.749  1.00 27.51     0.096 A 
ATOM   4929  CD2 TRP C 100      98.114 122.719  12.403  1.00 19.77    -0.002 A 
ATOM   4930  CE2 TRP C 100      97.260 122.725  13.530  1.00 19.25     0.042 A 
ATOM   4931  CE3 TRP C 100      97.961 121.732  11.435  1.00 11.45     0.014 A 
ATOM   4932  NE1 TRP C 100      97.643 123.868  14.389  1.00 19.86    -0.365 N 
ATOM   4933  HE1 TRP C 100      97.223 124.137  15.278  1.00  0.00     0.165 HD
ATOM   4934  CZ2 TRP C 100      96.291 121.750  13.665  1.00 17.36     0.030 A 
ATOM   4935  CZ3 TRP C 100      96.991 120.765  11.564  1.00 14.25     0.001 A 
ATOM   4936  CH2 TRP C 100      96.147 120.774  12.692  1.00 18.70     0.002 A 
ATOM   4937  N   GLU C 101     101.310 122.111  13.704  1.00 39.05    -0.346 N 
ATOM   4938  HN  GLU C 101     101.299 122.889  14.364  1.00  0.00     0.163 HD
ATOM   4939  CA  GLU C 101     101.227 120.719  14.187  1.00 41.09     0.177 C 
ATOM   4940  C   GLU C 101     100.153 120.499  15.217  1.00 42.64     0.241 C 
ATOM   4941  O   GLU C 101     100.148 121.154  16.311  1.00 25.66    -0.271 OA
ATOM   4942  CB  GLU C 101     102.591 120.337  14.782  1.00 41.83     0.045 C 
ATOM   4943  CG  GLU C 101     102.492 119.123  15.719  1.00 46.56     0.116 C 
ATOM   4944  CD  GLU C 101     103.855 118.804  16.304  1.00 48.14     0.172 C 
ATOM   4945  OE1 GLU C 101     104.191 119.359  17.339  1.00 30.64    -0.648 OA
ATOM   4946  OE2 GLU C 101     104.571 118.001  15.707  1.00 51.00    -0.648 OA
ATOM   4947  N   SER C 102      99.199 119.609  14.884  1.00 33.68    -0.344 N 
ATOM   4948  HN  SER C 102      99.234 119.135  13.982  1.00  0.00     0.163 HD
ATOM   4949  CA  SER C 102      98.108 119.324  15.825  1.00 34.80     0.200 C 
ATOM   4950  C   SER C 102      98.593 119.043  17.238  1.00 38.09     0.243 C 
ATOM   4951  O   SER C 102      98.150 119.685  18.227  1.00 51.41    -0.271 OA
ATOM   4952  CB  SER C 102      97.352 118.100  15.287  1.00 38.97     0.199 C 
ATOM   4953  OG  SER C 102      96.073 118.011  15.929  1.00 46.92    -0.398 OA
ATOM   4954  HG  SER C 102      95.605 117.254  15.596  1.00  0.00     0.209 HD
ATOM   4955  N   ALA C 103      99.502 118.042  17.357  1.00 38.88    -0.346 N 
ATOM   4956  HN  ALA C 103      99.950 117.663  16.523  1.00  0.00     0.163 HD
ATOM   4957  CA  ALA C 103      99.847 117.497  18.689  1.00 36.78     0.172 C 
ATOM   4958  C   ALA C 103     100.274 118.565  19.684  1.00 43.53     0.240 C 
ATOM   4959  O   ALA C 103     100.035 118.475  20.889  1.00 59.42    -0.271 OA
ATOM   4960  CB  ALA C 103     100.981 116.485  18.515  1.00 39.07     0.042 C 
ATOM   4961  N   SER C 104     100.982 119.582  19.167  1.00 36.03    -0.344 N 
ATOM   4962  HN  SER C 104     101.145 119.640  18.162  1.00  0.00     0.163 HD
ATOM   4963  CA  SER C 104     101.520 120.613  20.072  1.00 28.18     0.200 C 
ATOM   4964  C   SER C 104     100.802 121.938  19.958  1.00 31.91     0.242 C 
ATOM   4965  O   SER C 104     100.742 122.742  20.922  1.00 33.50    -0.271 OA
ATOM   4966  CB  SER C 104     103.001 120.792  19.734  1.00 41.59     0.199 C 
ATOM   4967  OG  SER C 104     103.118 121.186  18.363  1.00 54.59    -0.398 OA
ATOM   4968  HG  SER C 104     104.038 121.297  18.153  1.00  0.00     0.209 HD
ATOM   4969  N   GLY C 105     100.270 122.205  18.752  1.00 57.18    -0.350 N 
ATOM   4970  HN  GLY C 105     100.342 121.524  17.996  1.00  0.00     0.163 HD
ATOM   4971  CA  GLY C 105      99.587 123.479  18.533  1.00 53.76     0.225 C 
ATOM   4972  C   GLY C 105     100.530 124.571  18.096  1.00 58.81     0.236 C 
ATOM   4973  O   GLY C 105     100.205 125.781  18.145  1.00 54.90    -0.272 OA
ATOM   4974  N   ILE C 106     101.731 124.162  17.679  1.00 44.05    -0.346 N 
ATOM   4975  HN  ILE C 106     101.926 123.172  17.532  1.00  0.00     0.163 HD
ATOM   4976  CA  ILE C 106     102.751 125.169  17.441  1.00 36.67     0.180 C 
ATOM   4977  C   ILE C 106     102.910 125.550  15.963  1.00 33.89     0.241 C 
ATOM   4978  O   ILE C 106     103.051 124.690  15.064  1.00 41.28    -0.271 OA
ATOM   4979  CB  ILE C 106     104.079 124.626  17.994  1.00 43.59     0.013 C 
ATOM   4980  CG1 ILE C 106     104.051 124.621  19.546  1.00 42.77     0.002 C 
ATOM   4981  CG2 ILE C 106     105.238 125.508  17.546  1.00 44.92     0.012 C 
ATOM   4982  CD1 ILE C 106     105.320 124.016  20.165  1.00 58.66     0.005 C 
ATOM   4983  N   VAL C 107     102.837 126.872  15.710  1.00 46.06    -0.346 N 
ATOM   4984  HN  VAL C 107     102.629 127.525  16.465  1.00  0.00     0.163 HD
ATOM   4985  CA  VAL C 107     103.054 127.365  14.363  1.00 42.16     0.180 C 
ATOM   4986  C   VAL C 107     104.439 127.985  14.184  1.00 33.77     0.241 C 
ATOM   4987  O   VAL C 107     104.922 128.762  15.041  1.00 29.39    -0.271 OA
ATOM   4988  CB  VAL C 107     101.975 128.430  14.069  1.00 28.87     0.009 C 
ATOM   4989  CG1 VAL C 107     101.254 128.113  12.766  1.00 21.85     0.012 C 
ATOM   4990  CG2 VAL C 107     100.947 128.471  15.197  1.00 36.19     0.012 C 
ATOM   4991  N   GLU C 108     105.132 127.587  13.096  1.00 24.95    -0.346 N 
ATOM   4992  HN  GLU C 108     104.816 126.795  12.537  1.00  0.00     0.163 HD
ATOM   4993  CA  GLU C 108     106.350 128.320  12.736  1.00 24.10     0.177 C 
ATOM   4994  C   GLU C 108     106.160 129.168  11.493  1.00 38.34     0.241 C 
ATOM   4995  O   GLU C 108     105.468 128.733  10.515  1.00 38.16    -0.271 OA
ATOM   4996  CB  GLU C 108     107.458 127.284  12.507  1.00 13.36     0.045 C 
ATOM   4997  CG  GLU C 108     108.178 126.876  13.805  1.00 37.23     0.116 C 
ATOM   4998  CD  GLU C 108     109.072 125.690  13.511  1.00 46.70     0.172 C
[truncated: 392,485 more chars]
