# Supplementary material for: The mechanism study of quercetin isolated from Zanthoxylum bungeanum maxim. inhibiting ferroptosis and alleviating MAFLD through p38 MAPK/ERK signaling pathway based on lipidomics and transcriptomics
Source: Front Pharmacol. 2025 Mar 31;16:1517291. doi: 10.3389/fphar.2025.1517291 (PMC11994740; doi:10.3389/fphar.2025.1517291)
Supplement: Supplementary file 1 [file DataSheet1.zip › Raw data/Molecular docking/Molecular docking/visualization/D IL6/111.gpf]

npts 126 88 90                       # num.grid points in xyz
gridfld rep.maps.fld                 # grid_data_file
spacing 0.408333333333               # spacing(A)
receptor_types A C H HD N OA SA      # receptor atom types
ligand_types A C HD N NA OA SA       # ligand atom types
receptor rep.pdbqt                   # macromolecule
gridcenter -0.585 0.365 0.253        # xyz-coordinates or auto
smooth 0.5                           # store minimum energy w/in rad(A)
map rep.A.map                        # atom-specific affinity map
map rep.C.map                        # atom-specific affinity map
map rep.HD.map                       # atom-specific affinity map
map rep.N.map                        # atom-specific affinity map
map rep.NA.map                       # atom-specific affinity map
map rep.OA.map                       # atom-specific affinity map
map rep.SA.map                       # atom-specific affinity map
elecmap rep.e.map                    # electrostatic potential map
dsolvmap rep.d.map              # desolvation potential map
dielectric -0.1465                   # <0, AD4 distance-dep.diel;>0, constant
