# Supplementary material for: The mechanism study of quercetin isolated from Zanthoxylum bungeanum maxim. inhibiting ferroptosis and alleviating MAFLD through p38 MAPK/ERK signaling pathway based on lipidomics and transcriptomics
Source: Front Pharmacol. 2025 Mar 31;16:1517291. doi: 10.3389/fphar.2025.1517291 (PMC11994740; doi:10.3389/fphar.2025.1517291)
Supplement: Supplementary file 1 [file DataSheet1.zip › Raw data/Molecular docking/Molecular docking/visualization/D IL6/log.txt]

#################################################################
# If you used AutoDock Vina in your work, please cite:          #
#                                                               #
# O. Trott, A. J. Olson,                                        #
# AutoDock Vina: improving the speed and accuracy of docking    #
# with a new scoring function, efficient optimization and       #
# multithreading, Journal of Computational Chemistry 31 (2010)  #
# 455-461                                                       #
#                                                               #
# DOI 10.1002/jcc.21334                                         #
#                                                               #
# Please see http://vina.scripps.edu for more information.      #
#################################################################

WARNING: The search space volume > 27000 Angstrom^3 (See FAQ)
Detected 8 CPUs
Reading input ... done.
Setting up the scoring function ... done.
Analyzing the binding site ... done.
Using random seed: 675928712
Performing search ... done.
Refining results ... done.

mode |   affinity | dist from best mode
     | (kcal/mol) | rmsd l.b.| rmsd u.b.
-----+------------+----------+----------
   1         -7.1      0.000      0.000
   2         -6.8     22.013     24.633
   3         -6.7     24.084     25.199
   4         -6.7      2.910      4.225
   5         -6.4     20.924     23.822
   6         -6.3      1.845      2.346
   7         -6.2     19.764     22.440
   8         -6.1     20.978     25.658
   9         -6.1      4.883      6.107
  10         -6.0      3.377      5.703
  11         -6.0     23.944     27.147
  12         -6.0     21.007     22.696
  13         -5.9     20.166     22.707
  14         -5.9     32.451     36.311
  15         -5.8     17.271     17.924
  16         -5.8      3.897      5.824
  17         -5.7     26.517     30.065
  18         -5.5     26.790     30.169
  19         -5.5     38.156     39.728
  20         -5.5     17.027     18.105
Writing output ... done.
