# Supplementary material for: The mechanism study of quercetin isolated from Zanthoxylum bungeanum maxim. inhibiting ferroptosis and alleviating MAFLD through p38 MAPK/ERK signaling pathway based on lipidomics and transcriptomics
Source: Front Pharmacol. 2025 Mar 31;16:1517291. doi: 10.3389/fphar.2025.1517291 (PMC11994740; doi:10.3389/fphar.2025.1517291)
Supplement: Supplementary file 1 [file DataSheet1.zip › Raw data/Molecular docking/Molecular docking/visualization/D IL6/output.pdbqt]

MODEL 1
REMARK VINA RESULT:      -7.1      0.000      0.000
REMARK  5 active torsions:
REMARK  status: ('A' for Active; 'I' for Inactive)
REMARK    1  A    between atoms: O_2  and  C_13 
REMARK    2  A    between atoms: O_3  and  C_20 
REMARK    3  A    between atoms: O_5  and  C_17 
REMARK    4  A    between atoms: O_6  and  C_19 
REMARK    5  A    between atoms: C_8  and  C_10 
ROOT
ATOM      1  O   *** d   *     -17.231   4.852  -1.362  0.00  0.00    -0.309 OA
ATOM      2  O   *** d   *     -16.881   2.719  -4.691  0.00  0.00    -0.287 OA
ATOM      3  C   *** d   *     -16.424   2.879  -2.451  0.00  0.00     0.081 A 
ATOM      4  C   *** d   *     -17.758   5.286  -2.544  0.00  0.00     0.090 A 
ATOM      5  C   *** d   *     -16.579   3.653  -1.356  0.00  0.00     0.095 A 
ATOM      6  C   *** d   *     -16.950   3.318  -3.634  0.00  0.00     0.190 A 
ATOM      7  C   *** d   *     -17.603   4.514  -3.636  0.00  0.00     0.094 A 
ATOM      8  C   *** d   *     -15.763   1.702  -2.358  0.00  0.00     0.085 A 
ATOM      9  C   *** d   *     -16.065   3.231  -0.187  0.00  0.00     0.075 A 
ATOM     10  C   *** d   *     -15.405   2.073  -0.058  0.00  0.00     0.071 A 
ATOM     11  C   *** d   *     -15.270   1.330  -1.164  0.00  0.00     0.074 A 
ENDROOT
BRANCH   4  12
ATOM     12  C   *** d   *     -18.416   6.475  -2.576  0.00  0.00     0.001 A 
ATOM     13  C   *** d   *     -17.853   7.526  -3.204  0.00  0.00     0.053 A 
ATOM     14  C   *** d   *     -18.421   8.742  -3.292  0.00  0.00     0.099 A 
ATOM     15  C   *** d   *     -19.626   8.972  -2.734  0.00  0.00     0.101 A 
ATOM     16  C   *** d   *     -20.201   7.933  -2.101  0.00  0.00     0.040 A 
ATOM     17  C   *** d   *     -19.619   6.726  -2.025  0.00  0.00     0.017 A 
BRANCH  14  18
ATOM     18  O   *** d   *     -17.785   9.754  -3.945  0.00  0.00    -0.358 OA
ATOM     19  H   *** d   *     -18.108  10.603  -3.605  0.00  0.00     0.218 HD
ENDBRANCH  14  18
BRANCH  15  20
ATOM     20  O   *** d   *     -20.164  10.232  -2.847  0.00  0.00    -0.353 OA
ATOM     21  C   *** d   *     -20.801  10.806  -1.731  0.00  0.00     0.210 C 
ENDBRANCH  15  20
ENDBRANCH   4  12
BRANCH   8  22
ATOM     22  O   *** d   *     -15.556   0.854  -3.406  0.00  0.00    -0.360 OA
ATOM     23  H   *** d   *     -15.917   1.251  -4.216  0.00  0.00     0.217 HD
ENDBRANCH   8  22
BRANCH  10  24
ATOM     24  O   *** d   *     -14.899   1.676   1.141  0.00  0.00    -0.361 OA
ATOM     25  H   *** d   *     -15.425   2.071   1.855  0.00  0.00     0.217 HD
ENDBRANCH  10  24
TORSDOF 5
ENDMDL
MODEL 2
REMARK VINA RESULT:      -6.8     22.013     24.633
REMARK  5 active torsions:
REMARK  status: ('A' for Active; 'I' for Inactive)
REMARK    1  A    between atoms: O_2  and  C_13 
REMARK    2  A    between atoms: O_3  and  C_20 
REMARK    3  A    between atoms: O_5  and  C_17 
REMARK    4  A    between atoms: O_6  and  C_19 
REMARK    5  A    between atoms: C_8  and  C_10 
ROOT
ATOM      1  O   *** d   *       2.217  -3.570 -11.610  0.00  0.00    -0.309 OA
ATOM      2  O   *** d   *       2.914  -6.635  -9.186  0.00  0.00    -0.287 OA
ATOM      3  C   *** d   *       1.434  -5.587 -10.585  0.00  0.00     0.081 A 
ATOM      4  C   *** d   *       3.413  -3.712 -10.967  0.00  0.00     0.090 A 
ATOM      5  C   *** d   *       1.262  -4.521 -11.396  0.00  0.00     0.095 A 
ATOM      6  C   *** d   *       2.631  -5.724  -9.941  0.00  0.00     0.190 A 
ATOM      7  C   *** d   *       3.584  -4.774 -10.159  0.00  0.00     0.094 A 
ATOM      8  C   *** d   *       0.433  -6.485 -10.430  0.00  0.00     0.085 A 
ATOM      9  C   *** d   *       0.088  -4.377 -12.035  0.00  0.00     0.075 A 
ATOM     10  C   *** d   *      -0.925  -5.244 -11.905  0.00  0.00     0.071 A 
ATOM     11  C   *** d   *      -0.719  -6.290 -11.093  0.00  0.00     0.074 A 
ENDROOT
BRANCH   4  12
ATOM     12  C   *** d   *       4.383  -2.780 -11.166  0.00  0.00     0.001 A 
ATOM     13  C   *** d   *       4.461  -2.150 -12.355  0.00  0.00     0.053 A 
ATOM     14  C   *** d   *       5.381  -1.215 -12.652  0.00  0.00     0.099 A 
ATOM     15  C   *** d   *       6.300  -0.850 -11.737  0.00  0.00     0.101 A 
ATOM     16  C   *** d   *       6.237  -1.471 -10.544  0.00  0.00     0.040 A 
ATOM     17  C   *** d   *       5.311  -2.401 -10.267  0.00  0.00     0.017 A 
BRANCH  14  18
ATOM     18  O   *** d   *       5.392  -0.626 -13.881  0.00  0.00    -0.358 OA
ATOM     19  H   *** d   *       5.205  -1.297 -14.555  0.00  0.00     0.218 HD
ENDBRANCH  14  18
BRANCH  15  20
ATOM     20  O   *** d   *       7.221   0.107 -12.089  0.00  0.00    -0.353 OA
ATOM     21  C   *** d   *       7.873   0.834 -11.075  0.00  0.00     0.210 C 
ENDBRANCH  15  20
ENDBRANCH   4  12
BRANCH   8  22
ATOM     22  O   *** d   *       0.513  -7.590  -9.635  0.00  0.00    -0.360 OA
ATOM     23  H   *** d   *      -0.382  -7.930  -9.469  0.00  0.00     0.217 HD
ENDBRANCH   8  22
BRANCH  10  24
ATOM     24  O   *** d   *      -2.099  -5.067 -12.567  0.00  0.00    -0.361 OA
ATOM     25  H   *** d   *      -2.381  -4.143 -12.475  0.00  0.00     0.217 HD
ENDBRANCH  10  24
TORSDOF 5
ENDMDL
MODEL 3
REMARK VINA RESULT:      -6.7     24.084     25.199
REMARK  5 active torsions:
REMARK  status: ('A' for Active; 'I' for Inactive)
REMARK    1  A    between atoms: O_2  and  C_13 
REMARK    2  A    between atoms: O_3  and  C_20 
REMARK    3  A    between atoms: O_5  and  C_17 
REMARK    4  A    between atoms: O_6  and  C_19 
REMARK    5  A    between atoms: C_8  and  C_10 
ROOT
ATOM      1  O   *** d   *       1.544  -1.334  12.363  0.00  0.00    -0.309 OA
ATOM      2  O   *** d   *       2.785  -2.068   8.665  0.00  0.00    -0.287 OA
ATOM      3  C   *** d   *       1.467  -2.729  10.419  0.00  0.00     0.081 A 
ATOM      4  C   *** d   *       2.435  -0.513  11.735  0.00  0.00     0.090 A 
ATOM      5  C   *** d   *       1.086  -2.421  11.677  0.00  0.00     0.095 A 
ATOM      6  C   *** d   *       2.361  -1.906   9.794  0.00  0.00     0.190 A 
ATOM      7  C   *** d   *       2.815  -0.819  10.481  0.00  0.00     0.094 A 
ATOM      8  C   *** d   *       0.964  -3.827   9.810  0.00  0.00     0.085 A 
ATOM      9  C   *** d   *       0.206  -3.224  12.301  0.00  0.00     0.075 A 
ATOM     10  C   *** d   *      -0.312  -4.320  11.731  0.00  0.00     0.071 A 
ATOM     11  C   *** d   *       0.087  -4.594  10.482  0.00  0.00     0.074 A 
ENDROOT
BRANCH   4  12
ATOM     12  C   *** d   *       2.904   0.579  12.395  0.00  0.00     0.001 A 
ATOM     13  C   *** d   *       3.737   1.429  11.762  0.00  0.00     0.053 A 
ATOM     14  C   *** d   *       4.255   2.535  12.325  0.00  0.00     0.099 A 
ATOM     15  C   *** d   *       3.949   2.856  13.597  0.00  0.00     0.101 A 
ATOM     16  C   *** d   *       3.120   2.018  14.245  0.00  0.00     0.040 A 
ATOM     17  C   *** d   *       2.613   0.919  13.665  0.00  0.00     0.017 A 
BRANCH  14  18
ATOM     18  O   *** d   *       5.093   3.342  11.616  0.00  0.00    -0.358 OA
ATOM     19  H   *** d   *       4.588   3.783  10.915  0.00  0.00     0.218 HD
ENDBRANCH  14  18
BRANCH  15  20
ATOM     20  O   *** d   *       4.506   3.995  14.130  0.00  0.00    -0.353 OA
ATOM     21  C   *** d   *       3.713   5.151  14.253  0.00  0.00     0.210 C 
ENDBRANCH  15  20
ENDBRANCH   4  12
BRANCH   8  22
ATOM     22  O   *** d   *       1.287  -4.218   8.545  0.00  0.00    -0.360 OA
ATOM     23  H   *** d   *       1.961  -3.618   8.186  0.00  0.00     0.217 HD
ENDBRANCH   8  22
BRANCH  10  24
ATOM     24  O   *** d   *      -1.201  -5.109  12.391  0.00  0.00    -0.361 OA
ATOM     25  H   *** d   *      -2.025  -5.159  11.880  0.00  0.00     0.217 HD
ENDBRANCH  10  24
TORSDOF 5
ENDMDL
MODEL 4
REMARK VINA RESULT:      -6.7      2.910      4.225
REMARK  5 active torsions:
REMARK  status: ('A' for Active; 'I' for Inactive)
REMARK    1  A    between atoms: O_2  and  C_13 
REMARK    2  A    between atoms: O_3  and  C_20 
REMARK    3  A    between atoms: O_5  and  C_17 
REMARK    4  A    between atoms: O_6  and  C_19 
REMARK    5  A    between atoms: C_8  and  C_10 
ROOT
ATOM      1  O   *** d   *     -17.971   3.318  -2.944  0.00  0.00    -0.309 OA
ATOM      2  O   *** d   *     -15.425   0.337  -3.568  0.00  0.00    -0.287 OA
ATOM      3  C   *** d   *     -17.584   0.962  -3.121  0.00  0.00     0.081 A 
ATOM      4  C   *** d   *     -16.649   3.550  -3.194  0.00  0.00     0.090 A 
ATOM      5  C   *** d   *     -18.396   2.021  -2.917  0.00  0.00     0.095 A 
ATOM      6  C   *** d   *     -16.261   1.198  -3.368  0.00  0.00     0.190 A 
ATOM      7  C   *** d   *     -15.840   2.494  -3.397  0.00  0.00     0.094 A 
ATOM      8  C   *** d   *     -18.088  -0.293  -3.077  0.00  0.00     0.085 A 
ATOM      9  C   *** d   *     -19.699   1.800  -2.673  0.00  0.00     0.075 A 
ATOM     10  C   *** d   *     -20.233   0.572  -2.622  0.00  0.00     0.071 A 
ATOM     11  C   *** d   *     -19.399  -0.455  -2.828  0.00  0.00     0.074 A 
ENDROOT
BRANCH   4  12
ATOM     12  C   *** d   *     -16.201   4.833  -3.230  0.00  0.00     0.001 A 
ATOM     13  C   *** d   *     -16.735   5.744  -2.391  0.00  0.00     0.053 A 
ATOM     14  C   *** d   *     -16.362   7.036  -2.348  0.00  0.00     0.099 A 
ATOM     15  C   *** d   *     -15.400   7.494  -3.173  0.00  0.00     0.101 A 
ATOM     16  C   *** d   *     -14.858   6.598  -4.018  0.00  0.00     0.040 A 
ATOM     17  C   *** d   *     -15.243   5.313  -4.046  0.00  0.00     0.017 A 
BRANCH  14  18
ATOM     18  O   *** d   *     -16.953   7.894  -1.470  0.00  0.00    -0.358 OA
ATOM     19  H   *** d   *     -16.284   8.219  -0.847  0.00  0.00     0.218 HD
ENDBRANCH  14  18
BRANCH  15  20
ATOM     20  O   *** d   *     -15.057   8.822  -3.094  0.00  0.00    -0.353 OA
ATOM     21  C   *** d   *     -13.696   9.182  -3.139  0.00  0.00     0.210 C 
ENDBRANCH  15  20
ENDBRANCH   4  12
BRANCH   8  22
ATOM     22  O   *** d   *     -17.349  -1.423  -3.270  0.00  0.00    -0.360 OA
ATOM     23  H   *** d   *     -17.453  -1.721  -4.188  0.00  0.00     0.217 HD
ENDBRANCH   8  22
BRANCH  10  24
ATOM     24  O   *** d   *     -21.557   0.385  -2.373  0.00  0.00    -0.361 OA
ATOM     25  H   *** d   *     -22.063   0.575  -3.180  0.00  0.00     0.217 HD
ENDBRANCH  10  24
TORSDOF 5
ENDMDL
MODEL 5
REMARK VINA RESULT:      -6.4     20.924     23.822
REMARK  5 active torsions:
REMARK  status: ('A' for Active; 'I' for Inactive)
REMARK    1  A    between atoms: O_2  and  C_13 
REMARK    2  A    between atoms: O_3  and  C_20 
REMARK    3  A    between atoms: O_5  and  C_17 
REMARK    4  A    between atoms: O_6  and  C_19 
REMARK    5  A    between atoms: C_8  and  C_10 
ROOT
ATOM      1  O   *** d   *       0.442  -4.153 -11.943  0.00  0.00    -0.309 OA
ATOM      2  O   *** d   *       0.513  -8.069 -11.299  0.00  0.00    -0.287 OA
ATOM      3  C   *** d   *      -0.698  -6.257 -12.007  0.00  0.00     0.081 A 
ATOM      4  C   *** d   *       1.557  -4.775 -11.460  0.00  0.00     0.090 A 
ATOM      5  C   *** d   *      -0.655  -4.922 -12.203  0.00  0.00     0.095 A 
ATOM      6  C   *** d   *       0.419  -6.876 -11.520  0.00  0.00     0.190 A 
ATOM      7  C   *** d   *       1.514  -6.106 -11.264  0.00  0.00     0.094 A 
ATOM      8  C   *** d   *      -1.828  -6.945 -12.291  0.00  0.00     0.085 A 
ATOM      9  C   *** d   *      -1.749  -4.303 -12.682  0.00  0.00     0.075 A 
ATOM     10  C   *** d   *      -2.884  -4.951 -12.974  0.00  0.00     0.071 A 
ATOM     11  C   *** d   *      -2.891  -6.275 -12.767  0.00  0.00     0.074 A 
ENDROOT
BRANCH   4  12
ATOM     12  C   *** d   *       2.664  -4.032 -11.197  0.00  0.00     0.001 A 
ATOM     13  C   *** d   *       2.967  -2.989 -11.996  0.00  0.00     0.053 A 
ATOM     14  C   *** d   *       4.037  -2.193 -11.822  0.00  0.00     0.099 A 
ATOM     15  C   *** d   *       4.886  -2.411 -10.799  0.00  0.00     0.101 A 
ATOM     16  C   *** d   *       4.600  -3.449  -9.992  0.00  0.00     0.040 A 
ATOM     17  C   *** d   *       3.526  -4.232 -10.182  0.00  0.00     0.017 A 
BRANCH  14  18
ATOM     18  O   *** d   *       4.273  -1.159 -12.677  0.00  0.00    -0.358 OA
ATOM     19  H   *** d   *       3.884  -0.350 -12.311  0.00  0.00     0.218 HD
ENDBRANCH  14  18
BRANCH  15  20
ATOM     20  O   *** d   *       5.968  -1.573 -10.665  0.00  0.00    -0.353 OA
ATOM     21  C   *** d   *       7.254  -2.064 -10.955  0.00  0.00     0.210 C 
ENDBRANCH  15  20
ENDBRANCH   4  12
BRANCH   8  22
ATOM     22  O   *** d   *      -1.967  -8.292 -12.127  0.00  0.00    -0.360 OA
ATOM     23  H   *** d   *      -1.816  -8.736 -12.977  0.00  0.00     0.217 HD
ENDBRANCH   8  22
BRANCH  10  24
ATOM     24  O   *** d   *      -3.971  -4.293 -13.458  0.00  0.00    -0.361 OA
ATOM     25  H   *** d   *      -3.981  -4.361 -14.426  0.00  0.00     0.217 HD
ENDBRANCH  10  24
TORSDOF 5
ENDMDL
MODEL 6
REMARK VINA RESULT:      -6.3      1.845      2.346
REMARK  5 active torsions:
REMARK  status: ('A' for Active; 'I' for Inactive)
REMARK    1  A    between atoms: O_2  and  C_13 
REMARK    2  A    between atoms: O_3  and  C_20 
REMARK    3  A    between atoms: O_5  and  C_17 
REMARK    4  A    between atoms: O_6  and  C_19 
REMARK    5  A    between atoms: C_8  and  C_10 
ROOT
ATOM      1  O   *** d   *     -17.405   6.202  -1.936  0.00  0.00    -0.309 OA
ATOM      2  O   *** d   *     -14.598   5.491  -4.651  0.00  0.00    -0.287 OA
ATOM      3  C   *** d   *     -15.578   4.848  -2.682  0.00  0.00     0.081 A 
ATOM      4  C   *** d   *     -17.259   6.998  -3.036  0.00  0.00     0.090 A 
ATOM      5  C   *** d   *     -16.553   5.146  -1.797  0.00  0.00     0.095 A 
ATOM      6  C   *** d   *     -15.433   5.648  -3.780  0.00  0.00     0.190 A 
ATOM      7  C   *** d   *     -16.287   6.701  -3.918  0.00  0.00     0.094 A 
ATOM      8  C   *** d   *     -14.775   3.779  -2.468  0.00  0.00     0.085 A 
ATOM      9  C   *** d   *     -16.704   4.365  -0.713  0.00  0.00     0.075 A 
ATOM     10  C   *** d   *     -15.928   3.300  -0.468  0.00  0.00     0.071 A 
ATOM     11  C   *** d   *     -14.971   3.034  -1.367  0.00  0.00     0.074 A 
ENDROOT
BRANCH   4  12
ATOM     12  C   *** d   *     -18.098   8.055  -3.200  0.00  0.00     0.001 A 
ATOM     13  C   *** d   *     -19.176   8.175  -2.398  0.00  0.00     0.053 A 
ATOM     14  C   *** d   *     -20.065   9.182  -2.479  0.00  0.00     0.099 A 
ATOM     15  C   *** d   *     -19.910  10.153  -3.399  0.00  0.00     0.101 A 
ATOM     16  C   *** d   *     -18.841  10.047  -4.209  0.00  0.00     0.040 A 
ATOM     17  C   *** d   *     -17.964   9.036  -4.113  0.00  0.00     0.017 A 
BRANCH  14  18
ATOM     18  O   *** d   *     -21.129   9.229  -1.630  0.00  0.00    -0.358 OA
ATOM     19  H   *** d   *     -20.810   9.162  -0.717  0.00  0.00     0.218 HD
ENDBRANCH  14  18
BRANCH  15  20
ATOM     20  O   *** d   *     -20.847  11.158  -3.445  0.00  0.00    -0.353 OA
ATOM     21  C   *** d   *     -20.557  12.392  -2.833  0.00  0.00     0.210 C 
ENDBRANCH  15  20
ENDBRANCH   4  12
BRANCH   8  22
ATOM     22  O   *** d   *     -13.766   3.399  -3.302  0.00  0.00    -0.360 OA
ATOM     23  H   *** d   *     -13.055   2.992  -2.781  0.00  0.00     0.217 HD
ENDBRANCH   8  22
BRANCH  10  24
ATOM     24  O   *** d   *     -16.110   2.531   0.639  0.00  0.00    -0.361 OA
ATOM     25  H   *** d   *     -15.244   2.297   1.010  0.00  0.00     0.217 HD
ENDBRANCH  10  24
TORSDOF 5
ENDMDL
MODEL 7
REMARK VINA RESULT:      -6.2     19.764     22.440
REMARK  5 active torsions:
REMARK  status: ('A' for Active; 'I' for Inactive)
REMARK    1  A    between atoms: O_2  and  C_13 
REMARK    2  A    between atoms: O_3  and  C_20 
REMARK    3  A    between atoms: O_5  and  C_17 
REMARK    4  A    between atoms: O_6  and  C_19 
REMARK    5  A    between atoms: C_8  and  C_10 
ROOT
ATOM      1  O   *** d   *       0.129  -4.246 -12.321  0.00  0.00    -0.309 OA
ATOM      2  O   *** d   *       0.384  -7.291  -9.787  0.00  0.00    -0.287 OA
ATOM      3  C   *** d   *       1.403  -5.447 -10.688  0.00  0.00     0.081 A 
ATOM      4  C   *** d   *      -0.896  -5.135 -12.170  0.00  0.00     0.090 A 
ATOM      5  C   *** d   *       1.251  -4.434 -11.568  0.00  0.00     0.095 A 
ATOM      6  C   *** d   *       0.376  -6.337 -10.542  0.00  0.00     0.190 A 
ATOM      7  C   *** d   *      -0.744  -6.145 -11.293  0.00  0.00     0.094 A 
ATOM      8  C   *** d   *       2.551  -5.560  -9.980  0.00  0.00     0.085 A 
ATOM      9  C   *** d   *       2.256  -3.553 -11.719  0.00  0.00     0.075 A 
ATOM     10  C   *** d   *       3.405  -3.633 -11.036  0.00  0.00     0.071 A 
ATOM     11  C   *** d   *       3.522  -4.651 -10.172  0.00  0.00     0.074 A 
ENDROOT
BRANCH   4  12
ATOM     12  C   *** d   *      -2.027  -4.968 -12.906  0.00  0.00     0.001 A 
ATOM     13  C   *** d   *      -2.941  -5.958 -12.948  0.00  0.00     0.053 A 
ATOM     14  C   *** d   *      -4.090  -5.891 -13.645  0.00  0.00     0.099 A 
ATOM     15  C   *** d   *      -4.390  -4.788 -14.358  0.00  0.00     0.101 A 
ATOM     16  C   *** d   *      -3.487  -3.791 -14.328  0.00  0.00     0.040 A 
ATOM     17  C   *** d   *      -2.346  -3.876 -13.626  0.00  0.00     0.017 A 
BRANCH  14  18
ATOM     18  O   *** d   *      -4.961  -6.938 -13.636  0.00  0.00    -0.358 OA
ATOM     19  H   *** d   *      -4.905  -7.404 -14.485  0.00  0.00     0.218 HD
ENDBRANCH  14  18
BRANCH  15  20
ATOM     20  O   *** d   *      -5.573  -4.769 -15.056  0.00  0.00    -0.353 OA
ATOM     21  C   *** d   *      -6.355  -3.599 -15.046  0.00  0.00     0.210 C 
ENDBRANCH  15  20
ENDBRANCH   4  12
BRANCH   8  22
ATOM     22  O   *** d   *       2.796  -6.546  -9.071  0.00  0.00    -0.360 OA
ATOM     23  H   *** d   *       2.022  -7.129  -9.013  0.00  0.00     0.217 HD
ENDBRANCH   8  22
BRANCH  10  24
ATOM     24  O   *** d   *       4.400  -2.723 -11.214  0.00  0.00    -0.361 OA
ATOM     25  H   *** d   *       4.075  -1.843 -10.967  0.00  0.00     0.217 HD
ENDBRANCH  10  24
TORSDOF 5
ENDMDL
MODEL 8
REMARK VINA RESULT:      -6.1     20.978     25.658
REMARK  5 active torsions:
REMARK  status: ('A' for Active; 'I' for Inactive)
REMARK    1  A    between atoms: O_2  and  C_13 
REMARK    2  A    between atoms: O_3  and  C_20 
REMARK    3  A    between atoms: O_5  and  C_17 
REMARK    4  A    between atoms: O_6  and  C_19 
REMARK    5  A    between atoms: C_8  and  C_10 
ROOT
ATOM      1  O   *** d   *      -0.263  -3.869  11.968  0.00  0.00    -0.309 OA
ATOM      2  O   *** d   *       1.533  -2.464   8.718  0.00  0.00    -0.287 OA
ATOM      3  C   *** d   *      -0.447  -2.950   9.765  0.00  0.00     0.081 A 
ATOM      4  C   *** d   *       1.097  -3.796  11.881  0.00  0.00     0.090 A 
ATOM      5  C   *** d   *      -0.994  -3.438  10.899  0.00  0.00     0.095 A 
ATOM      6  C   *** d   *       0.915  -2.882   9.680  0.00  0.00     0.190 A 
ATOM      7  C   *** d   *       1.642  -3.310  10.750  0.00  0.00     0.094 A 
ATOM      8  C   *** d   *      -1.246  -2.543   8.751  0.00  0.00     0.085 A 
ATOM      9  C   *** d   *      -2.333  -3.509  10.993  0.00  0.00     0.075 A 
ATOM     10  C   *** d   *      -3.155  -3.116  10.010  0.00  0.00     0.071 A 
ATOM     11  C   *** d   *      -2.578  -2.638   8.900  0.00  0.00     0.074 A 
ENDROOT
BRANCH   4  12
ATOM     12  C   *** d   *       1.848  -4.216  12.934  0.00  0.00     0.001 A 
ATOM     13  C   *** d   *       1.939  -3.439  14.032  0.00  0.00     0.053 A 
ATOM     14  C   *** d   *       2.654  -3.762  15.125  0.00  0.00     0.099 A 
ATOM     15  C   *** d   *       3.336  -4.923  15.172  0.00  0.00     0.101 A 
ATOM     16  C   *** d   *       3.258  -5.709  14.083  0.00  0.00     0.040 A 
ATOM     17  C   *** d   *       2.539  -5.370  13.002  0.00  0.00     0.017 A 
BRANCH  14  18
ATOM     18  O   *** d   *       2.694  -2.920  16.195  0.00  0.00    -0.358 OA
ATOM     19  H   *** d   *       3.597  -2.579  16.295  0.00  0.00     0.218 HD
ENDBRANCH  14  18
BRANCH  15  20
ATOM     20  O   *** d   *       4.055  -5.207  16.308  0.00  0.00    -0.353 OA
ATOM     21  C   *** d   *       5.443  -5.421  16.205  0.00  0.00     0.210 C 
ENDBRANCH  15  20
ENDBRANCH   4  12
BRANCH   8  22
ATOM     22  O   *** d   *      -0.788  -2.038   7.570  0.00  0.00    -0.360 OA
ATOM     23  H   *** d   *       0.181  -2.102   7.548  0.00  0.00     0.217 HD
ENDBRANCH   8  22
BRANCH  10  24
ATOM     24  O   *** d   *      -4.506  -3.202  10.139  0.00  0.00    -0.361 OA
ATOM     25  H   *** d   *      -4.742  -3.109  11.077  0.00  0.00     0.217 HD
ENDBRANCH  10  24
TORSDOF 5
ENDMDL
MODEL 9
REMARK VINA RESULT:      -6.1      4.883      6.107
REMARK  5 active torsions:
REMARK  status: ('A' for Active; 'I' for Inactive)
REMARK    1  A    between atoms: O_2  and  C_13 
REMARK    2  A    between atoms: O_3  and  C_20 
REMARK    3  A    between atoms: O_5  and  C_17 
REMARK    4  A    between atoms: O_6  and  C_19 
REMARK    5  A    between atoms: C_8  and  C_10 
ROOT
ATOM      1  O   *** d   *     -19.453   2.359  -1.944  0.00  0.00    -0.309 OA
ATOM      2  O   *** d   *     -18.034  -1.052  -3.395  0.00  0.00    -0.287 OA
ATOM      3  C   *** d   *     -17.568   1.065  -2.653  0.00  0.00     0.081 A 
ATOM      4  C   *** d   *     -20.279   1.311  -2.237  0.00  0.00     0.090 A 
ATOM      5  C   *** d   *     -18.116   2.197  -2.162  0.00  0.00     0.095 A 
ATOM      6  C   *** d   *     -18.397   0.019  -2.948  0.00  0.00     0.190 A 
ATOM      7  C   *** d   *     -19.732   0.183  -2.727  0.00  0.00     0.094 A 
ATOM      8  C   *** d   *     -16.230   0.988  -2.839  0.00  0.00     0.085 A 
ATOM      9  C   *** d   *     -17.309   3.232  -1.868  0.00  0.00     0.075 A 
ATOM     10  C   *** d   *     -15.981   3.192  -2.040  0.00  0.00     0.071 A 
ATOM     11  C   *** d   *     -15.472   2.054  -2.528  0.00  0.00     0.074 A 
ENDROOT
BRANCH   4  12
ATOM     12  C   *** d   *     -21.615   1.445  -2.025  0.00  0.00     0.001 A 
ATOM     13  C   *** d   *     -22.140   1.052  -0.847  0.00  0.00     0.053 A 
ATOM     14  C   *** d   *     -23.446   1.142  -0.539  0.00  0.00     0.099 A 
ATOM     15  C   *** d   *     -24.321   1.651  -1.428  0.00  0.00     0.101 A 
ATOM     16  C   *** d   *     -23.813   2.046  -2.610  0.00  0.00     0.040 A 
ATOM     17  C   *** d   *     -22.506   1.949  -2.899  0.00  0.00     0.017 A 
BRANCH  14  18
ATOM     18  O   *** d   *     -23.898   0.721   0.675  0.00  0.00    -0.358 OA
ATOM     19  H   *** d   *     -23.597   1.342   1.358  0.00  0.00     0.218 HD
ENDBRANCH  14  18
BRANCH  15  20
ATOM     20  O   *** d   *     -25.646   1.719  -1.069  0.00  0.00    -0.353 OA
ATOM     21  C   *** d   *     -26.463   2.708  -1.649  0.00  0.00     0.210 C 
ENDBRANCH  15  20
ENDBRANCH   4  12
BRANCH   8  22
ATOM     22  O   *** d   *     -15.586  -0.109  -3.328  0.00  0.00    -0.360 OA
ATOM     23  H   *** d   *     -16.242  -0.750  -3.648  0.00  0.00     0.217 HD
ENDBRANCH   8  22
BRANCH  10  24
ATOM     24  O   *** d   *     -15.195   4.258  -1.730  0.00  0.00    -0.361 OA
ATOM     25  H   *** d   *     -15.627   5.072  -2.035  0.00  0.00     0.217 HD
ENDBRANCH  10  24
TORSDOF 5
ENDMDL
MODEL 10
REMARK VINA RESULT:      -6.0      3.377      5.703
REMARK  5 active torsions:
REMARK  status: ('A' for Active; 'I' for Inactive)
REMARK    1  A    between atoms: O_2  and  C_13 
REMARK    2  A    between atoms: O_3  and  C_20 
REMARK    3  A    between atoms: O_5  and  C_17 
REMARK    4  A    between atoms: O_6  and  C_19 
REMARK    5  A    between atoms: C_8  and  C_10 
ROOT
ATOM      1  O   *** d   *     -17.263   2.781  -4.239  0.00  0.00    -0.309 OA
ATOM      2  O   *** d   *     -18.419   6.108  -2.408  0.00  0.00    -0.287 OA
ATOM      3  C   *** d   *     -17.329   4.100  -2.242  0.00  0.00     0.081 A 
ATOM      4  C   *** d   *     -17.964   3.750  -4.897  0.00  0.00     0.090 A 
ATOM      5  C   *** d   *     -16.966   2.992  -2.924  0.00  0.00     0.095 A 
ATOM      6  C   *** d   *     -18.033   5.066  -2.903  0.00  0.00     0.190 A 
ATOM      7  C   *** d   *     -18.326   4.854  -4.217  0.00  0.00     0.094 A 
ATOM      8  C   *** d   *     -16.993   4.230  -0.937  0.00  0.00     0.085 A 
ATOM      9  C   *** d   *     -16.273   2.035  -2.282  0.00  0.00     0.075 A 
ATOM     10  C   *** d   *     -15.924   2.129  -0.992  0.00  0.00     0.071 A 
ATOM     11  C   *** d   *     -16.300   3.241  -0.347  0.00  0.00     0.074 A 
ENDROOT
BRANCH   4  12
ATOM     12  C   *** d   *     -18.269   3.566  -6.209  0.00  0.00     0.001 A 
ATOM     13  C   *** d   *     -17.379   3.932  -7.153  0.00  0.00     0.053 A 
ATOM     14  C   *** d   *     -17.584   3.792  -8.475  0.00  0.00     0.099 A 
ATOM     15  C   *** d   *     -18.733   3.258  -8.932  0.00  0.00     0.101 A 
ATOM     16  C   *** d   *     -19.634   2.889  -8.003  0.00  0.00     0.040 A 
ATOM     17  C   *** d   *     -19.411   3.036  -6.688  0.00  0.00     0.017 A 
BRANCH  14  18
ATOM     18  O   *** d   *     -16.632   4.188  -9.366  0.00  0.00    -0.358 OA
ATOM     19  H   *** d   *     -16.132   4.928  -8.986  0.00  0.00     0.218 HD
ENDBRANCH  14  18
BRANCH  15  20
ATOM     20  O   *** d   *     -18.898   3.139 -10.291  0.00  0.00    -0.353 OA
ATOM     21  C   *** d   *     -18.950   1.854 -10.865  0.00  0.00     0.210 C 
ENDBRANCH  15  20
ENDBRANCH   4  12
BRANCH   8  22
ATOM     22  O   *** d   *     -17.313   5.308  -0.167  0.00  0.00    -0.360 OA
ATOM     23  H   *** d   *     -18.262   5.285   0.038  0.00  0.00     0.217 HD
ENDBRANCH   8  22
BRANCH  10  24
ATOM     24  O   *** d   *     -15.221   1.142  -0.375  0.00  0.00    -0.361 OA
ATOM     25  H   *** d   *     -15.708   0.306  -0.455  0.00  0.00     0.217 HD
ENDBRANCH  10  24
TORSDOF 5
ENDMDL
MODEL 11
REMARK VINA RESULT:      -6.0     23.944     27.147
REMARK  5 active torsions:
REMARK  status: ('A' for Active; 'I' for Inactive)
REMARK    1  A    between atoms: O_2  and  C_13 
REMARK    2  A    between atoms: O_3  and  C_20 
REMARK    3  A    between atoms: O_5  and  C_17 
REMARK    4  A    between atoms: O_6  and  C_19 
REMARK    5  A    between atoms: C_8  and  C_10 
ROOT
ATOM      1  O   *** d   *       6.127  -5.970 -11.633  0.00  0.00    -0.309 OA
ATOM      2  O   *** d   *       6.337  -2.045 -11.080  0.00  0.00    -0.287 OA
ATOM      3  C   *** d   *       7.464  -3.987 -11.539  0.00  0.00     0.081 A 
ATOM      4  C   *** d   *       5.014  -5.229 -11.358  0.00  0.00     0.090 A 
ATOM      5  C   *** d   *       7.323  -5.318 -11.717  0.00  0.00     0.095 A 
ATOM      6  C   *** d   *       6.348  -3.248 -11.261  0.00  0.00     0.190 A 
ATOM      7  C   *** d   *       5.155  -3.902 -11.181  0.00  0.00     0.094 A 
ATOM      8  C   *** d   *       8.688  -3.418 -11.640  0.00  0.00     0.085 A 
ATOM      9  C   *** d   *       8.414  -6.053 -11.991  0.00  0.00     0.075 A 
ATOM     10  C   *** d   *       9.641  -5.525 -12.098  0.00  0.00     0.071 A 
ATOM     11  C   *** d   *       9.744  -4.202 -11.916  0.00  0.00     0.074 A 
ENDROOT
BRANCH   4  12
ATOM     12  C   *** d   *       3.810  -5.854 -11.273  0.00  0.00     0.001 A 
ATOM     13  C   *** d   *       2.899  -5.419 -10.380  0.00  0.00     0.053 A 
ATOM     14  C   *** d   *       1.682  -5.968 -10.218  0.00  0.00     0.099 A 
ATOM     15  C   *** d   *       1.304  -7.017 -10.973  0.00  0.00     0.101 A 
ATOM     16  C   *** d   *       2.202  -7.466 -11.869  0.00  0.00     0.040 A 
ATOM     17  C   *** d   *       3.412  -6.905 -12.016  0.00  0.00     0.017 A 
BRANCH  14  18
ATOM     18  O   *** d   *       0.819  -5.468  -9.290  0.00  0.00    -0.358 OA
ATOM     19  H   *** d   *      -0.003  -5.203  -9.732  0.00  0.00     0.218 HD
ENDBRANCH  14  18
BRANCH  15  20
ATOM     20  O   *** d   *       0.052  -7.546 -10.768  0.00  0.00    -0.353 OA
ATOM     21  C   *** d   *      -0.925  -7.401 -11.771  0.00  0.00     0.210 C 
ENDBRANCH  15  20
ENDBRANCH   4  12
BRANCH   8  22
ATOM     22  O   *** d   *       8.930  -2.086 -11.478  0.00  0.00    -0.360 OA
ATOM     23  H   *** d   *       8.621  -1.606 -12.264  0.00  0.00     0.217 HD
ENDBRANCH   8  22
BRANCH  10  24
ATOM     24  O   *** d   *      10.723  -6.300 -12.378  0.00  0.00    -0.361 OA
ATOM     25  H   *** d   *      10.972  -6.799 -11.583  0.00  0.00     0.217 HD
ENDBRANCH  10  24
TORSDOF 5
ENDMDL
MODEL 12
REMARK VINA RESULT:      -6.0     21.007     22.696
REMARK  5 active torsions:
REMARK  status: ('A' for Active; 'I' for Inactive)
REMARK    1  A    between atoms: O_2  and  C_13 
REMARK    2  A    between atoms: O_3  and  C_20 
REMARK    3  A    between atoms: O_5  and  C_17 
REMARK    4  A    between atoms: O_6  and  C_19 
REMARK    5  A    between atoms: C_8  and  C_10 
ROOT
ATOM      1  O   *** d   *       1.859  10.511   8.198  0.00  0.00    -0.309 OA
ATOM      2  O   *** d   *       4.094  13.787   8.026  0.00  0.00    -0.287 OA
ATOM      3  C   *** d   *       4.033  11.510   8.277  0.00  0.00     0.081 A 
ATOM      4  C   *** d   *       1.304  11.743   8.007  0.00  0.00     0.090 A 
ATOM      5  C   *** d   *       3.216  10.436   8.326  0.00  0.00     0.095 A 
ATOM      6  C   *** d   *       3.473  12.742   8.089  0.00  0.00     0.190 A 
ATOM      7  C   *** d   *       2.119  12.813   7.959  0.00  0.00     0.094 A 
ATOM      8  C   *** d   *       5.370  11.348   8.412  0.00  0.00     0.085 A 
ATOM      9  C   *** d   *       3.757   9.219   8.510  0.00  0.00     0.075 A 
ATOM     10  C   *** d   *       5.074   9.021   8.648  0.00  0.00     0.071 A 
ATOM     11  C   *** d   *       5.855  10.107   8.595  0.00  0.00     0.074 A 
ENDROOT
BRANCH   4  12
ATOM     12  C   *** d   *      -0.046  11.844   7.873  0.00  0.00     0.001 A 
ATOM     13  C   *** d   *      -0.607  11.639   6.665  0.00  0.00     0.053 A 
ATOM     14  C   *** d   *      -1.929  11.715   6.428  0.00  0.00     0.099 A 
ATOM     15  C   *** d   *      -2.784  12.009   7.427  0.00  0.00     0.101 A 
ATOM     16  C   *** d   *      -2.239  12.218   8.640  0.00  0.00     0.040 A 
ATOM     17  C   *** d   *      -0.917  12.137   8.857  0.00  0.00     0.017 A 
BRANCH  14  18
ATOM     18  O   *** d   *      -2.418  11.495   5.175  0.00  0.00    -0.358 OA
ATOM     19  H   *** d   *      -2.996  12.233   4.927  0.00  0.00     0.218 HD
ENDBRANCH  14  18
BRANCH  15  20
ATOM     20  O   *** d   *      -4.125  12.079   7.134  0.00  0.00    -0.353 OA
ATOM     21  C   *** d   *      -5.060  11.986   8.183  0.00  0.00     0.210 C 
ENDBRANCH  15  20
ENDBRANCH   4  12
BRANCH   8  22
ATOM     22  O   *** d   *       6.273  12.368   8.377  0.00  0.00    -0.360 OA
ATOM     23  H   *** d   *       6.661  12.484   9.260  0.00  0.00     0.217 HD
ENDBRANCH   8  22
BRANCH  10  24
ATOM     24  O   *** d   *       5.587   7.774   8.832  0.00  0.00    -0.361 OA
ATOM     25  H   *** d   *       5.270   7.192   8.123  0.00  0.00     0.217 HD
ENDBRANCH  10  24
TORSDOF 5
ENDMDL
MODEL 13
REMARK VINA RESULT:      -5.9     20.166     22.707
REMARK  5 active torsions:
REMARK  status: ('A' for Active; 'I' for Inactive)
REMARK    1  A    between atoms: O_2  and  C_13 
REMARK    2  A    between atoms: O_3  and  C_20 
REMARK    3  A    between atoms: O_5  and  C_17 
REMARK    4  A    between atoms: O_6  and  C_19 
REMARK    5  A    between atoms: C_8  and  C_10 
ROOT
ATOM      1  O   *** d   *      -3.038  -6.222  10.716  0.00  0.00    -0.309 OA
ATOM      2  O   *** d   *      -6.329  -4.162   9.890  0.00  0.00    -0.287 OA
ATOM      3  C   *** d   *      -5.368  -6.223  10.164  0.00  0.00     0.081 A 
ATOM      4  C   *** d   *      -3.036  -4.856  10.688  0.00  0.00     0.090 A 
ATOM      5  C   *** d   *      -4.214  -6.862  10.452  0.00  0.00     0.095 A 
ATOM      6  C   *** d   *      -5.362  -4.857  10.135  0.00  0.00     0.190 A 
ATOM      7  C   *** d   *      -4.187  -4.220  10.401  0.00  0.00     0.094 A 
ATOM      8  C   *** d   *      -6.491  -6.936   9.915  0.00  0.00     0.085 A 
ATOM      9  C   *** d   *      -4.209  -8.207  10.484  0.00  0.00     0.075 A 
ATOM     10  C   *** d   *      -5.301  -8.945  10.242  0.00  0.00     0.071 A 
ATOM     11  C   *** d   *      -6.428  -8.278   9.961  0.00  0.00     0.074 A 
ENDROOT
BRANCH   4  12
ATOM     12  C   *** d   *      -1.879  -4.194  10.951  0.00  0.00     0.001 A 
ATOM     13  C   *** d   *      -0.700  -4.821  10.763  0.00  0.00     0.053 A 
ATOM     14  C   *** d   *       0.498  -4.255  10.993  0.00  0.00     0.099 A 
ATOM     15  C   *** d   *       0.576  -2.986  11.438  0.00  0.00     0.101 A 
ATOM     16  C   *** d   *      -0.591  -2.346  11.634  0.00  0.00     0.040 A 
ATOM     17  C   *** d   *      -1.778  -2.928  11.398  0.00  0.00     0.017 A 
BRANCH  14  18
ATOM     18  O   *** d   *       1.645  -4.959  10.778  0.00  0.00    -0.358 OA
ATOM     19  H   *** d   *       2.339  -4.349  10.483  0.00  0.00     0.218 HD
ENDBRANCH  14  18
BRANCH  15  20
ATOM     20  O   *** d   *       1.823  -2.453  11.662  0.00  0.00    -0.353 OA
ATOM     21  C   *** d   *       2.306  -1.453  10.797  0.00  0.00     0.210 C 
ENDBRANCH  15  20
ENDBRANCH   4  12
BRANCH   8  22
ATOM     22  O   *** d   *      -7.700  -6.382   9.616  0.00  0.00    -0.360 OA
ATOM     23  H   *** d   *      -7.655  -5.422   9.752  0.00  0.00     0.217 HD
ENDBRANCH   8  22
BRANCH  10  24
ATOM     24  O   *** d   *      -5.260 -10.304  10.284  0.00  0.00    -0.361 OA
ATOM     25  H   *** d   *      -4.598 -10.583  10.938  0.00  0.00     0.217 HD
ENDBRANCH  10  24
TORSDOF 5
ENDMDL
MODEL 14
REMARK VINA RESULT:      -5.9     32.451     36.311
REMARK  5 active torsions:
REMARK  status: ('A' for Active; 'I' for Inactive)
REMARK    1  A    between atoms: O_2  and  C_13 
REMARK    2  A    between atoms: O_3  and  C_20 
REMARK    3  A    between atoms: O_5  and  C_17 
REMARK    4  A    between atoms: O_6  and  C_19 
REMARK    5  A    between atoms: C_8  and  C_10 
ROOT
ATOM      1  O   *** d   *      14.931 -10.710  -3.171  0.00  0.00    -0.309 OA
ATOM      2  O   *** d   *      16.391 -11.254   0.480  0.00  0.00    -0.287 OA
ATOM      3  C   *** d   *      16.742 -10.433  -1.630  0.00  0.00     0.081 A 
ATOM      4  C   *** d   *      14.201 -11.327  -2.196  0.00  0.00     0.090 A 
ATOM      5  C   *** d   *      16.186 -10.279  -2.851  0.00  0.00     0.095 A 
ATOM      6  C   *** d   *      16.009 -11.053  -0.658  0.00  0.00     0.190 A 
ATOM      7  C   *** d   *      14.756 -11.480  -0.980  0.00  0.00     0.094 A 
ATOM      8  C   *** d   *      17.994  -9.975  -1.396  0.00  0.00     0.085 A 
ATOM      9  C   *** d   *      16.898  -9.670  -3.815  0.00  0.00     0.075 A 
ATOM     10  C   *** d   *      18.139  -9.205  -3.620  0.00  0.00     0.071 A 
ATOM     11  C   *** d   *      18.660  -9.374  -2.397  0.00  0.00     0.074 A 
ENDROOT
BRANCH   4  12
ATOM     12  C   *** d   *      12.946 -11.762  -2.489  0.00  0.00     0.001 A 
ATOM     13  C   *** d   *      12.671 -12.198  -3.734  0.00  0.00     0.053 A 
ATOM     14  C   *** d   *      11.465 -12.648  -4.124  0.00  0.00     0.099 A 
ATOM     15  C   *** d   *      10.439 -12.685  -3.252  0.00  0.00     0.101 A 
ATOM     16  C   *** d   *      10.696 -12.251  -2.005  0.00  0.00     0.040 A 
ATOM     17  C   *** d   *      11.907 -11.807  -1.634  0.00  0.00     0.017 A 
BRANCH  14  18
ATOM     18  O   *** d   *      11.268 -13.071  -5.404  0.00  0.00    -0.358 OA
ATOM     19  H   *** d   *      11.552 -12.373  -6.015  0.00  0.00     0.218 HD
ENDBRANCH  14  18
BRANCH  15  20
ATOM     20  O   *** d   *       9.224 -13.149  -3.699  0.00  0.00    -0.353 OA
ATOM     21  C   *** d   *       8.325 -13.714  -2.774  0.00  0.00     0.210 C 
ENDBRANCH  15  20
ENDBRANCH   4  12
BRANCH   8  22
ATOM     22  O   *** d   *      18.638 -10.083  -0.200  0.00  0.00    -0.360 OA
ATOM     23  H   *** d   *      19.311 -10.781  -0.259  0.00  0.00     0.217 HD
ENDBRANCH   8  22
BRANCH  10  24
ATOM     24  O   *** d   *      18.831  -8.592  -4.618  0.00  0.00    -0.361 OA
ATOM     25  H   *** d   *      19.418  -9.238  -5.043  0.00  0.00     0.217 HD
ENDBRANCH  10  24
TORSDOF 5
ENDMDL
MODEL 15
REMARK VINA RESULT:      -5.8     17.271     17.924
REMARK  5 active torsions:
REMARK  status: ('A' for Active; 'I' for Inactive)
REMARK    1  A    between atoms: O_2  and  C_13 
REMARK    2  A    between atoms: O_3  and  C_20 
REMARK    3  A    between atoms: O_5  and  C_17 
REMARK    4  A    between atoms: O_6  and  C_19 
REMARK    5  A    between atoms: C_8  and  C_10 
ROOT
ATOM      1  O   *** d   *     -16.887 -10.512   4.704  0.00  0.00    -0.309 OA
ATOM      2  O   *** d   *     -17.425  -9.689   8.550  0.00  0.00    -0.287 OA
ATOM      3  C   *** d   *     -15.934  -9.972   6.833  0.00  0.00     0.081 A 
ATOM      4  C   *** d   *     -18.135 -10.469   5.256  0.00  0.00     0.090 A 
ATOM      5  C   *** d   *     -15.822 -10.258   5.518  0.00  0.00     0.095 A 
ATOM      6  C   *** d   *     -17.185  -9.933   7.383  0.00  0.00     0.190 A 
ATOM      7  C   *** d   *     -18.247 -10.185   6.567  0.00  0.00     0.094 A 
ATOM      8  C   *** d   *     -14.824  -9.733   7.569  0.00  0.00     0.085 A 
ATOM      9  C   *** d   *     -14.596 -10.299   4.968  0.00  0.00     0.075 A 
ATOM     10  C   *** d   *     -13.475 -10.068   5.665  0.00  0.00     0.071 A 
ATOM     11  C   *** d   *     -13.624  -9.787   6.966  0.00  0.00     0.074 A 
ENDROOT
BRANCH   4  12
ATOM     12  C   *** d   *     -19.214 -10.714   4.465  0.00  0.00     0.001 A 
ATOM     13  C   *** d   *     -19.024 -11.064   3.177  0.00  0.00     0.053 A 
ATOM     14  C   *** d   *     -20.022 -11.327   2.314  0.00  0.00     0.099 A 
ATOM     15  C   *** d   *     -21.305 -11.251   2.716  0.00  0.00     0.101 A 
ATOM     16  C   *** d   *     -21.513 -10.901   3.999  0.00  0.00     0.040 A 
ATOM     17  C   *** d   *     -20.504 -10.643   4.845  0.00  0.00     0.017 A 
BRANCH  14  18
ATOM     18  O   *** d   *     -19.745 -11.673   1.026  0.00  0.00    -0.358 OA
ATOM     19  H   *** d   *     -20.392 -12.330   0.729  0.00  0.00     0.218 HD
ENDBRANCH  14  18
BRANCH  15  20
ATOM     20  O   *** d   *     -22.290 -11.525   1.797  0.00  0.00    -0.353 OA
ATOM     21  C   *** d   *     -23.043 -10.462   1.263  0.00  0.00     0.210 C 
ENDBRANCH  15  20
ENDBRANCH   4  12
BRANCH   8  22
ATOM     22  O   *** d   *     -14.837  -9.437   8.900  0.00  0.00    -0.360 OA
ATOM     23  H   *** d   *     -14.313 -10.098   9.381  0.00  0.00     0.217 HD
ENDBRANCH   8  22
BRANCH  10  24
ATOM     24  O   *** d   *     -12.251 -10.116   5.075  0.00  0.00    -0.361 OA
ATOM     25  H   *** d   *     -11.565 -10.069   5.760  0.00  0.00     0.217 HD
ENDBRANCH  10  24
TORSDOF 5
ENDMDL
MODEL 16
REMARK VINA RESULT:      -5.8      3.897      5.824
REMARK  5 active torsions:
REMARK  status: ('A' for Active; 'I' for Inactive)
REMARK    1  A    between atoms: O_2  and  C_13 
REMARK    2  A    between atoms: O_3  and  C_20 
REMARK    3  A    between atoms: O_5  and  C_17 
REMARK    4  A    between atoms: O_6  and  C_19 
REMARK    5  A    between atoms: C_8  and  C_10 
ROOT
ATOM      1  O   *** d   *     -18.811   4.923  -2.723  0.00  0.00    -0.309 OA
ATOM      2  O   *** d   *     -15.748   2.409  -2.494  0.00  0.00    -0.287 OA
ATOM      3  C   *** d   *     -16.442   4.579  -2.737  0.00  0.00     0.081 A 
ATOM      4  C   *** d   *     -19.002   3.582  -2.555  0.00  0.00     0.090 A 
ATOM      5  C   *** d   *     -17.528   5.379  -2.807  0.00  0.00     0.095 A 
ATOM      6  C   *** d   *     -16.637   3.236  -2.572  0.00  0.00     0.190 A 
ATOM      7  C   *** d   *     -17.920   2.785  -2.486  0.00  0.00     0.094 A 
ATOM      8  C   *** d   *     -15.202   5.113  -2.830  0.00  0.00     0.085 A 
ATOM      9  C   *** d   *     -17.347   6.701  -2.970  0.00  0.00     0.075 A 
ATOM     10  C   *** d   *     -16.136   7.265  -3.065  0.00  0.00     0.071 A 
ATOM     11  C   *** d   *     -15.082   6.442  -2.992  0.00  0.00     0.074 A 
ENDROOT
BRANCH   4  12
ATOM     12  C   *** d   *     -20.271   3.103  -2.464  0.00  0.00     0.001 A 
ATOM     13  C   *** d   *     -20.483   1.893  -1.908  0.00  0.00     0.053 A 
ATOM     14  C   *** d   *     -21.698   1.331  -1.772  0.00  0.00     0.099 A 
ATOM     15  C   *** d   *     -22.799   1.978  -2.200  0.00  0.00     0.101 A 
ATOM     16  C   *** d   *     -22.604   3.187  -2.759  0.00  0.00     0.040 A 
ATOM     17  C   *** d   *     -21.384   3.732  -2.886  0.00  0.00     0.017 A 
BRANCH  14  18
ATOM     18  O   *** d   *     -21.827   0.102  -1.199  0.00  0.00    -0.358 OA
ATOM     19  H   *** d   *     -22.467   0.157  -0.472  0.00  0.00     0.218 HD
ENDBRANCH  14  18
BRANCH  15  20
ATOM     20  O   *** d   *     -24.017   1.362  -2.042  0.00  0.00    -0.353 OA
ATOM     21  C   *** d   *     -25.160   1.945  -2.621  0.00  0.00     0.210 C 
ENDBRANCH  15  20
ENDBRANCH   4  12
BRANCH   8  22
ATOM     22  O   *** d   *     -14.049   4.389  -2.770  0.00  0.00    -0.360 OA
ATOM     23  H   *** d   *     -14.120   3.730  -2.060  0.00  0.00     0.217 HD
ENDBRANCH   8  22
BRANCH  10  24
ATOM     24  O   *** d   *     -15.991   8.608  -3.228  0.00  0.00    -0.361 OA
ATOM     25  H   *** d   *     -16.589   9.069  -2.619  0.00  0.00     0.217 HD
ENDBRANCH  10  24
TORSDOF 5
ENDMDL
MODEL 17
REMARK VINA RESULT:      -5.7     26.517     30.065
REMARK  5 active torsions:
REMARK  status: ('A' for Active; 'I' for Inactive)
REMARK    1  A    between atoms: O_2  and  C_13 
REMARK    2  A    between atoms: O_3  and  C_20 
REMARK    3  A    between atoms: O_5  and  C_17 
REMARK    4  A    between atoms: O_6  and  C_19 
REMARK    5  A    between atoms: C_8  and  C_10 
ROOT
ATOM      1  O   *** d   *       7.432   1.402  13.933  0.00  0.00    -0.309 OA
ATOM      2  O   *** d   *       8.503   2.668  17.539  0.00  0.00    -0.287 OA
ATOM      3  C   *** d   *       9.180   2.012  15.451  0.00  0.00     0.081 A 
ATOM      4  C   *** d   *       6.504   1.672  14.899  0.00  0.00     0.090 A 
ATOM      5  C   *** d   *       8.747   1.585  14.245  0.00  0.00     0.095 A 
ATOM      6  C   *** d   *       8.249   2.279  16.415  0.00  0.00     0.190 A 
ATOM      7  C   *** d   *       6.935   2.098  16.100  0.00  0.00     0.094 A 
ATOM      8  C   *** d   *      10.505   2.168  15.677  0.00  0.00     0.085 A 
ATOM      9  C   *** d   *       9.655   1.320  13.289  0.00  0.00     0.075 A 
ATOM     10  C   *** d   *      10.974   1.462  13.477  0.00  0.00     0.071 A 
ATOM     11  C   *** d   *      11.367   1.888  14.684  0.00  0.00     0.074 A 
ENDROOT
BRANCH   4  12
ATOM     12  C   *** d   *       5.186   1.501  14.612  0.00  0.00     0.001 A 
ATOM     13  C   *** d   *       4.697   1.973  13.447  0.00  0.00     0.053 A 
ATOM     14  C   *** d   *       3.411   1.856  13.070  0.00  0.00     0.099 A 
ATOM     15  C   *** d   *       2.521   1.236  13.870  0.00  0.00     0.101 A 
ATOM     16  C   *** d   *       2.993   0.761  15.037  0.00  0.00     0.040 A 
ATOM     17  C   *** d   *       4.281   0.887  15.396  0.00  0.00     0.017 A 
BRANCH  14  18
ATOM     18  O   *** d   *       2.995   2.362  11.876  0.00  0.00    -0.358 OA
ATOM     19  H   *** d   *       3.487   3.176  11.688  0.00  0.00     0.218 HD
ENDBRANCH  14  18
BRANCH  15  20
ATOM     20  O   *** d   *       1.218   1.145  13.443  0.00  0.00    -0.353 OA
ATOM     21  C   *** d   *       0.227   1.896  14.102  0.00  0.00     0.210 C 
ENDBRANCH  15  20
ENDBRANCH   4  12
BRANCH   8  22
ATOM     22  O   *** d   *      11.036   2.593  16.858  0.00  0.00    -0.360 OA
ATOM     23  H   *** d   *      11.967   2.833  16.724  0.00  0.00     0.217 HD
ENDBRANCH   8  22
BRANCH  10  24
ATOM     24  O   *** d   *      11.864   1.186  12.486  0.00  0.00    -0.361 OA
ATOM     25  H   *** d   *      11.668   1.744  11.717  0.00  0.00     0.217 HD
ENDBRANCH  10  24
TORSDOF 5
ENDMDL
MODEL 18
REMARK VINA RESULT:      -5.5     26.790     30.169
REMARK  5 active torsions:
REMARK  status: ('A' for Active; 'I' for Inactive)
REMARK    1  A    between atoms: O_2  and  C_13 
REMARK    2  A    between atoms: O_3  and  C_20 
REMARK    3  A    between atoms: O_5  and  C_17 
REMARK    4  A    between atoms: O_6  and  C_19 
REMARK    5  A    between atoms: C_8  and  C_10 
ROOT
ATOM      1  O   *** d   *       7.738   2.233  15.169  0.00  0.00    -0.309 OA
ATOM      2  O   *** d   *       8.671   0.933  11.536  0.00  0.00    -0.287 OA
ATOM      3  C   *** d   *       9.424   1.565  13.606  0.00  0.00     0.081 A 
ATOM      4  C   *** d   *       6.777   1.994  14.228  0.00  0.00     0.090 A 
ATOM      5  C   *** d   *       9.038   2.007  14.822  0.00  0.00     0.095 A 
ATOM      6  C   *** d   *       8.460   1.330  12.666  0.00  0.00     0.190 A 
ATOM      7  C   *** d   *       7.162   1.555  13.016  0.00  0.00     0.094 A 
ATOM      8  C   *** d   *      10.737   1.366  13.345  0.00  0.00     0.085 A 
ATOM      9  C   *** d   *       9.979   2.240  15.754  0.00  0.00     0.075 A 
ATOM     10  C   *** d   *      11.287   2.056  15.531  0.00  0.00     0.071 A 
ATOM     11  C   *** d   *      11.634   1.617  14.314  0.00  0.00     0.074 A 
ENDROOT
BRANCH   4  12
ATOM     12  C   *** d   *       5.473   2.208  14.550  0.00  0.00     0.001 A 
ATOM     13  C   *** d   *       5.172   2.956  15.631  0.00  0.00     0.053 A 
ATOM     14  C   *** d   *       3.918   3.226  16.033  0.00  0.00     0.099 A 
ATOM     15  C   *** d   *       2.865   2.743  15.345  0.00  0.00     0.101 A 
ATOM     16  C   *** d   *       3.147   1.993  14.264  0.00  0.00     0.040 A 
ATOM     17  C   *** d   *       4.407   1.735  13.878  0.00  0.00     0.017 A 
BRANCH  14  18
ATOM     18  O   *** d   *       3.698   3.990  17.139  0.00  0.00    -0.358 OA
ATOM     19  H   *** d   *       3.952   4.906  16.946  0.00  0.00     0.218 HD
ENDBRANCH  14  18
BRANCH  15  20
ATOM     20  O   *** d   *       1.602   3.043  15.797  0.00  0.00    -0.353 OA
ATOM     21  C   *** d   *       0.573   2.097  15.632  0.00  0.00     0.210 C 
ENDBRANCH  15  20
ENDBRANCH   4  12
BRANCH   8  22
ATOM     22  O   *** d   *      11.222   0.924  12.150  0.00  0.00    -0.360 OA
ATOM     23  H   *** d   *      11.483  -0.008  12.235  0.00  0.00     0.217 HD
ENDBRANCH   8  22
BRANCH  10  24
ATOM     24  O   *** d   *      12.211   2.301  16.498  0.00  0.00    -0.361 OA
ATOM     25  H   *** d   *      13.101   2.199  16.122  0.00  0.00     0.217 HD
ENDBRANCH  10  24
TORSDOF 5
ENDMDL
MODEL 19
REMARK VINA RESULT:      -5.5     38.156     39.728
REMARK  5 active torsions:
REMARK  status: ('A' for Active; 'I' for Inactive)
REMARK    1  A    between atoms: O_2  and  C_13 
REMARK    2  A    between atoms: O_3  and  C_20 
REMARK    3  A    between atoms: O_5  and  C_17 
REMARK    4  A    between atoms: O_6  and  C_19 
REMARK    5  A    between atoms: C_8  and  C_10 
ROOT
ATOM      1  O   *** d   *      21.390   3.212   2.679  0.00  0.00    -0.309 OA
ATOM      2  O   *** d   *      19.678   4.914   5.831  0.00  0.00    -0.287 OA
ATOM      3  C   *** d   *      20.842   5.210   3.879  0.00  0.00     0.081 A 
ATOM      4  C   *** d   *      20.767   2.468   3.640  0.00  0.00     0.090 A 
ATOM      5  C   *** d   *      21.404   4.568   2.832  0.00  0.00     0.095 A 
ATOM      6  C   *** d   *      20.222   4.462   4.840  0.00  0.00     0.190 A 
ATOM      7  C   *** d   *      20.207   3.108   4.683  0.00  0.00     0.094 A 
ATOM      8  C   *** d   *      20.901   6.560   3.954  0.00  0.00     0.085 A 
ATOM      9  C   *** d   *      22.016   5.295   1.881  0.00  0.00     0.075 A 
ATOM     10  C   *** d   *      22.094   6.631   1.922  0.00  0.00     0.071 A 
ATOM     11  C   *** d   *      21.526   7.235   2.974  0.00  0.00     0.074 A 
ENDROOT
BRANCH   4  12
ATOM     12  C   *** d   *      20.735   1.116   3.508  0.00  0.00     0.001 A 
ATOM     13  C   *** d   *      21.887   0.444   3.305  0.00  0.00     0.053 A 
ATOM     14  C   *** d   *      21.963  -0.892   3.162  0.00  0.00     0.099 A 
ATOM     15  C   *** d   *      20.848  -1.646   3.220  0.00  0.00     0.101 A 
ATOM     16  C   *** d   *      19.690  -0.991   3.420  0.00  0.00     0.040 A 
ATOM     17  C   *** d   *      19.634   0.343   3.561  0.00  0.00     0.017 A 
BRANCH  14  18
ATOM     18  O   *** d   *      23.167  -1.495   2.959  0.00  0.00    -0.358 OA
ATOM     19  H   *** d   *      23.229  -1.773   2.032  0.00  0.00     0.218 HD
ENDBRANCH  14  18
BRANCH  15  20
ATOM     20  O   *** d   *      20.977  -3.006   3.065  0.00  0.00    -0.353 OA
ATOM     21  C   *** d   *      20.299  -3.863   3.952  0.00  0.00     0.210 C 
ENDBRANCH  15  20
ENDBRANCH   4  12
BRANCH   8  22
ATOM     22  O   *** d   *      20.364   7.295   4.969  0.00  0.00    -0.360 OA
ATOM     23  H   *** d   *      21.078   7.632   5.534  0.00  0.00     0.217 HD
ENDBRANCH   8  22
BRANCH  10  24
ATOM     24  O   *** d   *      22.721   7.335   0.941  0.00  0.00    -0.361 OA
ATOM     25  H   *** d   *      23.632   7.012   0.849  0.00  0.00     0.217 HD
ENDBRANCH  10  24
TORSDOF 5
ENDMDL
MODEL 20
REMARK VINA RESULT:      -5.5     17.027     18.105
REMARK  5 active torsions:
REMARK  status: ('A' for Active; 'I' for Inactive)
REMARK    1  A    between atoms: O_2  and  C_13 
REMARK    2  A    between atoms: O_3  and  C_20 
REMARK    3  A    between atoms: O_5  and  C_17 
REMARK    4  A    between atoms: O_6  and  C_19 
REMARK    5  A    between atoms: C_8  and  C_10 
ROOT
ATOM      1  O   *** d   *     -16.449 -11.765   4.238  0.00  0.00    -0.309 OA
ATOM      2  O   *** d   *     -15.268  -8.779   6.572  0.00  0.00    -0.287 OA
ATOM      3  C   *** d   *     -14.688 -10.694   5.455  0.00  0.00     0.081 A 
ATOM      4  C   *** d   *     -17.316 -10.789   4.641  0.00  0.00     0.090 A 
ATOM      5  C   *** d   *     -15.155 -11.682   4.662  0.00  0.00     0.095 A 
ATOM      6  C   *** d   *     -15.559  -9.721   5.859  0.00  0.00     0.190 A 
ATOM      7  C   *** d   *     -16.850  -9.805   5.432  0.00  0.00     0.094 A 
ATOM      8  C   *** d   *     -13.387 -10.686   5.830  0.00  0.00     0.085 A 
ATOM      9  C   *** d   *     -14.306 -12.644   4.259  0.00  0.00     0.075 A 
ATOM     10  C   *** d   *     -13.014 -12.669   4.610  0.00  0.00     0.071 A 
ATOM     11  C   *** d   *     -12.585 -11.674   5.398  0.00  0.00     0.074 A 
ENDROOT
BRANCH   4  12
ATOM     12  C   *** d   *     -18.610 -10.847   4.229  0.00  0.00     0.001 A 
ATOM     13  C   *** d   *     -19.596 -10.572   5.106  0.00  0.00     0.053 A 
ATOM     14  C   *** d   *     -20.906 -10.601   4.800  0.00  0.00     0.099 A 
ATOM     15  C   *** d   *     -21.305 -10.918   3.553  0.00  0.00     0.101 A 
ATOM     16  C   *** d   *     -20.333 -11.197   2.665  0.00  0.00     0.040 A 
ATOM     17  C   *** d   *     -19.031 -11.162   2.990  0.00  0.00     0.017 A 
BRANCH  14  18
ATOM     18  O   *** d   *     -21.841 -10.311   5.746  0.00  0.00    -0.358 OA
ATOM     19  H   *** d   *     -21.976  -9.351   5.774  0.00  0.00     0.218 HD
ENDBRANCH  14  18
BRANCH  15  20
ATOM     20  O   *** d   *     -22.653 -10.938   3.289  0.00  0.00    -0.353 OA
ATOM     21  C   *** d   *     -23.222  -9.885   2.547  0.00  0.00     0.210 C 
ENDBRANCH  15  20
ENDBRANCH   4  12
BRANCH   8  22
ATOM     22  O   *** d   *     -12.825  -9.734   6.627  0.00  0.00    -0.360 OA
ATOM     23  H   *** d   *     -12.890 -10.013   7.555  0.00  0.00     0.217 HD
ENDBRANCH   8  22
BRANCH  10  24
ATOM     24  O   *** d   *     -12.183 -13.658   4.183  0.00  0.00    -0.361 OA
ATOM     25  H   *** d   *     -11.378 -13.261   3.814  0.00  0.00     0.217 HD
ENDBRANCH  10  24
TORSDOF 5
ENDMDL
