# Supplementary material for: The mechanism study of quercetin isolated from Zanthoxylum bungeanum maxim. inhibiting ferroptosis and alleviating MAFLD through p38 MAPK/ERK signaling pathway based on lipidomics and transcriptomics
Source: Front Pharmacol. 2025 Mar 31;16:1517291. doi: 10.3389/fphar.2025.1517291 (PMC11994740; doi:10.3389/fphar.2025.1517291)
Supplement: Supplementary file 1 [file DataSheet1.zip › Raw data/Molecular docking/Molecular docking/visualization/D IL6/rep.pdbqt]

REMARK   4 XXXX COMPLIES WITH FORMAT V. 2.0
ATOM      1  N   LEU A  20      19.657  15.971   0.716  1.00  2.16    -0.418 N 
ATOM      2  HN2 LEU A  20      19.809  16.482   1.586  1.00  0.00     0.150 HD
ATOM      3  CA  LEU A  20      18.523  15.011   0.605  1.00  2.21     0.167 C 
ATOM      4  C   LEU A  20      18.969  13.788  -0.200  1.00  1.86     0.240 C 
ATOM      5  O   LEU A  20      18.697  13.675  -1.379  1.00  1.72    -0.271 OA
ATOM      6  CB  LEU A  20      17.349  15.690  -0.104  1.00  2.41     0.038 C 
ATOM      7  CG  LEU A  20      16.057  15.419   0.668  1.00  2.67    -0.020 C 
ATOM      8  CD1 LEU A  20      16.192  15.949   2.097  1.00  3.32     0.009 C 
ATOM      9  CD2 LEU A  20      14.892  16.126  -0.028  1.00  2.70     0.009 C 
ATOM     10  HN1 LEU A  20      20.257  16.112  -0.046  1.00  2.53     0.150 HD
ATOM     11  N   THR A  21      19.654  12.871   0.428  1.00  1.78    -0.344 N 
ATOM     12  CA  THR A  21      20.116  11.658  -0.301  1.00  1.44     0.205 C 
ATOM     13  C   THR A  21      18.913  10.945  -0.917  1.00  1.17     0.243 C 
ATOM     14  O   THR A  21      17.776  11.292  -0.665  1.00  1.16    -0.271 OA
ATOM     15  CB  THR A  21      20.825  10.715   0.674  1.00  1.46     0.146 C 
ATOM     16  CG2 THR A  21      19.965  10.529   1.925  1.00  1.51     0.042 C 
ATOM     17  OG1 THR A  21      21.031   9.456   0.047  1.00  1.28    -0.393 OA
ATOM     18  HN  THR A  21      19.864  12.981   1.378  1.00  1.99     0.163 HD
ATOM     19  HG1 THR A  21      21.925   9.441  -0.302  1.00  1.93     0.210 HD
ATOM     20  N   SER A  22      19.154   9.949  -1.725  1.00  0.96    -0.344 N 
ATOM     21  CA  SER A  22      18.024   9.214  -2.359  1.00  0.69     0.200 C 
ATOM     22  C   SER A  22      17.135   8.605  -1.272  1.00  0.66     0.243 C 
ATOM     23  O   SER A  22      15.924   8.649  -1.354  1.00  0.57    -0.271 OA
ATOM     24  CB  SER A  22      18.577   8.101  -3.248  1.00  0.44     0.199 C 
ATOM     25  OG  SER A  22      19.304   8.678  -4.325  1.00  1.68    -0.398 OA
ATOM     26  HN  SER A  22      20.078   9.686  -1.915  1.00  0.98     0.163 HD
ATOM     27  HG  SER A  22      18.871   8.424  -5.144  1.00  2.05     0.209 HD
ATOM     28  N   SER A  23      17.724   8.036  -0.256  1.00  0.79    -0.344 N 
ATOM     29  CA  SER A  23      16.904   7.426   0.830  1.00  0.84     0.200 C 
ATOM     30  C   SER A  23      16.008   8.495   1.457  1.00  0.95     0.243 C 
ATOM     31  O   SER A  23      14.847   8.260   1.728  1.00  0.80    -0.271 OA
ATOM     32  CB  SER A  23      17.825   6.837   1.900  1.00  1.09     0.199 C 
ATOM     33  OG  SER A  23      17.038   6.331   2.970  1.00  1.95    -0.398 OA
ATOM     34  HN  SER A  23      18.703   8.009  -0.206  1.00  0.88     0.163 HD
ATOM     35  HG  SER A  23      17.611   6.213   3.730  1.00  2.96     0.209 HD
ATOM     36  N   GLU A  24      16.529   9.671   1.684  1.00  1.25    -0.346 N 
ATOM     37  CA  GLU A  24      15.690  10.746   2.284  1.00  1.41     0.177 C 
ATOM     38  C   GLU A  24      14.545  11.070   1.324  1.00  1.22     0.241 C 
ATOM     39  O   GLU A  24      13.459  11.427   1.734  1.00  1.17    -0.271 OA
ATOM     40  CB  GLU A  24      16.541  11.999   2.515  1.00  1.78     0.045 C 
ATOM     41  CG  GLU A  24      17.265  11.885   3.859  1.00  2.56     0.116 C 
ATOM     42  CD  GLU A  24      16.799  13.007   4.789  1.00  2.26     0.172 C 
ATOM     43  OE1 GLU A  24      15.621  13.323   4.759  1.00  1.04    -0.648 OA
ATOM     44  OE2 GLU A  24      17.627  13.531   5.515  1.00  3.64    -0.648 OA
ATOM     45  HN  GLU A  24      17.465   9.847   1.455  1.00  1.38     0.163 HD
ATOM     46  N   ARG A  25      14.776  10.932   0.046  1.00  1.15    -0.346 N 
ATOM     47  CA  ARG A  25      13.696  11.215  -0.940  1.00  1.10     0.176 C 
ATOM     48  C   ARG A  25      12.692  10.061  -0.913  1.00  0.75     0.241 C 
ATOM     49  O   ARG A  25      11.538  10.226  -1.242  1.00  0.77    -0.271 OA
ATOM     50  CB  ARG A  25      14.298  11.341  -2.342  1.00  1.21     0.036 C 
ATOM     51  CG  ARG A  25      14.203  12.796  -2.809  1.00  0.97     0.023 C 
ATOM     52  CD  ARG A  25      13.847  12.834  -4.295  1.00  1.47     0.138 C 
ATOM     53  NE  ARG A  25      13.885  14.242  -4.778  1.00  1.96    -0.227 N 
ATOM     54  CZ  ARG A  25      12.866  15.031  -4.570  1.00  2.29     0.665 C 
ATOM     55  NH1 ARG A  25      12.668  15.541  -3.385  1.00  1.95    -0.235 N 
ATOM     56  NH2 ARG A  25      12.044  15.310  -5.546  1.00  3.23    -0.235 N 
ATOM     57  HN  ARG A  25      15.657  10.632  -0.264  1.00  1.19     0.163 HD
ATOM     58  HE  ARG A  25      14.675  14.577  -5.253  1.00  2.45     0.177 HD
ATOM     59 1HH1 ARG A  25      13.297  15.327  -2.638  1.00  1.66     0.174 HD
ATOM     60 2HH1 ARG A  25      11.888  16.145  -3.225  1.00  2.31     0.174 HD
ATOM     61 1HH2 ARG A  25      12.195  14.918  -6.454  1.00  3.77     0.174 HD
ATOM     62 2HH2 ARG A  25      11.263  15.913  -5.385  1.00  3.48     0.174 HD
ATOM     63  N   ILE A  26      13.123   8.895  -0.509  1.00  0.48    -0.346 N 
ATOM     64  CA  ILE A  26      12.190   7.737  -0.441  1.00  0.14     0.180 C 
ATOM     65  C   ILE A  26      11.155   8.017   0.654  1.00  0.22     0.241 C 
ATOM     66  O   ILE A  26       9.963   7.956   0.433  1.00  0.23    -0.271 OA
ATOM     67  CB  ILE A  26      12.981   6.464  -0.096  1.00  0.30     0.013 C 
ATOM     68  CG1 ILE A  26      13.879   6.080  -1.283  1.00  0.57     0.002 C 
ATOM     69  CG2 ILE A  26      12.020   5.311   0.226  1.00  0.18     0.012 C 
ATOM     70  CD1 ILE A  26      13.031   5.576  -2.460  1.00  0.60     0.005 C 
ATOM     71  HN  ILE A  26      14.057   8.786  -0.236  1.00  0.56     0.163 HD
ATOM     72  N   ASP A  27      11.613   8.326   1.834  1.00  0.30    -0.345 N 
ATOM     73  CA  ASP A  27      10.675   8.614   2.954  1.00  0.40     0.186 C 
ATOM     74  C   ASP A  27       9.795   9.816   2.595  1.00  0.40     0.241 C 
ATOM     75  O   ASP A  27       8.591   9.786   2.758  1.00  0.39    -0.271 OA
ATOM     76  CB  ASP A  27      11.485   8.932   4.214  1.00  0.58     0.147 C 
ATOM     77  CG  ASP A  27      10.537   9.213   5.379  1.00  0.56     0.175 C 
ATOM     78  OD1 ASP A  27       9.949  10.282   5.394  1.00  0.84    -0.648 OA
ATOM     79  OD2 ASP A  27      10.416   8.357   6.239  1.00  1.92    -0.648 OA
ATOM     80  HN  ASP A  27      12.581   8.370   1.985  1.00  0.28     0.163 HD
ATOM     81  N   LYS A  28      10.389  10.876   2.118  1.00  0.43    -0.346 N 
ATOM     82  CA  LYS A  28       9.602  12.084   1.760  1.00  0.45     0.176 C 
ATOM     83  C   LYS A  28       8.568  11.751   0.682  1.00  0.36     0.241 C 
ATOM     84  O   LYS A  28       7.521  12.363   0.606  1.00  0.40    -0.271 OA
ATOM     85  CB  LYS A  28      10.554  13.166   1.226  1.00  0.55     0.035 C 
ATOM     86  CG  LYS A  28      10.646  14.326   2.221  1.00  1.78     0.004 C 
ATOM     87  CD  LYS A  28       9.240  14.816   2.557  1.00  2.54     0.027 C 
ATOM     88  CE  LYS A  28       9.195  16.344   2.501  1.00  2.80     0.229 C 
ATOM     89  NZ  LYS A  28       9.766  16.904   3.759  1.00  4.02    -0.079 N 
ATOM     90  HN  LYS A  28      11.358  10.885   2.005  1.00  0.47     0.163 HD
ATOM     91  HZ1 LYS A  28       9.226  16.546   4.573  1.00  4.57     0.274 HD
ATOM     92  HZ2 LYS A  28      10.759  16.616   3.846  1.00  4.72     0.274 HD
ATOM     93  HZ3 LYS A  28       9.708  17.942   3.734  1.00  4.04     0.274 HD
ATOM     94  N   GLN A  29       8.855  10.800  -0.159  1.00  0.25    -0.346 N 
ATOM     95  CA  GLN A  29       7.889  10.445  -1.237  1.00  0.22     0.177 C 
ATOM     96  C   GLN A  29       6.712   9.669  -0.645  1.00  0.16     0.241 C 
ATOM     97  O   GLN A  29       5.582   9.810  -1.078  1.00  0.20    -0.271 OA
ATOM     98  CB  GLN A  29       8.592   9.581  -2.285  1.00  0.19     0.044 C 
ATOM     99  CG  GLN A  29       8.165  10.022  -3.686  1.00  0.20     0.105 C 
ATOM    100  CD  GLN A  29       8.652  11.449  -3.942  1.00  1.03     0.215 C 
ATOM    101  NE2 GLN A  29       7.845  12.451  -3.723  1.00  1.52    -0.370 N 
ATOM    102  OE1 GLN A  29       9.780  11.654  -4.346  1.00  1.84    -0.274 OA
ATOM    103  HN  GLN A  29       9.708  10.323  -0.086  1.00  0.23     0.163 HD
ATOM    104 1HE2 GLN A  29       6.936  12.284  -3.397  1.00  1.63     0.159 HD
ATOM    105 2HE2 GLN A  29       8.147  13.368  -3.884  1.00  2.14     0.159 HD
ATOM    106  N   ILE A  30       6.955   8.858   0.348  1.00  0.10    -0.346 N 
ATOM    107  CA  ILE A  30       5.827   8.097   0.948  1.00  0.08     0.180 C 
ATOM    108  C   ILE A  30       4.958   9.071   1.733  1.00  0.09     0.241 C 
ATOM    109  O   ILE A  30       3.764   8.898   1.840  1.00  0.12    -0.271 OA
ATOM    110  CB  ILE A  30       6.347   6.991   1.868  1.00  0.16     0.013 C 
ATOM    111  CG1 ILE A  30       7.139   5.973   1.041  1.00  0.39     0.002 C 
ATOM    112  CG2 ILE A  30       5.166   6.294   2.537  1.00  0.13     0.012 C 
ATOM    113  CD1 ILE A  30       7.582   4.811   1.934  1.00  0.52     0.005 C 
ATOM    114  HN  ILE A  30       7.865   8.760   0.699  1.00  0.09     0.163 HD
ATOM    115  N   ARG A  31       5.540  10.115   2.263  1.00  0.13    -0.346 N 
ATOM    116  CA  ARG A  31       4.724  11.110   3.010  1.00  0.16     0.176 C 
ATOM    117  C   ARG A  31       3.617  11.605   2.077  1.00  0.18     0.241 C 
ATOM    118  O   ARG A  31       2.531  11.953   2.502  1.00  0.16    -0.271 OA
ATOM    119  CB  ARG A  31       5.611  12.280   3.443  1.00  0.21     0.036 C 
ATOM    120  CG  ARG A  31       5.043  12.905   4.719  1.00  0.56     0.023 C 
ATOM    121  CD  ARG A  31       4.102  14.055   4.352  1.00  0.73     0.138 C 
ATOM    122  NE  ARG A  31       4.191  15.121   5.392  1.00  0.55    -0.227 N 
ATOM    123  CZ  ARG A  31       4.865  16.214   5.154  1.00  1.26     0.665 C 
ATOM    124  NH1 ARG A  31       5.856  16.199   4.304  1.00  1.79    -0.235 N 
ATOM    125  NH2 ARG A  31       4.549  17.323   5.765  1.00  2.33    -0.235 N 
ATOM    126  HN  ARG A  31       6.504  10.252   2.149  1.00  0.15     0.163 HD
ATOM    127  HE  ARG A  31       3.741  15.002   6.254  1.00  1.03     0.177 HD
ATOM    128 1HH1 ARG A  31       6.099  15.350   3.835  1.00  2.15     0.174 HD
ATOM    129 2HH1 ARG A  31       6.371  17.036   4.123  1.00  2.38     0.174 HD
ATOM    130 1HH2 ARG A  31       3.790  17.336   6.416  1.00  2.65     0.174 HD
ATOM    131 2HH2 ARG A  31       5.066  18.159   5.584  1.00  3.09     0.174 HD
ATOM    132  N   TYR A  32       3.883  11.599   0.797  1.00  0.24    -0.346 N 
ATOM    133  CA  TYR A  32       2.856  12.025  -0.187  1.00  0.28     0.180 C 
ATOM    134  C   TYR A  32       1.878  10.868  -0.372  1.00  0.27     0.241 C 
ATOM    135  O   TYR A  32       0.686  11.056  -0.514  1.00  0.29    -0.271 OA
ATOM    136  CB  TYR A  32       3.532  12.338  -1.525  1.00  0.32     0.073 C 
ATOM    137  CG  TYR A  32       3.134  13.717  -1.990  1.00  0.27    -0.056 A 
ATOM    138  CD1 TYR A  32       3.754  14.845  -1.442  1.00  1.20     0.010 A 
ATOM    139  CD2 TYR A  32       2.151  13.868  -2.976  1.00  0.82     0.010 A 
ATOM    140  CE1 TYR A  32       3.390  16.124  -1.876  1.00  1.15     0.037 A 
ATOM    141  CE2 TYR A  32       1.786  15.146  -3.410  1.00  0.89     0.037 A 
ATOM    142  CZ  TYR A  32       2.406  16.275  -2.862  1.00  0.24     0.065 A 
ATOM    143  OH  TYR A  32       2.047  17.537  -3.290  1.00  0.26    -0.361 OA
ATOM    144  HN  TYR A  32       4.754  11.286   0.482  1.00  0.26     0.163 HD
ATOM    145  HH  TYR A  32       2.834  17.970  -3.630  1.00  1.07     0.217 HD
ATOM    146  N   ILE A  33       2.385   9.663  -0.365  1.00  0.26    -0.346 N 
ATOM    147  CA  ILE A  33       1.497   8.479  -0.534  1.00  0.27     0.180 C 
ATOM    148  C   ILE A  33       0.374   8.519   0.509  1.00  0.28     0.241 C 
ATOM    149  O   ILE A  33      -0.779   8.308   0.197  1.00  0.32    -0.271 OA
ATOM    150  CB  ILE A  33       2.312   7.197  -0.358  1.00  0.23     0.013 C 
ATOM    151  CG1 ILE A  33       3.414   7.147  -1.419  1.00  0.22     0.002 C 
ATOM    152  CG2 ILE A  33       1.393   5.986  -0.530  1.00  0.23     0.012 C 
ATOM    153  CD1 ILE A  33       4.254   5.884  -1.225  1.00  0.21     0.005 C 
ATOM    154  HN  ILE A  33       3.354   9.538  -0.248  1.00  0.25     0.163 HD
ATOM    155  N   LEU A  34       0.703   8.783   1.745  1.00  0.25    -0.346 N 
ATOM    156  CA  LEU A  34      -0.340   8.827   2.812  1.00  0.29     0.177 C 
ATOM    157  C   LEU A  34      -1.233  10.058   2.625  1.00  0.34     0.241 C 
ATOM    158  O   LEU A  34      -2.440   9.975   2.729  1.00  0.36    -0.271 OA
ATOM    159  CB  LEU A  34       0.339   8.896   4.182  1.00  0.31     0.038 C 
ATOM    160  CG  LEU A  34       0.197   7.550   4.896  1.00  0.34    -0.020 C 
ATOM    161  CD1 LEU A  34       1.119   6.524   4.236  1.00  0.41     0.009 C 
ATOM    162  CD2 LEU A  34       0.586   7.708   6.368  1.00  0.48     0.009 C 
ATOM    163  HN  LEU A  34       1.637   8.948   1.976  1.00  0.23     0.163 HD
ATOM    164  N   ASP A  35      -0.658  11.201   2.346  1.00  0.38    -0.346 N 
ATOM    165  CA  ASP A  35      -1.495  12.423   2.152  1.00  0.46     0.186 C 
ATOM    166  C   ASP A  35      -2.577  12.117   1.123  1.00  0.46     0.241 C 
ATOM    167  O   ASP A  35      -3.662  12.663   1.156  1.00  0.49    -0.271 OA
ATOM    168  CB  ASP A  35      -0.620  13.577   1.655  1.00  0.48     0.147 C 
ATOM    169  CG  ASP A  35      -1.068  14.878   2.322  1.00  0.64     0.175 C 
ATOM    170  OD1 ASP A  35      -1.997  15.490   1.820  1.00  1.08    -0.648 OA
ATOM    171  OD2 ASP A  35      -0.475  15.241   3.325  1.00  1.42    -0.648 OA
ATOM    172  HN  ASP A  35       0.315  11.253   2.259  1.00  0.37     0.163 HD
ATOM    173  N   GLY A  36      -2.292  11.221   0.223  1.00  0.42    -0.351 N 
ATOM    174  CA  GLY A  36      -3.301  10.845  -0.794  1.00  0.42     0.225 C 
ATOM    175  C   GLY A  36      -4.336   9.937  -0.132  1.00  0.39     0.236 C 
ATOM    176  O   GLY A  36      -5.524  10.137  -0.257  1.00  0.38    -0.272 OA
ATOM    177  HN  GLY A  36      -1.416  10.782   0.230  1.00  0.39     0.163 HD
ATOM    178  N   ILE A  37      -3.882   8.939   0.578  1.00  0.38    -0.346 N 
ATOM    179  CA  ILE A  37      -4.819   8.000   1.262  1.00  0.35     0.180 C 
ATOM    180  C   ILE A  37      -5.807   8.771   2.141  1.00  0.40     0.241 C 
ATOM    181  O   ILE A  37      -6.867   8.274   2.469  1.00  0.33    -0.271 OA
ATOM    182  CB  ILE A  37      -4.032   7.033   2.146  1.00  0.36     0.013 C 
ATOM    183  CG1 ILE A  37      -3.014   6.270   1.298  1.00  0.32     0.002 C 
ATOM    184  CG2 ILE A  37      -5.001   6.041   2.791  1.00  0.35     0.012 C 
ATOM    185  CD1 ILE A  37      -3.745   5.475   0.218  1.00  0.38     0.005 C 
ATOM    186  HN  ILE A  37      -2.918   8.805   0.659  1.00  0.39     0.163 HD
ATOM    187  N   SER A  38      -5.482   9.975   2.525  1.00  0.57    -0.344 N 
ATOM    188  CA  SER A  38      -6.426  10.748   3.372  1.00  0.63     0.200 C 
ATOM    189  C   SER A  38      -7.634  11.071   2.513  1.00  0.54     0.243 C 
ATOM    190  O   SER A  38      -8.772  10.894   2.907  1.00  0.48    -0.271 OA
ATOM    191  CB  SER A  38      -5.761  12.041   3.846  1.00  0.79     0.199 C 
ATOM    192  OG  SER A  38      -6.472  12.551   4.965  1.00  1.32    -0.398 OA
ATOM    193  HN  SER A  38      -4.636  10.372   2.247  1.00  0.66     0.163 HD
ATOM    194  HG  SER A  38      -5.994  13.313   5.298  1.00  1.58     0.209 HD
ATOM    195  N   ALA A  39      -7.384  11.514   1.316  1.00  0.53    -0.346 N 
ATOM    196  CA  ALA A  39      -8.498  11.821   0.399  1.00  0.46     0.172 C 
ATOM    197  C   ALA A  39      -9.052  10.509  -0.161  1.00  0.35     0.240 C 
ATOM    198  O   ALA A  39     -10.129  10.469  -0.722  1.00  0.30    -0.271 OA
ATOM    199  CB  ALA A  39      -8.000  12.704  -0.747  1.00  0.53     0.042 C 
ATOM    200  HN  ALA A  39      -6.457  11.621   1.017  1.00  0.58     0.163 HD
ATOM    201  N   LEU A  40      -8.324   9.429  -0.009  1.00  0.34    -0.346 N 
ATOM    202  CA  LEU A  40      -8.815   8.127  -0.530  1.00  0.27     0.177 C 
ATOM    203  C   LEU A  40      -9.421   7.304   0.609  1.00  0.41     0.241 C 
ATOM    204  O   LEU A  40      -9.909   6.213   0.398  1.00  0.61    -0.271 OA
ATOM    205  CB  LEU A  40      -7.664   7.343  -1.157  1.00  0.41     0.038 C 
ATOM    206  CG  LEU A  40      -6.885   8.244  -2.113  1.00  0.42    -0.020 C 
ATOM    207  CD1 LEU A  40      -5.476   7.688  -2.300  1.00  0.67     0.009 C 
ATOM    208  CD2 LEU A  40      -7.598   8.285  -3.461  1.00  0.39     0.009 C 
ATOM    209  HN  LEU A  40      -7.461   9.475   0.448  1.00  0.41     0.163 HD
ATOM    210  N   ARG A  41      -9.398   7.812   1.811  1.00  0.43    -0.346 N 
ATOM    211  CA  ARG A  41      -9.985   7.048   2.941  1.00  0.62     0.176 C 
ATOM    212  C   ARG A  41     -10.990   7.925   3.694  1.00  0.54     0.241 C 
ATOM    213  O   ARG A  41     -11.614   7.487   4.636  1.00  0.69    -0.271 OA
ATOM    214  CB  ARG A  41      -8.879   6.607   3.897  1.00  0.83     0.036 C 
ATOM    215  CG  ARG A  41      -9.374   5.413   4.714  1.00  1.05     0.023 C 
ATOM    216  CD  ARG A  41      -8.311   5.015   5.739  1.00  1.29     0.138 C 
ATOM    217  NE  ARG A  41      -8.879   5.127   7.113  1.00  1.53    -0.227 N 
ATOM    218  CZ  ARG A  41      -8.093   5.370   8.125  1.00  1.52     0.665 C 
ATOM    219  NH1 ARG A  41      -7.251   4.459   8.529  1.00  1.69    -0.235 N 
ATOM    220  NH2 ARG A  41      -8.150   6.523   8.734  1.00  2.39    -0.235 N 
ATOM    221  HN  ARG A  41      -9.003   8.691   1.971  1.00  0.41     0.163 HD
ATOM    222  HE  ARG A  41      -9.843   5.020   7.254  1.00  2.20     0.177 HD
ATOM    223 1HH1 ARG A  41      -7.207   3.575   8.062  1.00  1.55     0.174 HD
ATOM    224 2HH1 ARG A  41      -6.648   4.644   9.306  1.00  2.52     0.174 HD
ATOM    225 1HH2 ARG A  41      -8.796   7.221   8.424  1.00  2.98     0.174 HD
ATOM    226 2HH2 ARG A  41      -7.548   6.708   9.510  1.00  2.77     0.174 HD
ATOM    227  N   LYS A  42     -11.162   9.158   3.288  1.00  0.33    -0.346 N 
ATOM    228  CA  LYS A  42     -12.136  10.037   3.984  1.00  0.30     0.176 C 
ATOM    229  C   LYS A  42     -13.514   9.827   3.364  1.00  0.46     0.241 C 
ATOM    230  O   LYS A  42     -14.505   9.662   4.050  1.00  0.56    -0.271 OA
ATOM    231  CB  LYS A  42     -11.714  11.495   3.810  1.00  0.15     0.035 C 
ATOM    232  CG  LYS A  42     -12.658  12.398   4.607  1.00  1.10     0.004 C 
ATOM    233  CD  LYS A  42     -11.837  13.392   5.429  1.00  1.54     0.027 C 
ATOM    234  CE  LYS A  42     -12.393  14.802   5.228  1.00  2.35     0.229 C 
ATOM    235  NZ  LYS A  42     -11.298  15.797   5.404  1.00  3.03    -0.079 N 
ATOM    236  HN  LYS A  42     -10.659   9.504   2.525  1.00  0.23     0.163 HD
ATOM    237  HZ1 LYS A  42     -10.486  15.530   4.812  1.00  2.71     0.274 HD
ATOM    238  HZ2 LYS A  42     -11.636  16.739   5.121  1.00  4.01     0.274 HD
ATOM    239  HZ3 LYS A  42     -11.007  15.819   6.404  1.00  3.35     0.274 HD
ATOM    240  N   GLU A  43     -13.578   9.811   2.062  1.00  0.54    -0.346 N 
ATOM    241  CA  GLU A  43     -14.878   9.596   1.383  1.00  0.75     0.177 C 
ATOM    242  C   GLU A  43     -15.252   8.126   1.528  1.00  0.87     0.241 C 
ATOM    243  O   GLU A  43     -16.408   7.767   1.696  1.00  0.93    -0.271 OA
ATOM    244  CB  GLU A  43     -14.739   9.950  -0.102  1.00  0.82     0.045 C 
ATOM    245  CG  GLU A  43     -15.362  11.324  -0.364  1.00  0.53     0.116 C 
ATOM    246  CD  GLU A  43     -16.788  11.147  -0.887  1.00  1.29     0.172 C 
ATOM    247  OE1 GLU A  43     -17.528  10.384  -0.289  1.00  1.74    -0.648 OA
ATOM    248  OE2 GLU A  43     -17.116  11.779  -1.878  1.00  2.38    -0.648 OA
ATOM    249  HN  GLU A  43     -12.766   9.927   1.531  1.00  0.46     0.163 HD
ATOM    250  N   THR A  44     -14.269   7.270   1.472  1.00  0.97    -0.344 N 
ATOM    251  CA  THR A  44     -14.540   5.819   1.610  1.00  1.13     0.205 C 
ATOM    252  C   THR A  44     -15.087   5.550   3.012  1.00  0.99     0.243 C 
ATOM    253  O   THR A  44     -16.166   5.028   3.165  1.00  0.97    -0.271 OA
ATOM    254  CB  THR A  44     -13.254   5.014   1.369  1.00  1.40     0.146 C 
ATOM    255  CG2 THR A  44     -12.499   5.596   0.171  1.00  1.07     0.042 C 
ATOM    256  OG1 THR A  44     -12.428   5.065   2.522  1.00  1.90    -0.393 OA
ATOM    257  HN  THR A  44     -13.352   7.588   1.345  1.00  0.95     0.163 HD
ATOM    258  HG1 THR A  44     -11.710   4.439   2.401  1.00  2.55     0.210 HD
ATOM    259  N   CYS A  45     -14.361   5.917   4.039  1.00  0.97    -0.345 N 
ATOM    260  CA  CYS A  45     -14.851   5.696   5.438  1.00  0.88     0.186 C 
ATOM    261  C   CYS A  45     -16.292   6.201   5.556  1.00  0.52     0.242 C 
ATOM    262  O   CYS A  45     -17.130   5.569   6.168  1.00  0.47    -0.271 OA
ATOM    263  CB  CYS A  45     -13.972   6.464   6.430  1.00  1.05     0.121 C 
ATOM    264  SG  CYS A  45     -12.982   5.297   7.402  1.00  1.93    -0.095 SA
ATOM    265  HN  CYS A  45     -13.503   6.345   3.890  1.00  1.06     0.163 HD
ATOM    266  N   ASN A  46     -16.597   7.332   4.965  1.00  0.45    -0.346 N 
ATOM    267  CA  ASN A  46     -17.995   7.849   5.039  1.00  0.56     0.185 C 
ATOM    268  C   ASN A  46     -18.939   6.733   4.583  1.00  0.77     0.241 C 
ATOM    269  O   ASN A  46     -19.559   6.068   5.389  1.00  0.99    -0.271 OA
ATOM    270  CB  ASN A  46     -18.145   9.074   4.132  1.00  0.70     0.137 C 
ATOM    271  CG  ASN A  46     -18.962  10.147   4.854  1.00  0.70     0.217 C 
ATOM    272  ND2 ASN A  46     -20.138  10.476   4.391  1.00  1.33    -0.370 N 
ATOM    273  OD1 ASN A  46     -18.527  10.692   5.850  1.00  0.70    -0.274 OA
ATOM    274  HN  ASN A  46     -15.912   7.829   4.466  1.00  0.50     0.163 HD
ATOM    275 1HD2 ASN A  46     -20.489  10.037   3.588  1.00  1.88     0.159 HD
ATOM    276 2HD2 ASN A  46     -20.669  11.162   4.846  1.00  1.35     0.159 HD
ATOM    277  N   LYS A  47     -19.020   6.487   3.303  1.00  0.74    -0.346 N 
ATOM    278  CA  LYS A  47     -19.882   5.374   2.824  1.00  1.00     0.176 C 
ATOM    279  C   LYS A  47     -19.005   4.125   2.711  1.00  1.06     0.241 C 
ATOM    280  O   LYS A  47     -18.990   3.451   1.700  1.00  1.14    -0.271 OA
ATOM    281  CB  LYS A  47     -20.485   5.720   1.460  1.00  1.02     0.035 C 
ATOM    282  CG  LYS A  47     -21.834   5.011   1.306  1.00  1.17     0.004 C 
ATOM    283  CD  LYS A  47     -22.648   5.687   0.200  1.00  1.57     0.027 C 
ATOM    284  CE  LYS A  47     -23.938   4.899  -0.035  1.00  1.93     0.229 C 
ATOM    285  NZ  LYS A  47     -25.109   5.810   0.102  1.00  1.75    -0.079 N 
ATOM    286  HN  LYS A  47     -18.482   7.002   2.664  1.00  0.55     0.163 HD
ATOM    287  HZ1 LYS A  47     -25.091   6.261   1.039  1.00  2.06     0.274 HD
ATOM    288  HZ2 LYS A  47     -25.067   6.542  -0.637  1.00  1.56     0.274 HD
ATOM    289  HZ3 LYS A  47     -25.988   5.264   0.000  1.00  2.58     0.274 HD
ATOM    290  N   SER A  48     -18.246   3.837   3.735  1.00  1.09    -0.344 N 
ATOM    291  CA  SER A  48     -17.329   2.663   3.692  1.00  1.25     0.200 C 
ATOM    292  C   SER A  48     -18.071   1.383   4.063  1.00  1.12     0.243 C 
ATOM    293  O   SER A  48     -17.541   0.298   3.953  1.00  0.84    -0.271 OA
ATOM    294  CB  SER A  48     -16.200   2.868   4.703  1.00  1.50     0.199 C 
ATOM    295  OG  SER A  48     -14.980   3.084   4.011  1.00  2.94    -0.398 OA
ATOM    296  HN  SER A  48     -18.259   4.413   4.527  1.00  1.04     0.163 HD
ATOM    297  HG  SER A  48     -14.560   2.230   3.874  1.00  3.12     0.209 HD
ATOM    298  N   ASN A  49     -19.266   1.491   4.567  1.00  2.10    -0.345 N 
ATOM    299  CA  ASN A  49     -20.000   0.265   4.999  1.00  2.90     0.185 C 
ATOM    300  C   ASN A  49     -19.106  -0.553   5.953  1.00  2.79     0.241 C 
ATOM    301  O   ASN A  49     -19.341  -1.721   6.190  1.00  4.42    -0.271 OA
ATOM    302  CB  ASN A  49     -20.349  -0.579   3.772  1.00  3.44     0.137 C 
ATOM    303  CG  ASN A  49     -21.764  -0.235   3.303  1.00  4.52     0.217 C 
ATOM    304  ND2 ASN A  49     -22.510  -1.168   2.780  1.00  4.55    -0.370 N 
ATOM    305  OD1 ASN A  49     -22.195   0.896   3.414  1.00  5.45    -0.274 OA
ATOM    306  HN  ASN A  49     -19.664   2.374   4.698  1.00  2.49     0.163 HD
ATOM    307 1HD2 ASN A  49     -22.162  -2.081   2.689  1.00  3.97     0.159 HD
ATOM    308 2HD2 ASN A  49     -23.419  -0.958   2.478  1.00  5.26     0.159 HD
ATOM    309  N   MET A  50     -18.081   0.064   6.493  1.00  1.21    -0.346 N 
ATOM    310  CA  MET A  50     -17.152  -0.639   7.422  1.00  1.34     0.177 C 
ATOM    311  C   MET A  50     -16.333   0.411   8.174  1.00  2.19     0.241 C 
ATOM    312  O   MET A  50     -15.211   0.170   8.573  1.00  2.37    -0.271 OA
ATOM    313  CB  MET A  50     -16.194  -1.511   6.612  1.00  0.26     0.045 C 
ATOM    314  CG  MET A  50     -16.852  -2.855   6.295  1.00  1.15     0.076 C 
ATOM    315  SD  MET A  50     -17.327  -2.897   4.549  1.00  1.28    -0.173 SA
ATOM    316  CE  MET A  50     -17.971  -4.585   4.536  1.00  0.87     0.089 C 
ATOM    317  HN  MET A  50     -17.916   1.000   6.284  1.00  1.09     0.163 HD
ATOM    318  N   CYS A  51     -16.878   1.581   8.350  1.00  3.25    -0.345 N 
ATOM    319  CA  CYS A  51     -16.131   2.659   9.049  1.00  4.70     0.186 C 
ATOM    320  C   CYS A  51     -17.124   3.736   9.482  1.00  6.66     0.241 C 
ATOM    321  O   CYS A  51     -17.499   4.594   8.708  1.00  7.90    -0.271 OA
ATOM    322  CB  CYS A  51     -15.104   3.253   8.077  1.00  4.37     0.121 C 
ATOM    323  SG  CYS A  51     -14.241   4.647   8.847  1.00  3.88    -0.095 SA
ATOM    324  HN  CYS A  51     -17.778   1.758   8.008  1.00  3.24     0.163 HD
ATOM    325  N   GLU A  52     -17.568   3.693  10.708  1.00  7.13    -0.346 N 
ATOM    326  CA  GLU A  52     -18.548   4.708  11.173  1.00  9.14     0.177 C 
ATOM    327  C   GLU A  52     -19.798   4.630  10.290  1.00  8.75     0.241 C 
ATOM    328  O   GLU A  52     -20.526   5.591  10.136  1.00  9.57    -0.271 OA
ATOM    329  CB  GLU A  52     -17.922   6.097  11.062  1.00 10.24     0.045 C 
ATOM    330  CG  GLU A  52     -18.441   6.986  12.194  1.00 12.20     0.116 C 
ATOM    331  CD  GLU A  52     -19.220   8.162  11.606  1.00 13.36     0.172 C 
ATOM    332  OE1 GLU A  52     -20.018   7.931  10.711  1.00 13.79    -0.648 OA
ATOM    333  OE2 GLU A  52     -19.009   9.275  12.059  1.00 13.98    -0.648 OA
ATOM    334  HN  GLU A  52     -17.264   2.991  11.315  1.00  6.27     0.163 HD
ATOM    335  N   SER A  53     -20.046   3.486   9.706  1.00  7.56    -0.344 N 
ATOM    336  CA  SER A  53     -21.240   3.330   8.827  1.00  7.10     0.200 C 
ATOM    337  C   SER A  53     -22.397   2.740   9.638  1.00  7.95     0.243 C 
ATOM    338  O   SER A  53     -22.342   2.659  10.848  1.00  7.41    -0.271 OA
ATOM    339  CB  SER A  53     -20.896   2.388   7.674  1.00  7.77     0.199 C 
ATOM    340  OG  SER A  53     -20.578   3.157   6.521  1.00  7.57    -0.398 OA
ATOM    341  HN  SER A  53     -19.441   2.727   9.845  1.00  7.02     0.163 HD
ATOM    342  HG  SER A  53     -21.299   3.773   6.368  1.00  6.95     0.209 HD
ATOM    343  N   SER A  54     -23.447   2.328   8.978  1.00  9.38    -0.344 N 
ATOM    344  CA  SER A  54     -24.606   1.746   9.712  1.00 10.39     0.200 C 
ATOM    345  C   SER A  54     -25.073   0.472   9.006  1.00 11.06     0.243 C 
ATOM    346  O   SER A  54     -24.554   0.096   7.976  1.00 11.27    -0.271 OA
ATOM    347  CB  SER A  54     -25.749   2.760   9.737  1.00 11.39     0.199 C 
ATOM    348  OG  SER A  54     -25.349   3.901  10.485  1.00 11.00    -0.398 OA
ATOM    349  HN  SER A  54     -23.473   2.404   8.002  1.00  9.83     0.163 HD
ATOM    350  HG  SER A  54     -25.622   4.683  10.002  1.00 10.45     0.209 HD
ATOM    351  N   LYS A  55     -26.054  -0.193   9.554  1.00 11.60    -0.346 N 
ATOM    352  CA  LYS A  55     -26.565  -1.443   8.920  1.00 12.25     0.176 C 
ATOM    353  C   LYS A  55     -25.474  -2.520   8.912  1.00 10.90     0.241 C 
ATOM    354  O   LYS A  55     -25.590  -3.521   8.234  1.00 10.89    -0.271 OA
ATOM    355  CB  LYS A  55     -27.000  -1.150   7.480  1.00 12.91     0.035 C 
ATOM    356  CG  LYS A  55     -27.948   0.052   7.462  1.00 14.18     0.004 C 
ATOM    357  CD  LYS A  55     -28.352   0.360   6.018  1.00 15.10     0.027 C 
ATOM    358  CE  LYS A  55     -29.549   1.313   6.010  1.00 16.32     0.229 C 
ATOM    359  NZ  LYS A  55     -30.797   0.542   5.739  1.00 17.40    -0.079 N 
ATOM    360  HN  LYS A  55     -26.459   0.133  10.386  1.00 11.70     0.163 HD
ATOM    361  HZ1 LYS A  55     -30.707   0.043   4.833  1.00 17.41     0.274 HD
ATOM    362  HZ2 LYS A  55     -30.950  -0.149   6.500  1.00 17.61     0.274 HD
ATOM    363  HZ3 LYS A  55     -31.605   1.197   5.697  1.00 18.02     0.274 HD
ATOM    364  N   GLU A  56     -24.419  -2.335   9.661  1.00  9.90    -0.346 N 
ATOM    365  CA  GLU A  56     -23.337  -3.366   9.685  1.00  8.75     0.177 C 
ATOM    366  C   GLU A  56     -22.264  -2.973  10.713  1.00  7.34     0.241 C 
ATOM    367  O   GLU A  56     -22.398  -3.248  11.889  1.00  7.80    -0.271 OA
ATOM    368  CB  GLU A  56     -22.699  -3.512   8.291  1.00  8.75     0.045 C 
ATOM    369  CG  GLU A  56     -22.727  -2.168   7.540  1.00  8.13     0.116 C 
ATOM    370  CD  GLU A  56     -23.824  -2.184   6.467  1.00  8.56     0.172 C 
ATOM    371  OE1 GLU A  56     -24.339  -3.252   6.181  1.00  8.27    -0.648 OA
ATOM    372  OE2 GLU A  56     -24.125  -1.125   5.942  1.00  9.23    -0.648 OA
ATOM    373  HN  GLU A  56     -24.338  -1.527  10.209  1.00 10.06     0.163 HD
ATOM    374  N   ALA A  57     -21.201  -2.337  10.288  1.00  5.73    -0.346 N 
ATOM    375  CA  ALA A  57     -20.136  -1.942  11.249  1.00  4.41     0.172 C 
ATOM    376  C   ALA A  57     -19.589  -3.185  11.959  1.00  3.81     0.240 C 
ATOM    377  O   ALA A  57     -18.986  -3.092  13.010  1.00  3.58    -0.271 OA
ATOM    378  CB  ALA A  57     -20.717  -0.972  12.281  1.00  4.06     0.042 C 
ATOM    379  HN  ALA A  57     -21.102  -2.120   9.340  1.00  5.49     0.163 HD
ATOM    380  N   LEU A  58     -19.788  -4.348  11.395  1.00  3.70    -0.346 N 
ATOM    381  CA  LEU A  58     -19.269  -5.586  12.045  1.00  3.19     0.177 C 
ATOM    382  C   LEU A  58     -18.325  -6.319  11.082  1.00  2.77     0.241 C 
ATOM    383  O   LEU A  58     -18.524  -7.472  10.758  1.00  2.31    -0.271 OA
ATOM    384  CB  LEU A  58     -20.444  -6.498  12.427  1.00  3.14     0.038 C 
ATOM    385  CG  LEU A  58     -21.128  -7.039  11.168  1.00  3.59    -0.020 C 
ATOM    386  CD1 LEU A  58     -20.940  -8.557  11.095  1.00  3.96     0.009 C 
ATOM    387  CD2 LEU A  58     -22.623  -6.718  11.224  1.00  3.29     0.009 C 
ATOM    388  HN  LEU A  58     -20.273  -4.407  10.547  1.00  4.05     0.163 HD
ATOM    389  N   ALA A  59     -17.294  -5.659  10.632  1.00  3.40    -0.346 N 
ATOM    390  CA  ALA A  59     -16.334  -6.317   9.703  1.00  3.10     0.172 C 
ATOM    391  C   ALA A  59     -14.918  -5.882  10.070  1.00  3.96     0.240 C 
ATOM    392  O   ALA A  59     -14.667  -4.725  10.344  1.00  4.33    -0.271 OA
ATOM    393  CB  ALA A  59     -16.634  -5.899   8.263  1.00  2.36     0.042 C 
ATOM    394  HN  ALA A  59     -17.144  -4.734  10.912  1.00  4.23     0.163 HD
ATOM    395  N   GLU A  60     -13.990  -6.795  10.090  1.00  4.44    -0.346 N 
ATOM    396  CA  GLU A  60     -12.605  -6.430  10.450  1.00  5.24     0.177 C 
ATOM    397  C   GLU A  60     -11.780  -6.168   9.182  1.00  4.28     0.241 C 
ATOM    398  O   GLU A  60     -10.631  -5.779   9.252  1.00  4.15    -0.271 OA
ATOM    399  CB  GLU A  60     -12.004  -7.583  11.242  1.00  6.46     0.045 C 
ATOM    400  CG  GLU A  60     -11.452  -7.060  12.568  1.00  7.61     0.116 C 
ATOM    401  CD  GLU A  60      -9.948  -7.326  12.641  1.00  8.76     0.172 C 
ATOM    402  OE1 GLU A  60      -9.195  -6.488  12.174  1.00  8.70    -0.648 OA
ATOM    403  OE2 GLU A  60      -9.573  -8.364  13.161  1.00  9.83    -0.648 OA
ATOM    404  HN  GLU A  60     -14.203  -7.726   9.876  1.00  4.39     0.163 HD
ATOM    405  N   ASN A  61     -12.357  -6.363   8.024  1.00  3.61    -0.346 N 
ATOM    406  CA  ASN A  61     -11.609  -6.106   6.761  1.00  2.63     0.185 C 
ATOM    407  C   ASN A  61     -10.349  -6.973   6.703  1.00  2.87     0.241 C 
ATOM    408  O   ASN A  61      -9.362  -6.697   7.357  1.00  4.18    -0.271 OA
ATOM    409  CB  ASN A  61     -11.215  -4.629   6.701  1.00  3.27     0.137 C 
ATOM    410  CG  ASN A  61     -12.395  -3.813   6.171  1.00  3.49     0.217 C 
ATOM    411  ND2 ASN A  61     -13.468  -3.689   6.903  1.00  4.28    -0.370 N 
ATOM    412  OD1 ASN A  61     -12.342  -3.285   5.078  1.00  3.42    -0.274 OA
ATOM    413  HN  ASN A  61     -13.287  -6.667   7.982  1.00  3.75     0.163 HD
ATOM    414 1HD2 ASN A  61     -13.511  -4.115   7.784  1.00  4.78     0.159 HD
ATOM    415 2HD2 ASN A  61     -14.229  -3.170   6.571  1.00  4.58     0.159 HD
ATOM    416  N   ASN A  62     -10.370  -8.011   5.909  1.00  2.31    -0.346 N 
ATOM    417  CA  ASN A  62      -9.166  -8.885   5.794  1.00  2.68     0.185 C 
ATOM    418  C   ASN A  62      -8.917  -9.224   4.328  1.00  1.71     0.241 C 
ATOM    419  O   ASN A  62      -9.284 -10.281   3.855  1.00  1.57    -0.271 OA
ATOM    420  CB  ASN A  62      -9.375 -10.186   6.568  1.00  3.23     0.137 C 
ATOM    421  CG  ASN A  62      -9.798  -9.872   8.004  1.00  3.76     0.217 C 
ATOM    422  ND2 ASN A  62     -10.646 -10.659   8.607  1.00  3.94    -0.370 N 
ATOM    423  OD1 ASN A  62      -9.352  -8.903   8.583  1.00  4.28    -0.274 OA
ATOM    424  HN  ASN A  62     -11.173  -8.208   5.382  1.00  2.42     0.163 HD
ATOM    425 1HD2 ASN A  62     -11.006 -11.442   8.141  1.00  3.73     0.159 HD
ATOM    426 2HD2 ASN A  62     -10.922 -10.469   9.529  1.00  4.47     0.159 HD
ATOM    427  N   LEU A  63      -8.283  -8.344   3.611  1.00  2.21    -0.346 N 
ATOM    428  CA  LEU A  63      -7.996  -8.625   2.182  1.00  1.57     0.177 C 
ATOM    429  C   LEU A  63      -6.952  -9.735   2.107  1.00  1.42     0.241 C 
ATOM    430  O   LEU A  63      -6.648 -10.373   3.095  1.00  1.82    -0.271 OA
ATOM    431  CB  LEU A  63      -7.458  -7.359   1.520  1.00  1.69     0.038 C 
ATOM    432  CG  LEU A  63      -8.618  -6.592   0.895  1.00  0.69    -0.020 C 
ATOM    433  CD1 LEU A  63      -8.100  -5.290   0.287  1.00  1.93     0.009 C 
ATOM    434  CD2 LEU A  63      -9.257  -7.446  -0.201  1.00  1.01     0.009 C 
ATOM    435  HN  LEU A  63      -7.986  -7.505   4.014  1.00  3.34     0.163 HD
ATOM    436  N   ASN A  64      -6.394  -9.975   0.955  1.00  1.37    -0.346 N 
ATOM    437  CA  ASN A  64      -5.370 -11.047   0.857  1.00  1.98     0.185 C 
ATOM    438  C   ASN A  64      -4.046 -10.445   0.387  1.00  1.84     0.241 C 
ATOM    439  O   ASN A  64      -3.207 -11.122  -0.174  1.00  2.27    -0.271 OA
ATOM    440  CB  ASN A  64      -5.837 -12.115  -0.136  1.00  2.92     0.137 C 
ATOM    441  CG  ASN A  64      -6.907 -12.988   0.524  1.00  3.31     0.217 C 
ATOM    442  ND2 ASN A  64      -7.564 -13.855  -0.198  1.00  2.94    -0.370 N 
ATOM    443  OD1 ASN A  64      -7.147 -12.881   1.710  1.00  4.27    -0.274 OA
ATOM    444  HN  ASN A  64      -6.642  -9.453   0.163  1.00  1.27     0.163 HD
ATOM    445 1HD2 ASN A  64      -7.371 -13.942  -1.155  1.00  2.27     0.159 HD
ATOM    446 2HD2 ASN A  64      -8.253 -14.415   0.216  1.00  3.50     0.159 HD
ATOM    447  N   LEU A  65      -3.851  -9.177   0.621  1.00  1.34    -0.346 N 
ATOM    448  CA  LEU A  65      -2.583  -8.522   0.202  1.00  1.21     0.177 C 
ATOM    449  C   LEU A  65      -1.505  -8.806   1.261  1.00  1.10     0.243 C 
ATOM    450  O   LEU A  65      -1.832  -9.188   2.367  1.00  0.18    -0.271 OA
ATOM    451  CB  LEU A  65      -2.823  -7.014   0.075  1.00  1.07     0.038 C 
ATOM    452  CG  LEU A  65      -3.166  -6.411   1.436  1.00  0.88    -0.020 C 
ATOM    453  CD1 LEU A  65      -2.504  -5.037   1.548  1.00  0.70     0.009 C 
ATOM    454  CD2 LEU A  65      -4.682  -6.257   1.553  1.00  0.99     0.009 C 
ATOM    455  HN  LEU A  65      -4.541  -8.654   1.081  1.00  1.17     0.163 HD
ATOM    456  N   PRO A  66      -0.251  -8.614   0.910  1.00  2.18    -0.337 N 
ATOM    457  CA  PRO A  66       0.861  -8.853   1.848  1.00  2.40     0.179 C 
ATOM    458  C   PRO A  66       0.967  -7.696   2.846  1.00  2.10     0.241 C 
ATOM    459  O   PRO A  66       1.108  -6.549   2.471  1.00  3.34    -0.271 OA
ATOM    460  CB  PRO A  66       2.092  -8.923   0.942  1.00  3.78     0.037 C 
ATOM    461  CG  PRO A  66       1.720  -8.177  -0.361  1.00  4.31     0.022 C 
ATOM    462  CD  PRO A  66       0.181  -8.148  -0.429  1.00  3.35     0.127 C 
ATOM    463  N   LYS A  67       0.889  -7.988   4.118  1.00  0.99    -0.346 N 
ATOM    464  CA  LYS A  67       0.972  -6.906   5.141  1.00  1.09     0.176 C 
ATOM    465  C   LYS A  67       2.177  -7.141   6.053  1.00  0.64     0.241 C 
ATOM    466  O   LYS A  67       2.638  -8.253   6.217  1.00  0.86    -0.271 OA
ATOM    467  CB  LYS A  67      -0.307  -6.909   5.983  1.00  1.77     0.035 C 
ATOM    468  CG  LYS A  67      -0.823  -5.479   6.140  1.00  2.54     0.004 C 
ATOM    469  CD  LYS A  67      -1.784  -5.408   7.329  1.00  3.01     0.027 C 
ATOM    470  CE  LYS A  67      -3.087  -6.126   6.975  1.00  3.72     0.229 C 
ATOM    471  NZ  LYS A  67      -4.110  -5.126   6.556  1.00  4.44    -0.079 N 
ATOM    472  HN  LYS A  67       0.768  -8.919   4.400  1.00  1.29     0.163 HD
ATOM    473  HZ1 LYS A  67      -4.109  -4.328   7.223  1.00  4.10     0.274 HD
ATOM    474  HZ2 LYS A  67      -3.888  -4.778   5.603  1.00  4.81     0.274 HD
ATOM    475  HZ3 LYS A  67      -5.050  -5.574   6.552  1.00  5.28     0.274 HD
ATOM    476  N   MET A  68       2.686  -6.099   6.656  1.00  0.56    -0.346 N 
ATOM    477  CA  MET A  68       3.854  -6.258   7.567  1.00  1.11     0.177 C 
ATOM    478  C   MET A  68       3.412  -7.023   8.817  1.00  1.86     0.241 C 
ATOM    479  O   MET A  68       2.254  -7.352   8.975  1.00  2.45    -0.271 OA
ATOM    480  CB  MET A  68       4.376  -4.877   7.974  1.00  0.87     0.045 C 
ATOM    481  CG  MET A  68       5.585  -4.511   7.110  1.00  1.40     0.076 C 
ATOM    482  SD  MET A  68       6.658  -3.373   8.023  1.00  1.40    -0.173 SA
ATOM    483  CE  MET A  68       6.841  -2.133   6.716  1.00  0.67     0.089 C 
ATOM    484  HN  MET A  68       2.294  -5.213   6.514  1.00  0.56     0.163 HD
ATOM    485  N   ALA A  69       4.322  -7.308   9.708  1.00  2.65    -0.346 N 
ATOM    486  CA  ALA A  69       3.940  -8.051  10.943  1.00  3.84     0.172 C 
ATOM    487  C   ALA A  69       5.143  -8.136  11.884  1.00  2.84     0.240 C 
ATOM    488  O   ALA A  69       6.222  -7.675  11.569  1.00  2.51    -0.271 OA
ATOM    489  CB  ALA A  69       3.480  -9.462  10.570  1.00  5.90     0.042 C 
ATOM    490  HN  ALA A  69       5.252  -7.035   9.566  1.00  2.78     0.163 HD
ATOM    491  N   GLU A  70       4.967  -8.723  13.036  1.00  2.98    -0.346 N 
ATOM    492  CA  GLU A  70       6.101  -8.836  13.998  1.00  2.94     0.177 C 
ATOM    493  C   GLU A  70       7.168  -9.782  13.442  1.00  2.36     0.241 C 
ATOM    494  O   GLU A  70       8.269  -9.853  13.951  1.00  2.43    -0.271 OA
ATOM    495  CB  GLU A  70       5.585  -9.380  15.332  1.00  4.06     0.045 C 
ATOM    496  CG  GLU A  70       4.988 -10.772  15.121  1.00  5.54     0.116 C 
ATOM    497  CD  GLU A  70       3.606 -10.840  15.772  1.00  6.36     0.172 C 
ATOM    498  OE1 GLU A  70       3.499 -10.466  16.928  1.00  6.50    -0.648 OA
ATOM    499  OE2 GLU A  70       2.677 -11.263  15.103  1.00  7.01    -0.648 OA
ATOM    500  HN  GLU A  70       4.088  -9.087  13.271  1.00  3.58     0.163 HD
ATOM    501  N   LYS A  71       6.858 -10.510  12.406  1.00  2.12    -0.346 N 
ATOM    502  CA  LYS A  71       7.860 -11.443  11.831  1.00  2.44     0.176 C 
ATOM    503  C   LYS A  71       8.850 -10.663  10.963  1.00  1.79     0.241 C 
ATOM    504  O   LYS A  71      10.015 -11.000  10.878  1.00  2.40    -0.271 OA
ATOM    505  CB  LYS A  71       7.139 -12.485  10.980  1.00  3.21     0.035 C 
ATOM    506  CG  LYS A  71       6.152 -13.258  11.856  1.00  3.26     0.004 C 
ATOM    507  CD  LYS A  71       5.778 -14.573  11.170  1.00  2.60     0.027 C 
ATOM    508  CE  LYS A  71       4.571 -14.347  10.261  1.00  1.57     0.229 C 
ATOM    509  NZ  LYS A  71       4.392 -15.533   9.376  1.00  0.62    -0.079 N 
ATOM    510  HN  LYS A  71       5.966 -10.444  12.006  1.00  2.02     0.163 HD
ATOM    511  HZ1 LYS A  71       5.291 -15.752   8.903  1.00  0.82     0.274 HD
ATOM    512  HZ2 LYS A  71       4.094 -16.349   9.946  1.00  1.20     0.274 HD
ATOM    513  HZ3 LYS A  71       3.664 -15.325   8.661  1.00  0.83     0.274 HD
ATOM    514  N   ASP A  72       8.396  -9.623  10.319  1.00  0.94    -0.346 N 
ATOM    515  CA  ASP A  72       9.312  -8.822   9.458  1.00  1.40     0.186 C 
ATOM    516  C   ASP A  72      10.400  -8.189  10.330  1.00  1.47     0.241 C 
ATOM    517  O   ASP A  72      11.551  -8.119   9.949  1.00  2.64    -0.271 OA
ATOM    518  CB  ASP A  72       8.515  -7.718   8.753  1.00  1.34     0.147 C 
ATOM    519  CG  ASP A  72       9.003  -7.558   7.309  1.00  2.24     0.175 C 
ATOM    520  OD1 ASP A  72       9.938  -8.247   6.935  1.00  2.87    -0.648 OA
ATOM    521  OD2 ASP A  72       8.432  -6.744   6.602  1.00  2.62    -0.648 OA
ATOM    522  HN  ASP A  72       7.454  -9.369  10.401  1.00  0.68     0.163 HD
ATOM    523  N   GLY A  73      10.042  -7.727  11.496  1.00  0.86    -0.351 N 
ATOM    524  CA  GLY A  73      11.052  -7.099  12.393  1.00  1.32     0.225 C 
ATOM    525  C   GLY A  73      11.272  -5.643  11.978  1.00  1.25     0.236 C 
ATOM    526  O   GLY A  73      12.371  -5.129  12.042  1.00  1.54    -0.272 OA
ATOM    527  HN  GLY A  73       9.107  -7.794  11.783  1.00  1.23     0.163 HD
ATOM    528  N   CYS A  74      10.236  -4.974  11.557  1.00  0.91    -0.346 N 
ATOM    529  CA  CYS A  74      10.387  -3.551  11.141  1.00  0.84     0.186 C 
ATOM    530  C   CYS A  74       9.941  -2.637  12.281  1.00  0.91     0.242 C 
ATOM    531  O   CYS A  74       9.391  -1.576  12.060  1.00  1.57    -0.271 OA
ATOM    532  CB  CYS A  74       9.523  -3.287   9.905  1.00  0.76     0.121 C 
ATOM    533  SG  CYS A  74      10.005  -4.418   8.576  1.00  1.02    -0.095 SA
ATOM    534  HN  CYS A  74       9.357  -5.405  11.514  1.00  0.80     0.163 HD
ATOM    535  N   PHE A  75      10.173  -3.039  13.501  1.00  0.71    -0.346 N 
ATOM    536  CA  PHE A  75       9.764  -2.190  14.656  1.00  0.62     0.180 C 
ATOM    537  C   PHE A  75      10.898  -2.144  15.683  1.00  0.76     0.241 C 
ATOM    538  O   PHE A  75      11.849  -2.898  15.608  1.00  1.18    -0.271 OA
ATOM    539  CB  PHE A  75       8.510  -2.781  15.307  1.00  0.40     0.073 C 
ATOM    540  CG  PHE A  75       7.428  -2.936  14.266  1.00  0.34    -0.056 A 
ATOM    541  CD1 PHE A  75       7.515  -3.960  13.316  1.00  1.31     0.007 A 
ATOM    542  CD2 PHE A  75       6.339  -2.058  14.252  1.00  1.85     0.007 A 
ATOM    543  CE1 PHE A  75       6.512  -4.104  12.350  1.00  1.04     0.001 A 
ATOM    544  CE2 PHE A  75       5.336  -2.202  13.287  1.00  2.32     0.001 A 
ATOM    545  CZ  PHE A  75       5.422  -3.226  12.335  1.00  1.21     0.000 A 
ATOM    546  HN  PHE A  75      10.618  -3.897  13.658  1.00  1.11     0.163 HD
ATOM    547  N   GLN A  76      10.805  -1.266  16.643  1.00  0.43    -0.346 N 
ATOM    548  CA  GLN A  76      11.876  -1.170  17.674  1.00  0.56     0.177 C 
ATOM    549  C   GLN A  76      12.089  -2.542  18.321  1.00  0.68     0.241 C 
ATOM    550  O   GLN A  76      13.155  -2.845  18.819  1.00  0.77    -0.271 OA
ATOM    551  CB  GLN A  76      11.459  -0.162  18.746  1.00  0.45     0.044 C 
ATOM    552  CG  GLN A  76      12.700   0.353  19.479  1.00  0.84     0.105 C 
ATOM    553  CD  GLN A  76      12.299   0.858  20.865  1.00  1.40     0.215 C 
ATOM    554  NE2 GLN A  76      11.909   0.002  21.770  1.00  1.27    -0.370 N 
ATOM    555  OE1 GLN A  76      12.341   2.044  21.129  1.00  2.56    -0.274 OA
ATOM    556  HN  GLN A  76      10.031  -0.667  16.686  1.00  0.18     0.163 HD
ATOM    557 1HE2 GLN A  76      11.875  -0.953  21.558  1.00  1.32     0.159 HD
ATOM    558 2HE2 GLN A  76      11.651   0.316  22.662  1.00  1.85     0.159 HD
ATOM    559  N   SER A  77      11.083  -3.373  18.316  1.00  0.87    -0.344 N 
ATOM    560  CA  SER A  77      11.230  -4.723  18.929  1.00  1.10     0.200 C 
ATOM    561  C   SER A  77      11.755  -5.704  17.880  1.00  1.01     0.242 C 
ATOM    562  O   SER A  77      11.042  -6.574  17.418  1.00  1.76    -0.271 OA
ATOM    563  CB  SER A  77       9.872  -5.203  19.441  1.00  1.44     0.199 C 
ATOM    564  OG  SER A  77       9.984  -6.552  19.874  1.00  2.39    -0.398 OA
ATOM    565  HN  SER A  77      10.231  -3.110  17.908  1.00  0.94     0.163 HD
ATOM    566  HG  SER A  77       9.142  -6.984  19.719  1.00  3.34     0.209 HD
ATOM    567  N   GLY A  78      12.996  -5.573  17.499  1.00  1.30    -0.350 N 
ATOM    568  CA  GLY A  78      13.565  -6.500  16.481  1.00  1.03     0.225 C 
ATOM    569  C   GLY A  78      13.673  -5.780  15.136  1.00  0.88     0.236 C 
ATOM    570  O   GLY A  78      13.426  -6.352  14.093  1.00  0.94    -0.272 OA
ATOM    571  HN  GLY A  78      13.554  -4.866  17.885  1.00  2.14     0.163 HD
ATOM    572  N   PHE A  79      14.040  -4.526  15.151  1.00  0.79    -0.346 N 
ATOM    573  CA  PHE A  79      14.166  -3.764  13.872  1.00  0.74     0.180 C 
ATOM    574  C   PHE A  79      15.013  -4.563  12.875  1.00  0.72     0.241 C 
ATOM    575  O   PHE A  79      15.889  -5.316  13.251  1.00  0.49    -0.271 OA
ATOM    576  CB  PHE A  79      14.838  -2.416  14.153  1.00  0.64     0.073 C 
ATOM    577  CG  PHE A  79      15.025  -1.659  12.859  1.00  0.56    -0.056 A 
ATOM    578  CD1 PHE A  79      13.933  -1.446  12.009  1.00  0.84     0.007 A 
ATOM    579  CD2 PHE A  79      16.290  -1.170  12.510  1.00  0.31     0.007 A 
ATOM    580  CE1 PHE A  79      14.105  -0.744  10.810  1.00  0.77     0.001 A 
ATOM    581  CE2 PHE A  79      16.462  -0.468  11.311  1.00  0.24     0.001 A 
ATOM    582  CZ  PHE A  79      15.370  -0.255  10.461  1.00  0.42     0.000 A 
ATOM    583  HN  PHE A  79      14.234  -4.083  16.004  1.00  0.83     0.163 HD
ATOM    584  N   ASN A  80      14.755  -4.404  11.606  1.00  1.16    -0.346 N 
ATOM    585  CA  ASN A  80      15.541  -5.154  10.586  1.00  1.34     0.185 C 
ATOM    586  C   ASN A  80      16.104  -4.170   9.557  1.00  1.57     0.241 C 
ATOM    587  O   ASN A  80      16.113  -2.974   9.767  1.00  2.95    -0.271 OA
ATOM    588  CB  ASN A  80      14.633  -6.164   9.882  1.00  1.63     0.137 C 
ATOM    589  CG  ASN A  80      15.064  -7.585  10.252  1.00  1.88     0.217 C 
ATOM    590  ND2 ASN A  80      16.028  -8.157   9.582  1.00  2.38    -0.370 N 
ATOM    591  OD1 ASN A  80      14.519  -8.180  11.160  1.00  2.25    -0.274 OA
ATOM    592  HN  ASN A  80      14.043  -3.792  11.324  1.00  1.42     0.163 HD
ATOM    593 1HD2 ASN A  80      16.468  -7.677   8.851  1.00  2.85     0.159 HD
ATOM    594 2HD2 ASN A  80      16.311  -9.067   9.813  1.00  2.61     0.159 HD
ATOM    595  N   GLU A  81      16.573  -4.665   8.443  1.00  0.78    -0.346 N 
ATOM    596  CA  GLU A  81      17.133  -3.758   7.402  1.00  0.78     0.177 C 
ATOM    597  C   GLU A  81      16.964  -4.401   6.023  1.00  0.81     0.241 C 
ATOM    598  O   GLU A  81      16.346  -3.844   5.138  1.00  1.03    -0.271 OA
ATOM    599  CB  GLU A  81      18.621  -3.525   7.675  1.00  0.88     0.045 C 
ATOM    600  CG  GLU A  81      18.792  -2.824   9.023  1.00  0.97     0.116 C 
ATOM    601  CD  GLU A  81      20.257  -2.430   9.211  1.00  1.63     0.172 C 
ATOM    602  OE1 GLU A  81      20.658  -1.428   8.641  1.00  1.72    -0.648 OA
ATOM    603  OE2 GLU A  81      20.955  -3.137   9.919  1.00  2.11    -0.648 OA
ATOM    604  HN  GLU A  81      16.556  -5.633   8.292  1.00  1.47     0.163 HD
ATOM    605  N   GLU A  82      17.510  -5.571   5.836  1.00  0.64    -0.346 N 
ATOM    606  CA  GLU A  82      17.382  -6.251   4.516  1.00  0.64     0.177 C 
ATOM    607  C   GLU A  82      16.046  -6.998   4.454  1.00  0.67     0.241 C 
ATOM    608  O   GLU A  82      15.480  -7.191   3.395  1.00  0.70    -0.271 OA
ATOM    609  CB  GLU A  82      18.536  -7.246   4.346  1.00  0.62     0.045 C 
ATOM    610  CG  GLU A  82      18.367  -8.017   3.033  1.00  0.74     0.116 C 
ATOM    611  CD  GLU A  82      18.201  -9.508   3.335  1.00  1.30     0.172 C 
ATOM    612  OE1 GLU A  82      17.082  -9.919   3.592  1.00  1.80    -0.648 OA
ATOM    613  OE2 GLU A  82      19.196 -10.212   3.306  1.00  1.38    -0.648 OA
ATOM    614  HN  GLU A  82      18.004  -6.003   6.564  1.00  0.56     0.163 HD
ATOM    615  N   THR A  83      15.531  -7.412   5.581  1.00  0.68    -0.344 N 
ATOM    616  CA  THR A  83      14.234  -8.138   5.581  1.00  0.73     0.205 C 
ATOM    617  C   THR A  83      13.106  -7.124   5.440  1.00  0.60     0.243 C 
ATOM    618  O   THR A  83      12.109  -7.371   4.790  1.00  0.60    -0.271 OA
ATOM    619  CB  THR A  83      14.073  -8.902   6.898  1.00  0.79     0.146 C 
ATOM    620  CG2 THR A  83      12.715  -9.608   6.919  1.00  0.99     0.042 C 
ATOM    621  OG1 THR A  83      15.112  -9.865   7.015  1.00  0.85    -0.393 OA
ATOM    622  HN  THR A  83      15.993  -7.238   6.424  1.00  0.66     0.163 HD
ATOM    623  HG1 THR A  83      15.276 -10.011   7.950  1.00  1.49     0.210 HD
ATOM    624  N   CYS A  84      13.259  -5.978   6.039  1.00  0.49    -0.345 N 
ATOM    625  CA  CYS A  84      12.200  -4.945   5.934  1.00  0.39     0.186 C 
ATOM    626  C   CYS A  84      12.200  -4.385   4.512  1.00  0.42     0.241 C 
ATOM    627  O   CYS A  84      11.197  -4.403   3.827  1.00  0.50    -0.271 OA
ATOM    628  CB  CYS A  84      12.473  -3.821   6.934  1.00  0.30     0.121 C 
ATOM    629  SG  CYS A  84      12.025  -4.379   8.596  1.00  0.82    -0.095 SA
ATOM    630  HN  CYS A  84      14.072  -5.796   6.554  1.00  0.49     0.163 HD
ATOM    631  N   LEU A  85      13.324  -3.897   4.061  1.00  0.41    -0.346 N 
ATOM    632  CA  LEU A  85      13.401  -3.342   2.679  1.00  0.52     0.177 C 
ATOM    633  C   LEU A  85      12.838  -4.361   1.686  1.00  0.62     0.241 C 
ATOM    634  O   LEU A  85      12.149  -4.012   0.749  1.00  0.67    -0.271 OA
ATOM    635  CB  LEU A  85      14.862  -3.050   2.333  1.00  0.61     0.038 C 
ATOM    636  CG  LEU A  85      14.928  -2.160   1.093  1.00  0.80    -0.020 C 
ATOM    637  CD1 LEU A  85      14.326  -0.791   1.415  1.00  0.77     0.009 C 
ATOM    638  CD2 LEU A  85      16.389  -1.986   0.672  1.00  1.01     0.009 C 
ATOM    639  HN  LEU A  85      14.122  -3.903   4.631  1.00  0.36     0.163 HD
ATOM    640  N   VAL A  86      13.116  -5.621   1.887  1.00  0.71    -0.346 N 
ATOM    641  CA  VAL A  86      12.581  -6.651   0.954  1.00  0.86     0.180 C 
ATOM    642  C   VAL A  86      11.054  -6.576   0.963  1.00  0.72     0.241 C 
ATOM    643  O   VAL A  86      10.440  -6.431  -0.060  1.00  0.68    -0.271 OA
ATOM    644  CB  VAL A  86      13.052  -8.046   1.398  1.00  1.05     0.009 C 
ATOM    645  CG1 VAL A  86      12.274  -9.138   0.653  1.00  1.10     0.012 C 
ATOM    646  CG2 VAL A  86      14.538  -8.197   1.078  1.00  1.28     0.012 C 
ATOM    647  HN  VAL A  86      13.672  -5.890   2.651  1.00  0.70     0.163 HD
ATOM    648  N   LYS A  87      10.435  -6.676   2.104  1.00  0.65    -0.346 N 
ATOM    649  CA  LYS A  87       8.946  -6.609   2.138  1.00  0.56     0.176 C 
ATOM    650  C   LYS A  87       8.471  -5.303   1.486  1.00  0.44     0.241 C 
ATOM    651  O   LYS A  87       7.334  -5.188   1.076  1.00  0.51    -0.271 OA
ATOM    652  CB  LYS A  87       8.462  -6.666   3.590  1.00  0.55     0.035 C 
ATOM    653  CG  LYS A  87       7.441  -7.796   3.745  1.00  1.18     0.004 C 
ATOM    654  CD  LYS A  87       8.172  -9.121   3.975  1.00  0.69     0.027 C 
ATOM    655  CE  LYS A  87       7.431  -9.935   5.036  1.00  1.20     0.229 C 
ATOM    656  NZ  LYS A  87       6.950 -11.212   4.435  1.00  1.02    -0.079 N 
ATOM    657  HN  LYS A  87      10.944  -6.796   2.933  1.00  0.67     0.163 HD
ATOM    658  HZ1 LYS A  87       7.761 -11.752   4.071  1.00  0.43     0.274 HD
ATOM    659  HZ2 LYS A  87       6.460 -11.773   5.161  1.00  1.73     0.274 HD
ATOM    660  HZ3 LYS A  87       6.293 -11.003   3.656  1.00  1.92     0.274 HD
ATOM    661  N   ILE A  88       9.327  -4.317   1.385  1.00  0.41    -0.346 N 
ATOM    662  CA  ILE A  88       8.908  -3.027   0.751  1.00  0.47     0.180 C 
ATOM    663  C   ILE A  88       8.864  -3.203  -0.771  1.00  0.52     0.241 C 
ATOM    664  O   ILE A  88       7.992  -2.688  -1.437  1.00  0.52    -0.271 OA
ATOM    665  CB  ILE A  88       9.909  -1.924   1.111  1.00  0.66     0.013 C 
ATOM    666  CG1 ILE A  88       9.906  -1.705   2.626  1.00  0.73     0.002 C 
ATOM    667  CG2 ILE A  88       9.514  -0.621   0.409  1.00  0.69     0.012 C 
ATOM    668  CD1 ILE A  88       8.516  -1.257   3.077  1.00  0.34     0.005 C 
ATOM    669  HN  ILE A  88      10.241  -4.424   1.721  1.00  0.47     0.163 HD
ATOM    670  N   ILE A  89       9.784  -3.948  -1.318  1.00  0.61    -0.346 N 
ATOM    671  CA  ILE A  89       9.776  -4.189  -2.790  1.00  0.70     0.180 C 
ATOM    672  C   ILE A  89       8.639  -5.178  -3.052  1.00  0.57     0.241 C 
ATOM    673  O   ILE A  89       7.693  -4.917  -3.776  1.00  0.48    -0.271 OA
ATOM    674  CB  ILE A  89      11.130  -4.807  -3.197  1.00  0.86     0.013 C 
ATOM    675  CG1 ILE A  89      12.276  -4.024  -2.541  1.00  1.07     0.002 C 
ATOM    676  CG2 ILE A  89      11.309  -4.765  -4.720  1.00  0.77     0.012 C 
ATOM    677  CD1 ILE A  89      12.168  -2.541  -2.901  1.00  0.72     0.005 C 
ATOM    678  HN  ILE A  89      10.464  -4.374  -0.757  1.00  0.64     0.163 HD
ATOM    679  N   THR A  90       8.735  -6.299  -2.405  1.00  0.59    -0.344 N 
ATOM    680  CA  THR A  90       7.700  -7.364  -2.499  1.00  0.50     0.205 C 
ATOM    681  C   THR A  90       6.352  -6.825  -1.999  1.00  0.39     0.243 C 
ATOM    682  O   THR A  90       5.316  -7.417  -2.231  1.00  0.35    -0.271 OA
ATOM    683  CB  THR A  90       8.118  -8.531  -1.588  1.00  0.68     0.146 C 
ATOM    684  CG2 THR A  90       7.915  -9.851  -2.311  1.00  1.33     0.042 C 
ATOM    685  OG1 THR A  90       9.487  -8.409  -1.230  1.00  1.89    -0.393 OA
ATOM    686  HN  THR A  90       9.497  -6.430  -1.826  1.00  0.70     0.163 HD
ATOM    687  HG1 THR A  90       9.706  -9.138  -0.645  1.00  2.05     0.210 HD
ATOM    688  N   GLY A  91       6.359  -5.727  -1.286  1.00  0.61    -0.350 N 
ATOM    689  CA  GLY A  91       5.080  -5.182  -0.742  1.00  0.61     0.225 C 
ATOM    690  C   GLY A  91       4.501  -4.105  -1.663  1.00  0.56     0.236 C 
ATOM    691  O   GLY A  91       3.307  -3.873  -1.682  1.00  0.54    -0.272 OA
ATOM    692  HN  GLY A  91       7.205  -5.276  -1.088  1.00  0.84     0.163 HD
ATOM    693  N   LEU A  92       5.325  -3.433  -2.413  1.00  0.55    -0.346 N 
ATOM    694  CA  LEU A  92       4.801  -2.361  -3.305  1.00  0.52     0.177 C 
ATOM    695  C   LEU A  92       4.254  -2.968  -4.600  1.00  0.64     0.241 C 
ATOM    696  O   LEU A  92       3.416  -2.385  -5.255  1.00  0.60    -0.271 OA
ATOM    697  CB  LEU A  92       5.928  -1.379  -3.636  1.00  0.47     0.038 C 
ATOM    698  CG  LEU A  92       5.673  -0.047  -2.927  1.00  0.84    -0.020 C 
ATOM    699  CD1 LEU A  92       6.980   0.742  -2.835  1.00  0.84     0.009 C 
ATOM    700  CD2 LEU A  92       4.646   0.763  -3.722  1.00  1.12     0.009 C 
ATOM    701  HN  LEU A  92       6.285  -3.622  -2.381  1.00  0.60     0.163 HD
ATOM    702  N   LEU A  93       4.718  -4.130  -4.982  1.00  0.82    -0.346 N 
ATOM    703  CA  LEU A  93       4.202  -4.754  -6.240  1.00  0.94     0.177 C 
ATOM    704  C   LEU A  93       2.748  -5.192  -6.023  1.00  0.79     0.241 C 
ATOM    705  O   LEU A  93       1.838  -4.782  -6.734  1.00  0.71    -0.271 OA
ATOM    706  CB  LEU A  93       5.061  -5.967  -6.592  1.00  1.20     0.038 C 
ATOM    707  CG  LEU A  93       6.524  -5.536  -6.667  1.00  1.26    -0.020 C 
ATOM    708  CD1 LEU A  93       7.415  -6.667  -6.157  1.00  1.34     0.009 C 
ATOM    709  CD2 LEU A  93       6.890  -5.214  -8.117  1.00  1.05     0.009 C 
ATOM    710  HN  LEU A  93       5.403  -4.590  -4.446  1.00  0.88     0.163 HD
ATOM    711  N   GLU A  94       2.511  -6.006  -5.029  1.00  0.77    -0.346 N 
ATOM    712  CA  GLU A  94       1.116  -6.440  -4.751  1.00  0.66     0.177 C 
ATOM    713  C   GLU A  94       0.294  -5.184  -4.471  1.00  0.61     0.241 C 
ATOM    714  O   GLU A  94      -0.795  -5.007  -4.977  1.00  0.80    -0.271 OA
ATOM    715  CB  GLU A  94       1.092  -7.363  -3.530  1.00  0.69     0.045 C 
ATOM    716  CG  GLU A  94       1.404  -8.796  -3.967  1.00  0.70     0.116 C 
ATOM    717  CD  GLU A  94       2.919  -8.997  -4.013  1.00  0.96     0.172 C 
ATOM    718  OE1 GLU A  94       3.543  -8.444  -4.905  1.00  1.78    -0.648 OA
ATOM    719  OE2 GLU A  94       3.431  -9.700  -3.158  1.00  1.13    -0.648 OA
ATOM    720  HN  GLU A  94       3.245  -6.314  -4.457  1.00  0.84     0.163 HD
ATOM    721  N   PHE A  95       0.835  -4.288  -3.692  1.00  0.39    -0.346 N 
ATOM    722  CA  PHE A  95       0.114  -3.020  -3.404  1.00  0.37     0.180 C 
ATOM    723  C   PHE A  95      -0.243  -2.356  -4.729  1.00  0.39     0.241 C 
ATOM    724  O   PHE A  95      -1.253  -1.705  -4.859  1.00  0.40    -0.271 OA
ATOM    725  CB  PHE A  95       1.037  -2.090  -2.618  1.00  0.48     0.073 C 
ATOM    726  CG  PHE A  95       0.923  -2.381  -1.145  1.00  0.54    -0.056 A 
ATOM    727  CD1 PHE A  95       0.781  -3.699  -0.695  1.00  1.03     0.007 A 
ATOM    728  CD2 PHE A  95       0.955  -1.328  -0.230  1.00  0.59     0.007 A 
ATOM    729  CE1 PHE A  95       0.673  -3.961   0.670  1.00  1.11     0.001 A 
ATOM    730  CE2 PHE A  95       0.848  -1.587   1.136  1.00  0.63     0.001 A 
ATOM    731  CZ  PHE A  95       0.705  -2.906   1.590  1.00  0.72     0.000 A 
ATOM    732  HN  PHE A  95       1.729  -4.438  -3.317  1.00  0.30     0.163 HD
ATOM    733  N   GLU A  96       0.603  -2.527  -5.708  1.00  0.41    -0.346 N 
ATOM    734  CA  GLU A  96       0.365  -1.923  -7.048  1.00  0.43     0.177 C 
ATOM    735  C   GLU A  96      -0.957  -2.429  -7.623  1.00  0.40     0.241 C 
ATOM    736  O   GLU A  96      -1.742  -1.664  -8.139  1.00  0.39    -0.271 OA
ATOM    737  CB  GLU A  96       1.504  -2.313  -7.980  1.00  0.48     0.045 C 
ATOM    738  CG  GLU A  96       1.982  -1.084  -8.750  1.00  2.05     0.116 C 
ATOM    739  CD  GLU A  96       0.899  -0.648  -9.740  1.00  3.02     0.172 C 
ATOM    740  OE1 GLU A  96       0.055  -1.467 -10.063  1.00  3.70    -0.648 OA
ATOM    741  OE2 GLU A  96       0.934   0.499 -10.157  1.00  3.98    -0.648 OA
ATOM    742  HN  GLU A  96       1.407  -3.058  -5.556  1.00  0.42     0.163 HD
ATOM    743  N   VAL A  97      -1.221  -3.708  -7.548  1.00  0.39    -0.346 N 
ATOM    744  CA  VAL A  97      -2.525  -4.200  -8.097  1.00  0.38     0.180 C 
ATOM    745  C   VAL A  97      -3.653  -3.500  -7.317  1.00  0.34     0.241 C 
ATOM    746  O   VAL A  97      -4.610  -3.002  -7.882  1.00  0.34    -0.271 OA
ATOM    747  CB  VAL A  97      -2.633  -5.743  -7.981  1.00  0.37     0.009 C 
ATOM    748  CG1 VAL A  97      -3.209  -6.169  -6.621  1.00  0.71     0.012 C 
ATOM    749  CG2 VAL A  97      -3.551  -6.259  -9.090  1.00  0.55     0.012 C 
ATOM    750  HN  VAL A  97      -0.575  -4.329  -7.134  1.00  0.40     0.163 HD
ATOM    751  N   TYR A  98      -3.526  -3.448  -6.016  1.00  0.31    -0.346 N 
ATOM    752  CA  TYR A  98      -4.565  -2.771  -5.187  1.00  0.26     0.180 C 
ATOM    753  C   TYR A  98      -4.567  -1.273  -5.509  1.00  0.25     0.241 C 
ATOM    754  O   TYR A  98      -5.539  -0.579  -5.277  1.00  0.22    -0.271 OA
ATOM    755  CB  TYR A  98      -4.250  -2.983  -3.709  1.00  0.22     0.073 C 
ATOM    756  CG  TYR A  98      -4.322  -4.458  -3.400  1.00  0.58    -0.056 A 
ATOM    757  CD1 TYR A  98      -5.566  -5.086  -3.282  1.00  1.45     0.010 A 
ATOM    758  CD2 TYR A  98      -3.144  -5.194  -3.236  1.00  1.01     0.010 A 
ATOM    759  CE1 TYR A  98      -5.632  -6.455  -2.998  1.00  1.82     0.037 A 
ATOM    760  CE2 TYR A  98      -3.210  -6.563  -2.954  1.00  1.23     0.037 A 
ATOM    761  CZ  TYR A  98      -4.455  -7.193  -2.835  1.00  1.43     0.065 A 
ATOM    762  OH  TYR A  98      -4.520  -8.541  -2.548  1.00  1.85    -0.361 OA
ATOM    763  HN  TYR A  98      -2.737  -3.844  -5.584  1.00  0.33     0.163 HD
ATOM    764  HH  TYR A  98      -3.895  -8.724  -1.844  1.00  1.37     0.217 HD
ATOM    765  N   LEU A  99      -3.502  -0.775  -6.079  1.00  0.32    -0.346 N 
ATOM    766  CA  LEU A  99      -3.466   0.663  -6.455  1.00  0.32     0.177 C 
ATOM    767  C   LEU A  99      -4.354   0.802  -7.674  1.00  0.34     0.241 C 
ATOM    768  O   LEU A  99      -5.073   1.763  -7.837  1.00  0.32    -0.271 OA
ATOM    769  CB  LEU A  99      -2.039   1.097  -6.804  1.00  0.44     0.038 C 
ATOM    770  CG  LEU A  99      -1.244   1.342  -5.524  1.00  0.49    -0.020 C 
ATOM    771  CD1 LEU A  99       0.170   1.796  -5.881  1.00  0.75     0.009 C 
ATOM    772  CD2 LEU A  99      -1.934   2.427  -4.704  1.00  0.76     0.009 C 
ATOM    773  HN  LEU A  99      -2.749  -1.351  -6.295  1.00  0.38     0.163 HD
ATOM    774  N   GLU A 100      -4.344  -0.207  -8.505  1.00  0.39    -0.346 N 
ATOM    775  CA  GLU A 100      -5.220  -0.210  -9.694  1.00  0.44     0.177 C 
ATOM    776  C   GLU A 100      -6.645  -0.116  -9.175  1.00  0.41     0.241 C 
ATOM    777  O   GLU A 100      -7.511   0.498  -9.766  1.00  0.43    -0.271 OA
ATOM    778  CB  GLU A 100      -5.025  -1.533 -10.436  1.00  0.54     0.045 C 
ATOM    779  CG  GLU A 100      -4.894  -1.280 -11.937  1.00  0.72     0.116 C 
ATOM    780  CD  GLU A 100      -6.124  -0.524 -12.446  1.00  0.73     0.172 C 
ATOM    781  OE1 GLU A 100      -7.145  -1.160 -12.650  1.00  1.19    -0.648 OA
ATOM    782  OE2 GLU A 100      -6.023   0.680 -12.621  1.00  1.14    -0.648 OA
ATOM    783  HN  GLU A 100      -3.795  -0.988  -8.314  1.00  0.40     0.163 HD
ATOM    784  N   TYR A 101      -6.870  -0.717  -8.038  1.00  0.38    -0.346 N 
ATOM    785  CA  TYR A 101      -8.207  -0.672  -7.414  1.00  0.41     0.180 C 
ATOM    786  C   TYR A 101      -8.579   0.775  -7.138  1.00  0.37     0.241 C 
ATOM    787  O   TYR A 101      -9.651   1.236  -7.476  1.00  0.46    -0.271 OA
ATOM    788  CB  TYR A 101      -8.168  -1.440  -6.094  1.00  0.37     0.073 C 
ATOM    789  CG  TYR A 101      -9.399  -2.296  -5.982  1.00  0.29    -0.056 A 
ATOM    790  CD1 TYR A 101      -9.573  -3.378  -6.849  1.00  0.29     0.010 A 
ATOM    791  CD2 TYR A 101     -10.367  -2.009  -5.014  1.00  0.24     0.010 A 
ATOM    792  CE1 TYR A 101     -10.717  -4.176  -6.752  1.00  0.22     0.037 A 
ATOM    793  CE2 TYR A 101     -11.512  -2.806  -4.915  1.00  0.17     0.037 A 
ATOM    794  CZ  TYR A 101     -11.687  -3.891  -5.783  1.00  0.16     0.065 A 
ATOM    795  OH  TYR A 101     -12.815  -4.677  -5.684  1.00  0.09    -0.361 OA
ATOM    796  HN  TYR A 101      -6.139  -1.191  -7.584  1.00  0.36     0.163 HD
ATOM    797  HH  TYR A 101     -12.793  -5.119  -4.831  1.00  0.57     0.217 HD
ATOM    798  N   LEU A 102      -7.703   1.486  -6.500  1.00  0.28    -0.346 N 
ATOM    799  CA  LEU A 102      -7.991   2.902  -6.163  1.00  0.30     0.177 C 
ATOM    800  C   LEU A 102      -7.482   3.828  -7.270  1.00  0.24     0.241 C 
ATOM    801  O   LEU A 102      -7.468   5.030  -7.111  1.00  0.29    -0.271 OA
ATOM    802  CB  LEU A 102      -7.295   3.262  -4.848  1.00  0.30     0.038 C 
ATOM    803  CG  LEU A 102      -7.406   2.101  -3.853  1.00  0.32    -0.020 C 
ATOM    804  CD1 LEU A 102      -6.038   1.835  -3.233  1.00  0.28     0.009 C 
ATOM    805  CD2 LEU A 102      -8.407   2.469  -2.763  1.00  0.45     0.009 C 
ATOM    806  HN  LEU A 102      -6.853   1.081  -6.224  1.00  0.23     0.163 HD
ATOM    807  N   GLN A 103      -7.057   3.294  -8.384  1.00  0.27    -0.346 N 
ATOM    808  CA  GLN A 103      -6.549   4.182  -9.467  1.00  0.28     0.177 C 
ATOM    809  C   GLN A 103      -7.644   4.400 -10.511  1.00  0.26     0.241 C 
ATOM    810  O   GLN A 103      -7.373   4.539 -11.688  1.00  0.45    -0.271 OA
ATOM    811  CB  GLN A 103      -5.327   3.548 -10.135  1.00  0.24     0.044 C 
ATOM    812  CG  GLN A 103      -4.629   4.592 -11.009  1.00  0.16     0.105 C 
ATOM    813  CD  GLN A 103      -4.785   4.212 -12.482  1.00  0.26     0.215 C 
ATOM    814  NE2 GLN A 103      -4.598   2.973 -12.849  1.00  1.58    -0.370 N 
ATOM    815  OE1 GLN A 103      -5.079   5.052 -13.309  1.00  1.14    -0.274 OA
ATOM    816  HN  GLN A 103      -7.066   2.322  -8.505  1.00  0.37     0.163 HD
ATOM    817 1HE2 GLN A 103      -4.360   2.296 -12.183  1.00  2.58     0.159 HD
ATOM    818 2HE2 GLN A 103      -4.698   2.721 -13.791  1.00  1.63     0.159 HD
ATOM    819  N   ASN A 104      -8.879   4.431 -10.095  1.00  0.38    -0.346 N 
ATOM    820  CA  ASN A 104      -9.989   4.641 -11.067  1.00  0.36     0.185 C 
ATOM    821  C   ASN A 104     -11.327   4.506 -10.340  1.00  0.34     0.241 C 
ATOM    822  O   ASN A 104     -12.287   5.182 -10.651  1.00  0.37    -0.271 OA
ATOM    823  CB  ASN A 104      -9.904   3.589 -12.177  1.00  0.34     0.137 C 
ATOM    824  CG  ASN A 104     -10.058   4.269 -13.538  1.00  0.31     0.217 C 
ATOM    825  ND2 ASN A 104      -9.794   3.596 -14.625  1.00  1.54    -0.370 N 
ATOM    826  OD1 ASN A 104     -10.422   5.425 -13.615  1.00  1.24    -0.274 OA
ATOM    827  HN  ASN A 104      -9.078   4.317  -9.142  1.00  0.61     0.163 HD
ATOM    828 1HD2 ASN A 104      -9.498   2.664 -14.563  1.00  2.56     0.159 HD
ATOM    829 2HD2 ASN A 104      -9.889   4.024 -15.501  1.00  1.59     0.159 HD
ATOM    830  N   ARG A 105     -11.394   3.636  -9.370  1.00  0.29    -0.346 N 
ATOM    831  CA  ARG A 105     -12.665   3.451  -8.620  1.00  0.28     0.176 C 
ATOM    832  C   ARG A 105     -13.084   4.778  -7.984  1.00  0.31     0.241 C 
ATOM    833  O   ARG A 105     -14.244   4.996  -7.692  1.00  0.28    -0.271 OA
ATOM    834  CB  ARG A 105     -12.459   2.404  -7.525  1.00  0.22     0.036 C 
ATOM    835  CG  ARG A 105     -13.793   2.119  -6.839  1.00  0.35     0.023 C 
ATOM    836  CD  ARG A 105     -14.755   1.480  -7.841  1.00  1.41     0.138 C 
ATOM    837  NE  ARG A 105     -15.260   0.191  -7.291  1.00  2.65    -0.227 N 
ATOM    838  CZ  ARG A 105     -16.541  -0.055  -7.283  1.00  3.85     0.665 C 
ATOM    839  NH1 ARG A 105     -17.111  -0.589  -8.329  1.00  4.09    -0.235 N 
ATOM    840  NH2 ARG A 105     -17.254   0.229  -6.227  1.00  5.15    -0.235 N 
ATOM    841  HN  ARG A 105     -10.607   3.101  -9.138  1.00  0.27     0.163 HD
ATOM    842  HE  ARG A 105     -14.631  -0.470  -6.932  1.00  2.88     0.177 HD
ATOM    843 1HH1 ARG A 105     -16.566  -0.808  -9.137  1.00  3.56     0.174 HD
ATOM    844 2HH1 ARG A 105     -18.093  -0.776  -8.322  1.00  5.09     0.174 HD
ATOM    845 1HH2 ARG A 105     -16.817   0.636  -5.424  1.00  5.30     0.174 HD
ATOM    846 2HH2 ARG A 105     -18.235   0.041  -6.220  1.00  6.14     0.174 HD
ATOM    847  N   PHE A 106     -12.156   5.668  -7.763  1.00  0.43    -0.346 N 
ATOM    848  CA  PHE A 106     -12.518   6.975  -7.144  1.00  0.52     0.180 C 
ATOM    849  C   PHE A 106     -12.878   7.977  -8.245  1.00  0.57     0.241 C 
ATOM    850  O   PHE A 106     -12.145   8.906  -8.519  1.00  0.81    -0.271 OA
ATOM    851  CB  PHE A 106     -11.336   7.504  -6.329  1.00  0.62     0.073 C 
ATOM    852  CG  PHE A 106     -11.128   6.630  -5.114  1.00  0.67    -0.056 A 
ATOM    853  CD1 PHE A 106     -10.637   5.326  -5.263  1.00  1.25     0.007 A 
ATOM    854  CD2 PHE A 106     -11.425   7.122  -3.836  1.00  0.66     0.007 A 
ATOM    855  CE1 PHE A 106     -10.443   4.517  -4.137  1.00  1.40     0.001 A 
ATOM    856  CE2 PHE A 106     -11.229   6.313  -2.712  1.00  0.58     0.001 A 
ATOM    857  CZ  PHE A 106     -10.739   5.011  -2.861  1.00  0.88     0.000 A 
ATOM    858  HN  PHE A 106     -11.221   5.478  -8.003  1.00  0.47     0.163 HD
ATOM    859  N   GLU A 107     -14.005   7.789  -8.881  1.00  0.39    -0.346 N 
ATOM    860  CA  GLU A 107     -14.420   8.724  -9.968  1.00  0.44     0.177 C 
ATOM    861  C   GLU A 107     -14.742  10.105  -9.384  1.00  0.51     0.241 C 
ATOM    862  O   GLU A 107     -14.859  11.078 -10.102  1.00  0.54    -0.271 OA
ATOM    863  CB  GLU A 107     -15.663   8.170 -10.667  1.00  0.35     0.045 C 
ATOM    864  CG  GLU A 107     -16.720   7.805  -9.622  1.00  0.70     0.116 C 
ATOM    865  CD  GLU A 107     -17.932   8.726  -9.777  1.00  1.77     0.172 C 
ATOM    866  OE1 GLU A 107     -18.466   8.790 -10.872  1.00  1.81    -0.648 OA
ATOM    867  OE2 GLU A 107     -18.304   9.352  -8.798  1.00  2.83    -0.648 OA
ATOM    868  HN  GLU A 107     -14.578   7.031  -8.644  1.00  0.32     0.163 HD
ATOM    869  N   SER A 108     -14.884  10.203  -8.089  1.00  0.55    -0.344 N 
ATOM    870  CA  SER A 108     -15.190  11.525  -7.472  1.00  0.59     0.200 C 
ATOM    871  C   SER A 108     -13.873  12.221  -7.148  1.00  0.50     0.243 C 
ATOM    872  O   SER A 108     -13.692  13.396  -7.399  1.00  0.58    -0.271 OA
ATOM    873  CB  SER A 108     -15.993  11.319  -6.186  1.00  0.70     0.199 C 
ATOM    874  OG  SER A 108     -15.123  10.861  -5.161  1.00  1.23    -0.398 OA
ATOM    875  HN  SER A 108     -14.778   9.411  -7.523  1.00  0.55     0.163 HD
ATOM    876  HG  SER A 108     -14.619  11.614  -4.842  1.00  1.48     0.209 HD
ATOM    877  N   SER A 109     -12.945  11.486  -6.609  1.00  0.40    -0.344 N 
ATOM    878  CA  SER A 109     -11.619  12.068  -6.277  1.00  0.32     0.200 C 
ATOM    879  C   SER A 109     -10.576  11.397  -7.167  1.00  0.30     0.243 C 
ATOM    880  O   SER A 109      -9.489  11.079  -6.737  1.00  0.38    -0.271 OA
ATOM    881  CB  SER A 109     -11.296  11.791  -4.810  1.00  0.38     0.199 C 
ATOM    882  OG  SER A 109     -10.376  12.766  -4.339  1.00  0.69    -0.398 OA
ATOM    883  HN  SER A 109     -13.117  10.537  -6.434  1.00  0.42     0.163 HD
ATOM    884  HG  SER A 109     -10.531  12.890  -3.400  1.00  1.12     0.209 HD
ATOM    885  N   GLU A 110     -10.921  11.160  -8.405  1.00  0.32    -0.346 N 
ATOM    886  CA  GLU A 110      -9.987  10.486  -9.347  1.00  0.32     0.177 C 
ATOM    887  C   GLU A 110      -8.577  11.083  -9.245  1.00  0.12     0.241 C 
ATOM    888  O   GLU A 110      -7.590  10.379  -9.331  1.00  0.19    -0.271 OA
ATOM    889  CB  GLU A 110     -10.513  10.662 -10.772  1.00  0.43     0.045 C 
ATOM    890  CG  GLU A 110      -9.575   9.962 -11.753  1.00  0.41     0.116 C 
ATOM    891  CD  GLU A 110     -10.160  10.038 -13.164  1.00  0.64     0.172 C 
ATOM    892  OE1 GLU A 110     -10.801  11.031 -13.466  1.00  1.25    -0.648 OA
ATOM    893  OE2 GLU A 110      -9.958   9.102 -13.920  1.00  1.38    -0.648 OA
ATOM    894  HN  GLU A 110     -11.813  11.411  -8.716  1.00  0.41     0.163 HD
ATOM    895  N   GLU A 111      -8.470  12.373  -9.077  1.00  0.05    -0.346 N 
ATOM    896  CA  GLU A 111      -7.119  13.003  -8.989  1.00  0.23     0.177 C 
ATOM    897  C   GLU A 111      -6.379  12.502  -7.741  1.00  0.33     0.241 C 
ATOM    898  O   GLU A 111      -5.234  12.101  -7.811  1.00  0.53    -0.271 OA
ATOM    899  CB  GLU A 111      -7.272  14.524  -8.914  1.00  0.30     0.045 C 
ATOM    900  CG  GLU A 111      -6.104  15.195  -9.645  1.00  1.99     0.116 C 
ATOM    901  CD  GLU A 111      -6.484  16.629 -10.028  1.00  2.94     0.172 C 
ATOM    902  OE1 GLU A 111      -7.599  17.030  -9.730  1.00  3.80    -0.648 OA
ATOM    903  OE2 GLU A 111      -5.653  17.304 -10.613  1.00  3.34    -0.648 OA
ATOM    904  HN  GLU A 111      -9.275  12.929  -9.019  1.00  0.15     0.163 HD
ATOM    905  N   GLN A 112      -7.015  12.527  -6.601  1.00  0.40    -0.346 N 
ATOM    906  CA  GLN A 112      -6.333  12.057  -5.360  1.00  0.63     0.177 C 
ATOM    907  C   GLN A 112      -5.905  10.598  -5.531  1.00  0.57     0.241 C 
ATOM    908  O   GLN A 112      -4.841  10.198  -5.103  1.00  0.64    -0.271 OA
ATOM    909  CB  GLN A 112      -7.294  12.177  -4.175  1.00  0.80     0.044 C 
ATOM    910  CG  GLN A 112      -7.753  13.630  -4.035  1.00  0.79     0.105 C 
ATOM    911  CD  GLN A 112      -6.642  14.461  -3.392  1.00  2.20     0.215 C 
ATOM    912  NE2 GLN A 112      -6.957  15.426  -2.572  1.00  2.41    -0.370 N 
ATOM    913  OE1 GLN A 112      -5.475  14.230  -3.637  1.00  3.26    -0.274 OA
ATOM    914  HN  GLN A 112      -7.937  12.857  -6.559  1.00  0.40     0.163 HD
ATOM    915 1HE2 GLN A 112      -7.898  15.612  -2.373  1.00  1.89     0.159 HD
ATOM    916 2HE2 GLN A 112      -6.252  15.966  -2.155  1.00  3.28     0.159 HD
ATOM    917  N   ALA A 113      -6.722   9.805  -6.164  1.00  0.49    -0.346 N 
ATOM    918  CA  ALA A 113      -6.366   8.374  -6.378  1.00  0.47     0.172 C 
ATOM    919  C   ALA A 113      -5.090   8.302  -7.218  1.00  0.49     0.240 C 
ATOM    920  O   ALA A 113      -4.214   7.496  -6.977  1.00  0.59    -0.271 OA
ATOM    921  CB  ALA A 113      -7.506   7.682  -7.125  1.00  0.45     0.042 C 
ATOM    922  HN  ALA A 113      -7.569  10.152  -6.507  1.00  0.47     0.163 HD
ATOM    923  N   ARG A 114      -4.980   9.150  -8.204  1.00  0.44    -0.346 N 
ATOM    924  CA  ARG A 114      -3.765   9.147  -9.066  1.00  0.46     0.176 C 
ATOM    925  C   ARG A 114      -2.593   9.775  -8.307  1.00  0.55     0.241 C 
ATOM    926  O   ARG A 114      -1.445   9.597  -8.664  1.00  0.54    -0.271 OA
ATOM    927  CB  ARG A 114      -4.040   9.966 -10.329  1.00  0.43     0.036 C 
ATOM    928  CG  ARG A 114      -3.528   9.208 -11.554  1.00  0.44     0.023 C 
ATOM    929  CD  ARG A 114      -4.219   9.745 -12.808  1.00  0.30     0.138 C 
ATOM    930  NE  ARG A 114      -3.616   9.110 -14.013  1.00  1.13    -0.227 N 
ATOM    931  CZ  ARG A 114      -3.966   9.506 -15.207  1.00  2.46     0.665 C 
ATOM    932  NH1 ARG A 114      -5.193   9.889 -15.434  1.00  3.70    -0.235 N 
ATOM    933  NH2 ARG A 114      -3.091   9.516 -16.174  1.00  2.92    -0.235 N 
ATOM    934  HN  ARG A 114      -5.699   9.793  -8.378  1.00  0.45     0.163 HD
ATOM    935  HE  ARG A 114      -2.953   8.395 -13.910  1.00  1.08     0.177 HD
ATOM    936 1HH1 ARG A 114      -5.867   9.880 -14.695  1.00  3.82     0.174 HD
ATOM    937 2HH1 ARG A 114      -5.460  10.193 -16.349  1.00  4.72     0.174 HD
ATOM    938 1HH2 ARG A 114      -2.152   9.220 -16.000  1.00  2.67     0.174 HD
ATOM    939 2HH2 ARG A 114      -3.359   9.819 -17.088  1.00  3.90     0.174 HD
ATOM    940  N   ALA A 115      -2.870  10.515  -7.267  1.00  0.69    -0.346 N 
ATOM    941  CA  ALA A 115      -1.770  11.157  -6.497  1.00  0.78     0.172 C 
ATOM    942  C   ALA A 115      -1.139  10.138  -5.545  1.00  0.68     0.240 C 
ATOM    943  O   ALA A 115       0.027  10.227  -5.216  1.00  0.73    -0.271 OA
ATOM    944  CB  ALA A 115      -2.331  12.329  -5.689  1.00  0.93     0.042 C 
ATOM    945  HN  ALA A 115      -3.801  10.654  -6.997  1.00  0.77     0.163 HD
ATOM    946  N   VAL A 116      -1.893   9.170  -5.098  1.00  0.58    -0.346 N 
ATOM    947  CA  VAL A 116      -1.316   8.160  -4.167  1.00  0.50     0.180 C 
ATOM    948  C   VAL A 116      -0.620   7.058  -4.974  1.00  0.43     0.241 C 
ATOM    949  O   VAL A 116       0.400   6.542  -4.579  1.00  0.43    -0.271 OA
ATOM    950  CB  VAL A 116      -2.428   7.559  -3.292  1.00  0.57     0.009 C 
ATOM    951  CG1 VAL A 116      -3.326   6.630  -4.119  1.00  0.47     0.012 C 
ATOM    952  CG2 VAL A 116      -1.790   6.763  -2.151  1.00  0.91     0.012 C 
ATOM    953  HN  VAL A 116      -2.832   9.111  -5.371  1.00  0.62     0.163 HD
ATOM    954  N   GLN A 117      -1.177   6.689  -6.098  1.00  0.53    -0.346 N 
ATOM    955  CA  GLN A 117      -0.566   5.622  -6.933  1.00  0.48     0.177 C 
ATOM    956  C   GLN A 117       0.675   6.163  -7.647  1.00  0.33     0.241 C 
ATOM    957  O   GLN A 117       1.701   5.519  -7.699  1.00  0.28    -0.271 OA
ATOM    958  CB  GLN A 117      -1.591   5.170  -7.974  1.00  0.70     0.044 C 
ATOM    959  CG  GLN A 117      -1.084   3.912  -8.671  1.00  0.88     0.105 C 
ATOM    960  CD  GLN A 117      -0.437   4.291 -10.003  1.00  1.16     0.215 C 
ATOM    961  NE2 GLN A 117       0.012   3.349 -10.787  1.00  2.40    -0.370 N 
ATOM    962  OE1 GLN A 117      -0.339   5.456 -10.335  1.00  0.66    -0.274 OA
ATOM    963  HN  GLN A 117      -2.005   7.111  -6.389  1.00  0.69     0.163 HD
ATOM    964 1HE2 GLN A 117      -0.067   2.410 -10.519  1.00  2.91     0.159 HD
ATOM    965 2HE2 GLN A 117       0.428   3.581 -11.643  1.00  2.87     0.159 HD
ATOM    966  N   MET A 118       0.582   7.339  -8.206  1.00  0.77    -0.346 N 
ATOM    967  CA  MET A 118       1.753   7.921  -8.926  1.00  0.85     0.177 C 
ATOM    968  C   MET A 118       2.973   7.947  -8.003  1.00  0.57     0.241 C 
ATOM    969  O   MET A 118       3.988   7.344  -8.289  1.00  0.46    -0.271 OA
ATOM    970  CB  MET A 118       1.420   9.349  -9.364  1.00  1.19     0.045 C 
ATOM    971  CG  MET A 118       0.536   9.309 -10.611  1.00  1.06     0.076 C 
ATOM    972  SD  MET A 118       1.507   8.723 -12.022  1.00  3.21    -0.173 SA
ATOM    973  CE  MET A 118       0.421   7.354 -12.493  1.00  1.97     0.089 C 
ATOM    974  HN  MET A 118      -0.259   7.838  -8.157  1.00  1.11     0.163 HD
ATOM    975  N   SER A 119       2.887   8.642  -6.904  1.00  0.58    -0.344 N 
ATOM    976  CA  SER A 119       4.050   8.703  -5.973  1.00  0.48     0.200 C 
ATOM    977  C   SER A 119       4.344   7.299  -5.441  1.00  0.40     0.243 C 
ATOM    978  O   SER A 119       5.481   6.883  -5.357  1.00  0.35    -0.271 OA
ATOM    979  CB  SER A 119       3.724   9.635  -4.804  1.00  0.82     0.199 C 
ATOM    980  OG  SER A 119       4.852   9.721  -3.945  1.00  1.07    -0.398 OA
ATOM    981  HN  SER A 119       2.062   9.126  -6.692  1.00  0.76     0.163 HD
ATOM    982  HG  SER A 119       4.940   8.882  -3.485  1.00  1.34     0.209 HD
ATOM    983  N   THR A 120       3.324   6.567  -5.088  1.00  0.42    -0.344 N 
ATOM    984  CA  THR A 120       3.533   5.186  -4.564  1.00  0.40     0.205 C 
ATOM    985  C   THR A 120       4.344   4.376  -5.587  1.00  0.35     0.243 C 
ATOM    986  O   THR A 120       5.013   3.424  -5.243  1.00  0.34    -0.271 OA
ATOM    987  CB  THR A 120       2.161   4.536  -4.302  1.00  0.55     0.146 C 
ATOM    988  CG2 THR A 120       2.292   3.019  -4.152  1.00  1.17     0.042 C 
ATOM    989  OG1 THR A 120       1.617   5.071  -3.104  1.00  2.05    -0.393 OA
ATOM    990  HN  THR A 120       2.419   6.925  -5.170  1.00  0.49     0.163 HD
ATOM    991  HG1 THR A 120       0.669   4.923  -3.116  1.00  2.46     0.210 HD
ATOM    992  N   LYS A 121       4.309   4.767  -6.834  1.00  0.36    -0.346 N 
ATOM    993  CA  LYS A 121       5.100   4.040  -7.873  1.00  0.39     0.176 C 
ATOM    994  C   LYS A 121       6.509   4.615  -7.860  1.00  0.37     0.241 C 
ATOM    995  O   LYS A 121       7.484   3.923  -8.076  1.00  0.37    -0.271 OA
ATOM    996  CB  LYS A 121       4.473   4.263  -9.253  1.00  0.45     0.035 C 
ATOM    997  CG  LYS A 121       3.531   3.106  -9.585  1.00  1.35     0.004 C 
ATOM    998  CD  LYS A 121       4.322   1.984 -10.260  1.00  1.28     0.027 C 
ATOM    999  CE  LYS A 121       4.408   2.252 -11.764  1.00  1.86     0.229 C 
ATOM   1000  NZ  LYS A 121       3.345   1.478 -12.468  1.00  2.50    -0.079 N 
ATOM   1001  HN  LYS A 121       3.783   5.552  -7.085  1.00  0.36     0.163 HD
ATOM   1002  HZ1 LYS A 121       3.233   0.550 -12.012  1.00  3.14     0.274 HD
ATOM   1003  HZ2 LYS A 121       2.447   2.001 -12.421  1.00  3.15     0.274 HD
ATOM   1004  HZ3 LYS A 121       3.617   1.342 -13.462  1.00  2.20     0.274 HD
ATOM   1005  N   VAL A 122       6.615   5.884  -7.594  1.00  0.40    -0.346 N 
ATOM   1006  CA  VAL A 122       7.947   6.534  -7.540  1.00  0.45     0.180 C 
ATOM   1007  C   VAL A 122       8.789   5.837  -6.470  1.00  0.45     0.241 C 
ATOM   1008  O   VAL A 122      10.000   5.820  -6.535  1.00  0.49    -0.271 OA
ATOM   1009  CB  VAL A 122       7.775   8.009  -7.183  1.00  0.51     0.009 C 
ATOM   1010  CG1 VAL A 122       9.146   8.673  -7.085  1.00  0.54     0.012 C 
ATOM   1011  CG2 VAL A 122       6.952   8.701  -8.272  1.00  0.53     0.012 C 
ATOM   1012  HN  VAL A 122       5.811   6.412  -7.420  1.00  0.42     0.163 HD
ATOM   1013  N   LEU A 123       8.156   5.249  -5.490  1.00  0.42    -0.346 N 
ATOM   1014  CA  LEU A 123       8.931   4.538  -4.432  1.00  0.42     0.177 C 
ATOM   1015  C   LEU A 123       9.357   3.177  -4.978  1.00  0.38     0.241 C 
ATOM   1016  O   LEU A 123      10.388   2.646  -4.625  1.00  0.37    -0.271 OA
ATOM   1017  CB  LEU A 123       8.055   4.315  -3.190  1.00  0.51     0.038 C 
ATOM   1018  CG  LEU A 123       7.926   5.605  -2.370  1.00  0.79    -0.020 C 
ATOM   1019  CD1 LEU A 123       9.307   6.200  -2.085  1.00  2.00     0.009 C 
ATOM   1020  CD2 LEU A 123       7.077   6.612  -3.146  1.00  1.96     0.009 C 
ATOM   1021  HN  LEU A 123       7.174   5.267  -5.456  1.00  0.41     0.163 HD
ATOM   1022  N   ILE A 124       8.558   2.614  -5.838  1.00  0.40    -0.346 N 
ATOM   1023  CA  ILE A 124       8.891   1.283  -6.422  1.00  0.39     0.180 C 
ATOM   1024  C   ILE A 124      10.166   1.401  -7.261  1.00  0.37     0.241 C 
ATOM   1025  O   ILE A 124      11.006   0.522  -7.261  1.00  0.46    -0.271 OA
ATOM   1026  CB  ILE A 124       7.725   0.797  -7.301  1.00  0.41     0.013 C 
ATOM   1027  CG1 ILE A 124       6.403   0.953  -6.534  1.00  0.70     0.002 C 
ATOM   1028  CG2 ILE A 124       7.930  -0.675  -7.658  1.00  0.35     0.012 C 
ATOM   1029  CD1 ILE A 124       5.249   0.368  -7.356  1.00  1.01     0.005 C 
ATOM   1030  HN  ILE A 124       7.736   3.069  -6.099  1.00  0.44     0.163 HD
ATOM   1031  N   GLN A 125      10.324   2.484  -7.971  1.00  0.27    -0.346 N 
ATOM   1032  CA  GLN A 125      11.544   2.655  -8.800  1.00  0.25     0.177 C 
ATOM   1033  C   GLN A 125      12.681   3.198  -7.931  1.00  0.30     0.241 C 
ATOM   1034  O   GLN A 125      13.719   2.580  -7.792  1.00  0.31    -0.271 OA
ATOM   1035  CB  GLN A 125      11.238   3.636  -9.928  1.00  0.24     0.044 C 
ATOM   1036  CG  GLN A 125      10.949   2.854 -11.207  1.00  0.16     0.105 C 
ATOM   1037  CD  GLN A 125      11.401   3.668 -12.422  1.00  0.30     0.215 C 
ATOM   1038  NE2 GLN A 125      11.862   3.048 -13.475  1.00  0.75    -0.370 N 
ATOM   1039  OE1 GLN A 125      11.335   4.881 -12.413  1.00  1.09    -0.274 OA
ATOM   1040  HN  GLN A 125       9.642   3.189  -7.958  1.00  0.26     0.163 HD
ATOM   1041 1HE2 GLN A 125      11.916   2.069 -13.483  1.00  1.41     0.159 HD
ATOM   1042 2HE2 GLN A 125      12.153   3.562 -14.257  1.00  0.74     0.159 HD
ATOM   1043  N   PHE A 126      12.494   4.348  -7.343  1.00  0.33    -0.346 N 
ATOM   1044  CA  PHE A 126      13.557   4.939  -6.477  1.00  0.38     0.180 C 
ATOM   1045  C   PHE A 126      14.060   3.890  -5.479  1.00  0.47     0.241 C 
ATOM   1046  O   PHE A 126      15.180   3.954  -5.012  1.00  0.64    -0.271 OA
ATOM   1047  CB  PHE A 126      12.988   6.136  -5.711  1.00  0.45     0.073 C 
ATOM   1048  CG  PHE A 126      13.109   7.380  -6.558  1.00  0.43    -0.056 A 
ATOM   1049  CD1 PHE A 126      12.307   7.531  -7.695  1.00  0.37     0.007 A 
ATOM   1050  CD2 PHE A 126      14.021   8.382  -6.207  1.00  0.50     0.007 A 
ATOM   1051  CE1 PHE A 126      12.417   8.684  -8.481  1.00  0.42     0.001 A 
ATOM   1052  CE2 PHE A 126      14.131   9.536  -6.994  1.00  0.53     0.001 A 
ATOM   1053  CZ  PHE A 126      13.329   9.686  -8.131  1.00  0.50     0.000 A 
ATOM   1054  HN  PHE A 126      11.650   4.825  -7.470  1.00  0.34     0.163 HD
ATOM   1055  N   LEU A 127      13.247   2.921  -5.154  1.00  0.44    -0.346 N 
ATOM   1056  CA  LEU A 127      13.693   1.870  -4.196  1.00  0.52     0.177 C 
ATOM   1057  C   LEU A 127      14.510   0.826  -4.954  1.00  0.43     0.241 C 
ATOM   1058  O   LEU A 127      15.540   0.383  -4.496  1.00  0.48    -0.271 OA
ATOM   1059  CB  LEU A 127      12.482   1.186  -3.557  1.00  0.60     0.038 C 
ATOM   1060  CG  LEU A 127      11.884   2.093  -2.479  1.00  1.22    -0.020 C 
ATOM   1061  CD1 LEU A 127      10.510   1.559  -2.071  1.00  1.99     0.009 C 
ATOM   1062  CD2 LEU A 127      12.807   2.108  -1.259  1.00  0.94     0.009 C 
ATOM   1063  HN  LEU A 127      12.349   2.881  -5.544  1.00  0.46     0.163 HD
ATOM   1064  N   GLN A 128      14.052   0.426  -6.108  1.00  0.43    -0.346 N 
ATOM   1065  CA  GLN A 128      14.799  -0.597  -6.897  1.00  0.36     0.177 C 
ATOM   1066  C   GLN A 128      16.269  -0.181  -7.048  1.00  0.41     0.241 C 
ATOM   1067  O   GLN A 128      17.172  -0.954  -6.798  1.00  0.41    -0.271 OA
ATOM   1068  CB  GLN A 128      14.169  -0.726  -8.286  1.00  0.45     0.044 C 
ATOM   1069  CG  GLN A 128      13.085  -1.805  -8.261  1.00  0.96     0.105 C 
ATOM   1070  CD  GLN A 128      12.383  -1.855  -9.621  1.00  1.03     0.215 C 
ATOM   1071  NE2 GLN A 128      13.099  -1.947 -10.708  1.00  1.71    -0.370 N 
ATOM   1072  OE1 GLN A 128      11.172  -1.810  -9.693  1.00  1.00    -0.274 OA
ATOM   1073  HN  GLN A 128      13.211   0.795  -6.458  1.00  0.54     0.163 HD
ATOM   1074 1HE2 GLN A 128      14.076  -1.982 -10.649  1.00  2.30     0.159 HD
ATOM   1075 2HE2 GLN A 128      12.658  -1.981 -11.583  1.00  1.74     0.159 HD
ATOM   1076  N   LYS A 129      16.519   1.030  -7.470  1.00  0.61    -0.346 N 
ATOM   1077  CA  LYS A 129      17.932   1.478  -7.653  1.00  0.71     0.176 C 
ATOM   1078  C   LYS A 129      18.543   1.899  -6.311  1.00  0.40     0.241 C 
ATOM   1079  O   LYS A 129      19.700   1.647  -6.045  1.00  0.38    -0.271 OA
ATOM   1080  CB  LYS A 129      17.968   2.666  -8.616  1.00  1.10     0.035 C 
ATOM   1081  CG  LYS A 129      17.391   2.244  -9.967  1.00  0.74     0.004 C 
ATOM   1082  CD  LYS A 129      16.223   3.162 -10.329  1.00  1.17     0.027 C 
ATOM   1083  CE  LYS A 129      15.782   2.887 -11.768  1.00  1.24     0.229 C 
ATOM   1084  NZ  LYS A 129      14.593   1.988 -11.761  1.00  1.71    -0.079 N 
ATOM   1085  HN  LYS A 129      15.781   1.638  -7.678  1.00  0.75     0.163 HD
ATOM   1086  HZ1 LYS A 129      14.136   2.023 -10.827  1.00  2.39     0.274 HD
ATOM   1087  HZ2 LYS A 129      13.917   2.300 -12.485  1.00  1.87     0.274 HD
ATOM   1088  HZ3 LYS A 129      14.895   1.013 -11.963  1.00  2.13     0.274 HD
ATOM   1089  N   LYS A 130      17.783   2.547  -5.470  1.00  0.35    -0.346 N 
ATOM   1090  CA  LYS A 130      18.339   2.989  -4.155  1.00  0.24     0.176 C 
ATOM   1091  C   LYS A 130      18.427   1.812  -3.183  1.00  0.22     0.241 C 
ATOM   1092  O   LYS A 130      18.867   1.965  -2.060  1.00  0.40    -0.271 OA
ATOM   1093  CB  LYS A 130      17.440   4.074  -3.559  1.00  0.55     0.035 C 
ATOM   1094  CG  LYS A 130      18.207   4.837  -2.477  1.00  0.75     0.004 C 
ATOM   1095  CD  LYS A 130      17.868   4.257  -1.101  1.00  0.90     0.027 C 
ATOM   1096  CE  LYS A 130      19.160   4.024  -0.312  1.00  1.58     0.229 C 
ATOM   1097  NZ  LYS A 130      18.894   3.075   0.807  1.00  2.41    -0.079 N 
ATOM   1098  HN  LYS A 130      16.854   2.750  -5.704  1.00  0.56     0.163 HD
ATOM   1099  HZ1 LYS A 130      18.323   2.280   0.460  1.00  2.68     0.274 HD
ATOM   1100  HZ2 LYS A 130      19.797   2.716   1.177  1.00  3.14     0.274 HD
ATOM   1101  HZ3 LYS A 130      18.380   3.569   1.564  1.00  2.46     0.274 HD
ATOM   1102  N   ALA A 131      18.036   0.639  -3.595  1.00  0.32    -0.346 N 
ATOM   1103  CA  ALA A 131      18.130  -0.525  -2.679  1.00  0.43     0.172 C 
ATOM   1104  C   ALA A 131      19.386  -1.313  -3.035  1.00  0.82     0.240 C 
ATOM   1105  O   ALA A 131      19.362  -2.525  -3.126  1.00  1.17    -0.271 OA
ATOM   1106  CB  ALA A 131      16.894  -1.412  -2.830  1.00  0.79     0.042 C 
ATOM   1107  HN  ALA A 131      17.698   0.521  -4.505  1.00  0.46     0.163 HD
ATOM   1108  N   LYS A 132      20.483  -0.621  -3.249  1.00  0.88    -0.346 N 
ATOM   1109  CA  LYS A 132      21.770  -1.302  -3.613  1.00  1.37     0.176 C 
ATOM   1110  C   LYS A 132      21.962  -2.566  -2.766  1.00  1.55     0.241 C 
ATOM   1111  O   LYS A 132      21.606  -2.605  -1.605  1.00  1.52    -0.271 OA
ATOM   1112  CB  LYS A 132      22.937  -0.345  -3.364  1.00  1.57     0.035 C 
ATOM   1113  CG  LYS A 132      22.910   0.126  -1.909  1.00  1.52     0.004 C 
ATOM   1114  CD  LYS A 132      24.319   0.046  -1.321  1.00  2.82     0.027 C 
ATOM   1115  CE  LYS A 132      24.400  -1.124  -0.339  1.00  2.97     0.229 C 
ATOM   1116  NZ  LYS A 132      25.305  -0.766   0.789  1.00  2.29    -0.079 N 
ATOM   1117  HN  LYS A 132      20.457   0.360  -3.178  1.00  0.65     0.163 HD
ATOM   1118  HZ1 LYS A 132      25.387   0.270   0.853  1.00  1.72     0.274 HD
ATOM   1119  HZ2 LYS A 132      24.915  -1.138   1.678  1.00  2.56     0.274 HD
ATOM   1120  HZ3 LYS A 132      26.244  -1.180   0.625  1.00  2.67     0.274 HD
ATOM   1121  N   ASN A 133      22.503  -3.602  -3.344  1.00  1.75    -0.346 N 
ATOM   1122  CA  ASN A 133      22.693  -4.862  -2.575  1.00  1.94     0.185 C 
ATOM   1123  C   ASN A 133      21.323  -5.373  -2.138  1.00  1.75     0.241 C 
ATOM   1124  O   ASN A 133      21.144  -5.867  -1.043  1.00  1.73    -0.271 OA
ATOM   1125  CB  ASN A 133      23.565  -4.592  -1.346  1.00  2.03     0.137 C 
ATOM   1126  CG  ASN A 133      24.004  -5.920  -0.728  1.00  2.89     0.217 C 
ATOM   1127  ND2 ASN A 133      25.204  -6.372  -0.968  1.00  3.70    -0.370 N 
ATOM   1128  OD1 ASN A 133      23.247  -6.552  -0.018  1.00  3.38    -0.274 OA
ATOM   1129  HN  ASN A 133      22.771  -3.555  -4.285  1.00  1.78     0.163 HD
ATOM   1130 1HD2 ASN A 133      25.815  -5.862  -1.540  1.00  4.02     0.159 HD
ATOM   1131 2HD2 ASN A 133      25.494  -7.222  -0.577  1.00  4.26     0.159 HD
ATOM   1132  N   LEU A 134      20.355  -5.241  -2.998  1.00  1.63    -0.346 N 
ATOM   1133  CA  LEU A 134      18.975  -5.695  -2.669  1.00  1.53     0.177 C 
ATOM   1134  C   LEU A 134      18.025  -5.242  -3.775  1.00  1.79     0.241 C 
ATOM   1135  O   LEU A 134      18.446  -4.844  -4.844  1.00  2.12    -0.271 OA
ATOM   1136  CB  LEU A 134      18.539  -5.067  -1.346  1.00  1.01     0.038 C 
ATOM   1137  CG  LEU A 134      18.304  -6.166  -0.310  1.00  1.13    -0.020 C 
ATOM   1138  CD1 LEU A 134      18.489  -5.591   1.094  1.00  0.78     0.009 C 
ATOM   1139  CD2 LEU A 134      16.880  -6.706  -0.454  1.00  1.66     0.009 C 
ATOM   1140  HN  LEU A 134      20.537  -4.831  -3.866  1.00  1.64     0.163 HD
ATOM   1141  N   ASP A 135      16.746  -5.290  -3.523  1.00  1.89    -0.346 N 
ATOM   1142  CA  ASP A 135      15.756  -4.854  -4.549  1.00  2.58     0.186 C 
ATOM   1143  C   ASP A 135      15.665  -5.916  -5.647  1.00  1.62     0.241 C 
ATOM   1144  O   ASP A 135      16.365  -6.909  -5.631  1.00  1.01    -0.271 OA
ATOM   1145  CB  ASP A 135      16.179  -3.469  -5.113  1.00  3.67     0.147 C 
ATOM   1146  CG  ASP A 135      16.559  -3.530  -6.604  1.00  4.01     0.175 C 
ATOM   1147  OD1 ASP A 135      15.662  -3.456  -7.429  1.00  4.29    -0.648 OA
ATOM   1148  OD2 ASP A 135      17.739  -3.650  -6.891  1.00  4.30    -0.648 OA
ATOM   1149  HN  ASP A 135      16.434  -5.613  -2.654  1.00  1.63     0.163 HD
ATOM   1150  N   ALA A 136      14.801  -5.707  -6.600  1.00  1.93    -0.346 N 
ATOM   1151  CA  ALA A 136      14.648  -6.687  -7.707  1.00  1.83     0.172 C 
ATOM   1152  C   ALA A 136      13.974  -7.927  -7.168  1.00  1.64     0.240 C 
ATOM   1153  O   ALA A 136      14.275  -9.044  -7.541  1.00  2.82    -0.271 OA
ATOM   1154  CB  ALA A 136      16.012  -7.039  -8.291  1.00  1.61     0.042 C 
ATOM   1155  HN  ALA A 136      14.245  -4.901  -6.584  1.00  2.58     0.163 HD
ATOM   1156  N   ILE A 137      13.044  -7.720  -6.296  1.00  1.36    -0.346 N 
ATOM   1157  CA  ILE A 137      12.292  -8.840  -5.700  1.00  1.53     0.180 C 
ATOM   1158  C   ILE A 137      11.361  -9.470  -6.747  1.00  2.06     0.241 C 
ATOM   1159  O   ILE A 137      10.685 -10.443  -6.473  1.00  2.49    -0.271 OA
ATOM   1160  CB  ILE A 137      11.501  -8.256  -4.520  1.00  1.89     0.013 C 
ATOM   1161  CG1 ILE A 137      12.404  -8.225  -3.286  1.00  1.47     0.002 C 
ATOM   1162  CG2 ILE A 137      10.247  -9.078  -4.228  1.00  2.62     0.012 C 
ATOM   1163  CD1 ILE A 137      13.646  -7.379  -3.588  1.00  0.82     0.005 C 
ATOM   1164  HN  ILE A 137      12.831  -6.801  -6.027  1.00  2.08     0.163 HD
ATOM   1165  N   THR A 138      11.307  -8.931  -7.930  1.00  2.19    -0.344 N 
ATOM   1166  CA  THR A 138      10.408  -9.506  -8.959  1.00  2.63     0.205 C 
ATOM   1167  C   THR A 138       8.969  -9.232  -8.538  1.00  2.39     0.243 C 
ATOM   1168  O   THR A 138       8.697  -8.285  -7.830  1.00  2.20    -0.271 OA
ATOM   1169  CB  THR A 138      10.633 -11.018  -9.078  1.00  2.92     0.146 C 
ATOM   1170  CG2 THR A 138      10.543 -11.434 -10.548  1.00  3.49     0.042 C 
ATOM   1171  OG1 THR A 138      11.917 -11.350  -8.566  1.00  2.89    -0.393 OA
ATOM   1172  HN  THR A 138      11.841  -8.144  -8.141  1.00  2.12     0.163 HD
ATOM   1173  HG1 THR A 138      11.816 -12.105  -7.982  1.00  3.33     0.210 HD
ATOM   1174  N   THR A 139       8.046 -10.043  -8.958  1.00  2.38    -0.344 N 
ATOM   1175  CA  THR A 139       6.636  -9.813  -8.568  1.00  2.13     0.205 C 
ATOM   1176  C   THR A 139       5.908 -11.163  -8.469  1.00  1.92     0.246 C 
ATOM   1177  O   THR A 139       5.535 -11.729  -9.478  1.00  2.01    -0.271 OA
ATOM   1178  CB  THR A 139       5.978  -8.932  -9.621  1.00  1.92     0.146 C 
ATOM   1179  CG2 THR A 139       6.094  -9.598 -10.991  1.00  1.73     0.042 C 
ATOM   1180  OG1 THR A 139       4.609  -8.736  -9.293  1.00  1.78    -0.393 OA
ATOM   1181  HN  THR A 139       8.280 -10.801  -9.530  1.00  2.53     0.163 HD
ATOM   1182  HG1 THR A 139       4.328  -7.902  -9.676  1.00  1.19     0.210 HD
ATOM   1183  N   PRO A 140       5.733 -11.652  -7.258  1.00  1.76    -0.337 N 
ATOM   1184  CA  PRO A 140       5.062 -12.942  -7.027  1.00  1.65     0.179 C 
ATOM   1185  C   PRO A 140       3.553 -12.787  -7.171  1.00  1.20     0.241 C 
ATOM   1186  O   PRO A 140       2.969 -11.830  -6.704  1.00  0.83    -0.271 OA
ATOM   1187  CB  PRO A 140       5.446 -13.300  -5.588  1.00  1.95     0.037 C 
ATOM   1188  CG  PRO A 140       5.827 -11.973  -4.894  1.00  1.96     0.022 C 
ATOM   1189  CD  PRO A 140       6.172 -10.975  -6.014  1.00  1.83     0.127 C 
ATOM   1190  N   ASP A 141       2.913 -13.724  -7.816  1.00  1.45    -0.345 N 
ATOM   1191  CA  ASP A 141       1.442 -13.632  -7.994  1.00  1.57     0.187 C 
ATOM   1192  C   ASP A 141       1.100 -12.461  -8.935  1.00  1.47     0.243 C 
ATOM   1193  O   ASP A 141       0.268 -11.647  -8.592  1.00  1.48    -0.271 OA
ATOM   1194  CB  ASP A 141       0.797 -13.392  -6.623  1.00  2.42     0.147 C 
ATOM   1195  CG  ASP A 141      -0.587 -14.037  -6.567  1.00  2.92     0.175 C 
ATOM   1196  OD1 ASP A 141      -0.660 -15.248  -6.703  1.00  2.97    -0.648 OA
ATOM   1197  OD2 ASP A 141      -1.552 -13.312  -6.386  1.00  3.41    -0.648 OA
ATOM   1198  HN  ASP A 141       3.401 -14.486  -8.189  1.00  1.77     0.163 HD
ATOM   1199  N   PRO A 142       1.732 -12.400 -10.099  1.00  1.41    -0.337 N 
ATOM   1200  CA  PRO A 142       1.467 -11.321 -11.071  1.00  1.34     0.179 C 
ATOM   1201  C   PRO A 142       0.204 -11.644 -11.867  1.00  1.31     0.241 C 
ATOM   1202  O   PRO A 142      -0.811 -10.988 -11.741  1.00  1.31    -0.271 OA
ATOM   1203  CB  PRO A 142       2.689 -11.344 -11.988  1.00  1.44     0.037 C 
ATOM   1204  CG  PRO A 142       3.299 -12.760 -11.868  1.00  1.53     0.022 C 
ATOM   1205  CD  PRO A 142       2.759 -13.370 -10.560  1.00  1.44     0.127 C 
ATOM   1206  N   THR A 143       0.261 -12.661 -12.682  1.00  1.44    -0.344 N 
ATOM   1207  CA  THR A 143      -0.933 -13.045 -13.475  1.00  1.57     0.205 C 
ATOM   1208  C   THR A 143      -2.021 -13.463 -12.501  1.00  1.36     0.243 C 
ATOM   1209  O   THR A 143      -3.194 -13.237 -12.724  1.00  1.36    -0.271 OA
ATOM   1210  CB  THR A 143      -0.584 -14.212 -14.400  1.00  1.85     0.146 C 
ATOM   1211  CG2 THR A 143       0.764 -13.942 -15.067  1.00  1.67     0.042 C 
ATOM   1212  OG1 THR A 143      -0.507 -15.411 -13.639  1.00  1.96    -0.393 OA
ATOM   1213  HN  THR A 143       1.087 -13.180 -12.761  1.00  1.55     0.163 HD
ATOM   1214  HG1 THR A 143      -0.032 -16.062 -14.159  1.00  2.47     0.210 HD
ATOM   1215  N   THR A 144      -1.638 -14.048 -11.399  1.00  1.22    -0.344 N 
ATOM   1216  CA  THR A 144      -2.653 -14.445 -10.398  1.00  1.06     0.205 C 
ATOM   1217  C   THR A 144      -3.237 -13.163  -9.810  1.00  0.84     0.243 C 
ATOM   1218  O   THR A 144      -4.390 -13.108  -9.441  1.00  0.80    -0.271 OA
ATOM   1219  CB  THR A 144      -2.003 -15.284  -9.298  1.00  0.96     0.146 C 
ATOM   1220  CG2 THR A 144      -3.078 -15.783  -8.331  1.00  1.02     0.042 C 
ATOM   1221  OG1 THR A 144      -1.338 -16.395  -9.883  1.00  0.95    -0.393 OA
ATOM   1222  HN  THR A 144      -0.682 -14.202 -11.224  1.00  1.24     0.163 HD
ATOM   1223  HG1 THR A 144      -0.424 -16.148 -10.040  1.00  0.83     0.210 HD
ATOM   1224  N   ASN A 145      -2.447 -12.114  -9.754  1.00  0.77    -0.345 N 
ATOM   1225  CA  ASN A 145      -2.962 -10.815  -9.229  1.00  0.58     0.185 C 
ATOM   1226  C   ASN A 145      -4.009 -10.286 -10.206  1.00  0.65     0.241 C 
ATOM   1227  O   ASN A 145      -4.884  -9.529  -9.844  1.00  0.48    -0.271 OA
ATOM   1228  CB  ASN A 145      -1.825  -9.799  -9.108  1.00  0.69     0.137 C 
ATOM   1229  CG  ASN A 145      -1.529  -9.542  -7.628  1.00  0.80     0.217 C 
ATOM   1230  ND2 ASN A 145      -2.522  -9.372  -6.792  1.00  0.75    -0.370 N 
ATOM   1231  OD1 ASN A 145      -0.383  -9.493  -7.225  1.00  1.10    -0.274 OA
ATOM   1232  HN  ASN A 145      -1.527 -12.179 -10.081  1.00  0.88     0.163 HD
ATOM   1233 1HD2 ASN A 145      -3.448  -9.409  -7.114  1.00  0.59     0.159 HD
ATOM   1234 2HD2 ASN A 145      -2.342  -9.205  -5.842  1.00  0.98     0.159 HD
ATOM   1235  N   ALA A 146      -3.928 -10.690 -11.448  1.00  0.94    -0.346 N 
ATOM   1236  CA  ALA A 146      -4.925 -10.231 -12.452  1.00  1.04     0.172 C 
ATOM   1237  C   ALA A 146      -6.293 -10.765 -12.043  1.00  1.08     0.240 C 
ATOM   1238  O   ALA A 146      -7.304 -10.110 -12.201  1.00  1.10    -0.271 OA
ATOM   1239  CB  ALA A 146      -4.540 -10.774 -13.832  1.00  1.13     0.042 C 
ATOM   1240  HN  ALA A 146      -3.217 -11.307 -11.717  1.00  1.09     0.163 HD
ATOM   1241  N   SER A 147      -6.327 -11.947 -11.492  1.00  1.10    -0.344 N 
ATOM   1242  CA  SER A 147      -7.623 -12.520 -11.045  1.00  1.14     0.200 C 
ATOM   1243  C   SER A 147      -7.969 -11.914  -9.686  1.00  1.02     0.243 C 
ATOM   1244  O   SER A 147      -9.117 -11.674  -9.371  1.00  1.03    -0.271 OA
ATOM   1245  CB  SER A 147      -7.494 -14.038 -10.914  1.00  1.22     0.199 C 
ATOM   1246  OG  SER A 147      -8.691 -14.654 -11.374  1.00  0.81    -0.398 OA
ATOM   1247  HN  SER A 147      -5.496 -12.450 -11.360  1.00  1.09     0.163 HD
ATOM   1248  HG  SER A 147      -8.486 -15.137 -12.178  1.00  1.06     0.209 HD
ATOM   1249  N   LEU A 148      -6.977 -11.637  -8.885  1.00  0.91    -0.346 N 
ATOM   1250  CA  LEU A 148      -7.245 -11.017  -7.562  1.00  0.80     0.177 C 
ATOM   1251  C   LEU A 148      -7.855  -9.639  -7.813  1.00  0.63     0.241 C 
ATOM   1252  O   LEU A 148      -8.582  -9.119  -7.002  1.00  0.48    -0.271 OA
ATOM   1253  CB  LEU A 148      -5.930 -10.900  -6.774  1.00  0.85     0.038 C 
ATOM   1254  CG  LEU A 148      -6.028  -9.808  -5.697  1.00  0.78    -0.020 C 
ATOM   1255  CD1 LEU A 148      -7.220 -10.070  -4.776  1.00  0.77     0.009 C 
ATOM   1256  CD2 LEU A 148      -4.752  -9.807  -4.869  1.00  0.88     0.009 C 
ATOM   1257  HN  LEU A 148      -6.059 -11.817  -9.162  1.00  0.91     0.163 HD
ATOM   1258  N   LEU A 149      -7.582  -9.057  -8.943  1.00  0.73    -0.346 N 
ATOM   1259  CA  LEU A 149      -8.176  -7.736  -9.250  1.00  0.65     0.177 C 
ATOM   1260  C   LEU A 149      -9.552  -8.005  -9.850  1.00  0.57     0.241 C 
ATOM   1261  O   LEU A 149     -10.498  -7.273  -9.633  1.00  0.52    -0.271 OA
ATOM   1262  CB  LEU A 149      -7.283  -6.990 -10.250  1.00  0.78     0.038 C 
ATOM   1263  CG  LEU A 149      -7.996  -5.741 -10.784  1.00  0.79    -0.020 C 
ATOM   1264  CD1 LEU A 149      -8.532  -4.902  -9.618  1.00  0.77     0.009 C 
ATOM   1265  CD2 LEU A 149      -7.001  -4.910 -11.598  1.00  1.01     0.009 C 
ATOM   1266  HN  LEU A 149      -7.008  -9.499  -9.598  1.00  0.89     0.163 HD
ATOM   1267  N   THR A 150      -9.672  -9.090 -10.570  1.00  0.61    -0.344 N 
ATOM   1268  CA  THR A 150     -10.986  -9.459 -11.150  1.00  0.53     0.205 C 
ATOM   1269  C   THR A 150     -11.803 -10.197 -10.069  1.00  0.48     0.243 C 
ATOM   1270  O   THR A 150     -12.917 -10.625 -10.299  1.00  0.57    -0.271 OA
ATOM   1271  CB  THR A 150     -10.758 -10.342 -12.405  1.00  0.61     0.146 C 
ATOM   1272  CG2 THR A 150     -10.759 -11.839 -12.063  1.00  1.10     0.042 C 
ATOM   1273  OG1 THR A 150     -11.782 -10.081 -13.353  1.00  1.38    -0.393 OA
ATOM   1274  HN  THR A 150      -8.899  -9.679 -10.698  1.00  0.70     0.163 HD
ATOM   1275  HG1 THR A 150     -11.743  -9.150 -13.586  1.00  1.00     0.210 HD
ATOM   1276  N   LYS A 151     -11.246 -10.348  -8.887  1.00  0.49    -0.346 N 
ATOM   1277  CA  LYS A 151     -11.969 -11.050  -7.796  1.00  0.46     0.176 C 
ATOM   1278  C   LYS A 151     -12.395 -10.034  -6.736  1.00  0.42     0.241 C 
ATOM   1279  O   LYS A 151     -13.482 -10.109  -6.207  1.00  0.39    -0.271 OA
ATOM   1280  CB  LYS A 151     -11.051 -12.092  -7.159  1.00  0.61     0.035 C 
ATOM   1281  CG  LYS A 151     -11.865 -12.968  -6.206  1.00  0.64     0.004 C 
ATOM   1282  CD  LYS A 151     -11.481 -12.650  -4.759  1.00  0.81     0.027 C 
ATOM   1283  CE  LYS A 151     -11.078 -13.942  -4.047  1.00  1.30     0.229 C 
ATOM   1284  NZ  LYS A 151     -12.297 -14.748  -3.757  1.00  1.89    -0.079 N 
ATOM   1285  HN  LYS A 151     -10.350 -10.000  -8.718  1.00  0.61     0.163 HD
ATOM   1286  HZ1 LYS A 151     -12.908 -14.767  -4.599  1.00  2.05     0.274 HD
ATOM   1287  HZ2 LYS A 151     -12.019 -15.718  -3.509  1.00  2.19     0.274 HD
ATOM   1288  HZ3 LYS A 151     -12.813 -14.324  -2.962  1.00  2.57     0.274 HD
ATOM   1289  N   LEU A 152     -11.560  -9.070  -6.431  1.00  0.62    -0.346 N 
ATOM   1290  CA  LEU A 152     -11.955  -8.056  -5.422  1.00  0.58     0.177 C 
ATOM   1291  C   LEU A 152     -13.164  -7.319  -5.974  1.00  0.23     0.241 C 
ATOM   1292  O   LEU A 152     -14.072  -6.951  -5.257  1.00  0.13    -0.271 OA
ATOM   1293  CB  LEU A 152     -10.823  -7.045  -5.197  1.00  0.94     0.038 C 
ATOM   1294  CG  LEU A 152      -9.537  -7.753  -4.764  1.00  0.39    -0.020 C 
ATOM   1295  CD1 LEU A 152      -8.330  -6.977  -5.305  1.00  0.80     0.009 C 
ATOM   1296  CD2 LEU A 152      -9.451  -7.791  -3.239  1.00  0.81     0.009 C 
ATOM   1297  HN  LEU A 152     -10.695  -9.005  -6.876  1.00  0.86     0.163 HD
ATOM   1298  N   GLN A 153     -13.172  -7.099  -7.261  1.00  0.42    -0.346 N 
ATOM   1299  CA  GLN A 153     -14.310  -6.381  -7.882  1.00  0.60     0.177 C 
ATOM   1300  C   GLN A 153     -15.442  -7.364  -8.211  1.00  0.61     0.241 C 
ATOM   1301  O   GLN A 153     -16.569  -6.969  -8.436  1.00  0.98    -0.271 OA
ATOM   1302  CB  GLN A 153     -13.844  -5.695  -9.169  1.00  0.90     0.044 C 
ATOM   1303  CG  GLN A 153     -13.165  -4.368  -8.824  1.00  0.34     0.105 C 
ATOM   1304  CD  GLN A 153     -13.568  -3.302  -9.848  1.00  0.61     0.215 C 
ATOM   1305  NE2 GLN A 153     -13.215  -3.446 -11.096  1.00  1.84    -0.370 N 
ATOM   1306  OE1 GLN A 153     -14.209  -2.329  -9.507  1.00  0.66    -0.274 OA
ATOM   1307  HN  GLN A 153     -12.421  -7.402  -7.817  1.00  0.59     0.163 HD
ATOM   1308 1HE2 GLN A 153     -12.696  -4.230 -11.372  1.00  2.42     0.159 HD
ATOM   1309 2HE2 GLN A 153     -13.468  -2.769 -11.757  1.00  2.26     0.159 HD
ATOM   1310  N   ALA A 154     -15.154  -8.638  -8.249  1.00  0.40    -0.346 N 
ATOM   1311  CA  ALA A 154     -16.220  -9.633  -8.575  1.00  0.48     0.172 C 
ATOM   1312  C   ALA A 154     -16.902 -10.122  -7.292  1.00  0.44     0.240 C 
ATOM   1313  O   ALA A 154     -17.944 -10.748  -7.336  1.00  0.28    -0.271 OA
ATOM   1314  CB  ALA A 154     -15.597 -10.826  -9.301  1.00  0.46     0.042 C 
ATOM   1315  HN  ALA A 154     -14.240  -8.941  -8.071  1.00  0.48     0.163 HD
ATOM   1316  N   GLN A 155     -16.330  -9.849  -6.152  1.00  0.81    -0.346 N 
ATOM   1317  CA  GLN A 155     -16.955 -10.309  -4.882  1.00  0.86     0.177 C 
ATOM   1318  C   GLN A 155     -18.318  -9.640  -4.714  1.00  0.98     0.241 C 
ATOM   1319  O   GLN A 155     -18.795  -8.949  -5.592  1.00  1.10    -0.271 OA
ATOM   1320  CB  GLN A 155     -16.058  -9.924  -3.704  1.00  0.58     0.044 C 
ATOM   1321  CG  GLN A 155     -14.701 -10.613  -3.840  1.00  0.65     0.105 C 
ATOM   1322  CD  GLN A 155     -14.318 -11.263  -2.509  1.00  0.45     0.215 C 
ATOM   1323  NE2 GLN A 155     -13.605 -10.588  -1.651  1.00  1.19    -0.370 N 
ATOM   1324  OE1 GLN A 155     -14.670 -12.397  -2.248  1.00  0.46    -0.274 OA
ATOM   1325  HN  GLN A 155     -15.492  -9.346  -6.130  1.00  1.09     0.163 HD
ATOM   1326 1HE2 GLN A 155     -13.319  -9.674  -1.862  1.00  1.79     0.159 HD
ATOM   1327 2HE2 GLN A 155     -13.355 -10.993  -0.795  1.00  1.22     0.159 HD
ATOM   1328  N   ASN A 156     -18.947  -9.833  -3.590  1.00  1.07    -0.346 N 
ATOM   1329  CA  ASN A 156     -20.275  -9.201  -3.363  1.00  1.23     0.185 C 
ATOM   1330  C   ASN A 156     -20.073  -7.724  -3.025  1.00  1.17     0.241 C 
ATOM   1331  O   ASN A 156     -18.967  -7.277  -2.805  1.00  0.98    -0.271 OA
ATOM   1332  CB  ASN A 156     -20.980  -9.898  -2.197  1.00  1.42     0.137 C 
ATOM   1333  CG  ASN A 156     -21.556 -11.233  -2.671  1.00  1.56     0.217 C 
ATOM   1334  ND2 ASN A 156     -20.815 -12.306  -2.615  1.00  2.55    -0.370 N 
ATOM   1335  OD1 ASN A 156     -22.692 -11.302  -3.095  1.00  1.12    -0.274 OA
ATOM   1336  HN  ASN A 156     -18.544 -10.388  -2.891  1.00  1.09     0.163 HD
ATOM   1337 1HD2 ASN A 156     -19.899 -12.251  -2.272  1.00  3.21     0.159 HD
ATOM   1338 2HD2 ASN A 156     -21.175 -13.167  -2.917  1.00  2.73     0.159 HD
ATOM   1339  N   GLN A 157     -21.130  -6.962  -2.977  1.00  1.41    -0.346 N 
ATOM   1340  CA  GLN A 157     -20.990  -5.515  -2.645  1.00  1.44     0.177 C 
ATOM   1341  C   GLN A 157     -20.331  -5.374  -1.272  1.00  1.42     0.241 C 
ATOM   1342  O   GLN A 157     -19.665  -4.399  -0.986  1.00  1.40    -0.271 OA
ATOM   1343  CB  GLN A 157     -22.374  -4.874  -2.606  1.00  1.68     0.044 C 
ATOM   1344  CG  GLN A 157     -22.234  -3.361  -2.439  1.00  2.05     0.105 C 
ATOM   1345  CD  GLN A 157     -23.118  -2.648  -3.465  1.00  2.27     0.215 C 
ATOM   1346  NE2 GLN A 157     -23.632  -1.485  -3.171  1.00  2.01    -0.370 N 
ATOM   1347  OE1 GLN A 157     -23.345  -3.155  -4.546  1.00  3.09    -0.274 OA
ATOM   1348  HN  GLN A 157     -22.015  -7.340  -3.155  1.00  1.62     0.163 HD
ATOM   1349 1HE2 GLN A 157     -23.451  -1.076  -2.299  1.00  2.15     0.159 HD
ATOM   1350 2HE2 GLN A 157     -24.201  -1.021  -3.821  1.00  2.14     0.159 HD
ATOM   1351  N   TRP A 158     -20.520  -6.341  -0.420  1.00  1.42    -0.346 N 
ATOM   1352  CA  TRP A 158     -19.917  -6.280   0.943  1.00  1.39     0.181 C 
ATOM   1353  C   TRP A 158     -18.390  -6.355   0.835  1.00  0.99     0.241 C 
ATOM   1354  O   TRP A 158     -17.683  -5.424   1.169  1.00  0.85    -0.271 OA
ATOM   1355  CB  TRP A 158     -20.430  -7.464   1.767  1.00  1.68     0.075 C 
ATOM   1356  CG  TRP A 158     -20.078  -7.270   3.208  1.00  1.19    -0.028 A 
ATOM   1357  CD1 TRP A 158     -18.831  -7.360   3.723  1.00  2.26     0.096 A 
ATOM   1358  CD2 TRP A 158     -20.962  -6.962   4.326  1.00  2.21    -0.002 A 
ATOM   1359  CE2 TRP A 158     -20.184  -6.876   5.504  1.00  2.51     0.042 A 
ATOM   1360  CE3 TRP A 158     -22.349  -6.752   4.431  1.00  4.00     0.014 A 
ATOM   1361  NE1 TRP A 158     -18.892  -7.128   5.086  1.00  2.62    -0.365 N 
ATOM   1362  CZ2 TRP A 158     -20.760  -6.590   6.743  1.00  3.80     0.030 A 
ATOM   1363  CZ3 TRP A 158     -22.933  -6.464   5.675  1.00  5.39     0.001 A 
ATOM   1364  CH2 TRP A 158     -22.140  -6.382   6.829  1.00  5.12     0.002 A 
ATOM   1365  HN  TRP A 158     -21.067  -7.113  -0.677  1.00  1.45     0.163 HD
ATOM   1366  HE1 TRP A 158     -18.125  -7.133   5.696  1.00  3.67     0.165 HD
ATOM   1367  N   LEU A 159     -17.878  -7.464   0.377  1.00  0.91    -0.346 N 
ATOM   1368  CA  LEU A 159     -16.400  -7.619   0.252  1.00  0.67     0.177 C 
ATOM   1369  C   LEU A 159     -15.834  -6.569  -0.709  1.00  0.40     0.241 C 
ATOM   1370  O   LEU A 159     -14.650  -6.294  -0.714  1.00  0.23    -0.271 OA
ATOM   1371  CB  LEU A 159     -16.079  -9.020  -0.276  1.00  0.98     0.038 C 
ATOM   1372  CG  LEU A 159     -16.117 -10.020   0.881  1.00  1.20    -0.020 C 
ATOM   1373  CD1 LEU A 159     -16.241 -11.440   0.328  1.00  2.13     0.009 C 
ATOM   1374  CD2 LEU A 159     -14.829  -9.903   1.698  1.00  1.24     0.009 C 
ATOM   1375  HN  LEU A 159     -18.466  -8.200   0.121  1.00  1.10     0.163 HD
ATOM   1376  N   GLN A 160     -16.666  -5.975  -1.522  1.00  0.87    -0.346 N 
ATOM   1377  CA  GLN A 160     -16.165  -4.945  -2.475  1.00  1.14     0.177 C 
ATOM   1378  C   GLN A 160     -15.978  -3.626  -1.730  1.00  1.21     0.241 C 
ATOM   1379  O   GLN A 160     -15.057  -2.877  -1.987  1.00  1.30    -0.271 OA
ATOM   1380  CB  GLN A 160     -17.182  -4.754  -3.602  1.00  1.58     0.044 C 
ATOM   1381  CG  GLN A 160     -16.990  -5.849  -4.654  1.00  0.49     0.105 C 
ATOM   1382  CD  GLN A 160     -18.123  -5.776  -5.679  1.00  0.88     0.215 C 
ATOM   1383  NE2 GLN A 160     -18.068  -4.887  -6.632  1.00  0.77    -0.370 N 
ATOM   1384  OE1 GLN A 160     -19.069  -6.537  -5.611  1.00  2.11    -0.274 OA
ATOM   1385  HN  GLN A 160     -17.616  -6.203  -1.502  1.00  1.19     0.163 HD
ATOM   1386 1HE2 GLN A 160     -17.305  -4.274  -6.687  1.00  1.31     0.159 HD
ATOM   1387 2HE2 GLN A 160     -18.789  -4.832  -7.293  1.00  1.17     0.159 HD
ATOM   1388  N   ASP A 161     -16.845  -3.342  -0.801  1.00  1.21    -0.346 N 
ATOM   1389  CA  ASP A 161     -16.722  -2.081  -0.028  1.00  1.35     0.186 C 
ATOM   1390  C   ASP A 161     -15.583  -2.224   0.982  1.00  1.04     0.241 C 
ATOM   1391  O   ASP A 161     -15.014  -1.248   1.430  1.00  1.04    -0.271 OA
ATOM   1392  CB  ASP A 161     -18.035  -1.809   0.710  1.00  1.61     0.147 C 
ATOM   1393  CG  ASP A 161     -18.194  -0.306   0.937  1.00  1.68     0.175 C 
ATOM   1394  OD1 ASP A 161     -17.306   0.282   1.532  1.00  0.89    -0.648 OA
ATOM   1395  OD2 ASP A 161     -19.203   0.235   0.510  1.00  2.85    -0.648 OA
ATOM   1396  HN  ASP A 161     -17.575  -3.965  -0.607  1.00  1.14     0.163 HD
ATOM   1397  N   MET A 162     -15.242  -3.433   1.344  1.00  0.79    -0.346 N 
ATOM   1398  CA  MET A 162     -14.138  -3.622   2.324  1.00  0.55     0.177 C 
ATOM   1399  C   MET A 162     -12.792  -3.570   1.588  1.00  0.38     0.241 C 
ATOM   1400  O   MET A 162     -11.795  -3.143   2.128  1.00  0.28    -0.271 OA
ATOM   1401  CB  MET A 162     -14.337  -4.960   3.084  1.00  0.45     0.045 C 
ATOM   1402  CG  MET A 162     -13.707  -6.168   2.357  1.00  0.53     0.076 C 
ATOM   1403  SD  MET A 162     -12.355  -6.848   3.355  1.00  0.73    -0.173 SA
ATOM   1404  CE  MET A 162     -11.143  -5.538   3.058  1.00  0.15     0.089 C 
ATOM   1405  HN  MET A 162     -15.710  -4.211   0.974  1.00  0.80     0.163 HD
ATOM   1406  N   THR A 163     -12.758  -3.999   0.354  1.00  0.44    -0.344 N 
ATOM   1407  CA  THR A 163     -11.478  -3.978  -0.410  1.00  0.45     0.205 C 
ATOM   1408  C   THR A 163     -10.843  -2.587  -0.339  1.00  0.42     0.243 C 
ATOM   1409  O   THR A 163      -9.752  -2.422   0.160  1.00  0.53    -0.271 OA
ATOM   1410  CB  THR A 163     -11.751  -4.339  -1.872  1.00  0.66     0.146 C 
ATOM   1411  CG2 THR A 163     -10.432  -4.353  -2.645  1.00  0.69     0.042 C 
ATOM   1412  OG1 THR A 163     -12.353  -5.625  -1.935  1.00  0.86    -0.393 OA
ATOM   1413  HN  THR A 163     -13.576  -4.339  -0.068  1.00  0.53     0.163 HD
ATOM   1414  HG1 THR A 163     -11.851  -6.215  -1.369  1.00  0.31     0.210 HD
ATOM   1415  N   THR A 164     -11.511  -1.587  -0.840  1.00  0.30    -0.344 N 
ATOM   1416  CA  THR A 164     -10.935  -0.210  -0.806  1.00  0.25     0.205 C 
ATOM   1417  C   THR A 164     -10.519   0.153   0.623  1.00  0.29     0.243 C 
ATOM   1418  O   THR A 164      -9.460   0.702   0.851  1.00  0.37    -0.271 OA
ATOM   1419  CB  THR A 164     -11.990   0.788  -1.290  1.00  0.19     0.146 C 
ATOM   1420  CG2 THR A 164     -11.393   2.195  -1.313  1.00  1.08     0.042 C 
ATOM   1421  OG1 THR A 164     -12.416   0.428  -2.597  1.00  1.03    -0.393 OA
ATOM   1422  HN  THR A 164     -12.390  -1.740  -1.245  1.00  0.29     0.163 HD
ATOM   1423  HG1 THR A 164     -13.096  -0.246  -2.513  1.00  1.14     0.210 HD
ATOM   1424  N   HIS A 165     -11.351  -0.138   1.580  1.00  0.24    -0.346 N 
ATOM   1425  CA  HIS A 165     -11.029   0.200   2.997  1.00  0.25     0.182 C 
ATOM   1426  C   HIS A 165      -9.687  -0.426   3.413  1.00  0.27     0.241 C 
ATOM   1427  O   HIS A 165      -8.687   0.254   3.537  1.00  0.36    -0.271 OA
ATOM   1428  CB  HIS A 165     -12.156  -0.333   3.893  1.00  0.27     0.093 C 
ATOM   1429  CG  HIS A 165     -11.801  -0.151   5.344  1.00  0.38     0.028 A 
ATOM   1430  CD2 HIS A 165     -12.068   0.855   6.238  1.00  0.39     0.114 A 
ATOM   1431  ND1 HIS A 165     -11.074  -1.098   6.045  1.00  0.54    -0.354 N 
ATOM   1432  CE1 HIS A 165     -10.928  -0.650   7.303  1.00  0.64     0.180 A 
ATOM   1433  NE2 HIS A 165     -11.516   0.538   7.476  1.00  0.56    -0.360 N 
ATOM   1434  HE2 HIS A 165     -11.552   1.093   8.331  1.00  0.00     0.166 HD
ATOM   1435  HN  HIS A 165     -12.205  -0.571   1.367  1.00  0.21     0.163 HD
ATOM   1436  HD1 HIS A 165     -10.727  -1.943   5.688  1.00  0.59     0.166 HD
ATOM   1437  N   LEU A 166      -9.675  -1.709   3.662  1.00  0.20    -0.346 N 
ATOM   1438  CA  LEU A 166      -8.423  -2.399   4.110  1.00  0.22     0.177 C 
ATOM   1439  C   LEU A 166      -7.206  -1.936   3.299  1.00  0.26     0.241 C 
ATOM   1440  O   LEU A 166      -6.140  -1.735   3.849  1.00  0.25    -0.271 OA
ATOM   1441  CB  LEU A 166      -8.604  -3.913   3.951  1.00  0.19     0.038 C 
ATOM   1442  CG  LEU A 166      -7.560  -4.684   4.778  1.00  0.77    -0.020 C 
ATOM   1443  CD1 LEU A 166      -6.165  -4.481   4.183  1.00  1.51     0.009 C 
ATOM   1444  CD2 LEU A 166      -7.572  -4.195   6.230  1.00  2.69     0.009 C 
ATOM   1445  HN  LEU A 166     -10.502  -2.222   3.580  1.00  0.18     0.163 HD
ATOM   1446  N   ILE A 167      -7.332  -1.775   2.008  1.00  0.30    -0.346 N 
ATOM   1447  CA  ILE A 167      -6.144  -1.338   1.218  1.00  0.34     0.180 C 
ATOM   1448  C   ILE A 167      -5.638  -0.010   1.777  1.00  0.32     0.241 C 
ATOM   1449  O   ILE A 167      -4.462   0.164   2.019  1.00  0.32    -0.271 OA
ATOM   1450  CB  ILE A 167      -6.503  -1.163  -0.261  1.00  0.39     0.013 C 
ATOM   1451  CG1 ILE A 167      -6.958  -2.504  -0.837  1.00  0.50     0.002 C 
ATOM   1452  CG2 ILE A 167      -5.264  -0.679  -1.028  1.00  0.33     0.012 C 
ATOM   1453  CD1 ILE A 167      -7.590  -2.284  -2.213  1.00  0.50     0.005 C 
ATOM   1454  HN  ILE A 167      -8.188  -1.947   1.567  1.00  0.30     0.163 HD
ATOM   1455  N   LEU A 168      -6.519   0.927   1.989  1.00  0.31    -0.346 N 
ATOM   1456  CA  LEU A 168      -6.086   2.240   2.542  1.00  0.30     0.177 C 
ATOM   1457  C   LEU A 168      -5.538   2.032   3.956  1.00  0.26     0.241 C 
ATOM   1458  O   LEU A 168      -4.751   2.813   4.449  1.00  0.22    -0.271 OA
ATOM   1459  CB  LEU A 168      -7.280   3.198   2.594  1.00  0.30     0.038 C 
ATOM   1460  CG  LEU A 168      -7.974   3.242   1.231  1.00  0.77    -0.020 C 
ATOM   1461  CD1 LEU A 168      -9.480   3.412   1.433  1.00  2.11     0.009 C 
ATOM   1462  CD2 LEU A 168      -7.432   4.423   0.422  1.00  1.08     0.009 C 
ATOM   1463  HN  LEU A 168      -7.465   0.765   1.793  1.00  0.33     0.163 HD
ATOM   1464  N   ARG A 169      -5.956   0.982   4.612  1.00  0.27    -0.346 N 
ATOM   1465  CA  ARG A 169      -5.466   0.721   5.995  1.00  0.24     0.176 C 
ATOM   1466  C   ARG A 169      -4.017   0.235   5.950  1.00  0.25     0.241 C 
ATOM   1467  O   ARG A 169      -3.245   0.487   6.855  1.00  0.24    -0.271 OA
ATOM   1468  CB  ARG A 169      -6.338  -0.349   6.654  1.00  0.21     0.036 C 
ATOM   1469  CG  ARG A 169      -6.978   0.222   7.922  1.00  0.48     0.023 C 
ATOM   1470  CD  ARG A 169      -6.987  -0.847   9.015  1.00  1.44     0.138 C 
ATOM   1471  NE  ARG A 169      -5.918  -0.552  10.010  1.00  1.82    -0.227 N 
ATOM   1472  CZ  ARG A 169      -6.195  -0.552  11.286  1.00  2.84     0.665 C 
ATOM   1473  NH1 ARG A 169      -6.544  -1.663  11.876  1.00  3.18    -0.235 N 
ATOM   1474  NH2 ARG A 169      -6.121   0.557  11.970  1.00  3.86    -0.235 N 
ATOM   1475  HN  ARG A 169      -6.594   0.367   4.196  1.00  0.31     0.163 HD
ATOM   1476  HE  ARG A 169      -5.005  -0.359   9.707  1.00  1.62     0.177 HD
ATOM   1477 1HH1 ARG A 169      -6.598  -2.511  11.352  1.00  2.81     0.174 HD
ATOM   1478 2HH1 ARG A 169      -6.759  -1.663  12.852  1.00  4.07     0.174 HD
ATOM   1479 1HH2 ARG A 169      -5.852   1.407  11.517  1.00  4.02     0.174 HD
ATOM   1480 2HH2 ARG A 169      -6.336   0.557  12.947  1.00  4.64     0.174 HD
ATOM   1481  N   SER A 170      -3.631  -0.448   4.905  1.00  0.28    -0.344 N 
ATOM   1482  CA  SER A 170      -2.233  -0.924   4.822  1.00  0.29     0.200 C 
ATOM   1483  C   SER A 170      -1.365   0.254   4.414  1.00  0.29     0.243 C 
ATOM   1484  O   SER A 170      -0.344   0.521   4.996  1.00  0.31    -0.271 OA
ATOM   1485  CB  SER A 170      -2.126  -2.032   3.776  1.00  0.30     0.199 C 
ATOM   1486  OG  SER A 170      -1.589  -3.199   4.384  1.00  0.66    -0.398 OA
ATOM   1487  HN  SER A 170      -4.250  -0.634   4.172  1.00  0.29     0.163 HD
ATOM   1488  HG  SER A 170      -2.114  -3.395   5.163  1.00  1.42     0.209 HD
ATOM   1489  N   PHE A 171      -1.774   0.981   3.423  1.00  0.27    -0.346 N 
ATOM   1490  CA  PHE A 171      -0.969   2.148   2.995  1.00  0.26     0.180 C 
ATOM   1491  C   PHE A 171      -0.688   3.049   4.199  1.00  0.29     0.241 C 
ATOM   1492  O   PHE A 171       0.435   3.419   4.450  1.00  0.27    -0.271 OA
ATOM   1493  CB  PHE A 171      -1.724   2.912   1.915  1.00  0.25     0.073 C 
ATOM   1494  CG  PHE A 171      -1.360   2.304   0.590  1.00  0.23    -0.056 A 
ATOM   1495  CD1 PHE A 171      -1.680   0.967   0.329  1.00  0.37     0.007 A 
ATOM   1496  CD2 PHE A 171      -0.679   3.062  -0.362  1.00  0.49     0.007 A 
ATOM   1497  CE1 PHE A 171      -1.314   0.388  -0.890  1.00  0.32     0.001 A 
ATOM   1498  CE2 PHE A 171      -0.317   2.487  -1.583  1.00  0.53     0.001 A 
ATOM   1499  CZ  PHE A 171      -0.632   1.150  -1.848  1.00  0.23     0.000 A 
ATOM   1500  HN  PHE A 171      -2.612   0.765   2.964  1.00  0.26     0.163 HD
ATOM   1501  N   LYS A 172      -1.688   3.385   4.959  1.00  0.35    -0.346 N 
ATOM   1502  CA  LYS A 172      -1.446   4.246   6.149  1.00  0.39     0.176 C 
ATOM   1503  C   LYS A 172      -0.411   3.578   7.065  1.00  0.36     0.241 C 
ATOM   1504  O   LYS A 172       0.669   4.094   7.280  1.00  0.30    -0.271 OA
ATOM   1505  CB  LYS A 172      -2.756   4.444   6.914  1.00  0.53     0.035 C 
ATOM   1506  CG  LYS A 172      -2.814   5.870   7.463  1.00  1.22     0.004 C 
ATOM   1507  CD  LYS A 172      -3.613   6.759   6.507  1.00  0.93     0.027 C 
ATOM   1508  CE  LYS A 172      -3.255   8.225   6.760  1.00  1.48     0.229 C 
ATOM   1509  NZ  LYS A 172      -4.227   9.106   6.051  1.00  3.28    -0.079 N 
ATOM   1510  HN  LYS A 172      -2.591   3.064   4.757  1.00  0.37     0.163 HD
ATOM   1511  HZ1 LYS A 172      -5.192   8.754   6.206  1.00  4.07     0.274 HD
ATOM   1512  HZ2 LYS A 172      -4.147  10.076   6.420  1.00  3.92     0.274 HD
ATOM   1513  HZ3 LYS A 172      -4.019   9.104   5.032  1.00  3.60     0.274 HD
ATOM   1514  N   GLU A 173      -0.734   2.436   7.612  1.00  0.44    -0.346 N 
ATOM   1515  CA  GLU A 173       0.222   1.737   8.524  1.00  0.47     0.177 C 
ATOM   1516  C   GLU A 173       1.416   1.192   7.731  1.00  0.41     0.241 C 
ATOM   1517  O   GLU A 173       2.521   1.672   7.862  1.00  0.38    -0.271 OA
ATOM   1518  CB  GLU A 173      -0.498   0.577   9.216  1.00  0.56     0.045 C 
ATOM   1519  CG  GLU A 173      -0.712   0.917  10.693  1.00  0.27     0.116 C 
ATOM   1520  CD  GLU A 173      -2.057   1.625  10.866  1.00  1.22     0.172 C 
ATOM   1521  OE1 GLU A 173      -3.072   0.993  10.621  1.00  2.12    -0.648 OA
ATOM   1522  OE2 GLU A 173      -2.050   2.785  11.242  1.00  1.71    -0.648 OA
ATOM   1523  HN  GLU A 173      -1.613   2.038   7.430  1.00  0.49     0.163 HD
ATOM   1524  N   PHE A 174       1.193   0.181   6.928  1.00  0.40    -0.346 N 
ATOM   1525  CA  PHE A 174       2.291  -0.446   6.110  1.00  0.37     0.180 C 
ATOM   1526  C   PHE A 174       3.323   0.595   5.636  1.00  0.33     0.241 C 
ATOM   1527  O   PHE A 174       4.487   0.515   5.981  1.00  0.39    -0.271 OA
ATOM   1528  CB  PHE A 174       1.668  -1.131   4.890  1.00  0.30     0.073 C 
ATOM   1529  CG  PHE A 174       2.595  -2.195   4.368  1.00  0.31    -0.056 A 
ATOM   1530  CD1 PHE A 174       3.695  -1.835   3.587  1.00  0.92     0.007 A 
ATOM   1531  CD2 PHE A 174       2.351  -3.542   4.664  1.00  0.81     0.007 A 
ATOM   1532  CE1 PHE A 174       4.561  -2.822   3.100  1.00  0.91     0.001 A 
ATOM   1533  CE2 PHE A 174       3.216  -4.530   4.177  1.00  0.84     0.001 A 
ATOM   1534  CZ  PHE A 174       4.322  -4.170   3.396  1.00  0.36     0.000 A 
ATOM   1535  HN  PHE A 174       0.289  -0.187   6.871  1.00  0.44     0.163 HD
ATOM   1536  N   LEU A 175       2.923   1.568   4.853  1.00  0.25    -0.346 N 
ATOM   1537  CA  LEU A 175       3.921   2.578   4.385  1.00  0.21     0.177 C 
ATOM   1538  C   LEU A 175       4.529   3.291   5.599  1.00  0.20     0.241 C 
ATOM   1539  O   LEU A 175       5.711   3.563   5.641  1.00  0.21    -0.271 OA
ATOM   1540  CB  LEU A 175       3.254   3.619   3.479  1.00  0.18     0.038 C 
ATOM   1541  CG  LEU A 175       2.944   3.019   2.103  1.00  0.26    -0.020 C 
ATOM   1542  CD1 LEU A 175       1.713   3.704   1.517  1.00  0.28     0.009 C 
ATOM   1543  CD2 LEU A 175       4.120   3.262   1.157  1.00  0.27     0.009 C 
ATOM   1544  HN  LEU A 175       1.983   1.632   4.575  1.00  0.23     0.163 HD
ATOM   1545  N   GLN A 176       3.727   3.603   6.588  1.00  0.20    -0.346 N 
ATOM   1546  CA  GLN A 176       4.262   4.305   7.797  1.00  0.20     0.177 C 
ATOM   1547  C   GLN A 176       5.516   3.587   8.311  1.00  0.28     0.241 C 
ATOM   1548  O   GLN A 176       6.563   4.185   8.472  1.00  0.52    -0.271 OA
ATOM   1549  CB  GLN A 176       3.195   4.318   8.896  1.00  0.26     0.044 C 
ATOM   1550  CG  GLN A 176       2.709   5.751   9.122  1.00  0.22     0.105 C 
ATOM   1551  CD  GLN A 176       2.025   5.851  10.486  1.00  0.36     0.215 C 
ATOM   1552  NE2 GLN A 176       2.029   6.989  11.124  1.00  1.01    -0.370 N 
ATOM   1553  OE1 GLN A 176       1.480   4.881  10.977  1.00  1.22    -0.274 OA
ATOM   1554  HN  GLN A 176       2.772   3.381   6.534  1.00  0.20     0.163 HD
ATOM   1555 1HE2 GLN A 176       2.466   7.771  10.727  1.00  1.80     0.159 HD
ATOM   1556 2HE2 GLN A 176       1.595   7.061  11.999  1.00  0.99     0.159 HD
ATOM   1557  N   SER A 177       5.424   2.310   8.568  1.00  0.29    -0.344 N 
ATOM   1558  CA  SER A 177       6.614   1.565   9.062  1.00  0.34     0.200 C 
ATOM   1559  C   SER A 177       7.729   1.670   8.023  1.00  0.23     0.243 C 
ATOM   1560  O   SER A 177       8.896   1.710   8.354  1.00  0.27    -0.271 OA
ATOM   1561  CB  SER A 177       6.249   0.097   9.279  1.00  0.46     0.199 C 
ATOM   1562  OG  SER A 177       5.427  -0.347   8.209  1.00  0.99    -0.398 OA
ATOM   1563  HN  SER A 177       4.579   1.842   8.432  1.00  0.43     0.163 HD
ATOM   1564  HG  SER A 177       4.913  -1.096   8.521  1.00  0.76     0.209 HD
ATOM   1565  N   SER A 178       7.377   1.724   6.767  1.00  0.14    -0.344 N 
ATOM   1566  CA  SER A 178       8.419   1.837   5.707  1.00  0.13     0.200 C 
ATOM   1567  C   SER A 178       9.228   3.117   5.927  1.00  0.23     0.243 C 
ATOM   1568  O   SER A 178      10.416   3.164   5.681  1.00  0.30    -0.271 OA
ATOM   1569  CB  SER A 178       7.745   1.891   4.335  1.00  0.14     0.199 C 
ATOM   1570  OG  SER A 178       8.707   1.605   3.328  1.00  0.90    -0.398 OA
ATOM   1571  HN  SER A 178       6.427   1.694   6.521  1.00  0.18     0.163 HD
ATOM   1572  HG  SER A 178       8.413   2.014   2.512  1.00  0.92     0.209 HD
ATOM   1573  N   LEU A 179       8.589   4.158   6.389  1.00  0.26    -0.346 N 
ATOM   1574  CA  LEU A 179       9.314   5.439   6.626  1.00  0.39     0.177 C 
ATOM   1575  C   LEU A 179      10.260   5.283   7.821  1.00  0.49     0.241 C 
ATOM   1576  O   LEU A 179      11.419   5.639   7.757  1.00  0.65    -0.271 OA
ATOM   1577  CB  LEU A 179       8.302   6.548   6.923  1.00  0.40     0.038 C 
ATOM   1578  CG  LEU A 179       7.655   7.013   5.618  1.00  0.50    -0.020 C 
ATOM   1579  CD1 LEU A 179       6.336   6.267   5.405  1.00  0.43     0.009 C 
ATOM   1580  CD2 LEU A 179       7.382   8.517   5.694  1.00  0.86     0.009 C 
ATOM   1581  HN  LEU A 179       7.631   4.098   6.578  1.00  0.23     0.163 HD
ATOM   1582  N   ARG A 180       9.774   4.758   8.914  1.00  0.44    -0.346 N 
ATOM   1583  CA  ARG A 180      10.647   4.589  10.113  1.00  0.55     0.176 C 
ATOM   1584  C   ARG A 180      11.671   3.472   9.869  1.00  0.48     0.241 C 
ATOM   1585  O   ARG A 180      12.617   3.316  10.617  1.00  0.51    -0.271 OA
ATOM   1586  CB  ARG A 180       9.786   4.235  11.328  1.00  0.58     0.036 C 
ATOM   1587  CG  ARG A 180       9.967   5.301  12.413  1.00  1.51     0.023 C 
ATOM   1588  CD  ARG A 180       8.597   5.734  12.939  1.00  1.24     0.138 C 
ATOM   1589  NE  ARG A 180       8.576   7.214  13.100  1.00  0.87    -0.227 N 
ATOM   1590  CZ  ARG A 180       7.609   7.913  12.574  1.00  2.31     0.665 C 
ATOM   1591  NH1 ARG A 180       7.567   8.102  11.284  1.00  2.70    -0.235 N 
ATOM   1592  NH2 ARG A 180       6.684   8.423  13.339  1.00  3.72    -0.235 N 
ATOM   1593  HN  ARG A 180       8.832   4.480   8.949  1.00  0.38     0.163 HD
ATOM   1594  HE  ARG A 180       9.289   7.663  13.602  1.00  1.19     0.177 HD
ATOM   1595 1HH1 ARG A 180       8.276   7.710  10.697  1.00  2.32     0.174 HD
ATOM   1596 2HH1 ARG A 180       6.824   8.637  10.881  1.00  3.80     0.174 HD
ATOM   1597 1HH2 ARG A 180       6.717   8.279  14.328  1.00  3.90     0.174 HD
ATOM   1598 2HH2 ARG A 180       5.943   8.960  12.936  1.00  4.79     0.174 HD
ATOM   1599  N   ALA A 181      11.501   2.696   8.831  1.00  0.47    -0.346 N 
ATOM   1600  CA  ALA A 181      12.474   1.603   8.557  1.00  0.46     0.172 C 
ATOM   1601  C   ALA A 181      13.627   2.164   7.731  1.00  0.52     0.240 C 
ATOM   1602  O   ALA A 181      14.779   1.855   7.959  1.00  0.54    -0.271 OA
ATOM   1603  CB  ALA A 181      11.781   0.483   7.776  1.00  0.45     0.042 C 
ATOM   1604  HN  ALA A 181      10.743   2.836   8.230  1.00  0.51     0.163 HD
ATOM   1605  N   LEU A 182      13.325   2.997   6.776  1.00  0.58    -0.346 N 
ATOM   1606  CA  LEU A 182      14.403   3.588   5.943  1.00  0.67     0.177 C 
ATOM   1607  C   LEU A 182      15.136   4.652   6.761  1.00  0.66     0.241 C 
ATOM   1608  O   LEU A 182      16.280   4.967   6.506  1.00  0.67    -0.271 OA
ATOM   1609  CB  LEU A 182      13.797   4.224   4.691  1.00  0.81     0.038 C 
ATOM   1610  CG  LEU A 182      13.998   3.286   3.499  1.00  1.01    -0.020 C 
ATOM   1611  CD1 LEU A 182      12.641   2.770   3.020  1.00  0.96     0.009 C 
ATOM   1612  CD2 LEU A 182      14.685   4.046   2.362  1.00  1.31     0.009 C 
ATOM   1613  HN  LEU A 182      12.389   3.240   6.613  1.00  0.59     0.163 HD
ATOM   1614  N   ARG A 183      14.482   5.203   7.749  1.00  0.64    -0.346 N 
ATOM   1615  CA  ARG A 183      15.138   6.240   8.591  1.00  0.64     0.176 C 
ATOM   1616  C   ARG A 183      15.981   5.556   9.668  1.00  0.53     0.241 C 
ATOM   1617  O   ARG A 183      17.027   6.042  10.053  1.00  0.47    -0.271 OA
ATOM   1618  CB  ARG A 183      14.067   7.105   9.257  1.00  0.67     0.036 C 
ATOM   1619  CG  ARG A 183      14.467   8.579   9.158  1.00  0.75     0.023 C 
ATOM   1620  CD  ARG A 183      13.607   9.408  10.114  1.00  0.67     0.138 C 
ATOM   1621  NE  ARG A 183      12.236   9.551   9.551  1.00  0.57    -0.227 N 
ATOM   1622  CZ  ARG A 183      11.794  10.727   9.195  1.00  0.74     0.665 C 
ATOM   1623  NH1 ARG A 183      12.609  11.597   8.665  1.00  1.85    -0.235 N 
ATOM   1624  NH2 ARG A 183      10.538  11.033   9.371  1.00  1.09    -0.235 N 
ATOM   1625  HN  ARG A 183      13.562   4.931   7.939  1.00  0.63     0.163 HD
ATOM   1626  HE  ARG A 183      11.662   8.763   9.449  1.00  1.69     0.177 HD
ATOM   1627 1HH1 ARG A 183      13.572  11.364   8.531  1.00  2.48     0.174 HD
ATOM   1628 2HH1 ARG A 183      12.271  12.498   8.392  1.00  2.26     0.174 HD
ATOM   1629 1HH2 ARG A 183       9.914  10.367   9.777  1.00  1.69     0.174 HD
ATOM   1630 2HH2 ARG A 183      10.200  11.934   9.098  1.00  1.47     0.174 HD
ATOM   1631  N   GLN A 184      15.540   4.427  10.154  1.00  0.52    -0.346 N 
ATOM   1632  CA  GLN A 184      16.322   3.713  11.201  1.00  0.42     0.177 C 
ATOM   1633  C   GLN A 184      17.487   2.975  10.543  1.00  0.38     0.241 C 
ATOM   1634  O   GLN A 184      18.498   2.711  11.162  1.00  0.33    -0.271 OA
ATOM   1635  CB  GLN A 184      15.419   2.703  11.913  1.00  0.51     0.044 C 
ATOM   1636  CG  GLN A 184      14.574   3.424  12.966  1.00  0.11     0.105 C 
ATOM   1637  CD  GLN A 184      15.390   3.592  14.250  1.00  0.95     0.215 C 
ATOM   1638  NE2 GLN A 184      14.938   3.085  15.365  1.00  0.53    -0.370 N 
ATOM   1639  OE1 GLN A 184      16.447   4.189  14.239  1.00  2.28    -0.274 OA
ATOM   1640  HN  GLN A 184      14.696   4.047   9.829  1.00  0.58     0.163 HD
ATOM   1641 1HE2 GLN A 184      14.084   2.604  15.375  1.00  1.01     0.159 HD
ATOM   1642 2HE2 GLN A 184      15.454   3.185  16.192  1.00  1.03     0.159 HD
ATOM   1643  N   MET A 185      17.352   2.640   9.288  1.00  0.48    -0.345 N 
ATOM   1644  CA  MET A 185      18.452   1.919   8.589  1.00  0.49     0.186 C 
ATOM   1645  C   MET A 185      19.738   2.745   8.678  1.00  1.20     0.196 C 
ATOM   1646  O   MET A 185      20.771   2.244   8.266  1.00  2.43    -0.646 OA
ATOM   1647  CB  MET A 185      18.075   1.713   7.119  1.00  1.51     0.046 C 
ATOM   1648  CG  MET A 185      17.235   0.441   6.981  1.00  0.45     0.076 C 
ATOM   1649  SD  MET A 185      16.378   0.454   5.387  1.00  1.51    -0.173 SA
ATOM   1650  CE  MET A 185      15.102  -0.762   5.796  1.00  0.87     0.089 C 
ATOM   1651  OXT MET A 185      19.667   3.865   9.158  1.00  1.59    -0.646 OA
ATOM   1652  HN  MET A 185      16.529   2.862   8.806  1.00  0.58     0.163 HD
TER    1653      MET A 185 
