# Supplementary material for: The mechanism study of quercetin isolated from Zanthoxylum bungeanum maxim. inhibiting ferroptosis and alleviating MAFLD through p38 MAPK/ERK signaling pathway based on lipidomics and transcriptomics
Source: Front Pharmacol. 2025 Mar 31;16:1517291. doi: 10.3389/fphar.2025.1517291 (PMC11994740; doi:10.3389/fphar.2025.1517291)
Supplement: Supplementary file 1 [file DataSheet1.zip › Raw data/Molecular docking/Molecular docking/visualization/D PPARG/log.txt]

#################################################################
# If you used AutoDock Vina in your work, please cite:          #
#                                                               #
# O. Trott, A. J. Olson,                                        #
# AutoDock Vina: improving the speed and accuracy of docking    #
# with a new scoring function, efficient optimization and       #
# multithreading, Journal of Computational Chemistry 31 (2010)  #
# 455-461                                                       #
#                                                               #
# DOI 10.1002/jcc.21334                                         #
#                                                               #
# Please see http://vina.scripps.edu for more information.      #
#################################################################

WARNING: The search space volume > 27000 Angstrom^3 (See FAQ)
Detected 8 CPUs
Reading input ... done.
Setting up the scoring function ... done.
Analyzing the binding site ... done.
Using random seed: -1961135712
Performing search ... done.
Refining results ... done.

mode |   affinity | dist from best mode
     | (kcal/mol) | rmsd l.b.| rmsd u.b.
-----+------------+----------+----------
   1         -8.3      0.000      0.000
   2         -7.8     20.812     21.866
   3         -7.8      3.417      5.129
   4         -7.6     17.111     20.066
   5         -7.6     21.670     23.388
   6         -7.5     20.559     21.960
   7         -7.3     16.713     19.075
   8         -7.3      1.968      3.762
   9         -7.2     29.160     30.955
  10         -7.2      2.321      7.657
  11         -7.0     22.547     24.044
  12         -6.6     27.591     29.608
  13         -6.6     29.886     33.025
  14         -6.5     27.295     29.273
  15         -6.5     29.794     32.817
  16         -6.3     28.698     30.791
  17         -6.2     15.474     17.859
  18         -6.1     32.215     33.435
  19         -6.0     15.002     17.508
  20         -5.9     42.218     44.215
Writing output ... done.
