# Supplementary material for: The mechanism study of quercetin isolated from Zanthoxylum bungeanum maxim. inhibiting ferroptosis and alleviating MAFLD through p38 MAPK/ERK signaling pathway based on lipidomics and transcriptomics
Source: Front Pharmacol. 2025 Mar 31;16:1517291. doi: 10.3389/fphar.2025.1517291 (PMC11994740; doi:10.3389/fphar.2025.1517291)
Supplement: Supplementary file 1 [file DataSheet1.zip › Raw data/Molecular docking/Molecular docking/visualization/D PPARG/output.pdbqt]

MODEL 1
REMARK VINA RESULT:      -8.3      0.000      0.000
REMARK  5 active torsions:
REMARK  status: ('A' for Active; 'I' for Inactive)
REMARK    1  A    between atoms: O_2  and  C_13 
REMARK    2  A    between atoms: O_3  and  C_20 
REMARK    3  A    between atoms: O_5  and  C_17 
REMARK    4  A    between atoms: O_6  and  C_19 
REMARK    5  A    between atoms: C_8  and  C_10 
ROOT
ATOM      1  O   *** d   *      22.874  23.454  28.488  0.00  0.00    -0.309 OA
ATOM      2  O   *** d   *      19.027  24.221  27.880  0.00  0.00    -0.287 OA
ATOM      3  C   *** d   *      20.663  22.630  28.088  0.00  0.00     0.081 A 
ATOM      4  C   *** d   *      22.398  24.734  28.463  0.00  0.00     0.090 A 
ATOM      5  C   *** d   *      21.983  22.439  28.300  0.00  0.00     0.095 A 
ATOM      6  C   *** d   *      20.190  23.912  28.061  0.00  0.00     0.190 A 
ATOM      7  C   *** d   *      21.083  24.924  28.252  0.00  0.00     0.094 A 
ATOM      8  C   *** d   *      19.846  21.565  27.910  0.00  0.00     0.085 A 
ATOM      9  C   *** d   *      22.458  21.181  28.328  0.00  0.00     0.075 A 
ATOM     10  C   *** d   *      21.680  20.104  28.156  0.00  0.00     0.071 A 
ATOM     11  C   *** d   *      20.377  20.331  27.949  0.00  0.00     0.074 A 
ENDROOT
BRANCH   4  12
ATOM     12  C   *** d   *      23.265  25.764  28.653  0.00  0.00     0.001 A 
ATOM     13  C   *** d   *      24.534  25.500  29.025  0.00  0.00     0.053 A 
ATOM     14  C   *** d   *      25.467  26.445  29.237  0.00  0.00     0.099 A 
ATOM     15  C   *** d   *      25.164  27.748  29.080  0.00  0.00     0.101 A 
ATOM     16  C   *** d   *      23.901  28.029  28.711  0.00  0.00     0.040 A 
ATOM     17  C   *** d   *      22.983  27.072  28.503  0.00  0.00     0.017 A 
BRANCH  14  18
ATOM     18  O   *** d   *      26.729  26.094  29.613  0.00  0.00    -0.358 OA
ATOM     19  H   *** d   *      26.914  26.469  30.488  0.00  0.00     0.218 HD
ENDBRANCH  14  18
BRANCH  15  20
ATOM     20  O   *** d   *      26.150  28.676  29.312  0.00  0.00    -0.353 OA
ATOM     21  C   *** d   *      25.786  30.013  29.563  0.00  0.00     0.210 C 
ENDBRANCH  15  20
ENDBRANCH   4  12
BRANCH   8  22
ATOM     22  O   *** d   *      18.504  21.657  27.691  0.00  0.00    -0.360 OA
ATOM     23  H   *** d   *      18.100  20.781  27.801  0.00  0.00     0.217 HD
ENDBRANCH   8  22
BRANCH  10  24
ATOM     24  O   *** d   *      22.195  18.846  28.192  0.00  0.00    -0.361 OA
ATOM     25  H   *** d   *      21.690  18.277  27.589  0.00  0.00     0.217 HD
ENDBRANCH  10  24
TORSDOF 5
ENDMDL
MODEL 2
REMARK VINA RESULT:      -7.8     20.812     21.866
REMARK  5 active torsions:
REMARK  status: ('A' for Active; 'I' for Inactive)
REMARK    1  A    between atoms: O_2  and  C_13 
REMARK    2  A    between atoms: O_3  and  C_20 
REMARK    3  A    between atoms: O_5  and  C_17 
REMARK    4  A    between atoms: O_6  and  C_19 
REMARK    5  A    between atoms: C_8  and  C_10 
ROOT
ATOM      1  O   *** d   *      15.426  32.018   9.417  0.00  0.00    -0.309 OA
ATOM      2  O   *** d   *      18.260  29.826  11.126  0.00  0.00    -0.287 OA
ATOM      3  C   *** d   *      16.055  29.990  10.523  0.00  0.00     0.081 A 
ATOM      4  C   *** d   *      16.713  32.464   9.510  0.00  0.00     0.090 A 
ATOM      5  C   *** d   *      15.140  30.786   9.929  0.00  0.00     0.095 A 
ATOM      6  C   *** d   *      17.342  30.441  10.617  0.00  0.00     0.190 A 
ATOM      7  C   *** d   *      17.625  31.671  10.102  0.00  0.00     0.094 A 
ATOM      8  C   *** d   *      15.688  28.780  11.004  0.00  0.00     0.085 A 
ATOM      9  C   *** d   *      13.871  30.351   9.831  0.00  0.00     0.075 A 
ATOM     10  C   *** d   *      13.471  29.160  10.297  0.00  0.00     0.071 A 
ATOM     11  C   *** d   *      14.405  28.397  10.879  0.00  0.00     0.074 A 
ENDROOT
BRANCH   4  12
ATOM     12  C   *** d   *      17.024  33.687   9.004  0.00  0.00     0.001 A 
ATOM     13  C   *** d   *      16.078  34.647   8.965  0.00  0.00     0.053 A 
ATOM     14  C   *** d   *      16.284  35.887   8.485  0.00  0.00     0.099 A 
ATOM     15  C   *** d   *      17.493  36.237   8.005  0.00  0.00     0.101 A 
ATOM     16  C   *** d   *      18.448  35.290   8.035  0.00  0.00     0.040 A 
ATOM     17  C   *** d   *      18.224  34.059   8.519  0.00  0.00     0.017 A 
BRANCH  14  18
ATOM     18  O   *** d   *      15.273  36.800   8.479  0.00  0.00    -0.358 OA
ATOM     19  H   *** d   *      15.535  37.565   9.014  0.00  0.00     0.218 HD
ENDBRANCH  14  18
BRANCH  15  20
ATOM     20  O   *** d   *      17.654  37.514   7.521  0.00  0.00    -0.353 OA
ATOM     21  C   *** d   *      18.895  37.887   6.971  0.00  0.00     0.210 C 
ENDBRANCH  15  20
ENDBRANCH   4  12
BRANCH   8  22
ATOM     22  O   *** d   *      16.538  27.909  11.618  0.00  0.00    -0.360 OA
ATOM     23  H   *** d   *      16.190  27.006  11.531  0.00  0.00     0.217 HD
ENDBRANCH   8  22
BRANCH  10  24
ATOM     24  O   *** d   *      12.179  28.752  10.179  0.00  0.00    -0.361 OA
ATOM     25  H   *** d   *      11.607  29.356  10.681  0.00  0.00     0.217 HD
ENDBRANCH  10  24
TORSDOF 5
ENDMDL
MODEL 3
REMARK VINA RESULT:      -7.8      3.417      5.129
REMARK  5 active torsions:
REMARK  status: ('A' for Active; 'I' for Inactive)
REMARK    1  A    between atoms: O_2  and  C_13 
REMARK    2  A    between atoms: O_3  and  C_20 
REMARK    3  A    between atoms: O_5  and  C_17 
REMARK    4  A    between atoms: O_6  and  C_19 
REMARK    5  A    between atoms: C_8  and  C_10 
ROOT
ATOM      1  O   *** d   *      22.575  22.852  28.494  0.00  0.00    -0.309 OA
ATOM      2  O   *** d   *      20.564  19.763  27.021  0.00  0.00    -0.287 OA
ATOM      3  C   *** d   *      20.497  21.941  27.730  0.00  0.00     0.081 A 
ATOM      4  C   *** d   *      23.190  21.661  28.231  0.00  0.00     0.090 A 
ATOM      5  C   *** d   *      21.240  22.951  28.230  0.00  0.00     0.095 A 
ATOM      6  C   *** d   *      21.115  20.749  27.471  0.00  0.00     0.190 A 
ATOM      7  C   *** d   *      22.449  20.654  27.733  0.00  0.00     0.094 A 
ATOM      8  C   *** d   *      19.177  22.124  27.497  0.00  0.00     0.085 A 
ATOM      9  C   *** d   *      20.642  24.127  28.488  0.00  0.00     0.075 A 
ATOM     10  C   *** d   *      19.338  24.345  28.271  0.00  0.00     0.071 A 
ATOM     11  C   *** d   *      18.632  23.321  27.774  0.00  0.00     0.074 A 
ENDROOT
BRANCH   4  12
ATOM     12  C   *** d   *      24.520  21.537  28.481  0.00  0.00     0.001 A 
ATOM     13  C   *** d   *      25.001  20.364  28.941  0.00  0.00     0.053 A 
ATOM     14  C   *** d   *      26.298  20.140  29.219  0.00  0.00     0.099 A 
ATOM     15  C   *** d   *      27.210  21.115  29.041  0.00  0.00     0.101 A 
ATOM     16  C   *** d   *      26.746  22.293  28.584  0.00  0.00     0.040 A 
ATOM     17  C   *** d   *      25.448  22.498  28.312  0.00  0.00     0.017 A 
BRANCH  14  18
ATOM     18  O   *** d   *      26.702  18.924  29.682  0.00  0.00    -0.358 OA
ATOM     19  H   *** d   *      26.725  18.296  28.944  0.00  0.00     0.218 HD
ENDBRANCH  14  18
BRANCH  15  20
ATOM     20  O   *** d   *      28.522  20.839  29.342  0.00  0.00    -0.353 OA
ATOM     21  C   *** d   *      29.536  21.633  28.774  0.00  0.00     0.210 C 
ENDBRANCH  15  20
ENDBRANCH   4  12
BRANCH   8  22
ATOM     22  O   *** d   *      18.347  21.166  26.995  0.00  0.00    -0.360 OA
ATOM     23  H   *** d   *      17.910  20.703  27.728  0.00  0.00     0.217 HD
ENDBRANCH   8  22
BRANCH  10  24
ATOM     24  O   *** d   *      18.766  25.549  28.542  0.00  0.00    -0.361 OA
ATOM     25  H   *** d   *      18.165  25.453  29.299  0.00  0.00     0.217 HD
ENDBRANCH  10  24
TORSDOF 5
ENDMDL
MODEL 4
REMARK VINA RESULT:      -7.6     17.111     20.066
REMARK  5 active torsions:
REMARK  status: ('A' for Active; 'I' for Inactive)
REMARK    1  A    between atoms: O_2  and  C_13 
REMARK    2  A    between atoms: O_3  and  C_20 
REMARK    3  A    between atoms: O_5  and  C_17 
REMARK    4  A    between atoms: O_6  and  C_19 
REMARK    5  A    between atoms: C_8  and  C_10 
ROOT
ATOM      1  O   *** d   *      31.916   8.349  21.637  0.00  0.00    -0.309 OA
ATOM      2  O   *** d   *      29.619  10.467  24.086  0.00  0.00    -0.287 OA
ATOM      3  C   *** d   *      29.914   9.617  21.978  0.00  0.00     0.081 A 
ATOM      4  C   *** d   *      32.269   8.562  22.939  0.00  0.00     0.090 A 
ATOM      5  C   *** d   *      30.741   8.887  21.199  0.00  0.00     0.095 A 
ATOM      6  C   *** d   *      30.272   9.830  23.280  0.00  0.00     0.190 A 
ATOM      7  C   *** d   *      31.445   9.289  23.715  0.00  0.00     0.094 A 
ATOM      8  C   *** d   *      28.765  10.114  21.464  0.00  0.00     0.085 A 
ATOM      9  C   *** d   *      30.398   8.672  19.917  0.00  0.00     0.075 A 
ATOM     10  C   *** d   *      29.270   9.149  19.374  0.00  0.00     0.071 A 
ATOM     11  C   *** d   *      28.474   9.868  20.176  0.00  0.00     0.074 A 
ENDROOT
BRANCH   4  12
ATOM     12  C   *** d   *      33.433   8.033  23.400  0.00  0.00     0.001 A 
ATOM     13  C   *** d   *      33.424   6.811  23.971  0.00  0.00     0.053 A 
ATOM     14  C   *** d   *      34.520   6.201  24.458  0.00  0.00     0.099 A 
ATOM     15  C   *** d   *      35.721   6.807  24.393  0.00  0.00     0.101 A 
ATOM     16  C   *** d   *      35.747   8.028  23.828  0.00  0.00     0.040 A 
ATOM     17  C   *** d   *      34.643   8.621  23.347  0.00  0.00     0.017 A 
BRANCH  14  18
ATOM     18  O   *** d   *      34.425   4.964  25.021  0.00  0.00    -0.358 OA
ATOM     19  H   *** d   *      33.865   4.404  24.462  0.00  0.00     0.218 HD
ENDBRANCH  14  18
BRANCH  15  20
ATOM     20  O   *** d   *      36.810   6.145  24.908  0.00  0.00    -0.353 OA
ATOM     21  C   *** d   *      37.870   5.800  24.048  0.00  0.00     0.210 C 
ENDBRANCH  15  20
ENDBRANCH   4  12
BRANCH   8  22
ATOM     22  O   *** d   *      27.869  10.860  22.171  0.00  0.00    -0.360 OA
ATOM     23  H   *** d   *      26.977  10.500  22.039  0.00  0.00     0.217 HD
ENDBRANCH   8  22
BRANCH  10  24
ATOM     24  O   *** d   *      28.955   8.910  18.072  0.00  0.00    -0.361 OA
ATOM     25  H   *** d   *      29.732   8.547  17.617  0.00  0.00     0.217 HD
ENDBRANCH  10  24
TORSDOF 5
ENDMDL
MODEL 5
REMARK VINA RESULT:      -7.6     21.670     23.388
REMARK  5 active torsions:
REMARK  status: ('A' for Active; 'I' for Inactive)
REMARK    1  A    between atoms: O_2  and  C_13 
REMARK    2  A    between atoms: O_3  and  C_20 
REMARK    3  A    between atoms: O_5  and  C_17 
REMARK    4  A    between atoms: O_6  and  C_19 
REMARK    5  A    between atoms: C_8  and  C_10 
ROOT
ATOM      1  O   *** d   *      12.378  32.547  10.043  0.00  0.00    -0.309 OA
ATOM      2  O   *** d   *      13.683  35.447   7.668  0.00  0.00    -0.287 OA
ATOM      3  C   *** d   *      11.958  34.625   8.933  0.00  0.00     0.081 A 
ATOM      4  C   *** d   *      13.636  32.522   9.513  0.00  0.00     0.090 A 
ATOM      5  C   *** d   *      11.577  33.607   9.733  0.00  0.00     0.095 A 
ATOM      6  C   *** d   *      13.217  34.596   8.402  0.00  0.00     0.190 A 
ATOM      7  C   *** d   *      14.015  33.537   8.715  0.00  0.00     0.094 A 
ATOM      8  C   *** d   *      11.100  35.640   8.677  0.00  0.00     0.085 A 
ATOM      9  C   *** d   *      10.340  33.627  10.261  0.00  0.00     0.075 A 
ATOM     10  C   *** d   *       9.465  34.614  10.029  0.00  0.00     0.071 A 
ATOM     11  C   *** d   *       9.876  35.608   9.231  0.00  0.00     0.074 A 
ENDROOT
BRANCH   4  12
ATOM     12  C   *** d   *      14.455  31.478   9.810  0.00  0.00     0.001 A 
ATOM     13  C   *** d   *      13.997  30.218   9.673  0.00  0.00     0.053 A 
ATOM     14  C   *** d   *      14.726  29.119   9.939  0.00  0.00     0.099 A 
ATOM     15  C   *** d   *      15.997  29.235  10.370  0.00  0.00     0.101 A 
ATOM     16  C   *** d   *      16.470  30.486  10.514  0.00  0.00     0.040 A 
ATOM     17  C   *** d   *      15.727  31.571  10.242  0.00  0.00     0.017 A 
BRANCH  14  18
ATOM     18  O   *** d   *      14.187  27.879   9.776  0.00  0.00    -0.358 OA
ATOM     19  H   *** d   *      14.581  27.463   8.993  0.00  0.00     0.218 HD
ENDBRANCH  14  18
BRANCH  15  20
ATOM     20  O   *** d   *      16.700  28.083  10.633  0.00  0.00    -0.353 OA
ATOM     21  C   *** d   *      17.943  27.881  10.003  0.00  0.00     0.210 C 
ENDBRANCH  15  20
ENDBRANCH   4  12
BRANCH   8  22
ATOM     22  O   *** d   *      11.393  36.710   7.884  0.00  0.00    -0.360 OA
ATOM     23  H   *** d   *      12.333  36.681   7.640  0.00  0.00     0.217 HD
ENDBRANCH   8  22
BRANCH  10  24
ATOM     24  O   *** d   *       8.222  34.601  10.581  0.00  0.00    -0.361 OA
ATOM     25  H   *** d   *       7.623  34.098  10.006  0.00  0.00     0.217 HD
ENDBRANCH  10  24
TORSDOF 5
ENDMDL
MODEL 6
REMARK VINA RESULT:      -7.5     20.559     21.960
REMARK  5 active torsions:
REMARK  status: ('A' for Active; 'I' for Inactive)
REMARK    1  A    between atoms: O_2  and  C_13 
REMARK    2  A    between atoms: O_3  and  C_20 
REMARK    3  A    between atoms: O_5  and  C_17 
REMARK    4  A    between atoms: O_6  and  C_19 
REMARK    5  A    between atoms: C_8  and  C_10 
ROOT
ATOM      1  O   *** d   *      15.738  31.414  10.559  0.00  0.00    -0.309 OA
ATOM      2  O   *** d   *      18.887  33.284   9.028  0.00  0.00    -0.287 OA
ATOM      3  C   *** d   *      18.092  31.436  10.126  0.00  0.00     0.081 A 
ATOM      4  C   *** d   *      15.618  32.630   9.948  0.00  0.00     0.090 A 
ATOM      5  C   *** d   *      16.981  30.855  10.625  0.00  0.00     0.095 A 
ATOM      6  C   *** d   *      17.969  32.654   9.518  0.00  0.00     0.190 A 
ATOM      7  C   *** d   *      16.726  33.209   9.451  0.00  0.00     0.094 A 
ATOM      8  C   *** d   *      19.288  30.812  10.233  0.00  0.00     0.085 A 
ATOM      9  C   *** d   *      17.091  29.656  11.225  0.00  0.00     0.075 A 
ATOM     10  C   *** d   *      18.258  29.009  11.350  0.00  0.00     0.071 A 
ATOM     11  C   *** d   *      19.339  29.615  10.843  0.00  0.00     0.074 A 
ENDROOT
BRANCH   4  12
ATOM     12  C   *** d   *      14.390  33.207   9.866  0.00  0.00     0.001 A 
ATOM     13  C   *** d   *      14.287  34.551   9.898  0.00  0.00     0.053 A 
ATOM     14  C   *** d   *      13.121  35.218   9.823  0.00  0.00     0.099 A 
ATOM     15  C   *** d   *      11.959  34.546   9.706  0.00  0.00     0.101 A 
ATOM     16  C   *** d   *      12.044  33.203   9.675  0.00  0.00     0.040 A 
ATOM     17  C   *** d   *      13.217  32.555   9.750  0.00  0.00     0.017 A 
BRANCH  14  18
ATOM     18  O   *** d   *      13.103  36.580   9.864  0.00  0.00    -0.358 OA
ATOM     19  H   *** d   *      13.607  36.926   9.111  0.00  0.00     0.218 HD
ENDBRANCH  14  18
BRANCH  15  20
ATOM     20  O   *** d   *      10.794  35.271   9.637  0.00  0.00    -0.353 OA
ATOM     21  C   *** d   *       9.562  34.590   9.654  0.00  0.00     0.210 C 
ENDBRANCH  15  20
ENDBRANCH   4  12
BRANCH   8  22
ATOM     22  O   *** d   *      20.462  31.318   9.761  0.00  0.00    -0.360 OA
ATOM     23  H   *** d   *      20.293  31.812   8.942  0.00  0.00     0.217 HD
ENDBRANCH   8  22
BRANCH  10  24
ATOM     24  O   *** d   *      18.332  27.797  11.962  0.00  0.00    -0.361 OA
ATOM     25  H   *** d   *      17.512  27.639  12.457  0.00  0.00     0.217 HD
ENDBRANCH  10  24
TORSDOF 5
ENDMDL
MODEL 7
REMARK VINA RESULT:      -7.3     16.713     19.075
REMARK  5 active torsions:
REMARK  status: ('A' for Active; 'I' for Inactive)
REMARK    1  A    between atoms: O_2  and  C_13 
REMARK    2  A    between atoms: O_3  and  C_20 
REMARK    3  A    between atoms: O_5  and  C_17 
REMARK    4  A    between atoms: O_6  and  C_19 
REMARK    5  A    between atoms: C_8  and  C_10 
ROOT
ATOM      1  O   *** d   *      30.205   8.703  20.617  0.00  0.00    -0.309 OA
ATOM      2  O   *** d   *      28.713  11.102  23.404  0.00  0.00    -0.287 OA
ATOM      3  C   *** d   *      30.124   9.365  22.916  0.00  0.00     0.081 A 
ATOM      4  C   *** d   *      29.296   9.673  20.309  0.00  0.00     0.090 A 
ATOM      5  C   *** d   *      30.592   8.582  21.920  0.00  0.00     0.095 A 
ATOM      6  C   *** d   *      29.212  10.333  22.604  0.00  0.00     0.190 A 
ATOM      7  C   *** d   *      28.829  10.453  21.302  0.00  0.00     0.094 A 
ATOM      8  C   *** d   *      30.561   9.178  24.183  0.00  0.00     0.085 A 
ATOM      9  C   *** d   *      31.490   7.627  22.216  0.00  0.00     0.075 A 
ATOM     10  C   *** d   *      31.945   7.413  23.458  0.00  0.00     0.071 A 
ATOM     11  C   *** d   *      31.459   8.207  24.421  0.00  0.00     0.074 A 
ENDROOT
BRANCH   4  12
ATOM     12  C   *** d   *      28.897   9.817  19.017  0.00  0.00     0.001 A 
ATOM     13  C   *** d   *      27.586   9.733  18.716  0.00  0.00     0.053 A 
ATOM     14  C   *** d   *      27.090   9.860  17.472  0.00  0.00     0.099 A 
ATOM     15  C   *** d   *      27.915  10.087  16.431  0.00  0.00     0.101 A 
ATOM     16  C   *** d   *      29.227  10.172  16.714  0.00  0.00     0.040 A 
ATOM     17  C   *** d   *      29.703  10.043  17.962  0.00  0.00     0.017 A 
BRANCH  14  18
ATOM     18  O   *** d   *      25.749   9.761  17.252  0.00  0.00    -0.358 OA
ATOM     19  H   *** d   *      25.280  10.302  17.906  0.00  0.00     0.218 HD
ENDBRANCH  14  18
BRANCH  15  20
ATOM     20  O   *** d   *      27.361  10.206  15.179  0.00  0.00    -0.353 OA
ATOM     21  C   *** d   *      27.306  11.475  14.572  0.00  0.00     0.210 C 
ENDBRANCH  15  20
ENDBRANCH   4  12
BRANCH   8  22
ATOM     22  O   *** d   *      30.148   9.916  25.252  0.00  0.00    -0.360 OA
ATOM     23  H   *** d   *      29.180   9.996  25.233  0.00  0.00     0.217 HD
ENDBRANCH   8  22
BRANCH  10  24
ATOM     24  O   *** d   *      32.855   6.437  23.720  0.00  0.00    -0.361 OA
ATOM     25  H   *** d   *      33.102   6.000  22.890  0.00  0.00     0.217 HD
ENDBRANCH  10  24
TORSDOF 5
ENDMDL
MODEL 8
REMARK VINA RESULT:      -7.3      1.968      3.762
REMARK  5 active torsions:
REMARK  status: ('A' for Active; 'I' for Inactive)
REMARK    1  A    between atoms: O_2  and  C_13 
REMARK    2  A    between atoms: O_3  and  C_20 
REMARK    3  A    between atoms: O_5  and  C_17 
REMARK    4  A    between atoms: O_6  and  C_19 
REMARK    5  A    between atoms: C_8  and  C_10 
ROOT
ATOM      1  O   *** d   *      22.524  27.000  28.737  0.00  0.00    -0.309 OA
ATOM      2  O   *** d   *      24.487  23.552  28.621  0.00  0.00    -0.287 OA
ATOM      3  C   *** d   *      22.459  24.615  28.542  0.00  0.00     0.081 A 
ATOM      4  C   *** d   *      23.885  26.951  28.840  0.00  0.00     0.090 A 
ATOM      5  C   *** d   *      21.853  25.821  28.589  0.00  0.00     0.095 A 
ATOM      6  C   *** d   *      23.820  24.570  28.648  0.00  0.00     0.190 A 
ATOM      7  C   *** d   *      24.487  25.749  28.793  0.00  0.00     0.094 A 
ATOM      8  C   *** d   *      21.717  23.493  28.393  0.00  0.00     0.085 A 
ATOM      9  C   *** d   *      20.514  25.877  28.486  0.00  0.00     0.075 A 
ATOM     10  C   *** d   *      19.748  24.788  28.338  0.00  0.00     0.071 A 
ATOM     11  C   *** d   *      20.382  23.609  28.295  0.00  0.00     0.074 A 
ENDROOT
BRANCH   4  12
ATOM     12  C   *** d   *      24.577  28.113  28.984  0.00  0.00     0.001 A 
ATOM     13  C   *** d   *      25.396  28.267  30.043  0.00  0.00     0.053 A 
ATOM     14  C   *** d   *      26.123  29.375  30.277  0.00  0.00     0.099 A 
ATOM     15  C   *** d   *      26.063  30.418  29.427  0.00  0.00     0.101 A 
ATOM     16  C   *** d   *      25.248  30.281  28.365  0.00  0.00     0.040 A 
ATOM     17  C   *** d   *      24.531  29.168  28.149  0.00  0.00     0.017 A 
BRANCH  14  18
ATOM     18  O   *** d   *      26.927  29.452  31.373  0.00  0.00    -0.358 OA
ATOM     19  H   *** d   *      27.017  30.381  31.635  0.00  0.00     0.218 HD
ENDBRANCH  14  18
BRANCH  15  20
ATOM     20  O   *** d   *      26.821  31.530  29.710  0.00  0.00    -0.353 OA
ATOM     21  C   *** d   *      26.252  32.573  30.464  0.00  0.00     0.210 C 
ENDBRANCH  15  20
ENDBRANCH   4  12
BRANCH   8  22
ATOM     22  O   *** d   *      22.237  22.234  28.334  0.00  0.00    -0.360 OA
ATOM     23  H   *** d   *      21.711  21.698  27.719  0.00  0.00     0.217 HD
ENDBRANCH   8  22
BRANCH  10  24
ATOM     24  O   *** d   *      18.395  24.882  28.235  0.00  0.00    -0.361 OA
ATOM     25  H   *** d   *      17.986  24.183  28.771  0.00  0.00     0.217 HD
ENDBRANCH  10  24
TORSDOF 5
ENDMDL
MODEL 9
REMARK VINA RESULT:      -7.2     29.160     30.955
REMARK  5 active torsions:
REMARK  status: ('A' for Active; 'I' for Inactive)
REMARK    1  A    between atoms: O_2  and  C_13 
REMARK    2  A    between atoms: O_3  and  C_20 
REMARK    3  A    between atoms: O_5  and  C_17 
REMARK    4  A    between atoms: O_6  and  C_19 
REMARK    5  A    between atoms: C_8  and  C_10 
ROOT
ATOM      1  O   *** d   *       8.063  12.721   5.155  0.00  0.00    -0.309 OA
ATOM      2  O   *** d   *       8.236  13.362   1.242  0.00  0.00    -0.287 OA
ATOM      3  C   *** d   *       9.337  12.672   3.129  0.00  0.00     0.081 A 
ATOM      4  C   *** d   *       6.984  13.189   4.462  0.00  0.00     0.090 A 
ATOM      5  C   *** d   *       9.210  12.475   4.459  0.00  0.00     0.095 A 
ATOM      6  C   *** d   *       8.256  13.143   2.438  0.00  0.00     0.190 A 
ATOM      7  C   *** d   *       7.110  13.385   3.136  0.00  0.00     0.094 A 
ATOM      8  C   *** d   *      10.512  12.402   2.515  0.00  0.00     0.085 A 
ATOM      9  C   *** d   *      10.268  12.012   5.148  0.00  0.00     0.075 A 
ATOM     10  C   *** d   *      11.447  11.735   4.574  0.00  0.00     0.071 A 
ATOM     11  C   *** d   *      11.536  11.941   3.254  0.00  0.00     0.074 A 
ENDROOT
BRANCH   4  12
ATOM     12  C   *** d   *       5.828  13.438   5.132  0.00  0.00     0.001 A 
ATOM     13  C   *** d   *       5.849  14.246   6.210  0.00  0.00     0.053 A 
ATOM     14  C   *** d   *       4.762  14.555   6.941  0.00  0.00     0.099 A 
ATOM     15  C   *** d   *       3.557  14.051   6.612  0.00  0.00     0.101 A 
ATOM     16  C   *** d   *       3.518  13.241   5.538  0.00  0.00     0.040 A 
ATOM     17  C   *** d   *       4.614  12.945   4.822  0.00  0.00     0.017 A 
BRANCH  14  18
ATOM     18  O   *** d   *       4.869  15.380   8.019  0.00  0.00    -0.358 OA
ATOM     19  H   *** d   *       5.092  16.273   7.714  0.00  0.00     0.218 HD
ENDBRANCH  14  18
BRANCH  15  20
ATOM     20  O   *** d   *       2.477  14.393   7.390  0.00  0.00    -0.353 OA
ATOM     21  C   *** d   *       1.403  13.490   7.504  0.00  0.00     0.210 C 
ENDBRANCH  15  20
ENDBRANCH   4  12
BRANCH   8  22
ATOM     22  O   *** d   *      10.735  12.567   1.180  0.00  0.00    -0.360 OA
ATOM     23  H   *** d   *      11.292  13.351   1.043  0.00  0.00     0.217 HD
ENDBRANCH   8  22
BRANCH  10  24
ATOM     24  O   *** d   *      12.496  11.266   5.302  0.00  0.00    -0.361 OA
ATOM     25  H   *** d   *      13.089  10.765   4.719  0.00  0.00     0.217 HD
ENDBRANCH  10  24
TORSDOF 5
ENDMDL
MODEL 10
REMARK VINA RESULT:      -7.2      2.321      7.657
REMARK  5 active torsions:
REMARK  status: ('A' for Active; 'I' for Inactive)
REMARK    1  A    between atoms: O_2  and  C_13 
REMARK    2  A    between atoms: O_3  and  C_20 
REMARK    3  A    between atoms: O_5  and  C_17 
REMARK    4  A    between atoms: O_6  and  C_19 
REMARK    5  A    between atoms: C_8  and  C_10 
ROOT
ATOM      1  O   *** d   *      23.691  26.650  30.409  0.00  0.00    -0.309 OA
ATOM      2  O   *** d   *      25.005  29.423  27.891  0.00  0.00    -0.287 OA
ATOM      3  C   *** d   *      25.204  28.449  29.955  0.00  0.00     0.081 A 
ATOM      4  C   *** d   *      23.146  26.799  29.166  0.00  0.00     0.090 A 
ATOM      5  C   *** d   *      24.710  27.486  30.763  0.00  0.00     0.095 A 
ATOM      6  C   *** d   *      24.655  28.597  28.713  0.00  0.00     0.190 A 
ATOM      7  C   *** d   *      23.639  27.759  28.362  0.00  0.00     0.094 A 
ATOM      8  C   *** d   *      26.218  29.236  30.385  0.00  0.00     0.085 A 
ATOM      9  C   *** d   *      25.244  27.332  31.987  0.00  0.00     0.075 A 
ATOM     10  C   *** d   *      26.247  28.092  32.446  0.00  0.00     0.071 A 
ATOM     11  C   *** d   *      26.712  29.037  31.619  0.00  0.00     0.074 A 
ENDROOT
BRANCH   4  12
ATOM     12  C   *** d   *      22.132  25.976  28.788  0.00  0.00     0.001 A 
ATOM     13  C   *** d   *      20.857  26.390  28.928  0.00  0.00     0.053 A 
ATOM     14  C   *** d   *      19.785  25.654  28.585  0.00  0.00     0.099 A 
ATOM     15  C   *** d   *      19.945  24.422  28.064  0.00  0.00     0.101 A 
ATOM     16  C   *** d   *      21.212  23.992  27.919  0.00  0.00     0.040 A 
ATOM     17  C   *** d   *      22.270  24.742  28.267  0.00  0.00     0.017 A 
BRANCH  14  18
ATOM     18  O   *** d   *      18.527  26.146  28.760  0.00  0.00    -0.358 OA
ATOM     19  H   *** d   *      18.003  25.965  27.964  0.00  0.00     0.218 HD
ENDBRANCH  14  18
BRANCH  15  20
ATOM     20  O   *** d   *      18.820  23.706  27.733  0.00  0.00    -0.353 OA
ATOM     21  C   *** d   *      18.963  22.402  27.222  0.00  0.00     0.210 C 
ENDBRANCH  15  20
ENDBRANCH   4  12
BRANCH   8  22
ATOM     22  O   *** d   *      26.781  30.232  29.644  0.00  0.00    -0.360 OA
ATOM     23  H   *** d   *      26.793  29.969  28.709  0.00  0.00     0.217 HD
ENDBRANCH   8  22
BRANCH  10  24
ATOM     24  O   *** d   *      26.763  27.907  33.690  0.00  0.00    -0.361 OA
ATOM     25  H   *** d   *      27.726  27.801  33.623  0.00  0.00     0.217 HD
ENDBRANCH  10  24
TORSDOF 5
ENDMDL
MODEL 11
REMARK VINA RESULT:      -7.0     22.547     24.044
REMARK  5 active torsions:
REMARK  status: ('A' for Active; 'I' for Inactive)
REMARK    1  A    between atoms: O_2  and  C_13 
REMARK    2  A    between atoms: O_3  and  C_20 
REMARK    3  A    between atoms: O_5  and  C_17 
REMARK    4  A    between atoms: O_6  and  C_19 
REMARK    5  A    between atoms: C_8  and  C_10 
ROOT
ATOM      1  O   *** d   *      11.743  33.499   9.878  0.00  0.00    -0.309 OA
ATOM      2  O   *** d   *      12.010  36.707   7.555  0.00  0.00    -0.287 OA
ATOM      3  C   *** d   *      10.669  35.378   8.854  0.00  0.00     0.081 A 
ATOM      4  C   *** d   *      12.925  33.865   9.302  0.00  0.00     0.090 A 
ATOM      5  C   *** d   *      10.648  34.276   9.634  0.00  0.00     0.095 A 
ATOM      6  C   *** d   *      11.854  35.740   8.276  0.00  0.00     0.190 A 
ATOM      7  C   *** d   *      12.946  34.964   8.525  0.00  0.00     0.094 A 
ATOM      8  C   *** d   *       9.536  36.093   8.663  0.00  0.00     0.085 A 
ATOM      9  C   *** d   *       9.487  33.912  10.207  0.00  0.00     0.075 A 
ATOM     10  C   *** d   *       8.346  34.594  10.040  0.00  0.00     0.071 A 
ATOM     11  C   *** d   *       8.404  35.682   9.261  0.00  0.00     0.074 A 
ENDROOT
BRANCH   4  12
ATOM     12  C   *** d   *      14.032  33.111   9.533  0.00  0.00     0.001 A 
ATOM     13  C   *** d   *      15.242  33.705   9.572  0.00  0.00     0.053 A 
ATOM     14  C   *** d   *      16.395  33.049   9.794  0.00  0.00     0.099 A 
ATOM     15  C   *** d   *      16.392  31.717   9.996  0.00  0.00     0.101 A 
ATOM     16  C   *** d   *      15.193  31.108   9.958  0.00  0.00     0.040 A 
ATOM     17  C   *** d   *      14.052  31.780   9.736  0.00  0.00     0.017 A 
BRANCH  14  18
ATOM     18  O   *** d   *      17.578  33.725   9.817  0.00  0.00    -0.358 OA
ATOM     19  H   *** d   *      18.307  33.090   9.734  0.00  0.00     0.218 HD
ENDBRANCH  14  18
BRANCH  15  20
ATOM     20  O   *** d   *      17.596  31.091  10.214  0.00  0.00    -0.353 OA
ATOM     21  C   *** d   *      17.646  29.685  10.214  0.00  0.00     0.210 C 
ENDBRANCH  15  20
ENDBRANCH   4  12
BRANCH   8  22
ATOM     22  O   *** d   *       9.459  37.217   7.896  0.00  0.00    -0.360 OA
ATOM     23  H   *** d   *       9.595  37.998   8.456  0.00  0.00     0.217 HD
ENDBRANCH   8  22
BRANCH  10  24
ATOM     24  O   *** d   *       7.190  34.197  10.637  0.00  0.00    -0.361 OA
ATOM     25  H   *** d   *       7.320  34.173  11.599  0.00  0.00     0.217 HD
ENDBRANCH  10  24
TORSDOF 5
ENDMDL
MODEL 12
REMARK VINA RESULT:      -6.6     27.591     29.608
REMARK  5 active torsions:
REMARK  status: ('A' for Active; 'I' for Inactive)
REMARK    1  A    between atoms: O_2  and  C_13 
REMARK    2  A    between atoms: O_3  and  C_20 
REMARK    3  A    between atoms: O_5  and  C_17 
REMARK    4  A    between atoms: O_6  and  C_19 
REMARK    5  A    between atoms: C_8  and  C_10 
ROOT
ATOM      1  O   *** d   *      10.653  12.778   3.320  0.00  0.00    -0.309 OA
ATOM      2  O   *** d   *       8.849  11.894   6.744  0.00  0.00    -0.287 OA
ATOM      3  C   *** d   *       8.619  12.565   4.565  0.00  0.00     0.081 A 
ATOM      4  C   *** d   *      11.363  12.389   4.419  0.00  0.00     0.090 A 
ATOM      5  C   *** d   *       9.295  12.852   3.432  0.00  0.00     0.095 A 
ATOM      6  C   *** d   *       9.333  12.179   5.665  0.00  0.00     0.190 A 
ATOM      7  C   *** d   *      10.689  12.103   5.549  0.00  0.00     0.094 A 
ATOM      8  C   *** d   *       7.270  12.664   4.591  0.00  0.00     0.085 A 
ATOM      9  C   *** d   *       8.601  13.233   2.345  0.00  0.00     0.075 A 
ATOM     10  C   *** d   *       7.266  13.342   2.333  0.00  0.00     0.071 A 
ATOM     11  C   *** d   *       6.629  13.050   3.474  0.00  0.00     0.074 A 
ENDROOT
BRANCH   4  12
ATOM     12  C   *** d   *      12.717  12.303   4.333  0.00  0.00     0.001 A 
ATOM     13  C   *** d   *      13.453  13.432   4.347  0.00  0.00     0.053 A 
ATOM     14  C   *** d   *      14.796  13.456   4.266  0.00  0.00     0.099 A 
ATOM     15  C   *** d   *      15.491  12.306   4.166  0.00  0.00     0.101 A 
ATOM     16  C   *** d   *      14.771  11.170   4.149  0.00  0.00     0.040 A 
ATOM     17  C   *** d   *      13.431  11.166   4.231  0.00  0.00     0.017 A 
BRANCH  14  18
ATOM     18  O   *** d   *      15.466  14.642   4.286  0.00  0.00    -0.358 OA
ATOM     19  H   *** d   *      15.371  15.073   3.423  0.00  0.00     0.218 HD
ENDBRANCH  14  18
BRANCH  15  20
ATOM     20  O   *** d   *      16.861  12.382   4.083  0.00  0.00    -0.353 OA
ATOM     21  C   *** d   *      17.642  11.477   4.826  0.00  0.00     0.210 C 
ENDBRANCH  15  20
ENDBRANCH   4  12
BRANCH   8  22
ATOM     22  O   *** d   *       6.502  12.397   5.685  0.00  0.00    -0.360 OA
ATOM     23  H   *** d   *       6.913  11.682   6.198  0.00  0.00     0.217 HD
ENDBRANCH   8  22
BRANCH  10  24
ATOM     24  O   *** d   *       6.597  13.730   1.214  0.00  0.00    -0.361 OA
ATOM     25  H   *** d   *       5.852  13.126   1.063  0.00  0.00     0.217 HD
ENDBRANCH  10  24
TORSDOF 5
ENDMDL
MODEL 13
REMARK VINA RESULT:      -6.6     29.886     33.025
REMARK  5 active torsions:
REMARK  status: ('A' for Active; 'I' for Inactive)
REMARK    1  A    between atoms: O_2  and  C_13 
REMARK    2  A    between atoms: O_3  and  C_20 
REMARK    3  A    between atoms: O_5  and  C_17 
REMARK    4  A    between atoms: O_6  and  C_19 
REMARK    5  A    between atoms: C_8  and  C_10 
ROOT
ATOM      1  O   *** d   *       5.757  14.198   3.067  0.00  0.00    -0.309 OA
ATOM      2  O   *** d   *       8.853  11.939   4.100  0.00  0.00    -0.287 OA
ATOM      3  C   *** d   *       7.116  13.260   4.799  0.00  0.00     0.081 A 
ATOM      4  C   *** d   *       6.532  13.579   2.128  0.00  0.00     0.090 A 
ATOM      5  C   *** d   *       6.078  14.014   4.380  0.00  0.00     0.095 A 
ATOM      6  C   *** d   *       7.892  12.644   3.857  0.00  0.00     0.190 A 
ATOM      7  C   *** d   *       7.567  12.827   2.547  0.00  0.00     0.094 A 
ATOM      8  C   *** d   *       7.365  13.130   6.123  0.00  0.00     0.085 A 
ATOM      9  C   *** d   *       5.309  14.624   5.299  0.00  0.00     0.075 A 
ATOM     10  C   *** d   *       5.525  14.519   6.617  0.00  0.00     0.071 A 
ATOM     11  C   *** d   *       6.563  13.762   6.997  0.00  0.00     0.074 A 
ENDROOT
BRANCH   4  12
ATOM     12  C   *** d   *       6.231  13.743   0.813  0.00  0.00     0.001 A 
ATOM     13  C   *** d   *       6.025  14.985   0.331  0.00  0.00     0.053 A 
ATOM     14  C   *** d   *       5.723  15.254  -0.952  0.00  0.00     0.099 A 
ATOM     15  C   *** d   *       5.609  14.254  -1.847  0.00  0.00     0.101 A 
ATOM     16  C   *** d   *       5.809  13.007  -1.382  0.00  0.00     0.040 A 
ATOM     17  C   *** d   *       6.110  12.759  -0.098  0.00  0.00     0.017 A 
BRANCH  14  18
ATOM     18  O   *** d   *       5.529  16.540  -1.359  0.00  0.00    -0.358 OA
ATOM     19  H   *** d   *       5.974  17.138  -0.739  0.00  0.00     0.218 HD
ENDBRANCH  14  18
BRANCH  15  20
ATOM     20  O   *** d   *       5.294  14.578  -3.145  0.00  0.00    -0.353 OA
ATOM     21  C   *** d   *       6.303  14.532  -4.126  0.00  0.00     0.210 C 
ENDBRANCH  15  20
ENDBRANCH   4  12
BRANCH   8  22
ATOM     22  O   *** d   *       8.387  12.391   6.642  0.00  0.00    -0.360 OA
ATOM     23  H   *** d   *       8.070  11.907   7.422  0.00  0.00     0.217 HD
ENDBRANCH   8  22
BRANCH  10  24
ATOM     24  O   *** d   *       4.726  15.149   7.519  0.00  0.00    -0.361 OA
ATOM     25  H   *** d   *       3.986  14.565   7.752  0.00  0.00     0.217 HD
ENDBRANCH  10  24
TORSDOF 5
ENDMDL
MODEL 14
REMARK VINA RESULT:      -6.5     27.295     29.273
REMARK  5 active torsions:
REMARK  status: ('A' for Active; 'I' for Inactive)
REMARK    1  A    between atoms: O_2  and  C_13 
REMARK    2  A    between atoms: O_3  and  C_20 
REMARK    3  A    between atoms: O_5  and  C_17 
REMARK    4  A    between atoms: O_6  and  C_19 
REMARK    5  A    between atoms: C_8  and  C_10 
ROOT
ATOM      1  O   *** d   *      13.721  13.297   4.143  0.00  0.00    -0.309 OA
ATOM      2  O   *** d   *      15.349   9.698   4.531  0.00  0.00    -0.287 OA
ATOM      3  C   *** d   *      15.694  11.946   4.251  0.00  0.00     0.081 A 
ATOM      4  C   *** d   *      12.951  12.181   4.302  0.00  0.00     0.090 A 
ATOM      5  C   *** d   *      15.076  13.140   4.125  0.00  0.00     0.095 A 
ATOM      6  C   *** d   *      14.920  10.830   4.407  0.00  0.00     0.190 A 
ATOM      7  C   *** d   *      13.567  10.991   4.427  0.00  0.00     0.094 A 
ATOM      8  C   *** d   *      17.045  11.878   4.223  0.00  0.00     0.085 A 
ATOM      9  C   *** d   *      15.828  14.244   3.971  0.00  0.00     0.075 A 
ATOM     10  C   *** d   *      17.167  14.215   3.938  0.00  0.00     0.071 A 
ATOM     11  C   *** d   *      17.746  13.014   4.067  0.00  0.00     0.074 A 
ENDROOT
BRANCH   4  12
ATOM     12  C   *** d   *      11.598  12.311   4.327  0.00  0.00     0.001 A 
ATOM     13  C   *** d   *      10.937  12.115   5.485  0.00  0.00     0.053 A 
ATOM     14  C   *** d   *       9.602  12.220   5.615  0.00  0.00     0.099 A 
ATOM     15  C   *** d   *       8.838  12.540   4.553  0.00  0.00     0.101 A 
ATOM     16  C   *** d   *       9.483  12.738   3.389  0.00  0.00     0.040 A 
ATOM     17  C   *** d   *      10.816  12.630   3.278  0.00  0.00     0.017 A 
BRANCH  14  18
ATOM     18  O   *** d   *       9.009  12.004   6.823  0.00  0.00    -0.358 OA
ATOM     19  H   *** d   *       8.430  12.753   7.030  0.00  0.00     0.218 HD
ENDBRANCH  14  18
BRANCH  15  20
ATOM     20  O   *** d   *       7.479  12.632   4.735  0.00  0.00    -0.353 OA
ATOM     21  C   *** d   *       6.718  13.404   3.837  0.00  0.00     0.210 C 
ENDBRANCH  15  20
ENDBRANCH   4  12
BRANCH   8  22
ATOM     22  O   *** d   *      17.757  10.721   4.342  0.00  0.00    -0.360 OA
ATOM     23  H   *** d   *      17.594  10.333   5.218  0.00  0.00     0.217 HD
ENDBRANCH   8  22
BRANCH  10  24
ATOM     24  O   *** d   *      17.897  15.352   3.782  0.00  0.00    -0.361 OA
ATOM     25  H   *** d   *      17.635  15.994   4.463  0.00  0.00     0.217 HD
ENDBRANCH  10  24
TORSDOF 5
ENDMDL
MODEL 15
REMARK VINA RESULT:      -6.5     29.794     32.817
REMARK  5 active torsions:
REMARK  status: ('A' for Active; 'I' for Inactive)
REMARK    1  A    between atoms: O_2  and  C_13 
REMARK    2  A    between atoms: O_3  and  C_20 
REMARK    3  A    between atoms: O_5  and  C_17 
REMARK    4  A    between atoms: O_6  and  C_19 
REMARK    5  A    between atoms: C_8  and  C_10 
ROOT
ATOM      1  O   *** d   *       6.478  13.792   2.486  0.00  0.00    -0.309 OA
ATOM      2  O   *** d   *       5.358  14.520   6.224  0.00  0.00    -0.287 OA
ATOM      3  C   *** d   *       6.814  13.432   4.829  0.00  0.00     0.081 A 
ATOM      4  C   *** d   *       5.424  14.614   2.767  0.00  0.00     0.090 A 
ATOM      5  C   *** d   *       7.142  13.227   3.535  0.00  0.00     0.095 A 
ATOM      6  C   *** d   *       5.757  14.252   5.106  0.00  0.00     0.190 A 
ATOM      7  C   *** d   *       5.097  14.818   4.056  0.00  0.00     0.094 A 
ATOM      8  C   *** d   *       7.526  12.831   5.810  0.00  0.00     0.085 A 
ATOM      9  C   *** d   *       8.181  12.421   3.252  0.00  0.00     0.075 A 
ATOM     10  C   *** d   *       8.908  11.810   4.196  0.00  0.00     0.071 A 
ATOM     11  C   *** d   *       8.554  12.036   5.468  0.00  0.00     0.074 A 
ENDROOT
BRANCH   4  12
ATOM     12  C   *** d   *       4.749  15.193   1.739  0.00  0.00     0.001 A 
ATOM     13  C   *** d   *       5.405  15.489   0.599  0.00  0.00     0.053 A 
ATOM     14  C   *** d   *       4.829  16.062  -0.473  0.00  0.00     0.099 A 
ATOM     15  C   *** d   *       3.519  16.375  -0.455  0.00  0.00     0.101 A 
ATOM     16  C   *** d   *       2.849  16.089   0.677  0.00  0.00     0.040 A 
ATOM     17  C   *** d   *       3.441  15.516   1.736  0.00  0.00     0.017 A 
BRANCH  14  18
ATOM     18  O   *** d   *       5.564  16.329  -1.589  0.00  0.00    -0.358 OA
ATOM     19  H   *** d   *       4.996  16.761  -2.246  0.00  0.00     0.218 HD
ENDBRANCH  14  18
BRANCH  15  20
ATOM     20  O   *** d   *       2.977  16.962  -1.573  0.00  0.00    -0.353 OA
ATOM     21  C   *** d   *       1.815  17.746  -1.440  0.00  0.00     0.210 C 
ENDBRANCH  15  20
ENDBRANCH   4  12
BRANCH   8  22
ATOM     22  O   *** d   *       7.271  12.977   7.141  0.00  0.00    -0.360 OA
ATOM     23  H   *** d   *       7.252  13.922   7.363  0.00  0.00     0.217 HD
ENDBRANCH   8  22
BRANCH  10  24
ATOM     24  O   *** d   *       9.954  11.002   3.873  0.00  0.00    -0.361 OA
ATOM     25  H   *** d   *      10.178  11.130   2.937  0.00  0.00     0.217 HD
ENDBRANCH  10  24
TORSDOF 5
ENDMDL
MODEL 16
REMARK VINA RESULT:      -6.3     28.698     30.791
REMARK  5 active torsions:
REMARK  status: ('A' for Active; 'I' for Inactive)
REMARK    1  A    between atoms: O_2  and  C_13 
REMARK    2  A    between atoms: O_3  and  C_20 
REMARK    3  A    between atoms: O_5  and  C_17 
REMARK    4  A    between atoms: O_6  and  C_19 
REMARK    5  A    between atoms: C_8  and  C_10 
ROOT
ATOM      1  O   *** d   *       7.757  13.300   3.085  0.00  0.00    -0.309 OA
ATOM      2  O   *** d   *       6.682  13.487   6.902  0.00  0.00    -0.287 OA
ATOM      3  C   *** d   *       6.057  13.739   4.712  0.00  0.00     0.081 A 
ATOM      4  C   *** d   *       8.637  13.010   4.089  0.00  0.00     0.090 A 
ATOM      5  C   *** d   *       6.487  13.656   3.435  0.00  0.00     0.095 A 
ATOM      6  C   *** d   *       6.941  13.450   5.714  0.00  0.00     0.190 A 
ATOM      7  C   *** d   *       8.208  13.093   5.361  0.00  0.00     0.094 A 
ATOM      8  C   *** d   *       4.778  14.099   4.972  0.00  0.00     0.085 A 
ATOM      9  C   *** d   *       5.625  13.937   2.443  0.00  0.00     0.075 A 
ATOM     10  C   *** d   *       4.353  14.297   2.662  0.00  0.00     0.071 A 
ATOM     11  C   *** d   *       3.960  14.369   3.940  0.00  0.00     0.074 A 
ENDROOT
BRANCH   4  12
ATOM     12  C   *** d   *       9.907  12.649   3.766  0.00  0.00     0.001 A 
ATOM     13  C   *** d   *      10.895  12.830   4.666  0.00  0.00     0.053 A 
ATOM     14  C   *** d   *      12.182  12.507   4.445  0.00  0.00     0.099 A 
ATOM     15  C   *** d   *      12.555  11.966   3.270  0.00  0.00     0.101 A 
ATOM     16  C   *** d   *      11.582  11.780   2.359  0.00  0.00     0.040 A 
ATOM     17  C   *** d   *      10.302  12.108   2.598  0.00  0.00     0.017 A 
BRANCH  14  18
ATOM     18  O   *** d   *      13.121  12.724   5.408  0.00  0.00    -0.358 OA
ATOM     19  H   *** d   *      13.266  13.678   5.501  0.00  0.00     0.218 HD
ENDBRANCH  14  18
BRANCH  15  20
ATOM     20  O   *** d   *      13.882  11.656   3.090  0.00  0.00    -0.353 OA
ATOM     21  C   *** d   *      14.662  12.456   2.233  0.00  0.00     0.210 C 
ENDBRANCH  15  20
ENDBRANCH   4  12
BRANCH   8  22
ATOM     22  O   *** d   *       4.253  14.210   6.225  0.00  0.00    -0.360 OA
ATOM     23  H   *** d   *       3.494  13.611   6.310  0.00  0.00     0.217 HD
ENDBRANCH   8  22
BRANCH  10  24
ATOM     24  O   *** d   *       3.508  14.574   1.633  0.00  0.00    -0.361 OA
ATOM     25  H   *** d   *       2.592  14.521   1.950  0.00  0.00     0.217 HD
ENDBRANCH  10  24
TORSDOF 5
ENDMDL
MODEL 17
REMARK VINA RESULT:      -6.2     15.474     17.859
REMARK  5 active torsions:
REMARK  status: ('A' for Active; 'I' for Inactive)
REMARK    1  A    between atoms: O_2  and  C_13 
REMARK    2  A    between atoms: O_3  and  C_20 
REMARK    3  A    between atoms: O_5  and  C_17 
REMARK    4  A    between atoms: O_6  and  C_19 
REMARK    5  A    between atoms: C_8  and  C_10 
ROOT
ATOM      1  O   *** d   *      32.445  10.981  22.682  0.00  0.00    -0.309 OA
ATOM      2  O   *** d   *      34.779   8.354  24.529  0.00  0.00    -0.287 OA
ATOM      3  C   *** d   *      32.839   8.721  23.365  0.00  0.00     0.081 A 
ATOM      4  C   *** d   *      33.623  11.358  23.263  0.00  0.00     0.090 A 
ATOM      5  C   *** d   *      32.093   9.665  22.753  0.00  0.00     0.095 A 
ATOM      6  C   *** d   *      34.015   9.102  23.947  0.00  0.00     0.190 A 
ATOM      7  C   *** d   *      34.366  10.416  23.873  0.00  0.00     0.094 A 
ATOM      8  C   *** d   *      32.416   7.435  23.389  0.00  0.00     0.085 A 
ATOM      9  C   *** d   *      30.934   9.300  22.177  0.00  0.00     0.075 A 
ATOM     10  C   *** d   *      30.483   8.039  22.181  0.00  0.00     0.071 A 
ATOM     11  C   *** d   *      31.249   7.128  22.797  0.00  0.00     0.074 A 
ENDROOT
BRANCH   4  12
ATOM     12  C   *** d   *      33.999  12.663  23.203  0.00  0.00     0.001 A 
ATOM     13  C   *** d   *      33.787  13.462  24.268  0.00  0.00     0.053 A 
ATOM     14  C   *** d   *      34.122  14.764  24.310  0.00  0.00     0.099 A 
ATOM     15  C   *** d   *      34.707  15.350  23.247  0.00  0.00     0.101 A 
ATOM     16  C   *** d   *      34.924  14.566  22.174  0.00  0.00     0.040 A 
ATOM     17  C   *** d   *      34.584  13.268  22.152  0.00  0.00     0.017 A 
BRANCH  14  18
ATOM     18  O   *** d   *      33.873  15.504  25.426  0.00  0.00    -0.358 OA
ATOM     19  H   *** d   *      32.969  15.853  25.379  0.00  0.00     0.218 HD
ENDBRANCH  14  18
BRANCH  15  20
ATOM     20  O   *** d   *      35.027  16.683  23.336  0.00  0.00    -0.353 OA
ATOM     21  C   *** d   *      34.467  17.585  22.411  0.00  0.00     0.210 C 
ENDBRANCH  15  20
ENDBRANCH   4  12
BRANCH   8  22
ATOM     22  O   *** d   *      33.098   6.414  23.981  0.00  0.00    -0.360 OA
ATOM     23  H   *** d   *      33.467   5.834  23.294  0.00  0.00     0.217 HD
ENDBRANCH   8  22
BRANCH  10  24
ATOM     24  O   *** d   *      29.306   7.705  21.587  0.00  0.00    -0.361 OA
ATOM     25  H   *** d   *      28.761   8.503  21.490  0.00  0.00     0.217 HD
ENDBRANCH  10  24
TORSDOF 5
ENDMDL
MODEL 18
REMARK VINA RESULT:      -6.1     32.215     33.435
REMARK  5 active torsions:
REMARK  status: ('A' for Active; 'I' for Inactive)
REMARK    1  A    between atoms: O_2  and  C_13 
REMARK    2  A    between atoms: O_3  and  C_20 
REMARK    3  A    between atoms: O_5  and  C_17 
REMARK    4  A    between atoms: O_6  and  C_19 
REMARK    5  A    between atoms: C_8  and  C_10 
ROOT
ATOM      1  O   *** d   *      19.006  24.221  -3.435  0.00  0.00    -0.309 OA
ATOM      2  O   *** d   *      20.574  26.618  -6.183  0.00  0.00    -0.287 OA
ATOM      3  C   *** d   *      20.949  25.245  -4.388  0.00  0.00     0.081 A 
ATOM      4  C   *** d   *      18.225  24.846  -4.365  0.00  0.00     0.090 A 
ATOM      5  C   *** d   *      20.351  24.442  -3.481  0.00  0.00     0.095 A 
ATOM      6  C   *** d   *      20.164  25.872  -5.314  0.00  0.00     0.190 A 
ATOM      7  C   *** d   *      18.820  25.646  -5.268  0.00  0.00     0.094 A 
ATOM      8  C   *** d   *      22.292  25.410  -4.363  0.00  0.00     0.085 A 
ATOM      9  C   *** d   *      21.115  23.821  -2.565  0.00  0.00     0.075 A 
ATOM     10  C   *** d   *      22.446  23.960  -2.510  0.00  0.00     0.071 A 
ATOM     11  C   *** d   *      23.005  24.763  -3.425  0.00  0.00     0.074 A 
ENDROOT
BRANCH   4  12
ATOM     12  C   *** d   *      16.881  24.639  -4.343  0.00  0.00     0.001 A 
ATOM     13  C   *** d   *      16.288  24.265  -3.192  0.00  0.00     0.053 A 
ATOM     14  C   *** d   *      14.969  24.036  -3.066  0.00  0.00     0.099 A 
ATOM     15  C   *** d   *      14.150  24.176  -4.126  0.00  0.00     0.101 A 
ATOM     16  C   *** d   *      14.726  24.547  -5.284  0.00  0.00     0.040 A 
ATOM     17  C   *** d   *      16.045  24.772  -5.390  0.00  0.00     0.017 A 
BRANCH  14  18
ATOM     18  O   *** d   *      14.447  23.659  -1.865  0.00  0.00    -0.358 OA
ATOM     19  H   *** d   *      13.534  23.360  -1.996  0.00  0.00     0.218 HD
ENDBRANCH  14  18
BRANCH  15  20
ATOM     20  O   *** d   *      12.810  23.927  -3.949  0.00  0.00    -0.353 OA
ATOM     21  C   *** d   *      12.220  22.841  -4.624  0.00  0.00     0.210 C 
ENDBRANCH  15  20
ENDBRANCH   4  12
BRANCH   8  22
ATOM     22  O   *** d   *      22.983  26.197  -5.235  0.00  0.00    -0.360 OA
ATOM     23  H   *** d   *      23.506  26.846  -4.736  0.00  0.00     0.217 HD
ENDBRANCH   8  22
BRANCH  10  24
ATOM     24  O   *** d   *      23.187  23.315  -1.570  0.00  0.00    -0.361 OA
ATOM     25  H   *** d   *      24.123  23.345  -1.826  0.00  0.00     0.217 HD
ENDBRANCH  10  24
TORSDOF 5
ENDMDL
MODEL 19
REMARK VINA RESULT:      -6.0     15.002     17.508
REMARK  5 active torsions:
REMARK  status: ('A' for Active; 'I' for Inactive)
REMARK    1  A    between atoms: O_2  and  C_13 
REMARK    2  A    between atoms: O_3  and  C_20 
REMARK    3  A    between atoms: O_5  and  C_17 
REMARK    4  A    between atoms: O_6  and  C_19 
REMARK    5  A    between atoms: C_8  and  C_10 
ROOT
ATOM      1  O   *** d   *       8.618  31.548  26.649  0.00  0.00    -0.309 OA
ATOM      2  O   *** d   *       8.852  33.004  30.334  0.00  0.00    -0.287 OA
ATOM      3  C   *** d   *       9.631  31.474  28.816  0.00  0.00     0.081 A 
ATOM      4  C   *** d   *       7.826  32.583  27.058  0.00  0.00     0.090 A 
ATOM      5  C   *** d   *       9.501  31.027  27.549  0.00  0.00     0.095 A 
ATOM      6  C   *** d   *       8.835  32.508  29.223  0.00  0.00     0.190 A 
ATOM      7  C   *** d   *       7.956  33.029  28.321  0.00  0.00     0.094 A 
ATOM      8  C   *** d   *      10.533  30.900  29.646  0.00  0.00     0.085 A 
ATOM      9  C   *** d   *      10.279  30.010  27.139  0.00  0.00     0.075 A 
ATOM     10  C   *** d   *      11.182  29.418  27.932  0.00  0.00     0.071 A 
ATOM     11  C   *** d   *      11.284  29.887  29.182  0.00  0.00     0.074 A 
ENDROOT
BRANCH   4  12
ATOM     12  C   *** d   *       6.941  33.123  26.178  0.00  0.00     0.001 A 
ATOM     13  C   *** d   *       7.252  34.275  25.550  0.00  0.00     0.053 A 
ATOM     14  C   *** d   *       6.447  34.889  24.664  0.00  0.00     0.099 A 
ATOM     15  C   *** d   *       5.249  34.358  24.352  0.00  0.00     0.101 A 
ATOM     16  C   *** d   *       4.923  33.209  24.972  0.00  0.00     0.040 A 
ATOM     17  C   *** d   *       5.739  32.611  25.853  0.00  0.00     0.017 A 
BRANCH  14  18
ATOM     18  O   *** d   *       6.836  36.053  24.073  0.00  0.00    -0.358 OA
ATOM     19  H   *** d   *       7.056  35.879  23.145  0.00  0.00     0.218 HD
ENDBRANCH  14  18
BRANCH  15  20
ATOM     20  O   *** d   *       4.461  35.024  23.444  0.00  0.00    -0.353 OA
ATOM     21  C   *** d   *       3.524  34.296  22.687  0.00  0.00     0.210 C 
ENDBRANCH  15  20
ENDBRANCH   4  12
BRANCH   8  22
ATOM     22  O   *** d   *      10.736  31.282  30.939  0.00  0.00    -0.360 OA
ATOM     23  H   *** d   *       9.925  31.689  31.285  0.00  0.00     0.217 HD
ENDBRANCH   8  22
BRANCH  10  24
ATOM     24  O   *** d   *      11.954  28.392  27.482  0.00  0.00    -0.361 OA
ATOM     25  H   *** d   *      11.761  27.596  28.004  0.00  0.00     0.217 HD
ENDBRANCH  10  24
TORSDOF 5
ENDMDL
MODEL 20
REMARK VINA RESULT:      -5.9     42.218     44.215
REMARK  5 active torsions:
REMARK  status: ('A' for Active; 'I' for Inactive)
REMARK    1  A    between atoms: O_2  and  C_13 
REMARK    2  A    between atoms: O_3  and  C_20 
REMARK    3  A    between atoms: O_5  and  C_17 
REMARK    4  A    between atoms: O_6  and  C_19 
REMARK    5  A    between atoms: C_8  and  C_10 
ROOT
ATOM      1  O   *** d   *      38.393  -9.476  52.087  0.00  0.00    -0.309 OA
ATOM      2  O   *** d   *      37.835  -6.898  55.053  0.00  0.00    -0.287 OA
ATOM      3  C   *** d   *      39.336  -7.988  53.707  0.00  0.00     0.081 A 
ATOM      4  C   *** d   *      37.140  -9.161  52.531  0.00  0.00     0.090 A 
ATOM      5  C   *** d   *      39.455  -8.872  52.694  0.00  0.00     0.095 A 
ATOM      6  C   *** d   *      38.081  -7.677  54.151  0.00  0.00     0.190 A 
ATOM      7  C   *** d   *      37.022  -8.279  53.541  0.00  0.00     0.094 A 
ATOM      8  C   *** d   *      40.443  -7.434  54.254  0.00  0.00     0.085 A 
ATOM      9  C   *** d   *      40.685  -9.185  52.249  0.00  0.00     0.075 A 
ATOM     10  C   *** d   *      41.802  -8.657  52.766  0.00  0.00     0.071 A 
ATOM     11  C   *** d   *      41.647  -7.783  53.769  0.00  0.00     0.074 A 
ENDROOT
BRANCH   4  12
ATOM     12  C   *** d   *      36.065  -9.746  51.940  0.00  0.00     0.001 A 
ATOM     13  C   *** d   *      34.916  -9.051  51.822  0.00  0.00     0.053 A 
ATOM     14  C   *** d   *      33.797  -9.538  51.254  0.00  0.00     0.099 A 
ATOM     15  C   *** d   *      33.777 -10.790  50.758  0.00  0.00     0.101 A 
ATOM     16  C   *** d   *      34.915 -11.498  50.869  0.00  0.00     0.040 A 
ATOM     17  C   *** d   *      36.022 -10.995  51.439  0.00  0.00     0.017 A 
BRANCH  14  18
ATOM     18  O   *** d   *      32.675  -8.769  51.175  0.00  0.00    -0.358 OA
ATOM     19  H   *** d   *      32.533  -8.328  52.027  0.00  0.00     0.218 HD
ENDBRANCH  14  18
BRANCH  15  20
ATOM     20  O   *** d   *      32.610 -11.244  50.191  0.00  0.00    -0.353 OA
ATOM     21  C   *** d   *      32.649 -11.807  48.902  0.00  0.00     0.210 C 
ENDBRANCH  15  20
ENDBRANCH   4  12
BRANCH   8  22
ATOM     22  O   *** d   *      40.424  -6.533  55.277  0.00  0.00    -0.360 OA
ATOM     23  H   *** d   *      39.954  -5.733  54.991  0.00  0.00     0.217 HD
ENDBRANCH   8  22
BRANCH  10  24
ATOM     24  O   *** d   *      43.031  -8.996  52.291  0.00  0.00    -0.361 OA
ATOM     25  H   *** d   *      43.689  -8.874  52.994  0.00  0.00     0.217 HD
ENDBRANCH  10  24
TORSDOF 5
ENDMDL
