# Supplementary material for: The mechanism study of quercetin isolated from Zanthoxylum bungeanum maxim. inhibiting ferroptosis and alleviating MAFLD through p38 MAPK/ERK signaling pathway based on lipidomics and transcriptomics
Source: Front Pharmacol. 2025 Mar 31;16:1517291. doi: 10.3389/fphar.2025.1517291 (PMC11994740; doi:10.3389/fphar.2025.1517291)
Supplement: Supplementary file 1 [file DataSheet1.zip › Raw data/Molecular docking/Molecular docking/visualization/D PPARG/PPARG 4r06.pdb]

REMARK   4 XXXX COMPLIES WITH FORMAT V. 2.0
ATOM      1  N   PRO A 206      -9.027  -1.039  23.734  1.00106.23           N  
ATOM      2  HN1 PRO A 206      -9.786  -0.385  23.543  1.00  0.00           H  
ATOM      3  HN2 PRO A 206      -9.205  -1.957  23.328  1.00  0.00           H  
ATOM      4  HN3 PRO A 206      -8.182  -0.805  23.212  1.00  0.00           H  
ATOM      5  CA  PRO A 206      -8.776  -1.118  25.171  1.00112.28           C  
ATOM      6  HA  PRO A 206      -9.700  -1.486  25.675  1.00  0.00           H  
ATOM      7  C   PRO A 206      -8.437   0.264  25.720  1.00119.58           C  
ATOM      8  O   PRO A 206      -9.044   1.264  25.326  1.00120.92           O  
ATOM      9  CB  PRO A 206      -7.641  -2.097  25.456  1.00104.36           C  
ATOM     10  HB1 PRO A 206      -7.449  -2.157  26.553  1.00  0.00           H  
ATOM     11  HB2 PRO A 206      -6.718  -1.841  24.886  1.00  0.00           H  
ATOM     12  HB3 PRO A 206      -7.836  -3.101  25.012  1.00  0.00           H  
ATOM     13  N   GLU A 207      -7.452   0.322  26.615  1.00114.89           N  
ATOM     14  HN  GLU A 207      -7.085  -0.543  27.013  1.00  0.00           H  
ATOM     15  CA  GLU A 207      -6.889   1.602  27.037  1.00107.36           C  
ATOM     16  HA  GLU A 207      -7.728   2.306  27.245  1.00  0.00           H  
ATOM     17  C   GLU A 207      -6.053   2.170  25.888  1.00 88.90           C  
ATOM     18  O   GLU A 207      -5.645   3.341  25.898  1.00 79.14           O  
ATOM     19  CB  GLU A 207      -6.059   1.447  28.313  1.00115.36           C  
ATOM     20  HB1 GLU A 207      -5.560   2.409  28.574  1.00  0.00           H  
ATOM     21  HB2 GLU A 207      -5.161   0.815  28.121  1.00  0.00           H  
ATOM     22  CG  GLU A 207      -6.846   0.910  29.509  1.00126.90           C  
ATOM     23  HG1 GLU A 207      -6.181   0.781  30.395  1.00  0.00           H  
ATOM     24  HG2 GLU A 207      -7.141  -0.152  29.344  1.00  0.00           H  
ATOM     25  CD  GLU A 207      -8.062   1.762  29.863  1.00138.18           C  
ATOM     26  OE1 GLU A 207      -9.143   1.541  29.272  1.00142.12           O  
ATOM     27  OE2 GLU A 207      -7.940   2.646  30.741  1.00140.66           O  
ATOM     28  N   SER A 208      -5.817   1.315  24.895  1.00 78.99           N  
ATOM     29  HN  SER A 208      -6.011   0.325  25.048  1.00  0.00           H  
ATOM     30  CA  SER A 208      -5.298   1.726  23.607  1.00 72.78           C  
ATOM     31  HA  SER A 208      -4.237   2.051  23.719  1.00  0.00           H  
ATOM     32  C   SER A 208      -6.126   2.876  23.082  1.00 67.59           C  
ATOM     33  O   SER A 208      -5.591   3.799  22.487  1.00 66.90           O  
ATOM     34  CB  SER A 208      -5.377   0.576  22.606  1.00 79.57           C  
ATOM     35  HB1 SER A 208      -5.231   0.931  21.559  1.00  0.00           H  
ATOM     36  HB2 SER A 208      -6.417   0.186  22.509  1.00  0.00           H  
ATOM     37  OG  SER A 208      -4.464  -0.450  22.940  1.00 91.70           O  
ATOM     38  HG  SER A 208      -4.513  -1.166  22.317  1.00  0.00           H  
ATOM     39  N   ALA A 209      -7.435   2.806  23.301  1.00 66.84           N  
ATOM     40  HN  ALA A 209      -7.812   2.009  23.814  1.00  0.00           H  
ATOM     41  CA  ALA A 209      -8.344   3.841  22.825  1.00 69.10           C  
ATOM     42  HA  ALA A 209      -8.242   3.911  21.717  1.00  0.00           H  
ATOM     43  C   ALA A 209      -7.982   5.193  23.422  1.00 64.84           C  
ATOM     44  O   ALA A 209      -7.950   6.205  22.707  1.00 54.56           O  
ATOM     45  CB  ALA A 209      -9.793   3.482  23.149  1.00 71.06           C  
ATOM     46  HB1 ALA A 209     -10.488   4.274  22.785  1.00  0.00           H  
ATOM     47  HB2 ALA A 209      -9.934   3.277  24.236  1.00  0.00           H  
ATOM     48  HB3 ALA A 209     -10.068   2.477  22.751  1.00  0.00           H  
ATOM     49  N   ASP A 210      -7.709   5.199  24.729  1.00 61.87           N  
ATOM     50  HN  ASP A 210      -7.779   4.327  25.254  1.00  0.00           H  
ATOM     51  CA  ASP A 210      -7.314   6.417  25.427  1.00 63.28           C  
ATOM     52  HA  ASP A 210      -8.115   7.182  25.299  1.00  0.00           H  
ATOM     53  C   ASP A 210      -6.023   6.950  24.828  1.00 56.80           C  
ATOM     54  O   ASP A 210      -5.886   8.151  24.586  1.00 61.59           O  
ATOM     55  CB  ASP A 210      -7.106   6.161  26.926  1.00 68.93           C  
ATOM     56  HB1 ASP A 210      -6.295   5.414  27.093  1.00  0.00           H  
ATOM     57  HB2 ASP A 210      -6.643   7.047  27.420  1.00  0.00           H  
ATOM     58  CG  ASP A 210      -8.389   5.744  27.645  1.00 76.35           C  
ATOM     59  OD1 ASP A 210      -9.334   6.562  27.730  1.00 75.47           O  
ATOM     60  OD2 ASP A 210      -8.440   4.601  28.144  1.00 73.88           O  
ATOM     61  N   LEU A 211      -5.079   6.047  24.596  1.00 51.26           N  
ATOM     62  HN  LEU A 211      -5.250   5.073  24.844  1.00  0.00           H  
ATOM     63  CA  LEU A 211      -3.798   6.417  23.992  1.00 56.16           C  
ATOM     64  HA  LEU A 211      -3.340   7.205  24.635  1.00  0.00           H  
ATOM     65  C   LEU A 211      -3.955   7.008  22.579  1.00 60.96           C  
ATOM     66  O   LEU A 211      -3.201   7.884  22.196  1.00 58.50           O  
ATOM     67  CB  LEU A 211      -2.842   5.222  23.980  1.00 56.46           C  
ATOM     68  HB1 LEU A 211      -1.925   5.484  23.403  1.00  0.00           H  
ATOM     69  HB2 LEU A 211      -3.264   4.414  23.338  1.00  0.00           H  
ATOM     70  CG  LEU A 211      -2.442   4.639  25.344  1.00 57.29           C  
ATOM     71  HG  LEU A 211      -3.355   4.606  25.983  1.00  0.00           H  
ATOM     72  CD1 LEU A 211      -1.922   3.223  25.201  1.00 58.29           C  
ATOM     73 1HD1 LEU A 211      -1.632   2.800  26.191  1.00  0.00           H  
ATOM     74 2HD1 LEU A 211      -1.084   3.166  24.468  1.00  0.00           H  
ATOM     75 3HD1 LEU A 211      -2.654   2.568  24.673  1.00  0.00           H  
ATOM     76  CD2 LEU A 211      -1.405   5.506  26.052  1.00 57.61           C  
ATOM     77 1HD2 LEU A 211      -1.115   5.083  27.042  1.00  0.00           H  
ATOM     78 2HD2 LEU A 211      -1.756   6.560  26.149  1.00  0.00           H  
ATOM     79 3HD2 LEU A 211      -0.512   5.677  25.407  1.00  0.00           H  
ATOM     80  N   ARG A 212      -4.925   6.522  21.807  1.00 62.50           N  
ATOM     81  HN  ARG A 212      -5.521   5.775  22.164  1.00  0.00           H  
ATOM     82  CA  ARG A 212      -5.153   7.035  20.463  1.00 61.12           C  
ATOM     83  HA  ARG A 212      -4.179   7.083  19.922  1.00  0.00           H  
ATOM     84  C   ARG A 212      -5.731   8.424  20.557  1.00 61.43           C  
ATOM     85  O   ARG A 212      -5.355   9.325  19.796  1.00 54.83           O  
ATOM     86  CB  ARG A 212      -6.117   6.142  19.677  1.00 60.40           C  
ATOM     87  HB1 ARG A 212      -6.431   6.644  18.732  1.00  0.00           H  
ATOM     88  HB2 ARG A 212      -7.102   6.081  20.196  1.00  0.00           H  
ATOM     89  CG  ARG A 212      -5.586   4.759  19.388  1.00 66.38           C  
ATOM     90  HG1 ARG A 212      -5.715   4.075  20.259  1.00  0.00           H  
ATOM     91  HG2 ARG A 212      -6.225   4.215  18.654  1.00  0.00           H  
ATOM     92  CD  ARG A 212      -4.148   4.828  18.937  1.00 74.18           C  
ATOM     93  HD1 ARG A 212      -3.644   3.841  19.059  1.00  0.00           H  
ATOM     94  HD2 ARG A 212      -3.536   5.433  19.647  1.00  0.00           H  
ATOM     95  NE  ARG A 212      -4.003   5.323  17.570  1.00 76.42           N  
ATOM     96  HE  ARG A 212      -4.774   5.169  16.920  1.00  0.00           H  
ATOM     97  CZ  ARG A 212      -2.926   5.963  17.122  1.00 70.15           C  
ATOM     98  NH1 ARG A 212      -1.912   6.209  17.943  1.00 60.10           N  
ATOM     99 1HH1 ARG A 212      -1.086   6.700  17.600  1.00  0.00           H  
ATOM    100 2HH1 ARG A 212      -1.956   5.894  18.912  1.00  0.00           H  
ATOM    101  NH2 ARG A 212      -2.869   6.372  15.862  1.00 73.01           N  
ATOM    102 1HH2 ARG A 212      -2.043   6.863  15.519  1.00  0.00           H  
ATOM    103 2HH2 ARG A 212      -3.648   6.183  15.231  1.00  0.00           H  
ATOM    104  N   ALA A 213      -6.669   8.582  21.486  1.00 59.87           N  
ATOM    105  HN  ALA A 213      -6.965   7.775  22.036  1.00  0.00           H  
ATOM    106  CA  ALA A 213      -7.283   9.874  21.738  1.00 56.50           C  
ATOM    107  HA  ALA A 213      -7.785  10.218  20.804  1.00  0.00           H  
ATOM    108  C   ALA A 213      -6.208  10.889  22.117  1.00 54.88           C  
ATOM    109  O   ALA A 213      -6.259  12.051  21.710  1.00 49.05           O  
ATOM    110  CB  ALA A 213      -8.330   9.759  22.841  1.00 51.92           C  
ATOM    111  HB1 ALA A 213      -8.801  10.751  23.034  1.00  0.00           H  
ATOM    112  HB2 ALA A 213      -7.906   9.312  23.771  1.00  0.00           H  
ATOM    113  HB3 ALA A 213      -9.090   8.976  22.612  1.00  0.00           H  
ATOM    114  N   LEU A 214      -5.216  10.444  22.881  1.00 61.57           N  
ATOM    115  HN  LEU A 214      -5.176   9.459  23.142  1.00  0.00           H  
ATOM    116  CA  LEU A 214      -4.190  11.360  23.344  1.00 55.94           C  
ATOM    117  HA  LEU A 214      -4.682  12.258  23.786  1.00  0.00           H  
ATOM    118  C   LEU A 214      -3.338  11.799  22.168  1.00 53.17           C  
ATOM    119  O   LEU A 214      -3.001  12.984  22.042  1.00 53.85           O  
ATOM    120  CB  LEU A 214      -3.306  10.714  24.403  1.00 50.96           C  
ATOM    121  HB1 LEU A 214      -3.917  10.365  25.268  1.00  0.00           H  
ATOM    122  HB2 LEU A 214      -2.914   9.733  24.045  1.00  0.00           H  
ATOM    123  CG  LEU A 214      -2.158  11.617  24.878  1.00 46.70           C  
ATOM    124  HG  LEU A 214      -1.477  11.809  24.016  1.00  0.00           H  
ATOM    125  CD1 LEU A 214      -2.724  12.963  25.367  1.00 42.74           C  
ATOM    126 1HD1 LEU A 214      -1.891  13.619  25.712  1.00  0.00           H  
ATOM    127 2HD1 LEU A 214      -3.505  12.830  26.151  1.00  0.00           H  
ATOM    128 3HD1 LEU A 214      -3.355  13.459  24.593  1.00  0.00           H  
ATOM    129  CD2 LEU A 214      -1.357  10.932  25.991  1.00 50.31           C  
ATOM    130 1HD2 LEU A 214      -0.524  11.588  26.336  1.00  0.00           H  
ATOM    131 2HD2 LEU A 214      -0.990   9.927  25.678  1.00  0.00           H  
ATOM    132 3HD2 LEU A 214      -2.011  10.615  26.837  1.00  0.00           H  
ATOM    133  N   ALA A 215      -2.985  10.832  21.325  1.00 47.12           N  
ATOM    134  HN  ALA A 215      -3.250   9.872  21.544  1.00  0.00           H  
ATOM    135  CA  ALA A 215      -2.231  11.090  20.095  1.00 50.71           C  
ATOM    136  HA  ALA A 215      -1.241  11.527  20.364  1.00  0.00           H  
ATOM    137  C   ALA A 215      -2.982  12.078  19.224  1.00 49.84           C  
ATOM    138  O   ALA A 215      -2.397  13.015  18.672  1.00 47.31           O  
ATOM    139  CB  ALA A 215      -2.005   9.792  19.323  1.00 49.67           C  
ATOM    140  HB1 ALA A 215      -1.431   9.988  18.387  1.00  0.00           H  
ATOM    141  HB2 ALA A 215      -2.963   9.260  19.118  1.00  0.00           H  
ATOM    142  HB3 ALA A 215      -1.515   9.015  19.954  1.00  0.00           H  
ATOM    143  N   LYS A 216      -4.291  11.864  19.119  1.00 51.88           N  
ATOM    144  HN  LYS A 216      -4.721  11.125  19.676  1.00  0.00           H  
ATOM    145  CA  LYS A 216      -5.128  12.662  18.225  1.00 50.53           C  
ATOM    146  HA  LYS A 216      -4.634  12.697  17.226  1.00  0.00           H  
ATOM    147  C   LYS A 216      -5.213  14.076  18.759  1.00 49.41           C  
ATOM    148  O   LYS A 216      -5.137  15.036  18.013  1.00 50.78           O  
ATOM    149  CB  LYS A 216      -6.513  12.016  18.052  1.00 50.04           C  
ATOM    150  HB1 LYS A 216      -6.405  10.975  17.667  1.00  0.00           H  
ATOM    151  HB2 LYS A 216      -6.967  11.810  19.049  1.00  0.00           H  
ATOM    152  CG  LYS A 216      -7.501  12.804  17.174  1.00 65.00           C  
ATOM    153  HG1 LYS A 216      -6.968  13.380  16.382  1.00  0.00           H  
ATOM    154  HG2 LYS A 216      -8.098  12.122  16.524  1.00  0.00           H  
ATOM    155  CD  LYS A 216      -8.410  13.715  18.008  1.00 80.10           C  
ATOM    156  HD1 LYS A 216      -7.818  14.300  18.750  1.00  0.00           H  
ATOM    157  HD2 LYS A 216      -9.039  13.119  18.709  1.00  0.00           H  
ATOM    158  CE  LYS A 216      -9.277  14.641  17.140  1.00 89.51           C  
ATOM    159  HE1 LYS A 216      -8.749  14.908  16.195  1.00  0.00           H  
ATOM    160  HE2 LYS A 216     -10.146  14.087  16.715  1.00  0.00           H  
ATOM    161  NZ  LYS A 216      -9.733  15.877  17.866  1.00 86.73           N  
ATOM    162  HZ1 LYS A 216     -10.308  16.491  17.290  1.00  0.00           H  
ATOM    163  HZ2 LYS A 216      -8.938  16.384  18.255  1.00  0.00           H  
ATOM    164  HZ3 LYS A 216     -10.216  15.633  18.731  1.00  0.00           H  
ATOM    165  N   HIS A 217      -5.339  14.189  20.075  1.00 59.44           N  
ATOM    166  HN  HIS A 217      -5.408  13.341  20.638  1.00  0.00           H  
ATOM    167  CA  HIS A 217      -5.382  15.477  20.740  1.00 50.09           C  
ATOM    168  HA  HIS A 217      -6.247  16.058  20.344  1.00  0.00           H  
ATOM    169  C   HIS A 217      -4.096  16.274  20.492  1.00 47.95           C  
ATOM    170  O   HIS A 217      -4.124  17.466  20.166  1.00 47.56           O  
ATOM    171  CB  HIS A 217      -5.575  15.267  22.246  1.00 53.18           C  
ATOM    172  HB1 HIS A 217      -4.971  14.402  22.607  1.00  0.00           H  
ATOM    173  HB2 HIS A 217      -6.598  14.881  22.465  1.00  0.00           H  
ATOM    174  CG  HIS A 217      -5.285  16.489  23.050  1.00 57.32           C  
ATOM    175  CD2 HIS A 217      -4.206  16.831  23.791  1.00 60.29           C  
ATOM    176  HD2 HIS A 217      -3.305  16.217  23.958  1.00  0.00           H  
ATOM    177  ND1 HIS A 217      -6.146  17.564  23.103  1.00 70.56           N  
ATOM    178  HD1 HIS A 217      -7.047  17.623  22.629  1.00  0.00           H  
ATOM    179  CE1 HIS A 217      -5.620  18.506  23.864  1.00 78.61           C  
ATOM    180  HE1 HIS A 217      -6.084  19.479  24.099  1.00  0.00           H  
ATOM    181  NE2 HIS A 217      -4.444  18.086  24.296  1.00 75.18           N  
ATOM    182  HE2 HIS A 217      -3.815  18.609  24.906  1.00  0.00           H  
ATOM    183  N   LEU A 218      -2.957  15.621  20.692  1.00 50.51           N  
ATOM    184  HN  LEU A 218      -2.982  14.640  20.971  1.00  0.00           H  
ATOM    185  CA  LEU A 218      -1.670  16.286  20.518  1.00 41.35           C  
ATOM    186  HA  LEU A 218      -1.686  17.221  21.126  1.00  0.00           H  
ATOM    187  C   LEU A 218      -1.430  16.685  19.050  1.00 45.06           C  
ATOM    188  O   LEU A 218      -0.889  17.767  18.782  1.00 38.60           O  
ATOM    189  CB  LEU A 218      -0.531  15.407  21.043  1.00 42.84           C  
ATOM    190  HB1 LEU A 218      -0.510  14.445  20.480  1.00  0.00           H  
ATOM    191  HB2 LEU A 218       0.449  15.843  20.739  1.00  0.00           H  
ATOM    192  CG  LEU A 218      -0.523  15.122  22.553  1.00 44.72           C  
ATOM    193  HG  LEU A 218      -1.566  14.910  22.886  1.00  0.00           H  
ATOM    194  CD1 LEU A 218       0.358  13.906  22.872  1.00 33.35           C  
ATOM    195 1HD1 LEU A 218       0.364  13.699  23.968  1.00  0.00           H  
ATOM    196 2HD1 LEU A 218       1.391  14.027  22.469  1.00  0.00           H  
ATOM    197 3HD1 LEU A 218       0.053  13.009  22.284  1.00  0.00           H  
ATOM    198  CD2 LEU A 218      -0.023  16.358  23.264  1.00 44.75           C  
ATOM    199 1HD2 LEU A 218      -0.017  16.151  24.360  1.00  0.00           H  
ATOM    200 2HD2 LEU A 218      -0.607  17.271  23.002  1.00  0.00           H  
ATOM    201 3HD2 LEU A 218       0.969  16.700  22.886  1.00  0.00           H  
ATOM    202  N   TYR A 219      -1.827  15.833  18.102  1.00 46.00           N  
ATOM    203  HN  TYR A 219      -2.260  14.946  18.358  1.00  0.00           H  
ATOM    204  CA  TYR A 219      -1.635  16.184  16.679  1.00 45.30           C  
ATOM    205  HA  TYR A 219      -0.549  16.364  16.505  1.00  0.00           H  
ATOM    206  C   TYR A 219      -2.390  17.468  16.370  1.00 43.17           C  
ATOM    207  O   TYR A 219      -1.822  18.414  15.805  1.00 44.83           O  
ATOM    208  CB  TYR A 219      -2.097  15.066  15.737  1.00 40.03           C  
ATOM    209  HB1 TYR A 219      -1.601  14.104  16.006  1.00  0.00           H  
ATOM    210  HB2 TYR A 219      -3.160  14.800  15.945  1.00  0.00           H  
ATOM    211  CG  TYR A 219      -1.906  15.362  14.249  1.00 53.87           C  
ATOM    212  CD1 TYR A 219      -0.681  15.786  13.754  1.00 46.21           C  
ATOM    213  HD1 TYR A 219       0.163  15.927  14.450  1.00  0.00           H  
ATOM    214  CD2 TYR A 219      -2.945  15.183  13.340  1.00 59.12           C  
ATOM    215  HD2 TYR A 219      -3.928  14.839  13.704  1.00  0.00           H  
ATOM    216  CE1 TYR A 219      -0.496  16.036  12.401  1.00 53.41           C  
ATOM    217  HE1 TYR A 219       0.484  16.381  12.031  1.00  0.00           H  
ATOM    218  CE2 TYR A 219      -2.769  15.429  11.985  1.00 59.69           C  
ATOM    219  HE2 TYR A 219      -3.607  15.288  11.282  1.00  0.00           H  
ATOM    220  CZ  TYR A 219      -1.538  15.852  11.523  1.00 57.65           C  
ATOM    221  OH  TYR A 219      -1.363  16.094  10.181  1.00 68.38           O  
ATOM    222  HH  TYR A 219      -0.516  16.385   9.863  1.00  0.00           H  
ATOM    223  N   ASP A 220      -3.665  17.478  16.756  1.00 48.62           N  
ATOM    224  HN  ASP A 220      -4.039  16.639  17.200  1.00  0.00           H  
ATOM    225  CA  ASP A 220      -4.559  18.621  16.580  1.00 54.09           C  
ATOM    226  HA  ASP A 220      -4.758  18.751  15.491  1.00  0.00           H  
ATOM    227  C   ASP A 220      -3.944  19.919  17.121  1.00 49.03           C  
ATOM    228  O   ASP A 220      -3.933  20.955  16.453  1.00 43.87           O  
ATOM    229  CB  ASP A 220      -5.893  18.324  17.288  1.00 46.19           C  
ATOM    230  HB1 ASP A 220      -5.739  18.168  18.381  1.00  0.00           H  
ATOM    231  HB2 ASP A 220      -6.275  17.313  17.013  1.00  0.00           H  
ATOM    232  CG  ASP A 220      -6.940  19.387  17.034  1.00 61.18           C  
ATOM    233  OD1 ASP A 220      -7.255  19.641  15.852  1.00 71.78           O  
ATOM    234  OD2 ASP A 220      -7.440  19.988  18.013  1.00 56.06           O  
ATOM    235  N   SER A 221      -3.414  19.851  18.337  1.00 41.77           N  
ATOM    236  CA ASER A 221      -2.816  21.023  18.986  0.52 39.34           C  
ATOM    237  HA ASER A 221      -3.544  21.866  18.928  1.00  0.00           H  
ATOM    238  CA BSER A 221      -2.811  21.012  18.990  0.48 39.33           C  
ATOM    239  HA BSER A 221      -3.540  21.855  18.957  1.00  0.00           H  
ATOM    240  C   SER A 221      -1.533  21.449  18.283  1.00 40.25           C  
ATOM    241  O   SER A 221      -1.218  22.635  18.203  1.00 44.05           O  
ATOM    242  CB ASER A 221      -2.532  20.732  20.467  0.52 35.66           C  
ATOM    243  HB1ASER A 221      -2.131  21.628  20.996  1.00  0.00           H  
ATOM    244  HB2ASER A 221      -1.655  20.056  20.596  1.00  0.00           H  
ATOM    245  CB BSER A 221      -2.507  20.687  20.458  0.48 35.77           C  
ATOM    246  HB1BSER A 221      -3.420  20.754  21.095  1.00  0.00           H  
ATOM    247  HB2BSER A 221      -2.281  19.605  20.605  1.00  0.00           H  
ATOM    248  OG ASER A 221      -3.689  20.220  21.102  0.52 35.35           O  
ATOM    249  HG ASER A 221      -3.513  20.040  22.018  1.00  0.00           H  
ATOM    250  OG BSER A 221      -1.469  21.510  20.942  0.48 38.70           O  
ATOM    251  HG BSER A 221      -1.281  21.309  21.851  1.00  0.00           H  
ATOM    252  N   TYR A 222      -0.782  20.470  17.798  1.00 37.97           N  
ATOM    253  HN  TYR A 222      -1.098  19.507  17.910  1.00  0.00           H  
ATOM    254  CA  TYR A 222       0.474  20.719  17.114  1.00 41.99           C  
ATOM    255  HA  TYR A 222       1.150  21.294  17.789  1.00  0.00           H  
ATOM    256  C   TYR A 222       0.230  21.534  15.828  1.00 49.34           C  
ATOM    257  O   TYR A 222       0.968  22.469  15.521  1.00 50.62           O  
ATOM    258  CB  TYR A 222       1.105  19.361  16.812  1.00 42.54           C  
ATOM    259  HB1 TYR A 222       1.397  18.871  17.770  1.00  0.00           H  
ATOM    260  HB2 TYR A 222       0.315  18.662  16.450  1.00  0.00           H  
ATOM    261  CG  TYR A 222       2.284  19.324  15.851  1.00 42.75           C  
ATOM    262  CD1 TYR A 222       2.091  19.293  14.478  1.00 41.94           C  
ATOM    263  HD1 TYR A 222       1.065  19.320  14.073  1.00  0.00           H  
ATOM    264  CD2 TYR A 222       3.588  19.230  16.327  1.00 37.48           C  
ATOM    265  HD2 TYR A 222       3.764  19.221  17.416  1.00  0.00           H  
ATOM    266  CE1 TYR A 222       3.168  19.229  13.607  1.00 40.66           C  
ATOM    267  HE1 TYR A 222       3.001  19.245  12.517  1.00  0.00           H  
ATOM    268  CE2 TYR A 222       4.663  19.148  15.473  1.00 40.60           C  
ATOM    269  HE2 TYR A 222       5.688  19.085  15.875  1.00  0.00           H  
ATOM    270  CZ  TYR A 222       4.451  19.145  14.112  1.00 42.59           C  
ATOM    271  OH  TYR A 222       5.538  19.063  13.268  1.00 48.05           O  
ATOM    272  HH  TYR A 222       5.392  19.061  12.329  1.00  0.00           H  
ATOM    273  N   ILE A 223      -0.809  21.171  15.082  1.00 47.83           N  
ATOM    274  HN  ILE A 223      -1.354  20.353  15.354  1.00  0.00           H  
ATOM    275  CA  ILE A 223      -1.194  21.919  13.874  1.00 49.74           C  
ATOM    276  HA  ILE A 223      -0.296  22.012  13.219  1.00  0.00           H  
ATOM    277  C   ILE A 223      -1.672  23.316  14.229  1.00 50.43           C  
ATOM    278  O   ILE A 223      -1.407  24.299  13.519  1.00 47.75           O  
ATOM    279  CB  ILE A 223      -2.292  21.191  13.086  1.00 51.14           C  
ATOM    280  HB  ILE A 223      -3.115  20.906  13.782  1.00  0.00           H  
ATOM    281  CG1 ILE A 223      -1.720  19.936  12.446  1.00 54.23           C  
ATOM    282 1HG1 ILE A 223      -0.728  19.671  12.881  1.00  0.00           H  
ATOM    283 2HG1 ILE A 223      -1.402  20.122  11.394  1.00  0.00           H  
ATOM    284  CG2 ILE A 223      -2.858  22.075  11.972  1.00 56.57           C  
ATOM    285 1HG2 ILE A 223      -3.277  22.995  12.441  1.00  0.00           H  
ATOM    286 2HG2 ILE A 223      -3.599  21.541  11.332  1.00  0.00           H  
ATOM    287 3HG2 ILE A 223      -2.109  22.299  11.177  1.00  0.00           H  
ATOM    288  CD1 ILE A 223      -2.675  18.798  12.534  1.00 64.88           C  
ATOM    289 1HD1 ILE A 223      -2.256  17.878  12.065  1.00  0.00           H  
ATOM    290 2HD1 ILE A 223      -3.667  19.063  12.099  1.00  0.00           H  
ATOM    291 3HD1 ILE A 223      -2.993  18.612  13.586  1.00  0.00           H  
ATOM    292  N   LYS A 224      -2.372  23.415  15.347  1.00 50.54           N  
ATOM    293  HN  LYS A 224      -2.584  22.583  15.897  1.00  0.00           H  
ATOM    294  CA  LYS A 224      -2.835  24.716  15.782  1.00 40.36           C  
ATOM    295  HA  LYS A 224      -3.306  25.204  14.897  1.00  0.00           H  
ATOM    296  C   LYS A 224      -1.675  25.608  16.214  1.00 36.97           C  
ATOM    297  O   LYS A 224      -1.732  26.822  16.044  1.00 48.48           O  
ATOM    298  CB  LYS A 224      -3.922  24.564  16.833  1.00 52.72           C  
ATOM    299  HB1 LYS A 224      -4.131  25.533  17.344  1.00  0.00           H  
ATOM    300  HB2 LYS A 224      -3.560  23.979  17.710  1.00  0.00           H  
ATOM    301  CG  LYS A 224      -5.213  23.949  16.240  1.00 50.62           C  
ATOM    302  HG1 LYS A 224      -5.681  24.645  15.505  1.00  0.00           H  
ATOM    303  HG2 LYS A 224      -4.971  23.099  15.560  1.00  0.00           H  
ATOM    304  CD  LYS A 224      -6.229  23.520  17.309  1.00 56.05           C  
ATOM    305  HD1 LYS A 224      -6.352  24.297  18.099  1.00  0.00           H  
ATOM    306  HD2 LYS A 224      -5.835  22.695  17.947  1.00  0.00           H  
ATOM    307  CE  LYS A 224      -7.561  23.151  16.664  1.00 48.54           C  
ATOM    308  HE1 LYS A 224      -7.402  22.443  15.817  1.00  0.00           H  
ATOM    309  HE2 LYS A 224      -7.980  24.022  16.107  1.00  0.00           H  
ATOM    310  NZ  LYS A 224      -8.569  22.607  17.615  1.00 55.31           N  
ATOM    311  HZ1 LYS A 224      -9.460  22.360  17.184  1.00  0.00           H  
ATOM    312  HZ2 LYS A 224      -8.715  23.254  18.390  1.00  0.00           H  
ATOM    313  HZ3 LYS A 224      -8.186  21.810  18.124  1.00  0.00           H  
ATOM    314  N   SER A 225      -0.589  25.005  16.688  1.00 37.97           N  
ATOM    315  HN  SER A 225      -0.525  23.988  16.637  1.00  0.00           H  
ATOM    316  CA  SER A 225       0.523  25.760  17.284  1.00 43.11           C  
ATOM    317  HA  SER A 225       0.112  26.724  17.665  1.00  0.00           H  
ATOM    318  C   SER A 225       1.689  26.090  16.350  1.00 50.92           C  
ATOM    319  O   SER A 225       2.414  27.070  16.563  1.00 44.70           O  
ATOM    320  CB  SER A 225       1.075  24.984  18.484  1.00 45.02           C  
ATOM    321  HB1 SER A 225       2.022  25.432  18.865  1.00  0.00           H  
ATOM    322  HB2 SER A 225       1.471  23.986  18.183  1.00  0.00           H  
ATOM    323  OG  SER A 225       0.104  24.876  19.498  1.00 43.88           O  
ATOM    324  HG  SER A 225       0.446  24.395  20.242  1.00  0.00           H  
ATOM    325  N   PHE A 226       1.893  25.246  15.338  1.00 53.22           N  
ATOM    326  HN  PHE A 226       1.216  24.501  15.173  1.00  0.00           H  
ATOM    327  CA  PHE A 226       3.056  25.354  14.457  1.00 46.25           C  
ATOM    328  HA  PHE A 226       3.679  26.211  14.804  1.00  0.00           H  
ATOM    329  C   PHE A 226       2.626  25.627  13.009  1.00 47.21           C  
ATOM    330  O   PHE A 226       2.138  24.730  12.322  1.00 48.47           O  
ATOM    331  CB  PHE A 226       3.904  24.076  14.545  1.00 35.73           C  
ATOM    332  HB1 PHE A 226       3.359  23.209  14.105  1.00  0.00           H  
ATOM    333  HB2 PHE A 226       4.769  24.126  13.843  1.00  0.00           H  
ATOM    334  CG  PHE A 226       4.365  23.763  15.933  1.00 40.94           C  
ATOM    335  CD1 PHE A 226       5.205  24.638  16.598  1.00 40.47           C  
ATOM    336  HD1 PHE A 226       5.541  25.560  16.095  1.00  0.00           H  
ATOM    337  CD2 PHE A 226       3.951  22.603  16.577  1.00 45.51           C  
ATOM    338  HD2 PHE A 226       3.282  21.900  16.053  1.00  0.00           H  
ATOM    339  CE1 PHE A 226       5.634  24.366  17.904  1.00 50.70           C  
ATOM    340  HE1 PHE A 226       6.299  25.075  18.426  1.00  0.00           H  
ATOM    341  CE2 PHE A 226       4.371  22.314  17.883  1.00 50.66           C  
ATOM    342  HE2 PHE A 226       4.032  21.392  18.385  1.00  0.00           H  
ATOM    343  CZ  PHE A 226       5.220  23.201  18.541  1.00 49.67           C  
ATOM    344  HZ  PHE A 226       5.563  22.980  19.566  1.00  0.00           H  
ATOM    345  N   PRO A 227       2.766  26.880  12.551  1.00 40.95           N  
ATOM    346  CA  PRO A 227       2.172  27.194  11.246  1.00 48.14           C  
ATOM    347  HA  PRO A 227       1.112  26.849  11.243  1.00  0.00           H  
ATOM    348  C   PRO A 227       2.895  26.577  10.036  1.00 48.58           C  
ATOM    349  O   PRO A 227       2.315  26.594   8.951  1.00 55.44           O  
ATOM    350  CB  PRO A 227       2.190  28.728  11.207  1.00 53.65           C  
ATOM    351  HB1 PRO A 227       1.197  29.195  11.404  1.00  0.00           H  
ATOM    352  HB2 PRO A 227       2.331  29.151  10.185  1.00  0.00           H  
ATOM    353  CG  PRO A 227       3.237  29.128  12.167  1.00 52.08           C  
ATOM    354  HG1 PRO A 227       4.233  29.285  11.692  1.00  0.00           H  
ATOM    355  HG2 PRO A 227       3.103  30.164  12.558  1.00  0.00           H  
ATOM    356  CD  PRO A 227       3.253  28.085  13.245  1.00 47.79           C  
ATOM    357  HD1 PRO A 227       4.236  27.961  13.757  1.00  0.00           H  
ATOM    358  HD2 PRO A 227       2.680  28.356  14.162  1.00  0.00           H  
ATOM    359  N   LEU A 228       4.100  26.034  10.222  1.00 44.97           N  
ATOM    360  HN  LEU A 228       4.538  26.110  11.140  1.00  0.00           H  
ATOM    361  CA  LEU A 228       4.815  25.333   9.154  1.00 43.12           C  
ATOM    362  HA  LEU A 228       4.145  25.286   8.264  1.00  0.00           H  
ATOM    363  C   LEU A 228       5.131  23.900   9.582  1.00 47.52           C  
ATOM    364  O   LEU A 228       6.105  23.641  10.316  1.00 43.85           O  
ATOM    365  CB  LEU A 228       6.105  26.075   8.740  1.00 45.81           C  
ATOM    366  HB1 LEU A 228       5.886  27.159   8.602  1.00  0.00           H  
ATOM    367  HB2 LEU A 228       6.807  26.118   9.605  1.00  0.00           H  
ATOM    368  CG  LEU A 228       6.847  25.532   7.495  1.00 55.62           C  
ATOM    369  HG  LEU A 228       7.157  24.485   7.721  1.00  0.00           H  
ATOM    370  CD1 LEU A 228       5.941  25.486   6.285  1.00 47.74           C  
ATOM    371 1HD1 LEU A 228       5.020  24.913   6.544  1.00  0.00           H  
ATOM    372 2HD1 LEU A 228       6.456  25.079   5.384  1.00  0.00           H  
ATOM    373 3HD1 LEU A 228       5.711  26.502   5.887  1.00  0.00           H  
ATOM    374  CD2 LEU A 228       8.113  26.320   7.139  1.00 53.19           C  
ATOM    375 1HD2 LEU A 228       8.781  26.354   8.031  1.00  0.00           H  
ATOM    376 2HD2 LEU A 228       7.883  27.336   6.741  1.00  0.00           H  
ATOM    377 3HD2 LEU A 228       8.628  25.913   6.238  1.00  0.00           H  
ATOM    378  N   THR A 229       4.284  22.982   9.122  1.00 42.21           N  
ATOM    379  HN  THR A 229       3.519  23.288   8.521  1.00  0.00           H  
ATOM    380  CA  THR A 229       4.392  21.571   9.431  1.00 45.90           C  
ATOM    381  HA  THR A 229       4.666  21.466  10.507  1.00  0.00           H  
ATOM    382  C   THR A 229       5.471  20.881   8.587  1.00 51.30           C  
ATOM    383  O   THR A 229       5.956  21.422   7.589  1.00 47.23           O  
ATOM    384  CB  THR A 229       3.041  20.855   9.199  1.00 46.48           C  
ATOM    385  HB  THR A 229       3.167  19.759   9.357  1.00  0.00           H  
ATOM    386  CG2 THR A 229       1.978  21.395  10.163  1.00 42.85           C  
ATOM    387 1HG2 THR A 229       2.324  21.205  11.206  1.00  0.00           H  
ATOM    388 2HG2 THR A 229       0.964  20.976   9.963  1.00  0.00           H  
ATOM    389 3HG2 THR A 229       1.737  22.468   9.979  1.00  0.00           H  
ATOM    390  OG1 THR A 229       2.597  21.099   7.859  1.00 45.75           O  
ATOM    391  HG1 THR A 229       3.256  20.764   7.262  1.00  0.00           H  
ATOM    392  N   LYS A 230       5.827  19.666   8.981  1.00 48.26           N  
ATOM    393  HN  LYS A 230       5.458  19.285   9.852  1.00  0.00           H  
ATOM    394  CA  LYS A 230       6.739  18.879   8.176  1.00 54.86           C  
ATOM    395  HA  LYS A 230       7.660  19.482   8.000  1.00  0.00           H  
ATOM    396  C   LYS A 230       6.113  18.556   6.823  1.00 52.63           C  
ATOM    397  O   LYS A 230       6.810  18.557   5.808  1.00 44.55           O  
ATOM    398  CB  LYS A 230       7.141  17.586   8.885  1.00 46.67           C  
ATOM    399  HB1 LYS A 230       6.247  16.964   9.124  1.00  0.00           H  
ATOM    400  HB2 LYS A 230       7.498  17.790   9.921  1.00  0.00           H  
ATOM    401  CG  LYS A 230       8.162  16.795   8.103  1.00 42.36           C  
ATOM    402  HG1 LYS A 230       8.985  17.453   7.738  1.00  0.00           H  
ATOM    403  HG2 LYS A 230       7.748  16.465   7.122  1.00  0.00           H  
ATOM    404  CD  LYS A 230       8.707  15.626   8.882  1.00 38.18           C  
ATOM    405  HD1 LYS A 230       8.973  15.914   9.926  1.00  0.00           H  
ATOM    406  HD2 LYS A 230       7.913  14.877   9.111  1.00  0.00           H  
ATOM    407  CE  LYS A 230       9.902  14.983   8.146  1.00 44.58           C  
ATOM    408  HE1 LYS A 230       9.659  14.754   7.082  1.00  0.00           H  
ATOM    409  HE2 LYS A 230      10.726  15.715   7.975  1.00  0.00           H  
ATOM    410  NZ  LYS A 230      10.382  13.764   8.884  1.00 48.56           N  
ATOM    411  HZ1 LYS A 230      11.172  13.339   8.398  1.00  0.00           H  
ATOM    412  HZ2 LYS A 230       9.629  13.095   9.041  1.00  0.00           H  
ATOM    413  HZ3 LYS A 230      10.604  13.973   9.857  1.00  0.00           H  
ATOM    414  N   ALA A 231       4.810  18.271   6.806  1.00 37.00           N  
ATOM    415  HN  ALA A 231       4.270  18.291   7.671  1.00  0.00           H  
ATOM    416  CA  ALA A 231       4.160  17.930   5.543  1.00 44.65           C  
ATOM    417  HA  ALA A 231       4.759  17.116   5.073  1.00  0.00           H  
ATOM    418  C   ALA A 231       4.173  19.124   4.571  1.00 51.22           C  
ATOM    419  O   ALA A 231       4.452  18.964   3.367  1.00 46.88           O  
ATOM    420  CB  ALA A 231       2.732  17.377   5.766  1.00 33.52           C  
ATOM    421  HB1 ALA A 231       2.236  17.117   4.802  1.00  0.00           H  
ATOM    422  HB2 ALA A 231       2.111  18.083   6.365  1.00  0.00           H  
ATOM    423  HB3 ALA A 231       2.736  16.511   6.468  1.00  0.00           H  
ATOM    424  N   LYS A 232       3.920  20.326   5.080  1.00 43.95           N  
ATOM    425  HN  LYS A 232       3.650  20.426   6.059  1.00  0.00           H  
ATOM    426  CA  LYS A 232       4.033  21.496   4.223  1.00 48.96           C  
ATOM    427  HA  LYS A 232       3.397  21.329   3.322  1.00  0.00           H  
ATOM    428  C   LYS A 232       5.477  21.682   3.757  1.00 56.62           C  
ATOM    429  O   LYS A 232       5.746  21.997   2.589  1.00 51.95           O  
ATOM    430  CB  LYS A 232       3.541  22.757   4.922  1.00 44.55           C  
ATOM    431  HB1 LYS A 232       4.042  22.893   5.909  1.00  0.00           H  
ATOM    432  HB2 LYS A 232       2.489  22.640   5.273  1.00  0.00           H  
ATOM    433  CG  LYS A 232       3.697  24.004   4.044  1.00 42.12           C  
ATOM    434  HG1 LYS A 232       4.753  24.361   4.027  1.00  0.00           H  
ATOM    435  HG2 LYS A 232       3.580  23.758   2.963  1.00  0.00           H  
ATOM    436  CD  LYS A 232       2.740  25.114   4.470  1.00 51.40           C  
ATOM    437  HD1 LYS A 232       2.886  25.401   5.537  1.00  0.00           H  
ATOM    438  HD2 LYS A 232       1.688  24.751   4.539  1.00  0.00           H  
ATOM    439  CE  LYS A 232       2.867  26.310   3.539  1.00 58.28           C  
ATOM    440  HE1 LYS A 232       3.936  26.586   3.386  1.00  0.00           H  
ATOM    441  HE2 LYS A 232       2.601  26.032   2.492  1.00  0.00           H  
ATOM    442  NZ  LYS A 232       2.080  27.472   3.994  1.00 67.60           N  
ATOM    443  HZ1 LYS A 232       2.165  28.274   3.370  1.00  0.00           H  
ATOM    444  HZ2 LYS A 232       2.323  27.726   4.951  1.00  0.00           H  
ATOM    445  HZ3 LYS A 232       1.102  27.219   4.134  1.00  0.00           H  
ATOM    446  N   ALA A 233       6.402  21.462   4.683  1.00 52.16           N  
ATOM    447  HN  ALA A 233       6.113  21.164   5.615  1.00  0.00           H  
ATOM    448  CA  ALA A 233       7.807  21.635   4.402  1.00 29.77           C  
ATOM    449  HA  ALA A 233       7.968  22.690   4.078  1.00  0.00           H  
ATOM    450  C   ALA A 233       8.281  20.711   3.271  1.00 46.31           C  
ATOM    451  O   ALA A 233       8.950  21.147   2.339  1.00 45.31           O  
ATOM    452  CB  ALA A 233       8.649  21.389   5.668  1.00 35.59           C  
ATOM    453  HB1 ALA A 233       9.734  21.523   5.451  1.00  0.00           H  
ATOM    454  HB2 ALA A 233       8.437  20.391   6.118  1.00  0.00           H  
ATOM    455  HB3 ALA A 233       8.315  22.030   6.517  1.00  0.00           H  
ATOM    456  N   ARG A 234       7.942  19.433   3.368  1.00 44.15           N  
ATOM    457  CA AARG A 234       8.366  18.464   2.374  0.51 46.89           C  
ATOM    458  HA AARG A 234       9.475  18.529   2.276  1.00  0.00           H  
ATOM    459  CA BARG A 234       8.350  18.454   2.370  0.49 46.88           C  
ATOM    460  HA BARG A 234       9.461  18.489   2.278  1.00  0.00           H  
ATOM    461  C   ARG A 234       7.747  18.775   1.011  1.00 55.88           C  
ATOM    462  O   ARG A 234       8.367  18.543  -0.025  1.00 54.47           O  
ATOM    463  CB AARG A 234       8.009  17.049   2.831  0.51 45.77           C  
ATOM    464  HB1AARG A 234       8.269  16.305   2.043  1.00  0.00           H  
ATOM    465  HB2AARG A 234       6.903  16.913   2.859  1.00  0.00           H  
ATOM    466  CB BARG A 234       7.946  17.041   2.796  0.49 43.47           C  
ATOM    467  HB1BARG A 234       6.854  16.997   3.017  1.00  0.00           H  
ATOM    468  HB2BARG A 234       7.992  16.343   1.928  1.00  0.00           H  
ATOM    469  CG AARG A 234       8.639  16.653   4.180  0.51 52.70           C  
ATOM    470  HG1AARG A 234       8.395  17.399   4.971  1.00  0.00           H  
ATOM    471  HG2AARG A 234       8.131  15.760   4.613  1.00  0.00           H  
ATOM    472  CG BARG A 234       8.753  16.489   3.970  0.49 52.46           C  
ATOM    473  HG1BARG A 234       8.449  16.960   4.934  1.00  0.00           H  
ATOM    474  HG2BARG A 234       8.473  15.434   4.200  1.00  0.00           H  
ATOM    475  CD AARG A 234      10.146  16.433   4.079  0.51 57.25           C  
ATOM    476  HD1AARG A 234      10.416  15.400   4.401  1.00  0.00           H  
ATOM    477  HD2AARG A 234      10.467  16.384   3.012  1.00  0.00           H  
ATOM    478  CD BARG A 234      10.252  16.631   3.724  0.49 58.43           C  
ATOM    479  HD1BARG A 234      10.540  17.704   3.635  1.00  0.00           H  
ATOM    480  HD2BARG A 234      10.832  16.362   4.638  1.00  0.00           H  
ATOM    481  NE AARG A 234      10.932  17.426   4.811  0.51 58.57           N  
ATOM    482  HE AARG A 234      10.430  18.146   5.331  1.00  0.00           H  
ATOM    483  NE BARG A 234      10.720  15.867   2.565  0.49 52.56           N  
ATOM    484  HE BARG A 234      10.058  15.247   2.097  1.00  0.00           H  
ATOM    485  CZ AARG A 234      12.262  17.447   4.839  0.51 55.24           C  
ATOM    486  CZ BARG A 234      11.956  15.936   2.090  0.49 45.94           C  
ATOM    487  NH1AARG A 234      12.951  16.531   4.171  0.51 53.59           N  
ATOM    488 1HH1AARG A 234      13.971  16.547   4.192  1.00  0.00           H  
ATOM    489 2HH1AARG A 234      12.457  15.815   3.639  1.00  0.00           H  
ATOM    490  NH1BARG A 234      12.839  16.734   2.675  0.49 53.62           N  
ATOM    491 1HH1BARG A 234      13.790  16.787   2.310  1.00  0.00           H  
ATOM    492 2HH1BARG A 234      12.563  17.293   3.482  1.00  0.00           H  
ATOM    493  NH2AARG A 234      12.905  18.379   5.532  0.51 26.51           N  
ATOM    494 1HH2AARG A 234      13.925  18.395   5.553  1.00  0.00           H  
ATOM    495 2HH2AARG A 234      12.375  19.083   6.046  1.00  0.00           H  
ATOM    496  NH2BARG A 234      12.314  15.210   1.042  0.49 40.56           N  
ATOM    497 1HH2BARG A 234      13.265  15.263   0.677  1.00  0.00           H  
ATOM    498 2HH2BARG A 234      11.635  14.596   0.592  1.00  0.00           H  
ATOM    499  N   ALA A 235       6.525  19.303   1.020  1.00 49.79           N  
ATOM    500  HN  ALA A 235       6.069  19.498   1.911  1.00  0.00           H  
ATOM    501  CA  ALA A 235       5.830  19.607  -0.222  1.00 46.93           C  
ATOM    502  HA  ALA A 235       5.872  18.708  -0.881  1.00  0.00           H  
ATOM    503  C   ALA A 235       6.529  20.762  -0.933  1.00 49.22           C  
ATOM    504  O   ALA A 235       6.576  20.807  -2.148  1.00 55.56           O  
ATOM    505  CB  ALA A 235       4.382  19.946   0.034  1.00 33.18           C  
ATOM    506  HB1 ALA A 235       3.871  19.102   0.554  1.00  0.00           H  
ATOM    507  HB2 ALA A 235       3.852  20.239  -0.902  1.00  0.00           H  
ATOM    508  HB3 ALA A 235       4.272  20.905   0.593  1.00  0.00           H  
ATOM    509  N   ILE A 236       7.068  21.693  -0.160  1.00 52.51           N  
ATOM    510  HN  ILE A 236       6.966  21.625   0.853  1.00  0.00           H  
ATOM    511  CA  ILE A 236       7.802  22.808  -0.731  1.00 52.30           C  
ATOM    512  HA  ILE A 236       7.220  23.218  -1.589  1.00  0.00           H  
ATOM    513  C   ILE A 236       9.145  22.307  -1.247  1.00 55.89           C  
ATOM    514  O   ILE A 236       9.589  22.685  -2.335  1.00 54.66           O  
ATOM    515  CB  ILE A 236       8.020  23.935   0.303  1.00 49.66           C  
ATOM    516  HB  ILE A 236       8.462  23.497   1.228  1.00  0.00           H  
ATOM    517  CG1 ILE A 236       6.692  24.602   0.655  1.00 55.15           C  
ATOM    518 1HG1 ILE A 236       5.917  23.838   0.899  1.00  0.00           H  
ATOM    519 2HG1 ILE A 236       6.224  25.056  -0.250  1.00  0.00           H  
ATOM    520  CG2 ILE A 236       8.963  24.993  -0.241  1.00 49.29           C  
ATOM    521 1HG2 ILE A 236       9.120  25.806   0.505  1.00  0.00           H  
ATOM    522 2HG2 ILE A 236       8.611  25.394  -1.220  1.00  0.00           H  
ATOM    523 3HG2 ILE A 236       9.929  24.550  -0.578  1.00  0.00           H  
ATOM    524  CD1 ILE A 236       6.814  25.631   1.778  1.00 54.85           C  
ATOM    525 1HD1 ILE A 236       5.844  26.118   2.035  1.00  0.00           H  
ATOM    526 2HD1 ILE A 236       7.589  26.395   1.534  1.00  0.00           H  
ATOM    527 3HD1 ILE A 236       7.282  25.177   2.683  1.00  0.00           H  
ATOM    528  N   LEU A 237       9.789  21.440  -0.467  1.00 63.18           N  
ATOM    529  HN  LEU A 237       9.354  21.133   0.403  1.00  0.00           H  
ATOM    530  CA  LEU A 237      11.110  20.918  -0.833  1.00 50.55           C  
ATOM    531  HA  LEU A 237      11.749  21.792  -1.099  1.00  0.00           H  
ATOM    532  C   LEU A 237      11.080  19.988  -2.053  1.00 55.52           C  
ATOM    533  O   LEU A 237      12.114  19.748  -2.683  1.00 64.81           O  
ATOM    534  CB  LEU A 237      11.776  20.211   0.355  1.00 49.73           C  
ATOM    535  HB1 LEU A 237      12.663  19.630   0.011  1.00  0.00           H  
ATOM    536  HB2 LEU A 237      11.130  19.379   0.721  1.00  0.00           H  
ATOM    537  CG  LEU A 237      12.163  21.134   1.517  1.00 52.58           C  
ATOM    538  HG  LEU A 237      11.289  21.791   1.737  1.00  0.00           H  
ATOM    539  CD1 LEU A 237      12.482  20.345   2.778  1.00 57.22           C  
ATOM    540 1HD1 LEU A 237      12.763  21.016   3.623  1.00  0.00           H  
ATOM    541 2HD1 LEU A 237      13.268  19.577   2.589  1.00  0.00           H  
ATOM    542 3HD1 LEU A 237      11.641  19.668   3.058  1.00  0.00           H  
ATOM    543  CD2 LEU A 237      13.330  22.027   1.118  1.00 47.15           C  
ATOM    544 1HD2 LEU A 237      13.611  22.698   1.963  1.00  0.00           H  
ATOM    545 2HD2 LEU A 237      13.115  22.600   0.186  1.00  0.00           H  
ATOM    546 3HD2 LEU A 237      14.200  21.434   0.751  1.00  0.00           H  
ATOM    547  N   THR A 238       9.905  19.473  -2.398  1.00 75.63           N  
ATOM    548  HN  THR A 238       9.051  19.779  -1.931  1.00  0.00           H  
ATOM    549  CA  THR A 238       9.848  18.467  -3.449  1.00 68.54           C  
ATOM    550  HA  THR A 238      10.871  18.402  -3.887  1.00  0.00           H  
ATOM    551  C   THR A 238       8.889  18.734  -4.608  1.00 80.35           C  
ATOM    552  HC  THR A 238       8.721  19.764  -4.966  1.00  0.00           H  
ATOM    553  O   THR A 238       8.307  17.789  -5.137  1.00 92.16           O  
ATOM    554  CB  THR A 238       9.520  17.074  -2.876  1.00 55.08           C  
ATOM    555  HB  THR A 238       9.643  16.312  -3.681  1.00  0.00           H  
ATOM    556  CG2 THR A 238      10.444  16.733  -1.730  1.00 52.96           C  
ATOM    557 1HG2 THR A 238      10.207  15.725  -1.316  1.00  0.00           H  
ATOM    558 2HG2 THR A 238      10.427  17.519  -0.939  1.00  0.00           H  
ATOM    559 3HG2 THR A 238      11.516  16.815  -2.026  1.00  0.00           H  
ATOM    560  OG1 THR A 238       8.163  17.059  -2.423  1.00 62.67           O  
ATOM    561  HG1 THR A 238       7.961  16.201  -2.070  1.00  0.00           H  
ATOM    562  N   THR A 241       6.351  21.780  -6.963  1.00109.69           N  
ATOM    563  HN1 THR A 241       6.831  21.542  -7.831  1.00  0.00           H  
ATOM    564  HN2 THR A 241       6.299  20.976  -6.338  1.00  0.00           H  
ATOM    565  HN3 THR A 241       6.920  22.398  -6.385  1.00  0.00           H  
ATOM    566  CA  THR A 241       5.016  22.355  -7.203  1.00108.97           C  
ATOM    567  HA  THR A 241       4.396  21.650  -7.804  1.00  0.00           H  
ATOM    568  C   THR A 241       5.276  23.644  -8.000  1.00102.91           C  
ATOM    569  O   THR A 241       6.405  23.868  -8.438  1.00106.55           O  
ATOM    570  CB  THR A 241       4.280  22.720  -5.874  1.00 86.04           C  
ATOM    571  HB  THR A 241       3.616  23.596  -6.064  1.00  0.00           H  
ATOM    572  CG2 THR A 241       3.417  21.552  -5.371  1.00 71.03           C  
ATOM    573 1HG2 THR A 241       2.663  21.265  -6.140  1.00  0.00           H  
ATOM    574 2HG2 THR A 241       2.942  21.781  -4.389  1.00  0.00           H  
ATOM    575 3HG2 THR A 241       4.039  20.682  -5.056  1.00  0.00           H  
ATOM    576  OG1 THR A 241       5.253  23.090  -4.882  1.00 84.58           O  
ATOM    577  HG1 THR A 241       5.786  23.812  -5.193  1.00  0.00           H  
ATOM    578  N   THR A 242       4.270  24.501  -8.181  1.00 95.91           N  
ATOM    579  HN  THR A 242       3.325  24.248  -7.891  1.00  0.00           H  
ATOM    580  CA  THR A 242       4.524  25.813  -8.800  1.00 91.16           C  
ATOM    581  HA  THR A 242       5.626  25.874  -8.956  1.00  0.00           H  
ATOM    582  C   THR A 242       4.151  27.017  -7.937  1.00 79.05           C  
ATOM    583  O   THR A 242       4.868  28.014  -7.913  1.00 72.06           O  
ATOM    584  CB  THR A 242       3.879  25.981 -10.205  1.00 86.38           C  
ATOM    585  HB  THR A 242       3.953  27.053 -10.503  1.00  0.00           H  
ATOM    586  CG2 THR A 242       4.614  25.139 -11.242  1.00 91.00           C  
ATOM    587 1HG2 THR A 242       5.692  25.424 -11.272  1.00  0.00           H  
ATOM    588 2HG2 THR A 242       4.137  25.205 -12.248  1.00  0.00           H  
ATOM    589 3HG2 THR A 242       4.476  24.047 -11.067  1.00  0.00           H  
ATOM    590  OG1 THR A 242       2.495  25.615 -10.167  1.00 85.25           O  
ATOM    591  HG1 THR A 242       2.037  26.140  -9.521  1.00  0.00           H  
ATOM    592  N   ASP A 243       3.029  26.918  -7.236  1.00 78.10           N  
ATOM    593  HN  ASP A 243       2.498  26.048  -7.276  1.00  0.00           H  
ATOM    594  CA  ASP A 243       2.529  28.013  -6.408  1.00 82.27           C  
ATOM    595  HA  ASP A 243       2.605  28.968  -6.978  1.00  0.00           H  
ATOM    596  C   ASP A 243       3.318  28.144  -5.094  1.00 82.88           C  
ATOM    597  O   ASP A 243       3.279  29.174  -4.405  1.00 74.91           O  
ATOM    598  CB  ASP A 243       1.063  27.743  -6.072  1.00 85.43           C  
ATOM    599  HB1 ASP A 243       0.576  28.649  -5.642  1.00  0.00           H  
ATOM    600  HB2 ASP A 243       0.452  27.634  -6.998  1.00  0.00           H  
ATOM    601  CG  ASP A 243       0.889  26.535  -5.152  1.00 76.30           C  
ATOM    602  OD1 ASP A 243       0.617  26.743  -3.948  1.00 74.88           O  
ATOM    603  OD2 ASP A 243       1.029  25.384  -5.631  1.00 64.02           O  
ATOM    604  N   LYS A 244       4.043  27.086  -4.759  1.00 76.85           N  
ATOM    605  CA ALYS A 244       4.701  27.091  -3.459  0.53 69.65           C  
ATOM    606  HA ALYS A 244       4.537  28.106  -3.027  1.00  0.00           H  
ATOM    607  CA BLYS A 244       4.693  26.900  -3.481  0.47 69.06           C  
ATOM    608  HA BLYS A 244       4.357  27.702  -2.783  1.00  0.00           H  
ATOM    609  C   LYS A 244       6.214  26.891  -3.528  1.00 69.99           C  
ATOM    610  O   LYS A 244       6.838  26.404  -2.592  1.00 75.68           O  
ATOM    611  CB ALYS A 244       4.041  26.098  -2.493  0.53 66.07           C  
ATOM    612  HB1ALYS A 244       4.789  25.732  -1.752  1.00  0.00           H  
ATOM    613  HB2ALYS A 244       3.337  26.635  -1.815  1.00  0.00           H  
ATOM    614  CB BLYS A 244       4.258  25.543  -2.926  0.47 65.64           C  
ATOM    615  HB1BLYS A 244       5.136  25.019  -2.481  1.00  0.00           H  
ATOM    616  HB2BLYS A 244       4.016  24.852  -3.767  1.00  0.00           H  
ATOM    617  CG ALYS A 244       3.338  24.922  -3.144  0.53 61.40           C  
ATOM    618  HG1ALYS A 244       3.880  24.566  -4.051  1.00  0.00           H  
ATOM    619  HG2ALYS A 244       2.382  25.228  -3.630  1.00  0.00           H  
ATOM    620  CG BLYS A 244       3.119  25.559  -1.936  0.47 62.55           C  
ATOM    621  HG1BLYS A 244       3.307  26.261  -1.091  1.00  0.00           H  
ATOM    622  HG2BLYS A 244       2.208  26.049  -2.352  1.00  0.00           H  
ATOM    623  CD ALYS A 244       3.125  23.798  -2.134  0.53 54.97           C  
ATOM    624  HD1ALYS A 244       2.708  22.887  -2.623  1.00  0.00           H  
ATOM    625  HD2ALYS A 244       4.097  23.379  -1.782  1.00  0.00           H  
ATOM    626  CD BLYS A 244       2.839  24.145  -1.454  0.47 57.99           C  
ATOM    627  HD1BLYS A 244       3.579  23.419  -1.864  1.00  0.00           H  
ATOM    628  HD2BLYS A 244       3.069  24.030  -0.369  1.00  0.00           H  
ATOM    629  CE ALYS A 244       2.249  24.250  -0.952  0.53 56.40           C  
ATOM    630  HE1ALYS A 244       1.228  24.528  -1.303  1.00  0.00           H  
ATOM    631  HE2ALYS A 244       2.589  25.239  -0.566  1.00  0.00           H  
ATOM    632  CE BLYS A 244       1.408  23.723  -1.770  0.47 55.39           C  
ATOM    633  HE1BLYS A 244       0.668  24.439  -1.341  1.00  0.00           H  
ATOM    634  HE2BLYS A 244       1.117  22.811  -1.199  1.00  0.00           H  
ATOM    635  NZ ALYS A 244       2.171  23.244   0.162  0.53 37.15           N  
ATOM    636  HZ1ALYS A 244       1.590  23.544   0.945  1.00  0.00           H  
ATOM    637  HZ2ALYS A 244       3.105  22.990   0.483  1.00  0.00           H  
ATOM    638  HZ3ALYS A 244       1.860  22.339  -0.191  1.00  0.00           H  
ATOM    639  NZ BLYS A 244       1.201  23.538  -3.233  0.47 48.13           N  
ATOM    640  HZ1BLYS A 244       0.244  23.256  -3.444  1.00  0.00           H  
ATOM    641  HZ2BLYS A 244       1.878  22.883  -3.625  1.00  0.00           H  
ATOM    642  HZ3BLYS A 244       1.467  24.373  -3.755  1.00  0.00           H  
ATOM    643  N   SER A 245       6.824  27.353  -4.608  1.00 59.38           N  
ATOM    644  CA ASER A 245       8.278  27.230  -4.751  0.49 64.55           C  
ATOM    645  HA ASER A 245       8.585  26.277  -4.260  1.00  0.00           H  
ATOM    646  CA BSER A 245       8.273  27.222  -4.732  0.51 63.22           C  
ATOM    647  HA BSER A 245       8.564  26.284  -4.205  1.00  0.00           H  
ATOM    648  C   SER A 245       9.023  28.371  -4.054  1.00 60.30           C  
ATOM    649  O   SER A 245       8.649  29.532  -4.190  1.00 64.30           O  
ATOM    650  CB ASER A 245       8.676  27.138  -6.228  0.49 72.12           C  
ATOM    651  HB1ASER A 245       8.163  27.912  -6.846  1.00  0.00           H  
ATOM    652  HB2ASER A 245       9.729  27.464  -6.396  1.00  0.00           H  
ATOM    653  CB BSER A 245       8.678  27.059  -6.200  0.51 71.03           C  
ATOM    654  HB1BSER A 245       8.347  27.925  -6.820  1.00  0.00           H  
ATOM    655  HB2BSER A 245       9.779  27.165  -6.341  1.00  0.00           H  
ATOM    656  OG ASER A 245       8.443  25.826  -6.722  0.49 74.61           O  
ATOM    657  HG ASER A 245       8.690  25.769  -7.638  1.00  0.00           H  
ATOM    658  OG BSER A 245       8.194  25.821  -6.716  0.51 74.66           O  
ATOM    659  HG BSER A 245       8.445  25.720  -7.627  1.00  0.00           H  
ATOM    660  N   PRO A 246      10.094  28.043  -3.306  1.00 50.28           N  
ATOM    661  CA  PRO A 246      10.832  29.040  -2.515  1.00 46.00           C  
ATOM    662  HA  PRO A 246      10.117  29.744  -2.028  1.00  0.00           H  
ATOM    663  C   PRO A 246      11.892  29.825  -3.289  1.00 55.50           C  
ATOM    664  O   PRO A 246      12.448  29.313  -4.264  1.00 54.47           O  
ATOM    665  CB  PRO A 246      11.526  28.179  -1.450  1.00 50.35           C  
ATOM    666  HB1 PRO A 246      12.414  28.656  -0.973  1.00  0.00           H  
ATOM    667  HB2 PRO A 246      10.946  28.050  -0.506  1.00  0.00           H  
ATOM    668  CG  PRO A 246      11.822  26.891  -2.192  1.00 53.22           C  
ATOM    669  HG1 PRO A 246      11.991  26.019  -1.518  1.00  0.00           H  
ATOM    670  HG2 PRO A 246      12.824  26.880  -2.681  1.00  0.00           H  
ATOM    671  CD  PRO A 246      10.671  26.691  -3.164  1.00 52.21           C  
ATOM    672  HD1 PRO A 246      10.960  26.210  -4.128  1.00  0.00           H  
ATOM    673  HD2 PRO A 246       9.939  25.908  -2.856  1.00  0.00           H  
ATOM    674  N   PHE A 247      12.159  31.057  -2.857  1.00 54.26           N  
ATOM    675  HN  PHE A 247      11.563  31.479  -2.145  1.00  0.00           H  
ATOM    676  CA  PHE A 247      13.285  31.809  -3.384  1.00 57.91           C  
ATOM    677  HA  PHE A 247      13.373  31.626  -4.480  1.00  0.00           H  
ATOM    678  C   PHE A 247      14.540  31.315  -2.688  1.00 60.52           C  
ATOM    679  O   PHE A 247      14.569  31.207  -1.466  1.00 48.40           O  
ATOM    680  CB  PHE A 247      13.133  33.309  -3.130  1.00 60.60           C  
ATOM    681  HB1 PHE A 247      12.961  33.510  -2.047  1.00  0.00           H  
ATOM    682  HB2 PHE A 247      12.168  33.684  -3.544  1.00  0.00           H  
ATOM    683  CG  PHE A 247      14.292  34.129  -3.649  1.00 65.39           C  
ATOM    684  CD1 PHE A 247      15.385  34.402  -2.841  1.00 72.76           C  
ATOM    685  HD1 PHE A 247      15.403  34.023  -1.805  1.00  0.00           H  
ATOM    686  CD2 PHE A 247      14.290  34.620  -4.951  1.00 64.93           C  
ATOM    687  HD2 PHE A 247      13.432  34.409  -5.611  1.00  0.00           H  
ATOM    688  CE1 PHE A 247      16.454  35.144  -3.315  1.00 75.33           C  
ATOM    689  HE1 PHE A 247      17.317  35.349  -2.660  1.00  0.00           H  
ATOM    690  CE2 PHE A 247      15.350  35.370  -5.430  1.00 64.98           C  
ATOM    691  HE2 PHE A 247      15.327  35.761  -6.461  1.00  0.00           H  
ATOM    692  CZ  PHE A 247      16.438  35.630  -4.616  1.00 72.63           C  
ATOM    693  HZ  PHE A 247      17.288  36.220  -4.998  1.00  0.00           H  
ATOM    694  N   VAL A 248      15.583  31.047  -3.464  1.00 52.73           N  
ATOM    695  HN  VAL A 248      15.543  31.279  -4.457  1.00  0.00           H  
ATOM    696  CA  VAL A 248      16.780  30.429  -2.921  1.00 53.58           C  
ATOM    697  HA  VAL A 248      16.506  30.006  -1.926  1.00  0.00           H  
ATOM    698  C   VAL A 248      17.949  31.393  -2.692  1.00 56.96           C  
ATOM    699  O   VAL A 248      18.471  32.005  -3.630  1.00 58.34           O  
ATOM    700  CB  VAL A 248      17.230  29.262  -3.795  1.00 47.67           C  
ATOM    701  HB  VAL A 248      17.269  29.614  -4.852  1.00  0.00           H  
ATOM    702  CG1 VAL A 248      18.636  28.808  -3.390  1.00 38.94           C  
ATOM    703 1HG1 VAL A 248      19.379  29.637  -3.454  1.00  0.00           H  
ATOM    704 2HG1 VAL A 248      18.963  27.925  -3.987  1.00  0.00           H  
ATOM    705 3HG1 VAL A 248      18.634  28.344  -2.376  1.00  0.00           H  
ATOM    706  CG2 VAL A 248      16.210  28.124  -3.707  1.00 41.92           C  
ATOM    707 1HG2 VAL A 248      15.187  28.454  -4.002  1.00  0.00           H  
ATOM    708 2HG2 VAL A 248      16.208  27.660  -2.693  1.00  0.00           H  
ATOM    709 3HG2 VAL A 248      16.537  27.241  -4.304  1.00  0.00           H  
ATOM    710  N   ILE A 249      18.350  31.508  -1.430  1.00 49.59           N  
ATOM    711  HN  ILE A 249      17.828  31.019  -0.703  1.00  0.00           H  
ATOM    712  CA  ILE A 249      19.509  32.307  -1.045  1.00 53.72           C  
ATOM    713  HA  ILE A 249      19.715  33.042  -1.858  1.00  0.00           H  
ATOM    714  C   ILE A 249      20.743  31.429  -0.866  1.00 56.11           C  
ATOM    715  O   ILE A 249      20.808  30.611   0.042  1.00 60.68           O  
ATOM    716  CB  ILE A 249      19.267  33.084   0.262  1.00 64.30           C  
ATOM    717  HB  ILE A 249      19.032  32.351   1.069  1.00  0.00           H  
ATOM    718  CG1 ILE A 249      18.075  34.034   0.110  1.00 64.76           C  
ATOM    719 1HG1 ILE A 249      17.373  33.662  -0.673  1.00  0.00           H  
ATOM    720 2HG1 ILE A 249      18.393  34.992  -0.364  1.00  0.00           H  
ATOM    721  CG2 ILE A 249      20.521  33.852   0.660  1.00 64.65           C  
ATOM    722 1HG2 ILE A 249      20.346  34.415   1.607  1.00  0.00           H  
ATOM    723 2HG2 ILE A 249      20.879  34.518  -0.160  1.00  0.00           H  
ATOM    724 3HG2 ILE A 249      21.412  33.185   0.731  1.00  0.00           H  
ATOM    725  CD1 ILE A 249      17.339  34.298   1.403  1.00 58.39           C  
ATOM    726 1HD1 ILE A 249      16.471  34.989   1.292  1.00  0.00           H  
ATOM    727 2HD1 ILE A 249      18.041  34.670   2.186  1.00  0.00           H  
ATOM    728 3HD1 ILE A 249      17.021  33.340   1.877  1.00  0.00           H  
ATOM    729  N   TYR A 250      21.729  31.646  -1.729  1.00 61.54           N  
ATOM    730  HN  TYR A 250      21.637  32.420  -2.387  1.00  0.00           H  
ATOM    731  CA  TYR A 250      22.932  30.833  -1.779  1.00 61.31           C  
ATOM    732  HA  TYR A 250      22.959  30.179  -0.877  1.00  0.00           H  
ATOM    733  C   TYR A 250      24.188  31.713  -1.786  1.00 58.94           C  
ATOM    734  O   TYR A 250      25.298  31.199  -1.759  1.00 64.19           O  
ATOM    735  CB  TYR A 250      22.907  29.944  -3.031  1.00 64.16           C  
ATOM    736  HB1 TYR A 250      23.728  29.190  -2.991  1.00  0.00           H  
ATOM    737  HB2 TYR A 250      22.024  29.264  -3.009  1.00  0.00           H  
ATOM    738  CG  TYR A 250      22.954  30.709  -4.337  1.00 69.75           C  
ATOM    739  CD1 TYR A 250      21.829  31.370  -4.827  1.00 75.98           C  
ATOM    740  HD1 TYR A 250      20.891  31.343  -4.248  1.00  0.00           H  
ATOM    741  CD2 TYR A 250      24.122  30.760  -5.093  1.00 76.76           C  
ATOM    742  HD2 TYR A 250      25.026  30.244  -4.728  1.00  0.00           H  
ATOM    743  CE1 TYR A 250      21.868  32.068  -6.042  1.00 78.64           C  
ATOM    744  HE1 TYR A 250      20.968  32.584  -6.416  1.00  0.00           H  
ATOM    745  CE2 TYR A 250      24.169  31.450  -6.301  1.00 80.68           C  
ATOM    746  HE2 TYR A 250      25.104  31.475  -6.886  1.00  0.00           H  
ATOM    747  CZ  TYR A 250      23.042  32.104  -6.767  1.00 78.50           C  
ATOM    748  OH  TYR A 250      23.104  32.790  -7.956  1.00 76.50           O  
ATOM    749  HH  TYR A 250      23.912  32.815  -8.455  1.00  0.00           H  
ATOM    750  N   ASP A 251      24.000  33.032  -1.850  1.00 63.18           N  
ATOM    751  HN  ASP A 251      23.052  33.386  -1.980  1.00  0.00           H  
ATOM    752  CA  ASP A 251      25.104  33.996  -1.741  1.00 69.96           C  
ATOM    753  HA  ASP A 251      25.752  33.655  -0.900  1.00  0.00           H  
ATOM    754  C   ASP A 251      24.626  35.408  -1.393  1.00 78.32           C  
ATOM    755  O   ASP A 251      23.432  35.635  -1.194  1.00 80.95           O  
ATOM    756  CB  ASP A 251      25.979  34.013  -3.003  1.00 69.47           C  
ATOM    757  HB1 ASP A 251      26.405  33.002  -3.202  1.00  0.00           H  
ATOM    758  HB2 ASP A 251      26.922  34.579  -2.822  1.00  0.00           H  
ATOM    759  CG  ASP A 251      25.254  34.548  -4.237  1.00 80.15           C  
ATOM    760  OD1 ASP A 251      24.353  35.416  -4.136  1.00 81.14           O  
ATOM    761  OD2 ASP A 251      25.610  34.094  -5.339  1.00 85.26           O  
ATOM    762  N   MET A 252      25.563  36.353  -1.350  1.00 83.44           N  
ATOM    763  HN  MET A 252      26.521  36.112  -1.604  1.00  0.00           H  
ATOM    764  CA  MET A 252      25.259  37.729  -0.949  1.00 90.55           C  
ATOM    765  HA  MET A 252      24.836  37.674   0.081  1.00  0.00           H  
ATOM    766  C   MET A 252      24.214  38.434  -1.812  1.00 90.69           C  
ATOM    767  O   MET A 252      23.331  39.109  -1.280  1.00 94.32           O  
ATOM    768  CB  MET A 252      26.533  38.578  -0.854  1.00 98.87           C  
ATOM    769  HB1 MET A 252      26.340  39.620  -1.199  1.00  0.00           H  
ATOM    770  HB2 MET A 252      27.276  38.263  -1.623  1.00  0.00           H  
ATOM    771  CG  MET A 252      27.160  38.576   0.537  1.00102.88           C  
ATOM    772  HG1 MET A 252      26.586  39.218   1.246  1.00  0.00           H  
ATOM    773  HG2 MET A 252      28.128  39.129   0.550  1.00  0.00           H  
ATOM    774  SD  MET A 252      27.348  36.898   1.168  1.00441.70           S  
ATOM    775  CE  MET A 252      28.245  37.190   2.689  1.00101.53           C  
ATOM    776  HE1 MET A 252      28.361  36.152   3.079  1.00  0.00           H  
ATOM    777  HE2 MET A 252      27.768  37.913   3.392  1.00  0.00           H  
ATOM    778  HE3 MET A 252      29.193  37.767   2.580  1.00  0.00           H  
ATOM    779  N   ASN A 253      24.299  38.283  -3.132  1.00 80.59           N  
ATOM    780  HN  ASN A 253      25.046  37.720  -3.538  1.00  0.00           H  
ATOM    781  CA  ASN A 253      23.314  38.930  -3.995  1.00 83.13           C  
ATOM    782  HA  ASN A 253      23.212  39.978  -3.627  1.00  0.00           H  
ATOM    783  C   ASN A 253      21.922  38.310  -3.924  1.00 84.48           C  
ATOM    784  O   ASN A 253      20.919  39.022  -3.907  1.00 83.79           O  
ATOM    785  CB  ASN A 253      23.802  39.024  -5.437  1.00 92.84           C  
ATOM    786  HB1 ASN A 253      22.968  38.856  -6.157  1.00  0.00           H  
ATOM    787  HB2 ASN A 253      24.444  38.152  -5.703  1.00  0.00           H  
ATOM    788  CG  ASN A 253      24.509  40.328  -5.715  1.00 99.61           C  
ATOM    789  ND2 ASN A 253      23.893  41.427  -5.295  1.00106.11           N  
ATOM    790 1HD2 ASN A 253      24.371  42.308  -5.483  1.00  0.00           H  
ATOM    791 2HD2 ASN A 253      22.989  41.405  -4.824  1.00  0.00           H  
ATOM    792  OD1 ASN A 253      25.599  40.354  -6.283  1.00 95.53           O  
ATOM    793  N   SER A 254      21.863  36.986  -3.894  1.00 82.53           N  
ATOM    794  HN  SER A 254      22.711  36.440  -4.048  1.00  0.00           H  
ATOM    795  CA  SER A 254      20.605  36.303  -3.645  1.00 84.73           C  
ATOM    796  HA  SER A 254      19.907  36.518  -4.487  1.00  0.00           H  
ATOM    797  C   SER A 254      19.984  36.830  -2.341  1.00 85.77           C  
ATOM    798  O   SER A 254      18.797  37.134  -2.299  1.00 79.46           O  
ATOM    799  CB  SER A 254      20.827  34.793  -3.564  1.00 83.99           C  
ATOM    800  HB1 SER A 254      20.520  34.381  -2.574  1.00  0.00           H  
ATOM    801  HB2 SER A 254      20.109  34.233  -4.207  1.00  0.00           H  
ATOM    802  OG  SER A 254      22.170  34.472  -3.873  1.00 84.43           O  
ATOM    803  HG  SER A 254      22.308  33.533  -3.823  1.00  0.00           H  
ATOM    804  N   LEU A 255      20.796  36.964  -1.292  1.00 87.59           N  
ATOM    805  HN  LEU A 255      21.774  36.689  -1.386  1.00  0.00           H  
ATOM    806  CA  LEU A 255      20.329  37.494  -0.009  1.00 83.69           C  
ATOM    807  HA  LEU A 255      19.515  36.835   0.373  1.00  0.00           H  
ATOM    808  C   LEU A 255      19.781  38.907  -0.155  1.00 93.04           C  
ATOM    809  O   LEU A 255      18.663  39.217   0.276  1.00 95.98           O  
ATOM    810  CB  LEU A 255      21.474  37.495   1.008  1.00 80.89           C  
ATOM    811  HB1 LEU A 255      22.384  37.931   0.534  1.00  0.00           H  
ATOM    812  HB2 LEU A 255      21.809  36.446   1.183  1.00  0.00           H  
ATOM    813  CG  LEU A 255      21.233  38.182   2.365  1.00 78.43           C  
ATOM    814  HG  LEU A 255      20.971  39.247   2.167  1.00  0.00           H  
ATOM    815  CD1 LEU A 255      20.080  37.553   3.117  1.00 62.17           C  
ATOM    816 1HD1 LEU A 255      19.906  38.050   4.100  1.00  0.00           H  
ATOM    817 2HD1 LEU A 255      20.226  36.454   3.239  1.00  0.00           H  
ATOM    818 3HD1 LEU A 255      19.152  37.539   2.499  1.00  0.00           H  
ATOM    819  CD2 LEU A 255      22.483  38.163   3.222  1.00 78.37           C  
ATOM    820 1HD2 LEU A 255      22.309  38.660   4.205  1.00  0.00           H  
ATOM    821 2HD2 LEU A 255      23.353  38.609   2.686  1.00  0.00           H  
ATOM    822 3HD2 LEU A 255      22.874  37.127   3.352  1.00  0.00           H  
ATOM    823  N   MET A 256      20.604  39.752  -0.762  1.00103.32           N  
ATOM    824  HN  MET A 256      21.507  39.395  -1.075  1.00  0.00           H  
ATOM    825  CA  MET A 256      20.305  41.152  -1.011  1.00110.63           C  
ATOM    826  HA  MET A 256      20.153  41.663  -0.032  1.00  0.00           H  
ATOM    827  C   MET A 256      19.041  41.329  -1.856  1.00109.25           C  
ATOM    828  O   MET A 256      18.284  42.282  -1.668  1.00112.29           O  
ATOM    829  CB  MET A 256      21.512  41.782  -1.709  1.00118.19           C  
ATOM    830  HB1 MET A 256      21.829  41.143  -2.566  1.00  0.00           H  
ATOM    831  HB2 MET A 256      22.412  41.702  -1.055  1.00  0.00           H  
ATOM    832  CG  MET A 256      21.339  43.213  -2.171  1.00126.32           C  
ATOM    833  HG1 MET A 256      21.093  43.891  -1.321  1.00  0.00           H  
ATOM    834  HG2 MET A 256      20.406  43.341  -2.767  1.00  0.00           H  
ATOM    835  SD  MET A 256      22.793  43.789  -3.081  1.00149.30           S  
ATOM    836  CE  MET A 256      22.315  45.472  -3.443  1.00 59.64           C  
ATOM    837  HE1 MET A 256      23.211  45.827  -4.004  1.00  0.00           H  
ATOM    838  HE2 MET A 256      22.024  46.089  -2.561  1.00  0.00           H  
ATOM    839  HE3 MET A 256      21.340  45.592  -3.970  1.00  0.00           H  
ATOM    840  N   MET A 257      18.815  40.399  -2.779  1.00103.34           N  
ATOM    841  HN  MET A 257      19.482  39.634  -2.879  1.00  0.00           H  
ATOM    842  CA  MET A 257      17.647  40.432  -3.654  1.00100.83           C  
ATOM    843  HA  MET A 257      17.408  41.495  -3.889  1.00  0.00           H  
ATOM    844  C   MET A 257      16.435  39.797  -2.976  1.00100.22           C  
ATOM    845  O   MET A 257      15.288  40.103  -3.305  1.00 97.55           O  
ATOM    846  CB  MET A 257      17.955  39.701  -4.957  1.00101.93           C  
ATOM    847  HB1 MET A 257      18.132  38.617  -4.765  1.00  0.00           H  
ATOM    848  HB2 MET A 257      18.961  39.992  -5.340  1.00  0.00           H  
ATOM    849  CG  MET A 257      16.906  39.885  -6.028  1.00108.49           C  
ATOM    850  HG1 MET A 257      16.605  40.955  -6.119  1.00  0.00           H  
ATOM    851  HG2 MET A 257      15.928  39.452  -5.713  1.00  0.00           H  
ATOM    852  SD  MET A 257      17.433  39.219  -7.615  1.00161.88           S  
ATOM    853  CE  MET A 257      18.838  40.269  -7.988  1.00 83.27           C  
ATOM    854  HE1 MET A 257      19.164  39.856  -8.971  1.00  0.00           H  
ATOM    855  HE2 MET A 257      19.627  40.307  -7.201  1.00  0.00           H  
ATOM    856  HE3 MET A 257      18.631  41.365  -7.975  1.00  0.00           H  
ATOM    857  N   GLY A 258      16.709  38.917  -2.021  1.00 99.98           N  
ATOM    858  HN  GLY A 258      17.686  38.726  -1.797  1.00  0.00           H  
ATOM    859  CA  GLY A 258      15.678  38.217  -1.284  1.00103.53           C  
ATOM    860  HA1 GLY A 258      15.057  37.580  -1.957  1.00  0.00           H  
ATOM    861  HA2 GLY A 258      16.110  37.417  -0.639  1.00  0.00           H  
ATOM    862  C   GLY A 258      14.822  39.172  -0.482  1.00108.81           C  
ATOM    863  O   GLY A 258      13.591  39.081  -0.495  1.00113.96           O  
ATOM    864  N   GLU A 259      15.474  40.100   0.213  1.00106.98           N  
ATOM    865  HN  GLU A 259      16.494  40.097   0.219  1.00  0.00           H  
ATOM    866  CA  GLU A 259      14.756  41.123   0.967  1.00104.32           C  
ATOM    867  HA  GLU A 259      14.064  40.608   1.673  1.00  0.00           H  
ATOM    868  C   GLU A 259      13.915  42.014   0.047  1.00105.21           C  
ATOM    869  HC  GLU A 259      13.173  42.700   0.490  1.00  0.00           H  
ATOM    870  O   GLU A 259      14.051  41.980  -1.182  1.00103.74           O  
ATOM    871  CB  GLU A 259      15.730  41.971   1.793  1.00101.17           C  
ATOM    872  HB1 GLU A 259      16.342  41.323   2.463  1.00  0.00           H  
ATOM    873  HB2 GLU A 259      15.203  42.772   2.361  1.00  0.00           H  
ATOM    874  HB3 GLU A 259      16.368  42.618   1.146  1.00  0.00           H  
ATOM    875  N   GLU A 276      25.933  44.496   8.930  1.00121.73           N  
ATOM    876  HN1 GLU A 276      26.506  45.302   9.179  1.00  0.00           H  
ATOM    877  HN2 GLU A 276      25.388  44.161   9.724  1.00  0.00           H  
ATOM    878  HN3 GLU A 276      25.163  44.756   8.314  1.00  0.00           H  
ATOM    879  CA  GLU A 276      26.754  43.436   8.352  1.00 90.27           C  
ATOM    880  HA  GLU A 276      27.241  43.826   7.428  1.00  0.00           H  
ATOM    881  C   GLU A 276      25.897  42.231   7.980  1.00 90.08           C  
ATOM    882  O   GLU A 276      24.843  42.019   8.563  1.00 98.36           O  
ATOM    883  CB  GLU A 276      27.843  43.005   9.335  1.00 98.25           C  
ATOM    884  HB1 GLU A 276      27.388  42.555  10.248  1.00  0.00           H  
ATOM    885  HB2 GLU A 276      28.335  43.897   9.788  1.00  0.00           H  
ATOM    886  CG  GLU A 276      28.887  42.065   8.739  1.00105.09           C  
ATOM    887  HG1 GLU A 276      29.612  42.625   8.103  1.00  0.00           H  
ATOM    888  HG2 GLU A 276      28.434  41.407   7.961  1.00  0.00           H  
ATOM    889  CD  GLU A 276      29.608  41.246   9.791  1.00114.18           C  
ATOM    890  OE1 GLU A 276      30.347  40.315   9.408  1.00115.35           O  
ATOM    891  OE2 GLU A 276      29.438  41.527  10.999  1.00117.71           O  
ATOM    892  N   VAL A 277      26.366  41.422   7.036  1.00117.55           N  
ATOM    893  HN  VAL A 277      27.289  41.598   6.640  1.00  0.00           H  
ATOM    894  CA  VAL A 277      25.583  40.283   6.553  1.00103.75           C  
ATOM    895  HA  VAL A 277      24.547  40.666   6.400  1.00  0.00           H  
ATOM    896  C   VAL A 277      25.459  39.120   7.550  1.00 88.53           C  
ATOM    897  O   VAL A 277      24.351  38.644   7.805  1.00 86.55           O  
ATOM    898  CB  VAL A 277      26.070  39.790   5.152  1.00 84.29           C  
ATOM    899  HB  VAL A 277      25.571  40.426   4.384  1.00  0.00           H  
ATOM    900  CG1 VAL A 277      27.577  39.986   4.995  1.00 92.60           C  
ATOM    901 1HG1 VAL A 277      27.883  41.041   5.187  1.00  0.00           H  
ATOM    902 2HG1 VAL A 277      27.928  39.638   3.996  1.00  0.00           H  
ATOM    903 3HG1 VAL A 277      28.147  39.276   5.639  1.00  0.00           H  
ATOM    904  CG2 VAL A 277      25.649  38.339   4.888  1.00 69.96           C  
ATOM    905 1HG2 VAL A 277      24.549  38.196   5.003  1.00  0.00           H  
ATOM    906 2HG2 VAL A 277      26.219  37.629   5.532  1.00  0.00           H  
ATOM    907 3HG2 VAL A 277      26.000  37.991   3.889  1.00  0.00           H  
ATOM    908  N   ALA A 278      26.577  38.660   8.105  1.00 78.68           N  
ATOM    909  HN  ALA A 278      27.472  39.092   7.873  1.00  0.00           H  
ATOM    910  CA  ALA A 278      26.534  37.538   9.046  1.00 80.67           C  
ATOM    911  HA  ALA A 278      25.993  36.697   8.552  1.00  0.00           H  
ATOM    912  C   ALA A 278      25.761  37.914  10.314  1.00 86.72           C  
ATOM    913  O   ALA A 278      25.070  37.089  10.910  1.00 86.53           O  
ATOM    914  CB  ALA A 278      27.933  37.056   9.388  1.00 75.09           C  
ATOM    915  HB1 ALA A 278      28.496  36.782   8.465  1.00  0.00           H  
ATOM    916  HB2 ALA A 278      27.912  36.217  10.122  1.00  0.00           H  
ATOM    917  HB3 ALA A 278      28.488  37.803  10.002  1.00  0.00           H  
ATOM    918  N   ILE A 279      25.849  39.179  10.703  1.00 86.09           N  
ATOM    919  HN  ILE A 279      26.469  39.820  10.207  1.00  0.00           H  
ATOM    920  CA  ILE A 279      25.068  39.658  11.830  1.00 80.13           C  
ATOM    921  HA  ILE A 279      25.101  38.862  12.610  1.00  0.00           H  
ATOM    922  C   ILE A 279      23.602  39.846  11.449  1.00 75.82           C  
ATOM    923  O   ILE A 279      22.723  39.549  12.239  1.00 77.48           O  
ATOM    924  CB  ILE A 279      25.688  40.927  12.456  1.00 86.10           C  
ATOM    925  HB  ILE A 279      25.896  41.665  11.647  1.00  0.00           H  
ATOM    926  CG1 ILE A 279      27.003  40.558  13.141  1.00 86.58           C  
ATOM    927 1HG1 ILE A 279      27.772  40.274  12.386  1.00  0.00           H  
ATOM    928 2HG1 ILE A 279      26.904  39.588  13.682  1.00  0.00           H  
ATOM    929  CG2 ILE A 279      24.745  41.562  13.477  1.00 87.76           C  
ATOM    930 1HG2 ILE A 279      23.785  41.831  12.977  1.00  0.00           H  
ATOM    931 2HG2 ILE A 279      25.209  42.433  13.996  1.00  0.00           H  
ATOM    932 3HG2 ILE A 279      24.588  40.911  14.369  1.00  0.00           H  
ATOM    933  CD1 ILE A 279      27.530  41.621  14.056  1.00 93.24           C  
ATOM    934 1HD1 ILE A 279      28.490  41.352  14.556  1.00  0.00           H  
ATOM    935 2HD1 ILE A 279      26.761  41.905  14.811  1.00  0.00           H  
ATOM    936 3HD1 ILE A 279      27.629  42.591  13.515  1.00  0.00           H  
ATOM    937  N   ARG A 280      23.338  40.309  10.233  1.00 81.74           N  
ATOM    938  HN  ARG A 280      24.110  40.592   9.629  1.00  0.00           H  
ATOM    939  CA  ARG A 280      21.967  40.423   9.739  1.00 88.37           C  
ATOM    940  HA  ARG A 280      21.409  41.142  10.383  1.00  0.00           H  
ATOM    941  C   ARG A 280      21.285  39.058   9.816  1.00 86.55           C  
ATOM    942  O   ARG A 280      20.156  38.928  10.298  1.00 92.44           O  
ATOM    943  CB  ARG A 280      21.959  40.938   8.298  1.00 98.37           C  
ATOM    944  HB1 ARG A 280      22.927  41.439   8.062  1.00  0.00           H  
ATOM    945  HB2 ARG A 280      22.004  40.084   7.583  1.00  0.00           H  
ATOM    946  CG  ARG A 280      20.791  41.856   7.951  1.00107.57           C  
ATOM    947  HG1 ARG A 280      20.025  41.329   7.336  1.00  0.00           H  
ATOM    948  HG2 ARG A 280      20.166  42.080   8.847  1.00  0.00           H  
ATOM    949  CD  ARG A 280      21.276  43.137   7.269  1.00116.02           C  
ATOM    950  HD1 ARG A 280      21.050  44.031   7.896  1.00  0.00           H  
ATOM    951  HD2 ARG A 280      22.390  43.190   7.270  1.00  0.00           H  
ATOM    952  NE  ARG A 280      20.747  43.303   5.915  1.00125.07           N  
ATOM    953  HE  ARG A 280      19.746  43.470   5.812  1.00  0.00           H  
ATOM    954  CZ  ARG A 280      21.485  43.251   4.809  1.00130.65           C  
ATOM    955  NH1 ARG A 280      22.791  43.036   4.891  1.00134.16           N  
ATOM    956 1HH1 ARG A 280      23.227  42.908   5.804  1.00  0.00           H  
ATOM    957 2HH1 ARG A 280      23.357  42.996   4.043  1.00  0.00           H  
ATOM    958  NH2 ARG A 280      20.918  43.417   3.621  1.00129.58           N  
ATOM    959 1HH2 ARG A 280      19.913  43.582   3.558  1.00  0.00           H  
ATOM    960 2HH2 ARG A 280      21.484  43.377   2.773  1.00  0.00           H  
ATOM    961  N   ILE A 281      22.003  38.033   9.378  1.00 76.15           N  
ATOM    962  HN  ILE A 281      22.943  38.204   9.021  1.00  0.00           H  
ATOM    963  CA  ILE A 281      21.488  36.669   9.391  1.00 65.63           C  
ATOM    964  HA  ILE A 281      20.488  36.688   8.898  1.00  0.00           H  
ATOM    965  C   ILE A 281      21.286  36.118  10.818  1.00 65.09           C  
ATOM    966  O   ILE A 281      20.225  35.573  11.138  1.00 62.63           O  
ATOM    967  CB  ILE A 281      22.395  35.747   8.552  1.00 66.70           C  
ATOM    968  HB  ILE A 281      23.458  35.966   8.808  1.00  0.00           H  
ATOM    969  CG1 ILE A 281      22.185  36.028   7.057  1.00 69.54           C  
ATOM    970 1HG1 ILE A 281      21.186  35.662   6.723  1.00  0.00           H  
ATOM    971 2HG1 ILE A 281      22.052  37.120   6.875  1.00  0.00           H  
ATOM    972  CG2 ILE A 281      22.116  34.283   8.854  1.00 71.40           C  
ATOM    973 1HG2 ILE A 281      22.772  33.616   8.247  1.00  0.00           H  
ATOM    974 2HG2 ILE A 281      21.038  34.034   8.717  1.00  0.00           H  
ATOM    975 3HG2 ILE A 281      22.204  34.064   9.944  1.00  0.00           H  
ATOM    976  CD1 ILE A 281      23.279  35.470   6.182  1.00 67.94           C  
ATOM    977 1HD1 ILE A 281      23.127  35.674   5.096  1.00  0.00           H  
ATOM    978 2HD1 ILE A 281      23.412  34.378   6.364  1.00  0.00           H  
ATOM    979 3HD1 ILE A 281      24.278  35.836   6.516  1.00  0.00           H  
ATOM    980  N   PHE A 282      22.303  36.258  11.659  1.00 58.62           N  
ATOM    981  HN  PHE A 282      23.185  36.632  11.310  1.00  0.00           H  
ATOM    982  CA  PHE A 282      22.197  35.891  13.074  1.00 65.75           C  
ATOM    983  HA  PHE A 282      22.063  34.786  13.132  1.00  0.00           H  
ATOM    984  C   PHE A 282      21.013  36.545  13.785  1.00 70.46           C  
ATOM    985  O   PHE A 282      20.283  35.881  14.516  1.00 78.99           O  
ATOM    986  CB  PHE A 282      23.485  36.245  13.809  1.00 62.27           C  
ATOM    987  HB1 PHE A 282      24.373  36.017  13.174  1.00  0.00           H  
ATOM    988  HB2 PHE A 282      23.595  37.351  13.897  1.00  0.00           H  
ATOM    989  CG  PHE A 282      23.619  35.589  15.165  1.00 74.65           C  
ATOM    990  CD1 PHE A 282      23.915  34.236  15.269  1.00 76.18           C  
ATOM    991  HD1 PHE A 282      24.038  33.636  14.352  1.00  0.00           H  
ATOM    992  CD2 PHE A 282      23.480  36.331  16.330  1.00 79.10           C  
ATOM    993  HD2 PHE A 282      23.254  37.409  16.267  1.00  0.00           H  
ATOM    994  CE1 PHE A 282      24.058  33.629  16.502  1.00 71.19           C  
ATOM    995  HE1 PHE A 282      24.285  32.551  16.564  1.00  0.00           H  
ATOM    996  CE2 PHE A 282      23.623  35.730  17.577  1.00 77.64           C  
ATOM    997  HE2 PHE A 282      23.504  36.328  18.496  1.00  0.00           H  
ATOM    998  CZ  PHE A 282      23.916  34.376  17.661  1.00 75.08           C  
ATOM    999  HZ  PHE A 282      24.035  33.896  18.647  1.00  0.00           H  
ATOM   1000  N   GLN A 283      20.822  37.844  13.578  1.00 75.87           N  
ATOM   1001  HN  GLN A 283      21.467  38.360  12.980  1.00  0.00           H  
ATOM   1002  CA  GLN A 283      19.697  38.540  14.198  1.00 86.61           C  
ATOM   1003  HA  GLN A 283      19.762  38.384  15.300  1.00  0.00           H  
ATOM   1004  C   GLN A 283      18.367  37.961  13.718  1.00 83.88           C  
ATOM   1005  O   GLN A 283      17.432  37.791  14.509  1.00 81.36           O  
ATOM   1006  CB  GLN A 283      19.745  40.053  13.930  1.00 99.51           C  
ATOM   1007  HB1 GLN A 283      19.562  40.251  12.848  1.00  0.00           H  
ATOM   1008  HB2 GLN A 283      18.850  40.544  14.378  1.00  0.00           H  
ATOM   1009  CG  GLN A 283      21.021  40.782  14.384  1.00107.33           C  
ATOM   1010  HG1 GLN A 283      21.016  41.837  14.022  1.00  0.00           H  
ATOM   1011  HG2 GLN A 283      21.908  40.394  13.830  1.00  0.00           H  
ATOM   1012  CD  GLN A 283      21.272  40.738  15.886  1.00114.72           C  
ATOM   1013  NE2 GLN A 283      22.413  41.274  16.305  1.00115.77           N  
ATOM   1014 1HE2 GLN A 283      23.088  41.692  15.665  1.00  0.00           H  
ATOM   1015 2HE2 GLN A 283      22.581  41.245  17.311  1.00  0.00           H  
ATOM   1016  OE1 GLN A 283      20.457  40.233  16.658  1.00117.85           O  
ATOM   1017  N   GLY A 284      18.293  37.656  12.423  1.00 79.89           N  
ATOM   1018  HN  GLY A 284      19.094  37.848  11.821  1.00  0.00           H  
ATOM   1019  CA  GLY A 284      17.101  37.056  11.844  1.00 79.32           C  
ATOM   1020  HA1 GLY A 284      17.164  37.004  10.732  1.00  0.00           H  
ATOM   1021  HA2 GLY A 284      16.217  37.730  11.931  1.00  0.00           H  
ATOM   1022  C   GLY A 284      16.831  35.697  12.453  1.00 76.17           C  
ATOM   1023  O   GLY A 284      15.691  35.323  12.743  1.00 78.83           O  
ATOM   1024  N   CYS A 285      17.908  34.957  12.650  1.00 68.15           N  
ATOM   1025  CA ACYS A 285      17.841  33.659  13.293  0.49 64.25           C  
ATOM   1026  HA ACYS A 285      17.137  33.011  12.720  1.00  0.00           H  
ATOM   1027  CA BCYS A 285      17.840  33.660  13.293  0.51 64.23           C  
ATOM   1028  HA BCYS A 285      17.136  33.013  12.720  1.00  0.00           H  
ATOM   1029  C   CYS A 285      17.326  33.794  14.728  1.00 68.98           C  
ATOM   1030  O   CYS A 285      16.632  32.907  15.240  1.00 63.44           O  
ATOM   1031  CB ACYS A 285      19.221  33.009  13.286  0.49 62.16           C  
ATOM   1032  HB1ACYS A 285      19.599  32.902  12.243  1.00  0.00           H  
ATOM   1033  HB2ACYS A 285      19.987  33.710  13.692  1.00  0.00           H  
ATOM   1034  CB BCYS A 285      19.220  33.008  13.285  0.51 62.11           C  
ATOM   1035  HB1BCYS A 285      19.599  32.904  12.242  1.00  0.00           H  
ATOM   1036  HB2BCYS A 285      19.987  33.706  13.694  1.00  0.00           H  
ATOM   1037  SG ACYS A 285      19.285  31.437  14.145  0.49 79.16           S  
ATOM   1038  SG BCYS A 285      19.281  31.434  14.138  0.51 79.11           S  
ATOM   1039  N   GLN A 286      17.673  34.907  15.377  1.00 73.35           N  
ATOM   1040  HN  GLN A 286      18.261  35.593  14.904  1.00  0.00           H  
ATOM   1041  CA  GLN A 286      17.234  35.170  16.746  1.00 73.62           C  
ATOM   1042  HA  GLN A 286      17.510  34.299  17.385  1.00  0.00           H  
ATOM   1043  C   GLN A 286      15.733  35.355  16.797  1.00 72.88           C  
ATOM   1044  O   GLN A 286      15.065  34.793  17.671  1.00 74.32           O  
ATOM   1045  CB  GLN A 286      17.892  36.423  17.312  1.00 71.39           C  
ATOM   1046  HB1 GLN A 286      17.907  37.231  16.543  1.00  0.00           H  
ATOM   1047  HB2 GLN A 286      17.230  36.894  18.076  1.00  0.00           H  
ATOM   1048  CG  GLN A 286      19.268  36.217  17.875  1.00 82.08           C  
ATOM   1049  HG1 GLN A 286      20.050  36.315  17.086  1.00  0.00           H  
ATOM   1050  HG2 GLN A 286      19.438  35.151  18.156  1.00  0.00           H  
ATOM   1051  CD  GLN A 286      19.538  37.149  19.043  1.00 93.61           C  
ATOM   1052  NE2 GLN A 286      19.688  38.439  18.756  1.00 97.06           N  
ATOM   1053 1HE2 GLN A 286      19.869  39.065  19.541  1.00  0.00           H  
ATOM   1054 2HE2 GLN A 286      19.634  38.800  17.804  1.00  0.00           H  
ATOM   1055  OE1 GLN A 286      19.603  36.713  20.193  1.00 93.47           O  
ATOM   1056  N   PHE A 287      15.213  36.156  15.868  1.00 64.89           N  
ATOM   1057  HN  PHE A 287      15.827  36.577  15.171  1.00  0.00           H  
ATOM   1058  CA  PHE A 287      13.785  36.443  15.827  1.00 69.51           C  
ATOM   1059  HA  PHE A 287      13.490  36.851  16.822  1.00  0.00           H  
ATOM   1060  C   PHE A 287      12.965  35.189  15.577  1.00 69.11           C  
ATOM   1061  O   PHE A 287      11.904  35.002  16.181  1.00 72.23           O  
ATOM   1062  CB  PHE A 287      13.437  37.492  14.769  1.00 81.84           C  
ATOM   1063  HB1 PHE A 287      14.118  37.409  13.890  1.00  0.00           H  
ATOM   1064  HB2 PHE A 287      13.713  38.514  15.119  1.00  0.00           H  
ATOM   1065  CG  PHE A 287      11.991  37.445  14.335  1.00 91.31           C  
ATOM   1066  CD1 PHE A 287      10.997  38.007  15.126  1.00 95.13           C  
ATOM   1067  HD1 PHE A 287      11.270  38.503  16.072  1.00  0.00           H  
ATOM   1068  CD2 PHE A 287      11.623  36.809  13.155  1.00 92.04           C  
ATOM   1069  HD2 PHE A 287      12.398  36.349  12.519  1.00  0.00           H  
ATOM   1070  CE1 PHE A 287       9.665  37.952  14.741  1.00 94.90           C  
ATOM   1071  HE1 PHE A 287       8.887  38.412  15.374  1.00  0.00           H  
ATOM   1072  CE2 PHE A 287      10.297  36.746  12.769  1.00 95.94           C  
ATOM   1073  HE2 PHE A 287      10.019  36.239  11.829  1.00  0.00           H  
ATOM   1074  CZ  PHE A 287       9.315  37.321  13.565  1.00 95.66           C  
ATOM   1075  HZ  PHE A 287       8.257  37.273  13.258  1.00  0.00           H  
ATOM   1076  N   ARG A 288      13.437  34.337  14.673  1.00 59.75           N  
ATOM   1077  HN  ARG A 288      14.289  34.555  14.156  1.00  0.00           H  
ATOM   1078  CA  ARG A 288      12.726  33.088  14.426  1.00 59.71           C  
ATOM   1079  HA  ARG A 288      11.657  33.329  14.222  1.00  0.00           H  
ATOM   1080  C   ARG A 288      12.791  32.220  15.686  1.00 63.59           C  
ATOM   1081  O   ARG A 288      11.813  31.574  16.065  1.00 64.59           O  
ATOM   1082  CB  ARG A 288      13.290  32.337  13.212  1.00 52.38           C  
ATOM   1083  HB1 ARG A 288      13.101  32.902  12.270  1.00  0.00           H  
ATOM   1084  HB2 ARG A 288      14.405  32.356  13.213  1.00  0.00           H  
ATOM   1085  CG  ARG A 288      12.768  30.909  13.107  1.00 52.25           C  
ATOM   1086  HG1 ARG A 288      13.331  30.322  12.345  1.00  0.00           H  
ATOM   1087  HG2 ARG A 288      13.029  30.310  14.011  1.00  0.00           H  
ATOM   1088  CD  ARG A 288      11.266  30.888  12.834  1.00 57.14           C  
ATOM   1089  HD1 ARG A 288      10.751  31.732  13.349  1.00  0.00           H  
ATOM   1090  HD2 ARG A 288      11.044  31.164  11.777  1.00  0.00           H  
ATOM   1091  NE  ARG A 288      10.660  29.607  13.184  1.00 60.12           N  
ATOM   1092  HE  ARG A 288      11.197  28.759  13.002  1.00  0.00           H  
ATOM   1093  CZ  ARG A 288       9.451  29.475  13.725  1.00 63.36           C  
ATOM   1094  NH1 ARG A 288       8.707  30.551  13.973  1.00 64.32           N  
ATOM   1095 1HH1 ARG A 288       7.781  30.450  14.388  1.00  0.00           H  
ATOM   1096 2HH1 ARG A 288       9.069  31.477  13.745  1.00  0.00           H  
ATOM   1097  NH2 ARG A 288       8.979  28.269  14.022  1.00 55.94           N  
ATOM   1098 1HH2 ARG A 288       8.053  28.168  14.437  1.00  0.00           H  
ATOM   1099 2HH2 ARG A 288       9.549  27.445  13.832  1.00  0.00           H  
ATOM   1100  N   SER A 289      13.948  32.219  16.337  1.00 57.77           N  
ATOM   1101  HN  SER A 289      14.734  32.753  15.967  1.00  0.00           H  
ATOM   1102  CA  SER A 289      14.109  31.467  17.570  1.00 64.81           C  
ATOM   1103  HA  SER A 289      13.917  30.392  17.345  1.00  0.00           H  
ATOM   1104  C   SER A 289      13.109  31.913  18.633  1.00 58.57           C  
ATOM   1105  O   SER A 289      12.506  31.091  19.305  1.00 47.35           O  
ATOM   1106  CB  SER A 289      15.540  31.592  18.089  1.00 65.66           C  
ATOM   1107  HB1 SER A 289      15.629  31.250  19.147  1.00  0.00           H  
ATOM   1108  HB2 SER A 289      15.837  32.657  18.233  1.00  0.00           H  
ATOM   1109  OG  SER A 289      16.437  30.906  17.238  1.00 57.15           O  
ATOM   1110  HG  SER A 289      17.327  30.984  17.561  1.00  0.00           H  
ATOM   1111  N   VAL A 290      12.916  33.219  18.752  1.00 65.58           N  
ATOM   1112  HN  VAL A 290      13.414  33.856  18.130  1.00  0.00           H  
ATOM   1113  CA  VAL A 290      12.008  33.763  19.751  1.00 66.51           C  
ATOM   1114  HA  VAL A 290      12.258  33.310  20.739  1.00  0.00           H  
ATOM   1115  C   VAL A 290      10.580  33.386  19.398  1.00 66.17           C  
ATOM   1116  O   VAL A 290       9.818  32.902  20.245  1.00 61.70           O  
ATOM   1117  CB  VAL A 290      12.167  35.290  19.862  1.00 66.20           C  
ATOM   1118  HB  VAL A 290      12.286  35.705  18.834  1.00  0.00           H  
ATOM   1119  CG1 VAL A 290      10.944  35.925  20.493  1.00 65.85           C  
ATOM   1120 1HG1 VAL A 290      11.059  37.031  20.573  1.00  0.00           H  
ATOM   1121 2HG1 VAL A 290      10.707  35.465  21.481  1.00  0.00           H  
ATOM   1122 3HG1 VAL A 290      10.012  35.649  19.948  1.00  0.00           H  
ATOM   1123  CG2 VAL A 290      13.421  35.619  20.657  1.00 63.48           C  
ATOM   1124 1HG2 VAL A 290      13.536  36.725  20.737  1.00  0.00           H  
ATOM   1125 2HG2 VAL A 290      14.329  35.132  20.230  1.00  0.00           H  
ATOM   1126 3HG2 VAL A 290      13.427  35.123  21.655  1.00  0.00           H  
ATOM   1127  N   GLU A 291      10.233  33.586  18.133  1.00 59.32           N  
ATOM   1128  HN  GLU A 291      10.886  34.057  17.506  1.00  0.00           H  
ATOM   1129  CA  GLU A 291       8.940  33.149  17.617  1.00 63.43           C  
ATOM   1130  HA  GLU A 291       8.143  33.737  18.129  1.00  0.00           H  
ATOM   1131  C   GLU A 291       8.691  31.653  17.897  1.00 60.52           C  
ATOM   1132  O   GLU A 291       7.595  31.256  18.294  1.00 58.16           O  
ATOM   1133  CB  GLU A 291       8.853  33.432  16.111  1.00 54.73           C  
ATOM   1134  HB1 GLU A 291       9.423  34.355  15.852  1.00  0.00           H  
ATOM   1135  HB2 GLU A 291       9.442  32.680  15.536  1.00  0.00           H  
ATOM   1136  CG  GLU A 291       7.434  33.516  15.581  1.00 67.63           C  
ATOM   1137  HG1 GLU A 291       6.865  32.584  15.807  1.00  0.00           H  
ATOM   1138  HG2 GLU A 291       6.828  34.243  16.170  1.00  0.00           H  
ATOM   1139  CD  GLU A 291       7.385  33.841  14.091  1.00 80.46           C  
ATOM   1140  OE1 GLU A 291       8.346  33.486  13.364  1.00 80.03           O  
ATOM   1141  OE2 GLU A 291       6.385  34.457  13.654  1.00 79.94           O  
ATOM   1142  N   ALA A 292       9.718  30.831  17.694  1.00 60.92           N  
ATOM   1143  HN  ALA A 292      10.615  31.219  17.401  1.00  0.00           H  
ATOM   1144  CA  ALA A 292       9.593  29.388  17.880  1.00 53.92           C  
ATOM   1145  HA  ALA A 292       8.738  29.038  17.255  1.00  0.00           H  
ATOM   1146  C   ALA A 292       9.276  29.045  19.338  1.00 45.29           C  
ATOM   1147  O   ALA A 292       8.338  28.296  19.598  1.00 49.52           O  
ATOM   1148  CB  ALA A 292      10.846  28.659  17.404  1.00 44.10           C  
ATOM   1149  HB1 ALA A 292      11.077  28.909  16.342  1.00  0.00           H  
ATOM   1150  HB2 ALA A 292      10.764  27.558  17.558  1.00  0.00           H  
ATOM   1151  HB3 ALA A 292      11.716  28.860  18.072  1.00  0.00           H  
ATOM   1152  N   VAL A 293      10.030  29.622  20.270  1.00 42.31           N  
ATOM   1153  HN  VAL A 293      10.815  30.205  19.981  1.00  0.00           H  
ATOM   1154  CA  VAL A 293       9.765  29.444  21.701  1.00 54.51           C  
ATOM   1155  HA  VAL A 293       9.926  28.371  21.957  1.00  0.00           H  
ATOM   1156  C   VAL A 293       8.324  29.808  22.043  1.00 54.14           C  
ATOM   1157  O   VAL A 293       7.660  29.117  22.814  1.00 50.33           O  
ATOM   1158  CB  VAL A 293      10.723  30.296  22.558  1.00 62.15           C  
ATOM   1159  HB  VAL A 293      10.596  31.364  22.264  1.00  0.00           H  
ATOM   1160  CG1 VAL A 293      10.385  30.167  24.057  1.00 58.51           C  
ATOM   1161 1HG1 VAL A 293       9.329  30.461  24.260  1.00  0.00           H  
ATOM   1162 2HG1 VAL A 293      11.099  30.745  24.689  1.00  0.00           H  
ATOM   1163 3HG1 VAL A 293      10.606  29.144  24.440  1.00  0.00           H  
ATOM   1164  CG2 VAL A 293      12.166  29.895  22.281  1.00 60.11           C  
ATOM   1165 1HG2 VAL A 293      12.410  29.988  21.197  1.00  0.00           H  
ATOM   1166 2HG2 VAL A 293      12.387  28.872  22.664  1.00  0.00           H  
ATOM   1167 3HG2 VAL A 293      12.880  30.473  22.913  1.00  0.00           H  
ATOM   1168  N   GLN A 294       7.845  30.900  21.454  1.00 55.16           N  
ATOM   1169  HN  GLN A 294       8.469  31.472  20.885  1.00  0.00           H  
ATOM   1170  CA  GLN A 294       6.451  31.300  21.600  1.00 52.12           C  
ATOM   1171  HA  GLN A 294       6.262  31.523  22.676  1.00  0.00           H  
ATOM   1172  C   GLN A 294       5.500  30.187  21.168  1.00 56.03           C  
ATOM   1173  O   GLN A 294       4.561  29.854  21.906  1.00 53.00           O  
ATOM   1174  CB  GLN A 294       6.175  32.568  20.791  1.00 60.20           C  
ATOM   1175  HB1 GLN A 294       6.325  32.384  19.702  1.00  0.00           H  
ATOM   1176  HB2 GLN A 294       5.086  32.808  20.789  1.00  0.00           H  
ATOM   1177  CG  GLN A 294       6.984  33.755  21.250  1.00 68.12           C  
ATOM   1178  HG1 GLN A 294       6.810  33.960  22.332  1.00  0.00           H  
ATOM   1179  HG2 GLN A 294       8.071  33.507  21.283  1.00  0.00           H  
ATOM   1180  CD  GLN A 294       6.739  34.997  20.419  1.00 71.57           C  
ATOM   1181  NE2 GLN A 294       6.988  36.154  21.012  1.00 74.41           N  
ATOM   1182 1HE2 GLN A 294       6.823  36.991  20.452  1.00  0.00           H  
ATOM   1183 2HE2 GLN A 294       7.331  36.219  21.970  1.00  0.00           H  
ATOM   1184  OE1 GLN A 294       6.325  34.919  19.262  1.00 76.46           O  
ATOM   1185  N   GLU A 295       5.738  29.619  19.978  1.00 52.64           N  
ATOM   1186  HN  GLU A 295       6.497  29.978  19.399  1.00  0.00           H  
ATOM   1187  CA  GLU A 295       4.933  28.493  19.486  1.00 49.19           C  
ATOM   1188  HA  GLU A 295       3.872  28.829  19.422  1.00  0.00           H  
ATOM   1189  C   GLU A 295       4.990  27.278  20.414  1.00 47.41           C  
ATOM   1190  O   GLU A 295       3.952  26.673  20.745  1.00 45.13           O  
ATOM   1191  CB  GLU A 295       5.384  28.081  18.085  1.00 50.17           C  
ATOM   1192  HB1 GLU A 295       6.474  27.847  18.074  1.00  0.00           H  
ATOM   1193  HB2 GLU A 295       4.977  27.078  17.818  1.00  0.00           H  
ATOM   1194  CG  GLU A 295       5.046  29.092  17.024  1.00 48.90           C  
ATOM   1195  HG1 GLU A 295       3.972  29.018  16.733  1.00  0.00           H  
ATOM   1196  HG2 GLU A 295       5.051  30.125  17.444  1.00  0.00           H  
ATOM   1197  CD  GLU A 295       5.946  29.001  15.801  1.00 54.65           C  
ATOM   1198  OE1 GLU A 295       6.591  27.952  15.578  1.00 60.94           O  
ATOM   1199  OE2 GLU A 295       6.012  29.997  15.063  1.00 51.63           O  
ATOM   1200  N   ILE A 296       6.209  26.923  20.815  1.00 43.46           N  
ATOM   1201  HN  ILE A 296       7.018  27.461  20.503  1.00  0.00           H  
ATOM   1202  CA  ILE A 296       6.403  25.785  21.688  1.00 44.59           C  
ATOM   1203  HA  ILE A 296       5.961  24.891  21.190  1.00  0.00           H  
ATOM   1204  C   ILE A 296       5.670  25.994  23.024  1.00 46.60           C  
ATOM   1205  O   ILE A 296       5.089  25.053  23.559  1.00 38.84           O  
ATOM   1206  CB  ILE A 296       7.899  25.510  21.916  1.00 48.23           C  
ATOM   1207  HB  ILE A 296       8.402  26.476  22.154  1.00  0.00           H  
ATOM   1208  CG1 ILE A 296       8.522  24.942  20.639  1.00 49.70           C  
ATOM   1209 1HG1 ILE A 296       8.306  23.852  20.550  1.00  0.00           H  
ATOM   1210 2HG1 ILE A 296       7.980  25.316  19.739  1.00  0.00           H  
ATOM   1211  CG2 ILE A 296       8.108  24.547  23.101  1.00 41.63           C  
ATOM   1212 1HG2 ILE A 296       9.193  24.348  23.266  1.00  0.00           H  
ATOM   1213 2HG2 ILE A 296       7.531  23.602  22.970  1.00  0.00           H  
ATOM   1214 3HG2 ILE A 296       7.612  24.921  24.027  1.00  0.00           H  
ATOM   1215  CD1 ILE A 296      10.014  25.203  20.510  1.00 49.09           C  
ATOM   1216 1HD1 ILE A 296      10.468  24.789  19.579  1.00  0.00           H  
ATOM   1217 2HD1 ILE A 296      10.556  24.829  21.410  1.00  0.00           H  
ATOM   1218 3HD1 ILE A 296      10.230  26.293  20.599  1.00  0.00           H  
ATOM   1219  N   THR A 297       5.678  27.218  23.542  1.00 54.42           N  
ATOM   1220  HN  THR A 297       6.162  27.970  23.052  1.00  0.00           H  
ATOM   1221  CA  THR A 297       4.994  27.501  24.820  1.00 57.81           C  
ATOM   1222  HA  THR A 297       5.408  26.818  25.598  1.00  0.00           H  
ATOM   1223  C   THR A 297       3.502  27.240  24.698  1.00 52.69           C  
ATOM   1224  O   THR A 297       2.884  26.609  25.569  1.00 45.79           O  
ATOM   1225  CB  THR A 297       5.218  28.950  25.279  1.00 56.54           C  
ATOM   1226  HB  THR A 297       4.804  29.650  24.516  1.00  0.00           H  
ATOM   1227  CG2 THR A 297       4.539  29.200  26.621  1.00 52.49           C  
ATOM   1228 1HG2 THR A 297       4.702  30.252  26.954  1.00  0.00           H  
ATOM   1229 2HG2 THR A 297       4.867  28.466  27.394  1.00  0.00           H  
ATOM   1230 3HG2 THR A 297       3.456  28.938  26.591  1.00  0.00           H  
ATOM   1231  OG1 THR A 297       6.622  29.181  25.426  1.00 63.44           O  
ATOM   1232  HG1 THR A 297       6.761  30.077  25.710  1.00  0.00           H  
ATOM   1233  N   GLU A 298       2.933  27.702  23.587  1.00 44.31           N  
ATOM   1234  HN  GLU A 298       3.498  28.214  22.910  1.00  0.00           H  
ATOM   1235  CA  GLU A 298       1.515  27.488  23.321  1.00 47.35           C  
ATOM   1236  HA  GLU A 298       0.919  27.939  24.149  1.00  0.00           H  
ATOM   1237  C   GLU A 298       1.198  25.990  23.237  1.00 45.55           C  
ATOM   1238  O   GLU A 298       0.177  25.519  23.714  1.00 59.81           O  
ATOM   1239  CB  GLU A 298       1.146  28.179  22.010  1.00 45.26           C  
ATOM   1240  HB1 GLU A 298       1.824  29.046  21.831  1.00  0.00           H  
ATOM   1241  HB2 GLU A 298       1.422  27.531  21.146  1.00  0.00           H  
ATOM   1242  CG  GLU A 298      -0.283  28.612  21.891  1.00 67.81           C  
ATOM   1243  HG1 GLU A 298      -0.596  29.234  22.761  1.00  0.00           H  
ATOM   1244  HG2 GLU A 298      -0.984  27.756  22.032  1.00  0.00           H  
ATOM   1245  CD  GLU A 298      -0.534  29.330  20.569  1.00 85.22           C  
ATOM   1246  OE1 GLU A 298      -1.440  28.916  19.809  1.00 85.19           O  
ATOM   1247  OE2 GLU A 298       0.191  30.309  20.290  1.00 92.60           O  
ATOM   1248  N   TYR A 299       2.085  25.240  22.602  1.00 44.20           N  
ATOM   1249  HN  TYR A 299       2.940  25.666  22.245  1.00  0.00           H  
ATOM   1250  CA  TYR A 299       1.859  23.822  22.407  1.00 39.49           C  
ATOM   1251  HA  TYR A 299       0.852  23.677  21.952  1.00  0.00           H  
ATOM   1252  C   TYR A 299       1.912  23.069  23.742  1.00 38.26           C  
ATOM   1253  O   TYR A 299       1.070  22.207  24.046  1.00 45.38           O  
ATOM   1254  CB  TYR A 299       2.922  23.255  21.452  1.00 37.45           C  
ATOM   1255  HB1 TYR A 299       3.956  23.519  21.775  1.00  0.00           H  
ATOM   1256  HB2 TYR A 299       2.919  23.778  20.467  1.00  0.00           H  
ATOM   1257  CG  TYR A 299       2.745  21.782  21.301  1.00 38.81           C  
ATOM   1258  CD1 TYR A 299       1.569  21.275  20.774  1.00 42.24           C  
ATOM   1259  HD1 TYR A 299       0.770  21.970  20.465  1.00  0.00           H  
ATOM   1260  CD2 TYR A 299       3.714  20.895  21.731  1.00 34.07           C  
ATOM   1261  HD2 TYR A 299       4.642  21.281  22.185  1.00  0.00           H  
ATOM   1262  CE1 TYR A 299       1.380  19.925  20.629  1.00 35.59           C  
ATOM   1263  HE1 TYR A 299       0.444  19.541  20.191  1.00  0.00           H  
ATOM   1264  CE2 TYR A 299       3.535  19.522  21.599  1.00 41.12           C  
ATOM   1265  HE2 TYR A 299       4.316  18.822  21.941  1.00  0.00           H  
ATOM   1266  CZ  TYR A 299       2.370  19.046  21.035  1.00 38.25           C  
ATOM   1267  OH  TYR A 299       2.174  17.691  20.875  1.00 45.75           O  
ATOM   1268  HH  TYR A 299       2.853  17.088  21.154  1.00  0.00           H  
ATOM   1269  N   ALA A 300       2.938  23.387  24.519  1.00 33.77           N  
ATOM   1270  HN  ALA A 300       3.636  24.041  24.165  1.00  0.00           H  
ATOM   1271  CA  ALA A 300       3.110  22.834  25.872  1.00 49.69           C  
ATOM   1272  HA  ALA A 300       3.366  21.754  25.766  1.00  0.00           H  
ATOM   1273  C   ALA A 300       1.854  22.929  26.732  1.00 48.95           C  
ATOM   1274  O   ALA A 300       1.457  21.955  27.362  1.00 45.83           O  
ATOM   1275  CB  ALA A 300       4.271  23.516  26.584  1.00 45.10           C  
ATOM   1276  HB1 ALA A 300       5.189  23.447  25.955  1.00  0.00           H  
ATOM   1277  HB2 ALA A 300       4.432  23.109  27.610  1.00  0.00           H  
ATOM   1278  HB3 ALA A 300       4.032  24.568  26.864  1.00  0.00           H  
ATOM   1279  N   LYS A 301       1.228  24.100  26.755  1.00 48.55           N  
ATOM   1280  HN  LYS A 301       1.598  24.883  26.217  1.00  0.00           H  
ATOM   1281  CA  LYS A 301       0.009  24.273  27.549  1.00 43.47           C  
ATOM   1282  HA  LYS A 301       0.259  24.065  28.615  1.00  0.00           H  
ATOM   1283  C   LYS A 301      -1.111  23.313  27.129  1.00 51.54           C  
ATOM   1284  O   LYS A 301      -2.043  23.102  27.890  1.00 51.20           O  
ATOM   1285  CB  LYS A 301      -0.520  25.715  27.456  1.00 38.77           C  
ATOM   1286  HB1 LYS A 301      -1.532  25.785  27.919  1.00  0.00           H  
ATOM   1287  HB2 LYS A 301      -0.772  25.965  26.399  1.00  0.00           H  
ATOM   1288  CG  LYS A 301       0.407  26.782  28.046  1.00 52.10           C  
ATOM   1289  HG1 LYS A 301       1.471  26.451  28.020  1.00  0.00           H  
ATOM   1290  HG2 LYS A 301       0.274  26.866  29.150  1.00  0.00           H  
ATOM   1291  CD  LYS A 301       0.232  28.153  27.356  1.00 68.80           C  
ATOM   1292  HD1 LYS A 301       0.133  28.039  26.251  1.00  0.00           H  
ATOM   1293  HD2 LYS A 301       1.177  28.745  27.389  1.00  0.00           H  
ATOM   1294  CE  LYS A 301      -0.933  28.943  27.935  1.00 71.68           C  
ATOM   1295  HE1 LYS A 301      -0.879  28.961  29.049  1.00  0.00           H  
ATOM   1296  HE2 LYS A 301      -1.889  28.385  27.802  1.00  0.00           H  
ATOM   1297  NZ  LYS A 301      -1.056  30.337  27.390  1.00 67.14           N  
ATOM   1298  HZ1 LYS A 301      -1.837  30.866  27.778  1.00  0.00           H  
ATOM   1299  HZ2 LYS A 301      -1.106  30.320  26.371  1.00  0.00           H  
ATOM   1300  HZ3 LYS A 301      -0.181  30.848  27.512  1.00  0.00           H  
ATOM   1301  N   SER A 302      -1.069  22.793  25.901  1.00 46.83           N  
ATOM   1302  CA ASER A 302      -2.096  21.867  25.418  0.69 37.94           C  
ATOM   1303  HA ASER A 302      -3.091  22.195  25.800  1.00  0.00           H  
ATOM   1304  CA BSER A 302      -2.106  21.876  25.445  0.31 38.40           C  
ATOM   1305  HA BSER A 302      -3.080  22.199  25.882  1.00  0.00           H  
ATOM   1306  C   SER A 302      -1.812  20.454  25.919  1.00 35.55           C  
ATOM   1307  O   SER A 302      -2.692  19.599  25.942  1.00 50.84           O  
ATOM   1308  CB ASER A 302      -2.130  21.847  23.879  0.69 41.44           C  
ATOM   1309  HB1ASER A 302      -2.058  22.875  23.454  1.00  0.00           H  
ATOM   1310  HB2ASER A 302      -3.140  21.574  23.495  1.00  0.00           H  
ATOM   1311  CB BSER A 302      -2.226  21.905  23.920  0.31 39.47           C  
ATOM   1312  HB1BSER A 302      -1.535  21.171  23.442  1.00  0.00           H  
ATOM   1313  HB2BSER A 302      -3.197  21.476  23.579  1.00  0.00           H  
ATOM   1314  OG ASER A 302      -1.121  20.991  23.353  0.69 29.46           O  
ATOM   1315  HG ASER A 302      -1.142  20.979  22.403  1.00  0.00           H  
ATOM   1316  OG BSER A 302      -2.029  23.210  23.409  0.31 36.26           O  
ATOM   1317  HG BSER A 302      -2.104  23.228  22.462  1.00  0.00           H  
ATOM   1318  N   ILE A 303      -0.570  20.192  26.300  1.00 31.05           N  
ATOM   1319  HN  ILE A 303       0.143  20.919  26.247  1.00  0.00           H  
ATOM   1320  CA  ILE A 303      -0.220  18.859  26.797  1.00 44.57           C  
ATOM   1321  HA  ILE A 303      -0.540  18.095  26.051  1.00  0.00           H  
ATOM   1322  C   ILE A 303      -0.980  18.624  28.121  1.00 52.14           C  
ATOM   1323  O   ILE A 303      -0.810  19.383  29.073  1.00 45.06           O  
ATOM   1324  CB  ILE A 303       1.294  18.731  27.034  1.00 44.36           C  
ATOM   1325  HB  ILE A 303       1.580  19.483  27.806  1.00  0.00           H  
ATOM   1326  CG1 ILE A 303       2.066  19.065  25.752  1.00 45.91           C  
ATOM   1327 1HG1 ILE A 303       1.762  20.068  25.370  1.00  0.00           H  
ATOM   1328 2HG1 ILE A 303       1.714  18.422  24.912  1.00  0.00           H  
ATOM   1329  CG2 ILE A 303       1.637  17.342  27.587  1.00 44.70           C  
ATOM   1330 1HG2 ILE A 303       2.735  17.249  27.759  1.00  0.00           H  
ATOM   1331 2HG2 ILE A 303       1.250  16.528  26.931  1.00  0.00           H  
ATOM   1332 3HG2 ILE A 303       1.052  17.106  28.507  1.00  0.00           H  
ATOM   1333  CD1 ILE A 303       3.581  18.986  25.875  1.00 43.49           C  
ATOM   1334 1HD1 ILE A 303       4.142  19.229  24.943  1.00  0.00           H  
ATOM   1335 2HD1 ILE A 303       3.885  17.983  26.257  1.00  0.00           H  
ATOM   1336 3HD1 ILE A 303       3.933  19.629  26.715  1.00  0.00           H  
ATOM   1337  N   PRO A 304      -1.873  17.624  28.160  1.00 50.55           N  
ATOM   1338  CA  PRO A 304      -2.696  17.491  29.363  1.00 52.60           C  
ATOM   1339  HA  PRO A 304      -3.373  18.371  29.469  1.00  0.00           H  
ATOM   1340  C   PRO A 304      -1.843  17.323  30.618  1.00 47.99           C  
ATOM   1341  O   PRO A 304      -0.903  16.519  30.644  1.00 40.26           O  
ATOM   1342  CB  PRO A 304      -3.509  16.223  29.090  1.00 57.72           C  
ATOM   1343  HB1 PRO A 304      -3.112  15.312  29.595  1.00  0.00           H  
ATOM   1344  HB2 PRO A 304      -4.510  16.212  29.580  1.00  0.00           H  
ATOM   1345  CG  PRO A 304      -3.559  16.121  27.630  1.00 58.86           C  
ATOM   1346  HG1 PRO A 304      -3.819  15.102  27.260  1.00  0.00           H  
ATOM   1347  HG2 PRO A 304      -4.426  16.652  27.173  1.00  0.00           H  
ATOM   1348  CD  PRO A 304      -2.225  16.616  27.149  1.00 56.57           C  
ATOM   1349  HD1 PRO A 304      -2.214  16.985  26.097  1.00  0.00           H  
ATOM   1350  HD2 PRO A 304      -1.459  15.821  26.994  1.00  0.00           H  
ATOM   1351  N   GLY A 305      -2.148  18.121  31.636  1.00 47.56           N  
ATOM   1352  HN  GLY A 305      -2.887  18.814  31.522  1.00  0.00           H  
ATOM   1353  CA  GLY A 305      -1.452  18.027  32.905  1.00 47.74           C  
ATOM   1354  HA1 GLY A 305      -1.014  17.013  33.056  1.00  0.00           H  
ATOM   1355  HA2 GLY A 305      -2.164  18.036  33.763  1.00  0.00           H  
ATOM   1356  C   GLY A 305      -0.402  19.112  33.043  1.00 52.62           C  
ATOM   1357  O   GLY A 305      -0.059  19.515  34.158  1.00 47.34           O  
ATOM   1358  N   PHE A 306       0.100  19.604  31.911  1.00 42.59           N  
ATOM   1359  HN  PHE A 306      -0.312  19.343  31.015  1.00  0.00           H  
ATOM   1360  CA  PHE A 306       1.237  20.514  31.951  1.00 45.13           C  
ATOM   1361  HA  PHE A 306       2.089  19.968  32.420  1.00  0.00           H  
ATOM   1362  C   PHE A 306       0.968  21.769  32.796  1.00 45.97           C  
ATOM   1363  O   PHE A 306       1.781  22.162  33.638  1.00 52.15           O  
ATOM   1364  CB  PHE A 306       1.673  20.930  30.542  1.00 47.06           C  
ATOM   1365  HB1 PHE A 306       0.812  21.333  29.959  1.00  0.00           H  
ATOM   1366  HB2 PHE A 306       1.912  20.038  29.917  1.00  0.00           H  
ATOM   1367  CG  PHE A 306       2.807  21.893  30.555  1.00 39.81           C  
ATOM   1368  CD1 PHE A 306       4.105  21.436  30.644  1.00 39.32           C  
ATOM   1369  HD1 PHE A 306       4.296  20.350  30.685  1.00  0.00           H  
ATOM   1370  CD2 PHE A 306       2.580  23.259  30.549  1.00 34.13           C  
ATOM   1371  HD2 PHE A 306       1.546  23.643  30.514  1.00  0.00           H  
ATOM   1372  CE1 PHE A 306       5.168  22.313  30.683  1.00 42.17           C  
ATOM   1373  HE1 PHE A 306       6.200  21.929  30.744  1.00  0.00           H  
ATOM   1374  CE2 PHE A 306       3.647  24.150  30.587  1.00 40.63           C  
ATOM   1375  HE2 PHE A 306       3.459  25.237  30.571  1.00  0.00           H  
ATOM   1376  CZ  PHE A 306       4.937  23.677  30.645  1.00 43.67           C  
ATOM   1377  HZ  PHE A 306       5.785  24.382  30.661  1.00  0.00           H  
ATOM   1378  N   VAL A 307      -0.177  22.392  32.564  1.00 35.26           N  
ATOM   1379  HN  VAL A 307      -0.871  21.963  31.951  1.00  0.00           H  
ATOM   1380  CA  VAL A 307      -0.452  23.673  33.171  1.00 45.75           C  
ATOM   1381  HA  VAL A 307       0.475  24.290  33.113  1.00  0.00           H  
ATOM   1382  C   VAL A 307      -0.817  23.504  34.638  1.00 54.40           C  
ATOM   1383  O   VAL A 307      -0.837  24.477  35.377  1.00 51.00           O  
ATOM   1384  CB  VAL A 307      -1.567  24.420  32.439  1.00 50.65           C  
ATOM   1385  HB  VAL A 307      -1.793  25.353  33.006  1.00  0.00           H  
ATOM   1386  CG1 VAL A 307      -1.099  24.811  31.047  1.00 56.64           C  
ATOM   1387 1HG1 VAL A 307      -1.912  25.356  30.513  1.00  0.00           H  
ATOM   1388 2HG1 VAL A 307      -0.732  23.933  30.466  1.00  0.00           H  
ATOM   1389 3HG1 VAL A 307      -0.150  25.396  31.073  1.00  0.00           H  
ATOM   1390  CG2 VAL A 307      -2.836  23.579  32.379  1.00 46.79           C  
ATOM   1391 1HG2 VAL A 307      -3.649  24.124  31.845  1.00  0.00           H  
ATOM   1392 2HG2 VAL A 307      -3.159  23.248  33.393  1.00  0.00           H  
ATOM   1393 3HG2 VAL A 307      -2.646  22.578  31.927  1.00  0.00           H  
ATOM   1394  N   ASN A 308      -1.079  22.262  35.039  1.00 48.65           N  
ATOM   1395  HN  ASN A 308      -1.025  21.505  34.358  1.00  0.00           H  
ATOM   1396  CA  ASN A 308      -1.440  21.944  36.412  1.00 52.00           C  
ATOM   1397  HA  ASN A 308      -2.035  22.787  36.834  1.00  0.00           H  
ATOM   1398  C   ASN A 308      -0.197  21.735  37.273  1.00 55.29           C  
ATOM   1399  O   ASN A 308      -0.286  21.620  38.491  1.00 57.13           O  
ATOM   1400  CB  ASN A 308      -2.285  20.675  36.451  1.00 45.50           C  
ATOM   1401  HB1 ASN A 308      -1.648  19.766  36.341  1.00  0.00           H  
ATOM   1402  HB2 ASN A 308      -2.685  20.491  37.476  1.00  0.00           H  
ATOM   1403  CG  ASN A 308      -3.393  20.686  35.432  1.00 60.14           C  
ATOM   1404  ND2 ASN A 308      -4.299  21.655  35.557  1.00 57.68           N  
ATOM   1405 1HD2 ASN A 308      -5.050  21.662  34.867  1.00  0.00           H  
ATOM   1406 2HD2 ASN A 308      -4.252  22.366  36.287  1.00  0.00           H  
ATOM   1407  OD1 ASN A 308      -3.450  19.821  34.543  1.00 58.47           O  
ATOM   1408  N   LEU A 309       0.962  21.653  36.636  1.00 46.21           N  
ATOM   1409  HN  LEU A 309       0.987  21.730  35.619  1.00  0.00           H  
ATOM   1410  CA  LEU A 309       2.195  21.455  37.373  1.00 49.28           C  
ATOM   1411  HA  LEU A 309       2.042  20.655  38.135  1.00  0.00           H  
ATOM   1412  C   LEU A 309       2.553  22.759  38.080  1.00 48.99           C  
ATOM   1413  O   LEU A 309       2.111  23.823  37.659  1.00 47.27           O  
ATOM   1414  CB  LEU A 309       3.318  21.033  36.419  1.00 44.98           C  
ATOM   1415  HB1 LEU A 309       3.556  21.859  35.709  1.00  0.00           H  
ATOM   1416  HB2 LEU A 309       4.288  20.966  36.965  1.00  0.00           H  
ATOM   1417  CG  LEU A 309       3.043  19.729  35.653  1.00 53.25           C  
ATOM   1418  HG  LEU A 309       2.028  19.808  35.199  1.00  0.00           H  
ATOM   1419  CD1 LEU A 309       4.042  19.503  34.525  1.00 55.72           C  
ATOM   1420 1HD1 LEU A 309       4.043  20.381  33.838  1.00  0.00           H  
ATOM   1421 2HD1 LEU A 309       3.852  18.547  33.983  1.00  0.00           H  
ATOM   1422 3HD1 LEU A 309       5.062  19.271  34.910  1.00  0.00           H  
ATOM   1423  CD2 LEU A 309       3.041  18.529  36.592  1.00 45.05           C  
ATOM   1424 1HD2 LEU A 309       2.310  18.694  37.417  1.00  0.00           H  
ATOM   1425 2HD2 LEU A 309       4.061  18.297  36.977  1.00  0.00           H  
ATOM   1426 3HD2 LEU A 309       2.851  17.573  36.050  1.00  0.00           H  
ATOM   1427  N   ASP A 310       3.340  22.660  39.149  1.00 43.35           N  
ATOM   1428  HN  ASP A 310       3.493  21.736  39.553  1.00  0.00           H  
ATOM   1429  CA  ASP A 310       3.997  23.811  39.774  1.00 45.77           C  
ATOM   1430  HA  ASP A 310       3.252  24.360  40.396  1.00  0.00           H  
ATOM   1431  C   ASP A 310       4.565  24.769  38.713  1.00 49.03           C  
ATOM   1432  O   ASP A 310       5.282  24.342  37.803  1.00 51.73           O  
ATOM   1433  CB  ASP A 310       5.134  23.308  40.684  1.00 56.87           C  
ATOM   1434  HB1 ASP A 310       5.949  22.845  40.081  1.00  0.00           H  
ATOM   1435  HB2 ASP A 310       4.809  22.416  41.269  1.00  0.00           H  
ATOM   1436  CG  ASP A 310       5.689  24.391  41.608  1.00 71.10           C  
ATOM   1437  OD1 ASP A 310       6.572  25.161  41.173  1.00 69.21           O  
ATOM   1438  OD2 ASP A 310       5.256  24.456  42.783  1.00 77.93           O  
ATOM   1439  N   LEU A 311       4.239  26.053  38.845  1.00 48.18           N  
ATOM   1440  HN  LEU A 311       3.671  26.328  39.646  1.00  0.00           H  
ATOM   1441  CA  LEU A 311       4.653  27.088  37.901  1.00 54.19           C  
ATOM   1442  HA  LEU A 311       4.161  26.862  36.926  1.00  0.00           H  
ATOM   1443  C   LEU A 311       6.159  27.153  37.645  1.00 60.22           C  
ATOM   1444  O   LEU A 311       6.599  27.318  36.495  1.00 60.90           O  
ATOM   1445  CB  LEU A 311       4.149  28.459  38.356  1.00 54.38           C  
ATOM   1446  HB1 LEU A 311       4.614  28.744  39.329  1.00  0.00           H  
ATOM   1447  HB2 LEU A 311       3.080  28.399  38.668  1.00  0.00           H  
ATOM   1448  CG  LEU A 311       4.344  29.568  37.324  1.00 60.10           C  
ATOM   1449  HG  LEU A 311       5.422  29.852  37.299  1.00  0.00           H  
ATOM   1450  CD1 LEU A 311       3.931  29.083  35.943  1.00 56.48           C  
ATOM   1451 1HD1 LEU A 311       4.531  28.191  35.647  1.00  0.00           H  
ATOM   1452 2HD1 LEU A 311       3.993  29.896  35.182  1.00  0.00           H  
ATOM   1453 3HD1 LEU A 311       2.836  28.884  35.884  1.00  0.00           H  
ATOM   1454  CD2 LEU A 311       3.530  30.777  37.725  1.00 64.55           C  
ATOM   1455 1HD2 LEU A 311       3.833  31.133  38.737  1.00  0.00           H  
ATOM   1456 2HD2 LEU A 311       2.435  30.578  37.666  1.00  0.00           H  
ATOM   1457 3HD2 LEU A 311       3.592  31.590  36.964  1.00  0.00           H  
ATOM   1458  N   ASN A 312       6.937  27.039  38.717  1.00 53.28           N  
ATOM   1459  HN  ASN A 312       6.501  26.952  39.635  1.00  0.00           H  
ATOM   1460  CA  ASN A 312       8.392  27.034  38.626  1.00 58.30           C  
ATOM   1461  HA  ASN A 312       8.722  28.002  38.183  1.00  0.00           H  
ATOM   1462  C   ASN A 312       8.875  25.914  37.743  1.00 57.75           C  
ATOM   1463  O   ASN A 312       9.792  26.086  36.943  1.00 48.56           O  
ATOM   1464  CB  ASN A 312       9.026  26.892  40.010  1.00 68.41           C  
ATOM   1465  HB1 ASN A 312       8.624  26.001  40.547  1.00  0.00           H  
ATOM   1466  HB2 ASN A 312      10.096  26.586  39.933  1.00  0.00           H  
ATOM   1467  CG  ASN A 312       8.876  28.140  40.840  1.00 81.11           C  
ATOM   1468  ND2 ASN A 312       9.457  29.234  40.361  1.00 85.34           N  
ATOM   1469 1HD2 ASN A 312       9.355  30.079  40.923  1.00  0.00           H  
ATOM   1470 2HD2 ASN A 312       9.982  29.241  39.487  1.00  0.00           H  
ATOM   1471  OD1 ASN A 312       8.242  28.131  41.896  1.00 91.59           O  
ATOM   1472  N   ASP A 313       8.252  24.757  37.899  1.00 53.00           N  
ATOM   1473  HN  ASP A 313       7.540  24.659  38.623  1.00  0.00           H  
ATOM   1474  CA  ASP A 313       8.575  23.627  37.048  1.00 50.61           C  
ATOM   1475  HA  ASP A 313       9.685  23.521  37.054  1.00  0.00           H  
ATOM   1476  C   ASP A 313       8.149  23.812  35.578  1.00 52.58           C  
ATOM   1477  O   ASP A 313       8.883  23.428  34.679  1.00 49.57           O  
ATOM   1478  CB  ASP A 313       8.005  22.352  37.641  1.00 42.49           C  
ATOM   1479  HB1 ASP A 313       8.006  21.522  36.896  1.00  0.00           H  
ATOM   1480  HB2 ASP A 313       6.906  22.437  37.806  1.00  0.00           H  
ATOM   1481  CG  ASP A 313       8.729  21.950  38.920  1.00 53.22           C  
ATOM   1482  OD1 ASP A 313       9.795  22.552  39.205  1.00 49.54           O  
ATOM   1483  OD2 ASP A 313       8.254  21.027  39.615  1.00 54.48           O  
ATOM   1484  N   GLN A 314       6.972  24.381  35.343  1.00 47.63           N  
ATOM   1485  HN  GLN A 314       6.357  24.607  36.125  1.00  0.00           H  
ATOM   1486  CA  GLN A 314       6.546  24.687  33.981  1.00 53.83           C  
ATOM   1487  HA  GLN A 314       6.416  23.733  33.418  1.00  0.00           H  
ATOM   1488  C   GLN A 314       7.646  25.504  33.324  1.00 56.29           C  
ATOM   1489  O   GLN A 314       8.112  25.162  32.230  1.00 45.67           O  
ATOM   1490  CB  GLN A 314       5.230  25.464  33.955  1.00 49.62           C  
ATOM   1491  HB1 GLN A 314       5.358  26.450  34.459  1.00  0.00           H  
ATOM   1492  HB2 GLN A 314       5.006  25.802  32.916  1.00  0.00           H  
ATOM   1493  CG  GLN A 314       4.030  24.733  34.536  1.00 60.17           C  
ATOM   1494  HG1 GLN A 314       4.206  24.442  35.598  1.00  0.00           H  
ATOM   1495  HG2 GLN A 314       3.920  23.716  34.093  1.00  0.00           H  
ATOM   1496  CD  GLN A 314       2.753  25.542  34.388  1.00 60.52           C  
ATOM   1497  NE2 GLN A 314       1.865  25.473  35.386  1.00 61.32           N  
ATOM   1498 1HE2 GLN A 314       2.008  24.887  36.209  1.00  0.00           H  
ATOM   1499 2HE2 GLN A 314       1.007  26.016  35.287  1.00  0.00           H  
ATOM   1500  OE1 GLN A 314       2.581  26.246  33.399  1.00 58.55           O  
ATOM   1501  N   VAL A 315       8.077  26.561  34.012  1.00 52.73           N  
ATOM   1502  HN  VAL A 315       7.660  26.769  34.919  1.00  0.00           H  
ATOM   1503  CA  VAL A 315       9.136  27.431  33.495  1.00 54.77           C  
ATOM   1504  HA  VAL A 315       8.780  27.857  32.528  1.00  0.00           H  
ATOM   1505  C   VAL A 315      10.438  26.651  33.209  1.00 57.04           C  
ATOM   1506  O   VAL A 315      11.036  26.787  32.135  1.00 57.36           O  
ATOM   1507  CB  VAL A 315       9.398  28.615  34.458  1.00 55.84           C  
ATOM   1508  HB  VAL A 315       9.424  28.211  35.497  1.00  0.00           H  
ATOM   1509  CG1 VAL A 315      10.738  29.260  34.178  1.00 56.74           C  
ATOM   1510 1HG1 VAL A 315      10.927  30.113  34.871  1.00  0.00           H  
ATOM   1511 2HG1 VAL A 315      10.829  29.571  33.111  1.00  0.00           H  
ATOM   1512 3HG1 VAL A 315      11.567  28.515  34.209  1.00  0.00           H  
ATOM   1513  CG2 VAL A 315       8.253  29.650  34.382  1.00 44.16           C  
ATOM   1514 1HG2 VAL A 315       8.442  30.503  35.075  1.00  0.00           H  
ATOM   1515 2HG2 VAL A 315       7.259  29.180  34.568  1.00  0.00           H  
ATOM   1516 3HG2 VAL A 315       8.082  29.999  33.337  1.00  0.00           H  
ATOM   1517  N   THR A 316      10.863  25.846  34.177  1.00 49.69           N  
ATOM   1518  HN  THR A 316      10.350  25.832  35.059  1.00  0.00           H  
ATOM   1519  CA  THR A 316      12.035  24.977  34.036  1.00 56.41           C  
ATOM   1520  HA  THR A 316      12.935  25.624  33.917  1.00  0.00           H  
ATOM   1521  C   THR A 316      11.963  24.032  32.831  1.00 55.13           C  
ATOM   1522  O   THR A 316      12.931  23.878  32.080  1.00 65.36           O  
ATOM   1523  CB  THR A 316      12.224  24.119  35.309  1.00 56.23           C  
ATOM   1524  HB  THR A 316      11.279  23.562  35.512  1.00  0.00           H  
ATOM   1525  CG2 THR A 316      13.375  23.103  35.135  1.00 46.15           C  
ATOM   1526 1HG2 THR A 316      13.155  22.439  34.267  1.00  0.00           H  
ATOM   1527 2HG2 THR A 316      13.573  22.525  36.068  1.00  0.00           H  
ATOM   1528 3HG2 THR A 316      14.368  23.602  35.044  1.00  0.00           H  
ATOM   1529  OG1 THR A 316      12.507  24.972  36.425  1.00 57.34           O  
ATOM   1530  HG1 THR A 316      11.799  25.597  36.532  1.00  0.00           H  
ATOM   1531  N   LEU A 317      10.815  23.388  32.667  1.00 42.82           N  
ATOM   1532  HN  LEU A 317      10.058  23.552  33.330  1.00  0.00           H  
ATOM   1533  CA  LEU A 317      10.602  22.458  31.574  1.00 53.58           C  
ATOM   1534  HA  LEU A 317      11.392  21.673  31.623  1.00  0.00           H  
ATOM   1535  C   LEU A 317      10.716  23.168  30.231  1.00 50.98           C  
ATOM   1536  O   LEU A 317      11.378  22.677  29.324  1.00 44.16           O  
ATOM   1537  CB  LEU A 317       9.245  21.779  31.707  1.00 46.48           C  
ATOM   1538  HB1 LEU A 317       8.435  22.538  31.809  1.00  0.00           H  
ATOM   1539  HB2 LEU A 317       8.944  21.312  30.741  1.00  0.00           H  
ATOM   1540  CG  LEU A 317       9.173  20.763  32.839  1.00 51.14           C  
ATOM   1541  HG  LEU A 317       9.220  21.312  33.809  1.00  0.00           H  
ATOM   1542  CD1 LEU A 317       7.843  20.022  32.768  1.00 50.06           C  
ATOM   1543 1HD1 LEU A 317       6.976  20.721  32.819  1.00  0.00           H  
ATOM   1544 2HD1 LEU A 317       7.775  19.233  33.553  1.00  0.00           H  
ATOM   1545 3HD1 LEU A 317       7.788  19.373  31.863  1.00  0.00           H  
ATOM   1546  CD2 LEU A 317      10.359  19.806  32.769  1.00 44.18           C  
ATOM   1547 1HD2 LEU A 317      11.332  20.348  32.821  1.00  0.00           H  
ATOM   1548 2HD2 LEU A 317      10.304  19.157  31.864  1.00  0.00           H  
ATOM   1549 3HD2 LEU A 317      10.291  19.017  33.554  1.00  0.00           H  
ATOM   1550  N   LEU A 318      10.084  24.335  30.126  1.00 45.44           N  
ATOM   1551  HN  LEU A 318       9.478  24.639  30.888  1.00  0.00           H  
ATOM   1552  CA  LEU A 318      10.232  25.193  28.954  1.00 50.26           C  
ATOM   1553  HA  LEU A 318       9.841  24.634  28.072  1.00  0.00           H  
ATOM   1554  C   LEU A 318      11.688  25.550  28.670  1.00 60.20           C  
ATOM   1555  O   LEU A 318      12.165  25.337  27.556  1.00 55.77           O  
ATOM   1556  CB  LEU A 318       9.397  26.463  29.109  1.00 58.12           C  
ATOM   1557  HB1 LEU A 318       9.852  27.313  28.549  1.00  0.00           H  
ATOM   1558  HB2 LEU A 318       9.473  26.870  30.144  1.00  0.00           H  
ATOM   1559  CG  LEU A 318       7.936  26.256  28.705  1.00 63.21           C  
ATOM   1560  HG  LEU A 318       7.509  25.446  29.341  1.00  0.00           H  
ATOM   1561  CD1 LEU A 318       7.092  27.522  28.907  1.00 62.68           C  
ATOM   1562 1HD1 LEU A 318       7.122  27.859  29.970  1.00  0.00           H  
ATOM   1563 2HD1 LEU A 318       6.045  27.379  28.551  1.00  0.00           H  
ATOM   1564 3HD1 LEU A 318       7.399  28.336  28.209  1.00  0.00           H  
ATOM   1565  CD2 LEU A 318       7.895  25.795  27.250  1.00 63.22           C  
ATOM   1566 1HD2 LEU A 318       8.508  24.875  27.103  1.00  0.00           H  
ATOM   1567 2HD2 LEU A 318       8.202  26.609  26.552  1.00  0.00           H  
ATOM   1568 3HD2 LEU A 318       6.848  25.652  26.894  1.00  0.00           H  
ATOM   1569  N   LYS A 319      12.388  26.069  29.682  1.00 62.45           N  
ATOM   1570  HN  LYS A 319      11.943  26.144  30.597  1.00  0.00           H  
ATOM   1571  CA  LYS A 319      13.774  26.537  29.533  1.00 63.00           C  
ATOM   1572  HA  LYS A 319      13.760  27.409  28.838  1.00  0.00           H  
ATOM   1573  C   LYS A 319      14.735  25.499  28.947  1.00 58.96           C  
ATOM   1574  O   LYS A 319      15.598  25.845  28.138  1.00 57.36           O  
ATOM   1575  CB  LYS A 319      14.341  27.027  30.876  1.00 55.83           C  
ATOM   1576  HB1 LYS A 319      15.392  27.382  30.763  1.00  0.00           H  
ATOM   1577  HB2 LYS A 319      14.254  26.246  31.667  1.00  0.00           H  
ATOM   1578  HB3 LYS A 319      13.691  27.808  31.335  1.00  0.00           H  
ATOM   1579  N   TYR A 320      14.595  24.246  29.378  1.00 54.96           N  
ATOM   1580  HN  TYR A 320      13.847  24.029  30.036  1.00  0.00           H  
ATOM   1581  CA  TYR A 320      15.483  23.175  28.934  1.00 55.46           C  
ATOM   1582  HA  TYR A 320      16.445  23.638  28.612  1.00  0.00           H  
ATOM   1583  C   TYR A 320      14.937  22.362  27.761  1.00 56.01           C  
ATOM   1584  O   TYR A 320      15.689  21.627  27.132  1.00 72.22           O  
ATOM   1585  CB  TYR A 320      15.786  22.209  30.084  1.00 51.18           C  
ATOM   1586  HB1 TYR A 320      16.158  21.236  29.686  1.00  0.00           H  
ATOM   1587  HB2 TYR A 320      14.839  21.870  30.565  1.00  0.00           H  
ATOM   1588  CG  TYR A 320      16.732  22.747  31.115  1.00 53.78           C  
ATOM   1589  CD1 TYR A 320      16.274  23.583  32.122  1.00 53.01           C  
ATOM   1590  HD1 TYR A 320      15.206  23.859  32.152  1.00  0.00           H  
ATOM   1591  CD2 TYR A 320      18.089  22.411  31.096  1.00 60.58           C  
ATOM   1592  HD2 TYR A 320      18.473  21.744  30.306  1.00  0.00           H  
ATOM   1593  CE1 TYR A 320      17.131  24.079  33.092  1.00 67.08           C  
ATOM   1594  HE1 TYR A 320      16.743  24.739  33.886  1.00  0.00           H  
ATOM   1595  CE2 TYR A 320      18.964  22.909  32.063  1.00 66.33           C  
ATOM   1596  HE2 TYR A 320      20.034  22.642  32.034  1.00  0.00           H  
ATOM   1597  CZ  TYR A 320      18.477  23.744  33.063  1.00 70.22           C  
ATOM   1598  OH  TYR A 320      19.322  24.250  34.039  1.00 66.79           O  
ATOM   1599  HH  TYR A 320      20.244  24.021  34.019  1.00  0.00           H  
ATOM   1600  N   GLY A 321      13.638  22.465  27.478  1.00 45.65           N  
ATOM   1601  HN  GLY A 321      13.056  23.109  28.015  1.00  0.00           H  
ATOM   1602  CA  GLY A 321      13.038  21.673  26.415  1.00 45.51           C  
ATOM   1603  HA1 GLY A 321      13.494  20.657  26.365  1.00  0.00           H  
ATOM   1604  HA2 GLY A 321      11.991  21.386  26.670  1.00  0.00           H  
ATOM   1605  C   GLY A 321      13.102  22.371  25.063  1.00 50.64           C  
ATOM   1606  O   GLY A 321      13.139  21.730  23.995  1.00 53.29           O  
ATOM   1607  N   VAL A 322      13.134  23.697  25.134  1.00 45.31           N  
ATOM   1608  HN  VAL A 322      13.253  24.128  26.051  1.00  0.00           H  
ATOM   1609  CA  VAL A 322      13.008  24.568  23.974  1.00 51.27           C  
ATOM   1610  HA  VAL A 322      12.022  24.314  23.520  1.00  0.00           H  
ATOM   1611  C   VAL A 322      14.055  24.333  22.842  1.00 53.82           C  
ATOM   1612  O   VAL A 322      13.708  24.313  21.666  1.00 47.03           O  
ATOM   1613  CB  VAL A 322      12.869  26.042  24.462  1.00 52.18           C  
ATOM   1614  HB  VAL A 322      13.083  26.045  25.556  1.00  0.00           H  
ATOM   1615  CG1 VAL A 322      13.861  26.973  23.816  1.00 66.71           C  
ATOM   1616 1HG1 VAL A 322      14.913  26.626  23.945  1.00  0.00           H  
ATOM   1617 2HG1 VAL A 322      13.734  28.017  24.186  1.00  0.00           H  
ATOM   1618 3HG1 VAL A 322      13.619  27.135  22.740  1.00  0.00           H  
ATOM   1619  CG2 VAL A 322      11.431  26.517  24.286  1.00 48.95           C  
ATOM   1620 1HG2 VAL A 322      10.697  25.828  24.764  1.00  0.00           H  
ATOM   1621 2HG2 VAL A 322      11.189  26.679  23.210  1.00  0.00           H  
ATOM   1622 3HG2 VAL A 322      11.304  27.561  24.656  1.00  0.00           H  
ATOM   1623  N  AHIS A 323      15.315  24.132  23.211  0.48 54.74           N  
ATOM   1624  H  AHIS A 323      15.556  24.164  24.202  1.00  0.00           H  
ATOM   1625  N  BHIS A 323      15.316  24.132  23.211  0.52 54.67           N  
ATOM   1626  H  BHIS A 323      15.556  24.165  24.202  1.00  0.00           H  
ATOM   1627  CA AHIS A 323      16.363  23.866  22.231  0.48 57.72           C  
ATOM   1628  HA AHIS A 323      16.339  24.671  21.460  1.00  0.00           H  
ATOM   1629  CA BHIS A 323      16.366  23.865  22.234  0.52 57.61           C  
ATOM   1630  HA BHIS A 323      16.344  24.670  21.463  1.00  0.00           H  
ATOM   1631  C  AHIS A 323      16.175  22.528  21.536  0.48 59.44           C  
ATOM   1632  C  BHIS A 323      16.184  22.527  21.538  0.52 59.40           C  
ATOM   1633  O  AHIS A 323      16.324  22.418  20.313  0.48 64.35           O  
ATOM   1634  O  BHIS A 323      16.338  22.416  20.315  0.52 64.51           O  
ATOM   1635  CB AHIS A 323      17.731  23.883  22.905  0.48 63.88           C  
ATOM   1636  HB1AHIS A 323      17.825  23.039  23.628  1.00  0.00           H  
ATOM   1637  HB2AHIS A 323      18.530  23.598  22.182  1.00  0.00           H  
ATOM   1638  CB BHIS A 323      17.732  23.883  22.912  0.52 63.82           C  
ATOM   1639  HB1BHIS A 323      17.822  23.043  23.639  1.00  0.00           H  
ATOM   1640  HB2BHIS A 323      18.533  23.593  22.193  1.00  0.00           H  
ATOM   1641  CG AHIS A 323      18.056  25.182  23.565  0.48 71.14           C  
ATOM   1642  CG BHIS A 323      18.056  25.184  23.566  0.52 71.20           C  
ATOM   1643  CD2AHIS A 323      18.403  26.382  23.045  0.48 74.28           C  
ATOM   1644  HD2AHIS A 323      18.525  26.622  21.975  1.00  0.00           H  
ATOM   1645  CD2BHIS A 323      18.403  26.382  23.041  0.52 74.27           C  
ATOM   1646  HD2BHIS A 323      18.525  26.618  21.970  1.00  0.00           H  
ATOM   1647  ND1AHIS A 323      18.025  25.349  24.933  0.48 73.10           N  
ATOM   1648  HD1AHIS A 323      17.789  24.624  25.611  1.00  0.00           H  
ATOM   1649  ND1BHIS A 323      18.024  25.358  24.933  0.52 73.09           N  
ATOM   1650  HD1BHIS A 323      17.787  24.636  25.614  1.00  0.00           H  
ATOM   1651  CE1AHIS A 323      18.349  26.595  25.228  0.48 75.58           C  
ATOM   1652  HE1AHIS A 323      18.419  27.021  26.243  1.00  0.00           H  
ATOM   1653  CE1BHIS A 323      18.347  26.604  25.224  0.52 75.59           C  
ATOM   1654  HE1BHIS A 323      18.415  27.034  26.237  1.00  0.00           H  
ATOM   1655  NE2AHIS A 323      18.575  27.244  24.100  0.48 77.56           N  
ATOM   1656  HE2AHIS A 323      18.835  28.227  24.025  1.00  0.00           H  
ATOM   1657  NE2BHIS A 323      18.575  27.248  24.092  0.52 77.70           N  
ATOM   1658  HE2BHIS A 323      18.837  28.231  24.012  1.00  0.00           H  
ATOM   1659  N   GLU A 324      15.873  21.509  22.330  1.00 55.68           N  
ATOM   1660  CA  GLU A 324      15.715  20.159  21.820  1.00 55.16           C  
ATOM   1661  HA  GLU A 324      16.647  19.883  21.274  1.00  0.00           H  
ATOM   1662  C   GLU A 324      14.557  20.099  20.838  1.00 50.97           C  
ATOM   1663  O   GLU A 324      14.596  19.371  19.864  1.00 51.60           O  
ATOM   1664  CB  GLU A 324      15.537  19.176  22.992  1.00 51.71           C  
ATOM   1665  HB1 GLU A 324      15.241  18.163  22.633  1.00  0.00           H  
ATOM   1666  HB2 GLU A 324      14.630  19.419  23.593  1.00  0.00           H  
ATOM   1667  CG  GLU A 324      16.793  19.114  23.872  1.00 53.40           C  
ATOM   1668  HG1 GLU A 324      17.133  20.143  24.135  1.00  0.00           H  
ATOM   1669  HG2 GLU A 324      17.668  18.769  23.274  1.00  0.00           H  
ATOM   1670  CD  GLU A 324      16.644  18.262  25.139  1.00 56.30           C  
ATOM   1671  OE1 GLU A 324      15.607  17.588  25.326  1.00 60.23           O  
ATOM   1672  OE2 GLU A 324      17.578  18.285  25.964  1.00 53.48           O  
ATOM   1673  N   ILE A 325      13.535  20.900  21.089  1.00 45.84           N  
ATOM   1674  HN  ILE A 325      13.562  21.515  21.903  1.00  0.00           H  
ATOM   1675  CA  ILE A 325      12.386  20.912  20.225  1.00 45.15           C  
ATOM   1676  HA  ILE A 325      12.142  19.864  19.934  1.00  0.00           H  
ATOM   1677  C   ILE A 325      12.686  21.716  18.967  1.00 50.77           C  
ATOM   1678  O   ILE A 325      12.320  21.324  17.863  1.00 50.35           O  
ATOM   1679  CB  ILE A 325      11.182  21.519  20.943  1.00 45.85           C  
ATOM   1680  HB  ILE A 325      11.444  22.550  21.276  1.00  0.00           H  
ATOM   1681  CG1 ILE A 325      10.846  20.679  22.164  1.00 43.53           C  
ATOM   1682 1HG1 ILE A 325      10.427  19.690  21.865  1.00  0.00           H  
ATOM   1683 2HG1 ILE A 325      11.773  20.335  22.679  1.00  0.00           H  
ATOM   1684  CG2 ILE A 325       9.980  21.596  19.994  1.00 43.74           C  
ATOM   1685 1HG2 ILE A 325       9.101  22.039  20.518  1.00  0.00           H  
ATOM   1686 2HG2 ILE A 325       9.740  20.604  19.545  1.00  0.00           H  
ATOM   1687 3HG2 ILE A 325      10.225  22.146  19.056  1.00  0.00           H  
ATOM   1688  CD1 ILE A 325       9.946  21.370  23.105  1.00 48.97           C  
ATOM   1689 1HD1 ILE A 325       9.699  20.754  24.001  1.00  0.00           H  
ATOM   1690 2HD1 ILE A 325       9.019  21.714  22.590  1.00  0.00           H  
ATOM   1691 3HD1 ILE A 325      10.365  22.359  23.404  1.00  0.00           H  
ATOM   1692  N   ILE A 326      13.353  22.848  19.147  1.00 44.65           N  
ATOM   1693  HN  ILE A 326      13.634  23.122  20.088  1.00  0.00           H  
ATOM   1694  CA  ILE A 326      13.686  23.696  18.029  1.00 50.52           C  
ATOM   1695  HA  ILE A 326      12.728  24.003  17.549  1.00  0.00           H  
ATOM   1696  C   ILE A 326      14.506  22.952  16.974  1.00 51.21           C  
ATOM   1697  O   ILE A 326      14.193  23.016  15.785  1.00 52.92           O  
ATOM   1698  CB  ILE A 326      14.382  24.969  18.509  1.00 52.08           C  
ATOM   1699  HB  ILE A 326      15.062  24.709  19.354  1.00  0.00           H  
ATOM   1700  CG1 ILE A 326      13.313  25.937  19.019  1.00 50.63           C  
ATOM   1701 1HG1 ILE A 326      12.571  25.394  19.650  1.00  0.00           H  
ATOM   1702 2HG1 ILE A 326      12.654  26.260  18.180  1.00  0.00           H  
ATOM   1703  CG2 ILE A 326      15.213  25.593  17.384  1.00 51.40           C  
ATOM   1704 1HG2 ILE A 326      15.992  24.887  17.012  1.00  0.00           H  
ATOM   1705 2HG2 ILE A 326      15.659  26.565  17.698  1.00  0.00           H  
ATOM   1706 3HG2 ILE A 326      14.565  25.960  16.554  1.00  0.00           H  
ATOM   1707  CD1 ILE A 326      13.846  27.143  19.759  1.00 50.75           C  
ATOM   1708 1HD1 ILE A 326      13.067  27.849  20.131  1.00  0.00           H  
ATOM   1709 2HD1 ILE A 326      14.588  27.686  19.128  1.00  0.00           H  
ATOM   1710 3HD1 ILE A 326      14.505  26.820  20.598  1.00  0.00           H  
ATOM   1711  N   TYR A 327      15.508  22.197  17.407  1.00 40.64           N  
ATOM   1712  HN  TYR A 327      15.675  22.101  18.409  1.00  0.00           H  
ATOM   1713  CA  TYR A 327      16.382  21.495  16.447  1.00 46.08           C  
ATOM   1714  HA  TYR A 327      16.577  22.193  15.600  1.00  0.00           H  
ATOM   1715  C   TYR A 327      15.721  20.239  15.865  1.00 48.82           C  
ATOM   1716  O   TYR A 327      15.973  19.873  14.711  1.00 53.34           O  
ATOM   1717  CB  TYR A 327      17.739  21.146  17.079  1.00 47.30           C  
ATOM   1718  HB1 TYR A 327      17.613  20.378  17.878  1.00  0.00           H  
ATOM   1719  HB2 TYR A 327      18.368  20.570  16.361  1.00  0.00           H  
ATOM   1720  CG  TYR A 327      18.499  22.344  17.609  1.00 55.08           C  
ATOM   1721  CD1 TYR A 327      18.567  23.536  16.884  1.00 61.89           C  
ATOM   1722  HD1 TYR A 327      18.064  23.604  15.905  1.00  0.00           H  
ATOM   1723  CD2 TYR A 327      19.134  22.294  18.839  1.00 58.90           C  
ATOM   1724  HD2 TYR A 327      19.092  21.363  19.430  1.00  0.00           H  
ATOM   1725  CE1 TYR A 327      19.260  24.642  17.378  1.00 66.73           C  
ATOM   1726  HE1 TYR A 327      19.310  25.574  16.791  1.00  0.00           H  
ATOM   1727  CE2 TYR A 327      19.824  23.392  19.347  1.00 60.36           C  
ATOM   1728  HE2 TYR A 327      20.319  23.329  20.331  1.00  0.00           H  
ATOM   1729  CZ  TYR A 327      19.886  24.560  18.614  1.00 65.30           C  
ATOM   1730  OH  TYR A 327      20.581  25.639  19.119  1.00 64.04           O  
ATOM   1731  HH  TYR A 327      21.009  25.583  19.965  1.00  0.00           H  
ATOM   1732  N   THR A 328      14.855  19.608  16.657  1.00 42.87           N  
ATOM   1733  HN  THR A 328      14.740  19.933  17.617  1.00  0.00           H  
ATOM   1734  CA  THR A 328      14.064  18.467  16.199  1.00 43.93           C  
ATOM   1735  HA  THR A 328      14.754  17.673  15.830  1.00  0.00           H  
ATOM   1736  C   THR A 328      13.165  18.906  15.060  1.00 44.54           C  
ATOM   1737  O   THR A 328      13.049  18.242  14.038  1.00 53.56           O  
ATOM   1738  CB  THR A 328      13.177  17.875  17.352  1.00 38.17           C  
ATOM   1739  HB  THR A 328      12.695  18.706  17.918  1.00  0.00           H  
ATOM   1740  CG2 THR A 328      12.118  16.946  16.820  1.00 31.67           C  
ATOM   1741 1HG2 THR A 328      11.476  17.544  16.132  1.00  0.00           H  
ATOM   1742 2HG2 THR A 328      11.540  16.434  17.624  1.00  0.00           H  
ATOM   1743 3HG2 THR A 328      12.538  16.030  16.342  1.00  0.00           H  
ATOM   1744  OG1 THR A 328      13.996  17.112  18.230  1.00 44.87           O  
ATOM   1745  HG1 THR A 328      14.664  17.698  18.566  1.00  0.00           H  
ATOM   1746  N   MET A 329      12.517  20.041  15.245  1.00 50.71           N  
ATOM   1747  HN  MET A 329      12.687  20.587  16.089  1.00  0.00           H  
ATOM   1748  CA  MET A 329      11.565  20.520  14.260  1.00 51.28           C  
ATOM   1749  HA  MET A 329      10.980  19.645  13.893  1.00  0.00           H  
ATOM   1750  C   MET A 329      12.284  21.144  13.060  1.00 50.53           C  
ATOM   1751  O   MET A 329      11.839  21.039  11.911  1.00 50.08           O  
ATOM   1752  CB  MET A 329      10.592  21.490  14.932  1.00 46.07           C  
ATOM   1753  HB1 MET A 329      10.001  22.062  14.179  1.00  0.00           H  
ATOM   1754  HB2 MET A 329      11.130  22.341  15.411  1.00  0.00           H  
ATOM   1755  CG  MET A 329       9.690  20.777  15.920  1.00 52.34           C  
ATOM   1756  HG1 MET A 329       9.241  19.862  15.468  1.00  0.00           H  
ATOM   1757  HG2 MET A 329      10.283  20.299  16.735  1.00  0.00           H  
ATOM   1758  SD  MET A 329       8.425  21.859  16.587  1.00 51.78           S  
ATOM   1759  CE  MET A 329       7.305  21.984  15.198  1.00 54.20           C  
ATOM   1760  HE1 MET A 329       6.518  22.657  15.613  1.00  0.00           H  
ATOM   1761  HE2 MET A 329       6.937  21.013  14.792  1.00  0.00           H  
ATOM   1762  HE3 MET A 329       7.767  22.322  14.241  1.00  0.00           H  
ATOM   1763  N   LEU A 330      13.420  21.766  13.338  1.00 49.33           N  
ATOM   1764  HN  LEU A 330      13.713  21.855  14.311  1.00  0.00           H  
ATOM   1765  CA  LEU A 330      14.257  22.323  12.294  1.00 47.37           C  
ATOM   1766  HA  LEU A 330      13.666  23.105  11.763  1.00  0.00           H  
ATOM   1767  C   LEU A 330      14.650  21.250  11.265  1.00 53.15           C  
ATOM   1768  O   LEU A 330      14.735  21.534  10.064  1.00 56.22           O  
ATOM   1769  CB  LEU A 330      15.478  22.998  12.909  1.00 47.46           C  
ATOM   1770  HB1 LEU A 330      16.077  22.229  13.450  1.00  0.00           H  
ATOM   1771  HB2 LEU A 330      15.142  23.646  13.752  1.00  0.00           H  
ATOM   1772  CG  LEU A 330      16.412  23.805  12.012  1.00 59.91           C  
ATOM   1773  HG  LEU A 330      16.969  23.104  11.348  1.00  0.00           H  
ATOM   1774  CD1 LEU A 330      15.626  24.797  11.139  1.00 52.53           C  
ATOM   1775 1HD1 LEU A 330      16.309  25.387  10.484  1.00  0.00           H  
ATOM   1776 2HD1 LEU A 330      14.976  25.460  11.756  1.00  0.00           H  
ATOM   1777 3HD1 LEU A 330      14.833  24.283  10.548  1.00  0.00           H  
ATOM   1778  CD2 LEU A 330      17.404  24.513  12.922  1.00 62.71           C  
ATOM   1779 1HD2 LEU A 330      18.087  25.103  12.267  1.00  0.00           H  
ATOM   1780 2HD2 LEU A 330      17.946  23.817  13.604  1.00  0.00           H  
ATOM   1781 3HD2 LEU A 330      16.912  25.130  13.709  1.00  0.00           H  
ATOM   1782  N   ALA A 331      14.848  20.017  11.729  1.00 47.05           N  
ATOM   1783  HN  ALA A 331      14.840  19.846  12.735  1.00  0.00           H  
ATOM   1784  CA  ALA A 331      15.078  18.904  10.803  1.00 50.36           C  
ATOM   1785  HA  ALA A 331      16.060  19.081  10.306  1.00  0.00           H  
ATOM   1786  C   ALA A 331      14.009  18.813   9.694  1.00 46.88           C  
ATOM   1787  O   ALA A 331      14.327  18.590   8.520  1.00 47.20           O  
ATOM   1788  CB  ALA A 331      15.183  17.586  11.564  1.00 42.89           C  
ATOM   1789  HB1 ALA A 331      15.358  16.739  10.860  1.00  0.00           H  
ATOM   1790  HB2 ALA A 331      14.292  17.409  12.211  1.00  0.00           H  
ATOM   1791  HB3 ALA A 331      15.962  17.629  12.361  1.00  0.00           H  
ATOM   1792  N   SER A 332      12.752  19.047  10.059  1.00 34.45           N  
ATOM   1793  HN  SER A 332      12.552  19.300  11.027  1.00  0.00           H  
ATOM   1794  CA  SER A 332      11.649  18.949   9.102  1.00 40.95           C  
ATOM   1795  HA  SER A 332      11.638  17.925   8.661  1.00  0.00           H  
ATOM   1796  C   SER A 332      11.772  19.966   7.990  1.00 45.02           C  
ATOM   1797  O   SER A 332      11.138  19.813   6.947  1.00 45.39           O  
ATOM   1798  CB  SER A 332      10.303  19.217   9.779  1.00 43.82           C  
ATOM   1799  HB1 SER A 332      10.193  20.293  10.051  1.00  0.00           H  
ATOM   1800  HB2 SER A 332       9.460  19.132   9.054  1.00  0.00           H  
ATOM   1801  OG  SER A 332      10.104  18.389  10.889  1.00 49.15           O  
ATOM   1802  HG  SER A 332       9.268  18.555  11.309  1.00  0.00           H  
ATOM   1803  N   LEU A 333      12.549  21.019   8.238  1.00 48.26           N  
ATOM   1804  HN  LEU A 333      13.077  21.045   9.111  1.00  0.00           H  
ATOM   1805  CA  LEU A 333      12.674  22.136   7.310  1.00 46.28           C  
ATOM   1806  HA  LEU A 333      11.806  22.140   6.610  1.00  0.00           H  
ATOM   1807  C   LEU A 333      13.965  21.978   6.523  1.00 53.49           C  
ATOM   1808  O   LEU A 333      14.305  22.827   5.680  1.00 42.71           O  
ATOM   1809  CB  LEU A 333      12.728  23.469   8.072  1.00 45.88           C  
ATOM   1810  HB1 LEU A 333      13.736  23.555   8.542  1.00  0.00           H  
ATOM   1811  HB2 LEU A 333      12.752  24.293   7.321  1.00  0.00           H  
ATOM   1812  CG  LEU A 333      11.680  23.829   9.134  1.00 51.19           C  
ATOM   1813  HG  LEU A 333      11.906  23.255  10.063  1.00  0.00           H  
ATOM   1814  CD1 LEU A 333      11.736  25.320   9.459  1.00 46.68           C  
ATOM   1815 1HD1 LEU A 333      10.975  25.582  10.230  1.00  0.00           H  
ATOM   1816 2HD1 LEU A 333      11.630  25.948   8.544  1.00  0.00           H  
ATOM   1817 3HD1 LEU A 333      12.760  25.639   9.763  1.00  0.00           H  
ATOM   1818  CD2 LEU A 333      10.303  23.453   8.664  1.00 49.89           C  
ATOM   1819 1HD2 LEU A 333       9.542  23.715   9.435  1.00  0.00           H  
ATOM   1820 2HD2 LEU A 333      10.244  22.379   8.371  1.00  0.00           H  
ATOM   1821 3HD2 LEU A 333      10.064  23.909   7.675  1.00  0.00           H  
ATOM   1822  N   MET A 334      14.700  20.912   6.830  1.00 47.41           N  
ATOM   1823  HN  MET A 334      14.342  20.234   7.502  1.00  0.00           H  
ATOM   1824  CA  MET A 334      16.006  20.697   6.223  1.00 46.05           C  
ATOM   1825  HA  MET A 334      16.287  21.617   5.659  1.00  0.00           H  
ATOM   1826  C   MET A 334      16.054  19.508   5.262  1.00 50.57           C  
ATOM   1827  O   MET A 334      15.428  18.473   5.501  1.00 49.37           O  
ATOM   1828  CB  MET A 334      17.050  20.463   7.313  1.00 43.34           C  
ATOM   1829  HB1 MET A 334      17.994  20.078   6.861  1.00  0.00           H  
ATOM   1830  HB2 MET A 334      16.759  19.587   7.938  1.00  0.00           H  
ATOM   1831  CG  MET A 334      17.347  21.648   8.194  1.00 43.08           C  
ATOM   1832  HG1 MET A 334      16.435  22.007   8.725  1.00  0.00           H  
ATOM   1833  HG2 MET A 334      17.564  22.564   7.596  1.00  0.00           H  
ATOM   1834  SD  MET A 334      18.690  21.267   9.349  1.00 56.61           S  
ATOM   1835  CE  MET A 334      19.262  22.902   9.793  1.00 52.19           C  
ATOM   1836  HE1 MET A 334      20.088  22.668  10.504  1.00  0.00           H  
ATOM   1837  HE2 MET A 334      18.477  23.588  10.188  1.00  0.00           H  
ATOM   1838  HE3 MET A 334      19.546  23.554   8.935  1.00  0.00           H  
ATOM   1839  N   ASN A 335      16.829  19.664   4.190  1.00 52.17           N  
ATOM   1840  HN  ASN A 335      17.007  20.606   3.842  1.00  0.00           H  
ATOM   1841  CA  ASN A 335      17.432  18.527   3.497  1.00 56.39           C  
ATOM   1842  HA  ASN A 335      17.162  17.596   4.047  1.00  0.00           H  
ATOM   1843  C   ASN A 335      18.950  18.697   3.552  1.00 60.21           C  
ATOM   1844  O   ASN A 335      19.437  19.693   4.094  1.00 68.97           O  
ATOM   1845  CB  ASN A 335      16.933  18.399   2.053  1.00 59.72           C  
ATOM   1846  HB1 ASN A 335      17.304  17.456   1.588  1.00  0.00           H  
ATOM   1847  HB2 ASN A 335      15.837  18.197   2.029  1.00  0.00           H  
ATOM   1848  CG  ASN A 335      17.281  19.603   1.188  1.00 50.82           C  
ATOM   1849  ND2 ASN A 335      16.433  19.868   0.224  1.00 46.77           N  
ATOM   1850 1HD2 ASN A 335      16.666  20.674  -0.355  1.00  0.00           H  
ATOM   1851 2HD2 ASN A 335      15.592  19.313   0.067  1.00  0.00           H  
ATOM   1852  OD1 ASN A 335      18.302  20.277   1.378  1.00 54.02           O  
ATOM   1853  N   LYS A 336      19.699  17.755   2.985  1.00 59.64           N  
ATOM   1854  HN  LYS A 336      19.248  16.975   2.506  1.00  0.00           H  
ATOM   1855  CA  LYS A 336      21.169  17.821   3.038  1.00 63.57           C  
ATOM   1856  HA  LYS A 336      21.460  17.817   4.114  1.00  0.00           H  
ATOM   1857  C   LYS A 336      21.786  19.079   2.406  1.00 60.36           C  
ATOM   1858  O   LYS A 336      22.967  19.350   2.610  1.00 60.85           O  
ATOM   1859  CB  LYS A 336      21.795  16.579   2.396  1.00 66.73           C  
ATOM   1860  HB1 LYS A 336      22.864  16.483   2.698  1.00  0.00           H  
ATOM   1861  HB2 LYS A 336      21.382  15.652   2.859  1.00  0.00           H  
ATOM   1862  CG  LYS A 336      21.664  16.519   0.882  1.00 68.07           C  
ATOM   1863  HG1 LYS A 336      20.631  16.775   0.549  1.00  0.00           H  
ATOM   1864  HG2 LYS A 336      22.214  17.354   0.389  1.00  0.00           H  
ATOM   1865  CD  LYS A 336      22.107  15.160   0.344  1.00 73.69           C  
ATOM   1866  HD1 LYS A 336      22.918  14.718   0.969  1.00  0.00           H  
ATOM   1867  HD2 LYS A 336      21.323  14.383   0.503  1.00  0.00           H  
ATOM   1868  CE  LYS A 336      22.518  15.246  -1.125  1.00 69.56           C  
ATOM   1869  HE1 LYS A 336      22.809  14.248  -1.528  1.00  0.00           H  
ATOM   1870  HE2 LYS A 336      23.494  15.771  -1.247  1.00  0.00           H  
ATOM   1871  NZ  LYS A 336      21.450  15.879  -1.950  1.00 71.00           N  
ATOM   1872  HZ1 LYS A 336      21.724  15.936  -2.931  1.00  0.00           H  
ATOM   1873  HZ2 LYS A 336      21.184  16.792  -1.582  1.00  0.00           H  
ATOM   1874  HZ3 LYS A 336      20.557  15.399  -1.839  1.00  0.00           H  
ATOM   1875  N   ASP A 337      20.984  19.843   1.658  1.00 61.03           N  
ATOM   1876  HN  ASP A 337      19.991  19.615   1.620  1.00  0.00           H  
ATOM   1877  CA  ASP A 337      21.470  20.999   0.886  1.00 60.57           C  
ATOM   1878  HA  ASP A 337      22.583  20.937   0.850  1.00  0.00           H  
ATOM   1879  C   ASP A 337      21.100  22.377   1.450  1.00 63.02           C  
ATOM   1880  O   ASP A 337      21.646  23.401   1.003  1.00 63.49           O  
ATOM   1881  CB  ASP A 337      20.955  20.922  -0.556  1.00 56.11           C  
ATOM   1882  HB1 ASP A 337      19.841  20.884  -0.582  1.00  0.00           H  
ATOM   1883  HB2 ASP A 337      21.115  21.888  -1.090  1.00  0.00           H  
ATOM   1884  CG  ASP A 337      21.556  19.768  -1.328  1.00 69.59           C  
ATOM   1885  OD1 ASP A 337      22.760  19.482  -1.132  1.00 65.54           O  
ATOM   1886  OD2 ASP A 337      20.821  19.142  -2.119  1.00 77.51           O  
ATOM   1887  N   GLY A 338      20.147  22.423   2.380  1.00 51.07           N  
ATOM   1888  HN  GLY A 338      19.693  21.564   2.689  1.00  0.00           H  
ATOM   1889  CA  GLY A 338      19.755  23.703   2.954  1.00 51.43           C  
ATOM   1890  HA1 GLY A 338      19.647  24.472   2.154  1.00  0.00           H  
ATOM   1891  HA2 GLY A 338      20.599  24.146   3.532  1.00  0.00           H  
ATOM   1892  C   GLY A 338      18.504  23.645   3.805  1.00 53.80           C  
ATOM   1893  O   GLY A 338      18.017  22.552   4.103  1.00 51.98           O  
ATOM   1894  N   VAL A 339      17.977  24.817   4.175  1.00 53.84           N  
ATOM   1895  HN  VAL A 339      18.355  25.675   3.773  1.00  0.00           H  
ATOM   1896  CA  VAL A 339      16.877  24.913   5.137  1.00 49.54           C  
ATOM   1897  HA  VAL A 339      16.370  23.921   5.179  1.00  0.00           H  
ATOM   1898  C   VAL A 339      15.825  25.966   4.744  1.00 48.94           C  
ATOM   1899  O   VAL A 339      16.170  27.082   4.366  1.00 53.04           O  
ATOM   1900  CB  VAL A 339      17.416  25.235   6.556  1.00 54.39           C  
ATOM   1901  HB  VAL A 339      18.093  24.404   6.863  1.00  0.00           H  
ATOM   1902  CG1 VAL A 339      18.233  26.527   6.545  1.00 50.18           C  
ATOM   1903 1HG1 VAL A 339      18.620  26.758   7.565  1.00  0.00           H  
ATOM   1904 2HG1 VAL A 339      17.652  27.379   6.121  1.00  0.00           H  
ATOM   1905 3HG1 VAL A 339      19.053  26.491   5.790  1.00  0.00           H  
ATOM   1906  CG2 VAL A 339      16.270  25.319   7.585  1.00 44.63           C  
ATOM   1907 1HG2 VAL A 339      16.657  25.550   8.605  1.00  0.00           H  
ATOM   1908 2HG2 VAL A 339      15.650  24.392   7.583  1.00  0.00           H  
ATOM   1909 3HG2 VAL A 339      15.489  26.049   7.269  1.00  0.00           H  
ATOM   1910  N   LEU A 340      14.543  25.605   4.826  1.00 46.64           N  
ATOM   1911  HN  LEU A 340      14.312  24.643   5.075  1.00  0.00           H  
ATOM   1912  CA  LEU A 340      13.455  26.560   4.566  1.00 42.10           C  
ATOM   1913  HA  LEU A 340      13.621  27.019   3.564  1.00  0.00           H  
ATOM   1914  C   LEU A 340      13.442  27.670   5.608  1.00 53.34           C  
ATOM   1915  O   LEU A 340      13.726  27.437   6.795  1.00 45.15           O  
ATOM   1916  CB  LEU A 340      12.096  25.863   4.559  1.00 41.73           C  
ATOM   1917  HB1 LEU A 340      11.280  26.623   4.549  1.00  0.00           H  
ATOM   1918  HB2 LEU A 340      11.911  25.384   5.549  1.00  0.00           H  
ATOM   1919  CG  LEU A 340      11.873  24.850   3.443  1.00 50.99           C  
ATOM   1920  HG  LEU A 340      12.726  24.132   3.443  1.00  0.00           H  
ATOM   1921  CD1 LEU A 340      10.596  24.075   3.692  1.00 58.21           C  
ATOM   1922 1HD1 LEU A 340      10.621  23.557   4.679  1.00  0.00           H  
ATOM   1923 2HD1 LEU A 340      10.382  23.362   2.862  1.00  0.00           H  
ATOM   1924 3HD1 LEU A 340       9.697  24.727   3.595  1.00  0.00           H  
ATOM   1925  CD2 LEU A 340      11.839  25.564   2.082  1.00 52.92           C  
ATOM   1926 1HD2 LEU A 340      12.779  26.135   1.899  1.00  0.00           H  
ATOM   1927 2HD2 LEU A 340      10.940  26.216   1.985  1.00  0.00           H  
ATOM   1928 3HD2 LEU A 340      11.625  24.851   1.252  1.00  0.00           H  
ATOM   1929  N   ILE A 341      13.125  28.880   5.165  1.00 44.60           N  
ATOM   1930  HN  ILE A 341      12.945  29.021   4.171  1.00  0.00           H  
ATOM   1931  CA  ILE A 341      13.031  30.011   6.081  1.00 48.17           C  
ATOM   1932  HA  ILE A 341      12.874  29.634   7.119  1.00  0.00           H  
ATOM   1933  C   ILE A 341      11.868  30.895   5.687  1.00 54.16           C  
ATOM   1934  O   ILE A 341      11.268  30.718   4.607  1.00 51.17           O  
ATOM   1935  CB  ILE A 341      14.288  30.875   6.042  1.00 58.66           C  
ATOM   1936  HB  ILE A 341      14.167  31.698   6.784  1.00  0.00           H  
ATOM   1937  CG1 ILE A 341      14.445  31.501   4.658  1.00 53.71           C  
ATOM   1938 1HG1 ILE A 341      13.459  31.826   4.252  1.00  0.00           H  
ATOM   1939 2HG1 ILE A 341      14.708  30.729   3.897  1.00  0.00           H  
ATOM   1940  CG2 ILE A 341      15.519  30.067   6.427  1.00 55.43           C  
ATOM   1941 1HG2 ILE A 341      15.404  29.610   7.438  1.00  0.00           H  
ATOM   1942 2HG2 ILE A 341      16.448  30.679   6.358  1.00  0.00           H  
ATOM   1943 3HG2 ILE A 341      15.762  29.299   5.656  1.00  0.00           H  
ATOM   1944  CD1 ILE A 341      15.431  32.629   4.643  1.00 56.43           C  
ATOM   1945 1HD1 ILE A 341      15.546  33.086   3.632  1.00  0.00           H  
ATOM   1946 2HD1 ILE A 341      16.417  32.304   5.049  1.00  0.00           H  
ATOM   1947 3HD1 ILE A 341      15.168  33.401   5.404  1.00  0.00           H  
ATOM   1948  N   SER A 342      11.582  31.872   6.541  1.00 49.50           N  
ATOM   1949  HN  SER A 342      12.135  31.957   7.394  1.00  0.00           H  
ATOM   1950  CA  SER A 342      10.507  32.826   6.304  1.00 53.89           C  
ATOM   1951  HA  SER A 342      10.300  33.359   7.262  1.00  0.00           H  
ATOM   1952  C   SER A 342       9.228  32.125   5.869  1.00 56.94           C  
ATOM   1953  O   SER A 342       8.685  32.405   4.782  1.00 55.65           O  
ATOM   1954  CB  SER A 342      10.931  33.867   5.264  1.00 59.02           C  
ATOM   1955  HB1 SER A 342      11.172  33.398   4.281  1.00  0.00           H  
ATOM   1956  HB2 SER A 342      11.934  34.297   5.492  1.00  0.00           H  
ATOM   1957  OG  SER A 342       9.941  34.873   5.140  1.00 68.01           O  
ATOM   1958  HG  SER A 342      10.204  35.519   4.495  1.00  0.00           H  
ATOM   1959  N   GLU A 343       8.771  31.201   6.718  1.00 55.94           N  
ATOM   1960  HN  GLU A 343       9.318  30.993   7.553  1.00  0.00           H  
ATOM   1961  CA  GLU A 343       7.520  30.474   6.502  1.00 69.37           C  
ATOM   1962  HA  GLU A 343       7.370  29.800   7.378  1.00  0.00           H  
ATOM   1963  C   GLU A 343       7.533  29.598   5.247  1.00 62.77           C  
ATOM   1964  O   GLU A 343       6.486  29.143   4.792  1.00 71.24           O  
ATOM   1965  CB  GLU A 343       6.320  31.437   6.450  1.00 82.79           C  
ATOM   1966  HB1 GLU A 343       5.430  30.914   6.029  1.00  0.00           H  
ATOM   1967  HB2 GLU A 343       6.486  32.210   5.664  1.00  0.00           H  
ATOM   1968  CG  GLU A 343       5.954  32.108   7.772  1.00 91.33           C  
ATOM   1969  HG1 GLU A 343       5.851  33.211   7.647  1.00  0.00           H  
ATOM   1970  HG2 GLU A 343       6.813  32.087   8.483  1.00  0.00           H  
ATOM   1971  CD  GLU A 343       4.704  31.510   8.405  1.00102.29           C  
ATOM   1972  OE1 GLU A 343       4.629  30.267   8.517  1.00107.81           O  
ATOM   1973  OE2 GLU A 343       3.796  32.283   8.785  1.00103.66           O  
ATOM   1974  N   GLY A 344       8.712  29.351   4.693  1.00 52.40           N  
ATOM   1975  HN  GLY A 344       9.555  29.760   5.096  1.00  0.00           H  
ATOM   1976  CA  GLY A 344       8.816  28.506   3.521  1.00 60.15           C  
ATOM   1977  HA1 GLY A 344       7.949  27.808   3.462  1.00  0.00           H  
ATOM   1978  HA2 GLY A 344       9.643  27.768   3.641  1.00  0.00           H  
ATOM   1979  C   GLY A 344       8.972  29.280   2.218  1.00 56.85           C  
ATOM   1980  O   GLY A 344       9.155  28.686   1.166  1.00 63.32           O  
ATOM   1981  N   GLN A 345       8.919  30.607   2.295  1.00 53.89           N  
ATOM   1982  HN  GLN A 345       8.759  31.046   3.202  1.00  0.00           H  
ATOM   1983  CA  GLN A 345       9.084  31.448   1.119  1.00 62.37           C  
ATOM   1984  HA  GLN A 345       8.448  31.045   0.297  1.00  0.00           H  
ATOM   1985  C   GLN A 345      10.532  31.445   0.664  1.00 62.96           C  
ATOM   1986  O   GLN A 345      10.814  31.640  -0.517  1.00 64.20           O  
ATOM   1987  CB  GLN A 345       8.666  32.890   1.404  1.00 67.04           C  
ATOM   1988  HB1 GLN A 345       9.301  33.320   2.213  1.00  0.00           H  
ATOM   1989  HB2 GLN A 345       8.959  33.549   0.553  1.00  0.00           H  
ATOM   1990  CG  GLN A 345       7.199  33.087   1.734  1.00 71.69           C  
ATOM   1991  HG1 GLN A 345       6.553  32.915   0.841  1.00  0.00           H  
ATOM   1992  HG2 GLN A 345       6.814  32.268   2.386  1.00  0.00           H  
ATOM   1993  CD  GLN A 345       6.945  34.455   2.350  1.00 83.90           C  
ATOM   1994  NE2 GLN A 345       6.071  35.236   1.716  1.00 82.62           N  
ATOM   1995 1HE2 GLN A 345       5.901  36.153   2.129  1.00  0.00           H  
ATOM   1996 2HE2 GLN A 345       5.580  34.942   0.872  1.00  0.00           H  
ATOM   1997  OE1 GLN A 345       7.543  34.813   3.377  1.00 85.26           O  
ATOM   1998  N   GLY A 346      11.449  31.234   1.605  1.00 51.11           N  
ATOM   1999  HN  GLY A 346      11.153  31.022   2.558  1.00  0.00           H  
ATOM   2000  CA  GLY A 346      12.863  31.302   1.294  1.00 46.12           C  
ATOM   2001  HA1 GLY A 346      13.352  32.152   1.824  1.00  0.00           H  
ATOM   2002  HA2 GLY A 346      13.029  31.630   0.241  1.00  0.00           H  
ATOM   2003  C   GLY A 346      13.577  29.994   1.580  1.00 58.12           C  
ATOM   2004  O   GLY A 346      13.062  29.143   2.308  1.00 53.14           O  
ATOM   2005  N   PHE A 347      14.767  29.834   1.010  1.00 58.69           N  
ATOM   2006  HN  PHE A 347      15.126  30.569   0.400  1.00  0.00           H  
ATOM   2007  CA  PHE A 347      15.577  28.637   1.230  1.00 56.65           C  
ATOM   2008  HA  PHE A 347      15.300  28.199   2.217  1.00  0.00           H  
ATOM   2009  C   PHE A 347      17.054  28.999   1.261  1.00 54.83           C  
ATOM   2010  O   PHE A 347      17.616  29.498   0.283  1.00 54.92           O  
ATOM   2011  CB  PHE A 347      15.304  27.596   0.144  1.00 52.23           C  
ATOM   2012  HB1 PHE A 347      15.500  28.026  -0.866  1.00  0.00           H  
ATOM   2013  HB2 PHE A 347      14.210  27.401   0.058  1.00  0.00           H  
ATOM   2014  CG  PHE A 347      16.058  26.301   0.321  1.00 53.11           C  
ATOM   2015  CD1 PHE A 347      15.535  25.277   1.104  1.00 52.23           C  
ATOM   2016  HD1 PHE A 347      14.564  25.419   1.608  1.00  0.00           H  
ATOM   2017  CD2 PHE A 347      17.272  26.091  -0.323  1.00 58.15           C  
ATOM   2018  HD2 PHE A 347      17.694  26.887  -0.959  1.00  0.00           H  
ATOM   2019  CE1 PHE A 347      16.218  24.079   1.259  1.00 51.87           C  
ATOM   2020  HE1 PHE A 347      15.799  23.284   1.898  1.00  0.00           H  
ATOM   2021  CE2 PHE A 347      17.965  24.889  -0.178  1.00 56.59           C  
ATOM   2022  HE2 PHE A 347      18.932  24.743  -0.687  1.00  0.00           H  
ATOM   2023  CZ  PHE A 347      17.434  23.881   0.607  1.00 59.98           C  
ATOM   2024  HZ  PHE A 347      17.971  22.924   0.717  1.00  0.00           H  
ATOM   2025  N   MET A 348      17.681  28.752   2.398  1.00 59.05           N  
ATOM   2026  HN  MET A 348      17.186  28.268   3.147  1.00  0.00           H  
ATOM   2027  CA  MET A 348      19.060  29.155   2.602  1.00 63.56           C  
ATOM   2028  HA  MET A 348      19.359  29.887   1.816  1.00  0.00           H  
ATOM   2029  C   MET A 348      19.929  27.919   2.506  1.00 66.21           C  
ATOM   2030  O   MET A 348      19.679  26.926   3.197  1.00 62.61           O  
ATOM   2031  CB  MET A 348      19.203  29.791   3.978  1.00 70.77           C  
ATOM   2032  HB1 MET A 348      19.156  29.008   4.770  1.00  0.00           H  
ATOM   2033  HB2 MET A 348      18.287  30.376   4.228  1.00  0.00           H  
ATOM   2034  CG  MET A 348      20.433  30.645   4.162  1.00 81.97           C  
ATOM   2035  HG1 MET A 348      20.751  31.133   3.211  1.00  0.00           H  
ATOM   2036  HG2 MET A 348      21.346  30.031   4.342  1.00  0.00           H  
ATOM   2037  SD  MET A 348      20.153  31.847   5.480  1.00 97.92           S  
ATOM   2038  CE  MET A 348      19.108  33.022   4.620  1.00 59.70           C  
ATOM   2039  HE1 MET A 348      18.935  33.764   5.434  1.00  0.00           H  
ATOM   2040  HE2 MET A 348      18.191  32.600   4.146  1.00  0.00           H  
ATOM   2041  HE3 MET A 348      19.521  33.432   3.669  1.00  0.00           H  
ATOM   2042  N   THR A 349      20.943  27.968   1.645  1.00 60.42           N  
ATOM   2043  HN  THR A 349      21.139  28.833   1.142  1.00  0.00           H  
ATOM   2044  CA  THR A 349      21.776  26.791   1.416  1.00 54.02           C  
ATOM   2045  HA  THR A 349      21.097  25.907   1.393  1.00  0.00           H  
ATOM   2046  C   THR A 349      22.778  26.559   2.542  1.00 59.98           C  
ATOM   2047  O   THR A 349      23.258  27.508   3.189  1.00 59.67           O  
ATOM   2048  CB  THR A 349      22.496  26.847   0.056  1.00 57.12           C  
ATOM   2049  HB  THR A 349      22.970  25.858  -0.143  1.00  0.00           H  
ATOM   2050  CG2 THR A 349      21.501  27.158  -1.072  1.00 55.22           C  
ATOM   2051 1HG2 THR A 349      22.022  27.199  -2.057  1.00  0.00           H  
ATOM   2052 2HG2 THR A 349      20.926  28.092  -0.870  1.00  0.00           H  
ATOM   2053 3HG2 THR A 349      20.651  26.437  -1.084  1.00  0.00           H  
ATOM   2054  OG1 THR A 349      23.515  27.852   0.085  1.00 58.09           O  
ATOM   2055  HG1 THR A 349      23.959  27.887  -0.754  1.00  0.00           H  
ATOM   2056  N   ARG A 350      23.058  25.279   2.783  1.00 63.03           N  
ATOM   2057  HN  ARG A 350      22.584  24.569   2.225  1.00  0.00           H  
ATOM   2058  CA  ARG A 350      24.005  24.837   3.800  1.00 52.04           C  
ATOM   2059  HA  ARG A 350      23.618  25.110   4.810  1.00  0.00           H  
ATOM   2060  C   ARG A 350      25.356  25.511   3.576  1.00 61.04           C  
ATOM   2061  O   ARG A 350      25.969  26.072   4.500  1.00 63.23           O  
ATOM   2062  CB  ARG A 350      24.144  23.314   3.703  1.00 53.38           C  
ATOM   2063  HB1 ARG A 350      23.133  22.847   3.656  1.00  0.00           H  
ATOM   2064  HB2 ARG A 350      24.543  23.037   2.699  1.00  0.00           H  
ATOM   2065  CG  ARG A 350      24.966  22.642   4.782  1.00 53.07           C  
ATOM   2066  HG1 ARG A 350      24.771  23.074   5.791  1.00  0.00           H  
ATOM   2067  HG2 ARG A 350      26.049  22.896   4.707  1.00  0.00           H  
ATOM   2068  CD  ARG A 350      24.724  21.142   4.742  1.00 55.04           C  
ATOM   2069  HD1 ARG A 350      23.645  20.906   4.896  1.00  0.00           H  
ATOM   2070  HD2 ARG A 350      24.849  20.743   3.708  1.00  0.00           H  
ATOM   2071  NE  ARG A 350      25.563  20.413   5.692  1.00 58.40           N  
ATOM   2072  HE  ARG A 350      26.212  20.948   6.269  1.00  0.00           H  
ATOM   2073  CZ  ARG A 350      25.529  19.089   5.848  1.00 64.84           C  
ATOM   2074  NH1 ARG A 350      24.678  18.349   5.134  1.00 64.00           N  
ATOM   2075 1HH1 ARG A 350      24.053  18.802   4.467  1.00  0.00           H  
ATOM   2076 2HH1 ARG A 350      24.652  17.336   5.253  1.00  0.00           H  
ATOM   2077  NH2 ARG A 350      26.343  18.499   6.718  1.00 62.18           N  
ATOM   2078 1HH2 ARG A 350      26.993  19.064   7.264  1.00  0.00           H  
ATOM   2079 2HH2 ARG A 350      26.317  17.486   6.837  1.00  0.00           H  
ATOM   2080  N   GLU A 351      25.804  25.499   2.326  1.00 61.43           N  
ATOM   2081  HN  GLU A 351      25.229  25.101   1.584  1.00  0.00           H  
ATOM   2082  CA  GLU A 351      27.114  26.052   2.011  1.00 67.88           C  
ATOM   2083  HA  GLU A 351      27.826  25.614   2.749  1.00  0.00           H  
ATOM   2084  C   GLU A 351      27.190  27.568   2.185  1.00 64.66           C  
ATOM   2085  O   GLU A 351      28.196  28.092   2.677  1.00 67.53           O  
ATOM   2086  CB  GLU A 351      27.578  25.588   0.637  1.00 78.90           C  
ATOM   2087  HB1 GLU A 351      26.909  25.971  -0.169  1.00  0.00           H  
ATOM   2088  HB2 GLU A 351      28.524  26.095   0.334  1.00  0.00           H  
ATOM   2089  CG  GLU A 351      27.715  24.076   0.571  1.00 92.58           C  
ATOM   2090  HG1 GLU A 351      27.688  23.627   1.591  1.00  0.00           H  
ATOM   2091  HG2 GLU A 351      26.797  23.609   0.144  1.00  0.00           H  
ATOM   2092  CD  GLU A 351      28.949  23.634  -0.184  1.00106.69           C  
ATOM   2093  OE1 GLU A 351      29.404  24.395  -1.068  1.00113.40           O  
ATOM   2094  OE2 GLU A 351      29.461  22.530   0.111  1.00107.83           O  
ATOM   2095  N   PHE A 352      26.117  28.272   1.836  1.00 59.06           N  
ATOM   2096  HN  PHE A 352      25.323  27.812   1.390  1.00  0.00           H  
ATOM   2097  CA  PHE A 352      26.084  29.707   2.096  1.00 57.36           C  
ATOM   2098  HA  PHE A 352      26.934  30.180   1.551  1.00  0.00           H  
ATOM   2099  C   PHE A 352      26.268  29.970   3.590  1.00 63.36           C  
ATOM   2100  O   PHE A 352      27.046  30.848   3.994  1.00 65.42           O  
ATOM   2101  CB  PHE A 352      24.787  30.331   1.589  1.00 49.09           C  
ATOM   2102  HB1 PHE A 352      23.905  29.744   1.936  1.00  0.00           H  
ATOM   2103  HB2 PHE A 352      24.684  30.187   0.488  1.00  0.00           H  
ATOM   2104  CG  PHE A 352      24.636  31.784   1.952  1.00 69.27           C  
ATOM   2105  CD1 PHE A 352      25.563  32.720   1.520  1.00 75.44           C  
ATOM   2106  HD1 PHE A 352      26.419  32.395   0.905  1.00  0.00           H  
ATOM   2107  CD2 PHE A 352      23.565  32.215   2.722  1.00 76.97           C  
ATOM   2108  HD2 PHE A 352      22.817  31.484   3.072  1.00  0.00           H  
ATOM   2109  CE1 PHE A 352      25.427  34.057   1.851  1.00 80.39           C  
ATOM   2110  HE1 PHE A 352      26.173  34.790   1.501  1.00  0.00           H  
ATOM   2111  CE2 PHE A 352      23.422  33.553   3.057  1.00 81.06           C  
ATOM   2112  HE2 PHE A 352      22.565  33.880   3.670  1.00  0.00           H  
ATOM   2113  CZ  PHE A 352      24.352  34.475   2.623  1.00 82.56           C  
ATOM   2114  HZ  PHE A 352      24.242  35.540   2.888  1.00  0.00           H  
ATOM   2115  N   LEU A 353      25.560  29.191   4.409  1.00 66.86           N  
ATOM   2116  HN  LEU A 353      24.912  28.511   4.011  1.00  0.00           H  
ATOM   2117  CA  LEU A 353      25.689  29.288   5.869  1.00 63.22           C  
ATOM   2118  HA  LEU A 353      25.591  30.362   6.151  1.00  0.00           H  
ATOM   2119  C   LEU A 353      27.053  28.801   6.348  1.00 63.15           C  
ATOM   2120  O   LEU A 353      27.584  29.290   7.338  1.00 67.09           O  
ATOM   2121  CB  LEU A 353      24.582  28.511   6.585  1.00 53.23           C  
ATOM   2122  HB1 LEU A 353      24.637  27.434   6.302  1.00  0.00           H  
ATOM   2123  HB2 LEU A 353      24.813  28.447   7.674  1.00  0.00           H  
ATOM   2124  CG  LEU A 353      23.149  29.023   6.391  1.00 56.71           C  
ATOM   2125  HG  LEU A 353      23.004  29.255   5.310  1.00  0.00           H  
ATOM   2126  CD1 LEU A 353      22.138  27.949   6.790  1.00 53.65           C  
ATOM   2127 1HD1 LEU A 353      22.304  27.013   6.207  1.00  0.00           H  
ATOM   2128 2HD1 LEU A 353      21.089  28.314   6.694  1.00  0.00           H  
ATOM   2129 3HD1 LEU A 353      22.150  27.759   7.889  1.00  0.00           H  
ATOM   2130  CD2 LEU A 353      22.923  30.296   7.184  1.00 54.33           C  
ATOM   2131 1HD2 LEU A 353      23.661  31.080   6.893  1.00  0.00           H  
ATOM   2132 2HD2 LEU A 353      22.935  30.106   8.283  1.00  0.00           H  
ATOM   2133 3HD2 LEU A 353      21.874  30.661   7.088  1.00  0.00           H  
ATOM   2134  N   LYS A 354      27.610  27.804   5.674  1.00 61.80           N  
ATOM   2135  HN  LYS A 354      27.123  27.381   4.884  1.00  0.00           H  
ATOM   2136  CA  LYS A 354      28.924  27.318   6.072  1.00 69.60           C  
ATOM   2137  HA  LYS A 354      28.923  27.222   7.183  1.00  0.00           H  
ATOM   2138  C   LYS A 354      30.012  28.347   5.696  1.00 70.75           C  
ATOM   2139  O   LYS A 354      31.157  28.233   6.105  1.00 72.72           O  
ATOM   2140  CB  LYS A 354      29.180  25.918   5.487  1.00 69.13           C  
ATOM   2141  HB1 LYS A 354      28.319  25.248   5.716  1.00  0.00           H  
ATOM   2142  HB2 LYS A 354      29.114  25.954   4.375  1.00  0.00           H  
ATOM   2143  CG  LYS A 354      30.484  25.251   5.909  1.00 72.67           C  
ATOM   2144  HG1 LYS A 354      31.340  25.612   5.292  1.00  0.00           H  
ATOM   2145  HG2 LYS A 354      30.499  24.174   5.619  1.00  0.00           H  
ATOM   2146  CD  LYS A 354      30.766  25.427   7.409  1.00 83.81           C  
ATOM   2147  HD1 LYS A 354      30.381  24.563   7.999  1.00  0.00           H  
ATOM   2148  HD2 LYS A 354      30.135  26.234   7.849  1.00  0.00           H  
ATOM   2149  CE  LYS A 354      32.268  25.673   7.685  1.00 81.22           C  
ATOM   2150  HE1 LYS A 354      32.747  26.197   6.825  1.00  0.00           H  
ATOM   2151  HE2 LYS A 354      32.837  24.714   7.658  1.00  0.00           H  
ATOM   2152  NZ  LYS A 354      32.526  26.407   8.963  1.00 79.67           N  
ATOM   2153  HZ1 LYS A 354      33.516  26.569   9.145  1.00  0.00           H  
ATOM   2154  HZ2 LYS A 354      32.088  25.928   9.750  1.00  0.00           H  
ATOM   2155  HZ3 LYS A 354      32.006  27.284   8.988  1.00  0.00           H  
ATOM   2156  N   SER A 355      29.638  29.390   4.963  1.00 75.13           N  
ATOM   2157  HN  SER A 355      28.650  29.541   4.758  1.00  0.00           H  
ATOM   2158  CA  SER A 355      30.641  30.320   4.451  1.00 81.29           C  
ATOM   2159  HA  SER A 355      31.640  29.893   4.700  1.00  0.00           H  
ATOM   2160  C   SER A 355      30.583  31.721   5.072  1.00 87.19           C  
ATOM   2161  O   SER A 355      31.220  32.656   4.574  1.00 87.72           O  
ATOM   2162  CB  SER A 355      30.556  30.402   2.928  1.00 69.90           C  
ATOM   2163  HB1 SER A 355      30.234  29.434   2.479  1.00  0.00           H  
ATOM   2164  HB2 SER A 355      31.566  30.475   2.461  1.00  0.00           H  
ATOM   2165  OG  SER A 355      29.718  31.467   2.532  1.00 68.40           O  
ATOM   2166  HG  SER A 355      29.665  31.518   1.585  1.00  0.00           H  
ATOM   2167  N   LEU A 356      29.818  31.872   6.148  1.00 81.21           N  
ATOM   2168  HN  LEU A 356      29.210  31.111   6.450  1.00  0.00           H  
ATOM   2169  CA  LEU A 356      29.844  33.122   6.900  1.00 83.40           C  
ATOM   2170  HA  LEU A 356      29.814  33.975   6.182  1.00  0.00           H  
ATOM   2171  C   LEU A 356      31.139  33.202   7.708  1.00 78.09           C  
ATOM   2172  O   LEU A 356      31.722  32.175   8.046  1.00 77.53           O  
ATOM   2173  CB  LEU A 356      28.645  33.231   7.848  1.00 85.24           C  
ATOM   2174  HB1 LEU A 356      28.502  32.249   8.356  1.00  0.00           H  
ATOM   2175  HB2 LEU A 356      28.928  33.884   8.706  1.00  0.00           H  
ATOM   2176  CG  LEU A 356      27.295  33.699   7.302  1.00 91.83           C  
ATOM   2177  HG  LEU A 356      26.716  34.133   8.150  1.00  0.00           H  
ATOM   2178  CD1 LEU A 356      27.469  34.788   6.252  1.00 96.23           C  
ATOM   2179 1HD1 LEU A 356      28.054  35.646   6.660  1.00  0.00           H  
ATOM   2180 2HD1 LEU A 356      26.489  35.119   5.836  1.00  0.00           H  
ATOM   2181 3HD1 LEU A 356      27.924  34.388   5.316  1.00  0.00           H  
ATOM   2182  CD2 LEU A 356      26.505  32.540   6.751  1.00 92.86           C  
ATOM   2183 1HD2 LEU A 356      26.378  31.743   7.520  1.00  0.00           H  
ATOM   2184 2HD2 LEU A 356      26.960  32.140   5.815  1.00  0.00           H  
ATOM   2185 3HD2 LEU A 356      25.525  32.871   6.335  1.00  0.00           H  
ATOM   2186  N   ARG A 357      31.573  34.416   8.035  1.00 76.33           N  
ATOM   2187  HN  ARG A 357      31.055  35.234   7.713  1.00  0.00           H  
ATOM   2188  CA  ARG A 357      32.779  34.605   8.848  1.00 80.67           C  
ATOM   2189  HA  ARG A 357      33.653  34.248   8.255  1.00  0.00           H  
ATOM   2190  C   ARG A 357      32.728  33.796  10.148  1.00 82.59           C  
ATOM   2191  O   ARG A 357      31.663  33.666  10.765  1.00 73.15           O  
ATOM   2192  CB  ARG A 357      32.995  36.089   9.163  1.00 81.68           C  
ATOM   2193  HB1 ARG A 357      33.249  36.651   8.234  1.00  0.00           H  
ATOM   2194  HB2 ARG A 357      33.941  36.232   9.736  1.00  0.00           H  
ATOM   2195  CG  ARG A 357      31.828  36.754   9.886  1.00 85.31           C  
ATOM   2196  HG1 ARG A 357      31.354  36.064  10.622  1.00  0.00           H  
ATOM   2197  HG2 ARG A 357      30.956  36.904   9.207  1.00  0.00           H  
ATOM   2198  CD  ARG A 357      32.260  38.057  10.538  1.00 88.96           C  
ATOM   2199  HD1 ARG A 357      31.475  38.459  11.221  1.00  0.00           H  
ATOM   2200  HD2 ARG A 357      32.289  38.897   9.805  1.00  0.00           H  
ATOM   2201  NE  ARG A 357      33.537  37.889  11.220  1.00 97.46           N  
ATOM   2202  HE  ARG A 357      34.381  38.175  10.724  1.00  0.00           H  
ATOM   2203  CZ  ARG A 357      33.679  37.389  12.444  1.00103.99           C  
ATOM   2204  NH1 ARG A 357      32.617  37.003  13.144  1.00 96.35           N  
ATOM   2205 1HH1 ARG A 357      31.684  37.094  12.741  1.00  0.00           H  
ATOM   2206 2HH1 ARG A 357      32.726  36.619  14.083  1.00  0.00           H  
ATOM   2207  NH2 ARG A 357      34.893  37.270  12.968  1.00111.05           N  
ATOM   2208 1HH2 ARG A 357      35.708  37.566  12.431  1.00  0.00           H  
ATOM   2209 2HH2 ARG A 357      35.002  36.886  13.907  1.00  0.00           H  
ATOM   2210  N   LYS A 358      33.877  33.246  10.541  1.00 89.13           N  
ATOM   2211  HN  LYS A 358      34.704  33.365   9.956  1.00  0.00           H  
ATOM   2212  CA  LYS A 358      33.995  32.481  11.777  1.00 98.09           C  
ATOM   2213  HA  LYS A 358      33.297  31.613  11.725  1.00  0.00           H  
ATOM   2214  C   LYS A 358      33.618  33.335  12.986  1.00 97.36           C  
ATOM   2215  O   LYS A 358      33.892  34.532  13.009  1.00 95.50           O  
ATOM   2216  CB  LYS A 358      35.422  31.949  11.942  1.00105.13           C  
ATOM   2217  HB1 LYS A 358      35.591  31.609  12.990  1.00  0.00           H  
ATOM   2218  HB2 LYS A 358      36.157  32.786  11.892  1.00  0.00           H  
ATOM   2219  CG  LYS A 358      35.801  30.852  10.962  1.00110.28           C  
ATOM   2220  HG1 LYS A 358      35.647  31.178   9.907  1.00  0.00           H  
ATOM   2221  HG2 LYS A 358      36.904  30.693  10.936  1.00  0.00           H  
ATOM   2222  CD  LYS A 358      35.060  29.557  11.257  1.00114.89           C  
ATOM   2223  HD1 LYS A 358      33.956  29.709  11.272  1.00  0.00           H  
ATOM   2224  HD2 LYS A 358      35.201  29.234  12.315  1.00  0.00           H  
ATOM   2225  CE  LYS A 358      35.462  28.465  10.279  1.00116.26           C  
ATOM   2226  HE1 LYS A 358      36.569  28.421  10.151  1.00  0.00           H  
ATOM   2227  HE2 LYS A 358      35.176  28.729   9.234  1.00  0.00           H  
ATOM   2228  NZ  LYS A 358      34.910  27.144  10.674  1.00117.35           N  
ATOM   2229  HZ1 LYS A 358      35.180  26.411  10.018  1.00  0.00           H  
ATOM   2230  HZ2 LYS A 358      33.898  27.184  10.791  1.00  0.00           H  
ATOM   2231  HZ3 LYS A 358      35.172  26.902  11.630  1.00  0.00           H  
ATOM   2232  N   PRO A 359      32.967  32.725  13.989  1.00 95.16           N  
ATOM   2233  CA  PRO A 359      32.541  31.328  13.964  1.00 93.62           C  
ATOM   2234  HA  PRO A 359      33.209  30.704  13.326  1.00  0.00           H  
ATOM   2235  C   PRO A 359      31.090  31.234  13.521  1.00 86.60           C  
ATOM   2236  O   PRO A 359      30.493  30.172  13.677  1.00 89.77           O  
ATOM   2237  CB  PRO A 359      32.635  30.935  15.430  1.00 94.79           C  
ATOM   2238  HB1 PRO A 359      32.068  30.015  15.704  1.00  0.00           H  
ATOM   2239  HB2 PRO A 359      33.632  30.550  15.747  1.00  0.00           H  
ATOM   2240  CG  PRO A 359      32.187  32.186  16.140  1.00 96.74           C  
ATOM   2241  HG1 PRO A 359      31.095  32.199  16.366  1.00  0.00           H  
ATOM   2242  HG2 PRO A 359      32.547  32.249  17.193  1.00  0.00           H  
ATOM   2243  CD  PRO A 359      32.639  33.360  15.276  1.00 93.49           C  
ATOM   2244  HD1 PRO A 359      33.463  33.969  15.716  1.00  0.00           H  
ATOM   2245  HD2 PRO A 359      31.903  34.195  15.207  1.00  0.00           H  
ATOM   2246  N   PHE A 360      30.530  32.336  13.023  1.00 77.97           N  
ATOM   2247  HN  PHE A 360      31.063  33.205  13.017  1.00  0.00           H  
ATOM   2248  CA  PHE A 360      29.172  32.330  12.486  1.00 77.66           C  
ATOM   2249  HA  PHE A 360      28.468  32.048  13.304  1.00  0.00           H  
ATOM   2250  C   PHE A 360      29.055  31.302  11.371  1.00 78.28           C  
ATOM   2251  O   PHE A 360      28.013  30.671  11.209  1.00 73.96           O  
ATOM   2252  CB  PHE A 360      28.768  33.704  11.949  1.00 78.66           C  
ATOM   2253  HB1 PHE A 360      29.493  34.051  11.176  1.00  0.00           H  
ATOM   2254  HB2 PHE A 360      27.848  33.625  11.323  1.00  0.00           H  
ATOM   2255  CG  PHE A 360      28.594  34.743  13.008  1.00 86.96           C  
ATOM   2256  CD1 PHE A 360      27.435  34.789  13.765  1.00 88.52           C  
ATOM   2257  HD1 PHE A 360      26.637  34.049  13.585  1.00  0.00           H  
ATOM   2258  CD2 PHE A 360      29.582  35.685  13.243  1.00 93.31           C  
ATOM   2259  HD2 PHE A 360      30.508  35.665  12.644  1.00  0.00           H  
ATOM   2260  CE1 PHE A 360      27.267  35.752  14.744  1.00 88.37           C  
ATOM   2261  HE1 PHE A 360      26.340  35.776  15.342  1.00  0.00           H  
ATOM   2262  CE2 PHE A 360      29.421  36.650  14.219  1.00 95.94           C  
ATOM   2263  HE2 PHE A 360      30.216  37.393  14.397  1.00  0.00           H  
ATOM   2264  CZ  PHE A 360      28.261  36.683  14.972  1.00 92.20           C  
ATOM   2265  HZ  PHE A 360      28.130  37.451  15.753  1.00  0.00           H  
ATOM   2266  N   GLY A 361      30.126  31.120  10.603  1.00 83.56           N  
ATOM   2267  HN  GLY A 361      30.967  31.674  10.763  1.00  0.00           H  
ATOM   2268  CA  GLY A 361      30.100  30.136   9.539  1.00 90.33           C  
ATOM   2269  HA1 GLY A 361      29.301  30.380   8.801  1.00  0.00           H  
ATOM   2270  HA2 GLY A 361      30.998  30.242   8.887  1.00  0.00           H  
ATOM   2271  C   GLY A 361      29.959  28.703  10.020  1.00 87.41           C  
ATOM   2272  O   GLY A 361      29.802  27.791   9.215  1.00 86.28           O  
ATOM   2273  N   ASP A 362      30.004  28.497  11.329  1.00 85.85           N  
ATOM   2274  HN  ASP A 362      30.031  29.292  11.967  1.00  0.00           H  
ATOM   2275  CA  ASP A 362      30.015  27.140  11.860  1.00 90.87           C  
ATOM   2276  HA  ASP A 362      29.919  26.452  10.988  1.00  0.00           H  
ATOM   2277  C   ASP A 362      28.859  26.801  12.826  1.00 78.42           C  
ATOM   2278  O   ASP A 362      28.848  25.720  13.417  1.00 75.03           O  
ATOM   2279  CB  ASP A 362      31.377  26.850  12.506  1.00103.39           C  
ATOM   2280  HB1 ASP A 362      31.384  27.156  13.578  1.00  0.00           H  
ATOM   2281  HB2 ASP A 362      32.160  27.541  12.115  1.00  0.00           H  
ATOM   2282  CG  ASP A 362      31.804  25.399  12.351  1.00110.53           C  
ATOM   2283  OD1 ASP A 362      31.270  24.701  11.460  1.00108.38           O  
ATOM   2284  OD2 ASP A 362      32.686  24.961  13.119  1.00114.25           O  
ATOM   2285  N   PHE A 363      27.890  27.702  12.987  1.00 72.58           N  
ATOM   2286  CA APHE A 363      26.727  27.455  13.844  0.27 73.73           C  
ATOM   2287  HA APHE A 363      27.093  27.126  14.844  1.00  0.00           H  
ATOM   2288  CA BPHE A 363      26.775  27.391  13.877  0.73 72.93           C  
ATOM   2289  HA BPHE A 363      27.246  26.862  14.738  1.00  0.00           H  
ATOM   2290  C   PHE A 363      25.794  26.376  13.297  1.00 78.14           C  
ATOM   2291  O   PHE A 363      25.110  25.683  14.055  1.00 82.54           O  
ATOM   2292  CB APHE A 363      25.920  28.744  14.028  0.27 72.24           C  
ATOM   2293  HB1APHE A 363      24.840  28.511  14.175  1.00  0.00           H  
ATOM   2294  HB2APHE A 363      25.863  29.309  13.069  1.00  0.00           H  
ATOM   2295  CB BPHE A 363      26.095  28.641  14.513  0.73 74.00           C  
ATOM   2296  HB1BPHE A 363      26.874  29.346  14.887  1.00  0.00           H  
ATOM   2297  HB2BPHE A 363      25.603  28.357  15.473  1.00  0.00           H  
ATOM   2298  CG APHE A 363      26.421  29.631  15.132  0.27 69.59           C  
ATOM   2299  CG BPHE A 363      25.103  29.389  13.624  0.73 71.36           C  
ATOM   2300  CD1APHE A 363      25.781  29.657  16.359  0.27 62.21           C  
ATOM   2301  HD1APHE A 363      24.899  29.016  16.528  1.00  0.00           H  
ATOM   2302  CD1BPHE A 363      25.398  29.716  12.309  0.73 74.94           C  
ATOM   2303  HD1BPHE A 363      26.363  29.405  11.875  1.00  0.00           H  
ATOM   2304  CD2APHE A 363      27.523  30.443  14.940  0.27 67.68           C  
ATOM   2305  HD2APHE A 363      28.042  30.436  13.967  1.00  0.00           H  
ATOM   2306  CD2BPHE A 363      23.888  29.824  14.152  0.73 63.63           C  
ATOM   2307  HD2BPHE A 363      23.645  29.599  15.204  1.00  0.00           H  
ATOM   2308  CE1APHE A 363      26.233  30.475  17.372  0.27 61.29           C  
ATOM   2309  HE1APHE A 363      25.713  30.487  18.345  1.00  0.00           H  
ATOM   2310  CE1BPHE A 363      24.484  30.439  11.521  0.73 66.96           C  
ATOM   2311  HE1BPHE A 363      24.730  30.683  10.474  1.00  0.00           H  
ATOM   2312  CE2APHE A 363      27.982  31.263  15.952  0.27 66.26           C  
ATOM   2313  HE2APHE A 363      28.864  31.904  15.787  1.00  0.00           H  
ATOM   2314  CE2BPHE A 363      22.971  30.540  13.376  0.73 54.79           C  
ATOM   2315  HE2BPHE A 363      22.009  30.860  13.811  1.00  0.00           H  
ATOM   2316  CZ APHE A 363      27.335  31.279  17.170  0.27 63.63           C  
ATOM   2317  HZ APHE A 363      27.698  31.933  17.980  1.00  0.00           H  
ATOM   2318  CZ BPHE A 363      23.273  30.845  12.063  0.73 64.07           C  
ATOM   2319  HZ BPHE A 363      22.553  31.410  11.447  1.00  0.00           H  
ATOM   2320  N   MET A 364      25.766  26.236  11.972  1.00 80.46           N  
ATOM   2321  HN  MET A 364      26.454  26.717  11.393  1.00  0.00           H  
ATOM   2322  CA  MET A 364      24.746  25.391  11.350  1.00 51.04           C  
ATOM   2323  HA  MET A 364      23.950  25.302  12.126  1.00  0.00           H  
ATOM   2324  C   MET A 364      25.079  23.934  10.976  1.00 45.53           C  
ATOM   2325  O   MET A 364      24.166  23.113  10.836  1.00 65.12           O  
ATOM   2326  CB  MET A 364      24.070  26.135  10.195  1.00 54.49           C  
ATOM   2327  HB1 MET A 364      24.807  26.424   9.410  1.00  0.00           H  
ATOM   2328  HB2 MET A 364      23.430  25.452   9.589  1.00  0.00           H  
ATOM   2329  CG  MET A 364      23.283  27.340  10.690  1.00 54.98           C  
ATOM   2330  HG1 MET A 364      23.963  28.157  11.027  1.00  0.00           H  
ATOM   2331  HG2 MET A 364      22.779  27.868   9.848  1.00  0.00           H  
ATOM   2332  SD  MET A 364      22.093  26.887  11.995  1.00 73.12           S  
ATOM   2333  CE  MET A 364      21.026  25.805  11.061  1.00 65.15           C  
ATOM   2334  HE1 MET A 364      20.298  25.528  11.859  1.00  0.00           H  
ATOM   2335  HE2 MET A 364      21.526  24.956  10.539  1.00  0.00           H  
ATOM   2336  HE3 MET A 364      20.590  26.234  10.129  1.00  0.00           H  
ATOM   2337  N   GLU A 365      26.353  23.601  10.845  1.00 68.41           N  
ATOM   2338  HN  GLU A 365      27.084  24.288  11.033  1.00  0.00           H  
ATOM   2339  CA  GLU A 365      26.709  22.247  10.431  1.00 67.99           C  
ATOM   2340  HA  GLU A 365      26.238  22.112   9.429  1.00  0.00           H  
ATOM   2341  C   GLU A 365      26.181  21.079  11.289  1.00 68.83           C  
ATOM   2342  O   GLU A 365      25.704  20.088  10.737  1.00 70.67           O  
ATOM   2343  CB  GLU A 365      28.216  22.124  10.188  1.00 69.64           C  
ATOM   2344  HB1 GLU A 365      28.794  22.635  10.993  1.00  0.00           H  
ATOM   2345  HB2 GLU A 365      28.564  21.078  10.353  1.00  0.00           H  
ATOM   2346  CG  GLU A 365      28.629  22.624   8.823  1.00 66.94           C  
ATOM   2347  HG1 GLU A 365      28.489  23.727   8.739  1.00  0.00           H  
ATOM   2348  HG2 GLU A 365      29.735  22.574   8.694  1.00  0.00           H  
ATOM   2349  CD  GLU A 365      27.913  21.894   7.702  1.00 71.55           C  
ATOM   2350  OE1 GLU A 365      26.986  22.479   7.099  1.00 67.75           O  
ATOM   2351  OE2 GLU A 365      28.278  20.732   7.424  1.00 75.40           O  
ATOM   2352  N   PRO A 366      26.286  21.168  12.628  1.00 72.20           N  
ATOM   2353  CA  PRO A 366      25.814  20.017  13.417  1.00 72.58           C  
ATOM   2354  HA  PRO A 366      26.337  19.090  13.085  1.00  0.00           H  
ATOM   2355  C   PRO A 366      24.295  19.812  13.348  1.00 68.01           C  
ATOM   2356  O   PRO A 366      23.805  18.687  13.493  1.00 64.98           O  
ATOM   2357  CB  PRO A 366      26.240  20.372  14.844  1.00 76.82           C  
ATOM   2358  HB1 PRO A 366      26.527  19.490  15.463  1.00  0.00           H  
ATOM   2359  HB2 PRO A 366      25.402  20.716  15.494  1.00  0.00           H  
ATOM   2360  CG  PRO A 366      27.335  21.381  14.678  1.00 75.22           C  
ATOM   2361  HG1 PRO A 366      27.519  22.001  15.586  1.00  0.00           H  
ATOM   2362  HG2 PRO A 366      28.355  20.934  14.619  1.00  0.00           H  
ATOM   2363  CD  PRO A 366      26.952  22.174  13.473  1.00 70.56           C  
ATOM   2364  HD1 PRO A 366      26.345  23.085  13.685  1.00  0.00           H  
ATOM   2365  HD2 PRO A 366      27.793  22.716  12.982  1.00  0.00           H  
ATOM   2366  N   LYS A 367      23.566  20.901  13.118  1.00 61.74           N  
ATOM   2367  HN  LYS A 367      24.035  21.805  13.053  1.00  0.00           H  
ATOM   2368  CA  LYS A 367      22.118  20.843  12.956  1.00 55.49           C  
ATOM   2369  HA  LYS A 367      21.677  20.280  13.811  1.00  0.00           H  
ATOM   2370  C   LYS A 367      21.799  20.115  11.664  1.00 61.63           C  
ATOM   2371  O   LYS A 367      20.891  19.281  11.609  1.00 59.01           O  
ATOM   2372  CB  LYS A 367      21.522  22.248  12.920  1.00 45.78           C  
ATOM   2373  HB1 LYS A 367      22.088  22.891  12.206  1.00  0.00           H  
ATOM   2374  HB2 LYS A 367      20.527  22.234  12.418  1.00  0.00           H  
ATOM   2375  CG  LYS A 367      21.420  22.928  14.279  1.00 43.62           C  
ATOM   2376  HG1 LYS A 367      20.574  23.655  14.296  1.00  0.00           H  
ATOM   2377  HG2 LYS A 367      21.062  22.211  15.055  1.00  0.00           H  
ATOM   2378  CD  LYS A 367      22.719  23.598  14.718  1.00 55.82           C  
ATOM   2379  HD1 LYS A 367      23.137  24.261  13.925  1.00  0.00           H  
ATOM   2380  HD2 LYS A 367      23.563  22.872  14.784  1.00  0.00           H  
ATOM   2381  CE  LYS A 367      22.500  24.351  16.044  1.00 69.47           C  
ATOM   2382  HE1 LYS A 367      22.041  23.677  16.805  1.00  0.00           H  
ATOM   2383  HE2 LYS A 367      21.681  25.100  15.937  1.00  0.00           H  
ATOM   2384  NZ  LYS A 367      23.735  24.997  16.591  1.00 75.66           N  
ATOM   2385  HZ1 LYS A 367      23.590  25.496  17.469  1.00  0.00           H  
ATOM   2386  HZ2 LYS A 367      24.154  25.613  15.895  1.00  0.00           H  
ATOM   2387  HZ3 LYS A 367      24.484  24.311  16.689  1.00  0.00           H  
ATOM   2388  N   PHE A 368      22.571  20.424  10.622  1.00 58.31           N  
ATOM   2389  HN  PHE A 368      23.281  21.149  10.722  1.00  0.00           H  
ATOM   2390  CA  PHE A 368      22.417  19.743   9.344  1.00 55.56           C  
ATOM   2391  HA  PHE A 368      21.358  19.873   9.021  1.00  0.00           H  
ATOM   2392  C   PHE A 368      22.685  18.241   9.445  1.00 56.31           C  
ATOM   2393  O   PHE A 368      21.895  17.425   8.957  1.00 51.29           O  
ATOM   2394  CB  PHE A 368      23.301  20.394   8.286  1.00 53.59           C  
ATOM   2395  HB1 PHE A 368      24.322  20.589   8.688  1.00  0.00           H  
ATOM   2396  HB2 PHE A 368      23.556  19.666   7.481  1.00  0.00           H  
ATOM   2397  CG  PHE A 368      22.708  21.648   7.705  1.00 54.63           C  
ATOM   2398  CD1 PHE A 368      21.535  21.590   6.957  1.00 51.72           C  
ATOM   2399  HD1 PHE A 368      21.045  20.617   6.788  1.00  0.00           H  
ATOM   2400  CD2 PHE A 368      23.307  22.885   7.916  1.00 57.44           C  
ATOM   2401  HD2 PHE A 368      24.235  22.947   8.509  1.00  0.00           H  
ATOM   2402  CE1 PHE A 368      20.972  22.748   6.419  1.00 53.40           C  
ATOM   2403  HE1 PHE A 368      20.045  22.689   5.824  1.00  0.00           H  
ATOM   2404  CE2 PHE A 368      22.749  24.049   7.387  1.00 53.86           C  
ATOM   2405  HE2 PHE A 368      23.233  25.024   7.565  1.00  0.00           H  
ATOM   2406  CZ  PHE A 368      21.585  23.978   6.637  1.00 53.98           C  
ATOM   2407  HZ  PHE A 368      21.145  24.896   6.213  1.00  0.00           H  
ATOM   2408  N   GLU A 369      23.782  17.884  10.109  1.00 61.50           N  
ATOM   2409  HN  GLU A 369      24.382  18.610  10.500  1.00  0.00           H  
ATOM   2410  CA  GLU A 369      24.150  16.487  10.294  1.00 61.66           C  
ATOM   2411  HA  GLU A 369      24.239  16.011   9.290  1.00  0.00           H  
ATOM   2412  C   GLU A 369      23.107  15.732  11.089  1.00 58.41           C  
ATOM   2413  O   GLU A 369      22.729  14.609  10.731  1.00 61.59           O  
ATOM   2414  CB  GLU A 369      25.498  16.372  11.003  1.00 78.21           C  
ATOM   2415  HB1 GLU A 369      25.486  16.954  11.954  1.00  0.00           H  
ATOM   2416  HB2 GLU A 369      25.636  15.343  11.409  1.00  0.00           H  
ATOM   2417  CG  GLU A 369      26.690  16.768  10.160  1.00 90.28           C  
ATOM   2418  HG1 GLU A 369      26.621  16.343   9.131  1.00  0.00           H  
ATOM   2419  HG2 GLU A 369      26.664  17.852   9.902  1.00  0.00           H  
ATOM   2420  CD  GLU A 369      27.991  16.391  10.826  1.00105.79           C  
ATOM   2421  OE1 GLU A 369      28.188  15.182  11.080  1.00114.23           O  
ATOM   2422  OE2 GLU A 369      28.801  17.299  11.116  1.00107.89           O  
ATOM   2423  N   PHE A 370      22.635  16.349  12.169  1.00 52.25           N  
ATOM   2424  HN  PHE A 370      23.010  17.258  12.441  1.00  0.00           H  
ATOM   2425  CA  PHE A 370      21.580  15.728  12.967  1.00 48.28           C  
ATOM   2426  HA  PHE A 370      21.953  14.744  13.336  1.00  0.00           H  
ATOM   2427  C   PHE A 370      20.340  15.488  12.153  1.00 45.84           C  
ATOM   2428  O   PHE A 370      19.741  14.411  12.230  1.00 53.19           O  
ATOM   2429  CB  PHE A 370      21.200  16.579  14.174  1.00 56.43           C  
ATOM   2430  HB1 PHE A 370      21.167  17.659  13.900  1.00  0.00           H  
ATOM   2431  HB2 PHE A 370      22.031  16.601  14.917  1.00  0.00           H  
ATOM   2432  CG  PHE A 370      19.903  16.154  14.833  1.00 52.59           C  
ATOM   2433  CD1 PHE A 370      19.866  15.066  15.689  1.00 57.76           C  
ATOM   2434  HD1 PHE A 370      20.791  14.500  15.889  1.00  0.00           H  
ATOM   2435  CD2 PHE A 370      18.722  16.843  14.591  1.00 51.62           C  
ATOM   2436  HD2 PHE A 370      18.729  17.709  13.908  1.00  0.00           H  
ATOM   2437  CE1 PHE A 370      18.671  14.674  16.305  1.00 54.90           C  
ATOM   2438  HE1 PHE A 370      18.662  13.812  16.993  1.00  0.00           H  
ATOM   2439  CE2 PHE A 370      17.524  16.457  15.199  1.00 55.17           C  
ATOM   2440  HE2 PHE A 370      16.597  17.021  15.000  1.00  0.00           H  
ATOM   2441  CZ  PHE A 370      17.502  15.367  16.051  1.00 53.94           C  
ATOM   2442  HZ  PHE A 370      16.557  15.053  16.525  1.00  0.00           H  
ATOM   2443  N   ALA A 371      19.939  16.508  11.400  1.00 46.03           N  
ATOM   2444  HN  ALA A 371      20.504  17.357  11.368  1.00  0.00           H  
ATOM   2445  CA  ALA A 371      18.716  16.440  10.623  1.00 38.14           C  
ATOM   2446  HA  ALA A 371      17.868  16.207  11.309  1.00  0.00           H  
ATOM   2447  C   ALA A 371      18.814  15.341   9.578  1.00 60.16           C  
ATOM   2448  O   ALA A 371      17.830  14.663   9.278  1.00 57.56           O  
ATOM   2449  CB  ALA A 371      18.448  17.772   9.953  1.00 64.65           C  
ATOM   2450  HB1 ALA A 371      18.376  18.578  10.720  1.00  0.00           H  
ATOM   2451  HB2 ALA A 371      17.546  17.736   9.299  1.00  0.00           H  
ATOM   2452  HB3 ALA A 371      19.207  18.006   9.171  1.00  0.00           H  
ATOM   2453  N   VAL A 372      20.007  15.166   9.022  1.00 56.15           N  
ATOM   2454  HN  VAL A 372      20.795  15.742   9.320  1.00  0.00           H  
ATOM   2455  CA  VAL A 372      20.197  14.160   7.993  1.00 56.53           C  
ATOM   2456  HA  VAL A 372      19.437  14.351   7.200  1.00  0.00           H  
ATOM   2457  C   VAL A 372      19.924  12.766   8.556  1.00 51.16           C  
ATOM   2458  O   VAL A 372      19.193  11.975   7.941  1.00 50.57           O  
ATOM   2459  CB  VAL A 372      21.590  14.266   7.327  1.00 66.17           C  
ATOM   2460  HB  VAL A 372      22.352  14.443   8.122  1.00  0.00           H  
ATOM   2461  CG1 VAL A 372      21.936  12.977   6.601  1.00 71.71           C  
ATOM   2462 1HG1 VAL A 372      22.940  13.053   6.121  1.00  0.00           H  
ATOM   2463 2HG1 VAL A 372      21.147  12.691   5.867  1.00  0.00           H  
ATOM   2464 3HG1 VAL A 372      21.866  12.091   7.275  1.00  0.00           H  
ATOM   2465  CG2 VAL A 372      21.617  15.448   6.352  1.00 61.55           C  
ATOM   2466 1HG2 VAL A 372      22.621  15.524   5.872  1.00  0.00           H  
ATOM   2467 2HG2 VAL A 372      21.315  16.402   6.844  1.00  0.00           H  
ATOM   2468 3HG2 VAL A 372      20.797  15.387   5.599  1.00  0.00           H  
ATOM   2469  N   LYS A 373      20.475  12.481   9.733  1.00 55.75           N  
ATOM   2470  HN  LYS A 373      21.104  13.154  10.172  1.00  0.00           H  
ATOM   2471  CA  LYS A 373      20.189  11.214  10.404  1.00 67.36           C  
ATOM   2472  HA  LYS A 373      20.319  10.405   9.648  1.00  0.00           H  
ATOM   2473  C   LYS A 373      18.749  11.121  10.924  1.00 65.54           C  
ATOM   2474  O   LYS A 373      18.093  10.098  10.759  1.00 75.98           O  
ATOM   2475  CB  LYS A 373      21.184  10.939  11.537  1.00 80.05           C  
ATOM   2476  HB1 LYS A 373      20.755  10.214  12.267  1.00  0.00           H  
ATOM   2477  HB2 LYS A 373      21.284  11.833  12.196  1.00  0.00           H  
ATOM   2478  CG  LYS A 373      22.558  10.469  11.057  1.00 99.21           C  
ATOM   2479  HG1 LYS A 373      23.226  11.336  10.843  1.00  0.00           H  
ATOM   2480  HG2 LYS A 373      23.134   9.999  11.888  1.00  0.00           H  
ATOM   2481  CD  LYS A 373      22.468   9.525   9.842  1.00108.99           C  
ATOM   2482  HD1 LYS A 373      21.864   9.985   9.026  1.00  0.00           H  
ATOM   2483  HD2 LYS A 373      23.452   9.452   9.323  1.00  0.00           H  
ATOM   2484  CE  LYS A 373      21.934   8.134  10.197  1.00110.45           C  
ATOM   2485  HE1 LYS A 373      20.985   8.201  10.779  1.00  0.00           H  
ATOM   2486  HE2 LYS A 373      22.575   7.637  10.962  1.00  0.00           H  
ATOM   2487  NZ  LYS A 373      21.768   7.272   8.983  1.00105.87           N  
ATOM   2488  HZ1 LYS A 373      21.412   6.346   9.219  1.00  0.00           H  
ATOM   2489  HZ2 LYS A 373      22.636   7.211   8.450  1.00  0.00           H  
ATOM   2490  HZ3 LYS A 373      21.182   7.727   8.283  1.00  0.00           H  
ATOM   2491  N   PHE A 374      18.258  12.199  11.525  1.00 48.71           N  
ATOM   2492  HN  PHE A 374      18.846  13.028  11.614  1.00  0.00           H  
ATOM   2493  CA  PHE A 374      16.899  12.231  12.062  1.00 44.99           C  
ATOM   2494  HA  PHE A 374      16.790  11.368  12.760  1.00  0.00           H  
ATOM   2495  C   PHE A 374      15.853  12.073  10.964  1.00 53.07           C  
ATOM   2496  O   PHE A 374      14.910  11.304  11.128  1.00 53.87           O  
ATOM   2497  CB  PHE A 374      16.655  13.512  12.865  1.00 50.68           C  
ATOM   2498  HB1 PHE A 374      16.666  14.403  12.194  1.00  0.00           H  
ATOM   2499  HB2 PHE A 374      17.537  13.747  13.505  1.00  0.00           H  
ATOM   2500  CG  PHE A 374      15.381  13.486  13.699  1.00 52.26           C  
ATOM   2501  CD1 PHE A 374      15.359  12.865  14.954  1.00 57.64           C  
ATOM   2502  HD1 PHE A 374      16.273  12.377  15.332  1.00  0.00           H  
ATOM   2503  CD2 PHE A 374      14.218  14.099  13.240  1.00 51.01           C  
ATOM   2504  HD2 PHE A 374      14.218  14.601  12.258  1.00  0.00           H  
ATOM   2505  CE1 PHE A 374      14.195  12.852  15.741  1.00 53.39           C  
ATOM   2506  HE1 PHE A 374      14.199  12.361  16.729  1.00  0.00           H  
ATOM   2507  CE2 PHE A 374      13.044  14.086  14.014  1.00 52.53           C  
ATOM   2508  HE2 PHE A 374      12.128  14.568  13.633  1.00  0.00           H  
ATOM   2509  CZ  PHE A 374      13.036  13.462  15.268  1.00 48.54           C  
ATOM   2510  HZ  PHE A 374      12.117  13.454  15.877  1.00  0.00           H  
ATOM   2511  N   ASN A 375      16.034  12.764   9.837  1.00 51.95           N  
ATOM   2512  HN  ASN A 375      16.847  13.373   9.742  1.00  0.00           H  
ATOM   2513  CA  ASN A 375      15.078  12.655   8.738  1.00 51.75           C  
ATOM   2514  HA  ASN A 375      14.074  12.911   9.149  1.00  0.00           H  
ATOM   2515  C   ASN A 375      14.993  11.242   8.197  1.00 51.39           C  
ATOM   2516  O   ASN A 375      13.968  10.836   7.640  1.00 50.04           O  
ATOM   2517  CB  ASN A 375      15.378  13.660   7.616  1.00 43.26           C  
ATOM   2518  HB1 ASN A 375      16.432  13.571   7.263  1.00  0.00           H  
ATOM   2519  HB2 ASN A 375      14.853  13.382   6.672  1.00  0.00           H  
ATOM   2520  CG  ASN A 375      15.052  15.091   8.031  1.00 50.40           C  
ATOM   2521  ND2 ASN A 375      15.615  16.057   7.333  1.00 41.86           N  
ATOM   2522 1HD2 ASN A 375      15.397  17.014   7.611  1.00  0.00           H  
ATOM   2523 2HD2 ASN A 375      16.232  15.873   6.542  1.00  0.00           H  
ATOM   2524  OD1 ASN A 375      14.307  15.313   8.987  1.00 44.47           O  
ATOM   2525  N   ALA A 376      16.063  10.480   8.389  1.00 50.36           N  
ATOM   2526  HN  ALA A 376      16.879  10.870   8.861  1.00  0.00           H  
ATOM   2527  CA  ALA A 376      16.090   9.093   7.935  1.00 55.11           C  
ATOM   2528  HA  ALA A 376      15.798   9.077   6.859  1.00  0.00           H  
ATOM   2529  C   ALA A 376      15.093   8.221   8.710  1.00 61.89           C  
ATOM   2530  O   ALA A 376      14.695   7.153   8.244  1.00 63.50           O  
ATOM   2531  CB  ALA A 376      17.491   8.535   8.048  1.00 50.91           C  
ATOM   2532  HB1 ALA A 376      17.512   7.476   7.701  1.00  0.00           H  
ATOM   2533  HB2 ALA A 376      17.901   8.644   9.079  1.00  0.00           H  
ATOM   2534  HB3 ALA A 376      18.236   9.165   7.508  1.00  0.00           H  
ATOM   2535  N   LEU A 377      14.682   8.673   9.890  1.00 68.07           N  
ATOM   2536  HN  LEU A 377      15.082   9.531  10.271  1.00  0.00           H  
ATOM   2537  CA  LEU A 377      13.661   7.950  10.647  1.00 46.22           C  
ATOM   2538  HA  LEU A 377      13.954   6.875  10.700  1.00  0.00           H  
ATOM   2539  C   LEU A 377      12.317   8.051   9.933  1.00 50.27           C  
ATOM   2540  O   LEU A 377      11.453   7.190  10.112  1.00 54.99           O  
ATOM   2541  CB  LEU A 377      13.532   8.492  12.080  1.00 53.93           C  
ATOM   2542  HB1 LEU A 377      12.606   8.082  12.547  1.00  0.00           H  
ATOM   2543  HB2 LEU A 377      13.284   9.578  12.042  1.00  0.00           H  
ATOM   2544  CG  LEU A 377      14.713   8.276  13.025  1.00 56.09           C  
ATOM   2545  HG  LEU A 377      15.568   8.891  12.658  1.00  0.00           H  
ATOM   2546  CD1 LEU A 377      14.370   8.736  14.464  1.00 52.86           C  
ATOM   2547 1HD1 LEU A 377      15.232   8.578  15.154  1.00  0.00           H  
ATOM   2548 2HD1 LEU A 377      13.446   8.241  14.843  1.00  0.00           H  
ATOM   2549 3HD1 LEU A 377      14.018   9.794  14.483  1.00  0.00           H  
ATOM   2550  CD2 LEU A 377      15.132   6.821  12.997  1.00 57.24           C  
ATOM   2551 1HD2 LEU A 377      15.994   6.663  13.687  1.00  0.00           H  
ATOM   2552 2HD2 LEU A 377      15.352   6.468  11.963  1.00  0.00           H  
ATOM   2553 3HD2 LEU A 377      14.282   6.135  13.224  1.00  0.00           H  
ATOM   2554  N   GLU A 378      12.154   9.113   9.140  1.00 60.47           N  
ATOM   2555  HN  GLU A 378      12.913   9.792   9.082  1.00  0.00           H  
ATOM   2556  CA  GLU A 378      10.944   9.357   8.348  1.00 54.60           C  
ATOM   2557  HA  GLU A 378      11.118  10.286   7.757  1.00  0.00           H  
ATOM   2558  C   GLU A 378       9.698   9.587   9.193  1.00 52.76           C  
ATOM   2559  O   GLU A 378       8.664   8.961   8.962  1.00 51.74           O  
ATOM   2560  CB  GLU A 378      10.703   8.222   7.349  1.00 65.99           C  
ATOM   2561  HB1 GLU A 378      10.208   7.355   7.846  1.00  0.00           H  
ATOM   2562  HB2 GLU A 378       9.904   8.497   6.621  1.00  0.00           H  
ATOM   2563  CG  GLU A 378      11.964   7.782   6.626  1.00 75.64           C  
ATOM   2564  HG1 GLU A 378      12.458   6.938   7.162  1.00  0.00           H  
ATOM   2565  HG2 GLU A 378      12.767   8.550   6.719  1.00  0.00           H  
ATOM   2566  CD  GLU A 378      11.715   7.432   5.178  1.00 84.27           C  
ATOM   2567  OE1 GLU A 378      11.534   6.235   4.874  1.00 81.97           O  
ATOM   2568  OE2 GLU A 378      11.706   8.361   4.345  1.00 93.52           O  
ATOM   2569  N   LEU A 379       9.800  10.491  10.166  1.00 48.43           N  
ATOM   2570  HN  LEU A 379      10.677  10.998  10.286  1.00  0.00           H  
ATOM   2571  CA  LEU A 379       8.687  10.771  11.061  1.00 50.30           C  
ATOM   2572  HA  LEU A 379       8.113   9.830  11.229  1.00  0.00           H  
ATOM   2573  C   LEU A 379       7.775  11.792  10.412  1.00 51.90           C  
ATOM   2574  O   LEU A 379       8.237  12.670   9.674  1.00 48.66           O  
ATOM   2575  CB  LEU A 379       9.186  11.296  12.411  1.00 46.91           C  
ATOM   2576  HB1 LEU A 379       9.760  12.240  12.263  1.00  0.00           H  
ATOM   2577  HB2 LEU A 379       8.327  11.677  13.011  1.00  0.00           H  
ATOM   2578  CG  LEU A 379      10.010  10.309  13.246  1.00 52.97           C  
ATOM   2579  HG  LEU A 379      11.001  10.182  12.751  1.00  0.00           H  
ATOM   2580  CD1 LEU A 379      10.249  10.867  14.640  1.00 57.15           C  
ATOM   2581 1HD1 LEU A 379      10.848  10.149  15.247  1.00  0.00           H  
ATOM   2582 2HD1 LEU A 379       9.295  11.144  15.146  1.00  0.00           H  
ATOM   2583 3HD1 LEU A 379      10.719  11.878  14.608  1.00  0.00           H  
ATOM   2584  CD2 LEU A 379       9.344   8.942  13.325  1.00 46.20           C  
ATOM   2585 1HD2 LEU A 379       9.943   8.224  13.932  1.00  0.00           H  
ATOM   2586 2HD2 LEU A 379       9.131   8.535  12.309  1.00  0.00           H  
ATOM   2587 3HD2 LEU A 379       8.299   9.021  13.705  1.00  0.00           H  
ATOM   2588  N   ASP A 380       6.475  11.666  10.657  1.00 46.41           N  
ATOM   2589  HN  ASP A 380       6.131  10.873  11.199  1.00  0.00           H  
ATOM   2590  CA  ASP A 380       5.543  12.665  10.149  1.00 56.16           C  
ATOM   2591  HA  ASP A 380       6.119  13.322   9.457  1.00  0.00           H  
ATOM   2592  C   ASP A 380       5.076  13.545  11.310  1.00 53.64           C  
ATOM   2593  O   ASP A 380       5.524  13.354  12.443  1.00 50.49           O  
ATOM   2594  CB  ASP A 380       4.393  12.049   9.326  1.00 58.38           C  
ATOM   2595  HB1 ASP A 380       3.817  12.843   8.796  1.00  0.00           H  
ATOM   2596  HB2 ASP A 380       4.792  11.491   8.447  1.00  0.00           H  
ATOM   2597  CG  ASP A 380       3.465  11.169  10.146  1.00 68.03           C  
ATOM   2598  OD1 ASP A 380       3.568  11.167  11.388  1.00 64.86           O  
ATOM   2599  OD2 ASP A 380       2.614  10.480   9.535  1.00 75.06           O  
ATOM   2600  N   ASP A 381       4.240  14.534  11.026  1.00 48.41           N  
ATOM   2601  HN  ASP A 381       3.882  14.640  10.077  1.00  0.00           H  
ATOM   2602  CA  ASP A 381       3.831  15.471  12.065  1.00 52.30           C  
ATOM   2603  HA  ASP A 381       4.753  15.957  12.461  1.00  0.00           H  
ATOM   2604  C   ASP A 381       3.130  14.794  13.238  1.00 49.29           C  
ATOM   2605  O   ASP A 381       3.325  15.192  14.383  1.00 47.20           O  
ATOM   2606  CB  ASP A 381       2.946  16.568  11.491  1.00 43.44           C  
ATOM   2607  HB1 ASP A 381       2.506  17.196  12.300  1.00  0.00           H  
ATOM   2608  HB2 ASP A 381       2.007  16.146  11.063  1.00  0.00           H  
ATOM   2609  CG  ASP A 381       3.675  17.415  10.478  1.00 46.85           C  
ATOM   2610  OD1 ASP A 381       4.581  18.163  10.891  1.00 40.72           O  
ATOM   2611  OD2 ASP A 381       3.333  17.348   9.274  1.00 46.02           O  
ATOM   2612  N   SER A 382       2.322  13.777  12.949  1.00 45.69           N  
ATOM   2613  HN  SER A 382       2.224  13.474  11.980  1.00  0.00           H  
ATOM   2614  CA  SER A 382       1.577  13.091  13.993  1.00 47.79           C  
ATOM   2615  HA  SER A 382       1.036  13.873  14.575  1.00  0.00           H  
ATOM   2616  C   SER A 382       2.525  12.386  14.966  1.00 46.36           C  
ATOM   2617  O   SER A 382       2.257  12.317  16.161  1.00 50.69           O  
ATOM   2618  CB  SER A 382       0.511  12.152  13.402  1.00 46.90           C  
ATOM   2619  HB1 SER A 382      -0.252  11.884  14.169  1.00  0.00           H  
ATOM   2620  HB2 SER A 382      -0.141  12.695  12.678  1.00  0.00           H  
ATOM   2621  OG  SER A 382       1.062  10.994  12.813  1.00 57.63           O  
ATOM   2622  HG  SER A 382       0.404  10.414  12.448  1.00  0.00           H  
ATOM   2623  N   ASP A 383       3.646  11.890  14.447  1.00 43.88           N  
ATOM   2624  HN  ASP A 383       3.791  11.948  13.439  1.00  0.00           H  
ATOM   2625  CA  ASP A 383       4.671  11.268  15.272  1.00 47.67           C  
ATOM   2626  HA  ASP A 383       4.206  10.510  15.945  1.00  0.00           H  
ATOM   2627  C   ASP A 383       5.332  12.353  16.098  1.00 49.62           C  
ATOM   2628  O   ASP A 383       5.553  12.207  17.308  1.00 46.96           O  
ATOM   2629  CB  ASP A 383       5.749  10.601  14.401  1.00 49.49           C  
ATOM   2630  HB1 ASP A 383       6.276  11.355  13.771  1.00  0.00           H  
ATOM   2631  HB2 ASP A 383       6.606  10.253  15.023  1.00  0.00           H  
ATOM   2632  CG  ASP A 383       5.202   9.470  13.550  1.00 54.36           C  
ATOM   2633  OD1 ASP A 383       4.297   8.764  14.043  1.00 47.91           O  
ATOM   2634  OD2 ASP A 383       5.669   9.297  12.391  1.00 54.24           O  
ATOM   2635  N   LEU A 384       5.661  13.450  15.425  1.00 46.22           N  
ATOM   2636  HN  LEU A 384       5.324  13.576  14.471  1.00  0.00           H  
ATOM   2637  CA  LEU A 384       6.495  14.471  16.032  1.00 48.19           C  
ATOM   2638  HA  LEU A 384       7.417  13.977  16.417  1.00  0.00           H  
ATOM   2639  C   LEU A 384       5.785  15.140  17.220  1.00 49.00           C  
ATOM   2640  O   LEU A 384       6.414  15.464  18.224  1.00 43.37           O  
ATOM   2641  CB  LEU A 384       6.913  15.496  14.989  1.00 33.17           C  
ATOM   2642  HB1 LEU A 384       6.016  15.920  14.481  1.00  0.00           H  
ATOM   2643  HB2 LEU A 384       7.305  16.415  15.484  1.00  0.00           H  
ATOM   2644  CG  LEU A 384       7.923  14.976  13.948  1.00 42.85           C  
ATOM   2645  HG  LEU A 384       7.526  14.025  13.523  1.00  0.00           H  
ATOM   2646  CD1 LEU A 384       8.083  15.982  12.801  1.00 34.32           C  
ATOM   2647 1HD1 LEU A 384       7.100  16.199  12.321  1.00  0.00           H  
ATOM   2648 2HD1 LEU A 384       8.838  15.640  12.055  1.00  0.00           H  
ATOM   2649 3HD1 LEU A 384       8.591  16.915  13.140  1.00  0.00           H  
ATOM   2650  CD2 LEU A 384       9.282  14.676  14.611  1.00 36.41           C  
ATOM   2651 1HD2 LEU A 384       9.166  13.945  15.445  1.00  0.00           H  
ATOM   2652 2HD2 LEU A 384       9.790  15.609  14.950  1.00  0.00           H  
ATOM   2653 3HD2 LEU A 384      10.037  14.334  13.865  1.00  0.00           H  
ATOM   2654  N   ALA A 385       4.477  15.337  17.075  1.00 40.90           N  
ATOM   2655  HN  ALA A 385       4.027  15.004  16.223  1.00  0.00           H  
ATOM   2656  CA  ALA A 385       3.661  16.004  18.074  1.00 47.36           C  
ATOM   2657  HA  ALA A 385       4.002  17.062  18.167  1.00  0.00           H  
ATOM   2658  C   ALA A 385       3.847  15.310  19.420  1.00 48.37           C  
ATOM   2659  O   ALA A 385       4.121  15.963  20.429  1.00 38.40           O  
ATOM   2660  CB  ALA A 385       2.181  15.997  17.649  1.00 40.71           C  
ATOM   2661  HB1 ALA A 385       1.554  16.509  18.416  1.00  0.00           H  
ATOM   2662  HB2 ALA A 385       1.815  14.966  17.435  1.00  0.00           H  
ATOM   2663  HB3 ALA A 385       2.038  16.437  16.635  1.00  0.00           H  
ATOM   2664  N   ILE A 386       3.777  13.979  19.411  1.00 40.27           N  
ATOM   2665  HN  ILE A 386       3.605  13.492  18.532  1.00  0.00           H  
ATOM   2666  CA  ILE A 386       3.942  13.210  20.634  1.00 36.40           C  
ATOM   2667  HA  ILE A 386       3.298  13.680  21.414  1.00  0.00           H  
ATOM   2668  C   ILE A 386       5.381  13.252  21.142  1.00 42.20           C  
ATOM   2669  O   ILE A 386       5.612  13.414  22.350  1.00 45.77           O  
ATOM   2670  CB  ILE A 386       3.473  11.734  20.469  1.00 41.11           C  
ATOM   2671  HB  ILE A 386       4.214  11.195  19.834  1.00  0.00           H  
ATOM   2672  CG1 ILE A 386       2.108  11.685  19.774  1.00 49.58           C  
ATOM   2673 1HG1 ILE A 386       2.166  12.163  18.769  1.00  0.00           H  
ATOM   2674 2HG1 ILE A 386       1.391  12.378  20.274  1.00  0.00           H  
ATOM   2675  CG2 ILE A 386       3.395  11.039  21.820  1.00 43.03           C  
ATOM   2676 1HG2 ILE A 386       4.388  11.075  22.326  1.00  0.00           H  
ATOM   2677 2HG2 ILE A 386       3.008   9.997  21.732  1.00  0.00           H  
ATOM   2678 3HG2 ILE A 386       2.585  11.460  22.460  1.00  0.00           H  
ATOM   2679  CD1 ILE A 386       1.514  10.299  19.666  1.00 42.02           C  
ATOM   2680 1HD1 ILE A 386       0.521  10.263  19.160  1.00  0.00           H  
ATOM   2681 2HD1 ILE A 386       1.456   9.821  20.671  1.00  0.00           H  
ATOM   2682 3HD1 ILE A 386       2.231   9.606  19.166  1.00  0.00           H  
ATOM   2683  N   PHE A 387       6.342  13.111  20.225  1.00 39.92           N  
ATOM   2684  HN  PHE A 387       6.087  13.033  19.240  1.00  0.00           H  
ATOM   2685  CA  PHE A 387       7.747  13.067  20.606  1.00 40.73           C  
ATOM   2686  HA  PHE A 387       7.869  12.241  21.345  1.00  0.00           H  
ATOM   2687  C   PHE A 387       8.176  14.366  21.292  1.00 36.42           C  
ATOM   2688  O   PHE A 387       8.865  14.349  22.320  1.00 42.54           O  
ATOM   2689  CB  PHE A 387       8.648  12.743  19.394  1.00 49.32           C  
ATOM   2690  HB1 PHE A 387       8.399  11.739  18.978  1.00  0.00           H  
ATOM   2691  HB2 PHE A 387       8.375  13.381  18.522  1.00  0.00           H  
ATOM   2692  CG  PHE A 387      10.130  12.845  19.684  1.00 46.97           C  
ATOM   2693  CD1 PHE A 387      10.718  12.068  20.682  1.00 43.00           C  
ATOM   2694  HD1 PHE A 387      10.093  11.366  21.260  1.00  0.00           H  
ATOM   2695  CD2 PHE A 387      10.938  13.712  18.944  1.00 56.83           C  
ATOM   2696  HD2 PHE A 387      10.489  14.328  18.147  1.00  0.00           H  
ATOM   2697  CE1 PHE A 387      12.080  12.161  20.963  1.00 40.54           C  
ATOM   2698  HE1 PHE A 387      12.522  11.557  21.773  1.00  0.00           H  
ATOM   2699  CE2 PHE A 387      12.307  13.808  19.200  1.00 53.70           C  
ATOM   2700  HE2 PHE A 387      12.934  14.497  18.609  1.00  0.00           H  
ATOM   2701  CZ  PHE A 387      12.882  13.026  20.211  1.00 51.32           C  
ATOM   2702  HZ  PHE A 387      13.964  13.092  20.413  1.00  0.00           H  
ATOM   2703  N   ILE A 388       7.751  15.493  20.742  1.00 35.51           N  
ATOM   2704  CA AILE A 388       8.039  16.809  21.307  0.37 38.73           C  
ATOM   2705  HA AILE A 388       9.144  16.928  21.393  1.00  0.00           H  
ATOM   2706  CA BILE A 388       8.136  16.755  21.360  0.63 39.15           C  
ATOM   2707  HA BILE A 388       9.221  16.668  21.600  1.00  0.00           H  
ATOM   2708  C   ILE A 388       7.415  16.983  22.696  1.00 44.48           C  
ATOM   2709  O   ILE A 388       7.973  17.646  23.579  1.00 36.50           O  
ATOM   2710  CB AILE A 388       7.497  17.897  20.369  0.37 37.20           C  
ATOM   2711  HB AILE A 388       6.437  17.652  20.126  1.00  0.00           H  
ATOM   2712  CB BILE A 388       7.994  17.984  20.425  0.63 36.41           C  
ATOM   2713  HB BILE A 388       8.463  18.852  20.944  1.00  0.00           H  
ATOM   2714  CG1AILE A 388       8.293  17.916  19.066  0.37 36.16           C  
ATOM   2715 1HG1AILE A 388       9.314  18.334  19.227  1.00  0.00           H  
ATOM   2716 2HG1AILE A 388       8.569  16.883  18.750  1.00  0.00           H  
ATOM   2717  CG1BILE A 388       6.527  18.331  20.193  0.63 43.04           C  
ATOM   2718 1HG1BILE A 388       5.998  17.506  19.662  1.00  0.00           H  
ATOM   2719 2HG1BILE A 388       5.956  18.323  21.150  1.00  0.00           H  
ATOM   2720  CG2AILE A 388       7.530  19.262  21.025  0.37 36.60           C  
ATOM   2721 1HG2AILE A 388       7.136  20.052  20.344  1.00  0.00           H  
ATOM   2722 2HG2AILE A 388       8.552  19.513  21.393  1.00  0.00           H  
ATOM   2723 3HG2AILE A 388       6.991  19.259  22.001  1.00  0.00           H  
ATOM   2724  CG2BILE A 388       8.752  17.776  19.107  0.63 38.37           C  
ATOM   2725 1HG2BILE A 388       8.650  18.660  18.435  1.00  0.00           H  
ATOM   2726 2HG2BILE A 388       8.435  16.836  18.597  1.00  0.00           H  
ATOM   2727 3HG2BILE A 388       9.822  17.521  19.287  1.00  0.00           H  
ATOM   2728  CD1AILE A 388       7.586  18.638  17.974  0.37 30.31           C  
ATOM   2729 1HD1AILE A 388       8.167  18.652  17.023  1.00  0.00           H  
ATOM   2730 2HD1AILE A 388       7.310  19.671  18.290  1.00  0.00           H  
ATOM   2731 3HD1AILE A 388       6.565  18.220  17.813  1.00  0.00           H  
ATOM   2732  CD1BILE A 388       6.353  19.650  19.464  0.63 47.57           C  
ATOM   2733 1HD1BILE A 388       5.281  19.904  19.294  1.00  0.00           H  
ATOM   2734 2HD1BILE A 388       6.924  19.658  18.507  1.00  0.00           H  
ATOM   2735 3HD1BILE A 388       6.882  20.475  19.995  1.00  0.00           H  
ATOM   2736  N   ALA A 389       6.225  16.403  22.865  1.00 40.58           N  
ATOM   2737  HN  ALA A 389       5.786  15.930  22.076  1.00  0.00           H  
ATOM   2738  CA  ALA A 389       5.533  16.430  24.160  1.00 44.86           C  
ATOM   2739  HA  ALA A 389       5.475  17.487  24.510  1.00  0.00           H  
ATOM   2740  C   ALA A 389       6.315  15.620  25.187  1.00 41.35           C  
ATOM   2741  O   ALA A 389       6.427  16.006  26.358  1.00 47.26           O  
ATOM   2742  CB  ALA A 389       4.122  15.884  24.034  1.00 41.82           C  
ATOM   2743  HB1 ALA A 389       3.550  16.477  23.283  1.00  0.00           H  
ATOM   2744  HB2 ALA A 389       3.600  15.842  25.019  1.00  0.00           H  
ATOM   2745  HB3 ALA A 389       4.115  14.794  23.800  1.00  0.00           H  
ATOM   2746  N   VAL A 390       6.858  14.490  24.741  1.00 39.84           N  
ATOM   2747  HN  VAL A 390       6.673  14.195  23.782  1.00  0.00           H  
ATOM   2748  CA  VAL A 390       7.718  13.655  25.594  1.00 41.25           C  
ATOM   2749  HA  VAL A 390       7.135  13.357  26.497  1.00  0.00           H  
ATOM   2750  C   VAL A 390       8.962  14.405  26.052  1.00 47.74           C  
ATOM   2751  O   VAL A 390       9.388  14.268  27.202  1.00 52.42           O  
ATOM   2752  CB  VAL A 390       8.163  12.377  24.860  1.00 42.26           C  
ATOM   2753  HB  VAL A 390       8.566  12.686  23.867  1.00  0.00           H  
ATOM   2754  CG1 VAL A 390       9.318  11.650  25.627  1.00 38.24           C  
ATOM   2755 1HG1 VAL A 390      10.193  12.315  25.816  1.00  0.00           H  
ATOM   2756 2HG1 VAL A 390       9.629  10.721  25.095  1.00  0.00           H  
ATOM   2757 3HG1 VAL A 390       8.946  11.199  26.576  1.00  0.00           H  
ATOM   2758  CG2 VAL A 390       6.971  11.471  24.603  1.00 28.50           C  
ATOM   2759 1HG2 VAL A 390       6.148  11.989  24.057  1.00  0.00           H  
ATOM   2760 2HG2 VAL A 390       6.599  11.020  25.552  1.00  0.00           H  
ATOM   2761 3HG2 VAL A 390       7.282  10.542  24.071  1.00  0.00           H  
ATOM   2762  N   ILE A 391       9.537  15.185  25.134  1.00 50.10           N  
ATOM   2763  HN  ILE A 391       9.143  15.198  24.193  1.00  0.00           H  
ATOM   2764  CA  ILE A 391      10.703  16.021  25.410  1.00 48.45           C  
ATOM   2765  HA  ILE A 391      11.526  15.362  25.773  1.00  0.00           H  
ATOM   2766  C   ILE A 391      10.414  17.069  26.495  1.00 46.35           C  
ATOM   2767  O   ILE A 391      11.148  17.151  27.486  1.00 47.16           O  
ATOM   2768  CB  ILE A 391      11.185  16.732  24.128  1.00 49.71           C  
ATOM   2769  HB  ILE A 391      10.291  17.146  23.607  1.00  0.00           H  
ATOM   2770  CG1 ILE A 391      11.859  15.730  23.188  1.00 55.01           C  
ATOM   2771 1HG1 ILE A 391      12.629  15.132  23.729  1.00  0.00           H  
ATOM   2772 2HG1 ILE A 391      11.156  14.911  22.908  1.00  0.00           H  
ATOM   2773  CG2 ILE A 391      12.123  17.896  24.455  1.00 47.50           C  
ATOM   2774 1HG2 ILE A 391      12.471  18.410  23.529  1.00  0.00           H  
ATOM   2775 2HG2 ILE A 391      12.981  17.565  25.086  1.00  0.00           H  
ATOM   2776 3HG2 ILE A 391      11.652  18.613  25.168  1.00  0.00           H  
ATOM   2777  CD1 ILE A 391      12.449  16.384  21.952  1.00 51.43           C  
ATOM   2778 1HD1 ILE A 391      12.940  15.654  21.267  1.00  0.00           H  
ATOM   2779 2HD1 ILE A 391      13.152  17.203  22.232  1.00  0.00           H  
ATOM   2780 3HD1 ILE A 391      11.679  16.982  21.411  1.00  0.00           H  
ATOM   2781  N   ILE A 392       9.362  17.865  26.290  1.00 45.32           N  
ATOM   2782  HN  ILE A 392       8.836  17.771  25.421  1.00  0.00           H  
ATOM   2783  CA  ILE A 392       8.936  18.868  27.267  1.00 50.92           C  
ATOM   2784  HA  ILE A 392       9.719  19.661  27.305  1.00  0.00           H  
ATOM   2785  C   ILE A 392       8.807  18.264  28.679  1.00 51.25           C  
ATOM   2786  O   ILE A 392       9.331  18.802  29.651  1.00 54.27           O  
ATOM   2787  CB  ILE A 392       7.613  19.531  26.831  1.00 52.29           C  
ATOM   2788  HB  ILE A 392       6.865  18.730  26.626  1.00  0.00           H  
ATOM   2789  CG1 ILE A 392       7.827  20.338  25.551  1.00 42.24           C  
ATOM   2790 1HG1 ILE A 392       8.691  21.033  25.669  1.00  0.00           H  
ATOM   2791 2HG1 ILE A 392       8.219  19.683  24.739  1.00  0.00           H  
ATOM   2792  CG2 ILE A 392       7.056  20.453  27.928  1.00 51.28           C  
ATOM   2793 1HG2 ILE A 392       6.900  19.864  28.862  1.00  0.00           H  
ATOM   2794 2HG2 ILE A 392       6.130  20.983  27.604  1.00  0.00           H  
ATOM   2795 3HG2 ILE A 392       7.701  21.347  28.096  1.00  0.00           H  
ATOM   2796  CD1 ILE A 392       6.628  21.077  25.087  1.00 42.87           C  
ATOM   2797 1HD1 ILE A 392       6.784  21.666  24.153  1.00  0.00           H  
ATOM   2798 2HD1 ILE A 392       6.236  21.732  25.899  1.00  0.00           H  
ATOM   2799 3HD1 ILE A 392       5.764  20.382  24.969  1.00  0.00           H  
ATOM   2800  N   LEU A 393       8.152  17.113  28.770  1.00 44.48           N  
ATOM   2801  HN  LEU A 393       7.799  16.669  27.922  1.00  0.00           H  
ATOM   2802  CA  LEU A 393       7.929  16.475  30.053  1.00 47.30           C  
ATOM   2803  HA  LEU A 393       7.808  17.285  30.809  1.00  0.00           H  
ATOM   2804  C   LEU A 393       9.119  15.611  30.497  1.00 44.73           C  
ATOM   2805  O   LEU A 393       8.956  14.447  30.858  1.00 47.89           O  
ATOM   2806  CB  LEU A 393       6.619  15.674  30.029  1.00 45.56           C  
ATOM   2807  HB1 LEU A 393       6.599  15.047  29.107  1.00  0.00           H  
ATOM   2808  HB2 LEU A 393       6.662  14.893  30.823  1.00  0.00           H  
ATOM   2809  CG  LEU A 393       5.273  16.430  30.146  1.00 44.71           C  
ATOM   2810  HG  LEU A 393       4.464  15.686  29.959  1.00  0.00           H  
ATOM   2811  CD1 LEU A 393       5.062  16.976  31.567  1.00 51.29           C  
ATOM   2812 1HD1 LEU A 393       5.197  16.155  32.309  1.00  0.00           H  
ATOM   2813 2HD1 LEU A 393       4.077  17.485  31.679  1.00  0.00           H  
ATOM   2814 3HD1 LEU A 393       5.720  17.850  31.783  1.00  0.00           H  
ATOM   2815  CD2 LEU A 393       5.088  17.555  29.130  1.00 43.87           C  
ATOM   2816 1HD2 LEU A 393       5.241  17.159  28.099  1.00  0.00           H  
ATOM   2817 2HD2 LEU A 393       5.746  18.429  29.346  1.00  0.00           H  
ATOM   2818 3HD2 LEU A 393       4.103  18.064  29.242  1.00  0.00           H  
ATOM   2819  N   SER A 394      10.314  16.191  30.475  1.00 42.95           N  
ATOM   2820  HN  SER A 394      10.403  17.142  30.117  1.00  0.00           H  
ATOM   2821  CA  SER A 394      11.501  15.492  30.954  1.00 51.53           C  
ATOM   2822  HA  SER A 394      11.325  14.396  30.844  1.00  0.00           H  
ATOM   2823  C   SER A 394      11.762  15.785  32.431  1.00 60.04           C  
ATOM   2824  O   SER A 394      12.121  16.901  32.809  1.00 58.89           O  
ATOM   2825  CB  SER A 394      12.724  15.864  30.111  1.00 65.76           C  
ATOM   2826  HB1 SER A 394      13.671  15.523  30.591  1.00  0.00           H  
ATOM   2827  HB2 SER A 394      12.911  16.963  30.125  1.00  0.00           H  
ATOM   2828  OG  SER A 394      12.605  15.371  28.781  1.00 70.00           O  
ATOM   2829  HG  SER A 394      13.364  15.602  28.258  1.00  0.00           H  
ATOM   2830  N   GLY A 395      11.561  14.779  33.273  1.00 62.09           N  
ATOM   2831  HN  GLY A 395      11.250  13.878  32.911  1.00  0.00           H  
ATOM   2832  CA  GLY A 395      11.775  14.938  34.694  1.00 62.80           C  
ATOM   2833  HA1 GLY A 395      11.197  14.166  35.254  1.00  0.00           H  
ATOM   2834  HA2 GLY A 395      11.269  15.864  35.054  1.00  0.00           H  
ATOM   2835  C   GLY A 395      13.228  14.930  35.147  1.00 63.58           C  
ATOM   2836  O   GLY A 395      13.472  14.916  36.353  1.00 66.77           O  
ATOM   2837  N   ASP A 396      14.179  14.909  34.208  1.00 55.37           N  
ATOM   2838  CA AASP A 396      15.607  14.939  34.521  0.32 58.65           C  
ATOM   2839  HA AASP A 396      15.749  14.573  35.565  1.00  0.00           H  
ATOM   2840  CA BASP A 396      15.593  14.949  34.568  0.68 57.00           C  
ATOM   2841  HA BASP A 396      15.673  14.663  35.643  1.00  0.00           H  
ATOM   2842  C   ASP A 396      16.165  16.365  34.424  1.00 55.82           C  
ATOM   2843  O   ASP A 396      17.372  16.583  34.558  1.00 54.85           O  
ATOM   2844  CB AASP A 396      16.379  14.017  33.572  0.32 63.98           C  
ATOM   2845  HB1AASP A 396      16.437  14.457  32.549  1.00  0.00           H  
ATOM   2846  HB2AASP A 396      17.464  14.003  33.827  1.00  0.00           H  
ATOM   2847  CB BASP A 396      16.399  13.925  33.756  0.68 63.28           C  
ATOM   2848  HB1BASP A 396      17.316  13.614  34.308  1.00  0.00           H  
ATOM   2849  HB2BASP A 396      15.869  12.945  33.715  1.00  0.00           H  
ATOM   2850  CG AASP A 396      15.817  12.612  33.524  0.32 65.79           C  
ATOM   2851  CG BASP A 396      16.748  14.414  32.353  0.68 64.27           C  
ATOM   2852  OD1AASP A 396      16.124  11.818  34.441  0.32 70.88           O  
ATOM   2853  OD1BASP A 396      15.957  15.166  31.746  0.68 58.12           O  
ATOM   2854  OD2AASP A 396      15.100  12.295  32.548  0.32 63.76           O  
ATOM   2855  OD2BASP A 396      17.832  14.038  31.862  0.68 67.93           O  
ATOM   2856  N   ARG A 397      15.295  17.341  34.184  1.00 46.83           N  
ATOM   2857  HN  ARG A 397      14.305  17.136  34.049  1.00  0.00           H  
ATOM   2858  CA  ARG A 397      15.790  18.711  34.119  1.00 54.14           C  
ATOM   2859  HA  ARG A 397      16.646  18.737  33.405  1.00  0.00           H  
ATOM   2860  C   ARG A 397      16.288  19.211  35.478  1.00 66.02           C  
ATOM   2861  O   ARG A 397      15.631  19.015  36.508  1.00 63.74           O  
ATOM   2862  CB  ARG A 397      14.713  19.657  33.604  1.00 48.85           C  
ATOM   2863  HB1 ARG A 397      13.945  19.840  34.391  1.00  0.00           H  
ATOM   2864  HB2 ARG A 397      15.120  20.689  33.493  1.00  0.00           H  
ATOM   2865  CG  ARG A 397      14.060  19.208  32.325  1.00 55.60           C  
ATOM   2866  HG1 ARG A 397      13.412  18.319  32.506  1.00  0.00           H  
ATOM   2867  HG2 ARG A 397      13.285  19.941  32.001  1.00  0.00           H  
ATOM   2868  CD  ARG A 397      15.043  18.934  31.196  1.00 46.41           C  
ATOM   2869  HD1 ARG A 397      15.607  17.982  31.332  1.00  0.00           H  
ATOM   2870  HD2 ARG A 397      15.919  19.624  31.204  1.00  0.00           H  
ATOM   2871  NE  ARG A 397      14.292  18.979  29.941  1.00 56.66           N  
ATOM   2872  HE  ARG A 397      13.307  19.236  30.000  1.00  0.00           H  
ATOM   2873  CZ  ARG A 397      14.776  18.716  28.732  1.00 45.81           C  
ATOM   2874  NH1 ARG A 397      16.048  18.345  28.560  1.00 44.27           N  
ATOM   2875 1HH1 ARG A 397      16.671  18.275  29.364  1.00  0.00           H  
ATOM   2876 2HH1 ARG A 397      16.420  18.143  27.632  1.00  0.00           H  
ATOM   2877  NH2 ARG A 397      13.968  18.807  27.689  1.00 44.57           N  
ATOM   2878 1HH2 ARG A 397      12.997  19.090  27.820  1.00  0.00           H  
ATOM   2879 2HH2 ARG A 397      14.340  18.605  26.761  1.00  0.00           H  
ATOM   2880  N   PRO A 398      17.433  19.918  35.475  1.00 72.82           N  
ATOM   2881  CA  PRO A 398      17.998  20.544  36.675  1.00 73.28           C  
ATOM   2882  HA  PRO A 398      18.413  19.767  37.359  1.00  0.00           H  
ATOM   2883  C   PRO A 398      16.996  21.437  37.425  1.00 70.29           C  
ATOM   2884  O   PRO A 398      16.282  22.233  36.805  1.00 57.48           O  
ATOM   2885  CB  PRO A 398      19.123  21.413  36.112  1.00 74.97           C  
ATOM   2886  HB1 PRO A 398      19.981  21.550  36.811  1.00  0.00           H  
ATOM   2887  HB2 PRO A 398      18.858  22.492  36.022  1.00  0.00           H  
ATOM   2888  CG  PRO A 398      19.494  20.774  34.821  1.00 74.92           C  
ATOM   2889  HG1 PRO A 398      20.308  20.018  34.914  1.00  0.00           H  
ATOM   2890  HG2 PRO A 398      20.028  21.458  34.121  1.00  0.00           H  
ATOM   2891  CD  PRO A 398      18.219  20.219  34.264  1.00 72.69           C  
ATOM   2892  HD1 PRO A 398      17.705  20.881  33.528  1.00  0.00           H  
ATOM   2893  HD2 PRO A 398      18.351  19.358  33.568  1.00  0.00           H  
ATOM   2894  N   GLY A 399      16.941  21.305  38.747  1.00 63.44           N  
ATOM   2895  HN  GLY A 399      17.427  20.530  39.197  1.00  0.00           H  
ATOM   2896  CA  GLY A 399      16.196  22.253  39.556  1.00 62.35           C  
ATOM   2897  HA1 GLY A 399      16.465  23.290  39.248  1.00  0.00           H  
ATOM   2898  HA2 GLY A 399      16.590  22.235  40.599  1.00  0.00           H  
ATOM   2899  C   GLY A 399      14.685  22.116  39.589  1.00 63.87           C  
ATOM   2900  O   GLY A 399      13.999  23.004  40.098  1.00 66.35           O  
ATOM   2901  N   LEU A 400      14.164  21.010  39.068  1.00 64.23           N  
ATOM   2902  HN  LEU A 400      14.772  20.342  38.595  1.00  0.00           H  
ATOM   2903  CA  LEU A 400      12.733  20.738  39.164  1.00 59.63           C  
ATOM   2904  HA  LEU A 400      12.181  21.627  38.779  1.00  0.00           H  
ATOM   2905  C   LEU A 400      12.333  20.520  40.634  1.00 61.09           C  
ATOM   2906  O   LEU A 400      13.077  19.927  41.414  1.00 56.08           O  
ATOM   2907  CB  LEU A 400      12.349  19.523  38.305  1.00 51.01           C  
ATOM   2908  HB1 LEU A 400      13.039  18.680  38.544  1.00  0.00           H  
ATOM   2909  HB2 LEU A 400      11.377  19.117  38.670  1.00  0.00           H  
ATOM   2910  CG  LEU A 400      12.277  19.687  36.779  1.00 50.68           C  
ATOM   2911  HG  LEU A 400      13.230  20.142  36.421  1.00  0.00           H  
ATOM   2912  CD1 LEU A 400      12.098  18.335  36.109  1.00 55.31           C  
ATOM   2913 1HD1 LEU A 400      12.046  18.454  35.002  1.00  0.00           H  
ATOM   2914 2HD1 LEU A 400      11.214  17.787  36.510  1.00  0.00           H  
ATOM   2915 3HD1 LEU A 400      12.892  17.613  36.412  1.00  0.00           H  
ATOM   2916  CD2 LEU A 400      11.127  20.605  36.410  1.00 47.32           C  
ATOM   2917 1HD2 LEU A 400      11.075  20.724  35.303  1.00  0.00           H  
ATOM   2918 2HD2 LEU A 400      11.192  21.587  36.933  1.00  0.00           H  
ATOM   2919 3HD2 LEU A 400      10.159  20.256  36.839  1.00  0.00           H  
ATOM   2920  N   LEU A 401      11.159  21.002  41.008  1.00 63.69           N  
ATOM   2921  HN  LEU A 401      10.574  21.489  40.329  1.00  0.00           H  
ATOM   2922  CA  LEU A 401      10.698  20.845  42.368  1.00 61.31           C  
ATOM   2923  HA  LEU A 401      11.597  20.867  43.027  1.00  0.00           H  
ATOM   2924  C   LEU A 401      10.006  19.495  42.589  1.00 66.22           C  
ATOM   2925  O   LEU A 401      10.294  18.819  43.574  1.00 64.23           O  
ATOM   2926  CB  LEU A 401       9.805  22.021  42.779  1.00 70.01           C  
ATOM   2927  HB1 LEU A 401       8.884  22.040  42.151  1.00  0.00           H  
ATOM   2928  HB2 LEU A 401       9.355  21.828  43.781  1.00  0.00           H  
ATOM   2929  CG  LEU A 401      10.486  23.402  42.762  1.00 75.35           C  
ATOM   2930  HG  LEU A 401      10.877  23.576  41.733  1.00  0.00           H  
ATOM   2931  CD1 LEU A 401       9.518  24.530  43.087  1.00 77.49           C  
ATOM   2932 1HD1 LEU A 401      10.011  25.530  43.075  1.00  0.00           H  
ATOM   2933 2HD1 LEU A 401       9.001  24.349  44.058  1.00  0.00           H  
ATOM   2934 3HD1 LEU A 401       8.634  24.509  42.408  1.00  0.00           H  
ATOM   2935  CD2 LEU A 401      11.656  23.443  43.712  1.00 76.26           C  
ATOM   2936 1HD2 LEU A 401      12.149  24.443  43.700  1.00  0.00           H  
ATOM   2937 2HD2 LEU A 401      12.383  22.624  43.503  1.00  0.00           H  
ATOM   2938 3HD2 LEU A 401      11.357  23.146  44.744  1.00  0.00           H  
ATOM   2939  N   ASN A 402       9.104  19.095  41.689  1.00 68.26           N  
ATOM   2940  HN  ASN A 402       8.932  19.665  40.861  1.00  0.00           H  
ATOM   2941  CA  ASN A 402       8.353  17.839  41.877  1.00 71.77           C  
ATOM   2942  HA  ASN A 402       8.770  17.331  42.778  1.00  0.00           H  
ATOM   2943  C   ASN A 402       8.479  16.873  40.706  1.00 61.20           C  
ATOM   2944  O   ASN A 402       7.624  16.846  39.821  1.00 62.45           O  
ATOM   2945  CB  ASN A 402       6.851  18.083  42.135  1.00 76.73           C  
ATOM   2946  HB1 ASN A 402       6.280  18.083  41.177  1.00  0.00           H  
ATOM   2947  HB2 ASN A 402       6.385  17.197  42.627  1.00  0.00           H  
ATOM   2948  CG  ASN A 402       6.575  19.340  42.923  1.00 79.92           C  
ATOM   2949  ND2 ASN A 402       5.472  20.002  42.602  1.00 76.34           N  
ATOM   2950 1HD2 ASN A 402       4.841  19.694  41.862  1.00  0.00           H  
ATOM   2951 2HD2 ASN A 402       5.285  20.852  43.135  1.00  0.00           H  
ATOM   2952  OD1 ASN A 402       7.334  19.711  43.814  1.00 92.44           O  
ATOM   2953  N   VAL A 403       9.531  16.066  40.707  1.00 56.21           N  
ATOM   2954  HN  VAL A 403      10.160  16.061  41.510  1.00  0.00           H  
ATOM   2955  CA  VAL A 403       9.802  15.185  39.575  1.00 59.62           C  
ATOM   2956  HA  VAL A 403       9.963  15.843  38.689  1.00  0.00           H  
ATOM   2957  C   VAL A 403       8.639  14.240  39.218  1.00 65.32           C  
ATOM   2958  O   VAL A 403       8.264  14.125  38.048  1.00 67.68           O  
ATOM   2959  CB  VAL A 403      11.111  14.417  39.795  1.00 58.64           C  
ATOM   2960  HB  VAL A 403      11.135  14.071  40.855  1.00  0.00           H  
ATOM   2961  CG1 VAL A 403      11.197  13.185  38.892  1.00 58.51           C  
ATOM   2962 1HG1 VAL A 403      10.333  12.499  39.051  1.00  0.00           H  
ATOM   2963 2HG1 VAL A 403      12.168  12.653  39.020  1.00  0.00           H  
ATOM   2964 3HG1 VAL A 403      11.297  13.472  37.819  1.00  0.00           H  
ATOM   2965  CG2 VAL A 403      12.284  15.348  39.579  1.00 58.37           C  
ATOM   2966 1HG2 VAL A 403      12.221  16.246  40.237  1.00  0.00           H  
ATOM   2967 2HG2 VAL A 403      12.384  15.635  38.506  1.00  0.00           H  
ATOM   2968 3HG2 VAL A 403      13.255  14.816  39.707  1.00  0.00           H  
ATOM   2969  N   LYS A 404       8.049  13.619  40.234  1.00 66.20           N  
ATOM   2970  HN  LYS A 404       8.306  13.893  41.182  1.00  0.00           H  
ATOM   2971  CA  LYS A 404       7.047  12.560  40.065  1.00 69.66           C  
ATOM   2972  HA  LYS A 404       7.583  11.708  39.585  1.00  0.00           H  
ATOM   2973  C   LYS A 404       5.821  12.850  39.164  1.00 69.97           C  
ATOM   2974  O   LYS A 404       5.473  12.023  38.313  1.00 63.63           O  
ATOM   2975  CB  LYS A 404       6.588  12.047  41.437  1.00 70.79           C  
ATOM   2976  HB1 LYS A 404       7.462  11.693  42.032  1.00  0.00           H  
ATOM   2977  HB2 LYS A 404       6.252  12.896  42.077  1.00  0.00           H  
ATOM   2978  CG  LYS A 404       5.517  10.972  41.377  1.00 71.10           C  
ATOM   2979  HG1 LYS A 404       4.958  10.902  42.339  1.00  0.00           H  
ATOM   2980  HG2 LYS A 404       4.677  11.273  40.708  1.00  0.00           H  
ATOM   2981  CD  LYS A 404       6.090   9.622  40.971  1.00 74.87           C  
ATOM   2982  HD1 LYS A 404       6.752   9.706  40.078  1.00  0.00           H  
ATOM   2983  HD2 LYS A 404       6.845   9.256  41.706  1.00  0.00           H  
ATOM   2984  CE  LYS A 404       4.973   8.604  40.753  1.00 80.17           C  
ATOM   2985  HE1 LYS A 404       4.508   8.726  39.747  1.00  0.00           H  
ATOM   2986  HE2 LYS A 404       5.384   7.574  40.635  1.00  0.00           H  
ATOM   2987  NZ  LYS A 404       3.942   8.652  41.834  1.00 82.40           N  
ATOM   2988  HZ1 LYS A 404       3.196   7.972  41.688  1.00  0.00           H  
ATOM   2989  HZ2 LYS A 404       3.566   9.594  41.942  1.00  0.00           H  
ATOM   2990  HZ3 LYS A 404       4.368   8.540  42.754  1.00  0.00           H  
ATOM   2991  N   PRO A 405       5.143  13.999  39.356  1.00 68.81           N  
ATOM   2992  CA  PRO A 405       3.999  14.210  38.459  1.00 56.44           C  
ATOM   2993  HA  PRO A 405       3.282  13.361  38.553  1.00  0.00           H  
ATOM   2994  C   PRO A 405       4.445  14.360  36.990  1.00 62.51           C  
ATOM   2995  O   PRO A 405       3.759  13.889  36.080  1.00 59.66           O  
ATOM   2996  CB  PRO A 405       3.350  15.506  38.985  1.00 46.63           C  
ATOM   2997  HB1 PRO A 405       2.236  15.465  39.013  1.00  0.00           H  
ATOM   2998  HB2 PRO A 405       3.437  16.364  38.279  1.00  0.00           H  
ATOM   2999  CG  PRO A 405       3.965  15.767  40.311  1.00 60.50           C  
ATOM   3000  HG1 PRO A 405       4.031  16.854  40.551  1.00  0.00           H  
ATOM   3001  HG2 PRO A 405       3.306  15.468  41.160  1.00  0.00           H  
ATOM   3002  CD  PRO A 405       5.294  15.086  40.341  1.00 63.81           C  
ATOM   3003  HD1 PRO A 405       6.163  15.760  40.157  1.00  0.00           H  
ATOM   3004  HD2 PRO A 405       5.619  14.751  41.353  1.00  0.00           H  
ATOM   3005  N   ILE A 406       5.597  14.988  36.778  1.00 63.20           N  
ATOM   3006  HN  ILE A 406       6.100  15.380  37.574  1.00  0.00           H  
ATOM   3007  CA  ILE A 406       6.164  15.133  35.440  1.00 56.07           C  
ATOM   3008  HA  ILE A 406       5.415  15.660  34.805  1.00  0.00           H  
ATOM   3009  C   ILE A 406       6.441  13.768  34.808  1.00 54.47           C  
ATOM   3010  O   ILE A 406       6.063  13.505  33.667  1.00 49.81           O  
ATOM   3011  CB  ILE A 406       7.440  15.988  35.476  1.00 50.59           C  
ATOM   3012  HB  ILE A 406       8.156  15.517  36.190  1.00  0.00           H  
ATOM   3013  CG1 ILE A 406       7.082  17.386  36.005  1.00 49.81           C  
ATOM   3014 1HG1 ILE A 406       6.478  17.298  36.938  1.00  0.00           H  
ATOM   3015 2HG1 ILE A 406       6.336  17.870  35.332  1.00  0.00           H  
ATOM   3016  CG2 ILE A 406       8.100  16.029  34.090  1.00 44.62           C  
ATOM   3017 1HG2 ILE A 406       9.026  16.649  34.116  1.00  0.00           H  
ATOM   3018 2HG2 ILE A 406       7.390  16.376  33.303  1.00  0.00           H  
ATOM   3019 3HG2 ILE A 406       8.298  15.005  33.695  1.00  0.00           H  
ATOM   3020  CD1 ILE A 406       8.250  18.311  36.230  1.00 41.95           C  
ATOM   3021 1HD1 ILE A 406       7.990  19.325  36.614  1.00  0.00           H  
ATOM   3022 2HD1 ILE A 406       8.854  18.399  35.297  1.00  0.00           H  
ATOM   3023 3HD1 ILE A 406       8.996  17.827  36.903  1.00  0.00           H  
ATOM   3024  N   GLU A 407       7.071  12.891  35.578  1.00 54.05           N  
ATOM   3025  HN  GLU A 407       7.379  13.173  36.508  1.00  0.00           H  
ATOM   3026  CA  GLU A 407       7.329  11.542  35.123  1.00 54.20           C  
ATOM   3027  HA  GLU A 407       7.911  11.628  34.176  1.00  0.00           H  
ATOM   3028  C   GLU A 407       6.067  10.721  34.796  1.00 59.89           C  
ATOM   3029  O   GLU A 407       6.111   9.824  33.946  1.00 59.67           O  
ATOM   3030  CB  GLU A 407       8.225  10.828  36.126  1.00 57.65           C  
ATOM   3031  HB1 GLU A 407       8.024  11.174  37.167  1.00  0.00           H  
ATOM   3032  HB2 GLU A 407       7.935   9.757  36.238  1.00  0.00           H  
ATOM   3033  CG  GLU A 407       9.699  10.968  35.771  1.00 69.14           C  
ATOM   3034  HG1 GLU A 407       9.936  12.020  35.487  1.00  0.00           H  
ATOM   3035  HG2 GLU A 407       9.920  10.459  34.804  1.00  0.00           H  
ATOM   3036  CD  GLU A 407      10.640  10.483  36.857  1.00 81.34           C  
ATOM   3037  OE1 GLU A 407      10.165  10.038  37.932  1.00 78.16           O  
ATOM   3038  OE2 GLU A 407      11.867  10.562  36.625  1.00 87.47           O  
ATOM   3039  N   ASP A 408       4.943  11.024  35.449  1.00 57.70           N  
ATOM   3040  HN  ASP A 408       4.942  11.780  36.134  1.00  0.00           H  
ATOM   3041  CA  ASP A 408       3.710  10.275  35.186  1.00 59.14           C  
ATOM   3042  HA  ASP A 408       3.986   9.202  35.065  1.00  0.00           H  
ATOM   3043  C   ASP A 408       3.030  10.727  33.893  1.00 52.35           C  
ATOM   3044  O   ASP A 408       2.531   9.906  33.109  1.00 53.76           O  
ATOM   3045  CB  ASP A 408       2.734  10.372  36.361  1.00 59.49           C  
ATOM   3046  HB1 ASP A 408       2.445  11.431  36.555  1.00  0.00           H  
ATOM   3047  HB2 ASP A 408       1.735   9.960  36.087  1.00  0.00           H  
ATOM   3048  CG  ASP A 408       3.272   9.710  37.625  1.00 74.02           C  
ATOM   3049  OD1 ASP A 408       4.232   8.908  37.529  1.00 78.33           O  
ATOM   3050  OD2 ASP A 408       2.731   9.991  38.716  1.00 74.85           O  
ATOM   3051  N   ILE A 409       2.998  12.036  33.669  1.00 45.88           N  
ATOM   3052  HN  ILE A 409       3.263  12.688  34.408  1.00  0.00           H  
ATOM   3053  CA  ILE A 409       2.584  12.539  32.365  1.00 47.26           C  
ATOM   3054  HA  ILE A 409       1.538  12.203  32.177  1.00  0.00           H  
ATOM   3055  C   ILE A 409       3.485  11.948  31.266  1.00 50.71           C  
ATOM   3056  O   ILE A 409       2.993  11.471  30.243  1.00 50.91           O  
ATOM   3057  CB  ILE A 409       2.613  14.066  32.311  1.00 49.85           C  
ATOM   3058  HB  ILE A 409       3.641  14.417  32.561  1.00  0.00           H  
ATOM   3059  CG1 ILE A 409       1.623  14.639  33.345  1.00 51.91           C  
ATOM   3060 1HG1 ILE A 409       0.577  14.554  32.968  1.00  0.00           H  
ATOM   3061 2HG1 ILE A 409       1.562  13.969  34.234  1.00  0.00           H  
ATOM   3062  CG2 ILE A 409       2.259  14.534  30.909  1.00 45.14           C  
ATOM   3063 1HG2 ILE A 409       2.975  14.120  30.161  1.00  0.00           H  
ATOM   3064 2HG2 ILE A 409       2.196  15.646  30.848  1.00  0.00           H  
ATOM   3065 3HG2 ILE A 409       1.203  14.292  30.647  1.00  0.00           H  
ATOM   3066  CD1 ILE A 409       1.914  16.074  33.781  1.00 47.04           C  
ATOM   3067 1HD1 ILE A 409       1.198  16.488  34.529  1.00  0.00           H  
ATOM   3068 2HD1 ILE A 409       1.975  16.744  32.892  1.00  0.00           H  
ATOM   3069 3HD1 ILE A 409       2.960  16.159  34.158  1.00  0.00           H  
ATOM   3070  N   GLN A 410       4.794  11.947  31.499  1.00 49.45           N  
ATOM   3071  HN  GLN A 410       5.153  12.294  32.388  1.00  0.00           H  
ATOM   3072  CA  GLN A 410       5.712  11.453  30.489  1.00 55.46           C  
ATOM   3073  HA  GLN A 410       5.482  11.990  29.540  1.00  0.00           H  
ATOM   3074  C   GLN A 410       5.540   9.970  30.222  1.00 63.94           C  
ATOM   3075  O   GLN A 410       5.704   9.537  29.081  1.00 59.42           O  
ATOM   3076  CB  GLN A 410       7.170  11.733  30.827  1.00 53.72           C  
ATOM   3077  HB1 GLN A 410       7.566  11.024  31.591  1.00  0.00           H  
ATOM   3078  HB2 GLN A 410       7.292  12.679  31.405  1.00  0.00           H  
ATOM   3079  CG  GLN A 410       8.005  11.729  29.557  1.00 51.20           C  
ATOM   3080  HG1 GLN A 410       7.617  10.970  28.838  1.00  0.00           H  
ATOM   3081  HG2 GLN A 410       7.823  12.658  28.968  1.00  0.00           H  
ATOM   3082  CD  GLN A 410       9.475  11.532  29.786  1.00 51.13           C  
ATOM   3083  NE2 GLN A 410      10.274  12.482  29.302  1.00 49.44           N  
ATOM   3084 1HE2 GLN A 410       9.917  13.318  28.839  1.00  0.00           H  
ATOM   3085 2HE2 GLN A 410      11.273  12.348  29.458  1.00  0.00           H  
ATOM   3086  OE1 GLN A 410       9.908  10.518  30.347  1.00 55.70           O  
ATOM   3087  N   ASP A 411       5.211   9.197  31.261  1.00 57.84           N  
ATOM   3088  HN  ASP A 411       5.113   9.611  32.188  1.00  0.00           H  
ATOM   3089  CA  ASP A 411       4.991   7.768  31.081  1.00 61.89           C  
ATOM   3090  HA  ASP A 411       5.906   7.313  30.636  1.00  0.00           H  
ATOM   3091  C   ASP A 411       3.822   7.556  30.134  1.00 59.30           C  
ATOM   3092  O   ASP A 411       3.849   6.689  29.254  1.00 62.20           O  
ATOM   3093  CB  ASP A 411       4.693   7.084  32.411  1.00 76.49           C  
ATOM   3094  HB1 ASP A 411       4.195   7.785  33.121  1.00  0.00           H  
ATOM   3095  HB2 ASP A 411       5.631   6.888  32.981  1.00  0.00           H  
ATOM   3096  CG  ASP A 411       3.877   5.805  32.237  1.00 86.19           C  
ATOM   3097  OD1 ASP A 411       2.628   5.894  32.137  1.00 94.25           O  
ATOM   3098  OD2 ASP A 411       4.481   4.712  32.199  1.00 84.04           O  
ATOM   3099  N   ASN A 412       2.788   8.358  30.332  1.00 58.61           N  
ATOM   3100  HN  ASN A 412       2.833   9.064  31.067  1.00  0.00           H  
ATOM   3101  CA  ASN A 412       1.596   8.248  29.523  1.00 64.95           C  
ATOM   3102  HA  ASN A 412       1.285   7.177  29.510  1.00  0.00           H  
ATOM   3103  C   ASN A 412       1.876   8.681  28.075  1.00 60.16           C  
ATOM   3104  O   ASN A 412       1.442   8.026  27.118  1.00 52.72           O  
ATOM   3105  CB  ASN A 412       0.466   9.062  30.146  1.00 60.46           C  
ATOM   3106  HB1 ASN A 412       0.716  10.148  30.164  1.00  0.00           H  
ATOM   3107  HB2 ASN A 412       0.395   8.876  31.243  1.00  0.00           H  
ATOM   3108  CG  ASN A 412      -0.866   8.820  29.464  1.00 66.61           C  
ATOM   3109  ND2 ASN A 412      -1.660   9.875  29.321  1.00 66.46           N  
ATOM   3110 1HD2 ASN A 412      -2.556   9.712  28.862  1.00  0.00           H  
ATOM   3111 2HD2 ASN A 412      -1.404  10.806  29.650  1.00  0.00           H  
ATOM   3112  OD1 ASN A 412      -1.175   7.697  29.067  1.00 74.74           O  
ATOM   3113  N   LEU A 413       2.623   9.772  27.928  1.00 53.40           N  
ATOM   3114  HN  LEU A 413       2.897  10.301  28.756  1.00  0.00           H  
ATOM   3115  CA  LEU A 413       3.061  10.232  26.616  1.00 46.96           C  
ATOM   3116  HA  LEU A 413       2.153  10.408  25.993  1.00  0.00           H  
ATOM   3117  C   LEU A 413       3.921   9.175  25.911  1.00 48.41           C  
ATOM   3118  O   LEU A 413       3.756   8.957  24.719  1.00 40.33           O  
ATOM   3119  CB  LEU A 413       3.826  11.560  26.723  1.00 43.95           C  
ATOM   3120  HB1 LEU A 413       4.368  11.750  25.767  1.00  0.00           H  
ATOM   3121  HB2 LEU A 413       4.681  11.436  27.428  1.00  0.00           H  
ATOM   3122  CG  LEU A 413       3.029  12.813  27.110  1.00 38.13           C  
ATOM   3123  HG  LEU A 413       2.467  12.581  28.044  1.00  0.00           H  
ATOM   3124  CD1 LEU A 413       3.952  13.997  27.405  1.00 34.83           C  
ATOM   3125 1HD1 LEU A 413       3.373  14.907  27.686  1.00  0.00           H  
ATOM   3126 2HD1 LEU A 413       4.641  14.199  26.552  1.00  0.00           H  
ATOM   3127 3HD1 LEU A 413       4.710  13.740  28.182  1.00  0.00           H  
ATOM   3128  CD2 LEU A 413       2.005  13.171  26.027  1.00 41.39           C  
ATOM   3129 1HD2 LEU A 413       1.426  14.081  26.308  1.00  0.00           H  
ATOM   3130 2HD2 LEU A 413       1.333  12.312  25.797  1.00  0.00           H  
ATOM   3131 3HD2 LEU A 413       2.486  13.283  25.027  1.00  0.00           H  
ATOM   3132  N   LEU A 414       4.817   8.507  26.640  1.00 44.81           N  
ATOM   3133  HN  LEU A 414       4.902   8.700  27.638  1.00  0.00           H  
ATOM   3134  CA  LEU A 414       5.678   7.500  26.020  1.00 44.97           C  
ATOM   3135  HA  LEU A 414       6.202   7.972  25.157  1.00  0.00           H  
ATOM   3136  C   LEU A 414       4.878   6.318  25.503  1.00 54.93           C  
ATOM   3137  O   LEU A 414       5.112   5.831  24.397  1.00 53.72           O  
ATOM   3138  CB  LEU A 414       6.730   6.996  27.001  1.00 42.01           C  
ATOM   3139  HB1 LEU A 414       7.120   6.005  26.670  1.00  0.00           H  
ATOM   3140  HB2 LEU A 414       6.248   6.705  27.964  1.00  0.00           H  
ATOM   3141  CG  LEU A 414       7.887   7.954  27.262  1.00 49.13           C  
ATOM   3142  HG  LEU A 414       7.466   8.965  27.471  1.00  0.00           H  
ATOM   3143  CD1 LEU A 414       8.664   7.489  28.496  1.00 48.27           C  
ATOM   3144 1HD1 LEU A 414       8.015   7.420  29.400  1.00  0.00           H  
ATOM   3145 2HD1 LEU A 414       9.550   8.140  28.684  1.00  0.00           H  
ATOM   3146 3HD1 LEU A 414       9.190   6.525  28.302  1.00  0.00           H  
ATOM   3147  CD2 LEU A 414       8.786   8.050  26.010  1.00 44.81           C  
ATOM   3148 1HD2 LEU A 414       8.220   8.389  25.111  1.00  0.00           H  
ATOM   3149 2HD2 LEU A 414       9.312   7.086  25.816  1.00  0.00           H  
ATOM   3150 3HD2 LEU A 414       9.672   8.701  26.198  1.00  0.00           H  
ATOM   3151  N   GLN A 415       3.956   5.835  26.329  1.00 58.21           N  
ATOM   3152  HN  GLN A 415       3.879   6.216  27.272  1.00  0.00           H  
ATOM   3153  CA  GLN A 415       3.057   4.775  25.913  1.00 57.93           C  
ATOM   3154  HA  GLN A 415       3.655   3.866  25.668  1.00  0.00           H  
ATOM   3155  C   GLN A 415       2.250   5.197  24.668  1.00 55.41           C  
ATOM   3156  O   GLN A 415       2.039   4.393  23.741  1.00 49.10           O  
ATOM   3157  CB  GLN A 415       2.119   4.455  27.058  1.00 71.50           C  
ATOM   3158  HB1 GLN A 415       1.275   5.183  27.080  1.00  0.00           H  
ATOM   3159  HB2 GLN A 415       2.605   4.692  28.033  1.00  0.00           H  
ATOM   3160  CG  GLN A 415       1.593   3.048  27.068  1.00 81.80           C  
ATOM   3161  HG1 GLN A 415       1.076   2.796  26.113  1.00  0.00           H  
ATOM   3162  HG2 GLN A 415       2.419   2.301  27.017  1.00  0.00           H  
ATOM   3163  CD  GLN A 415       0.700   2.809  28.263  1.00 83.14           C  
ATOM   3164  NE2 GLN A 415      -0.225   1.862  28.129  1.00 86.11           N  
ATOM   3165 1HE2 GLN A 415      -0.828   1.701  28.936  1.00  0.00           H  
ATOM   3166 2HE2 GLN A 415      -0.329   1.307  27.280  1.00  0.00           H  
ATOM   3167  OE1 GLN A 415       0.827   3.484  29.295  1.00 76.97           O  
ATOM   3168  N   ALA A 416       1.811   6.458  24.638  1.00 43.42           N  
ATOM   3169  HN  ALA A 416       1.972   7.065  25.442  1.00  0.00           H  
ATOM   3170  CA  ALA A 416       1.105   6.982  23.475  1.00 49.18           C  
ATOM   3171  HA  ALA A 416       0.220   6.333  23.276  1.00  0.00           H  
ATOM   3172  C   ALA A 416       2.025   6.943  22.245  1.00 55.42           C  
ATOM   3173  O   ALA A 416       1.643   6.461  21.178  1.00 54.34           O  
ATOM   3174  CB  ALA A 416       0.610   8.418  23.737  1.00 42.67           C  
ATOM   3175  HB1 ALA A 416      -0.058   8.446  24.630  1.00  0.00           H  
ATOM   3176  HB2 ALA A 416       0.118   8.857  22.838  1.00  0.00           H  
ATOM   3177  HB3 ALA A 416       1.457   9.137  23.831  1.00  0.00           H  
ATOM   3178  N   LEU A 417       3.249   7.426  22.424  1.00 50.40           N  
ATOM   3179  HN  LEU A 417       3.517   7.763  23.349  1.00  0.00           H  
ATOM   3180  CA  LEU A 417       4.221   7.490  21.341  1.00 52.22           C  
ATOM   3181  HA  LEU A 417       3.795   8.107  20.516  1.00  0.00           H  
ATOM   3182  C   LEU A 417       4.515   6.105  20.807  1.00 47.48           C  
ATOM   3183  O   LEU A 417       4.580   5.891  19.598  1.00 54.77           O  
ATOM   3184  CB  LEU A 417       5.519   8.141  21.818  1.00 49.57           C  
ATOM   3185  HB1 LEU A 417       5.880   7.618  22.734  1.00  0.00           H  
ATOM   3186  HB2 LEU A 417       5.295   9.152  22.231  1.00  0.00           H  
ATOM   3187  CG  LEU A 417       6.667   8.247  20.807  1.00 44.63           C  
ATOM   3188  HG  LEU A 417       7.001   7.219  20.535  1.00  0.00           H  
ATOM   3189  CD1 LEU A 417       6.208   8.961  19.546  1.00 39.77           C  
ATOM   3190 1HD1 LEU A 417       7.043   9.038  18.811  1.00  0.00           H  
ATOM   3191 2HD1 LEU A 417       5.765   9.958  19.774  1.00  0.00           H  
ATOM   3192 3HD1 LEU A 417       5.308   8.476  19.100  1.00  0.00           H  
ATOM   3193  CD2 LEU A 417       7.828   8.984  21.442  1.00 36.92           C  
ATOM   3194 1HD2 LEU A 417       8.663   9.061  20.707  1.00  0.00           H  
ATOM   3195 2HD2 LEU A 417       8.152   8.516  22.401  1.00  0.00           H  
ATOM   3196 3HD2 LEU A 417       7.527   9.979  21.845  1.00  0.00           H  
ATOM   3197  N   GLU A 418       4.697   5.165  21.717  1.00 43.29           N  
ATOM   3198  HN  GLU A 418       4.608   5.403  22.705  1.00  0.00           H  
ATOM   3199  CA  GLU A 418       5.022   3.796  21.342  1.00 53.10           C  
ATOM   3200  HA  GLU A 418       5.969   3.803  20.753  1.00  0.00           H  
ATOM   3201  C   GLU A 418       3.916   3.218  20.476  1.00 53.79           C  
ATOM   3202  O   GLU A 418       4.177   2.637  19.421  1.00 58.74           O  
ATOM   3203  CB  GLU A 418       5.224   2.929  22.582  1.00 59.30           C  
ATOM   3204  HB1 GLU A 418       6.134   3.252  23.140  1.00  0.00           H  
ATOM   3205  HB2 GLU A 418       4.443   3.153  23.346  1.00  0.00           H  
ATOM   3206  CG  GLU A 418       5.277   1.436  22.299  1.00 67.86           C  
ATOM   3207  HG1 GLU A 418       4.350   1.093  21.783  1.00  0.00           H  
ATOM   3208  HG2 GLU A 418       6.022   1.205  21.502  1.00  0.00           H  
ATOM   3209  CD  GLU A 418       5.542   0.615  23.549  1.00 77.97           C  
ATOM   3210  OE1 GLU A 418       5.746  -0.614  23.431  1.00 82.04           O  
ATOM   3211  OE2 GLU A 418       5.544   1.205  24.651  1.00 85.55           O  
ATOM   3212  N   LEU A 419       2.677   3.393  20.919  1.00 53.16           N  
ATOM   3213  HN  LEU A 419       2.518   3.877  21.802  1.00  0.00           H  
ATOM   3214  CA  LEU A 419       1.541   2.896  20.149  1.00 59.62           C  
ATOM   3215  HA  LEU A 419       1.691   1.802  19.991  1.00  0.00           H  
ATOM   3216  C   LEU A 419       1.454   3.561  18.763  1.00 57.48           C  
ATOM   3217  O   LEU A 419       1.251   2.889  17.748  1.00 57.26           O  
ATOM   3218  CB  LEU A 419       0.232   3.080  20.923  1.00 52.28           C  
ATOM   3219  HB1 LEU A 419       0.316   2.645  21.946  1.00  0.00           H  
ATOM   3220  HB2 LEU A 419       0.080   4.152  21.188  1.00  0.00           H  
ATOM   3221  CG  LEU A 419      -0.999   2.523  20.199  1.00 58.61           C  
ATOM   3222  HG  LEU A 419      -1.152   3.130  19.276  1.00  0.00           H  
ATOM   3223  CD1 LEU A 419      -0.751   1.082  19.768  1.00 48.22           C  
ATOM   3224 1HD1 LEU A 419       0.169   0.987  19.145  1.00  0.00           H  
ATOM   3225 2HD1 LEU A 419      -1.640   0.656  19.247  1.00  0.00           H  
ATOM   3226 3HD1 LEU A 419      -0.718   0.396  20.646  1.00  0.00           H  
ATOM   3227  CD2 LEU A 419      -2.265   2.654  21.057  1.00 59.18           C  
ATOM   3228 1HD2 LEU A 419      -2.446   3.708  21.372  1.00  0.00           H  
ATOM   3229 2HD2 LEU A 419      -2.232   1.968  21.935  1.00  0.00           H  
ATOM   3230 3HD2 LEU A 419      -3.154   2.228  20.536  1.00  0.00           H  
ATOM   3231  N   GLN A 420       1.615   4.879  18.750  1.00 50.18           N  
ATOM   3232  HN  GLN A 420       1.777   5.359  19.635  1.00  0.00           H  
ATOM   3233  CA  GLN A 420       1.571   5.665  17.532  1.00 50.55           C  
ATOM   3234  HA  GLN A 420       0.554   5.565  17.085  1.00  0.00           H  
ATOM   3235  C   GLN A 420       2.590   5.165  16.521  1.00 58.58           C  
ATOM   3236  O   GLN A 420       2.280   5.025  15.334  1.00 60.56           O  
ATOM   3237  CB  GLN A 420       1.819   7.146  17.844  1.00 48.87           C  
ATOM   3238  HB1 GLN A 420       2.603   7.251  18.630  1.00  0.00           H  
ATOM   3239  HB2 GLN A 420       0.946   7.580  18.385  1.00  0.00           H  
ATOM   3240  CG  GLN A 420       2.170   8.002  16.624  1.00 51.37           C  
ATOM   3241  HG1 GLN A 420       2.573   8.993  16.939  1.00  0.00           H  
ATOM   3242  HG2 GLN A 420       3.067   7.596  16.101  1.00  0.00           H  
ATOM   3243  CD  GLN A 420       1.005   8.176  15.648  1.00 56.55           C  
ATOM   3244  NE2 GLN A 420       1.273   8.841  14.526  1.00 56.69           N  
ATOM   3245 1HE2 GLN A 420       0.496   8.957  13.875  1.00  0.00           H  
ATOM   3246 2HE2 GLN A 420       2.202   9.202  14.308  1.00  0.00           H  
ATOM   3247  OE1 GLN A 420      -0.124   7.737  15.913  1.00 58.02           O  
ATOM   3248  N   LEU A 421       3.811   4.903  16.980  1.00 59.17           N  
ATOM   3249  HN  LEU A 421       4.014   5.002  17.975  1.00  0.00           H  
ATOM   3250  CA  LEU A 421       4.862   4.474  16.060  1.00 55.37           C  
ATOM   3251  HA  LEU A 421       4.861   5.175  15.193  1.00  0.00           H  
ATOM   3252  C   LEU A 421       4.562   3.081  15.530  1.00 57.61           C  
ATOM   3253  O   LEU A 421       4.710   2.822  14.344  1.00 53.80           O  
ATOM   3254  CB  LEU A 421       6.248   4.534  16.706  1.00 51.82           C  
ATOM   3255  HB1 LEU A 421       6.283   3.894  17.618  1.00  0.00           H  
ATOM   3256  HB2 LEU A 421       6.998   4.003  16.074  1.00  0.00           H  
ATOM   3257  CG  LEU A 421       6.722   5.947  17.025  1.00 58.18           C  
ATOM   3258  HG  LEU A 421       5.966   6.437  17.682  1.00  0.00           H  
ATOM   3259  CD1 LEU A 421       8.033   5.904  17.752  1.00 55.36           C  
ATOM   3260 1HD1 LEU A 421       7.931   5.305  18.687  1.00  0.00           H  
ATOM   3261 2HD1 LEU A 421       8.434   6.925  17.951  1.00  0.00           H  
ATOM   3262 3HD1 LEU A 421       8.858   5.528  17.103  1.00  0.00           H  
ATOM   3263  CD2 LEU A 421       6.861   6.763  15.750  1.00 60.31           C  
ATOM   3264 1HD2 LEU A 421       5.886   6.795  15.209  1.00  0.00           H  
ATOM   3265 2HD2 LEU A 421       7.686   6.387  15.101  1.00  0.00           H  
ATOM   3266 3HD2 LEU A 421       7.262   7.784  15.949  1.00  0.00           H  
ATOM   3267  N   LYS A 422       4.107   2.199  16.411  1.00 59.89           N  
ATOM   3268  HN  LYS A 422       4.012   2.466  17.391  1.00  0.00           H  
ATOM   3269  CA  LYS A 422       3.742   0.853  15.991  1.00 71.14           C  
ATOM   3270  HA  LYS A 422       4.643   0.408  15.508  1.00  0.00           H  
ATOM   3271  C   LYS A 422       2.615   0.825  14.946  1.00 73.92           C  
ATOM   3272  O   LYS A 422       2.593  -0.055  14.086  1.00 72.48           O  
ATOM   3273  CB  LYS A 422       3.406  -0.023  17.201  1.00 71.57           C  
ATOM   3274  HB1 LYS A 422       2.782  -0.897  16.901  1.00  0.00           H  
ATOM   3275  HB2 LYS A 422       2.684   0.490  17.878  1.00  0.00           H  
ATOM   3276  CG  LYS A 422       4.647  -0.473  17.964  1.00 83.83           C  
ATOM   3277  HG1 LYS A 422       5.063   0.352  18.587  1.00  0.00           H  
ATOM   3278  HG2 LYS A 422       5.513  -0.626  17.279  1.00  0.00           H  
ATOM   3279  CD  LYS A 422       4.371  -1.719  18.801  1.00 99.00           C  
ATOM   3280  HD1 LYS A 422       3.766  -2.462  18.231  1.00  0.00           H  
ATOM   3281  HD2 LYS A 422       3.653  -1.500  19.625  1.00  0.00           H  
ATOM   3282  CE  LYS A 422       5.657  -2.351  19.341  1.00103.52           C  
ATOM   3283  HE1 LYS A 422       5.464  -3.385  19.712  1.00  0.00           H  
ATOM   3284  HE2 LYS A 422       6.363  -2.581  18.509  1.00  0.00           H  
ATOM   3285  NZ  LYS A 422       6.327  -1.530  20.391  1.00103.96           N  
ATOM   3286  HZ1 LYS A 422       7.184  -1.951  20.751  1.00  0.00           H  
ATOM   3287  HZ2 LYS A 422       5.681  -1.319  21.152  1.00  0.00           H  
ATOM   3288  HZ3 LYS A 422       6.504  -0.584  20.052  1.00  0.00           H  
ATOM   3289  N   LEU A 423       1.698   1.790  15.007  1.00 70.25           N  
ATOM   3290  HN  LEU A 423       1.773   2.509  15.726  1.00  0.00           H  
ATOM   3291  CA  LEU A 423       0.582   1.833  14.055  1.00 66.83           C  
ATOM   3292  HA  LEU A 423       0.337   0.784  13.769  1.00  0.00           H  
ATOM   3293  C   LEU A 423       0.926   2.600  12.774  1.00 66.42           C  
ATOM   3294  O   LEU A 423       0.494   2.240  11.672  1.00 60.87           O  
ATOM   3295  CB  LEU A 423      -0.665   2.446  14.696  1.00 57.88           C  
ATOM   3296  HB1 LEU A 423      -1.460   2.562  13.923  1.00  0.00           H  
ATOM   3297  HB2 LEU A 423      -0.465   3.513  14.949  1.00  0.00           H  
ATOM   3298  CG  LEU A 423      -1.246   1.733  15.920  1.00 58.68           C  
ATOM   3299  HG  LEU A 423      -0.445   1.663  16.693  1.00  0.00           H  
ATOM   3300  CD1 LEU A 423      -2.392   2.538  16.500  1.00 54.87           C  
ATOM   3301 1HD1 LEU A 423      -2.815   2.019  17.391  1.00  0.00           H  
ATOM   3302 2HD1 LEU A 423      -3.174   2.759  15.737  1.00  0.00           H  
ATOM   3303 3HD1 LEU A 423      -2.089   3.586  16.733  1.00  0.00           H  
ATOM   3304  CD2 LEU A 423      -1.710   0.317  15.589  1.00 56.03           C  
ATOM   3305 1HD2 LEU A 423      -2.133  -0.202  16.480  1.00  0.00           H  
ATOM   3306 2HD2 LEU A 423      -0.890  -0.279  15.124  1.00  0.00           H  
ATOM   3307 3HD2 LEU A 423      -2.432   0.316  14.739  1.00  0.00           H  
ATOM   3308  N   ASN A 424       1.704   3.663  12.924  1.00 59.55           N  
ATOM   3309  HN  ASN A 424       2.106   3.865  13.839  1.00  0.00           H  
ATOM   3310  CA  ASN A 424       1.993   4.545  11.805  1.00 59.43           C  
ATOM   3311  HA  ASN A 424       1.087   4.597  11.158  1.00  0.00           H  
ATOM   3312  C   ASN A 424       3.155   4.022  10.961  1.00 63.99           C  
ATOM   3313  O   ASN A 424       3.275   4.336   9.771  1.00 65.97           O  
ATOM   3314  CB  ASN A 424       2.293   5.951  12.322  1.00 57.29           C  
ATOM   3315  HB1 ASN A 424       3.308   6.000  12.780  1.00  0.00           H  
ATOM   3316  HB2 ASN A 424       1.677   6.186  13.221  1.00  0.00           H  
ATOM   3317  CG  ASN A 424       2.128   7.008  11.265  1.00 56.81           C  
ATOM   3318  ND2 ASN A 424       2.720   8.168  11.495  1.00 58.95           N  
ATOM   3319 1HD2 ASN A 424       2.608   8.885  10.778  1.00  0.00           H  
ATOM   3320 2HD2 ASN A 424       3.268   8.349  12.336  1.00  0.00           H  
ATOM   3321  OD1 ASN A 424       1.469   6.790  10.253  1.00 62.00           O  
ATOM   3322  N   HIS A 425       4.023   3.229  11.585  1.00 58.02           N  
ATOM   3323  HN  HIS A 425       3.884   3.017  12.573  1.00  0.00           H  
ATOM   3324  CA  HIS A 425       5.164   2.658  10.889  1.00 61.05           C  
ATOM   3325  HA  HIS A 425       4.990   2.739   9.791  1.00  0.00           H  
ATOM   3326  C   HIS A 425       5.321   1.188  11.251  1.00 69.10           C  
ATOM   3327  O   HIS A 425       6.354   0.794  11.802  1.00 67.17           O  
ATOM   3328  CB  HIS A 425       6.443   3.414  11.240  1.00 60.38           C  
ATOM   3329  HB1 HIS A 425       7.304   3.023  10.649  1.00  0.00           H  
ATOM   3330  HB2 HIS A 425       6.785   3.149  12.268  1.00  0.00           H  
ATOM   3331  CG  HIS A 425       6.332   4.898  11.089  1.00 56.83           C  
ATOM   3332  CD2 HIS A 425       5.695   5.826  11.842  1.00 65.83           C  
ATOM   3333  HD2 HIS A 425       5.109   5.637  12.757  1.00  0.00           H  
ATOM   3334  ND1 HIS A 425       6.935   5.587  10.062  1.00 65.88           N  
ATOM   3335  HD1 HIS A 425       7.503   5.169   9.325  1.00  0.00           H  
ATOM   3336  CE1 HIS A 425       6.663   6.876  10.179  1.00 64.63           C  
ATOM   3337  HE1 HIS A 425       7.004   7.672   9.496  1.00  0.00           H  
ATOM   3338  NE2 HIS A 425       5.915   7.047  11.252  1.00 67.98           N  
ATOM   3339  HE2 HIS A 425       5.558   7.941  11.589  1.00  0.00           H  
ATOM   3340  N   PRO A 426       4.294   0.369  10.939  1.00 74.86           N  
ATOM   3341  CA  PRO A 426       4.266  -1.039  11.352  1.00 74.50           C  
ATOM   3342  HA  PRO A 426       4.296  -1.099  12.465  1.00  0.00           H  
ATOM   3343  C   PRO A 426       5.393  -1.888  10.767  1.00 78.08           C  
ATOM   3344  O   PRO A 426       5.585  -3.015  11.219  1.00 80.10           O  
ATOM   3345  CB  PRO A 426       2.900  -1.527  10.851  1.00 68.58           C  
ATOM   3346  HB1 PRO A 426       2.119  -1.583  11.645  1.00  0.00           H  
ATOM   3347  HB2 PRO A 426       2.877  -2.607  10.576  1.00  0.00           H  
ATOM   3348  CG  PRO A 426       2.559  -0.609   9.729  1.00 69.58           C  
ATOM   3349  HG1 PRO A 426       2.908  -0.969   8.733  1.00  0.00           H  
ATOM   3350  HG2 PRO A 426       1.471  -0.583   9.486  1.00  0.00           H  
ATOM   3351  CD  PRO A 426       3.119   0.719  10.116  1.00 73.44           C  
ATOM   3352  HD1 PRO A 426       2.391   1.400  10.615  1.00  0.00           H  
ATOM   3353  HD2 PRO A 426       3.341   1.395   9.258  1.00  0.00           H  
ATOM   3354  N   GLU A 427       6.127  -1.365   9.791  1.00 79.03           N  
ATOM   3355  HN  GLU A 427       5.890  -0.445   9.419  1.00  0.00           H  
ATOM   3356  CA  GLU A 427       7.269  -2.093   9.246  1.00 84.87           C  
ATOM   3357  HA  GLU A 427       7.163  -3.164   9.538  1.00  0.00           H  
ATOM   3358  C   GLU A 427       8.582  -1.579   9.824  1.00 84.63           C  
ATOM   3359  O   GLU A 427       9.603  -2.257   9.774  1.00 83.70           O  
ATOM   3360  CB  GLU A 427       7.288  -2.023   7.719  1.00 86.10           C  
ATOM   3361  HB1 GLU A 427       7.428  -0.972   7.375  1.00  0.00           H  
ATOM   3362  HB2 GLU A 427       8.223  -2.478   7.316  1.00  0.00           H  
ATOM   3363  CG  GLU A 427       6.064  -2.643   7.062  1.00 94.37           C  
ATOM   3364  HG1 GLU A 427       5.130  -2.141   7.408  1.00  0.00           H  
ATOM   3365  HG2 GLU A 427       6.020  -2.384   5.978  1.00  0.00           H  
ATOM   3366  CD  GLU A 427       5.977  -4.151   7.264  1.00104.97           C  
ATOM   3367  OE1 GLU A 427       7.027  -4.803   7.467  1.00109.88           O  
ATOM   3368  OE2 GLU A 427       4.849  -4.687   7.216  1.00107.43           O  
ATOM   3369  N   SER A 428       8.548  -0.386  10.407  1.00 81.49           N  
ATOM   3370  HN  SER A 428       7.665   0.122  10.459  1.00  0.00           H  
ATOM   3371  CA  SER A 428       9.752   0.210  10.974  1.00 74.73           C  
ATOM   3372  HA  SER A 428      10.591   0.027  10.263  1.00  0.00           H  
ATOM   3373  C   SER A 428      10.134  -0.410  12.320  1.00 71.18           C  
ATOM   3374  O   SER A 428       9.626  -0.007  13.382  1.00 53.28           O  
ATOM   3375  CB  SER A 428       9.583   1.712  11.117  1.00 69.51           C  
ATOM   3376  HB1 SER A 428       8.809   2.115  10.423  1.00  0.00           H  
ATOM   3377  HB2 SER A 428       9.095   1.989  12.081  1.00  0.00           H  
ATOM   3378  OG  SER A 428      10.832   2.352  10.950  1.00 72.08           O  
ATOM   3379  HG  SER A 428      10.726   3.292  11.039  1.00  0.00           H  
ATOM   3380  N   SER A 429      11.038  -1.385  12.264  1.00 72.97           N  
ATOM   3381  HN  SER A 429      11.486  -1.597  11.373  1.00  0.00           H  
ATOM   3382  CA  SER A 429      11.404  -2.159  13.446  1.00 81.79           C  
ATOM   3383  HA  SER A 429      10.456  -2.527  13.904  1.00  0.00           H  
ATOM   3384  C   SER A 429      12.143  -1.349  14.525  1.00 80.43           C  
ATOM   3385  O   SER A 429      13.182  -0.730  14.259  1.00 71.26           O  
ATOM   3386  CB  SER A 429      12.220  -3.392  13.046  1.00 83.55           C  
ATOM   3387  HB1 SER A 429      11.973  -3.741  12.016  1.00  0.00           H  
ATOM   3388  HB2 SER A 429      13.295  -3.146  12.881  1.00  0.00           H  
ATOM   3389  OG  SER A 429      12.051  -4.417  14.008  1.00 88.44           O  
ATOM   3390  HG  SER A 429      12.557  -5.182  13.760  1.00  0.00           H  
ATOM   3391  N   GLN A 430      11.588  -1.369  15.737  1.00 84.11           N  
ATOM   3392  HN  GLN A 430      10.712  -1.875  15.865  1.00  0.00           H  
ATOM   3393  CA  GLN A 430      12.181  -0.697  16.889  1.00 56.76           C  
ATOM   3394  HA  GLN A 430      11.457  -0.776  17.734  1.00  0.00           H  
ATOM   3395  C   GLN A 430      12.423   0.789  16.627  1.00 54.31           C  
ATOM   3396  O   GLN A 430      13.385   1.381  17.137  1.00 58.66           O  
ATOM   3397  CB  GLN A 430      13.475  -1.398  17.321  1.00 56.83           C  
ATOM   3398  HB1 GLN A 430      14.208  -1.434  16.482  1.00  0.00           H  
ATOM   3399  HB2 GLN A 430      14.050  -0.766  18.038  1.00  0.00           H  
ATOM   3400  CG  GLN A 430      13.235  -2.783  17.891  1.00 53.20           C  
ATOM   3401  HG1 GLN A 430      14.134  -3.431  17.767  1.00  0.00           H  
ATOM   3402  HG2 GLN A 430      12.514  -3.358  17.264  1.00  0.00           H  
ATOM   3403  CD  GLN A 430      12.793  -2.737  19.320  1.00 61.61           C  
ATOM   3404  NE2 GLN A 430      11.898  -3.644  19.695  1.00 69.75           N  
ATOM   3405 1HE2 GLN A 430      11.597  -3.613  20.669  1.00  0.00           H  
ATOM   3406 2HE2 GLN A 430      11.525  -4.348  19.058  1.00  0.00           H  
ATOM   3407  OE1 GLN A 430      13.244  -1.885  20.091  1.00 58.16           O  
ATOM   3408  N   LEU A 431      11.537   1.388  15.834  1.00 72.60           N  
ATOM   3409  HN  LEU A 431      10.793   0.839  15.404  1.00  0.00           H  
ATOM   3410  CA  LEU A 431      11.619   2.817  15.574  1.00 56.91           C  
ATOM   3411  HA  LEU A 431      12.621   3.027  15.131  1.00  0.00           H  
ATOM   3412  C   LEU A 431      11.504   3.616  16.882  1.00 55.67           C  
ATOM   3413  O   LEU A 431      12.135   4.662  17.049  1.00 54.52           O  
ATOM   3414  CB  LEU A 431      10.554   3.250  14.557  1.00 43.06           C  
ATOM   3415  HB1 LEU A 431       9.551   2.876  14.867  1.00  0.00           H  
ATOM   3416  HB2 LEU A 431      10.684   2.690  13.602  1.00  0.00           H  
ATOM   3417  CG  LEU A 431      10.495   4.749  14.284  1.00 41.38           C  
ATOM   3418  HG  LEU A 431      10.333   5.283  15.249  1.00  0.00           H  
ATOM   3419  CD1 LEU A 431      11.841   5.165  13.716  1.00 41.58           C  
ATOM   3420 1HD1 LEU A 431      12.662   4.892  14.419  1.00  0.00           H  
ATOM   3421 2HD1 LEU A 431      11.863   6.248  13.453  1.00  0.00           H  
ATOM   3422 3HD1 LEU A 431      12.010   4.743  12.698  1.00  0.00           H  
ATOM   3423  CD2 LEU A 431       9.363   5.125  13.315  1.00 49.29           C  
ATOM   3424 1HD2 LEU A 431       8.375   4.820  13.732  1.00  0.00           H  
ATOM   3425 2HD2 LEU A 431       9.532   4.703  12.297  1.00  0.00           H  
ATOM   3426 3HD2 LEU A 431       9.385   6.208  13.052  1.00  0.00           H  
ATOM   3427  N   PHE A 432      10.688   3.121  17.803  1.00 53.63           N  
ATOM   3428  HN  PHE A 432      10.184   2.255  17.611  1.00  0.00           H  
ATOM   3429  CA  PHE A 432      10.498   3.792  19.087  1.00 57.89           C  
ATOM   3430  HA  PHE A 432      10.085   4.810  18.894  1.00  0.00           H  
ATOM   3431  C   PHE A 432      11.844   3.944  19.794  1.00 53.05           C  
ATOM   3432  O   PHE A 432      12.219   5.040  20.220  1.00 44.36           O  
ATOM   3433  CB  PHE A 432       9.478   3.006  19.921  1.00 57.80           C  
ATOM   3434  HB1 PHE A 432       8.497   2.965  19.392  1.00  0.00           H  
ATOM   3435  HB2 PHE A 432       9.740   1.922  19.929  1.00  0.00           H  
ATOM   3436  CG  PHE A 432       9.289   3.506  21.329  1.00 52.15           C  
ATOM   3437  CD1 PHE A 432       8.743   4.757  21.582  1.00 46.94           C  
ATOM   3438  HD1 PHE A 432       8.469   5.410  20.736  1.00  0.00           H  
ATOM   3439  CD2 PHE A 432       9.594   2.687  22.406  1.00 47.97           C  
ATOM   3440  HD2 PHE A 432      10.010   1.682  22.224  1.00  0.00           H  
ATOM   3441  CE1 PHE A 432       8.534   5.206  22.896  1.00 45.34           C  
ATOM   3442  HE1 PHE A 432       8.115   6.210  23.076  1.00  0.00           H  
ATOM   3443  CE2 PHE A 432       9.380   3.121  23.730  1.00 51.11           C  
ATOM   3444  HE2 PHE A 432       9.630   2.457  24.574  1.00  0.00           H  
ATOM   3445  CZ  PHE A 432       8.856   4.382  23.973  1.00 44.72           C  
ATOM   3446  HZ  PHE A 432       8.696   4.729  25.008  1.00  0.00           H  
ATOM   3447  N   ALA A 433      12.586   2.845  19.868  1.00 50.72           N  
ATOM   3448  HN  ALA A 433      12.212   1.967  19.510  1.00  0.00           H  
ATOM   3449  CA  ALA A 433      13.927   2.864  20.451  1.00 56.17           C  
ATOM   3450  HA  ALA A 433      13.842   3.239  21.498  1.00  0.00           H  
ATOM   3451  C   ALA A 433      14.878   3.791  19.693  1.00 58.40           C  
ATOM   3452  O   ALA A 433      15.676   4.494  20.306  1.00 57.74           O  
ATOM   3453  CB  ALA A 433      14.502   1.469  20.500  1.00 50.65           C  
ATOM   3454  HB1 ALA A 433      15.524   1.483  20.945  1.00  0.00           H  
ATOM   3455  HB2 ALA A 433      14.493   0.981  19.497  1.00  0.00           H  
ATOM   3456  HB3 ALA A 433      13.827   0.761  21.035  1.00  0.00           H  
ATOM   3457  N   LYS A 434      14.807   3.795  18.365  1.00 52.66           N  
ATOM   3458  HN  LYS A 434      14.110   3.226  17.885  1.00  0.00           H  
ATOM   3459  CA  LYS A 434      15.740   4.625  17.599  1.00 61.90           C  
ATOM   3460  HA  LYS A 434      16.766   4.426  17.987  1.00  0.00           H  
ATOM   3461  C   LYS A 434      15.450   6.114  17.800  1.00 61.90           C  
ATOM   3462  O   LYS A 434      16.368   6.934  17.960  1.00 60.46           O  
ATOM   3463  CB  LYS A 434      15.726   4.254  16.111  1.00 69.42           C  
ATOM   3464  HB1 LYS A 434      14.693   3.997  15.778  1.00  0.00           H  
ATOM   3465  HB2 LYS A 434      15.907   5.154  15.478  1.00  0.00           H  
ATOM   3466  CG  LYS A 434      16.698   3.142  15.756  1.00 79.52           C  
ATOM   3467  HG1 LYS A 434      17.270   3.387  14.831  1.00  0.00           H  
ATOM   3468  HG2 LYS A 434      17.544   3.099  16.482  1.00  0.00           H  
ATOM   3469  CD  LYS A 434      16.011   1.796  15.635  1.00 85.34           C  
ATOM   3470  HD1 LYS A 434      16.637   0.979  16.065  1.00  0.00           H  
ATOM   3471  HD2 LYS A 434      15.135   1.723  16.321  1.00  0.00           H  
ATOM   3472  CE  LYS A 434      15.614   1.494  14.187  1.00 87.43           C  
ATOM   3473  HE1 LYS A 434      14.803   0.730  14.142  1.00  0.00           H  
ATOM   3474  HE2 LYS A 434      15.072   2.354  13.729  1.00  0.00           H  
ATOM   3475  NZ  LYS A 434      16.784   1.089  13.357  1.00 89.77           N  
ATOM   3476  HZ1 LYS A 434      16.520   0.888  12.393  1.00  0.00           H  
ATOM   3477  HZ2 LYS A 434      17.279   0.302  13.776  1.00  0.00           H  
ATOM   3478  HZ3 LYS A 434      17.526   1.788  13.399  1.00  0.00           H  
ATOM   3479  N   LEU A 435      14.164   6.455  17.838  1.00 52.52           N  
ATOM   3480  HN  LEU A 435      13.455   5.749  17.640  1.00  0.00           H  
ATOM   3481  CA  LEU A 435      13.743   7.822  18.158  1.00 45.07           C  
ATOM   3482  HA  LEU A 435      14.146   8.505  17.374  1.00  0.00           H  
ATOM   3483  C   LEU A 435      14.293   8.273  19.519  1.00 55.60           C  
ATOM   3484  O   LEU A 435      14.871   9.354  19.638  1.00 56.85           O  
ATOM   3485  CB  LEU A 435      12.224   7.933  18.155  1.00 36.42           C  
ATOM   3486  HB1 LEU A 435      11.801   7.495  17.221  1.00  0.00           H  
ATOM   3487  HB2 LEU A 435      11.779   7.240  18.906  1.00  0.00           H  
ATOM   3488  CG  LEU A 435      11.707   9.350  18.363  1.00 39.91           C  
ATOM   3489  HG  LEU A 435      11.975   9.678  19.395  1.00  0.00           H  
ATOM   3490  CD1 LEU A 435      12.397  10.261  17.375  1.00 43.52           C  
ATOM   3491 1HD1 LEU A 435      12.018  11.299  17.527  1.00  0.00           H  
ATOM   3492 2HD1 LEU A 435      12.284   9.914  16.321  1.00  0.00           H  
ATOM   3493 3HD1 LEU A 435      13.508  10.197  17.438  1.00  0.00           H  
ATOM   3494  CD2 LEU A 435      10.202   9.400  18.217  1.00 42.84           C  
ATOM   3495 1HD2 LEU A 435       9.823  10.438  18.369  1.00  0.00           H  
ATOM   3496 2HD2 LEU A 435       9.697   8.673  18.895  1.00  0.00           H  
ATOM   3497 3HD2 LEU A 435       9.868   8.978  17.240  1.00  0.00           H  
ATOM   3498  N   LEU A 436      14.133   7.433  20.538  1.00 44.26           N  
ATOM   3499  HN  LEU A 436      13.680   6.532  20.384  1.00  0.00           H  
ATOM   3500  CA  LEU A 436      14.599   7.789  21.873  1.00 50.45           C  
ATOM   3501  HA  LEU A 436      14.168   8.782  22.141  1.00  0.00           H  
ATOM   3502  C   LEU A 436      16.122   7.905  21.897  1.00 56.58           C  
ATOM   3503  O   LEU A 436      16.669   8.795  22.536  1.00 62.93           O  
ATOM   3504  CB  LEU A 436      14.115   6.764  22.897  1.00 52.72           C  
ATOM   3505  HB1 LEU A 436      14.639   6.932  23.867  1.00  0.00           H  
ATOM   3506  HB2 LEU A 436      14.503   5.755  22.625  1.00  0.00           H  
ATOM   3507  CG  LEU A 436      12.604   6.682  23.140  1.00 63.36           C  
ATOM   3508  HG  LEU A 436      12.120   6.356  22.190  1.00  0.00           H  
ATOM   3509  CD1 LEU A 436      12.270   5.639  24.228  1.00 63.48           C  
ATOM   3510 1HD1 LEU A 436      12.678   4.636  23.960  1.00  0.00           H  
ATOM   3511 2HD1 LEU A 436      11.175   5.596  24.433  1.00  0.00           H  
ATOM   3512 3HD1 LEU A 436      12.618   5.969  25.234  1.00  0.00           H  
ATOM   3513  CD2 LEU A 436      12.045   8.056  23.507  1.00 63.45           C  
ATOM   3514 1HD2 LEU A 436      12.286   8.809  22.721  1.00  0.00           H  
ATOM   3515 2HD2 LEU A 436      12.393   8.386  24.513  1.00  0.00           H  
ATOM   3516 3HD2 LEU A 436      10.950   8.013  23.712  1.00  0.00           H  
ATOM   3517  N   GLN A 437      16.797   7.008  21.185  1.00 60.78           N  
ATOM   3518  HN  GLN A 437      16.287   6.270  20.699  1.00  0.00           H  
ATOM   3519  CA  GLN A 437      18.251   7.056  21.083  1.00 67.01           C  
ATOM   3520  HA  GLN A 437      18.660   6.962  22.116  1.00  0.00           H  
ATOM   3521  C   GLN A 437      18.756   8.382  20.513  1.00 64.37           C  
ATOM   3522  O   GLN A 437      19.867   8.814  20.823  1.00 69.93           O  
ATOM   3523  CB  GLN A 437      18.784   5.870  20.271  1.00 73.18           C  
ATOM   3524  HB1 GLN A 437      19.823   6.066  19.916  1.00  0.00           H  
ATOM   3525  HB2 GLN A 437      18.265   5.797  19.287  1.00  0.00           H  
ATOM   3526  CG  GLN A 437      18.708   4.541  21.028  1.00 83.69           C  
ATOM   3527  HG1 GLN A 437      19.136   4.648  22.052  1.00  0.00           H  
ATOM   3528  HG2 GLN A 437      17.652   4.299  21.291  1.00  0.00           H  
ATOM   3529  CD  GLN A 437      19.358   3.375  20.294  1.00 85.83           C  
ATOM   3530  NE2 GLN A 437      19.300   3.385  18.960  1.00 82.11           N  
ATOM   3531 1HE2 GLN A 437      18.855   4.137  18.434  1.00  0.00           H  
ATOM   3532 2HE2 GLN A 437      19.735   2.604  18.469  1.00  0.00           H  
ATOM   3533  OE1 GLN A 437      19.893   2.470  20.927  1.00 89.03           O  
ATOM   3534  N   LYS A 438      17.923   9.042  19.711  1.00 52.68           N  
ATOM   3535  HN  LYS A 438      16.988   8.670  19.542  1.00  0.00           H  
ATOM   3536  CA  LYS A 438      18.328  10.291  19.069  1.00 63.79           C  
ATOM   3537  HA  LYS A 438      19.364  10.120  18.693  1.00  0.00           H  
ATOM   3538  C   LYS A 438      18.420  11.491  20.030  1.00 67.37           C  
ATOM   3539  O   LYS A 438      18.834  12.591  19.644  1.00 68.54           O  
ATOM   3540  CB  LYS A 438      17.466  10.585  17.821  1.00 64.11           C  
ATOM   3541  HB1 LYS A 438      16.582   9.907  17.777  1.00  0.00           H  
ATOM   3542  HB2 LYS A 438      16.939  11.562  17.920  1.00  0.00           H  
ATOM   3543  CG  LYS A 438      18.281  10.524  16.503  1.00 69.27           C  
ATOM   3544  HG1 LYS A 438      18.337  11.533  16.033  1.00  0.00           H  
ATOM   3545  HG2 LYS A 438      19.361  10.355  16.720  1.00  0.00           H  
ATOM   3546  CD  LYS A 438      17.769   9.489  15.492  1.00 68.14           C  
ATOM   3547  HD1 LYS A 438      16.837   8.996  15.854  1.00  0.00           H  
ATOM   3548  HD2 LYS A 438      17.363   9.982  14.578  1.00  0.00           H  
ATOM   3549  CE  LYS A 438      18.842   8.455  15.136  1.00 74.15           C  
ATOM   3550  HE1 LYS A 438      18.736   8.116  14.079  1.00  0.00           H  
ATOM   3551  HE2 LYS A 438      19.849   8.929  15.073  1.00  0.00           H  
ATOM   3552  NZ  LYS A 438      18.856   7.281  16.081  1.00 77.93           N  
ATOM   3553  HZ1 LYS A 438      19.570   6.593  15.844  1.00  0.00           H  
ATOM   3554  HZ2 LYS A 438      17.935   6.847  16.139  1.00  0.00           H  
ATOM   3555  HZ3 LYS A 438      18.953   7.591  17.048  1.00  0.00           H  
ATOM   3556  N   MET A 439      18.070  11.268  21.294  1.00 68.56           N  
ATOM   3557  HN  MET A 439      17.686  10.360  21.556  1.00  0.00           H  
ATOM   3558  CA  MET A 439      18.228  12.306  22.315  1.00 61.83           C  
ATOM   3559  HA  MET A 439      17.749  13.238  21.936  1.00  0.00           H  
ATOM   3560  C   MET A 439      19.702  12.615  22.605  1.00 61.38           C  
ATOM   3561  O   MET A 439      20.059  13.733  22.995  1.00 56.12           O  
ATOM   3562  CB  MET A 439      17.522  11.904  23.599  1.00 60.17           C  
ATOM   3563  HB1 MET A 439      17.818  12.576  24.438  1.00  0.00           H  
ATOM   3564  HB2 MET A 439      17.924  10.938  23.983  1.00  0.00           H  
ATOM   3565  CG  MET A 439      16.011  11.842  23.471  1.00 67.51           C  
ATOM   3566  HG1 MET A 439      15.697  10.947  22.884  1.00  0.00           H  
ATOM   3567  HG2 MET A 439      15.538  11.593  24.449  1.00  0.00           H  
ATOM   3568  SD  MET A 439      15.306  13.344  22.780  1.00 89.39           S  
ATOM   3569  CE  MET A 439      15.915  14.623  23.886  1.00 57.76           C  
ATOM   3570  HE1 MET A 439      15.478  15.555  23.457  1.00  0.00           H  
ATOM   3571  HE2 MET A 439      17.023  14.643  24.009  1.00  0.00           H  
ATOM   3572  HE3 MET A 439      15.685  14.454  24.964  1.00  0.00           H  
ATOM   3573  N   THR A 440      20.563  11.626  22.406  1.00 57.36           N  
ATOM   3574  HN  THR A 440      20.226  10.710  22.111  1.00  0.00           H  
ATOM   3575  CA  THR A 440      21.985  11.846  22.608  1.00 69.17           C  
ATOM   3576  HA  THR A 440      22.154  12.142  23.670  1.00  0.00           H  
ATOM   3577  C   THR A 440      22.478  12.975  21.699  1.00 71.13           C  
ATOM   3578  O   THR A 440      23.081  13.950  22.162  1.00 69.27           O  
ATOM   3579  CB  THR A 440      22.792  10.579  22.317  1.00 75.53           C  
ATOM   3580  HB  THR A 440      22.802  10.398  21.217  1.00  0.00           H  
ATOM   3581  CG2 THR A 440      24.217  10.755  22.803  1.00 75.80           C  
ATOM   3582 1HG2 THR A 440      24.805   9.832  22.591  1.00  0.00           H  
ATOM   3583 2HG2 THR A 440      24.260  11.042  23.880  1.00  0.00           H  
ATOM   3584 3HG2 THR A 440      24.697  11.665  22.374  1.00  0.00           H  
ATOM   3585  OG1 THR A 440      22.179   9.457  22.971  1.00 77.73           O  
ATOM   3586  HG1 THR A 440      22.680   8.670  22.790  1.00  0.00           H  
ATOM   3587  N   ASP A 441      22.187  12.837  20.410  1.00 72.06           N  
ATOM   3588  HN  ASP A 441      21.640  12.028  20.115  1.00  0.00           H  
ATOM   3589  CA  ASP A 441      22.619  13.795  19.401  1.00 73.54           C  
ATOM   3590  HA  ASP A 441      23.732  13.852  19.432  1.00  0.00           H  
ATOM   3591  C   ASP A 441      22.066  15.192  19.662  1.00 63.31           C  
ATOM   3592  O   ASP A 441      22.788  16.190  19.528  1.00 61.92           O  
ATOM   3593  CB  ASP A 441      22.206  13.309  18.008  1.00 85.39           C  
ATOM   3594  HB1 ASP A 441      22.589  13.993  17.215  1.00  0.00           H  
ATOM   3595  HB2 ASP A 441      21.111  13.441  17.845  1.00  0.00           H  
ATOM   3596  CG  ASP A 441      22.628  11.877  17.744  1.00 94.41           C  
ATOM   3597  OD1 ASP A 441      21.876  10.954  18.125  1.00 98.56           O  
ATOM   3598  OD2 ASP A 441      23.714  11.674  17.161  1.00 97.81           O  
ATOM   3599  N   LEU A 442      20.782  15.256  20.016  1.00 59.65           N  
ATOM   3600  HN  LEU A 442      20.223  14.403  20.010  1.00  0.00           H  
ATOM   3601  CA  LEU A 442      20.151  16.515  20.413  1.00 62.92           C  
ATOM   3602  HA  LEU A 442      20.147  17.200  19.533  1.00  0.00           H  
ATOM   3603  C   LEU A 442      20.887  17.209  21.565  1.00 59.17           C  
ATOM   3604  O   LEU A 442      21.168  18.420  21.508  1.00 52.10           O  
ATOM   3605  CB  LEU A 442      18.707  16.261  20.834  1.00 68.11           C  
ATOM   3606  HB1 LEU A 442      18.470  16.896  21.719  1.00  0.00           H  
ATOM   3607  HB2 LEU A 442      18.632  15.240  21.276  1.00  0.00           H  
ATOM   3608  CG  LEU A 442      17.608  16.432  19.793  1.00 67.01           C  
ATOM   3609  HG  LEU A 442      17.809  15.736  18.946  1.00  0.00           H  
ATOM   3610  CD1 LEU A 442      16.262  16.074  20.408  1.00 60.24           C  
ATOM   3611 1HD1 LEU A 442      15.458  16.199  19.646  1.00  0.00           H  
ATOM   3612 2HD1 LEU A 442      16.056  16.656  21.337  1.00  0.00           H  
ATOM   3613 3HD1 LEU A 442      16.262  15.053  20.855  1.00  0.00           H  
ATOM   3614  CD2 LEU A 442      17.595  17.859  19.258  1.00 69.78           C  
ATOM   3615 1HD2 LEU A 442      16.791  17.984  18.496  1.00  0.00           H  
ATOM   3616 2HD2 LEU A 442      18.592  18.162  18.861  1.00  0.00           H  
ATOM   3617 3HD2 LEU A 442      17.508  18.608  20.079  1.00  0.00           H  
ATOM   3618  N   ARG A 443      21.178  16.444  22.615  1.00 55.57           N  
ATOM   3619  HN  ARG A 443      20.918  15.458  22.605  1.00  0.00           H  
ATOM   3620  CA  ARG A 443      21.864  16.995  23.781  1.00 72.00           C  
ATOM   3621  HA  ARG A 443      21.205  17.766  24.244  1.00  0.00           H  
ATOM   3622  C   ARG A 443      23.172  17.665  23.371  1.00 71.33           C  
ATOM   3623  O   ARG A 443      23.412  18.841  23.691  1.00 65.68           O  
ATOM   3624  CB  ARG A 443      22.144  15.909  24.828  1.00 83.09           C  
ATOM   3625  HB1 ARG A 443      22.820  15.130  24.404  1.00  0.00           H  
ATOM   3626  HB2 ARG A 443      22.796  16.313  25.637  1.00  0.00           H  
ATOM   3627  CG  ARG A 443      20.908  15.262  25.424  1.00 91.04           C  
ATOM   3628  HG1 ARG A 443      20.421  14.573  24.695  1.00  0.00           H  
ATOM   3629  HG2 ARG A 443      21.180  14.521  26.212  1.00  0.00           H  
ATOM   3630  CD  ARG A 443      19.926  16.287  25.950  1.00102.03           C  
ATOM   3631  HD1 ARG A 443      18.890  15.874  25.967  1.00  0.00           H  
ATOM   3632  HD2 ARG A 443      19.780  17.113  25.215  1.00  0.00           H  
ATOM   3633  NE  ARG A 443      20.300  16.814  27.261  1.00113.83           N  
ATOM   3634  HE  ARG A 443      21.071  17.480  27.305  1.00  0.00           H  
ATOM   3635  CZ  ARG A 443      19.700  16.481  28.402  1.00119.25           C  
ATOM   3636  NH1 ARG A 443      18.688  15.619  28.399  1.00119.37           N  
ATOM   3637 1HH1 ARG A 443      18.228  15.364  29.273  1.00  0.00           H  
ATOM   3638 2HH1 ARG A 443      18.375  15.207  27.520  1.00  0.00           H  
ATOM   3639  NH2 ARG A 443      20.107  17.017  29.547  1.00118.93           N  
ATOM   3640 1HH2 ARG A 443      19.647  16.762  30.421  1.00  0.00           H  
ATOM   3641 2HH2 ARG A 443      20.883  17.678  29.549  1.00  0.00           H  
ATOM   3642  N   GLN A 444      23.985  16.918  22.625  1.00 71.11           N  
ATOM   3643  HN  GLN A 444      23.662  16.007  22.299  1.00  0.00           H  
ATOM   3644  CA  GLN A 444      25.323  17.367  22.263  1.00 78.78           C  
ATOM   3645  HA  GLN A 444      25.871  17.615  23.202  1.00  0.00           H  
ATOM   3646  C   GLN A 444      25.255  18.629  21.408  1.00 71.59           C  
ATOM   3647  O   GLN A 444      26.081  19.535  21.551  1.00 71.39           O  
ATOM   3648  CB  GLN A 444      26.097  16.257  21.539  1.00 94.48           C  
ATOM   3649  HB1 GLN A 444      27.161  16.559  21.395  1.00  0.00           H  
ATOM   3650  HB2 GLN A 444      25.769  16.189  20.475  1.00  0.00           H  
ATOM   3651  CG  GLN A 444      26.023  14.869  22.210  1.00109.17           C  
ATOM   3652  HG1 GLN A 444      25.011  14.704  22.649  1.00  0.00           H  
ATOM   3653  HG2 GLN A 444      26.031  14.064  21.438  1.00  0.00           H  
ATOM   3654  CD  GLN A 444      27.106  14.612  23.258  1.00116.36           C  
ATOM   3655  NE2 GLN A 444      28.096  13.802  22.893  1.00118.73           N  
ATOM   3656 1HE2 GLN A 444      28.819  13.631  23.592  1.00  0.00           H  
ATOM   3657 2HE2 GLN A 444      28.148  13.384  21.964  1.00  0.00           H  
ATOM   3658  OE1 GLN A 444      27.043  15.118  24.383  1.00118.25           O  
ATOM   3659  N   ILE A 445      24.264  18.684  20.522  1.00 68.51           N  
ATOM   3660  HN  ILE A 445      23.635  17.887  20.427  1.00  0.00           H  
ATOM   3661  CA  ILE A 445      24.058  19.862  19.682  1.00 65.06           C  
ATOM   3662  HA  ILE A 445      24.969  20.003  19.055  1.00  0.00           H  
ATOM   3663  C   ILE A 445      23.842  21.138  20.496  1.00 66.81           C  
ATOM   3664  O   ILE A 445      24.450  22.176  20.197  1.00 63.94           O  
ATOM   3665  CB  ILE A 445      22.865  19.670  18.746  1.00 65.03           C  
ATOM   3666  HB  ILE A 445      22.060  19.128  19.296  1.00  0.00           H  
ATOM   3667  CG1 ILE A 445      23.275  18.844  17.544  1.00 67.56           C  
ATOM   3668 1HG1 ILE A 445      24.205  19.239  17.072  1.00  0.00           H  
ATOM   3669 2HG1 ILE A 445      23.652  17.839  17.845  1.00  0.00           H  
ATOM   3670  CG2 ILE A 445      22.313  21.013  18.262  1.00 59.70           C  
ATOM   3671 1HG2 ILE A 445      22.011  21.621  19.147  1.00  0.00           H  
ATOM   3672 2HG2 ILE A 445      21.483  20.891  17.527  1.00  0.00           H  
ATOM   3673 3HG2 ILE A 445      23.029  21.553  17.600  1.00  0.00           H  
ATOM   3674  CD1 ILE A 445      22.166  18.741  16.565  1.00 72.48           C  
ATOM   3675 1HD1 ILE A 445      22.468  18.133  15.680  1.00  0.00           H  
ATOM   3676 2HD1 ILE A 445      21.789  19.746  16.264  1.00  0.00           H  
ATOM   3677 3HD1 ILE A 445      21.236  18.346  17.037  1.00  0.00           H  
ATOM   3678  N   VAL A 446      22.964  21.052  21.497  1.00 62.39           N  
ATOM   3679  HN  VAL A 446      22.465  20.173  21.637  1.00  0.00           H  
ATOM   3680  CA  VAL A 446      22.689  22.168  22.401  1.00 68.63           C  
ATOM   3681  HA  VAL A 446      22.242  22.998  21.806  1.00  0.00           H  
ATOM   3682  C   VAL A 446      23.958  22.691  23.076  1.00 66.59           C  
ATOM   3683  O   VAL A 446      24.214  23.901  23.101  1.00 63.16           O  
ATOM   3684  CB  VAL A 446      21.674  21.749  23.488  1.00 72.12           C  
ATOM   3685  HB  VAL A 446      22.073  20.847  24.008  1.00  0.00           H  
ATOM   3686  CG1 VAL A 446      21.495  22.857  24.523  1.00 72.02           C  
ATOM   3687 1HG1 VAL A 446      20.763  22.555  25.307  1.00  0.00           H  
ATOM   3688 2HG1 VAL A 446      21.212  23.824  24.046  1.00  0.00           H  
ATOM   3689 3HG1 VAL A 446      22.470  23.167  24.967  1.00  0.00           H  
ATOM   3690  CG2 VAL A 446      20.350  21.379  22.844  1.00 64.14           C  
ATOM   3691 1HG2 VAL A 446      19.618  21.077  23.628  1.00  0.00           H  
ATOM   3692 2HG2 VAL A 446      20.471  20.596  22.060  1.00  0.00           H  
ATOM   3693 3HG2 VAL A 446      19.956  22.197  22.197  1.00  0.00           H  
ATOM   3694  N   THR A 447      24.741  21.761  23.614  1.00 66.70           N  
ATOM   3695  HN  THR A 447      24.434  20.789  23.571  1.00  0.00           H  
ATOM   3696  CA  THR A 447      26.017  22.054  24.264  1.00 71.92           C  
ATOM   3697  HA  THR A 447      25.818  22.666  25.175  1.00  0.00           H  
ATOM   3698  C   THR A 447      27.004  22.819  23.368  1.00 77.24           C  
ATOM   3699  O   THR A 447      27.567  23.847  23.771  1.00 73.98           O  
ATOM   3700  CB  THR A 447      26.679  20.744  24.694  1.00 75.69           C  
ATOM   3701  HB  THR A 447      26.854  20.115  23.790  1.00  0.00           H  
ATOM   3702  CG2 THR A 447      28.007  21.012  25.367  1.00 79.13           C  
ATOM   3703 1HG2 THR A 447      28.490  20.057  25.680  1.00  0.00           H  
ATOM   3704 2HG2 THR A 447      27.902  21.722  26.221  1.00  0.00           H  
ATOM   3705 3HG2 THR A 447      28.681  21.624  24.723  1.00  0.00           H  
ATOM   3706  OG1 THR A 447      25.802  20.040  25.587  1.00 79.24           O  
ATOM   3707  HG1 THR A 447      26.213  19.226  25.854  1.00  0.00           H  
ATOM   3708  N   GLU A 448      27.219  22.311  22.156  1.00 75.48           N  
ATOM   3709  HN  GLU A 448      26.751  21.447  21.884  1.00  0.00           H  
ATOM   3710  CA  GLU A 448      28.115  22.972  21.210  1.00 76.03           C  
ATOM   3711  HA  GLU A 448      29.124  23.056  21.678  1.00  0.00           H  
ATOM   3712  C   GLU A 448      27.606  24.377  20.903  1.00 75.55           C  
ATOM   3713  O   GLU A 448      28.383  25.322  20.743  1.00 82.47           O  
ATOM   3714  CB  GLU A 448      28.243  22.151  19.922  1.00 79.31           C  
ATOM   3715  HB1 GLU A 448      28.667  22.776  19.102  1.00  0.00           H  
ATOM   3716  HB2 GLU A 448      27.236  21.936  19.495  1.00  0.00           H  
ATOM   3717  CG  GLU A 448      29.044  20.859  20.079  1.00 90.57           C  
ATOM   3718  HG1 GLU A 448      28.707  20.289  20.976  1.00  0.00           H  
ATOM   3719  HG2 GLU A 448      30.094  21.077  20.385  1.00  0.00           H  
ATOM   3720  CD  GLU A 448      29.012  19.982  18.835  1.00 96.17           C  
ATOM   3721  OE1 GLU A 448      29.592  18.875  18.874  1.00100.62           O  
ATOM   3722  OE2 GLU A 448      28.405  20.396  17.822  1.00 94.34           O  
ATOM   3723  N   HIS A 449      26.289  24.513  20.851  1.00 65.53           N  
ATOM   3724  HN  HIS A 449      25.692  23.707  21.036  1.00  0.00           H  
ATOM   3725  CA  HIS A 449      25.686  25.794  20.534  1.00 66.58           C  
ATOM   3726  HA  HIS A 449      26.137  26.149  19.578  1.00  0.00           H  
ATOM   3727  C   HIS A 449      25.966  26.859  21.598  1.00 73.49           C  
ATOM   3728  O   HIS A 449      26.279  28.007  21.265  1.00 73.98           O  
ATOM   3729  CB  HIS A 449      24.180  25.655  20.308  1.00 55.32           C  
ATOM   3730  HB1 HIS A 449      23.967  24.914  19.503  1.00  0.00           H  
ATOM   3731  HB2 HIS A 449      23.697  25.136  21.168  1.00  0.00           H  
ATOM   3732  CG  HIS A 449      23.501  26.958  20.024  1.00 57.67           C  
ATOM   3733  CD2 HIS A 449      22.895  27.841  20.850  1.00 63.66           C  
ATOM   3734  HD2 HIS A 449      22.783  27.745  21.943  1.00  0.00           H  
ATOM   3735  ND1 HIS A 449      23.413  27.492  18.755  1.00 57.81           N  
ATOM   3736  HD1 HIS A 449      23.784  27.064  17.907  1.00  0.00           H  
ATOM   3737  CE1 HIS A 449      22.772  28.647  18.813  1.00 59.78           C  
ATOM   3738  HE1 HIS A 449      22.549  29.304  17.955  1.00  0.00           H  
ATOM   3739  NE2 HIS A 449      22.444  28.882  20.070  1.00 57.76           N  
ATOM   3740  HE2 HIS A 449      21.939  29.701  20.408  1.00  0.00           H  
ATOM   3741  N   VAL A 450      25.854  26.493  22.873  1.00 73.74           N  
ATOM   3742  HN  VAL A 450      25.608  25.533  23.113  1.00  0.00           H  
ATOM   3743  CA  VAL A 450      26.087  27.479  23.927  1.00 75.44           C  
ATOM   3744  HA  VAL A 450      25.488  28.386  23.676  1.00  0.00           H  
ATOM   3745  C   VAL A 450      27.551  27.894  23.968  1.00 80.97           C  
ATOM   3746  O   VAL A 450      27.866  29.036  24.307  1.00 83.65           O  
ATOM   3747  CB  VAL A 450      25.635  26.996  25.321  1.00 72.38           C  
ATOM   3748  HB  VAL A 450      25.689  27.862  26.022  1.00  0.00           H  
ATOM   3749  CG1 VAL A 450      24.201  26.519  25.275  1.00 66.29           C  
ATOM   3750 1HG1 VAL A 450      23.874  26.170  26.282  1.00  0.00           H  
ATOM   3751 2HG1 VAL A 450      24.049  25.737  24.495  1.00  0.00           H  
ATOM   3752 3HG1 VAL A 450      23.517  27.298  24.864  1.00  0.00           H  
ATOM   3753  CG2 VAL A 450      26.551  25.904  25.849  1.00 71.18           C  
ATOM   3754 1HG2 VAL A 450      26.224  25.555  26.856  1.00  0.00           H  
ATOM   3755 2HG2 VAL A 450      27.617  26.231  25.854  1.00  0.00           H  
ATOM   3756 3HG2 VAL A 450      26.635  25.057  25.129  1.00  0.00           H  
ATOM   3757  N   GLN A 451      28.442  26.975  23.605  1.00 82.80           N  
ATOM   3758  HN  GLN A 451      28.132  26.031  23.375  1.00  0.00           H  
ATOM   3759  CA  GLN A 451      29.857  27.311  23.534  1.00 94.39           C  
ATOM   3760  HA  GLN A 451      30.170  27.711  24.526  1.00  0.00           H  
ATOM   3761  C   GLN A 451      30.077  28.403  22.487  1.00 99.34           C  
ATOM   3762  O   GLN A 451      30.774  29.390  22.748  1.00105.07           O  
ATOM   3763  CB  GLN A 451      30.705  26.074  23.228  1.00 96.79           C  
ATOM   3764  HB1 GLN A 451      31.737  26.371  22.927  1.00  0.00           H  
ATOM   3765  HB2 GLN A 451      30.365  25.590  22.283  1.00  0.00           H  
ATOM   3766  CG  GLN A 451      30.750  25.061  24.359  1.00 98.78           C  
ATOM   3767  HG1 GLN A 451      29.722  24.795  24.699  1.00  0.00           H  
ATOM   3768  HG2 GLN A 451      31.136  25.525  25.297  1.00  0.00           H  
ATOM   3769  CD  GLN A 451      31.544  23.818  23.999  1.00103.56           C  
ATOM   3770  NE2 GLN A 451      32.141  23.184  25.007  1.00104.54           N  
ATOM   3771 1HE2 GLN A 451      32.076  23.504  25.973  1.00  0.00           H  
ATOM   3772 2HE2 GLN A 451      32.674  22.349  24.765  1.00  0.00           H  
ATOM   3773  OE1 GLN A 451      31.623  23.431  22.830  1.00103.74           O  
ATOM   3774  N   LEU A 452      29.466  28.230  21.315  1.00 95.59           N  
ATOM   3775  HN  LEU A 452      28.950  27.366  21.149  1.00  0.00           H  
ATOM   3776  CA  LEU A 452      29.514  29.244  20.259  1.00 92.06           C  
ATOM   3777  HA  LEU A 452      30.581  29.382  19.966  1.00  0.00           H  
ATOM   3778  C   LEU A 452      28.976  30.605  20.740  1.00 80.93           C  
ATOM   3779  O   LEU A 452      29.552  31.659  20.439  1.00 75.28           O  
ATOM   3780  CB  LEU A 452      28.744  28.768  19.019  1.00102.15           C  
ATOM   3781  HB1 LEU A 452      27.682  28.591  19.308  1.00  0.00           H  
ATOM   3782  HB2 LEU A 452      28.642  29.626  18.315  1.00  0.00           H  
ATOM   3783  CG  LEU A 452      29.245  27.549  18.232  1.00109.80           C  
ATOM   3784  HG  LEU A 452      29.419  26.720  18.957  1.00  0.00           H  
ATOM   3785  CD1 LEU A 452      28.200  27.079  17.221  1.00106.09           C  
ATOM   3786 1HD1 LEU A 452      27.234  26.862  17.734  1.00  0.00           H  
ATOM   3787 2HD1 LEU A 452      28.560  26.207  16.626  1.00  0.00           H  
ATOM   3788 3HD1 LEU A 452      28.073  27.807  16.386  1.00  0.00           H  
ATOM   3789  CD2 LEU A 452      30.567  27.846  17.530  1.00113.21           C  
ATOM   3790 1HD2 LEU A 452      31.330  28.189  18.268  1.00  0.00           H  
ATOM   3791 2HD2 LEU A 452      30.440  28.574  16.695  1.00  0.00           H  
ATOM   3792 3HD2 LEU A 452      30.927  26.974  16.935  1.00  0.00           H  
ATOM   3793  N   LEU A 453      27.875  30.572  21.490  1.00 73.17           N  
ATOM   3794  HN  LEU A 453      27.415  29.676  21.654  1.00  0.00           H  
ATOM   3795  CA  LEU A 453      27.304  31.782  22.087  1.00 68.60           C  
ATOM   3796  HA  LEU A 453      27.056  32.488  21.260  1.00  0.00           H  
ATOM   3797  C   LEU A 453      28.282  32.489  23.034  1.00 76.02           C  
ATOM   3798  O   LEU A 453      28.357  33.722  23.066  1.00 82.53           O  
ATOM   3799  CB  LEU A 453      26.005  31.450  22.829  1.00 60.31           C  
ATOM   3800  HB1 LEU A 453      26.027  30.376  23.127  1.00  0.00           H  
ATOM   3801  HB2 LEU A 453      26.022  31.953  23.824  1.00  0.00           H  
ATOM   3802  CG  LEU A 453      24.662  31.746  22.150  1.00 66.38           C  
ATOM   3803  HG  LEU A 453      24.353  32.781  22.428  1.00  0.00           H  
ATOM   3804  CD1 LEU A 453      24.743  31.666  20.631  1.00 63.69           C  
ATOM   3805 1HD1 LEU A 453      25.515  32.374  20.248  1.00  0.00           H  
ATOM   3806 2HD1 LEU A 453      23.750  31.833  20.152  1.00  0.00           H  
ATOM   3807 3HD1 LEU A 453      24.923  30.624  20.278  1.00  0.00           H  
ATOM   3808  CD2 LEU A 453      23.608  30.779  22.673  1.00 67.66           C  
ATOM   3809 1HD2 LEU A 453      23.549  30.838  23.785  1.00  0.00           H  
ATOM   3810 2HD2 LEU A 453      23.788  29.737  22.320  1.00  0.00           H  
ATOM   3811 3HD2 LEU A 453      22.615  30.946  22.194  1.00  0.00           H  
ATOM   3812  N   GLN A 454      29.032  31.704  23.801  1.00 73.13           N  
ATOM   3813  HN  GLN A 454      28.918  30.692  23.743  1.00  0.00           H  
ATOM   3814  CA  GLN A 454      30.016  32.260  24.725  1.00 79.15           C  
ATOM   3815  HA  GLN A 454      29.490  33.014  25.356  1.00  0.00           H  
ATOM   3816  C   GLN A 454      31.164  32.987  24.005  1.00 80.21           C  
ATOM   3817  O   GLN A 454      31.670  33.999  24.495  1.00 80.66           O  
ATOM   3818  CB  GLN A 454      30.545  31.170  25.663  1.00 88.08           C  
ATOM   3819  HB1 GLN A 454      30.937  30.304  25.081  1.00  0.00           H  
ATOM   3820  HB2 GLN A 454      31.487  31.500  26.161  1.00  0.00           H  
ATOM   3821  CG  GLN A 454      29.519  30.708  26.697  1.00 97.68           C  
ATOM   3822  HG1 GLN A 454      28.518  30.564  26.227  1.00  0.00           H  
ATOM   3823  HG2 GLN A 454      29.271  31.532  27.406  1.00  0.00           H  
ATOM   3824  CD  GLN A 454      29.950  29.457  27.449  1.00106.61           C  
ATOM   3825  NE2 GLN A 454      29.036  28.901  28.239  1.00107.55           N  
ATOM   3826 1HE2 GLN A 454      28.097  29.285  28.347  1.00  0.00           H  
ATOM   3827 2HE2 GLN A 454      29.325  28.063  28.743  1.00  0.00           H  
ATOM   3828  OE1 GLN A 454      31.086  28.993  27.318  1.00109.49           O  
ATOM   3829  N   VAL A 455      31.574  32.481  22.846  1.00 79.89           N  
ATOM   3830  HN  VAL A 455      31.186  31.600  22.510  1.00  0.00           H  
ATOM   3831  CA  VAL A 455      32.583  33.186  22.048  1.00 79.42           C  
ATOM   3832  HA  VAL A 455      33.431  33.438  22.727  1.00  0.00           H  
ATOM   3833  C   VAL A 455      32.029  34.510  21.488  1.00 69.84           C  
ATOM   3834  O   VAL A 455      32.685  35.556  21.575  1.00 61.90           O  
ATOM   3835  CB  VAL A 455      33.152  32.314  20.894  1.00 82.73           C  
ATOM   3836  HB  VAL A 455      32.343  32.143  20.146  1.00  0.00           H  
ATOM   3837  CG1 VAL A 455      34.300  33.030  20.210  1.00 80.64           C  
ATOM   3838 1HG1 VAL A 455      33.953  34.019  19.830  1.00  0.00           H  
ATOM   3839 2HG1 VAL A 455      34.762  32.410  19.407  1.00  0.00           H  
ATOM   3840 3HG1 VAL A 455      35.191  33.124  20.874  1.00  0.00           H  
ATOM   3841  CG2 VAL A 455      33.625  30.964  21.413  1.00 85.46           C  
ATOM   3842 1HG2 VAL A 455      32.781  30.437  21.916  1.00  0.00           H  
ATOM   3843 2HG2 VAL A 455      34.516  31.058  22.077  1.00  0.00           H  
ATOM   3844 3HG2 VAL A 455      34.087  30.344  20.610  1.00  0.00           H  
ATOM   3845  N   ILE A 456      30.818  34.467  20.934  1.00 66.99           N  
ATOM   3846  HN  ILE A 456      30.323  33.578  20.871  1.00  0.00           H  
ATOM   3847  CA  ILE A 456      30.193  35.682  20.416  1.00 73.14           C  
ATOM   3848  HA  ILE A 456      30.858  36.079  19.614  1.00  0.00           H  
ATOM   3849  C   ILE A 456      30.068  36.776  21.486  1.00 76.85           C  
ATOM   3850  O   ILE A 456      30.329  37.947  21.199  1.00 79.28           O  
ATOM   3851  CB  ILE A 456      28.822  35.401  19.774  1.00 79.35           C  
ATOM   3852  HB  ILE A 456      28.111  35.065  20.565  1.00  0.00           H  
ATOM   3853  CG1 ILE A 456      28.947  34.305  18.716  1.00 86.17           C  
ATOM   3854 1HG1 ILE A 456      29.142  33.316  19.193  1.00  0.00           H  
ATOM   3855 2HG1 ILE A 456      27.957  34.093  18.248  1.00  0.00           H  
ATOM   3856  CG2 ILE A 456      28.279  36.657  19.121  1.00 83.82           C  
ATOM   3857 1HG2 ILE A 456      28.188  37.457  19.893  1.00  0.00           H  
ATOM   3858 2HG2 ILE A 456      27.320  36.475  18.583  1.00  0.00           H  
ATOM   3859 3HG2 ILE A 456      28.890  36.979  18.246  1.00  0.00           H  
ATOM   3860  CD1 ILE A 456      29.984  34.602  17.660  1.00 89.73           C  
ATOM   3861 1HD1 ILE A 456      30.075  33.802  16.888  1.00  0.00           H  
ATOM   3862 2HD1 ILE A 456      30.974  34.814  18.128  1.00  0.00           H  
ATOM   3863 3HD1 ILE A 456      29.789  35.591  17.183  1.00  0.00           H  
ATOM   3864  N   LYS A 457      29.680  36.388  22.706  1.00 76.52           N  
ATOM   3865  HN  LYS A 457      29.413  35.413  22.844  1.00  0.00           H  
ATOM   3866  CA  LYS A 457      29.620  37.301  23.858  1.00 80.20           C  
ATOM   3867  HA  LYS A 457      28.720  37.951  23.750  1.00  0.00           H  
ATOM   3868  C   LYS A 457      30.862  38.199  23.969  1.00 75.99           C  
ATOM   3869  O   LYS A 457      30.753  39.416  24.092  1.00 73.80           O  
ATOM   3870  CB  LYS A 457      29.500  36.513  25.172  1.00 92.41           C  
ATOM   3871  HB1 LYS A 457      30.147  35.607  25.120  1.00  0.00           H  
ATOM   3872  HB2 LYS A 457      30.002  37.080  25.990  1.00  0.00           H  
ATOM   3873  CG  LYS A 457      28.103  36.110  25.621  1.00 99.63           C  
ATOM   3874  HG1 LYS A 457      27.322  36.802  25.229  1.00  0.00           H  
ATOM   3875  HG2 LYS A 457      27.757  35.175  25.122  1.00  0.00           H  
ATOM   3876  CD  LYS A 457      28.056  35.996  27.159  1.00108.08           C  
ATOM   3877  HD1 LYS A 457      27.789  36.975  27.621  1.00  0.00           H  
ATOM   3878  HD2 LYS A 457      29.081  35.869  27.578  1.00  0.00           H  
ATOM   3879  CE  LYS A 457      27.123  34.887  27.657  1.00108.47           C  
ATOM   3880  HE1 LYS A 457      26.103  34.996  27.220  1.00  0.00           H  
ATOM   3881  HE2 LYS A 457      26.874  35.028  28.735  1.00  0.00           H  
ATOM   3882  NZ  LYS A 457      27.669  33.518  27.408  1.00108.46           N  
ATOM   3883  HZ1 LYS A 457      27.048  32.780  27.739  1.00  0.00           H  
ATOM   3884  HZ2 LYS A 457      28.602  33.418  27.808  1.00  0.00           H  
ATOM   3885  HZ3 LYS A 457      27.897  33.389  26.422  1.00  0.00           H  
ATOM   3886  N   LYS A 458      32.039  37.580  23.930  1.00 73.47           N  
ATOM   3887  HN  LYS A 458      32.061  36.575  23.756  1.00  0.00           H  
ATOM   3888  CA  LYS A 458      33.302  38.288  24.127  1.00 74.49           C  
ATOM   3889  HA  LYS A 458      33.122  39.069  24.902  1.00  0.00           H  
ATOM   3890  C   LYS A 458      33.840  39.009  22.875  1.00 77.30           C  
ATOM   3891  O   LYS A 458      34.549  40.009  22.984  1.00 71.34           O  
ATOM   3892  CB  LYS A 458      34.354  37.328  24.692  1.00 76.87           C  
ATOM   3893  HB1 LYS A 458      34.679  36.596  23.916  1.00  0.00           H  
ATOM   3894  HB2 LYS A 458      35.321  37.856  24.864  1.00  0.00           H  
ATOM   3895  CG  LYS A 458      33.897  36.608  25.959  1.00 75.82           C  
ATOM   3896  HG1 LYS A 458      33.691  37.327  26.786  1.00  0.00           H  
ATOM   3897  HG2 LYS A 458      32.873  36.183  25.840  1.00  0.00           H  
ATOM   3898  CD  LYS A 458      34.893  35.546  26.383  1.00 88.07           C  
ATOM   3899  HD1 LYS A 458      35.150  34.869  25.535  1.00  0.00           H  
ATOM   3900  HD2 LYS A 458      35.901  35.985  26.567  1.00  0.00           H  
ATOM   3901  CE  LYS A 458      34.400  34.757  27.595  1.00 96.57           C  
ATOM   3902  HE1 LYS A 458      33.403  34.299  27.397  1.00  0.00           H  
ATOM   3903  HE2 LYS A 458      34.120  35.439  28.432  1.00  0.00           H  
ATOM   3904  NZ  LYS A 458      35.389  33.725  28.047  1.00 99.80           N  
ATOM   3905  HZ1 LYS A 458      35.060  33.198  28.856  1.00  0.00           H  
ATOM   3906  HZ2 LYS A 458      36.301  34.144  28.228  1.00  0.00           H  
ATOM   3907  HZ3 LYS A 458      35.645  33.101  27.282  1.00  0.00           H  
ATOM   3908  N   THR A 459      33.520  38.516  21.687  1.00 87.04           N  
ATOM   3909  HN  THR A 459      32.943  37.679  21.609  1.00  0.00           H  
ATOM   3910  CA  THR A 459      34.010  39.195  20.493  1.00 62.00           C  
ATOM   3911  HA  THR A 459      34.992  39.647  20.765  1.00  0.00           H  
ATOM   3912  C   THR A 459      33.091  40.353  20.095  1.00 64.56           C  
ATOM   3913  O   THR A 459      33.509  41.510  20.072  1.00 71.23           O  
ATOM   3914  CB  THR A 459      34.283  38.210  19.336  1.00 70.25           C  
ATOM   3915  HB  THR A 459      34.535  38.781  18.412  1.00  0.00           H  
ATOM   3916  CG2 THR A 459      35.446  37.304  19.707  1.00 76.45           C  
ATOM   3917 1HG2 THR A 459      36.346  37.936  19.892  1.00  0.00           H  
ATOM   3918 2HG2 THR A 459      35.630  36.512  18.944  1.00  0.00           H  
ATOM   3919 3HG2 THR A 459      35.209  36.636  20.568  1.00  0.00           H  
ATOM   3920  OG1 THR A 459      33.126  37.397  19.098  1.00 78.93           O  
ATOM   3921  HG1 THR A 459      32.399  37.963  18.866  1.00  0.00           H  
ATOM   3922  N   GLU A 460      31.815  40.058  19.867  1.00102.26           N  
ATOM   3923  HN  GLU A 460      31.501  39.094  19.975  1.00  0.00           H  
ATOM   3924  CA  GLU A 460      30.850  41.081  19.465  1.00 90.05           C  
ATOM   3925  HA  GLU A 460      31.387  41.862  18.879  1.00  0.00           H  
ATOM   3926  C   GLU A 460      30.155  41.759  20.658  1.00 82.83           C  
ATOM   3927  O   GLU A 460      28.977  41.497  20.911  1.00 81.59           O  
ATOM   3928  CB  GLU A 460      29.785  40.445  18.565  1.00 90.61           C  
ATOM   3929  HB1 GLU A 460      28.969  40.004  19.183  1.00  0.00           H  
ATOM   3930  HB2 GLU A 460      29.212  41.235  18.025  1.00  0.00           H  
ATOM   3931  CG  GLU A 460      30.320  39.412  17.580  1.00 86.66           C  
ATOM   3932  HG1 GLU A 460      29.505  38.743  17.218  1.00  0.00           H  
ATOM   3933  HG2 GLU A 460      30.956  38.656  18.097  1.00  0.00           H  
ATOM   3934  CD  GLU A 460      31.057  40.045  16.426  1.00 87.31           C  
ATOM   3935  OE1 GLU A 460      32.107  39.504  16.025  1.00 87.82           O  
ATOM   3936  OE2 GLU A 460      30.581  41.083  15.916  1.00 90.61           O  
ATOM   3937  N   THR A 461      30.857  42.632  21.385  1.00 82.73           N  
ATOM   3938  HN  THR A 461      31.815  42.859  21.119  1.00  0.00           H  
ATOM   3939  CA  THR A 461      30.252  43.271  22.574  1.00 81.45           C  
ATOM   3940  HA  THR A 461      29.680  42.481  23.115  1.00  0.00           H  
ATOM   3941  C   THR A 461      29.265  44.381  22.230  1.00 70.53           C  
ATOM   3942  O   THR A 461      28.648  44.980  23.115  1.00 60.11           O  
ATOM   3943  CB  THR A 461      31.295  43.832  23.563  1.00 81.68           C  
ATOM   3944  HB  THR A 461      30.805  44.599  24.207  1.00  0.00           H  
ATOM   3945  CG2 THR A 461      31.839  42.721  24.448  1.00 81.92           C  
ATOM   3946 1HG2 THR A 461      32.593  43.126  25.163  1.00  0.00           H  
ATOM   3947 2HG2 THR A 461      32.249  41.875  23.848  1.00  0.00           H  
ATOM   3948 3HG2 THR A 461      31.023  42.171  24.973  1.00  0.00           H  
ATOM   3949  OG1 THR A 461      32.367  44.452  22.839  1.00 81.54           O  
ATOM   3950  HG1 THR A 461      33.009  44.797  23.448  1.00  0.00           H  
ATOM   3951  N   ASP A 462      29.127  44.660  20.936  1.00 63.06           N  
ATOM   3952  HN  ASP A 462      29.721  44.180  20.260  1.00  0.00           H  
ATOM   3953  CA  ASP A 462      28.154  45.629  20.457  1.00 67.11           C  
ATOM   3954  HA  ASP A 462      28.033  46.453  21.198  1.00  0.00           H  
ATOM   3955  C   ASP A 462      26.836  44.912  20.251  1.00 68.18           C  
ATOM   3956  O   ASP A 462      25.809  45.533  19.982  1.00 68.00           O  
ATOM   3957  CB  ASP A 462      28.609  46.189  19.113  1.00 77.61           C  
ATOM   3958  HB1 ASP A 462      29.592  46.708  19.204  1.00  0.00           H  
ATOM   3959  HB2 ASP A 462      27.979  47.055  18.803  1.00  0.00           H  
ATOM   3960  CG  ASP A 462      28.649  45.125  18.032  1.00 77.02           C  
ATOM   3961  OD1 ASP A 462      29.567  44.279  18.075  1.00 71.50           O  
ATOM   3962  OD2 ASP A 462      27.758  45.124  17.154  1.00 83.95           O  
ATOM   3963  N   MET A 463      26.874  43.590  20.356  1.00 76.32           N  
ATOM   3964  HN  MET A 463      27.713  43.137  20.719  1.00  0.00           H  
ATOM   3965  CA  MET A 463      25.735  42.782  19.960  1.00 84.60           C  
ATOM   3966  HA  MET A 463      25.027  43.433  19.396  1.00  0.00           H  
ATOM   3967  C   MET A 463      25.015  42.242  21.172  1.00 86.68           C  
ATOM   3968  O   MET A 463      25.564  42.204  22.272  1.00 78.31           O  
ATOM   3969  CB  MET A 463      26.168  41.641  19.041  1.00 86.25           C  
ATOM   3970  HB1 MET A 463      27.224  41.779  18.711  1.00  0.00           H  
ATOM   3971  HB2 MET A 463      26.275  40.691  19.615  1.00  0.00           H  
ATOM   3972  CG  MET A 463      25.259  41.446  17.852  1.00 84.76           C  
ATOM   3973  HG1 MET A 463      24.188  41.401  18.159  1.00  0.00           H  
ATOM   3974  HG2 MET A 463      25.217  42.360  17.215  1.00  0.00           H  
ATOM   3975  SD  MET A 463      25.731  40.001  16.899  1.00138.19           S  
ATOM   3976  CE  MET A 463      25.404  38.708  18.091  1.00 57.97           C  
ATOM   3977  HE1 MET A 463      25.697  37.810  17.499  1.00  0.00           H  
ATOM   3978  HE2 MET A 463      24.373  38.691  18.516  1.00  0.00           H  
ATOM   3979  HE3 MET A 463      25.909  38.822  19.079  1.00  0.00           H  
ATOM   3980  N   SER A 464      23.785  41.800  20.949  1.00 97.31           N  
ATOM   3981  HN  SER A 464      23.472  41.667  19.987  1.00  0.00           H  
ATOM   3982  CA  SER A 464      22.871  41.500  22.037  1.00102.28           C  
ATOM   3983  HA  SER A 464      23.462  41.343  22.969  1.00  0.00           H  
ATOM   3984  C   SER A 464      22.031  40.257  21.774  1.00 97.87           C  
ATOM   3985  O   SER A 464      21.608  40.004  20.643  1.00105.94           O  
ATOM   3986  CB  SER A 464      21.948  42.698  22.238  1.00106.03           C  
ATOM   3987  HB1 SER A 464      20.990  42.407  22.729  1.00  0.00           H  
ATOM   3988  HB2 SER A 464      22.332  43.392  23.022  1.00  0.00           H  
ATOM   3989  OG  SER A 464      21.729  43.364  21.002  1.00 99.24           O  
ATOM   3990  HG  SER A 464      21.154  44.110  21.127  1.00  0.00           H  
ATOM   3991  N   LEU A 465      21.796  39.480  22.824  1.00 85.27           N  
ATOM   3992  HN  LEU A 465      22.299  39.646  23.696  1.00  0.00           H  
ATOM   3993  CA  LEU A 465      20.831  38.395  22.747  1.00 75.59           C  
ATOM   3994  HA  LEU A 465      20.757  38.070  21.683  1.00  0.00           H  
ATOM   3995  C   LEU A 465      19.461  38.908  23.184  1.00 71.65           C  
ATOM   3996  O   LEU A 465      19.347  39.798  24.034  1.00 81.85           O  
ATOM   3997  CB  LEU A 465      21.274  37.191  23.585  1.00 74.55           C  
ATOM   3998  HB1 LEU A 465      20.516  36.985  24.376  1.00  0.00           H  
ATOM   3999  HB2 LEU A 465      22.152  37.473  24.212  1.00  0.00           H  
ATOM   4000  CG  LEU A 465      21.582  35.899  22.817  1.00 74.41           C  
ATOM   4001  HG  LEU A 465      20.612  35.469  22.473  1.00  0.00           H  
ATOM   4002  CD1 LEU A 465      22.442  36.165  21.575  1.00 72.21           C  
ATOM   4003 1HD1 LEU A 465      21.949  36.921  20.920  1.00  0.00           H  
ATOM   4004 2HD1 LEU A 465      22.678  35.226  21.023  1.00  0.00           H  
ATOM   4005 3HD1 LEU A 465      23.482  36.463  21.844  1.00  0.00           H  
ATOM   4006  CD2 LEU A 465      22.257  34.865  23.713  1.00 69.29           C  
ATOM   4007 1HD2 LEU A 465      21.632  34.672  24.616  1.00  0.00           H  
ATOM   4008 2HD2 LEU A 465      23.297  35.163  23.982  1.00  0.00           H  
ATOM   4009 3HD2 LEU A 465      22.493  33.926  23.161  1.00  0.00           H  
ATOM   4010  N   HIS A 466      18.425  38.379  22.548  1.00 58.03           N  
ATOM   4011  HN  HIS A 466      18.596  37.672  21.833  1.00  0.00           H  
ATOM   4012  CA  HIS A 466      17.058  38.770  22.833  1.00 59.88           C  
ATOM   4013  HA  HIS A 466      16.948  39.877  22.757  1.00  0.00           H  
ATOM   4014  C   HIS A 466      16.793  38.310  24.257  1.00 65.93           C  
ATOM   4015  O   HIS A 466      17.230  37.227  24.642  1.00 65.10           O  
ATOM   4016  CB  HIS A 466      16.123  38.076  21.846  1.00 63.30           C  
ATOM   4017  HB1 HIS A 466      16.484  38.221  20.801  1.00  0.00           H  
ATOM   4018  HB2 HIS A 466      16.222  36.969  21.930  1.00  0.00           H  
ATOM   4019  CG  HIS A 466      14.690  38.482  21.964  1.00 68.35           C  
ATOM   4020  CD2 HIS A 466      13.877  39.137  21.102  1.00 70.68           C  
ATOM   4021  HD2 HIS A 466      14.154  39.529  20.109  1.00  0.00           H  
ATOM   4022  ND1 HIS A 466      13.913  38.167  23.058  1.00 70.81           N  
ATOM   4023  HD1 HIS A 466      14.233  37.655  23.880  1.00  0.00           H  
ATOM   4024  CE1 HIS A 466      12.690  38.631  22.877  1.00 66.05           C  
ATOM   4025  HE1 HIS A 466      11.853  38.540  23.589  1.00  0.00           H  
ATOM   4026  NE2 HIS A 466      12.641  39.222  21.697  1.00 71.49           N  
ATOM   4027  HE2 HIS A 466      11.818  39.669  21.292  1.00  0.00           H  
ATOM   4028  N   PRO A 467      16.111  39.141  25.050  1.00 67.16           N  
ATOM   4029  CA  PRO A 467      15.873  38.861  26.472  1.00 74.96           C  
ATOM   4030  HA  PRO A 467      16.821  38.990  27.045  1.00  0.00           H  
ATOM   4031  C   PRO A 467      15.295  37.467  26.735  1.00 73.65           C  
ATOM   4032  O   PRO A 467      15.740  36.781  27.664  1.00 71.48           O  
ATOM   4033  CB  PRO A 467      14.875  39.951  26.873  1.00 74.75           C  
ATOM   4034  HB1 PRO A 467      13.805  39.642  26.815  1.00  0.00           H  
ATOM   4035  HB2 PRO A 467      14.868  40.193  27.961  1.00  0.00           H  
ATOM   4036  CG  PRO A 467      15.237  41.102  25.984  1.00 74.24           C  
ATOM   4037  HG1 PRO A 467      14.438  41.876  25.901  1.00  0.00           H  
ATOM   4038  HG2 PRO A 467      16.021  41.771  26.410  1.00  0.00           H  
ATOM   4039  CD  PRO A 467      15.621  40.475  24.659  1.00 72.44           C  
ATOM   4040  HD1 PRO A 467      16.339  41.074  24.052  1.00  0.00           H  
ATOM   4041  HD2 PRO A 467      14.808  40.466  23.896  1.00  0.00           H  
ATOM   4042  N   LEU A 468      14.332  37.050  25.914  1.00 68.22           N  
ATOM   4043  HN  LEU A 468      14.009  37.666  25.168  1.00  0.00           H  
ATOM   4044  CA  LEU A 468      13.733  35.732  26.063  1.00 64.26           C  
ATOM   4045  HA  LEU A 468      13.285  35.659  27.081  1.00  0.00           H  
ATOM   4046  C   LEU A 468      14.822  34.678  25.937  1.00 71.42           C  
ATOM   4047  O   LEU A 468      14.914  33.760  26.753  1.00 76.36           O  
ATOM   4048  CB  LEU A 468      12.631  35.505  25.029  1.00 64.16           C  
ATOM   4049  HB1 LEU A 468      11.995  36.417  24.944  1.00  0.00           H  
ATOM   4050  HB2 LEU A 468      13.070  35.473  24.005  1.00  0.00           H  
ATOM   4051  CG  LEU A 468      11.750  34.271  25.260  1.00 65.30           C  
ATOM   4052  HG  LEU A 468      12.389  33.361  25.175  1.00  0.00           H  
ATOM   4053  CD1 LEU A 468      11.161  34.312  26.652  1.00 59.74           C  
ATOM   4054 1HD1 LEU A 468      11.973  34.380  27.413  1.00  0.00           H  
ATOM   4055 2HD1 LEU A 468      10.483  33.447  26.843  1.00  0.00           H  
ATOM   4056 3HD1 LEU A 468      10.415  35.133  26.764  1.00  0.00           H  
ATOM   4057  CD2 LEU A 468      10.643  34.178  24.223  1.00 69.28           C  
ATOM   4058 1HD2 LEU A 468      11.077  34.148  23.197  1.00  0.00           H  
ATOM   4059 2HD2 LEU A 468       9.897  34.999  24.335  1.00  0.00           H  
ATOM   4060 3HD2 LEU A 468       9.965  33.313  24.414  1.00  0.00           H  
ATOM   4061  N   LEU A 469      15.675  34.843  24.930  1.00 65.00           N  
ATOM   4062  HN  LEU A 469      15.538  35.624  24.288  1.00  0.00           H  
ATOM   4063  CA  LEU A 469      16.800  33.940  24.717  1.00 57.90           C  
ATOM   4064  HA  LEU A 469      16.401  32.899  24.689  1.00  0.00           H  
ATOM   4065  C   LEU A 469      17.827  34.017  25.852  1.00 60.99           C  
ATOM   4066  O   LEU A 469      18.420  33.001  26.240  1.00 62.55           O  
ATOM   4067  CB  LEU A 469      17.457  34.224  23.367  1.00 58.03           C  
ATOM   4068  HB1 LEU A 469      18.558  34.075  23.463  1.00  0.00           H  
ATOM   4069  HB2 LEU A 469      17.404  35.319  23.163  1.00  0.00           H  
ATOM   4070  CG  LEU A 469      16.956  33.460  22.126  1.00 58.53           C  
ATOM   4071  HG  LEU A 469      17.665  32.618  21.948  1.00  0.00           H  
ATOM   4072  CD1 LEU A 469      15.563  32.851  22.288  1.00 45.99           C  
ATOM   4073 1HD1 LEU A 469      15.524  32.191  23.186  1.00  0.00           H  
ATOM   4074 2HD1 LEU A 469      15.236  32.315  21.366  1.00  0.00           H  
ATOM   4075 3HD1 LEU A 469      14.770  33.634  22.316  1.00  0.00           H  
ATOM   4076  CD2 LEU A 469      17.010  34.364  20.897  1.00 58.07           C  
ATOM   4077 1HD2 LEU A 469      18.026  34.808  20.779  1.00  0.00           H  
ATOM   4078 2HD2 LEU A 469      16.217  35.147  20.925  1.00  0.00           H  
ATOM   4079 3HD2 LEU A 469      16.683  33.828  19.975  1.00  0.00           H  
ATOM   4080  N   GLN A 470      18.020  35.218  26.393  1.00 62.30           N  
ATOM   4081  HN  GLN A 470      17.544  36.025  25.991  1.00  0.00           H  
ATOM   4082  CA  GLN A 470      18.894  35.412  27.546  1.00 70.12           C  
ATOM   4083  HA  GLN A 470      19.934  35.136  27.252  1.00  0.00           H  
ATOM   4084  C   GLN A 470      18.470  34.526  28.709  1.00 69.77           C  
ATOM   4085  O   GLN A 470      19.293  33.794  29.256  1.00 71.17           O  
ATOM   4086  CB  GLN A 470      18.888  36.874  27.994  1.00 74.87           C  
ATOM   4087  HB1 GLN A 470      19.439  36.989  28.956  1.00  0.00           H  
ATOM   4088  HB2 GLN A 470      17.866  37.176  28.323  1.00  0.00           H  
ATOM   4089  CG  GLN A 470      19.416  37.837  26.968  1.00 79.87           C  
ATOM   4090  HG1 GLN A 470      19.865  37.298  26.101  1.00  0.00           H  
ATOM   4091  HG2 GLN A 470      18.585  38.360  26.439  1.00  0.00           H  
ATOM   4092  CD  GLN A 470      20.388  38.820  27.562  1.00 78.69           C  
ATOM   4093  NE2 GLN A 470      20.548  39.961  26.909  1.00 77.16           N  
ATOM   4094 1HE2 GLN A 470      20.048  40.179  26.047  1.00  0.00           H  
ATOM   4095 2HE2 GLN A 470      21.207  40.627  27.312  1.00  0.00           H  
ATOM   4096  OE1 GLN A 470      20.991  38.557  28.602  1.00 82.21           O  
ATOM   4097  N   GLU A 471      17.187  34.609  29.071  1.00 69.85           N  
ATOM   4098  HN  GLU A 471      16.564  35.210  28.532  1.00  0.00           H  
ATOM   4099  CA  GLU A 471      16.641  33.874  30.208  1.00 75.20           C  
ATOM   4100  HA  GLU A 471      17.254  34.119  31.106  1.00  0.00           H  
ATOM   4101  C   GLU A 471      16.719  32.369  29.976  1.00 69.93           C  
ATOM   4102  O   GLU A 471      16.934  31.583  30.902  1.00 78.95           O  
ATOM   4103  CB  GLU A 471      15.198  34.318  30.480  1.00 90.53           C  
ATOM   4104  HB1 GLU A 471      15.172  35.404  30.731  1.00  0.00           H  
ATOM   4105  HB2 GLU A 471      14.613  34.322  29.531  1.00  0.00           H  
ATOM   4106  CG  GLU A 471      14.459  33.512  31.551  1.00105.86           C  
ATOM   4107  HG1 GLU A 471      13.404  33.860  31.647  1.00  0.00           H  
ATOM   4108  HG2 GLU A 471      14.280  32.467  31.204  1.00  0.00           H  
ATOM   4109  CD  GLU A 471      15.155  33.517  32.913  1.00115.60           C  
ATOM   4110  OE1 GLU A 471      15.845  34.510  33.237  1.00120.70           O  
ATOM   4111  OE2 GLU A 471      15.009  32.522  33.661  1.00113.71           O  
ATOM   4112  N   ILE A 472      16.569  31.971  28.725  1.00 61.47           N  
ATOM   4113  HN  ILE A 472      16.383  32.657  27.994  1.00  0.00           H  
ATOM   4114  CA  ILE A 472      16.668  30.561  28.385  1.00 81.03           C  
ATOM   4115  HA  ILE A 472      16.029  30.001  29.107  1.00  0.00           H  
ATOM   4116  C   ILE A 472      18.098  30.026  28.533  1.00 98.81           C  
ATOM   4117  O   ILE A 472      18.294  28.845  28.820  1.00109.57           O  
ATOM   4118  CB  ILE A 472      16.113  30.287  26.976  1.00 75.69           C  
ATOM   4119  HB  ILE A 472      16.652  30.923  26.235  1.00  0.00           H  
ATOM   4120  CG1 ILE A 472      14.625  30.620  26.944  1.00 71.06           C  
ATOM   4121 1HG1 ILE A 472      14.035  29.835  27.473  1.00  0.00           H  
ATOM   4122 2HG1 ILE A 472      14.404  31.494  27.600  1.00  0.00           H  
ATOM   4123  CG2 ILE A 472      16.281  28.845  26.611  1.00 79.22           C  
ATOM   4124 1HG2 ILE A 472      17.369  28.602  26.634  1.00  0.00           H  
ATOM   4125 2HG2 ILE A 472      15.806  28.591  25.635  1.00  0.00           H  
ATOM   4126 3HG2 ILE A 472      15.675  28.166  27.256  1.00  0.00           H  
ATOM   4127  CD1 ILE A 472      14.086  30.846  25.564  1.00 60.62           C  
ATOM   4128 1HD1 ILE A 472      12.998  31.089  25.541  1.00  0.00           H  
ATOM   4129 2HD1 ILE A 472      14.307  29.972  24.908  1.00  0.00           H  
ATOM   4130 3HD1 ILE A 472      14.676  31.631  25.035  1.00  0.00           H  
ATOM   4131  N   TYR A 473      19.101  30.884  28.363  1.00100.59           N  
ATOM   4132  HN  TYR A 473      18.908  31.856  28.122  1.00  0.00           H  
ATOM   4133  CA  TYR A 473      20.488  30.425  28.524  1.00 95.33           C  
ATOM   4134  HA  TYR A 473      20.466  29.321  28.368  1.00  0.00           H  
ATOM   4135  C   TYR A 473      21.085  30.642  29.923  1.00 98.24           C  
ATOM   4136  O   TYR A 473      22.109  30.048  30.261  1.00 98.73           O  
ATOM   4137  CB  TYR A 473      21.408  30.987  27.432  1.00 86.58           C  
ATOM   4138  HB1 TYR A 473      22.477  30.926  27.742  1.00  0.00           H  
ATOM   4139  HB2 TYR A 473      21.304  32.094  27.355  1.00  0.00           H  
ATOM   4140  CG  TYR A 473      21.197  30.328  26.083  1.00 84.22           C  
ATOM   4141  CD1 TYR A 473      21.636  29.029  25.846  1.00 86.33           C  
ATOM   4142  HD1 TYR A 473      22.151  28.476  26.649  1.00  0.00           H  
ATOM   4143  CD2 TYR A 473      20.549  30.996  25.048  1.00 73.27           C  
ATOM   4144  HD2 TYR A 473      20.189  32.026  25.209  1.00  0.00           H  
ATOM   4145  CE1 TYR A 473      21.437  28.418  24.616  1.00 76.21           C  
ATOM   4146  HE1 TYR A 473      21.784  27.385  24.447  1.00  0.00           H  
ATOM   4147  CE2 TYR A 473      20.349  30.391  23.822  1.00 72.88           C  
ATOM   4148  HE2 TYR A 473      19.826  30.933  23.016  1.00  0.00           H  
ATOM   4149  CZ  TYR A 473      20.805  29.108  23.609  1.00 74.17           C  
ATOM   4150  OH  TYR A 473      20.600  28.486  22.398  1.00 73.06           O  
ATOM   4151  HH  TYR A 473      20.163  28.963  21.702  1.00  0.00           H  
ATOM   4152  N   LYS A 474      20.444  31.476  30.739  1.00 97.69           N  
ATOM   4153  HN  LYS A 474      19.648  32.010  30.391  1.00  0.00           H  
ATOM   4154  CA  LYS A 474      20.869  31.634  32.128  1.00100.81           C  
ATOM   4155  HA  LYS A 474      21.922  31.999  32.143  1.00  0.00           H  
ATOM   4156  C   LYS A 474      20.809  30.275  32.821  1.00107.54           C  
ATOM   4157  O   LYS A 474      19.724  29.762  33.091  1.00 98.13           O  
ATOM   4158  CB  LYS A 474      19.984  32.647  32.860  1.00 95.91           C  
ATOM   4159  HB1 LYS A 474      19.286  33.145  32.148  1.00  0.00           H  
ATOM   4160  HB2 LYS A 474      19.246  32.124  33.512  1.00  0.00           H  
ATOM   4161  CG  LYS A 474      20.761  33.678  33.654  1.00102.42           C  
ATOM   4162  HG1 LYS A 474      20.083  34.377  34.196  1.00  0.00           H  
ATOM   4163  HG2 LYS A 474      21.267  34.416  32.988  1.00  0.00           H  
ATOM   4164  CD  LYS A 474      21.748  33.004  34.600  1.00110.04           C  
ATOM   4165  HD1 LYS A 474      21.219  32.493  35.438  1.00  0.00           H  
ATOM   4166  HD2 LYS A 474      22.223  32.116  34.122  1.00  0.00           H  
ATOM   4167  CE  LYS A 474      22.797  33.974  35.122  1.00113.38           C  
ATOM   4168  HE1 LYS A 474      23.253  34.562  34.292  1.00  0.00           H  
ATOM   4169  HE2 LYS A 474      22.328  34.810  35.692  1.00  0.00           H  
ATOM   4170  NZ  LYS A 474      23.843  33.281  35.936  1.00115.85           N  
ATOM   4171  HZ1 LYS A 474      24.546  33.931  36.286  1.00  0.00           H  
ATOM   4172  HZ2 LYS A 474      24.272  32.517  35.415  1.00  0.00           H  
ATOM   4173  HZ3 LYS A 474      23.425  32.743  36.695  1.00  0.00           H  
ATOM   4174  N   ASP A 475      21.981  29.689  33.069  1.00128.40           N  
ATOM   4175  HN  ASP A 475      22.836  30.179  32.807  1.00  0.00           H  
ATOM   4176  CA  ASP A 475      22.095  28.372  33.701  1.00 95.29           C  
ATOM   4177  HA  ASP A 475      23.179  28.117  33.758  1.00  0.00           H  
ATOM   4178  C   ASP A 475      21.399  27.269  32.887  1.00101.68           C  
ATOM   4179  HC  ASP A 475      20.579  27.542  32.202  1.00  0.00           H  
ATOM   4180  O   ASP A 475      21.736  26.083  32.982  1.00100.05           O  
ATOM   4181  CB  ASP A 475      21.554  28.426  35.137  1.00103.99           C  
ATOM   4182  HB1 ASP A 475      21.911  27.555  35.734  1.00  0.00           H  
ATOM   4183  HB2 ASP A 475      20.458  28.222  35.161  1.00  0.00           H  
ATOM   4184  CG  ASP A 475      21.884  29.744  35.836  1.00108.12           C  
ATOM   4185  OD1 ASP A 475      23.065  30.157  35.813  1.00111.92           O  
ATOM   4186  OD2 ASP A 475      20.960  30.379  36.392  1.00105.40           O  
TER    4187      ASP A 475 
ATOM   4192  N   GLU B 207       8.774 -17.050  17.813  1.00 82.68           N  
ATOM   4193  HN1 GLU B 207       9.012 -17.815  18.445  1.00  0.00           H  
ATOM   4194  HN2 GLU B 207       8.694 -17.372  16.849  1.00  0.00           H  
ATOM   4195  HN3 GLU B 207       7.814 -16.734  17.953  1.00  0.00           H  
ATOM   4196  CA  GLU B 207       9.725 -15.946  17.933  1.00 91.28           C  
ATOM   4197  HA  GLU B 207      10.729 -16.330  17.636  1.00  0.00           H  
ATOM   4198  C   GLU B 207       9.836 -15.414  19.359  1.00 94.04           C  
ATOM   4199  O   GLU B 207      10.929 -15.060  19.817  1.00 97.02           O  
ATOM   4200  CB  GLU B 207       9.367 -14.797  16.984  1.00 98.80           C  
ATOM   4201  HB1 GLU B 207       9.466 -15.116  15.920  1.00  0.00           H  
ATOM   4202  HB2 GLU B 207       8.272 -14.586  17.011  1.00  0.00           H  
ATOM   4203  CG  GLU B 207      10.172 -13.526  17.248  1.00106.59           C  
ATOM   4204  HG1 GLU B 207      11.229 -13.773  17.504  1.00  0.00           H  
ATOM   4205  HG2 GLU B 207       9.857 -13.050  18.206  1.00  0.00           H  
ATOM   4206  CD  GLU B 207      10.113 -12.531  16.107  1.00112.14           C  
ATOM   4207  OE1 GLU B 207      11.087 -11.763  15.940  1.00111.52           O  
ATOM   4208  OE2 GLU B 207       9.094 -12.514  15.382  1.00113.98           O  
ATOM   4209  N   SER B 208       8.707 -15.337  20.056  1.00 89.60           N  
ATOM   4210  HN  SER B 208       7.823 -15.605  19.624  1.00  0.00           H  
ATOM   4211  CA  SER B 208       8.729 -14.870  21.436  1.00 88.44           C  
ATOM   4212  HA  SER B 208       9.255 -13.887  21.455  1.00  0.00           H  
ATOM   4213  C   SER B 208       9.515 -15.837  22.313  1.00 87.57           C  
ATOM   4214  O   SER B 208      10.021 -15.460  23.362  1.00 79.19           O  
ATOM   4215  CB  SER B 208       7.318 -14.656  21.986  1.00 84.69           C  
ATOM   4216  HB1 SER B 208       7.091 -15.351  22.828  1.00  0.00           H  
ATOM   4217  HB2 SER B 208       6.536 -15.003  21.270  1.00  0.00           H  
ATOM   4218  OG  SER B 208       7.131 -13.297  22.356  1.00 78.63           O  
ATOM   4219  HG  SER B 208       6.255 -13.164  22.698  1.00  0.00           H  
ATOM   4220  N   ALA B 209       9.628 -17.082  21.869  1.00 94.48           N  
ATOM   4221  HN  ALA B 209       9.135 -17.358  21.020  1.00  0.00           H  
ATOM   4222  CA  ALA B 209      10.444 -18.061  22.574  1.00 94.20           C  
ATOM   4223  HA  ALA B 209      10.309 -17.903  23.670  1.00  0.00           H  
ATOM   4224  C   ALA B 209      11.926 -17.871  22.242  1.00 87.27           C  
ATOM   4225  O   ALA B 209      12.796 -18.082  23.088  1.00 88.46           O  
ATOM   4226  CB  ALA B 209       9.989 -19.473  22.237  1.00 94.11           C  
ATOM   4227  HB1 ALA B 209      10.614 -20.222  22.777  1.00  0.00           H  
ATOM   4228  HB2 ALA B 209       9.980 -19.655  21.137  1.00  0.00           H  
ATOM   4229  HB3 ALA B 209       8.902 -19.618  22.437  1.00  0.00           H  
ATOM   4230  N   ASP B 210      12.202 -17.463  21.008  1.00 80.97           N  
ATOM   4231  HN  ASP B 210      11.435 -17.318  20.351  1.00  0.00           H  
ATOM   4232  CA  ASP B 210      13.569 -17.216  20.565  1.00 80.91           C  
ATOM   4233  HA  ASP B 210      14.166 -18.138  20.757  1.00  0.00           H  
ATOM   4234  C   ASP B 210      14.222 -16.064  21.324  1.00 73.32           C  
ATOM   4235  O   ASP B 210      15.400 -16.136  21.686  1.00 77.22           O  
ATOM   4236  CB  ASP B 210      13.605 -16.932  19.062  1.00 92.75           C  
ATOM   4237  HB1 ASP B 210      12.607 -16.599  18.693  1.00  0.00           H  
ATOM   4238  HB2 ASP B 210      14.194 -16.011  18.842  1.00  0.00           H  
ATOM   4239  CG  ASP B 210      14.117 -18.111  18.261  1.00107.62           C  
ATOM   4240  OD1 ASP B 210      14.769 -18.994  18.862  1.00117.16           O  
ATOM   4241  OD2 ASP B 210      13.877 -18.153  17.034  1.00108.17           O  
ATOM   4242  N   LEU B 211      13.458 -15.002  21.558  1.00 60.82           N  
ATOM   4243  HN  LEU B 211      12.498 -14.991  21.212  1.00  0.00           H  
ATOM   4244  CA  LEU B 211      13.964 -13.848  22.301  1.00 61.38           C  
ATOM   4245  HA  LEU B 211      14.892 -13.491  21.796  1.00  0.00           H  
ATOM   4246  C   LEU B 211      14.315 -14.203  23.740  1.00 67.17           C  
ATOM   4247  O   LEU B 211      15.128 -13.533  24.368  1.00 68.43           O  
ATOM   4248  CB  LEU B 211      12.949 -12.702  22.297  1.00 58.77           C  
ATOM   4249  HB1 LEU B 211      11.983 -13.049  22.731  1.00  0.00           H  
ATOM   4250  HB2 LEU B 211      13.241 -11.933  23.050  1.00  0.00           H  
ATOM   4251  CG  LEU B 211      12.701 -12.035  20.940  1.00 56.33           C  
ATOM   4252  HG  LEU B 211      12.392 -12.823  20.215  1.00  0.00           H  
ATOM   4253  CD1 LEU B 211      11.586 -11.017  21.037  1.00 45.33           C  
ATOM   4254 1HD1 LEU B 211      11.406 -10.532  20.050  1.00  0.00           H  
ATOM   4255 2HD1 LEU B 211      11.782 -10.265  21.836  1.00  0.00           H  
ATOM   4256 3HD1 LEU B 211      10.654 -11.465  21.453  1.00  0.00           H  
ATOM   4257  CD2 LEU B 211      13.981 -11.381  20.419  1.00 63.30           C  
ATOM   4258 1HD2 LEU B 211      13.801 -10.896  19.432  1.00  0.00           H  
ATOM   4259 2HD2 LEU B 211      14.827 -12.105  20.375  1.00  0.00           H  
ATOM   4260 3HD2 LEU B 211      14.411 -10.666  21.159  1.00  0.00           H  
ATOM   4261  N   ARG B 212      13.678 -15.239  24.272  1.00 69.17           N  
ATOM   4262  HN  ARG B 212      12.981 -15.741  23.721  1.00  0.00           H  
ATOM   4263  CA  ARG B 212      13.964 -15.666  25.634  1.00 66.35           C  
ATOM   4264  HA  ARG B 212      14.218 -14.761  26.234  1.00  0.00           H  
ATOM   4265  C   ARG B 212      15.167 -16.590  25.644  1.00 60.88           C  
ATOM   4266  O   ARG B 212      15.953 -16.583  26.585  1.00 67.95           O  
ATOM   4267  CB  ARG B 212      12.736 -16.320  26.262  1.00 71.78           C  
ATOM   4268  HB1 ARG B 212      12.978 -16.777  27.250  1.00  0.00           H  
ATOM   4269  HB2 ARG B 212      12.440 -17.243  25.711  1.00  0.00           H  
ATOM   4270  CG  ARG B 212      11.589 -15.354  26.371  1.00 75.83           C  
ATOM   4271  HG1 ARG B 212      11.828 -14.386  25.871  1.00  0.00           H  
ATOM   4272  HG2 ARG B 212      10.731 -15.674  25.735  1.00  0.00           H  
ATOM   4273  CD  ARG B 212      11.155 -15.136  27.810  1.00 87.44           C  
ATOM   4274  HD1 ARG B 212      10.427 -15.923  28.117  1.00  0.00           H  
ATOM   4275  HD2 ARG B 212      10.507 -14.232  27.885  1.00  0.00           H  
ATOM   4276  NE  ARG B 212      12.250 -15.055  28.778  1.00 95.66           N  
ATOM   4277  HE  ARG B 212      12.518 -15.915  29.257  1.00  0.00           H  
ATOM   4278  CZ  ARG B 212      12.925 -13.947  29.084  1.00 94.87           C  
ATOM   4279  NH1 ARG B 212      12.653 -12.793  28.482  1.00 89.51           N  
ATOM   4280 1HH1 ARG B 212      13.169 -11.945  28.716  1.00  0.00           H  
ATOM   4281 2HH1 ARG B 212      11.910 -12.750  27.784  1.00  0.00           H  
ATOM   4282  NH2 ARG B 212      13.891 -14.003  29.991  1.00 95.63           N  
ATOM   4283 1HH2 ARG B 212      14.407 -13.155  30.225  1.00  0.00           H  
ATOM   4284 2HH2 ARG B 212      14.100 -14.888  30.453  1.00  0.00           H  
ATOM   4285  N   ALA B 213      15.316 -17.369  24.577  1.00 63.30           N  
ATOM   4286  HN  ALA B 213      14.551 -17.444  23.907  1.00  0.00           H  
ATOM   4287  CA  ALA B 213      16.544 -18.119  24.339  1.00 63.55           C  
ATOM   4288  HA  ALA B 213      16.659 -18.883  25.143  1.00  0.00           H  
ATOM   4289  C   ALA B 213      17.760 -17.182  24.370  1.00 66.49           C  
ATOM   4290  O   ALA B 213      18.773 -17.465  25.029  1.00 54.87           O  
ATOM   4291  CB  ALA B 213      16.472 -18.836  22.983  1.00 53.41           C  
ATOM   4292  HB1 ALA B 213      15.589 -19.516  22.960  1.00  0.00           H  
ATOM   4293  HB2 ALA B 213      17.420 -19.372  22.742  1.00  0.00           H  
ATOM   4294  HB3 ALA B 213      16.470 -18.119  22.130  1.00  0.00           H  
ATOM   4295  N   LEU B 214      17.644 -16.071  23.641  1.00 64.00           N  
ATOM   4296  HN  LEU B 214      16.776 -15.911  23.130  1.00  0.00           H  
ATOM   4297  CA  LEU B 214      18.706 -15.073  23.543  1.00 56.55           C  
ATOM   4298  HA  LEU B 214      19.644 -15.586  23.226  1.00  0.00           H  
ATOM   4299  C   LEU B 214      18.957 -14.396  24.889  1.00 57.65           C  
ATOM   4300  O   LEU B 214      20.108 -14.220  25.317  1.00 56.46           O  
ATOM   4301  CB  LEU B 214      18.347 -14.022  22.486  1.00 49.81           C  
ATOM   4302  HB1 LEU B 214      18.230 -14.513  21.492  1.00  0.00           H  
ATOM   4303  HB2 LEU B 214      17.307 -13.658  22.656  1.00  0.00           H  
ATOM   4304  CG  LEU B 214      19.298 -12.827  22.363  1.00 51.02           C  
ATOM   4305  HG  LEU B 214      19.362 -12.339  23.363  1.00  0.00           H  
ATOM   4306  CD1 LEU B 214      20.703 -13.277  21.973  1.00 49.60           C  
ATOM   4307 1HD1 LEU B 214      21.395 -12.407  21.883  1.00  0.00           H  
ATOM   4308 2HD1 LEU B 214      20.693 -13.890  21.042  1.00  0.00           H  
ATOM   4309 3HD1 LEU B 214      21.098 -14.044  22.679  1.00  0.00           H  
ATOM   4310  CD2 LEU B 214      18.770 -11.797  21.376  1.00 44.79           C  
ATOM   4311 1HD2 LEU B 214      19.462 -10.927  21.286  1.00  0.00           H  
ATOM   4312 2HD2 LEU B 214      17.737 -11.471  21.639  1.00  0.00           H  
ATOM   4313 3HD2 LEU B 214      18.558 -12.255  20.382  1.00  0.00           H  
ATOM   4314  N   ALA B 215      17.871 -14.006  25.546  1.00 60.36           N  
ATOM   4315  HN  ALA B 215      16.959 -14.094  25.098  1.00  0.00           H  
ATOM   4316  CA  ALA B 215      17.952 -13.455  26.892  1.00 59.07           C  
ATOM   4317  HA  ALA B 215      18.500 -12.485  26.837  1.00  0.00           H  
ATOM   4318  C   ALA B 215      18.736 -14.394  27.826  1.00 57.95           C  
ATOM   4319  O   ALA B 215      19.636 -13.954  28.545  1.00 58.83           O  
ATOM   4320  CB  ALA B 215      16.558 -13.180  27.436  1.00 56.59           C  
ATOM   4321  HB1 ALA B 215      16.620 -12.758  28.466  1.00  0.00           H  
ATOM   4322  HB2 ALA B 215      15.910 -14.087  27.396  1.00  0.00           H  
ATOM   4323  HB3 ALA B 215      15.967 -12.525  26.754  1.00  0.00           H  
ATOM   4324  N   LYS B 216      18.419 -15.687  27.776  1.00 56.56           N  
ATOM   4325  HN  LYS B 216      17.705 -15.990  27.114  1.00  0.00           H  
ATOM   4326  CA  LYS B 216      19.055 -16.693  28.635  1.00 65.16           C  
ATOM   4327  HA  LYS B 216      18.995 -16.324  29.686  1.00  0.00           H  
ATOM   4328  C   LYS B 216      20.545 -16.924  28.308  1.00 67.56           C  
ATOM   4329  O   LYS B 216      21.384 -17.042  29.210  1.00 69.72           O  
ATOM   4330  CB  LYS B 216      18.266 -18.007  28.560  1.00 67.09           C  
ATOM   4331  HB1 LYS B 216      17.241 -17.860  28.973  1.00  0.00           H  
ATOM   4332  HB2 LYS B 216      18.020 -18.244  27.499  1.00  0.00           H  
ATOM   4333  CG  LYS B 216      18.927 -19.210  29.223  1.00 72.54           C  
ATOM   4334  HG1 LYS B 216      19.956 -19.381  28.828  1.00  0.00           H  
ATOM   4335  HG2 LYS B 216      18.457 -20.167  28.896  1.00  0.00           H  
ATOM   4336  CD  LYS B 216      18.926 -19.077  30.728  1.00 77.72           C  
ATOM   4337  HD1 LYS B 216      19.368 -18.105  31.050  1.00  0.00           H  
ATOM   4338  HD2 LYS B 216      17.892 -18.938  31.122  1.00  0.00           H  
ATOM   4339  CE  LYS B 216      19.619 -20.246  31.398  1.00 76.49           C  
ATOM   4340  HE1 LYS B 216      18.972 -21.154  31.431  1.00  0.00           H  
ATOM   4341  HE2 LYS B 216      20.445 -20.658  30.772  1.00  0.00           H  
ATOM   4342  NZ  LYS B 216      20.091 -19.844  32.755  1.00 73.74           N  
ATOM   4343  HZ1 LYS B 216      20.558 -20.631  33.206  1.00  0.00           H  
ATOM   4344  HZ2 LYS B 216      19.336 -19.467  33.327  1.00  0.00           H  
ATOM   4345  HZ3 LYS B 216      20.683 -19.014  32.725  1.00  0.00           H  
ATOM   4346  N   HIS B 217      20.855 -16.988  27.017  1.00 60.32           N  
ATOM   4347  HN  HIS B 217      20.100 -16.935  26.333  1.00  0.00           H  
ATOM   4348  CA  HIS B 217      22.226 -17.131  26.532  1.00 49.85           C  
ATOM   4349  HA  HIS B 217      22.651 -18.091  26.906  1.00  0.00           H  
ATOM   4350  C   HIS B 217      23.095 -15.981  27.001  1.00 48.04           C  
ATOM   4351  O   HIS B 217      24.247 -16.169  27.368  1.00 48.65           O  
ATOM   4352  CB  HIS B 217      22.238 -17.134  24.995  1.00 41.66           C  
ATOM   4353  HB1 HIS B 217      21.554 -16.348  24.597  1.00  0.00           H  
ATOM   4354  HB2 HIS B 217      21.729 -18.044  24.601  1.00  0.00           H  
ATOM   4355  CG  HIS B 217      23.608 -16.995  24.395  1.00 43.47           C  
ATOM   4356  CD2 HIS B 217      24.268 -15.908  23.924  1.00 37.36           C  
ATOM   4357  HD2 HIS B 217      23.893 -14.871  23.906  1.00  0.00           H  
ATOM   4358  ND1 HIS B 217      24.459 -18.067  24.217  1.00 46.74           N  
ATOM   4359  HD1 HIS B 217      24.253 -19.032  24.476  1.00  0.00           H  
ATOM   4360  CE1 HIS B 217      25.585 -17.649  23.658  1.00 41.57           C  
ATOM   4361  HE1 HIS B 217      26.449 -18.282  23.393  1.00  0.00           H  
ATOM   4362  NE2 HIS B 217      25.496 -16.343  23.472  1.00 45.93           N  
ATOM   4363  HE2 HIS B 217      26.219 -15.753  23.061  1.00  0.00           H  
ATOM   4364  N   LEU B 218      22.549 -14.774  26.923  1.00 52.74           N  
ATOM   4365  HN  LEU B 218      21.584 -14.683  26.605  1.00  0.00           H  
ATOM   4366  CA  LEU B 218      23.296 -13.579  27.281  1.00 52.97           C  
ATOM   4367  HA  LEU B 218      24.292 -13.621  26.782  1.00  0.00           H  
ATOM   4368  C   LEU B 218      23.512 -13.539  28.797  1.00 52.92           C  
ATOM   4369  O   LEU B 218      24.579 -13.129  29.276  1.00 51.35           O  
ATOM   4370  CB  LEU B 218      22.564 -12.321  26.801  1.00 47.24           C  
ATOM   4371  HB1 LEU B 218      22.952 -11.446  27.373  1.00  0.00           H  
ATOM   4372  HB2 LEU B 218      21.508 -12.369  27.157  1.00  0.00           H  
ATOM   4373  CG  LEU B 218      22.559 -11.962  25.307  1.00 43.38           C  
ATOM   4374  HG  LEU B 218      22.151 -12.825  24.731  1.00  0.00           H  
ATOM   4375  CD1 LEU B 218      21.682 -10.741  25.051  1.00 46.69           C  
ATOM   4376 1HD1 LEU B 218      20.642 -10.946  25.397  1.00  0.00           H  
ATOM   4377 2HD1 LEU B 218      21.713 -10.418  23.984  1.00  0.00           H  
ATOM   4378 3HD1 LEU B 218      22.104  -9.817  25.511  1.00  0.00           H  
ATOM   4379  CD2 LEU B 218      23.979 -11.682  24.834  1.00 45.72           C  
ATOM   4380 1HD2 LEU B 218      24.620 -12.575  25.021  1.00  0.00           H  
ATOM   4381 2HD2 LEU B 218      24.401 -10.758  25.294  1.00  0.00           H  
ATOM   4382 3HD2 LEU B 218      24.010 -11.359  23.767  1.00  0.00           H  
ATOM   4383  N   TYR B 219      22.499 -13.971  29.546  1.00 50.91           N  
ATOM   4384  HN  TYR B 219      21.626 -14.250  29.098  1.00  0.00           H  
ATOM   4385  CA  TYR B 219      22.619 -14.052  31.004  1.00 51.02           C  
ATOM   4386  HA  TYR B 219      22.913 -13.041  31.370  1.00  0.00           H  
ATOM   4387  C   TYR B 219      23.728 -15.032  31.425  1.00 51.78           C  
ATOM   4388  O   TYR B 219      24.608 -14.678  32.206  1.00 49.25           O  
ATOM   4389  CB  TYR B 219      21.286 -14.412  31.678  1.00 50.36           C  
ATOM   4390  HB1 TYR B 219      20.506 -13.644  31.463  1.00  0.00           H  
ATOM   4391  HB2 TYR B 219      20.811 -15.292  31.185  1.00  0.00           H  
ATOM   4392  CG  TYR B 219      21.435 -14.636  33.171  1.00 52.98           C  
ATOM   4393  CD1 TYR B 219      21.593 -13.562  34.038  1.00 55.70           C  
ATOM   4394  HD1 TYR B 219      21.600 -12.536  33.633  1.00  0.00           H  
ATOM   4395  CD2 TYR B 219      21.451 -15.920  33.712  1.00 55.41           C  
ATOM   4396  HD2 TYR B 219      21.340 -16.792  33.045  1.00  0.00           H  
ATOM   4397  CE1 TYR B 219      21.744 -13.757  35.415  1.00 59.82           C  
ATOM   4398  HE1 TYR B 219      21.859 -12.890  36.087  1.00  0.00           H  
ATOM   4399  CE2 TYR B 219      21.606 -16.120  35.087  1.00 57.58           C  
ATOM   4400  HE2 TYR B 219      21.614 -17.143  35.500  1.00  0.00           H  
ATOM   4401  CZ  TYR B 219      21.749 -15.030  35.927  1.00 59.34           C  
ATOM   4402  OH  TYR B 219      21.905 -15.203  37.284  1.00 69.05           O  
ATOM   4403  HH  TYR B 219      22.003 -14.455  37.861  1.00  0.00           H  
ATOM   4404  N   ASP B 220      23.692 -16.254  30.898  1.00 58.46           N  
ATOM   4405  HN  ASP B 220      22.918 -16.516  30.288  1.00  0.00           H  
ATOM   4406  CA  ASP B 220      24.749 -17.226  31.182  1.00 59.21           C  
ATOM   4407  HA  ASP B 220      24.733 -17.423  32.279  1.00  0.00           H  
ATOM   4408  C   ASP B 220      26.147 -16.707  30.831  1.00 59.99           C  
ATOM   4409  O   ASP B 220      27.093 -16.908  31.588  1.00 64.54           O  
ATOM   4410  CB  ASP B 220      24.473 -18.553  30.477  1.00 61.20           C  
ATOM   4411  HB1 ASP B 220      24.541 -18.441  29.370  1.00  0.00           H  
ATOM   4412  HB2 ASP B 220      25.309 -19.273  30.636  1.00  0.00           H  
ATOM   4413  CG  ASP B 220      23.142 -19.163  30.884  1.00 70.39           C  
ATOM   4414  OD1 ASP B 220      22.572 -18.720  31.904  1.00 70.86           O  
ATOM   4415  OD2 ASP B 220      22.665 -20.087  30.189  1.00 76.90           O  
ATOM   4416  N   SER B 221      26.275 -16.004  29.708  1.00 57.12           N  
ATOM   4417  HN  SER B 221      25.457 -15.841  29.121  1.00  0.00           H  
ATOM   4418  CA  SER B 221      27.577 -15.459  29.301  1.00 62.06           C  
ATOM   4419  HA  SER B 221      28.320 -16.290  29.310  1.00  0.00           H  
ATOM   4420  C   SER B 221      28.083 -14.360  30.229  1.00 53.08           C  
ATOM   4421  O   SER B 221      29.256 -14.329  30.601  1.00 59.16           O  
ATOM   4422  CB  SER B 221      27.509 -14.896  27.883  1.00 71.89           C  
ATOM   4423  HB1 SER B 221      28.473 -14.419  27.589  1.00  0.00           H  
ATOM   4424  HB2 SER B 221      26.848 -13.999  27.834  1.00  0.00           H  
ATOM   4425  OG  SER B 221      27.114 -15.879  26.946  1.00 83.83           O  
ATOM   4426  HG  SER B 221      27.072 -15.529  26.064  1.00  0.00           H  
ATOM   4427  N   TYR B 222      27.184 -13.439  30.544  1.00 47.95           N  
ATOM   4428  HN  TYR B 222      26.278 -13.477  30.078  1.00  0.00           H  
ATOM   4429  CA  TYR B 222      27.408 -12.379  31.512  1.00 49.40           C  
ATOM   4430  HA  TYR B 222      28.145 -11.651  31.101  1.00  0.00           H  
ATOM   4431  C   TYR B 222      27.936 -12.948  32.832  1.00 52.01           C  
ATOM   4432  O   TYR B 222      28.887 -12.413  33.415  1.00 44.16           O  
ATOM   4433  CB  TYR B 222      26.075 -11.683  31.723  1.00 46.77           C  
ATOM   4434  HB1 TYR B 222      25.706 -11.294  30.745  1.00  0.00           H  
ATOM   4435  HB2 TYR B 222      25.296 -12.446  31.954  1.00  0.00           H  
ATOM   4436  CG  TYR B 222      26.009 -10.581  32.751  1.00 50.32           C  
ATOM   4437  CD1 TYR B 222      25.707 -10.865  34.075  1.00 48.73           C  
ATOM   4438  HD1 TYR B 222      25.555 -11.914  34.382  1.00  0.00           H  
ATOM   4439  CD2 TYR B 222      26.154  -9.247  32.379  1.00 47.80           C  
ATOM   4440  HD2 TYR B 222      26.356  -8.994  31.325  1.00  0.00           H  
ATOM   4441  CE1 TYR B 222      25.594  -9.870  35.009  1.00 47.65           C  
ATOM   4442  HE1 TYR B 222      25.373 -10.118  36.061  1.00  0.00           H  
ATOM   4443  CE2 TYR B 222      26.048  -8.243  33.309  1.00 54.22           C  
ATOM   4444  HE2 TYR B 222      26.192  -7.191  33.011  1.00  0.00           H  
ATOM   4445  CZ  TYR B 222      25.758  -8.563  34.628  1.00 56.69           C  
ATOM   4446  OH  TYR B 222      25.640  -7.578  35.574  1.00 60.73           O  
ATOM   4447  HH  TYR B 222      25.754  -6.673  35.310  1.00  0.00           H  
ATOM   4448  N   ILE B 223      27.317 -14.033  33.293  1.00 48.50           N  
ATOM   4449  HN  ILE B 223      26.526 -14.414  32.774  1.00  0.00           H  
ATOM   4450  CA  ILE B 223      27.744 -14.691  34.525  1.00 51.87           C  
ATOM   4451  HA  ILE B 223      27.723 -13.935  35.344  1.00  0.00           H  
ATOM   4452  C   ILE B 223      29.177 -15.217  34.404  1.00 55.65           C  
ATOM   4453  O   ILE B 223      30.007 -15.003  35.282  1.00 58.32           O  
ATOM   4454  CB  ILE B 223      26.785 -15.838  34.910  1.00 53.24           C  
ATOM   4455  HB  ILE B 223      26.548 -16.438  34.001  1.00  0.00           H  
ATOM   4456  CG1 ILE B 223      25.503 -15.262  35.475  1.00 56.34           C  
ATOM   4457 1HG1 ILE B 223      24.938 -14.702  34.694  1.00  0.00           H  
ATOM   4458 2HG1 ILE B 223      24.763 -16.068  35.690  1.00  0.00           H  
ATOM   4459  CG2 ILE B 223      27.409 -16.748  35.963  1.00 54.15           C  
ATOM   4460 1HG2 ILE B 223      28.353 -17.172  35.547  1.00  0.00           H  
ATOM   4461 2HG2 ILE B 223      26.706 -17.536  36.320  1.00  0.00           H  
ATOM   4462 3HG2 ILE B 223      27.565 -16.231  36.938  1.00  0.00           H  
ATOM   4463  CD1 ILE B 223      25.734 -14.412  36.681  1.00 48.11           C  
ATOM   4464 1HD1 ILE B 223      24.790 -13.988  37.097  1.00  0.00           H  
ATOM   4465 2HD1 ILE B 223      26.474 -13.606  36.466  1.00  0.00           H  
ATOM   4466 3HD1 ILE B 223      26.299 -14.972  37.462  1.00  0.00           H  
ATOM   4467  N   LYS B 224      29.486 -15.884  33.296  1.00 62.01           N  
ATOM   4468  HN  LYS B 224      28.771 -16.040  32.585  1.00  0.00           H  
ATOM   4469  CA  LYS B 224      30.840 -16.396  33.086  1.00 59.09           C  
ATOM   4470  HA  LYS B 224      31.121 -16.990  33.987  1.00  0.00           H  
ATOM   4471  C   LYS B 224      31.871 -15.269  32.930  1.00 57.23           C  
ATOM   4472  O   LYS B 224      33.050 -15.450  33.207  1.00 63.77           O  
ATOM   4473  CB  LYS B 224      30.870 -17.340  31.879  1.00 70.45           C  
ATOM   4474  HB1 LYS B 224      30.136 -18.167  32.022  1.00  0.00           H  
ATOM   4475  HB2 LYS B 224      30.427 -16.836  30.989  1.00  0.00           H  
ATOM   4476  CG  LYS B 224      32.249 -17.916  31.526  1.00 87.71           C  
ATOM   4477  HG1 LYS B 224      32.998 -17.100  31.397  1.00  0.00           H  
ATOM   4478  HG2 LYS B 224      32.251 -18.333  30.492  1.00  0.00           H  
ATOM   4479  CD  LYS B 224      32.750 -18.963  32.539  1.00 98.10           C  
ATOM   4480  HD1 LYS B 224      33.168 -19.853  32.014  1.00  0.00           H  
ATOM   4481  HD2 LYS B 224      31.894 -19.445  33.066  1.00  0.00           H  
ATOM   4482  CE  LYS B 224      33.764 -18.397  33.548  1.00 98.20           C  
ATOM   4483  HE1 LYS B 224      34.129 -19.195  34.235  1.00  0.00           H  
ATOM   4484  HE2 LYS B 224      33.260 -17.734  34.290  1.00  0.00           H  
ATOM   4485  NZ  LYS B 224      34.911 -17.690  32.893  1.00 95.26           N  
ATOM   4486  HZ1 LYS B 224      35.583 -17.315  33.562  1.00  0.00           H  
ATOM   4487  HZ2 LYS B 224      34.577 -16.960  32.264  1.00  0.00           H  
ATOM   4488  HZ3 LYS B 224      35.372 -18.296  32.215  1.00  0.00           H  
ATOM   4489  N   SER B 225      31.432 -14.090  32.507  1.00 48.08           N  
ATOM   4490  HN  SER B 225      30.431 -13.929  32.396  1.00  0.00           H  
ATOM   4491  CA  SER B 225      32.385 -13.020  32.199  1.00 47.55           C  
ATOM   4492  HA  SER B 225      33.370 -13.496  31.982  1.00  0.00           H  
ATOM   4493  C   SER B 225      32.588 -12.041  33.340  1.00 48.57           C  
ATOM   4494  O   SER B 225      33.661 -11.476  33.503  1.00 52.26           O  
ATOM   4495  CB  SER B 225      31.954 -12.246  30.945  1.00 50.48           C  
ATOM   4496  HB1 SER B 225      32.601 -11.356  30.767  1.00  0.00           H  
ATOM   4497  HB2 SER B 225      30.983 -11.720  31.099  1.00  0.00           H  
ATOM   4498  OG  SER B 225      31.915 -13.098  29.816  1.00 53.66           O  
ATOM   4499  HG  SER B 225      31.648 -12.619  29.040  1.00  0.00           H  
ATOM   4500  N   PHE B 226      31.546 -11.818  34.128  1.00 50.36           N  
ATOM   4501  HN  PHE B 226      30.688 -12.354  33.997  1.00  0.00           H  
ATOM   4502  CA  PHE B 226      31.618 -10.813  35.180  1.00 52.68           C  
ATOM   4503  HA  PHE B 226      32.603 -10.297  35.096  1.00  0.00           H  
ATOM   4504  C   PHE B 226      31.531 -11.440  36.571  1.00 58.94           C  
ATOM   4505  O   PHE B 226      30.438 -11.640  37.095  1.00 64.68           O  
ATOM   4506  CB  PHE B 226      30.523  -9.773  34.982  1.00 48.43           C  
ATOM   4507  HB1 PHE B 226      30.540  -9.020  35.804  1.00  0.00           H  
ATOM   4508  HB2 PHE B 226      29.517 -10.219  35.161  1.00  0.00           H  
ATOM   4509  CG  PHE B 226      30.575  -9.099  33.642  1.00 57.58           C  
ATOM   4510  CD1 PHE B 226      31.619  -8.251  33.322  1.00 59.79           C  
ATOM   4511  HD1 PHE B 226      32.424  -8.078  34.056  1.00  0.00           H  
ATOM   4512  CD2 PHE B 226      29.573  -9.298  32.703  1.00 51.93           C  
ATOM   4513  HD2 PHE B 226      28.728  -9.968  32.937  1.00  0.00           H  
ATOM   4514  CE1 PHE B 226      31.668  -7.617  32.095  1.00 52.62           C  
ATOM   4515  HE1 PHE B 226      32.508  -6.944  31.854  1.00  0.00           H  
ATOM   4516  CE2 PHE B 226      29.625  -8.663  31.475  1.00 49.90           C  
ATOM   4517  HE2 PHE B 226      28.825  -8.830  30.735  1.00  0.00           H  
ATOM   4518  CZ  PHE B 226      30.670  -7.826  31.176  1.00 49.07           C  
ATOM   4519  HZ  PHE B 226      30.708  -7.321  30.196  1.00  0.00           H  
ATOM   4520  N   PRO B 227      32.695 -11.720  37.171  1.00 55.69           N  
ATOM   4521  CA  PRO B 227      32.842 -12.395  38.462  1.00 59.26           C  
ATOM   4522  HA  PRO B 227      32.625 -13.485  38.367  1.00  0.00           H  
ATOM   4523  C   PRO B 227      31.952 -11.756  39.520  1.00 58.60           C  
ATOM   4524  O   PRO B 227      31.088 -12.438  40.076  1.00 61.85           O  
ATOM   4525  CB  PRO B 227      34.315 -12.161  38.806  1.00 57.76           C  
ATOM   4526  HB1 PRO B 227      34.765 -12.957  39.444  1.00  0.00           H  
ATOM   4527  HB2 PRO B 227      34.488 -11.319  39.516  1.00  0.00           H  
ATOM   4528  CG  PRO B 227      34.976 -11.992  37.506  1.00 62.92           C  
ATOM   4529  HG1 PRO B 227      35.324 -12.948  37.049  1.00  0.00           H  
ATOM   4530  HG2 PRO B 227      35.978 -11.507  37.569  1.00  0.00           H  
ATOM   4531  CD  PRO B 227      33.990 -11.240  36.662  1.00 60.91           C  
ATOM   4532  HD1 PRO B 227      34.115 -10.132  36.673  1.00  0.00           H  
ATOM   4533  HD2 PRO B 227      34.132 -11.356  35.562  1.00  0.00           H  
ATOM   4534  N   LEU B 228      32.124 -10.458  39.749  1.00 53.37           N  
ATOM   4535  HN  LEU B 228      32.853  -9.953  39.245  1.00  0.00           H  
ATOM   4536  CA  LEU B 228      31.290  -9.743  40.706  1.00 50.69           C  
ATOM   4537  HA  LEU B 228      30.997 -10.461  41.507  1.00  0.00           H  
ATOM   4538  C   LEU B 228      30.008  -9.182  40.088  1.00 53.47           C  
ATOM   4539  O   LEU B 228      29.999  -8.063  39.549  1.00 57.21           O  
ATOM   4540  CB  LEU B 228      32.083  -8.616  41.358  1.00 53.35           C  
ATOM   4541  HB1 LEU B 228      33.047  -9.003  41.763  1.00  0.00           H  
ATOM   4542  HB2 LEU B 228      32.469  -7.914  40.583  1.00  0.00           H  
ATOM   4543  CG  LEU B 228      31.319  -7.848  42.441  1.00 50.55           C  
ATOM   4544  HG  LEU B 228      30.488  -7.284  41.957  1.00  0.00           H  
ATOM   4545  CD1 LEU B 228      30.725  -8.801  43.469  1.00 48.32           C  
ATOM   4546 1HD1 LEU B 228      30.169  -8.242  44.257  1.00  0.00           H  
ATOM   4547 2HD1 LEU B 228      31.503  -9.468  43.909  1.00  0.00           H  
ATOM   4548 3HD1 LEU B 228      30.087  -9.579  42.988  1.00  0.00           H  
ATOM   4549  CD2 LEU B 228      32.256  -6.856  43.098  1.00 57.95           C  
ATOM   4550 1HD2 LEU B 228      31.700  -6.297  43.886  1.00  0.00           H  
ATOM   4551 2HD2 LEU B 228      32.741  -6.177  42.359  1.00  0.00           H  
ATOM   4552 3HD2 LEU B 228      33.179  -7.342  43.493  1.00  0.00           H  
ATOM   4553  N   THR B 229      28.933  -9.958  40.197  1.00 52.57           N  
ATOM   4554  HN  THR B 229      29.025 -10.849  40.685  1.00  0.00           H  
ATOM   4555  CA  THR B 229      27.627  -9.596  39.652  1.00 55.01           C  
ATOM   4556  HA  THR B 229      27.744  -9.155  38.635  1.00  0.00           H  
ATOM   4557  C   THR B 229      26.903  -8.627  40.560  1.00 60.32           C  
ATOM   4558  O   THR B 229      27.307  -8.436  41.714  1.00 55.90           O  
ATOM   4559  CB  THR B 229      26.729 -10.818  39.591  1.00 50.86           C  
ATOM   4560  HB  THR B 229      25.780 -10.552  39.070  1.00  0.00           H  
ATOM   4561  CG2 THR B 229      27.422 -11.930  38.833  1.00 46.28           C  
ATOM   4562 1HG2 THR B 229      27.652 -11.600  37.793  1.00  0.00           H  
ATOM   4563 2HG2 THR B 229      26.833 -12.876  38.850  1.00  0.00           H  
ATOM   4564 3HG2 THR B 229      28.332 -12.294  39.366  1.00  0.00           H  
ATOM   4565  OG1 THR B 229      26.433 -11.243  40.932  1.00 51.48           O  
ATOM   4566  HG1 THR B 229      25.998 -10.545  41.408  1.00  0.00           H  
ATOM   4567  N   LYS B 230      25.812  -8.046  40.060  1.00 51.94           N  
ATOM   4568  HN  LYS B 230      25.523  -8.251  39.103  1.00  0.00           H  
ATOM   4569  CA  LYS B 230      25.026  -7.118  40.870  1.00 53.19           C  
ATOM   4570  HA  LYS B 230      25.717  -6.333  41.258  1.00  0.00           H  
ATOM   4571  C   LYS B 230      24.382  -7.814  42.075  1.00 60.89           C  
ATOM   4572  O   LYS B 230      24.336  -7.255  43.168  1.00 64.21           O  
ATOM   4573  CB  LYS B 230      23.948  -6.426  40.047  1.00 45.51           C  
ATOM   4574  HB1 LYS B 230      24.385  -5.953  39.137  1.00  0.00           H  
ATOM   4575  HB2 LYS B 230      23.278  -7.173  39.560  1.00  0.00           H  
ATOM   4576  CG  LYS B 230      23.142  -5.416  40.851  1.00 38.52           C  
ATOM   4577  HG1 LYS B 230      23.809  -4.664  41.334  1.00  0.00           H  
ATOM   4578  HG2 LYS B 230      22.709  -5.886  41.765  1.00  0.00           H  
ATOM   4579  CD  LYS B 230      22.053  -4.730  40.015  1.00 42.35           C  
ATOM   4580  HD1 LYS B 230      22.441  -4.379  39.030  1.00  0.00           H  
ATOM   4581  HD2 LYS B 230      21.294  -5.456  39.641  1.00  0.00           H  
ATOM   4582  CE  LYS B 230      21.414  -3.594  40.818  1.00 46.69           C  
ATOM   4583  HE1 LYS B 230      21.017  -3.975  41.788  1.00  0.00           H  
ATOM   4584  HE2 LYS B 230      22.195  -2.894  41.196  1.00  0.00           H  
ATOM   4585  NZ  LYS B 230      20.350  -2.842  40.072  1.00 48.36           N  
ATOM   4586  HZ1 LYS B 230      19.924  -2.085  40.607  1.00  0.00           H  
ATOM   4587  HZ2 LYS B 230      19.635  -3.482  39.726  1.00  0.00           H  
ATOM   4588  HZ3 LYS B 230      20.713  -2.493  39.185  1.00  0.00           H  
ATOM   4589  N   ALA B 231      23.888  -9.028  41.870  1.00 63.53           N  
ATOM   4590  HN  ALA B 231      23.920  -9.429  40.933  1.00  0.00           H  
ATOM   4591  CA  ALA B 231      23.300  -9.801  42.959  1.00 70.59           C  
ATOM   4592  HA  ALA B 231      22.448  -9.223  43.386  1.00  0.00           H  
ATOM   4593  C   ALA B 231      24.335 -10.025  44.058  1.00 70.60           C  
ATOM   4594  O   ALA B 231      24.047  -9.867  45.243  1.00 71.09           O  
ATOM   4595  CB  ALA B 231      22.772 -11.132  42.438  1.00 73.89           C  
ATOM   4596  HB1 ALA B 231      22.016 -10.968  41.635  1.00  0.00           H  
ATOM   4597  HB2 ALA B 231      22.370 -11.768  43.261  1.00  0.00           H  
ATOM   4598  HB3 ALA B 231      23.598 -11.800  42.098  1.00  0.00           H  
ATOM   4599  N   LYS B 232      25.553 -10.370  43.651  1.00 72.75           N  
ATOM   4600  HN  LYS B 232      25.719 -10.525  42.657  1.00  0.00           H  
ATOM   4601  CA  LYS B 232      26.659 -10.533  44.590  1.00 69.11           C  
ATOM   4602  HA  LYS B 232      26.363 -11.289  45.355  1.00  0.00           H  
ATOM   4603  C   LYS B 232      26.969  -9.221  45.304  1.00 68.93           C  
ATOM   4604  O   LYS B 232      27.035  -9.178  46.534  1.00 71.09           O  
ATOM   4605  CB  LYS B 232      27.918 -11.036  43.874  1.00 71.81           C  
ATOM   4606  HB1 LYS B 232      28.829 -10.674  44.405  1.00  0.00           H  
ATOM   4607  HB2 LYS B 232      28.036 -10.511  42.897  1.00  0.00           H  
ATOM   4608  CG  LYS B 232      28.001 -12.543  43.668  1.00 80.09           C  
ATOM   4609  HG1 LYS B 232      27.180 -13.079  44.198  1.00  0.00           H  
ATOM   4610  HG2 LYS B 232      27.742 -12.832  42.623  1.00  0.00           H  
ATOM   4611  CD  LYS B 232      29.384 -13.071  44.079  1.00 90.11           C  
ATOM   4612  HD1 LYS B 232      29.486 -14.161  43.866  1.00  0.00           H  
ATOM   4613  HD2 LYS B 232      30.185 -12.689  43.404  1.00  0.00           H  
ATOM   4614  CE  LYS B 232      29.689 -12.751  45.562  1.00 92.07           C  
ATOM   4615  HE1 LYS B 232      29.542 -11.664  45.762  1.00  0.00           H  
ATOM   4616  HE2 LYS B 232      28.896 -13.177  46.221  1.00  0.00           H  
ATOM   4617  NZ  LYS B 232      31.047 -13.188  46.031  1.00 86.96           N  
ATOM   4618  HZ1 LYS B 232      31.248 -12.977  47.008  1.00  0.00           H  
ATOM   4619  HZ2 LYS B 232      31.772 -12.799  45.428  1.00  0.00           H  
ATOM   4620  HZ3 LYS B 232      31.182 -14.182  45.848  1.00  0.00           H  
ATOM   4621  N   ALA B 233      27.174  -8.161  44.524  1.00 58.16           N  
ATOM   4622  HN  ALA B 233      27.070  -8.263  43.514  1.00  0.00           H  
ATOM   4623  CA  ALA B 233      27.542  -6.860  45.069  1.00 58.71           C  
ATOM   4624  HA  ALA B 233      28.520  -6.959  45.596  1.00  0.00           H  
ATOM   4625  C   ALA B 233      26.501  -6.368  46.067  1.00 65.77           C  
ATOM   4626  O   ALA B 233      26.832  -5.754  47.075  1.00 62.78           O  
ATOM   4627  CB  ALA B 233      27.695  -5.847  43.956  1.00 50.32           C  
ATOM   4628  HB1 ALA B 233      27.976  -4.852  44.373  1.00  0.00           H  
ATOM   4629  HB2 ALA B 233      26.781  -5.788  43.320  1.00  0.00           H  
ATOM   4630  HB3 ALA B 233      28.416  -6.190  43.178  1.00  0.00           H  
ATOM   4631  N   ARG B 234      25.236  -6.637  45.771  1.00 73.68           N  
ATOM   4632  HN  ARG B 234      25.025  -7.240  44.975  1.00  0.00           H  
ATOM   4633  CA  ARG B 234      24.146  -6.090  46.558  1.00 72.25           C  
ATOM   4634  HA  ARG B 234      24.390  -5.031  46.808  1.00  0.00           H  
ATOM   4635  C   ARG B 234      23.989  -6.863  47.855  1.00 76.08           C  
ATOM   4636  O   ARG B 234      23.570  -6.318  48.872  1.00 66.93           O  
ATOM   4637  CB  ARG B 234      22.847  -6.108  45.764  1.00 73.00           C  
ATOM   4638  HB1 ARG B 234      23.032  -6.371  44.697  1.00  0.00           H  
ATOM   4639  HB2 ARG B 234      22.211  -6.976  46.054  1.00  0.00           H  
ATOM   4640  CG  ARG B 234      22.079  -4.805  45.880  1.00 80.52           C  
ATOM   4641  HG1 ARG B 234      21.051  -4.980  46.275  1.00  0.00           H  
ATOM   4642  HG2 ARG B 234      22.484  -4.174  46.705  1.00  0.00           H  
ATOM   4643  CD  ARG B 234      22.037  -4.030  44.568  1.00 76.58           C  
ATOM   4644  HD1 ARG B 234      21.110  -3.413  44.511  1.00  0.00           H  
ATOM   4645  HD2 ARG B 234      21.858  -4.723  43.713  1.00  0.00           H  
ATOM   4646  NE  ARG B 234      23.217  -3.202  44.314  1.00 77.80           N  
ATOM   4647  HE  ARG B 234      23.982  -3.619  43.783  1.00  0.00           H  
ATOM   4648  CZ  ARG B 234      23.366  -1.940  44.726  1.00 76.88           C  
ATOM   4649  NH1 ARG B 234      24.470  -1.262  44.415  1.00 65.88           N  
ATOM   4650 1HH1 ARG B 234      24.584  -0.298  44.730  1.00  0.00           H  
ATOM   4651 2HH1 ARG B 234      25.195  -1.713  43.857  1.00  0.00           H  
ATOM   4652  NH2 ARG B 234      22.420  -1.352  45.454  1.00 73.60           N  
ATOM   4653 1HH2 ARG B 234      22.534  -0.388  45.769  1.00  0.00           H  
ATOM   4654 2HH2 ARG B 234      21.575  -1.871  45.692  1.00  0.00           H  
ATOM   4655  N   ALA B 235      24.319  -8.147  47.811  1.00 77.07           N  
ATOM   4656  HN  ALA B 235      24.561  -8.574  46.917  1.00  0.00           H  
ATOM   4657  CA  ALA B 235      24.340  -8.953  49.019  1.00 72.39           C  
ATOM   4658  HA  ALA B 235      23.331  -8.920  49.493  1.00  0.00           H  
ATOM   4659  C   ALA B 235      25.364  -8.365  49.990  1.00 75.56           C  
ATOM   4660  O   ALA B 235      25.087  -8.184  51.180  1.00 73.25           O  
ATOM   4661  CB  ALA B 235      24.680 -10.397  48.685  1.00 64.91           C  
ATOM   4662  HB1 ALA B 235      23.933 -10.826  47.977  1.00  0.00           H  
ATOM   4663  HB2 ALA B 235      24.782 -11.020  49.604  1.00  0.00           H  
ATOM   4664  HB3 ALA B 235      25.721 -10.497  48.298  1.00  0.00           H  
ATOM   4665  N   ILE B 236      26.541  -8.049  49.455  1.00 74.14           N  
ATOM   4666  HN  ILE B 236      26.685  -8.223  48.460  1.00  0.00           H  
ATOM   4667  CA  ILE B 236      27.638  -7.464  50.225  1.00 70.36           C  
ATOM   4668  HA  ILE B 236      27.827  -8.129  51.100  1.00  0.00           H  
ATOM   4669  C   ILE B 236      27.326  -6.058  50.768  1.00 75.24           C  
ATOM   4670  O   ILE B 236      27.708  -5.717  51.884  1.00 74.95           O  
ATOM   4671  CB  ILE B 236      28.924  -7.432  49.378  1.00 63.68           C  
ATOM   4672  HB  ILE B 236      28.722  -6.830  48.462  1.00  0.00           H  
ATOM   4673  CG1 ILE B 236      29.302  -8.852  48.943  1.00 68.38           C  
ATOM   4674 1HG1 ILE B 236      29.559  -9.477  49.830  1.00  0.00           H  
ATOM   4675 2HG1 ILE B 236      28.403  -9.401  48.579  1.00  0.00           H  
ATOM   4676  CG2 ILE B 236      30.070  -6.779  50.132  1.00 62.85           C  
ATOM   4677 1HG2 ILE B 236      29.795  -5.746  50.448  1.00  0.00           H  
ATOM   4678 2HG2 ILE B 236      31.015  -6.792  49.540  1.00  0.00           H  
ATOM   4679 3HG2 ILE B 236      30.404  -7.401  50.995  1.00  0.00           H  
ATOM   4680  CD1 ILE B 236      30.421  -8.911  47.905  1.00 67.92           C  
ATOM   4681 1HD1 ILE B 236      30.696  -9.944  47.589  1.00  0.00           H  
ATOM   4682 2HD1 ILE B 236      31.320  -8.362  48.269  1.00  0.00           H  
ATOM   4683 3HD1 ILE B 236      30.164  -8.286  47.018  1.00  0.00           H  
ATOM   4684  N   LEU B 237      26.629  -5.244  49.982  1.00 81.16           N  
ATOM   4685  HN  LEU B 237      26.310  -5.572  49.070  1.00  0.00           H  
ATOM   4686  CA  LEU B 237      26.317  -3.885  50.413  1.00 80.22           C  
ATOM   4687  HA  LEU B 237      27.254  -3.423  50.803  1.00  0.00           H  
ATOM   4688  C   LEU B 237      25.281  -3.858  51.525  1.00 86.34           C  
ATOM   4689  O   LEU B 237      25.386  -3.056  52.453  1.00 84.01           O  
ATOM   4690  CB  LEU B 237      25.833  -3.047  49.239  1.00 74.07           C  
ATOM   4691  HB1 LEU B 237      25.004  -3.562  48.701  1.00  0.00           H  
ATOM   4692  HB2 LEU B 237      25.287  -2.143  49.597  1.00  0.00           H  
ATOM   4693  CG  LEU B 237      26.949  -2.659  48.271  1.00 76.88           C  
ATOM   4694  HG  LEU B 237      27.544  -3.573  48.037  1.00  0.00           H  
ATOM   4695  CD1 LEU B 237      26.372  -2.115  46.969  1.00 68.18           C  
ATOM   4696 1HD1 LEU B 237      25.697  -2.859  46.486  1.00  0.00           H  
ATOM   4697 2HD1 LEU B 237      27.176  -1.778  46.273  1.00  0.00           H  
ATOM   4698 3HD1 LEU B 237      25.860  -1.137  47.124  1.00  0.00           H  
ATOM   4699  CD2 LEU B 237      27.869  -1.645  48.929  1.00 73.50           C  
ATOM   4700 1HD2 LEU B 237      28.291  -2.043  49.881  1.00  0.00           H  
ATOM   4701 2HD2 LEU B 237      27.357  -0.667  49.084  1.00  0.00           H  
ATOM   4702 3HD2 LEU B 237      28.673  -1.308  48.233  1.00  0.00           H  
ATOM   4703  N   THR B 238      24.282  -4.729  51.421  1.00 93.69           N  
ATOM   4704  HN  THR B 238      24.256  -5.367  50.625  1.00  0.00           H  
ATOM   4705  CA  THR B 238      23.224  -4.791  52.420  1.00 72.03           C  
ATOM   4706  HA  THR B 238      23.017  -3.742  52.736  1.00  0.00           H  
ATOM   4707  C   THR B 238      23.655  -5.560  53.684  1.00 82.02           C  
ATOM   4708  O   THR B 238      23.431  -5.091  54.801  1.00 85.51           O  
ATOM   4709  CB  THR B 238      21.891  -5.360  51.850  1.00 76.37           C  
ATOM   4710  HB  THR B 238      21.157  -5.455  52.684  1.00  0.00           H  
ATOM   4711  CG2 THR B 238      21.306  -4.434  50.788  1.00 75.56           C  
ATOM   4712 1HG2 THR B 238      21.135  -3.425  51.230  1.00  0.00           H  
ATOM   4713 2HG2 THR B 238      20.382  -4.853  50.325  1.00  0.00           H  
ATOM   4714 3HG2 THR B 238      21.938  -4.392  49.871  1.00  0.00           H  
ATOM   4715  OG1 THR B 238      22.110  -6.656  51.283  1.00 73.76           O  
ATOM   4716  HG1 THR B 238      22.474  -7.233  51.944  1.00  0.00           H  
ATOM   4717  N   GLY B 239      24.271  -6.728  53.508  1.00130.55           N  
ATOM   4718  HN  GLY B 239      24.353  -7.112  52.567  1.00  0.00           H  
ATOM   4719  CA  GLY B 239      24.830  -7.467  54.630  1.00128.06           C  
ATOM   4720  HA1 GLY B 239      24.506  -6.999  55.588  1.00  0.00           H  
ATOM   4721  HA2 GLY B 239      25.930  -7.295  54.683  1.00  0.00           H  
ATOM   4722  C   GLY B 239      24.541  -8.959  54.664  1.00128.04           C  
ATOM   4723  O   GLY B 239      23.397  -9.369  54.854  1.00128.19           O  
ATOM   4724  N   LYS B 240      25.587  -9.768  54.494  1.00128.32           N  
ATOM   4725  HN  LYS B 240      26.499  -9.353  54.306  1.00  0.00           H  
ATOM   4726  CA  LYS B 240      25.483 -11.227  54.565  1.00126.55           C  
ATOM   4727  HA  LYS B 240      24.962 -11.495  55.514  1.00  0.00           H  
ATOM   4728  C   LYS B 240      26.866 -11.876  54.577  1.00129.77           C  
ATOM   4729  HC  LYS B 240      27.388 -12.029  55.536  1.00  0.00           H  
ATOM   4730  O   LYS B 240      27.405 -12.230  53.527  1.00131.81           O  
ATOM   4731  CB  LYS B 240      24.663 -11.777  53.393  1.00123.34           C  
ATOM   4732  HB1 LYS B 240      24.584 -12.888  53.447  1.00  0.00           H  
ATOM   4733  HB2 LYS B 240      25.072 -11.441  52.412  1.00  0.00           H  
ATOM   4734  HB3 LYS B 240      23.659 -11.296  53.332  1.00  0.00           H  
ATOM   4735  N   SER B 245      31.457  -9.771  54.598  1.00105.38           N  
ATOM   4736  HN1 SER B 245      30.572 -10.207  54.857  1.00  0.00           H  
ATOM   4737  HN2 SER B 245      32.248 -10.326  54.923  1.00  0.00           H  
ATOM   4738  HN3 SER B 245      31.616  -9.832  53.592  1.00  0.00           H  
ATOM   4739  CA  SER B 245      31.557  -8.391  55.063  1.00105.25           C  
ATOM   4740  HA  SER B 245      30.735  -7.808  54.586  1.00  0.00           H  
ATOM   4741  C   SER B 245      32.889  -7.735  54.674  1.00103.30           C  
ATOM   4742  O   SER B 245      33.955  -8.310  54.893  1.00104.75           O  
ATOM   4743  CB  SER B 245      31.363  -8.326  56.574  1.00107.50           C  
ATOM   4744  HB1 SER B 245      31.968  -9.098  57.104  1.00  0.00           H  
ATOM   4745  HB2 SER B 245      30.348  -8.674  56.878  1.00  0.00           H  
ATOM   4746  OG  SER B 245      31.638  -7.023  57.051  1.00110.00           O  
ATOM   4747  HG  SER B 245      31.517  -6.983  57.992  1.00  0.00           H  
ATOM   4748  N   PRO B 246      32.823  -6.518  54.102  1.00 96.95           N  
ATOM   4749  CA  PRO B 246      33.963  -5.824  53.485  1.00 92.94           C  
ATOM   4750  HA  PRO B 246      34.713  -6.566  53.124  1.00  0.00           H  
ATOM   4751  C   PRO B 246      34.644  -4.773  54.366  1.00 83.72           C  
ATOM   4752  O   PRO B 246      34.013  -4.210  55.256  1.00 84.95           O  
ATOM   4753  CB  PRO B 246      33.308  -5.120  52.299  1.00 93.27           C  
ATOM   4754  HB1 PRO B 246      33.897  -4.271  51.880  1.00  0.00           H  
ATOM   4755  HB2 PRO B 246      33.286  -5.718  51.358  1.00  0.00           H  
ATOM   4756  CG  PRO B 246      31.953  -4.740  52.833  1.00 92.47           C  
ATOM   4757  HG1 PRO B 246      31.194  -4.582  52.032  1.00  0.00           H  
ATOM   4758  HG2 PRO B 246      31.923  -3.711  53.261  1.00  0.00           H  
ATOM   4759  CD  PRO B 246      31.555  -5.817  53.832  1.00 94.13           C  
ATOM   4760  HD1 PRO B 246      30.724  -6.478  53.493  1.00  0.00           H  
ATOM   4761  HD2 PRO B 246      31.035  -5.435  54.741  1.00  0.00           H  
ATOM   4762  N   PHE B 247      35.918  -4.507  54.088  1.00 71.09           N  
ATOM   4763  HN  PHE B 247      36.373  -5.037  53.345  1.00  0.00           H  
ATOM   4764  CA  PHE B 247      36.699  -3.489  54.799  1.00 69.58           C  
ATOM   4765  HA  PHE B 247      36.423  -3.521  55.879  1.00  0.00           H  
ATOM   4766  C   PHE B 247      36.408  -2.084  54.263  1.00 74.54           C  
ATOM   4767  O   PHE B 247      36.449  -1.849  53.054  1.00 72.03           O  
ATOM   4768  CB  PHE B 247      38.202  -3.782  54.671  1.00 70.48           C  
ATOM   4769  HB1 PHE B 247      38.509  -3.795  53.599  1.00  0.00           H  
ATOM   4770  HB2 PHE B 247      38.420  -4.842  54.941  1.00  0.00           H  
ATOM   4771  CG  PHE B 247      39.073  -2.845  55.460  1.00 75.16           C  
ATOM   4772  CD1 PHE B 247      39.374  -3.115  56.797  1.00 74.08           C  
ATOM   4773  HD1 PHE B 247      38.969  -4.024  57.272  1.00  0.00           H  
ATOM   4774  CD2 PHE B 247      39.588  -1.692  54.881  1.00 71.49           C  
ATOM   4775  HD2 PHE B 247      39.365  -1.464  53.825  1.00  0.00           H  
ATOM   4776  CE1 PHE B 247      40.176  -2.255  57.538  1.00 68.61           C  
ATOM   4777  HE1 PHE B 247      40.411  -2.489  58.590  1.00  0.00           H  
ATOM   4778  CE2 PHE B 247      40.382  -0.823  55.622  1.00 73.41           C  
ATOM   4779  HE2 PHE B 247      40.779   0.093  55.154  1.00  0.00           H  
ATOM   4780  CZ  PHE B 247      40.678  -1.107  56.956  1.00 65.46           C  
ATOM   4781  HZ  PHE B 247      41.309  -0.419  57.543  1.00  0.00           H  
ATOM   4782  N   VAL B 248      36.137  -1.143  55.163  1.00 72.75           N  
ATOM   4783  HN  VAL B 248      36.219  -1.359  56.157  1.00  0.00           H  
ATOM   4784  CA  VAL B 248      35.723   0.198  54.748  1.00 68.86           C  
ATOM   4785  HA  VAL B 248      35.372   0.114  53.693  1.00  0.00           H  
ATOM   4786  C   VAL B 248      36.842   1.239  54.758  1.00 75.75           C  
ATOM   4787  O   VAL B 248      37.704   1.254  55.640  1.00 80.77           O  
ATOM   4788  CB  VAL B 248      34.521   0.710  55.579  1.00 64.21           C  
ATOM   4789  HB  VAL B 248      34.858   0.868  56.630  1.00  0.00           H  
ATOM   4790  CG1 VAL B 248      34.004   2.042  55.028  1.00 57.09           C  
ATOM   4791 1HG1 VAL B 248      33.138   2.411  55.626  1.00  0.00           H  
ATOM   4792 2HG1 VAL B 248      33.754   1.970  53.944  1.00  0.00           H  
ATOM   4793 3HG1 VAL B 248      34.815   2.804  54.964  1.00  0.00           H  
ATOM   4794  CG2 VAL B 248      33.412  -0.326  55.578  1.00 57.24           C  
ATOM   4795 1HG2 VAL B 248      32.546   0.043  56.176  1.00  0.00           H  
ATOM   4796 2HG2 VAL B 248      33.770  -1.322  55.930  1.00  0.00           H  
ATOM   4797 3HG2 VAL B 248      33.112  -0.617  54.544  1.00  0.00           H  
ATOM   4798  N   ILE B 249      36.818   2.101  53.747  1.00 76.39           N  
ATOM   4799  HN  ILE B 249      36.127   1.972  53.008  1.00  0.00           H  
ATOM   4800  CA  ILE B 249      37.738   3.219  53.654  1.00 75.80           C  
ATOM   4801  HA  ILE B 249      38.420   3.188  54.535  1.00  0.00           H  
ATOM   4802  C   ILE B 249      36.951   4.531  53.697  1.00 76.90           C  
ATOM   4803  O   ILE B 249      36.285   4.894  52.722  1.00 73.06           O  
ATOM   4804  CB  ILE B 249      38.594   3.136  52.370  1.00 68.37           C  
ATOM   4805  HB  ILE B 249      37.929   3.300  51.491  1.00  0.00           H  
ATOM   4806  CG1 ILE B 249      39.222   1.738  52.251  1.00 65.36           C  
ATOM   4807 1HG1 ILE B 249      39.775   1.484  53.185  1.00  0.00           H  
ATOM   4808 2HG1 ILE B 249      38.427   0.956  52.276  1.00  0.00           H  
ATOM   4809  CG2 ILE B 249      39.650   4.225  52.384  1.00 57.92           C  
ATOM   4810 1HG2 ILE B 249      39.194   5.239  52.470  1.00  0.00           H  
ATOM   4811 2HG2 ILE B 249      40.319   4.154  51.495  1.00  0.00           H  
ATOM   4812 3HG2 ILE B 249      40.405   4.049  53.185  1.00  0.00           H  
ATOM   4813  CD1 ILE B 249      40.114   1.537  51.046  1.00 64.64           C  
ATOM   4814 1HD1 ILE B 249      40.570   0.523  50.960  1.00  0.00           H  
ATOM   4815 2HD1 ILE B 249      40.909   2.319  51.021  1.00  0.00           H  
ATOM   4816 3HD1 ILE B 249      39.561   1.791  50.112  1.00  0.00           H  
ATOM   4817  N   TYR B 250      37.033   5.226  54.832  1.00 71.40           N  
ATOM   4818  HN  TYR B 250      37.672   4.909  55.561  1.00  0.00           H  
ATOM   4819  CA  TYR B 250      36.238   6.424  55.063  1.00 69.73           C  
ATOM   4820  HA  TYR B 250      35.592   6.605  54.173  1.00  0.00           H  
ATOM   4821  C   TYR B 250      37.110   7.644  55.291  1.00 78.00           C  
ATOM   4822  O   TYR B 250      36.611   8.766  55.364  1.00 82.52           O  
ATOM   4823  CB  TYR B 250      35.352   6.218  56.279  1.00 64.47           C  
ATOM   4824  HB1 TYR B 250      34.544   5.480  56.066  1.00  0.00           H  
ATOM   4825  HB2 TYR B 250      34.725   7.119  56.475  1.00  0.00           H  
ATOM   4826  CG  TYR B 250      36.133   5.826  57.502  1.00 73.58           C  
ATOM   4827  CD1 TYR B 250      36.442   4.493  57.752  1.00 79.37           C  
ATOM   4828  HD1 TYR B 250      36.103   3.717  57.045  1.00  0.00           H  
ATOM   4829  CD2 TYR B 250      36.577   6.784  58.404  1.00 73.70           C  
ATOM   4830  HD2 TYR B 250      36.356   7.849  58.219  1.00  0.00           H  
ATOM   4831  CE1 TYR B 250      37.165   4.123  58.869  1.00 79.55           C  
ATOM   4832  HE1 TYR B 250      37.402   3.061  59.049  1.00  0.00           H  
ATOM   4833  CE2 TYR B 250      37.296   6.420  59.538  1.00 76.97           C  
ATOM   4834  HE2 TYR B 250      37.630   7.189  60.255  1.00  0.00           H  
ATOM   4835  CZ  TYR B 250      37.589   5.088  59.759  1.00 76.09           C  
ATOM   4836  OH  TYR B 250      38.314   4.716  60.864  1.00 76.40           O  
ATOM   4837  HH  TYR B 250      38.606   5.381  61.477  1.00  0.00           H  
ATOM   4838  N   ASP B 251      38.413   7.413  55.426  1.00 75.96           N  
ATOM   4839  HN  ASP B 251      38.763   6.464  55.296  1.00  0.00           H  
ATOM   4840  CA  ASP B 251      39.360   8.479  55.756  1.00 80.27           C  
ATOM   4841  HA  ASP B 251      39.122   9.345  55.095  1.00  0.00           H  
ATOM   4842  C   ASP B 251      40.802   8.055  55.444  1.00 78.46           C  
ATOM   4843  O   ASP B 251      41.042   6.919  55.024  1.00 75.92           O  
ATOM   4844  CB  ASP B 251      39.175   8.959  57.224  1.00 58.81           C  
ATOM   4845  HB1 ASP B 251      39.549  10.002  57.347  1.00  0.00           H  
ATOM   4846  HB2 ASP B 251      38.096   9.120  57.452  1.00  0.00           H  
ATOM   4847  CG  ASP B 251      39.815   8.028  58.263  1.00 80.11           C  
ATOM   4848  OD1 ASP B 251      40.345   6.952  57.907  1.00 73.15           O  
ATOM   4849  OD2 ASP B 251      39.767   8.378  59.470  1.00 87.01           O  
ATOM   4850  N   MET B 252      41.754   8.955  55.665  1.00 79.24           N  
ATOM   4851  HN  MET B 252      41.511   9.844  56.102  1.00  0.00           H  
ATOM   4852  CA  MET B 252      43.144   8.694  55.293  1.00 80.54           C  
ATOM   4853  HA  MET B 252      43.156   8.453  54.204  1.00  0.00           H  
ATOM   4854  C   MET B 252      43.764   7.504  56.029  1.00 87.10           C  
ATOM   4855  O   MET B 252      44.475   6.689  55.426  1.00 91.05           O  
ATOM   4856  CB  MET B 252      43.991   9.950  55.489  1.00 79.85           C  
ATOM   4857  HB1 MET B 252      45.071   9.723  55.331  1.00  0.00           H  
ATOM   4858  HB2 MET B 252      44.016  10.242  56.565  1.00  0.00           H  
ATOM   4859  CG  MET B 252      43.554  11.137  54.616  1.00 78.01           C  
ATOM   4860  HG1 MET B 252      42.489  11.398  54.816  1.00  0.00           H  
ATOM   4861  HG2 MET B 252      44.046  12.077  54.959  1.00  0.00           H  
ATOM   4862  SD  MET B 252      43.824  10.889  52.850  1.00124.80           S  
ATOM   4863  CE  MET B 252      43.246  12.451  52.188  1.00109.86           C  
ATOM   4864  HE1 MET B 252      43.413  12.298  51.096  1.00  0.00           H  
ATOM   4865  HE2 MET B 252      43.724  13.360  52.622  1.00  0.00           H  
ATOM   4866  HE3 MET B 252      42.208  12.738  52.477  1.00  0.00           H  
ATOM   4867  N   ASN B 253      43.481   7.399  57.327  1.00 89.75           N  
ATOM   4868  HN  ASN B 253      42.888   8.104  57.766  1.00  0.00           H  
ATOM   4869  CA  ASN B 253      43.999   6.300  58.136  1.00 91.12           C  
ATOM   4870  HA  ASN B 253      45.110   6.306  58.048  1.00  0.00           H  
ATOM   4871  C   ASN B 253      43.503   4.947  57.661  1.00 81.51           C  
ATOM   4872  O   ASN B 253      44.292   3.997  57.524  1.00 80.06           O  
ATOM   4873  CB  ASN B 253      43.646   6.488  59.614  1.00 99.64           C  
ATOM   4874  HB1 ASN B 253      42.625   6.921  59.732  1.00  0.00           H  
ATOM   4875  HB2 ASN B 253      43.482   5.506  60.116  1.00  0.00           H  
ATOM   4876  CG  ASN B 253      44.671   7.308  60.347  1.00110.26           C  
ATOM   4877  ND2 ASN B 253      44.373   8.584  60.555  1.00114.43           N  
ATOM   4878 1HD2 ASN B 253      45.068   9.140  61.052  1.00  0.00           H  
ATOM   4879 2HD2 ASN B 253      43.496   9.003  60.247  1.00  0.00           H  
ATOM   4880  OD1 ASN B 253      45.730   6.802  60.719  1.00115.88           O  
ATOM   4881  N   SER B 254      42.192   4.863  57.427  1.00 72.40           N  
ATOM   4882  HN  SER B 254      41.598   5.671  57.610  1.00  0.00           H  
ATOM   4883  CA  SER B 254      41.593   3.634  56.913  1.00 70.03           C  
ATOM   4884  HA  SER B 254      41.884   2.814  57.610  1.00  0.00           H  
ATOM   4885  C   SER B 254      42.161   3.272  55.533  1.00 71.44           C  
ATOM   4886  O   SER B 254      42.361   2.093  55.238  1.00 71.93           O  
ATOM   4887  CB  SER B 254      40.056   3.697  56.909  1.00 68.88           C  
ATOM   4888  HB1 SER B 254      39.650   3.654  57.946  1.00  0.00           H  
ATOM   4889  HB2 SER B 254      39.617   2.755  56.505  1.00  0.00           H  
ATOM   4890  OG  SER B 254      39.563   4.828  56.215  1.00 78.17           O  
ATOM   4891  HG  SER B 254      38.614   4.867  56.213  1.00  0.00           H  
ATOM   4892  N   LEU B 255      42.456   4.274  54.707  1.00 71.56           N  
ATOM   4893  HN  LEU B 255      42.260   5.237  54.981  1.00  0.00           H  
ATOM   4894  CA  LEU B 255      43.064   3.989  53.401  1.00 79.14           C  
ATOM   4895  HA  LEU B 255      42.379   3.319  52.831  1.00  0.00           H  
ATOM   4896  C   LEU B 255      44.390   3.265  53.605  1.00 83.55           C  
ATOM   4897  O   LEU B 255      44.629   2.211  53.003  1.00 82.10           O  
ATOM   4898  CB  LEU B 255      43.285   5.265  52.585  1.00 58.97           C  
ATOM   4899  HB1 LEU B 255      44.212   5.759  52.959  1.00  0.00           H  
ATOM   4900  HB2 LEU B 255      42.500   6.002  52.876  1.00  0.00           H  
ATOM   4901  CG  LEU B 255      43.354   5.222  51.036  1.00 69.70           C  
ATOM   4902  HG  LEU B 255      42.397   5.652  50.659  1.00  0.00           H  
ATOM   4903  CD1 LEU B 255      44.466   6.117  50.529  1.00 61.01           C  
ATOM   4904 1HD1 LEU B 255      44.516   6.086  49.416  1.00  0.00           H  
ATOM   4905 2HD1 LEU B 255      45.447   5.864  50.995  1.00  0.00           H  
ATOM   4906 3HD1 LEU B 255      44.365   7.160  50.911  1.00  0.00           H  
ATOM   4907  CD2 LEU B 255      43.478   3.815  50.430  1.00 64.64           C  
ATOM   4908 1HD2 LEU B 255      43.528   3.784  49.317  1.00  0.00           H  
ATOM   4909 2HD2 LEU B 255      42.651   3.164  50.797  1.00  0.00           H  
ATOM   4910 3HD2 LEU B 255      44.354   3.283  50.869  1.00  0.00           H  
ATOM   4911  N   MET B 256      45.240   3.828  54.458  1.00 84.38           N  
ATOM   4912  HN  MET B 256      44.973   4.677  54.957  1.00  0.00           H  
ATOM   4913  CA  MET B 256      46.549   3.237  54.682  1.00 91.71           C  
ATOM   4914  HA  MET B 256      47.075   3.201  53.699  1.00  0.00           H  
ATOM   4915  C   MET B 256      46.432   1.804  55.194  1.00 89.47           C  
ATOM   4916  O   MET B 256      47.084   0.901  54.681  1.00 89.93           O  
ATOM   4917  CB  MET B 256      47.397   4.085  55.628  1.00102.10           C  
ATOM   4918  HB1 MET B 256      47.244   5.174  55.445  1.00  0.00           H  
ATOM   4919  HB2 MET B 256      47.017   4.029  56.675  1.00  0.00           H  
ATOM   4920  CG  MET B 256      48.871   3.712  55.552  1.00109.14           C  
ATOM   4921  HG1 MET B 256      49.016   2.655  55.877  1.00  0.00           H  
ATOM   4922  HG2 MET B 256      49.192   3.636  54.487  1.00  0.00           H  
ATOM   4923  SD  MET B 256      49.984   4.795  56.457  1.00150.22           S  
ATOM   4924  CE  MET B 256      51.576   4.051  56.076  1.00 93.65           C  
ATOM   4925  HE1 MET B 256      52.266   4.723  56.637  1.00  0.00           H  
ATOM   4926  HE2 MET B 256      51.801   3.932  54.990  1.00  0.00           H  
ATOM   4927  HE3 MET B 256      51.666   2.965  56.314  1.00  0.00           H  
ATOM   4928  N   MET B 257      45.570   1.593  56.179  1.00 91.43           N  
ATOM   4929  HN  MET B 257      45.049   2.379  56.568  1.00  0.00           H  
ATOM   4930  CA  MET B 257      45.355   0.250  56.716  1.00 93.32           C  
ATOM   4931  HA  MET B 257      46.345  -0.147  57.042  1.00  0.00           H  
ATOM   4932  C   MET B 257      44.787  -0.715  55.664  1.00 88.34           C  
ATOM   4933  O   MET B 257      45.080  -1.916  55.667  1.00 81.68           O  
ATOM   4934  CB  MET B 257      44.450   0.307  57.945  1.00 92.92           C  
ATOM   4935  HB1 MET B 257      44.861   1.014  58.703  1.00  0.00           H  
ATOM   4936  HB2 MET B 257      43.493   0.826  57.705  1.00  0.00           H  
ATOM   4937  CG  MET B 257      44.181  -1.045  58.567  1.00 98.19           C  
ATOM   4938  HG1 MET B 257      45.123  -1.633  58.673  1.00  0.00           H  
ATOM   4939  HG2 MET B 257      43.634  -1.711  57.860  1.00  0.00           H  
ATOM   4940  SD  MET B 257      43.316  -0.919  60.138  1.00 97.90           S  
ATOM   4941  CE  MET B 257      42.953  -2.642  60.455  1.00 93.38           C  
ATOM   4942  HE1 MET B 257      42.417  -2.564  61.429  1.00  0.00           H
[truncated: 343,933 more chars]
