# Supplementary material for: The mechanism study of quercetin isolated from Zanthoxylum bungeanum maxim. inhibiting ferroptosis and alleviating MAFLD through p38 MAPK/ERK signaling pathway based on lipidomics and transcriptomics
Source: Front Pharmacol. 2025 Mar 31;16:1517291. doi: 10.3389/fphar.2025.1517291 (PMC11994740; doi:10.3389/fphar.2025.1517291)
Supplement: Supplementary file 1 [file DataSheet1.zip › Raw data/Molecular docking/Molecular docking/visualization/D PPARG/rep.pdbqt]

REMARK   4 XXXX COMPLIES WITH FORMAT V. 2.0
ATOM      1  N   PRO A 206      -9.027  -1.039  23.734  1.00106.23    -0.067 N 
ATOM      2  HN1 PRO A 206      -9.786  -0.385  23.543  1.00  0.00     0.275 HD
ATOM      3  HN2 PRO A 206      -9.205  -1.957  23.328  1.00  0.00     0.275 HD
ATOM      4  HN3 PRO A 206      -8.182  -0.805  23.212  1.00  0.00     0.275 HD
ATOM      5  CA  PRO A 206      -8.776  -1.118  25.171  1.00112.28     0.270 C 
ATOM      6  C   PRO A 206      -8.437   0.264  25.720  1.00119.58     0.248 C 
ATOM      7  O   PRO A 206      -9.044   1.264  25.326  1.00120.92    -0.271 OA
ATOM      8  CB  PRO A 206      -7.641  -2.097  25.456  1.00104.36     0.050 C 
ATOM      9  N   GLU A 207      -7.452   0.322  26.615  1.00114.89    -0.346 N 
ATOM     10  HN  GLU A 207      -7.085  -0.543  27.013  1.00  0.00     0.163 HD
ATOM     11  CA  GLU A 207      -6.889   1.602  27.037  1.00107.36     0.177 C 
ATOM     12  C   GLU A 207      -6.053   2.170  25.888  1.00 88.90     0.241 C 
ATOM     13  O   GLU A 207      -5.645   3.341  25.898  1.00 79.14    -0.271 OA
ATOM     14  CB  GLU A 207      -6.059   1.447  28.313  1.00115.36     0.045 C 
ATOM     15  CG  GLU A 207      -6.846   0.910  29.509  1.00126.90     0.116 C 
ATOM     16  CD  GLU A 207      -8.062   1.762  29.863  1.00138.18     0.172 C 
ATOM     17  OE1 GLU A 207      -9.143   1.541  29.272  1.00142.12    -0.648 OA
ATOM     18  OE2 GLU A 207      -7.940   2.646  30.741  1.00140.66    -0.648 OA
ATOM     19  N   SER A 208      -5.817   1.315  24.895  1.00 78.99    -0.344 N 
ATOM     20  HN  SER A 208      -6.011   0.325  25.048  1.00  0.00     0.163 HD
ATOM     21  CA  SER A 208      -5.298   1.726  23.607  1.00 72.78     0.200 C 
ATOM     22  C   SER A 208      -6.126   2.876  23.082  1.00 67.59     0.243 C 
ATOM     23  O   SER A 208      -5.591   3.799  22.487  1.00 66.90    -0.271 OA
ATOM     24  CB  SER A 208      -5.377   0.576  22.606  1.00 79.57     0.199 C 
ATOM     25  OG  SER A 208      -4.464  -0.450  22.940  1.00 91.70    -0.398 OA
ATOM     26  HG  SER A 208      -4.513  -1.166  22.317  1.00  0.00     0.209 HD
ATOM     27  N   ALA A 209      -7.435   2.806  23.301  1.00 66.84    -0.346 N 
ATOM     28  HN  ALA A 209      -7.812   2.009  23.814  1.00  0.00     0.163 HD
ATOM     29  CA  ALA A 209      -8.344   3.841  22.825  1.00 69.10     0.172 C 
ATOM     30  C   ALA A 209      -7.982   5.193  23.422  1.00 64.84     0.240 C 
ATOM     31  O   ALA A 209      -7.950   6.205  22.707  1.00 54.56    -0.271 OA
ATOM     32  CB  ALA A 209      -9.793   3.482  23.149  1.00 71.06     0.042 C 
ATOM     33  N   ASP A 210      -7.709   5.199  24.729  1.00 61.87    -0.346 N 
ATOM     34  HN  ASP A 210      -7.779   4.327  25.254  1.00  0.00     0.163 HD
ATOM     35  CA  ASP A 210      -7.314   6.417  25.427  1.00 63.28     0.186 C 
ATOM     36  C   ASP A 210      -6.023   6.950  24.828  1.00 56.80     0.241 C 
ATOM     37  O   ASP A 210      -5.886   8.151  24.586  1.00 61.59    -0.271 OA
ATOM     38  CB  ASP A 210      -7.106   6.161  26.926  1.00 68.93     0.147 C 
ATOM     39  CG  ASP A 210      -8.389   5.744  27.645  1.00 76.35     0.175 C 
ATOM     40  OD1 ASP A 210      -9.334   6.562  27.730  1.00 75.47    -0.648 OA
ATOM     41  OD2 ASP A 210      -8.440   4.601  28.144  1.00 73.88    -0.648 OA
ATOM     42  N   LEU A 211      -5.079   6.047  24.596  1.00 51.26    -0.346 N 
ATOM     43  HN  LEU A 211      -5.250   5.073  24.844  1.00  0.00     0.163 HD
ATOM     44  CA  LEU A 211      -3.798   6.417  23.992  1.00 56.16     0.177 C 
ATOM     45  C   LEU A 211      -3.955   7.008  22.579  1.00 60.96     0.241 C 
ATOM     46  O   LEU A 211      -3.201   7.884  22.196  1.00 58.50    -0.271 OA
ATOM     47  CB  LEU A 211      -2.842   5.222  23.980  1.00 56.46     0.038 C 
ATOM     48  CG  LEU A 211      -2.442   4.639  25.344  1.00 57.29    -0.020 C 
ATOM     49  CD1 LEU A 211      -1.922   3.223  25.201  1.00 58.29     0.009 C 
ATOM     50  CD2 LEU A 211      -1.405   5.506  26.052  1.00 57.61     0.009 C 
ATOM     51  N   ARG A 212      -4.925   6.522  21.807  1.00 62.50    -0.346 N 
ATOM     52  HN  ARG A 212      -5.521   5.775  22.164  1.00  0.00     0.163 HD
ATOM     53  CA  ARG A 212      -5.153   7.035  20.463  1.00 61.12     0.176 C 
ATOM     54  C   ARG A 212      -5.731   8.424  20.557  1.00 61.43     0.241 C 
ATOM     55  O   ARG A 212      -5.355   9.325  19.796  1.00 54.83    -0.271 OA
ATOM     56  CB  ARG A 212      -6.117   6.142  19.677  1.00 60.40     0.036 C 
ATOM     57  CG  ARG A 212      -5.586   4.759  19.388  1.00 66.38     0.023 C 
ATOM     58  CD  ARG A 212      -4.148   4.828  18.937  1.00 74.18     0.138 C 
ATOM     59  NE  ARG A 212      -4.003   5.323  17.570  1.00 76.42    -0.227 N 
ATOM     60  HE  ARG A 212      -4.774   5.169  16.920  1.00  0.00     0.177 HD
ATOM     61  CZ  ARG A 212      -2.926   5.963  17.122  1.00 70.15     0.665 C 
ATOM     62  NH1 ARG A 212      -1.912   6.209  17.943  1.00 60.10    -0.235 N 
ATOM     63 1HH1 ARG A 212      -1.086   6.700  17.600  1.00  0.00     0.174 HD
ATOM     64 2HH1 ARG A 212      -1.956   5.894  18.912  1.00  0.00     0.174 HD
ATOM     65  NH2 ARG A 212      -2.869   6.372  15.862  1.00 73.01    -0.235 N 
ATOM     66 1HH2 ARG A 212      -2.043   6.863  15.519  1.00  0.00     0.174 HD
ATOM     67 2HH2 ARG A 212      -3.648   6.183  15.231  1.00  0.00     0.174 HD
ATOM     68  N   ALA A 213      -6.669   8.582  21.486  1.00 59.87    -0.346 N 
ATOM     69  HN  ALA A 213      -6.965   7.775  22.036  1.00  0.00     0.163 HD
ATOM     70  CA  ALA A 213      -7.283   9.874  21.738  1.00 56.50     0.172 C 
ATOM     71  C   ALA A 213      -6.208  10.889  22.117  1.00 54.88     0.240 C 
ATOM     72  O   ALA A 213      -6.259  12.051  21.710  1.00 49.05    -0.271 OA
ATOM     73  CB  ALA A 213      -8.330   9.759  22.841  1.00 51.92     0.042 C 
ATOM     74  N   LEU A 214      -5.216  10.444  22.881  1.00 61.57    -0.346 N 
ATOM     75  HN  LEU A 214      -5.176   9.459  23.142  1.00  0.00     0.163 HD
ATOM     76  CA  LEU A 214      -4.190  11.360  23.344  1.00 55.94     0.177 C 
ATOM     77  C   LEU A 214      -3.338  11.799  22.168  1.00 53.17     0.241 C 
ATOM     78  O   LEU A 214      -3.001  12.984  22.042  1.00 53.85    -0.271 OA
ATOM     79  CB  LEU A 214      -3.306  10.714  24.403  1.00 50.96     0.038 C 
ATOM     80  CG  LEU A 214      -2.158  11.617  24.878  1.00 46.70    -0.020 C 
ATOM     81  CD1 LEU A 214      -2.724  12.963  25.367  1.00 42.74     0.009 C 
ATOM     82  CD2 LEU A 214      -1.357  10.932  25.991  1.00 50.31     0.009 C 
ATOM     83  N   ALA A 215      -2.985  10.832  21.325  1.00 47.12    -0.346 N 
ATOM     84  HN  ALA A 215      -3.250   9.872  21.544  1.00  0.00     0.163 HD
ATOM     85  CA  ALA A 215      -2.231  11.090  20.095  1.00 50.71     0.172 C 
ATOM     86  C   ALA A 215      -2.982  12.078  19.224  1.00 49.84     0.240 C 
ATOM     87  O   ALA A 215      -2.397  13.015  18.672  1.00 47.31    -0.271 OA
ATOM     88  CB  ALA A 215      -2.005   9.792  19.323  1.00 49.67     0.042 C 
ATOM     89  N   LYS A 216      -4.291  11.864  19.119  1.00 51.88    -0.346 N 
ATOM     90  HN  LYS A 216      -4.721  11.125  19.676  1.00  0.00     0.163 HD
ATOM     91  CA  LYS A 216      -5.128  12.662  18.225  1.00 50.53     0.176 C 
ATOM     92  C   LYS A 216      -5.213  14.076  18.759  1.00 49.41     0.241 C 
ATOM     93  O   LYS A 216      -5.137  15.036  18.013  1.00 50.78    -0.271 OA
ATOM     94  CB  LYS A 216      -6.513  12.016  18.052  1.00 50.04     0.035 C 
ATOM     95  CG  LYS A 216      -7.501  12.804  17.174  1.00 65.00     0.004 C 
ATOM     96  CD  LYS A 216      -8.410  13.715  18.008  1.00 80.10     0.027 C 
ATOM     97  CE  LYS A 216      -9.277  14.641  17.140  1.00 89.51     0.229 C 
ATOM     98  NZ  LYS A 216      -9.733  15.877  17.866  1.00 86.73    -0.079 N 
ATOM     99  HZ1 LYS A 216     -10.308  16.491  17.290  1.00  0.00     0.274 HD
ATOM    100  HZ2 LYS A 216      -8.938  16.384  18.255  1.00  0.00     0.274 HD
ATOM    101  HZ3 LYS A 216     -10.216  15.633  18.731  1.00  0.00     0.274 HD
ATOM    102  N   HIS A 217      -5.339  14.189  20.075  1.00 59.44    -0.346 N 
ATOM    103  HN  HIS A 217      -5.408  13.341  20.638  1.00  0.00     0.163 HD
ATOM    104  CA  HIS A 217      -5.382  15.477  20.740  1.00 50.09     0.182 C 
ATOM    105  C   HIS A 217      -4.096  16.274  20.492  1.00 47.95     0.241 C 
ATOM    106  O   HIS A 217      -4.124  17.466  20.166  1.00 47.56    -0.271 OA
ATOM    107  CB  HIS A 217      -5.575  15.267  22.246  1.00 53.18     0.093 C 
ATOM    108  CG  HIS A 217      -5.285  16.489  23.050  1.00 57.32     0.028 A 
ATOM    109  CD2 HIS A 217      -4.206  16.831  23.791  1.00 60.29     0.114 A 
ATOM    110  ND1 HIS A 217      -6.146  17.564  23.103  1.00 70.56    -0.354 N 
ATOM    111  HD1 HIS A 217      -7.047  17.623  22.629  1.00  0.00     0.166 HD
ATOM    112  CE1 HIS A 217      -5.620  18.506  23.864  1.00 78.61     0.180 A 
ATOM    113  NE2 HIS A 217      -4.444  18.086  24.296  1.00 75.18    -0.360 N 
ATOM    114  HE2 HIS A 217      -3.815  18.609  24.906  1.00  0.00     0.166 HD
ATOM    115  N   LEU A 218      -2.957  15.621  20.692  1.00 50.51    -0.346 N 
ATOM    116  HN  LEU A 218      -2.982  14.640  20.971  1.00  0.00     0.163 HD
ATOM    117  CA  LEU A 218      -1.670  16.286  20.518  1.00 41.35     0.177 C 
ATOM    118  C   LEU A 218      -1.430  16.685  19.050  1.00 45.06     0.241 C 
ATOM    119  O   LEU A 218      -0.889  17.767  18.782  1.00 38.60    -0.271 OA
ATOM    120  CB  LEU A 218      -0.531  15.407  21.043  1.00 42.84     0.038 C 
ATOM    121  CG  LEU A 218      -0.523  15.122  22.553  1.00 44.72    -0.020 C 
ATOM    122  CD1 LEU A 218       0.358  13.906  22.872  1.00 33.35     0.009 C 
ATOM    123  CD2 LEU A 218      -0.023  16.358  23.264  1.00 44.75     0.009 C 
ATOM    124  N   TYR A 219      -1.827  15.833  18.102  1.00 46.00    -0.346 N 
ATOM    125  HN  TYR A 219      -2.260  14.946  18.358  1.00  0.00     0.163 HD
ATOM    126  CA  TYR A 219      -1.635  16.184  16.679  1.00 45.30     0.180 C 
ATOM    127  C   TYR A 219      -2.390  17.468  16.370  1.00 43.17     0.241 C 
ATOM    128  O   TYR A 219      -1.822  18.414  15.805  1.00 44.83    -0.271 OA
ATOM    129  CB  TYR A 219      -2.097  15.066  15.737  1.00 40.03     0.073 C 
ATOM    130  CG  TYR A 219      -1.906  15.362  14.249  1.00 53.87    -0.056 A 
ATOM    131  CD1 TYR A 219      -0.681  15.786  13.754  1.00 46.21     0.010 A 
ATOM    132  CD2 TYR A 219      -2.945  15.183  13.340  1.00 59.12     0.010 A 
ATOM    133  CE1 TYR A 219      -0.496  16.036  12.401  1.00 53.41     0.037 A 
ATOM    134  CE2 TYR A 219      -2.769  15.429  11.985  1.00 59.69     0.037 A 
ATOM    135  CZ  TYR A 219      -1.538  15.852  11.523  1.00 57.65     0.065 A 
ATOM    136  OH  TYR A 219      -1.363  16.094  10.181  1.00 68.38    -0.361 OA
ATOM    137  HH  TYR A 219      -0.516  16.385   9.863  1.00  0.00     0.217 HD
ATOM    138  N   ASP A 220      -3.665  17.478  16.756  1.00 48.62    -0.346 N 
ATOM    139  HN  ASP A 220      -4.039  16.639  17.200  1.00  0.00     0.163 HD
ATOM    140  CA  ASP A 220      -4.559  18.621  16.580  1.00 54.09     0.181 C 
ATOM    141  C   ASP A 220      -3.944  19.919  17.121  1.00 49.03     0.224 C 
ATOM    142  O   ASP A 220      -3.933  20.955  16.453  1.00 43.87    -0.277 OA
ATOM    143  CB  ASP A 220      -5.893  18.324  17.288  1.00 46.19     0.147 C 
ATOM    144  CG  ASP A 220      -6.940  19.387  17.034  1.00 61.18     0.174 C 
ATOM    145  OD1 ASP A 220      -7.255  19.641  15.852  1.00 71.78    -0.648 OA
ATOM    146  OD2 ASP A 220      -7.440  19.988  18.013  1.00 56.06    -0.648 OA
ATOM    147  N   SER A 221      -3.414  19.851  18.337  1.00 41.77    -0.221 NA
ATOM    148  CA ASER A 221      -2.816  21.023  18.986  0.52 39.34     0.174 C 
ATOM    149  CA BSER A 221      -2.811  21.012  18.990  0.48 39.33     0.174 C 
ATOM    150  C   SER A 221      -1.533  21.449  18.283  1.00 40.25     0.182 C 
ATOM    151  O   SER A 221      -1.218  22.635  18.203  1.00 44.05    -0.280 OA
ATOM    152  CB ASER A 221      -2.532  20.732  20.467  0.52 35.66     0.193 C 
ATOM    153  CB BSER A 221      -2.507  20.687  20.458  0.48 35.77     0.193 C 
ATOM    154  OG ASER A 221      -3.689  20.220  21.102  0.52 35.35    -0.399 OA
ATOM    155  HG ASER A 221      -3.513  20.040  22.018  1.00  0.00     0.209 HD
ATOM    156  OG BSER A 221      -1.469  21.510  20.942  0.48 38.70    -0.399 OA
ATOM    157  HG BSER A 221      -1.281  21.309  21.851  1.00  0.00     0.209 HD
ATOM    158  N   TYR A 222      -0.782  20.470  17.798  1.00 37.97    -0.352 N 
ATOM    159  HN  TYR A 222      -1.098  19.507  17.910  1.00  0.00     0.163 HD
ATOM    160  CA  TYR A 222       0.474  20.719  17.114  1.00 41.99     0.180 C 
ATOM    161  C   TYR A 222       0.230  21.534  15.828  1.00 49.34     0.241 C 
ATOM    162  O   TYR A 222       0.968  22.469  15.521  1.00 50.62    -0.271 OA
ATOM    163  CB  TYR A 222       1.105  19.361  16.812  1.00 42.54     0.073 C 
ATOM    164  CG  TYR A 222       2.284  19.324  15.851  1.00 42.75    -0.056 A 
ATOM    165  CD1 TYR A 222       2.091  19.293  14.478  1.00 41.94     0.010 A 
ATOM    166  CD2 TYR A 222       3.588  19.230  16.327  1.00 37.48     0.010 A 
ATOM    167  CE1 TYR A 222       3.168  19.229  13.607  1.00 40.66     0.037 A 
ATOM    168  CE2 TYR A 222       4.663  19.148  15.473  1.00 40.60     0.037 A 
ATOM    169  CZ  TYR A 222       4.451  19.145  14.112  1.00 42.59     0.065 A 
ATOM    170  OH  TYR A 222       5.538  19.063  13.268  1.00 48.05    -0.361 OA
ATOM    171  HH  TYR A 222       5.392  19.061  12.329  1.00  0.00     0.217 HD
ATOM    172  N   ILE A 223      -0.809  21.171  15.082  1.00 47.83    -0.346 N 
ATOM    173  HN  ILE A 223      -1.354  20.353  15.354  1.00  0.00     0.163 HD
ATOM    174  CA  ILE A 223      -1.194  21.919  13.874  1.00 49.74     0.180 C 
ATOM    175  C   ILE A 223      -1.672  23.316  14.229  1.00 50.43     0.241 C 
ATOM    176  O   ILE A 223      -1.407  24.299  13.519  1.00 47.75    -0.271 OA
ATOM    177  CB  ILE A 223      -2.292  21.191  13.086  1.00 51.14     0.013 C 
ATOM    178  CG1 ILE A 223      -1.720  19.936  12.446  1.00 54.23     0.002 C 
ATOM    179  CG2 ILE A 223      -2.858  22.075  11.972  1.00 56.57     0.012 C 
ATOM    180  CD1 ILE A 223      -2.675  18.798  12.534  1.00 64.88     0.005 C 
ATOM    181  N   LYS A 224      -2.372  23.415  15.347  1.00 50.54    -0.346 N 
ATOM    182  HN  LYS A 224      -2.584  22.583  15.897  1.00  0.00     0.163 HD
ATOM    183  CA  LYS A 224      -2.835  24.716  15.782  1.00 40.36     0.176 C 
ATOM    184  C   LYS A 224      -1.675  25.608  16.214  1.00 36.97     0.241 C 
ATOM    185  O   LYS A 224      -1.732  26.822  16.044  1.00 48.48    -0.271 OA
ATOM    186  CB  LYS A 224      -3.922  24.564  16.833  1.00 52.72     0.035 C 
ATOM    187  CG  LYS A 224      -5.213  23.949  16.240  1.00 50.62     0.004 C 
ATOM    188  CD  LYS A 224      -6.229  23.520  17.309  1.00 56.05     0.027 C 
ATOM    189  CE  LYS A 224      -7.561  23.151  16.664  1.00 48.54     0.229 C 
ATOM    190  NZ  LYS A 224      -8.569  22.607  17.615  1.00 55.31    -0.079 N 
ATOM    191  HZ1 LYS A 224      -9.460  22.360  17.184  1.00  0.00     0.274 HD
ATOM    192  HZ2 LYS A 224      -8.715  23.254  18.390  1.00  0.00     0.274 HD
ATOM    193  HZ3 LYS A 224      -8.186  21.810  18.124  1.00  0.00     0.274 HD
ATOM    194  N   SER A 225      -0.589  25.005  16.688  1.00 37.97    -0.344 N 
ATOM    195  HN  SER A 225      -0.525  23.988  16.637  1.00  0.00     0.163 HD
ATOM    196  CA  SER A 225       0.523  25.760  17.284  1.00 43.11     0.200 C 
ATOM    197  C   SER A 225       1.689  26.090  16.350  1.00 50.92     0.243 C 
ATOM    198  O   SER A 225       2.414  27.070  16.563  1.00 44.70    -0.271 OA
ATOM    199  CB  SER A 225       1.075  24.984  18.484  1.00 45.02     0.199 C 
ATOM    200  OG  SER A 225       0.104  24.876  19.498  1.00 43.88    -0.398 OA
ATOM    201  HG  SER A 225       0.446  24.395  20.242  1.00  0.00     0.209 HD
ATOM    202  N   PHE A 226       1.893  25.246  15.338  1.00 53.22    -0.346 N 
ATOM    203  HN  PHE A 226       1.216  24.501  15.173  1.00  0.00     0.163 HD
ATOM    204  CA  PHE A 226       3.056  25.354  14.457  1.00 46.25     0.181 C 
ATOM    205  C   PHE A 226       2.626  25.627  13.009  1.00 47.21     0.243 C 
ATOM    206  O   PHE A 226       2.138  24.730  12.322  1.00 48.47    -0.271 OA
ATOM    207  CB  PHE A 226       3.904  24.076  14.545  1.00 35.73     0.073 C 
ATOM    208  CG  PHE A 226       4.365  23.763  15.933  1.00 40.94    -0.056 A 
ATOM    209  CD1 PHE A 226       5.205  24.638  16.598  1.00 40.47     0.007 A 
ATOM    210  CD2 PHE A 226       3.951  22.603  16.577  1.00 45.51     0.007 A 
ATOM    211  CE1 PHE A 226       5.634  24.366  17.904  1.00 50.70     0.001 A 
ATOM    212  CE2 PHE A 226       4.371  22.314  17.883  1.00 50.66     0.001 A 
ATOM    213  CZ  PHE A 226       5.220  23.201  18.541  1.00 49.67     0.000 A 
ATOM    214  N   PRO A 227       2.766  26.880  12.551  1.00 40.95    -0.337 N 
ATOM    215  CA  PRO A 227       2.172  27.194  11.246  1.00 48.14     0.179 C 
ATOM    216  C   PRO A 227       2.895  26.577  10.036  1.00 48.58     0.241 C 
ATOM    217  O   PRO A 227       2.315  26.594   8.951  1.00 55.44    -0.271 OA
ATOM    218  CB  PRO A 227       2.190  28.728  11.207  1.00 53.65     0.037 C 
ATOM    219  CG  PRO A 227       3.237  29.128  12.167  1.00 52.08     0.022 C 
ATOM    220  CD  PRO A 227       3.253  28.085  13.245  1.00 47.79     0.127 C 
ATOM    221  N   LEU A 228       4.100  26.034  10.222  1.00 44.97    -0.346 N 
ATOM    222  HN  LEU A 228       4.538  26.110  11.140  1.00  0.00     0.163 HD
ATOM    223  CA  LEU A 228       4.815  25.333   9.154  1.00 43.12     0.177 C 
ATOM    224  C   LEU A 228       5.131  23.900   9.582  1.00 47.52     0.241 C 
ATOM    225  O   LEU A 228       6.105  23.641  10.316  1.00 43.85    -0.271 OA
ATOM    226  CB  LEU A 228       6.105  26.075   8.740  1.00 45.81     0.038 C 
ATOM    227  CG  LEU A 228       6.847  25.532   7.495  1.00 55.62    -0.020 C 
ATOM    228  CD1 LEU A 228       5.941  25.486   6.285  1.00 47.74     0.009 C 
ATOM    229  CD2 LEU A 228       8.113  26.320   7.139  1.00 53.19     0.009 C 
ATOM    230  N   THR A 229       4.284  22.982   9.122  1.00 42.21    -0.344 N 
ATOM    231  HN  THR A 229       3.519  23.288   8.521  1.00  0.00     0.163 HD
ATOM    232  CA  THR A 229       4.392  21.571   9.431  1.00 45.90     0.205 C 
ATOM    233  C   THR A 229       5.471  20.881   8.587  1.00 51.30     0.243 C 
ATOM    234  O   THR A 229       5.956  21.422   7.589  1.00 47.23    -0.271 OA
ATOM    235  CB  THR A 229       3.041  20.855   9.199  1.00 46.48     0.146 C 
ATOM    236  CG2 THR A 229       1.978  21.395  10.163  1.00 42.85     0.042 C 
ATOM    237  OG1 THR A 229       2.597  21.099   7.859  1.00 45.75    -0.393 OA
ATOM    238  HG1 THR A 229       3.256  20.764   7.262  1.00  0.00     0.210 HD
ATOM    239  N   LYS A 230       5.827  19.666   8.981  1.00 48.26    -0.346 N 
ATOM    240  HN  LYS A 230       5.458  19.285   9.852  1.00  0.00     0.163 HD
ATOM    241  CA  LYS A 230       6.739  18.879   8.176  1.00 54.86     0.176 C 
ATOM    242  C   LYS A 230       6.113  18.556   6.823  1.00 52.63     0.241 C 
ATOM    243  O   LYS A 230       6.810  18.557   5.808  1.00 44.55    -0.271 OA
ATOM    244  CB  LYS A 230       7.141  17.586   8.885  1.00 46.67     0.035 C 
ATOM    245  CG  LYS A 230       8.162  16.795   8.103  1.00 42.36     0.004 C 
ATOM    246  CD  LYS A 230       8.707  15.626   8.882  1.00 38.18     0.027 C 
ATOM    247  CE  LYS A 230       9.902  14.983   8.146  1.00 44.58     0.229 C 
ATOM    248  NZ  LYS A 230      10.382  13.764   8.884  1.00 48.56    -0.079 N 
ATOM    249  HZ1 LYS A 230      11.172  13.339   8.398  1.00  0.00     0.274 HD
ATOM    250  HZ2 LYS A 230       9.629  13.095   9.041  1.00  0.00     0.274 HD
ATOM    251  HZ3 LYS A 230      10.604  13.973   9.857  1.00  0.00     0.274 HD
ATOM    252  N   ALA A 231       4.810  18.271   6.806  1.00 37.00    -0.346 N 
ATOM    253  HN  ALA A 231       4.270  18.291   7.671  1.00  0.00     0.163 HD
ATOM    254  CA  ALA A 231       4.160  17.930   5.543  1.00 44.65     0.172 C 
ATOM    255  C   ALA A 231       4.173  19.124   4.571  1.00 51.22     0.240 C 
ATOM    256  O   ALA A 231       4.452  18.964   3.367  1.00 46.88    -0.271 OA
ATOM    257  CB  ALA A 231       2.732  17.377   5.766  1.00 33.52     0.042 C 
ATOM    258  N   LYS A 232       3.920  20.326   5.080  1.00 43.95    -0.346 N 
ATOM    259  HN  LYS A 232       3.650  20.426   6.059  1.00  0.00     0.163 HD
ATOM    260  CA  LYS A 232       4.033  21.496   4.223  1.00 48.96     0.176 C 
ATOM    261  C   LYS A 232       5.477  21.682   3.757  1.00 56.62     0.241 C 
ATOM    262  O   LYS A 232       5.746  21.997   2.589  1.00 51.95    -0.271 OA
ATOM    263  CB  LYS A 232       3.541  22.757   4.922  1.00 44.55     0.035 C 
ATOM    264  CG  LYS A 232       3.697  24.004   4.044  1.00 42.12     0.004 C 
ATOM    265  CD  LYS A 232       2.740  25.114   4.470  1.00 51.40     0.027 C 
ATOM    266  CE  LYS A 232       2.867  26.310   3.539  1.00 58.28     0.229 C 
ATOM    267  NZ  LYS A 232       2.080  27.472   3.994  1.00 67.60    -0.079 N 
ATOM    268  HZ1 LYS A 232       2.165  28.274   3.370  1.00  0.00     0.274 HD
ATOM    269  HZ2 LYS A 232       2.323  27.726   4.951  1.00  0.00     0.274 HD
ATOM    270  HZ3 LYS A 232       1.102  27.219   4.134  1.00  0.00     0.274 HD
ATOM    271  N   ALA A 233       6.402  21.462   4.683  1.00 52.16    -0.347 N 
ATOM    272  HN  ALA A 233       6.113  21.164   5.615  1.00  0.00     0.163 HD
ATOM    273  CA  ALA A 233       7.807  21.635   4.402  1.00 29.77     0.167 C 
ATOM    274  C   ALA A 233       8.281  20.711   3.271  1.00 46.31     0.223 C 
ATOM    275  O   ALA A 233       8.950  21.147   2.339  1.00 45.31    -0.277 OA
ATOM    276  CB  ALA A 233       8.649  21.389   5.668  1.00 35.59     0.042 C 
ATOM    277  N   ARG A 234       7.942  19.433   3.368  1.00 44.15    -0.226 NA
ATOM    278  CA AARG A 234       8.366  18.464   2.374  0.51 46.89     0.151 C 
ATOM    279  CA BARG A 234       8.350  18.454   2.370  0.49 46.88     0.151 C 
ATOM    280  C   ARG A 234       7.747  18.775   1.011  1.00 55.88     0.178 C 
ATOM    281  O   ARG A 234       8.367  18.543  -0.025  1.00 54.47    -0.280 OA
ATOM    282  CB AARG A 234       8.009  17.049   2.831  0.51 45.77     0.031 C 
ATOM    283  CB BARG A 234       7.946  17.041   2.796  0.49 43.47     0.031 C 
ATOM    284  CG AARG A 234       8.639  16.653   4.180  0.51 52.70     0.022 C 
ATOM    285  CG BARG A 234       8.753  16.489   3.970  0.49 52.46     0.022 C 
ATOM    286  CD AARG A 234      10.146  16.433   4.079  0.51 57.25     0.138 C 
ATOM    287  CD BARG A 234      10.252  16.631   3.724  0.49 58.43     0.138 C 
ATOM    288  NE AARG A 234      10.932  17.426   4.811  0.51 58.57    -0.227 N 
ATOM    289  HE AARG A 234      10.430  18.146   5.331  1.00  0.00     0.177 HD
ATOM    290  NE BARG A 234      10.720  15.867   2.565  0.49 52.56    -0.227 N 
ATOM    291  HE BARG A 234      10.058  15.247   2.097  1.00  0.00     0.177 HD
ATOM    292  CZ AARG A 234      12.262  17.447   4.839  0.51 55.24     0.665 C 
ATOM    293  CZ BARG A 234      11.956  15.936   2.090  0.49 45.94     0.665 C 
ATOM    294  NH1AARG A 234      12.951  16.531   4.171  0.51 53.59    -0.235 N 
ATOM    295 1HH1AARG A 234      13.971  16.547   4.192  1.00  0.00     0.174 HD
ATOM    296 2HH1AARG A 234      12.457  15.815   3.639  1.00  0.00     0.174 HD
ATOM    297  NH1BARG A 234      12.839  16.734   2.675  0.49 53.62    -0.235 N 
ATOM    298 1HH1BARG A 234      13.790  16.787   2.310  1.00  0.00     0.174 HD
ATOM    299 2HH1BARG A 234      12.563  17.293   3.482  1.00  0.00     0.174 HD
ATOM    300  NH2AARG A 234      12.905  18.379   5.532  0.51 26.51    -0.235 N 
ATOM    301 1HH2AARG A 234      13.925  18.395   5.553  1.00  0.00     0.174 HD
ATOM    302 2HH2AARG A 234      12.375  19.083   6.046  1.00  0.00     0.174 HD
ATOM    303  NH2BARG A 234      12.314  15.210   1.042  0.49 40.56    -0.235 N 
ATOM    304 1HH2BARG A 234      13.265  15.263   0.677  1.00  0.00     0.174 HD
ATOM    305 2HH2BARG A 234      11.635  14.596   0.592  1.00  0.00     0.174 HD
ATOM    306  N   ALA A 235       6.525  19.303   1.020  1.00 49.79    -0.353 N 
ATOM    307  HN  ALA A 235       6.069  19.498   1.911  1.00  0.00     0.163 HD
ATOM    308  CA  ALA A 235       5.830  19.607  -0.222  1.00 46.93     0.172 C 
ATOM    309  C   ALA A 235       6.529  20.762  -0.933  1.00 49.22     0.240 C 
ATOM    310  O   ALA A 235       6.576  20.807  -2.148  1.00 55.56    -0.271 OA
ATOM    311  CB  ALA A 235       4.382  19.946   0.034  1.00 33.18     0.042 C 
ATOM    312  N   ILE A 236       7.068  21.693  -0.160  1.00 52.51    -0.346 N 
ATOM    313  HN  ILE A 236       6.966  21.625   0.853  1.00  0.00     0.163 HD
ATOM    314  CA  ILE A 236       7.802  22.808  -0.731  1.00 52.30     0.180 C 
ATOM    315  C   ILE A 236       9.145  22.307  -1.247  1.00 55.89     0.241 C 
ATOM    316  O   ILE A 236       9.589  22.685  -2.335  1.00 54.66    -0.271 OA
ATOM    317  CB  ILE A 236       8.020  23.935   0.303  1.00 49.66     0.013 C 
ATOM    318  CG1 ILE A 236       6.692  24.602   0.655  1.00 55.15     0.002 C 
ATOM    319  CG2 ILE A 236       8.963  24.993  -0.241  1.00 49.29     0.012 C 
ATOM    320  CD1 ILE A 236       6.814  25.631   1.778  1.00 54.85     0.005 C 
ATOM    321  N   LEU A 237       9.789  21.440  -0.467  1.00 63.18    -0.346 N 
ATOM    322  HN  LEU A 237       9.354  21.133   0.403  1.00  0.00     0.163 HD
ATOM    323  CA  LEU A 237      11.110  20.918  -0.833  1.00 50.55     0.177 C 
ATOM    324  C   LEU A 237      11.080  19.988  -2.053  1.00 55.52     0.241 C 
ATOM    325  O   LEU A 237      12.114  19.748  -2.683  1.00 64.81    -0.271 OA
ATOM    326  CB  LEU A 237      11.776  20.211   0.355  1.00 49.73     0.038 C 
ATOM    327  CG  LEU A 237      12.163  21.134   1.517  1.00 52.58    -0.020 C 
ATOM    328  CD1 LEU A 237      12.482  20.345   2.778  1.00 57.22     0.009 C 
ATOM    329  CD2 LEU A 237      13.330  22.027   1.118  1.00 47.15     0.009 C 
ATOM    330  N   THR A 238       9.905  19.473  -2.398  1.00 75.63    -0.346 N 
ATOM    331  HN  THR A 238       9.051  19.779  -1.931  1.00  0.00     0.163 HD
ATOM    332  CA  THR A 238       9.848  18.467  -3.449  1.00 68.54     0.174 C 
ATOM    333  C   THR A 238       8.889  18.734  -4.608  1.00 80.35     0.258 C 
ATOM    334  O   THR A 238       8.307  17.789  -5.137  1.00 92.16    -0.305 OA
ATOM    335  CB  THR A 238       9.520  17.074  -2.876  1.00 55.08     0.143 C 
ATOM    336  CG2 THR A 238      10.444  16.733  -1.730  1.00 52.96     0.042 C 
ATOM    337  OG1 THR A 238       8.163  17.059  -2.423  1.00 62.67    -0.393 OA
ATOM    338  HG1 THR A 238       7.961  16.201  -2.070  1.00  0.00     0.210 HD
ATOM    339  N   THR A 241       6.351  21.780  -6.963  1.00109.69    -0.064 N 
ATOM    340  HN1 THR A 241       6.831  21.542  -7.831  1.00  0.00     0.275 HD
ATOM    341  HN2 THR A 241       6.299  20.976  -6.338  1.00  0.00     0.275 HD
ATOM    342  HN3 THR A 241       6.920  22.398  -6.385  1.00  0.00     0.275 HD
ATOM    343  CA  THR A 241       5.016  22.355  -7.203  1.00108.97     0.302 C 
ATOM    344  C   THR A 241       5.276  23.644  -8.000  1.00102.91     0.251 C 
ATOM    345  O   THR A 241       6.405  23.868  -8.438  1.00106.55    -0.271 OA
ATOM    346  CB  THR A 241       4.280  22.720  -5.874  1.00 86.04     0.154 C 
ATOM    347  CG2 THR A 241       3.417  21.552  -5.371  1.00 71.03     0.042 C 
ATOM    348  OG1 THR A 241       5.253  23.090  -4.882  1.00 84.58    -0.393 OA
ATOM    349  HG1 THR A 241       5.786  23.812  -5.193  1.00  0.00     0.210 HD
ATOM    350  N   THR A 242       4.270  24.501  -8.181  1.00 95.91    -0.344 N 
ATOM    351  HN  THR A 242       3.325  24.248  -7.891  1.00  0.00     0.163 HD
ATOM    352  CA  THR A 242       4.524  25.813  -8.800  1.00 91.16     0.205 C 
ATOM    353  C   THR A 242       4.151  27.017  -7.937  1.00 79.05     0.243 C 
ATOM    354  O   THR A 242       4.868  28.014  -7.913  1.00 72.06    -0.271 OA
ATOM    355  CB  THR A 242       3.879  25.981 -10.205  1.00 86.38     0.146 C 
ATOM    356  CG2 THR A 242       4.614  25.139 -11.242  1.00 91.00     0.042 C 
ATOM    357  OG1 THR A 242       2.495  25.615 -10.167  1.00 85.25    -0.393 OA
ATOM    358  HG1 THR A 242       2.037  26.140  -9.521  1.00  0.00     0.210 HD
ATOM    359  N   ASP A 243       3.029  26.918  -7.236  1.00 78.10    -0.346 N 
ATOM    360  HN  ASP A 243       2.498  26.048  -7.276  1.00  0.00     0.163 HD
ATOM    361  CA  ASP A 243       2.529  28.013  -6.408  1.00 82.27     0.181 C 
ATOM    362  C   ASP A 243       3.318  28.144  -5.094  1.00 82.88     0.224 C 
ATOM    363  O   ASP A 243       3.279  29.174  -4.405  1.00 74.91    -0.277 OA
ATOM    364  CB  ASP A 243       1.063  27.743  -6.072  1.00 85.43     0.147 C 
ATOM    365  CG  ASP A 243       0.889  26.535  -5.152  1.00 76.30     0.174 C 
ATOM    366  OD1 ASP A 243       0.617  26.743  -3.948  1.00 74.88    -0.648 OA
ATOM    367  OD2 ASP A 243       1.029  25.384  -5.631  1.00 64.02    -0.648 OA
ATOM    368  N   LYS A 244       4.043  27.086  -4.759  1.00 76.85    -0.226 NA
ATOM    369  CA ALYS A 244       4.701  27.091  -3.459  0.53 69.65     0.146 C 
ATOM    370  CA BLYS A 244       4.693  26.900  -3.481  0.47 69.06     0.146 C 
ATOM    371  C   LYS A 244       6.214  26.891  -3.528  1.00 69.99     0.166 C 
ATOM    372  O   LYS A 244       6.838  26.404  -2.592  1.00 75.68    -0.285 OA
ATOM    373  CB ALYS A 244       4.041  26.098  -2.493  0.53 66.07     0.029 C 
ATOM    374  CB BLYS A 244       4.258  25.543  -2.926  0.47 65.64     0.029 C 
ATOM    375  CG ALYS A 244       3.338  24.922  -3.144  0.53 61.40     0.004 C 
ATOM    376  CG BLYS A 244       3.119  25.559  -1.936  0.47 62.55     0.004 C 
ATOM    377  CD ALYS A 244       3.125  23.798  -2.134  0.53 54.97     0.027 C 
ATOM    378  CD BLYS A 244       2.839  24.145  -1.454  0.47 57.99     0.027 C 
ATOM    379  CE ALYS A 244       2.249  24.250  -0.952  0.53 56.40     0.229 C 
ATOM    380  CE BLYS A 244       1.408  23.723  -1.770  0.47 55.39     0.229 C 
ATOM    381  NZ ALYS A 244       2.171  23.244   0.162  0.53 37.15    -0.079 N 
ATOM    382  HZ1ALYS A 244       1.590  23.544   0.945  1.00  0.00     0.274 HD
ATOM    383  HZ2ALYS A 244       3.105  22.990   0.483  1.00  0.00     0.274 HD
ATOM    384  HZ3ALYS A 244       1.860  22.339  -0.191  1.00  0.00     0.274 HD
ATOM    385  NZ BLYS A 244       1.201  23.538  -3.233  0.47 48.13    -0.079 N 
ATOM    386  HZ1BLYS A 244       0.244  23.256  -3.444  1.00  0.00     0.274 HD
ATOM    387  HZ2BLYS A 244       1.878  22.883  -3.625  1.00  0.00     0.274 HD
ATOM    388  HZ3BLYS A 244       1.467  24.373  -3.755  1.00  0.00     0.274 HD
ATOM    389  N   SER A 245       6.824  27.353  -4.608  1.00 59.38    -0.227 NA
ATOM    390  CA ASER A 245       8.278  27.230  -4.751  0.49 64.55     0.174 C 
ATOM    391  CA BSER A 245       8.273  27.222  -4.732  0.51 63.22     0.174 C 
ATOM    392  C   SER A 245       9.023  28.371  -4.054  1.00 60.30     0.184 C 
ATOM    393  O   SER A 245       8.649  29.532  -4.190  1.00 64.30    -0.280 OA
ATOM    394  CB ASER A 245       8.676  27.138  -6.228  0.49 72.12     0.193 C 
ATOM    395  CB BSER A 245       8.678  27.059  -6.200  0.51 71.03     0.193 C 
ATOM    396  OG ASER A 245       8.443  25.826  -6.722  0.49 74.61    -0.399 OA
ATOM    397  HG ASER A 245       8.690  25.769  -7.638  1.00  0.00     0.209 HD
ATOM    398  OG BSER A 245       8.194  25.821  -6.716  0.51 74.66    -0.399 OA
ATOM    399  HG BSER A 245       8.445  25.720  -7.627  1.00  0.00     0.209 HD
ATOM    400  N   PRO A 246      10.094  28.043  -3.306  1.00 50.28    -0.343 N 
ATOM    401  CA  PRO A 246      10.832  29.040  -2.515  1.00 46.00     0.178 C 
ATOM    402  C   PRO A 246      11.892  29.825  -3.289  1.00 55.50     0.241 C 
ATOM    403  O   PRO A 246      12.448  29.313  -4.264  1.00 54.47    -0.271 OA
ATOM    404  CB  PRO A 246      11.526  28.179  -1.450  1.00 50.35     0.037 C 
ATOM    405  CG  PRO A 246      11.822  26.891  -2.192  1.00 53.22     0.022 C 
ATOM    406  CD  PRO A 246      10.671  26.691  -3.164  1.00 52.21     0.126 C 
ATOM    407  N   PHE A 247      12.159  31.057  -2.857  1.00 54.26    -0.346 N 
ATOM    408  HN  PHE A 247      11.563  31.479  -2.145  1.00  0.00     0.163 HD
ATOM    409  CA  PHE A 247      13.285  31.809  -3.384  1.00 57.91     0.180 C 
ATOM    410  C   PHE A 247      14.540  31.315  -2.688  1.00 60.52     0.241 C 
ATOM    411  O   PHE A 247      14.569  31.207  -1.466  1.00 48.40    -0.271 OA
ATOM    412  CB  PHE A 247      13.133  33.309  -3.130  1.00 60.60     0.073 C 
ATOM    413  CG  PHE A 247      14.292  34.129  -3.649  1.00 65.39    -0.056 A 
ATOM    414  CD1 PHE A 247      15.385  34.402  -2.841  1.00 72.76     0.007 A 
ATOM    415  CD2 PHE A 247      14.290  34.620  -4.951  1.00 64.93     0.007 A 
ATOM    416  CE1 PHE A 247      16.454  35.144  -3.315  1.00 75.33     0.001 A 
ATOM    417  CE2 PHE A 247      15.350  35.370  -5.430  1.00 64.98     0.001 A 
ATOM    418  CZ  PHE A 247      16.438  35.630  -4.616  1.00 72.63     0.000 A 
ATOM    419  N   VAL A 248      15.583  31.047  -3.464  1.00 52.73    -0.346 N 
ATOM    420  HN  VAL A 248      15.543  31.279  -4.457  1.00  0.00     0.163 HD
ATOM    421  CA  VAL A 248      16.780  30.429  -2.921  1.00 53.58     0.180 C 
ATOM    422  C   VAL A 248      17.949  31.393  -2.692  1.00 56.96     0.241 C 
ATOM    423  O   VAL A 248      18.471  32.005  -3.630  1.00 58.34    -0.271 OA
ATOM    424  CB  VAL A 248      17.230  29.262  -3.795  1.00 47.67     0.009 C 
ATOM    425  CG1 VAL A 248      18.636  28.808  -3.390  1.00 38.94     0.012 C 
ATOM    426  CG2 VAL A 248      16.210  28.124  -3.707  1.00 41.92     0.012 C 
ATOM    427  N   ILE A 249      18.350  31.508  -1.430  1.00 49.59    -0.346 N 
ATOM    428  HN  ILE A 249      17.828  31.019  -0.703  1.00  0.00     0.163 HD
ATOM    429  CA  ILE A 249      19.509  32.307  -1.045  1.00 53.72     0.180 C 
ATOM    430  C   ILE A 249      20.743  31.429  -0.866  1.00 56.11     0.241 C 
ATOM    431  O   ILE A 249      20.808  30.611   0.042  1.00 60.68    -0.271 OA
ATOM    432  CB  ILE A 249      19.267  33.084   0.262  1.00 64.30     0.013 C 
ATOM    433  CG1 ILE A 249      18.075  34.034   0.110  1.00 64.76     0.002 C 
ATOM    434  CG2 ILE A 249      20.521  33.852   0.660  1.00 64.65     0.012 C 
ATOM    435  CD1 ILE A 249      17.339  34.298   1.403  1.00 58.39     0.005 C 
ATOM    436  N   TYR A 250      21.729  31.646  -1.729  1.00 61.54    -0.346 N 
ATOM    437  HN  TYR A 250      21.637  32.420  -2.387  1.00  0.00     0.163 HD
ATOM    438  CA  TYR A 250      22.932  30.833  -1.779  1.00 61.31     0.180 C 
ATOM    439  C   TYR A 250      24.188  31.713  -1.786  1.00 58.94     0.241 C 
ATOM    440  O   TYR A 250      25.298  31.199  -1.759  1.00 64.19    -0.271 OA
ATOM    441  CB  TYR A 250      22.907  29.944  -3.031  1.00 64.16     0.073 C 
ATOM    442  CG  TYR A 250      22.954  30.709  -4.337  1.00 69.75    -0.056 A 
ATOM    443  CD1 TYR A 250      21.829  31.370  -4.827  1.00 75.98     0.010 A 
ATOM    444  CD2 TYR A 250      24.122  30.760  -5.093  1.00 76.76     0.010 A 
ATOM    445  CE1 TYR A 250      21.868  32.068  -6.042  1.00 78.64     0.037 A 
ATOM    446  CE2 TYR A 250      24.169  31.450  -6.301  1.00 80.68     0.037 A 
ATOM    447  CZ  TYR A 250      23.042  32.104  -6.767  1.00 78.50     0.065 A 
ATOM    448  OH  TYR A 250      23.104  32.790  -7.956  1.00 76.50    -0.361 OA
ATOM    449  HH  TYR A 250      23.912  32.815  -8.455  1.00  0.00     0.217 HD
ATOM    450  N   ASP A 251      24.000  33.032  -1.850  1.00 63.18    -0.345 N 
ATOM    451  HN  ASP A 251      23.052  33.386  -1.980  1.00  0.00     0.163 HD
ATOM    452  CA  ASP A 251      25.104  33.996  -1.741  1.00 69.96     0.186 C 
ATOM    453  C   ASP A 251      24.626  35.408  -1.393  1.00 78.32     0.241 C 
ATOM    454  O   ASP A 251      23.432  35.635  -1.194  1.00 80.95    -0.271 OA
ATOM    455  CB  ASP A 251      25.979  34.013  -3.003  1.00 69.47     0.147 C 
ATOM    456  CG  ASP A 251      25.254  34.548  -4.237  1.00 80.15     0.175 C 
ATOM    457  OD1 ASP A 251      24.353  35.416  -4.136  1.00 81.14    -0.648 OA
ATOM    458  OD2 ASP A 251      25.610  34.094  -5.339  1.00 85.26    -0.648 OA
ATOM    459  N   MET A 252      25.563  36.353  -1.350  1.00 83.44    -0.346 N 
ATOM    460  HN  MET A 252      26.521  36.112  -1.604  1.00  0.00     0.163 HD
ATOM    461  CA  MET A 252      25.259  37.729  -0.949  1.00 90.55     0.177 C 
ATOM    462  C   MET A 252      24.214  38.434  -1.812  1.00 90.69     0.241 C 
ATOM    463  O   MET A 252      23.331  39.109  -1.280  1.00 94.32    -0.271 OA
ATOM    464  CB  MET A 252      26.533  38.578  -0.854  1.00 98.87     0.045 C 
ATOM    465  CG  MET A 252      27.160  38.576   0.537  1.00102.88     0.076 C 
ATOM    466  SD  MET A 252      27.348  36.898   1.168  1.00441.70    -0.173 SA
ATOM    467  CE  MET A 252      28.245  37.190   2.689  1.00101.53     0.089 C 
ATOM    468  N   ASN A 253      24.299  38.283  -3.132  1.00 80.59    -0.346 N 
ATOM    469  HN  ASN A 253      25.046  37.720  -3.538  1.00  0.00     0.163 HD
ATOM    470  CA  ASN A 253      23.314  38.930  -3.995  1.00 83.13     0.185 C 
ATOM    471  C   ASN A 253      21.922  38.310  -3.924  1.00 84.48     0.241 C 
ATOM    472  O   ASN A 253      20.919  39.022  -3.907  1.00 83.79    -0.271 OA
ATOM    473  CB  ASN A 253      23.802  39.024  -5.437  1.00 92.84     0.137 C 
ATOM    474  CG  ASN A 253      24.509  40.328  -5.715  1.00 99.61     0.217 C 
ATOM    475  ND2 ASN A 253      23.893  41.427  -5.295  1.00106.11    -0.370 N 
ATOM    476 1HD2 ASN A 253      24.371  42.308  -5.483  1.00  0.00     0.159 HD
ATOM    477 2HD2 ASN A 253      22.989  41.405  -4.824  1.00  0.00     0.159 HD
ATOM    478  OD1 ASN A 253      25.599  40.354  -6.283  1.00 95.53    -0.274 OA
ATOM    479  N   SER A 254      21.863  36.986  -3.894  1.00 82.53    -0.344 N 
ATOM    480  HN  SER A 254      22.711  36.440  -4.048  1.00  0.00     0.163 HD
ATOM    481  CA  SER A 254      20.605  36.303  -3.645  1.00 84.73     0.200 C 
ATOM    482  C   SER A 254      19.984  36.830  -2.341  1.00 85.77     0.243 C 
ATOM    483  O   SER A 254      18.797  37.134  -2.299  1.00 79.46    -0.271 OA
ATOM    484  CB  SER A 254      20.827  34.793  -3.564  1.00 83.99     0.199 C 
ATOM    485  OG  SER A 254      22.170  34.472  -3.873  1.00 84.43    -0.398 OA
ATOM    486  HG  SER A 254      22.308  33.533  -3.823  1.00  0.00     0.209 HD
ATOM    487  N   LEU A 255      20.796  36.964  -1.292  1.00 87.59    -0.346 N 
ATOM    488  HN  LEU A 255      21.774  36.689  -1.386  1.00  0.00     0.163 HD
ATOM    489  CA  LEU A 255      20.329  37.494  -0.009  1.00 83.69     0.177 C 
ATOM    490  C   LEU A 255      19.781  38.907  -0.155  1.00 93.04     0.241 C 
ATOM    491  O   LEU A 255      18.663  39.217   0.276  1.00 95.98    -0.271 OA
ATOM    492  CB  LEU A 255      21.474  37.495   1.008  1.00 80.89     0.038 C 
ATOM    493  CG  LEU A 255      21.233  38.182   2.365  1.00 78.43    -0.020 C 
ATOM    494  CD1 LEU A 255      20.080  37.553   3.117  1.00 62.17     0.009 C 
ATOM    495  CD2 LEU A 255      22.483  38.163   3.222  1.00 78.37     0.009 C 
ATOM    496  N   MET A 256      20.604  39.752  -0.762  1.00103.32    -0.346 N 
ATOM    497  HN  MET A 256      21.507  39.395  -1.075  1.00  0.00     0.163 HD
ATOM    498  CA  MET A 256      20.305  41.152  -1.011  1.00110.63     0.177 C 
ATOM    499  C   MET A 256      19.041  41.329  -1.856  1.00109.25     0.241 C 
ATOM    500  O   MET A 256      18.284  42.282  -1.668  1.00112.29    -0.271 OA
ATOM    501  CB  MET A 256      21.512  41.782  -1.709  1.00118.19     0.045 C 
ATOM    502  CG  MET A 256      21.339  43.213  -2.171  1.00126.32     0.076 C 
ATOM    503  SD  MET A 256      22.793  43.789  -3.081  1.00149.30    -0.173 SA
ATOM    504  CE  MET A 256      22.315  45.472  -3.443  1.00 59.64     0.089 C 
ATOM    505  N   MET A 257      18.815  40.399  -2.779  1.00103.34    -0.346 N 
ATOM    506  HN  MET A 257      19.482  39.634  -2.879  1.00  0.00     0.163 HD
ATOM    507  CA  MET A 257      17.647  40.432  -3.654  1.00100.83     0.177 C 
ATOM    508  C   MET A 257      16.435  39.797  -2.976  1.00100.22     0.240 C 
ATOM    509  O   MET A 257      15.288  40.103  -3.305  1.00 97.55    -0.271 OA
ATOM    510  CB  MET A 257      17.955  39.701  -4.957  1.00101.93     0.045 C 
ATOM    511  CG  MET A 257      16.906  39.885  -6.028  1.00108.49     0.076 C 
ATOM    512  SD  MET A 257      17.433  39.219  -7.615  1.00161.88    -0.173 SA
ATOM    513  CE  MET A 257      18.838  40.269  -7.988  1.00 83.27     0.089 C 
ATOM    514  N   GLY A 258      16.709  38.917  -2.021  1.00 99.98    -0.351 N 
ATOM    515  HN  GLY A 258      17.686  38.726  -1.797  1.00  0.00     0.163 HD
ATOM    516  CA  GLY A 258      15.678  38.217  -1.284  1.00103.53     0.225 C 
ATOM    517  C   GLY A 258      14.822  39.172  -0.482  1.00108.81     0.235 C 
ATOM    518  O   GLY A 258      13.591  39.081  -0.495  1.00113.96    -0.272 OA
ATOM    519  N   GLU A 259      15.474  40.100   0.213  1.00106.98    -0.349 N 
ATOM    520  HN  GLU A 259      16.494  40.097   0.219  1.00  0.00     0.163 HD
ATOM    521  CA  GLU A 259      14.756  41.123   0.967  1.00104.32     0.142 C 
ATOM    522  C   GLU A 259      13.915  42.014   0.047  1.00105.21     0.255 C 
ATOM    523  O   GLU A 259      14.051  41.980  -1.182  1.00103.74    -0.305 OA
ATOM    524  CB  GLU A 259      15.730  41.971   1.793  1.00101.17     0.039 C 
ATOM    525  N   GLU A 276      25.933  44.496   8.930  1.00121.73    -0.066 N 
ATOM    526  HN1 GLU A 276      26.506  45.302   9.179  1.00  0.00     0.275 HD
ATOM    527  HN2 GLU A 276      25.388  44.161   9.724  1.00  0.00     0.275 HD
ATOM    528  HN3 GLU A 276      25.163  44.756   8.314  1.00  0.00     0.275 HD
ATOM    529  CA  GLU A 276      26.754  43.436   8.352  1.00 90.27     0.275 C 
ATOM    530  C   GLU A 276      25.897  42.231   7.980  1.00 90.08     0.249 C 
ATOM    531  O   GLU A 276      24.843  42.019   8.563  1.00 98.36    -0.271 OA
ATOM    532  CB  GLU A 276      27.843  43.005   9.335  1.00 98.25     0.053 C 
ATOM    533  CG  GLU A 276      28.887  42.065   8.739  1.00105.09     0.115 C 
ATOM    534  CD  GLU A 276      29.608  41.246   9.791  1.00114.18     0.172 C 
ATOM    535  OE1 GLU A 276      30.347  40.315   9.408  1.00115.35    -0.648 OA
ATOM    536  OE2 GLU A 276      29.438  41.527  10.999  1.00117.71    -0.648 OA
ATOM    537  N   VAL A 277      26.366  41.422   7.036  1.00117.55    -0.346 N 
ATOM    538  HN  VAL A 277      27.289  41.598   6.640  1.00  0.00     0.163 HD
ATOM    539  CA  VAL A 277      25.583  40.283   6.553  1.00103.75     0.180 C 
ATOM    540  C   VAL A 277      25.459  39.120   7.550  1.00 88.53     0.241 C 
ATOM    541  O   VAL A 277      24.351  38.644   7.805  1.00 86.55    -0.271 OA
ATOM    542  CB  VAL A 277      26.070  39.790   5.152  1.00 84.29     0.009 C 
ATOM    543  CG1 VAL A 277      27.577  39.986   4.995  1.00 92.60     0.012 C 
ATOM    544  CG2 VAL A 277      25.649  38.339   4.888  1.00 69.96     0.012 C 
ATOM    545  N   ALA A 278      26.577  38.660   8.105  1.00 78.68    -0.346 N 
ATOM    546  HN  ALA A 278      27.472  39.092   7.873  1.00  0.00     0.163 HD
ATOM    547  CA  ALA A 278      26.534  37.538   9.046  1.00 80.67     0.172 C 
ATOM    548  C   ALA A 278      25.761  37.914  10.314  1.00 86.72     0.240 C 
ATOM    549  O   ALA A 278      25.070  37.089  10.910  1.00 86.53    -0.271 OA
ATOM    550  CB  ALA A 278      27.933  37.056   9.388  1.00 75.09     0.042 C 
ATOM    551  N   ILE A 279      25.849  39.179  10.703  1.00 86.09    -0.346 N 
ATOM    552  HN  ILE A 279      26.469  39.820  10.207  1.00  0.00     0.163 HD
ATOM    553  CA  ILE A 279      25.068  39.658  11.830  1.00 80.13     0.180 C 
ATOM    554  C   ILE A 279      23.602  39.846  11.449  1.00 75.82     0.241 C 
ATOM    555  O   ILE A 279      22.723  39.549  12.239  1.00 77.48    -0.271 OA
ATOM    556  CB  ILE A 279      25.688  40.927  12.456  1.00 86.10     0.013 C 
ATOM    557  CG1 ILE A 279      27.003  40.558  13.141  1.00 86.58     0.002 C 
ATOM    558  CG2 ILE A 279      24.745  41.562  13.477  1.00 87.76     0.012 C 
ATOM    559  CD1 ILE A 279      27.530  41.621  14.056  1.00 93.24     0.005 C 
ATOM    560  N   ARG A 280      23.338  40.309  10.233  1.00 81.74    -0.346 N 
ATOM    561  HN  ARG A 280      24.110  40.592   9.629  1.00  0.00     0.163 HD
ATOM    562  CA  ARG A 280      21.967  40.423   9.739  1.00 88.37     0.176 C 
ATOM    563  C   ARG A 280      21.285  39.058   9.816  1.00 86.55     0.241 C 
ATOM    564  O   ARG A 280      20.156  38.928  10.298  1.00 92.44    -0.271 OA
ATOM    565  CB  ARG A 280      21.959  40.938   8.298  1.00 98.37     0.036 C 
ATOM    566  CG  ARG A 280      20.791  41.856   7.951  1.00107.57     0.023 C 
ATOM    567  CD  ARG A 280      21.276  43.137   7.269  1.00116.02     0.138 C 
ATOM    568  NE  ARG A 280      20.747  43.303   5.915  1.00125.07    -0.227 N 
ATOM    569  HE  ARG A 280      19.746  43.470   5.812  1.00  0.00     0.177 HD
ATOM    570  CZ  ARG A 280      21.485  43.251   4.809  1.00130.65     0.665 C 
ATOM    571  NH1 ARG A 280      22.791  43.036   4.891  1.00134.16    -0.235 N 
ATOM    572 1HH1 ARG A 280      23.227  42.908   5.804  1.00  0.00     0.174 HD
ATOM    573 2HH1 ARG A 280      23.357  42.996   4.043  1.00  0.00     0.174 HD
ATOM    574  NH2 ARG A 280      20.918  43.417   3.621  1.00129.58    -0.235 N 
ATOM    575 1HH2 ARG A 280      19.913  43.582   3.558  1.00  0.00     0.174 HD
ATOM    576 2HH2 ARG A 280      21.484  43.377   2.773  1.00  0.00     0.174 HD
ATOM    577  N   ILE A 281      22.003  38.033   9.378  1.00 76.15    -0.346 N 
ATOM    578  HN  ILE A 281      22.943  38.204   9.021  1.00  0.00     0.163 HD
ATOM    579  CA  ILE A 281      21.488  36.669   9.391  1.00 65.63     0.180 C 
ATOM    580  C   ILE A 281      21.286  36.118  10.818  1.00 65.09     0.241 C 
ATOM    581  O   ILE A 281      20.225  35.573  11.138  1.00 62.63    -0.271 OA
ATOM    582  CB  ILE A 281      22.395  35.747   8.552  1.00 66.70     0.013 C 
ATOM    583  CG1 ILE A 281      22.185  36.028   7.057  1.00 69.54     0.002 C 
ATOM    584  CG2 ILE A 281      22.116  34.283   8.854  1.00 71.40     0.012 C 
ATOM    585  CD1 ILE A 281      23.279  35.470   6.182  1.00 67.94     0.005 C 
ATOM    586  N   PHE A 282      22.303  36.258  11.659  1.00 58.62    -0.346 N 
ATOM    587  HN  PHE A 282      23.185  36.632  11.310  1.00  0.00     0.163 HD
ATOM    588  CA  PHE A 282      22.197  35.891  13.074  1.00 65.75     0.180 C 
ATOM    589  C   PHE A 282      21.013  36.545  13.785  1.00 70.46     0.241 C 
ATOM    590  O   PHE A 282      20.283  35.881  14.516  1.00 78.99    -0.271 OA
ATOM    591  CB  PHE A 282      23.485  36.245  13.809  1.00 62.27     0.073 C 
ATOM    592  CG  PHE A 282      23.619  35.589  15.165  1.00 74.65    -0.056 A 
ATOM    593  CD1 PHE A 282      23.915  34.236  15.269  1.00 76.18     0.007 A 
ATOM    594  CD2 PHE A 282      23.480  36.331  16.330  1.00 79.10     0.007 A 
ATOM    595  CE1 PHE A 282      24.058  33.629  16.502  1.00 71.19     0.001 A 
ATOM    596  CE2 PHE A 282      23.623  35.730  17.577  1.00 77.64     0.001 A 
ATOM    597  CZ  PHE A 282      23.916  34.376  17.661  1.00 75.08     0.000 A 
ATOM    598  N   GLN A 283      20.822  37.844  13.578  1.00 75.87    -0.346 N 
ATOM    599  HN  GLN A 283      21.467  38.360  12.980  1.00  0.00     0.163 HD
ATOM    600  CA  GLN A 283      19.697  38.540  14.198  1.00 86.61     0.177 C 
ATOM    601  C   GLN A 283      18.367  37.961  13.718  1.00 83.88     0.240 C 
ATOM    602  O   GLN A 283      17.432  37.791  14.509  1.00 81.36    -0.271 OA
ATOM    603  CB  GLN A 283      19.745  40.053  13.930  1.00 99.51     0.044 C 
ATOM    604  CG  GLN A 283      21.021  40.782  14.384  1.00107.33     0.105 C 
ATOM    605  CD  GLN A 283      21.272  40.738  15.886  1.00114.72     0.215 C 
ATOM    606  NE2 GLN A 283      22.413  41.274  16.305  1.00115.77    -0.370 N 
ATOM    607 1HE2 GLN A 283      23.088  41.692  15.665  1.00  0.00     0.159 HD
ATOM    608 2HE2 GLN A 283      22.581  41.245  17.311  1.00  0.00     0.159 HD
ATOM    609  OE1 GLN A 283      20.457  40.233  16.658  1.00117.85    -0.274 OA
ATOM    610  N   GLY A 284      18.293  37.656  12.423  1.00 79.89    -0.351 N 
ATOM    611  HN  GLY A 284      19.094  37.848  11.821  1.00  0.00     0.163 HD
ATOM    612  CA  GLY A 284      17.101  37.056  11.844  1.00 79.32     0.219 C 
ATOM    613  C   GLY A 284      16.831  35.697  12.453  1.00 76.17     0.219 C 
ATOM    614  O   GLY A 284      15.691  35.323  12.743  1.00 78.83    -0.278 OA
ATOM    615  N   CYS A 285      17.908  34.957  12.650  1.00 68.15    -0.224 NA
ATOM    616  CA ACYS A 285      17.841  33.659  13.293  0.49 64.25     0.161 C 
ATOM    617  CA BCYS A 285      17.840  33.660  13.293  0.51 64.23     0.161 C 
ATOM    618  C   CYS A 285      17.326  33.794  14.728  1.00 68.98     0.180 C 
ATOM    619  O   CYS A 285      16.632  32.907  15.240  1.00 63.44    -0.280 OA
ATOM    620  CB ACYS A 285      19.221  33.009  13.286  0.49 62.16     0.115 C 
ATOM    621  CB BCYS A 285      19.220  33.008  13.285  0.51 62.11     0.115 C 
ATOM    622  SG ACYS A 285      19.285  31.437  14.145  0.49 79.16    -0.096 SA
ATOM    623  SG BCYS A 285      19.281  31.434  14.138  0.51 79.11    -0.096 SA
ATOM    624  N   GLN A 286      17.673  34.907  15.377  1.00 73.35    -0.352 N 
ATOM    625  HN  GLN A 286      18.261  35.593  14.904  1.00  0.00     0.163 HD
ATOM    626  CA  GLN A 286      17.234  35.170  16.746  1.00 73.62     0.176 C 
ATOM    627  C   GLN A 286      15.733  35.355  16.797  1.00 72.88     0.241 C 
ATOM    628  O   GLN A 286      15.065  34.793  17.671  1.00 74.32    -0.271 OA
ATOM    629  CB  GLN A 286      17.892  36.423  17.312  1.00 71.39     0.044 C 
ATOM    630  CG  GLN A 286      19.268  36.217  17.875  1.00 82.08     0.105 C 
ATOM    631  CD  GLN A 286      19.538  37.149  19.043  1.00 93.61     0.215 C 
ATOM    632  NE2 GLN A 286      19.688  38.439  18.756  1.00 97.06    -0.370 N 
ATOM    633 1HE2 GLN A 286      19.869  39.065  19.541  1.00  0.00     0.159 HD
ATOM    634 2HE2 GLN A 286      19.634  38.800  17.804  1.00  0.00     0.159 HD
ATOM    635  OE1 GLN A 286      19.603  36.713  20.193  1.00 93.47    -0.274 OA
ATOM    636  N   PHE A 287      15.213  36.156  15.868  1.00 64.89    -0.346 N 
ATOM    637  HN  PHE A 287      15.827  36.577  15.171  1.00  0.00     0.163 HD
ATOM    638  CA  PHE A 287      13.785  36.443  15.827  1.00 69.51     0.180 C 
ATOM    639  C   PHE A 287      12.965  35.189  15.577  1.00 69.11     0.241 C 
ATOM    640  O   PHE A 287      11.904  35.002  16.181  1.00 72.23    -0.271 OA
ATOM    641  CB  PHE A 287      13.437  37.492  14.769  1.00 81.84     0.073 C 
ATOM    642  CG  PHE A 287      11.991  37.445  14.335  1.00 91.31    -0.056 A 
ATOM    643  CD1 PHE A 287      10.997  38.007  15.126  1.00 95.13     0.007 A 
ATOM    644  CD2 PHE A 287      11.623  36.809  13.155  1.00 92.04     0.007 A 
ATOM    645  CE1 PHE A 287       9.665  37.952  14.741  1.00 94.90     0.001 A 
ATOM    646  CE2 PHE A 287      10.297  36.746  12.769  1.00 95.94     0.001 A 
ATOM    647  CZ  PHE A 287       9.315  37.321  13.565  1.00 95.66     0.000 A 
ATOM    648  N   ARG A 288      13.437  34.337  14.673  1.00 59.75    -0.346 N 
ATOM    649  HN  ARG A 288      14.289  34.555  14.156  1.00  0.00     0.163 HD
ATOM    650  CA  ARG A 288      12.726  33.088  14.426  1.00 59.71     0.176 C 
ATOM    651  C   ARG A 288      12.791  32.220  15.686  1.00 63.59     0.241 C 
ATOM    652  O   ARG A 288      11.813  31.574  16.065  1.00 64.59    -0.271 OA
ATOM    653  CB  ARG A 288      13.290  32.337  13.212  1.00 52.38     0.036 C 
ATOM    654  CG  ARG A 288      12.768  30.909  13.107  1.00 52.25     0.023 C 
ATOM    655  CD  ARG A 288      11.266  30.888  12.834  1.00 57.14     0.138 C 
ATOM    656  NE  ARG A 288      10.660  29.607  13.184  1.00 60.12    -0.227 N 
ATOM    657  HE  ARG A 288      11.197  28.759  13.002  1.00  0.00     0.177 HD
ATOM    658  CZ  ARG A 288       9.451  29.475  13.725  1.00 63.36     0.665 C 
ATOM    659  NH1 ARG A 288       8.707  30.551  13.973  1.00 64.32    -0.235 N 
ATOM    660 1HH1 ARG A 288       7.781  30.450  14.388  1.00  0.00     0.174 HD
ATOM    661 2HH1 ARG A 288       9.069  31.477  13.745  1.00  0.00     0.174 HD
ATOM    662  NH2 ARG A 288       8.979  28.269  14.022  1.00 55.94    -0.235 N 
ATOM    663 1HH2 ARG A 288       8.053  28.168  14.437  1.00  0.00     0.174 HD
ATOM    664 2HH2 ARG A 288       9.549  27.445  13.832  1.00  0.00     0.174 HD
ATOM    665  N   SER A 289      13.948  32.219  16.337  1.00 57.77    -0.344 N 
ATOM    666  HN  SER A 289      14.734  32.753  15.967  1.00  0.00     0.163 HD
ATOM    667  CA  SER A 289      14.109  31.467  17.570  1.00 64.81     0.200 C 
ATOM    668  C   SER A 289      13.109  31.913  18.633  1.00 58.57     0.243 C 
ATOM    669  O   SER A 289      12.506  31.091  19.305  1.00 47.35    -0.271 OA
ATOM    670  CB  SER A 289      15.540  31.592  18.089  1.00 65.66     0.199 C 
ATOM    671  OG  SER A 289      16.437  30.906  17.238  1.00 57.15    -0.398 OA
ATOM    672  HG  SER A 289      17.327  30.984  17.561  1.00  0.00     0.209 HD
ATOM    673  N   VAL A 290      12.916  33.219  18.752  1.00 65.58    -0.346 N 
ATOM    674  HN  VAL A 290      13.414  33.856  18.130  1.00  0.00     0.163 HD
ATOM    675  CA  VAL A 290      12.008  33.763  19.751  1.00 66.51     0.180 C 
ATOM    676  C   VAL A 290      10.580  33.386  19.398  1.00 66.17     0.241 C 
ATOM    677  O   VAL A 290       9.818  32.902  20.245  1.00 61.70    -0.271 OA
ATOM    678  CB  VAL A 290      12.167  35.290  19.862  1.00 66.20     0.009 C 
ATOM    679  CG1 VAL A 290      10.944  35.925  20.493  1.00 65.85     0.012 C 
ATOM    680  CG2 VAL A 290      13.421  35.619  20.657  1.00 63.48     0.012 C 
ATOM    681  N   GLU A 291      10.233  33.586  18.133  1.00 59.32    -0.346 N 
ATOM    682  HN  GLU A 291      10.886  34.057  17.506  1.00  0.00     0.163 HD
ATOM    683  CA  GLU A 291       8.940  33.149  17.617  1.00 63.43     0.177 C 
ATOM    684  C   GLU A 291       8.691  31.653  17.897  1.00 60.52     0.241 C 
ATOM    685  O   GLU A 291       7.595  31.256  18.294  1.00 58.16    -0.271 OA
ATOM    686  CB  GLU A 291       8.853  33.432  16.111  1.00 54.73     0.045 C 
ATOM    687  CG  GLU A 291       7.434  33.516  15.581  1.00 67.63     0.116 C 
ATOM    688  CD  GLU A 291       7.385  33.841  14.091  1.00 80.46     0.172 C 
ATOM    689  OE1 GLU A 291       8.346  33.486  13.364  1.00 80.03    -0.648 OA
ATOM    690  OE2 GLU A 291       6.385  34.457  13.654  1.00 79.94    -0.648 OA
ATOM    691  N   ALA A 292       9.718  30.831  17.694  1.00 60.92    -0.346 N 
ATOM    692  HN  ALA A 292      10.615  31.219  17.401  1.00  0.00     0.163 HD
ATOM    693  CA  ALA A 292       9.593  29.388  17.880  1.00 53.92     0.172 C 
ATOM    694  C   ALA A 292       9.276  29.045  19.338  1.00 45.29     0.240 C 
ATOM    695  O   ALA A 292       8.338  28.296  19.598  1.00 49.52    -0.271 OA
ATOM    696  CB  ALA A 292      10.846  28.659  17.404  1.00 44.10     0.042 C 
ATOM    697  N   VAL A 293      10.030  29.622  20.270  1.00 42.31    -0.346 N 
ATOM    698  HN  VAL A 293      10.815  30.205  19.981  1.00  0.00     0.163 HD
ATOM    699  CA  VAL A 293       9.765  29.444  21.701  1.00 54.51     0.180 C 
ATOM    700  C   VAL A 293       8.324  29.808  22.043  1.00 54.14     0.241 C 
ATOM    701  O   VAL A 293       7.660  29.117  22.814  1.00 50.33    -0.271 OA
ATOM    702  CB  VAL A 293      10.723  30.296  22.558  1.00 62.15     0.009 C 
ATOM    703  CG1 VAL A 293      10.385  30.167  24.057  1.00 58.51     0.012 C 
ATOM    704  CG2 VAL A 293      12.166  29.895  22.281  1.00 60.11     0.012 C 
ATOM    705  N   GLN A 294       7.845  30.900  21.454  1.00 55.16    -0.346 N 
ATOM    706  HN  GLN A 294       8.469  31.472  20.885  1.00  0.00     0.163 HD
ATOM    707  CA  GLN A 294       6.451  31.300  21.600  1.00 52.12     0.177 C 
ATOM    708  C   GLN A 294       5.500  30.187  21.168  1.00 56.03     0.241 C 
ATOM    709  O   GLN A 294       4.561  29.854  21.906  1.00 53.00    -0.271 OA
ATOM    710  CB  GLN A 294       6.175  32.568  20.791  1.00 60.20     0.044 C 
ATOM    711  CG  GLN A 294       6.984  33.755  21.250  1.00 68.12     0.105 C 
ATOM    712  CD  GLN A 294       6.739  34.997  20.419  1.00 71.57     0.215 C 
ATOM    713  NE2 GLN A 294       6.988  36.154  21.012  1.00 74.41    -0.370 N 
ATOM    714 1HE2 GLN A 294       6.823  36.991  20.452  1.00  0.00     0.159 HD
ATOM    715 2HE2 GLN A 294       7.331  36.219  21.970  1.00  0.00     0.159 HD
ATOM    716  OE1 GLN A 294       6.325  34.919  19.262  1.00 76.46    -0.274 OA
ATOM    717  N   GLU A 295       5.738  29.619  19.978  1.00 52.64    -0.346 N 
ATOM    718  HN  GLU A 295       6.497  29.978  19.399  1.00  0.00     0.163 HD
ATOM    719  CA  GLU A 295       4.933  28.493  19.486  1.00 49.19     0.177 C 
ATOM    720  C   GLU A 295       4.990  27.278  20.414  1.00 47.41     0.241 C 
ATOM    721  O   GLU A 295       3.952  26.673  20.745  1.00 45.13    -0.271 OA
ATOM    722  CB  GLU A 295       5.384  28.081  18.085  1.00 50.17     0.045 C 
ATOM    723  CG  GLU A 295       5.046  29.092  17.024  1.00 48.90     0.116 C 
ATOM    724  CD  GLU A 295       5.946  29.001  15.801  1.00 54.65     0.172 C 
ATOM    725  OE1 GLU A 295       6.591  27.952  15.578  1.00 60.94    -0.648 OA
ATOM    726  OE2 GLU A 295       6.012  29.997  15.063  1.00 51.63    -0.648 OA
ATOM    727  N   ILE A 296       6.209  26.923  20.815  1.00 43.46    -0.346 N 
ATOM    728  HN  ILE A 296       7.018  27.461  20.503  1.00  0.00     0.163 HD
ATOM    729  CA  ILE A 296       6.403  25.785  21.688  1.00 44.59     0.180 C 
ATOM    730  C   ILE A 296       5.670  25.994  23.024  1.00 46.60     0.241 C 
ATOM    731  O   ILE A 296       5.089  25.053  23.559  1.00 38.84    -0.271 OA
ATOM    732  CB  ILE A 296       7.899  25.510  21.916  1.00 48.23     0.013 C 
ATOM    733  CG1 ILE A 296       8.522  24.942  20.639  1.00 49.70     0.002 C 
ATOM    734  CG2 ILE A 296       8.108  24.547  23.101  1.00 41.63     0.012 C 
ATOM    735  CD1 ILE A 296      10.014  25.203  20.510  1.00 49.09     0.005 C 
ATOM    736  N   THR A 297       5.678  27.218  23.542  1.00 54.42    -0.344 N 
ATOM    737  HN  THR A 297       6.162  27.970  23.052  1.00  0.00     0.163 HD
ATOM    738  CA  THR A 297       4.994  27.501  24.820  1.00 57.81     0.205 C 
ATOM    739  C   THR A 297       3.502  27.240  24.698  1.00 52.69     0.243 C 
ATOM    740  O   THR A 297       2.884  26.609  25.569  1.00 45.79    -0.271 OA
ATOM    741  CB  THR A 297       5.218  28.950  25.279  1.00 56.54     0.146 C 
ATOM    742  CG2 THR A 297       4.539  29.200  26.621  1.00 52.49     0.042 C 
ATOM    743  OG1 THR A 297       6.622  29.181  25.426  1.00 63.44    -0.393 OA
ATOM    744  HG1 THR A 297       6.761  30.077  25.710  1.00  0.00     0.210 HD
ATOM    745  N   GLU A 298       2.933  27.702  23.587  1.00 44.31    -0.346 N 
ATOM    746  HN  GLU A 298       3.498  28.214  22.910  1.00  0.00     0.163 HD
ATOM    747  CA  GLU A 298       1.515  27.488  23.321  1.00 47.35     0.177 C 
ATOM    748  C   GLU A 298       1.198  25.990  23.237  1.00 45.55     0.241 C 
ATOM    749  O   GLU A 298       0.177  25.519  23.714  1.00 59.81    -0.271 OA
ATOM    750  CB  GLU A 298       1.146  28.179  22.010  1.00 45.26     0.045 C 
ATOM    751  CG  GLU A 298      -0.283  28.612  21.891  1.00 67.81     0.116 C 
ATOM    752  CD  GLU A 298      -0.534  29.330  20.569  1.00 85.22     0.172 C 
ATOM    753  OE1 GLU A 298      -1.440  28.916  19.809  1.00 85.19    -0.648 OA
ATOM    754  OE2 GLU A 298       0.191  30.309  20.290  1.00 92.60    -0.648 OA
ATOM    755  N   TYR A 299       2.085  25.240  22.602  1.00 44.20    -0.346 N 
ATOM    756  HN  TYR A 299       2.940  25.666  22.245  1.00  0.00     0.163 HD
ATOM    757  CA  TYR A 299       1.859  23.822  22.407  1.00 39.49     0.180 C 
ATOM    758  C   TYR A 299       1.912  23.069  23.742  1.00 38.26     0.241 C 
ATOM    759  O   TYR A 299       1.070  22.207  24.046  1.00 45.38    -0.271 OA
ATOM    760  CB  TYR A 299       2.922  23.255  21.452  1.00 37.45     0.073 C 
ATOM    761  CG  TYR A 299       2.745  21.782  21.301  1.00 38.81    -0.056 A 
ATOM    762  CD1 TYR A 299       1.569  21.275  20.774  1.00 42.24     0.010 A 
ATOM    763  CD2 TYR A 299       3.714  20.895  21.731  1.00 34.07     0.010 A 
ATOM    764  CE1 TYR A 299       1.380  19.925  20.629  1.00 35.59     0.037 A 
ATOM    765  CE2 TYR A 299       3.535  19.522  21.599  1.00 41.12     0.037 A 
ATOM    766  CZ  TYR A 299       2.370  19.046  21.035  1.00 38.25     0.065 A 
ATOM    767  OH  TYR A 299       2.174  17.691  20.875  1.00 45.75    -0.361 OA
ATOM    768  HH  TYR A 299       2.853  17.088  21.154  1.00  0.00     0.217 HD
ATOM    769  N   ALA A 300       2.938  23.387  24.519  1.00 33.77    -0.346 N 
ATOM    770  HN  ALA A 300       3.636  24.041  24.165  1.00  0.00     0.163 HD
ATOM    771  CA  ALA A 300       3.110  22.834  25.872  1.00 49.69     0.172 C 
ATOM    772  C   ALA A 300       1.854  22.929  26.732  1.00 48.95     0.240 C 
ATOM    773  O   ALA A 300       1.457  21.955  27.362  1.00 45.83    -0.271 OA
ATOM    774  CB  ALA A 300       4.271  23.516  26.584  1.00 45.10     0.042 C 
ATOM    775  N   LYS A 301       1.228  24.100  26.755  1.00 48.55    -0.347 N 
ATOM    776  HN  LYS A 301       1.598  24.883  26.217  1.00  0.00     0.163 HD
ATOM    777  CA  LYS A 301       0.009  24.273  27.549  1.00 43.47     0.171 C 
ATOM    778  C   LYS A 301      -1.111  23.313  27.129  1.00 51.54     0.224 C 
ATOM    779  O   LYS A 301      -2.043  23.102  27.890  1.00 51.20    -0.277 OA
ATOM    780  CB  LYS A 301      -0.520  25.715  27.456  1.00 38.77     0.034 C 
ATOM    781  CG  LYS A 301       0.407  26.782  28.046  1.00 52.10     0.004 C 
ATOM    782  CD  LYS A 301       0.232  28.153  27.356  1.00 68.80     0.027 C 
ATOM    783  CE  LYS A 301      -0.933  28.943  27.935  1.00 71.68     0.229 C 
ATOM    784  NZ  LYS A 301      -1.056  30.337  27.390  1.00 67.14    -0.079 N 
ATOM    785  HZ1 LYS A 301      -1.837  30.866  27.778  1.00  0.00     0.274 HD
ATOM    786  HZ2 LYS A 301      -1.106  30.320  26.371  1.00  0.00     0.274 HD
ATOM    787  HZ3 LYS A 301      -0.181  30.848  27.512  1.00  0.00     0.274 HD
ATOM    788  N   SER A 302      -1.069  22.793  25.901  1.00 46.83    -0.221 NA
ATOM    789  CA ASER A 302      -2.096  21.867  25.418  0.69 37.94     0.174 C 
ATOM    790  CA BSER A 302      -2.106  21.876  25.445  0.31 38.40     0.174 C 
ATOM    791  C   SER A 302      -1.812  20.454  25.919  1.00 35.55     0.182 C 
ATOM    792  O   SER A 302      -2.692  19.599  25.942  1.00 50.84    -0.280 OA
ATOM    793  CB ASER A 302      -2.130  21.847  23.879  0.69 41.44     0.193 C 
ATOM    794  CB BSER A 302      -2.226  21.905  23.920  0.31 39.47     0.193 C 
ATOM    795  OG ASER A 302      -1.121  20.991  23.353  0.69 29.46    -0.399 OA
ATOM    796  HG ASER A 302      -1.142  20.979  22.403  1.00  0.00     0.209 HD
ATOM    797  OG BSER A 302      -2.029  23.210  23.409  0.31 36.26    -0.399 OA
ATOM    798  HG BSER A 302      -2.104  23.228  22.462  1.00  0.00     0.209 HD
ATOM    799  N   ILE A 303      -0.570  20.192  26.300  1.00 31.05    -0.352 N 
ATOM    800  HN  ILE A 303       0.143  20.919  26.247  1.00  0.00     0.163 HD
ATOM    801  CA  ILE A 303      -0.220  18.859  26.797  1.00 44.57     0.180 C 
ATOM    802  C   ILE A 303      -0.980  18.624  28.121  1.00 52.14     0.243 C 
ATOM    803  O   ILE A 303      -0.810  19.383  29.073  1.00 45.06    -0.271 OA
ATOM    804  CB  ILE A 303       1.294  18.731  27.034  1.00 44.36     0.013 C 
ATOM    805  CG1 ILE A 303       2.066  19.065  25.752  1.00 45.91     0.002 C 
ATOM    806  CG2 ILE A 303       1.637  17.342  27.587  1.00 44.70     0.012 C 
ATOM    807  CD1 ILE A 303       3.581  18.986  25.875  1.00 43.49     0.005 C 
ATOM    808  N   PRO A 304      -1.873  17.624  28.160  1.00 50.55    -0.337 N 
ATOM    809  CA  PRO A 304      -2.696  17.491  29.363  1.00 52.60     0.179 C 
ATOM    810  C   PRO A 304      -1.843  17.323  30.618  1.00 47.99     0.241 C 
ATOM    811  O   PRO A 304      -0.903  16.519  30.644  1.00 40.26    -0.271 OA
ATOM    812  CB  PRO A 304      -3.509  16.223  29.090  1.00 57.72     0.037 C 
ATOM    813  CG  PRO A 304      -3.559  16.121  27.630  1.00 58.86     0.022 C 
ATOM    814  CD  PRO A 304      -2.225  16.616  27.149  1.00 56.57     0.127 C 
ATOM    815  N   GLY A 305      -2.148  18.121  31.636  1.00 47.56    -0.351 N 
ATOM    816  HN  GLY A 305      -2.887  18.814  31.522  1.00  0.00     0.163 HD
ATOM    817  CA  GLY A 305      -1.452  18.027  32.905  1.00 47.74     0.225 C 
ATOM    818  C   GLY A 305      -0.402  19.112  33.043  1.00 52.62     0.236 C 
ATOM    819  O   GLY A 305      -0.059  19.515  34.158  1.00 47.34    -0.272 OA
ATOM    820  N   PHE A 306       0.100  19.604  31.911  1.00 42.59    -0.346 N 
ATOM    821  HN  PHE A 306      -0.312  19.343  31.015  1.00  0.00     0.163 HD
ATOM    822  CA  PHE A 306       1.237  20.514  31.951  1.00 45.13     0.180 C 
ATOM    823  C   PHE A 306       0.968  21.769  32.796  1.00 45.97     0.241 C 
ATOM    824  O   PHE A 306       1.781  22.162  33.638  1.00 52.15    -0.271 OA
ATOM    825  CB  PHE A 306       1.673  20.930  30.542  1.00 47.06     0.073 C 
ATOM    826  CG  PHE A 306       2.807  21.893  30.555  1.00 39.81    -0.056 A 
ATOM    827  CD1 PHE A 306       4.105  21.436  30.644  1.00 39.32     0.007 A 
ATOM    828  CD2 PHE A 306       2.580  23.259  30.549  1.00 34.13     0.007 A 
ATOM    829  CE1 PHE A 306       5.168  22.313  30.683  1.00 42.17     0.001 A 
ATOM    830  CE2 PHE A 306       3.647  24.150  30.587  1.00 40.63     0.001 A 
ATOM    831  CZ  PHE A 306       4.937  23.677  30.645  1.00 43.67     0.000 A 
ATOM    832  N   VAL A 307      -0.177  22.392  32.564  1.00 35.26    -0.346 N 
ATOM    833  HN  VAL A 307      -0.871  21.963  31.951  1.00  0.00     0.163 HD
ATOM    834  CA  VAL A 307      -0.452  23.673  33.171  1.00 45.75     0.180 C 
ATOM    835  C   VAL A 307      -0.817  23.504  34.638  1.00 54.40     0.241 C 
ATOM    836  O   VAL A 307      -0.837  24.477  35.377  1.00 51.00    -0.271 OA
ATOM    837  CB  VAL A 307      -1.567  24.420  32.439  1.00 50.65     0.009 C 
ATOM    838  CG1 VAL A 307      -1.099  24.811  31.047  1.00 56.64     0.012 C 
ATOM    839  CG2 VAL A 307      -2.836  23.579  32.379  1.00 46.79     0.012 C 
ATOM    840  N   ASN A 308      -1.079  22.262  35.039  1.00 48.65    -0.346 N 
ATOM    841  HN  ASN A 308      -1.025  21.505  34.358  1.00  0.00     0.163 HD
ATOM    842  CA  ASN A 308      -1.440  21.944  36.412  1.00 52.00     0.185 C 
ATOM    843  C   ASN A 308      -0.197  21.735  37.273  1.00 55.29     0.241 C 
ATOM    844  O   ASN A 308      -0.286  21.620  38.491  1.00 57.13    -0.271 OA
ATOM    845  CB  ASN A 308      -2.285  20.675  36.451  1.00 45.50     0.137 C 
ATOM    846  CG  ASN A 308      -3.393  20.686  35.432  1.00 60.14     0.217 C 
ATOM    847  ND2 ASN A 308      -4.299  21.655  35.557  1.00 57.68    -0.370 N 
ATOM    848 1HD2 ASN A 308      -5.050  21.662  34.867  1.00  0.00     0.159 HD
ATOM    849 2HD2 ASN A 308      -4.252  22.366  36.287  1.00  0.00     0.159 HD
ATOM    850  OD1 ASN A 308      -3.450  19.821  34.543  1.00 58.47    -0.274 OA
ATOM    851  N   LEU A 309       0.962  21.653  36.636  1.00 46.21    -0.346 N 
ATOM    852  HN  LEU A 309       0.987  21.730  35.619  1.00  0.00     0.163 HD
ATOM    853  CA  LEU A 309       2.195  21.455  37.373  1.00 49.28     0.177 C 
ATOM    854  C   LEU A 309       2.553  22.759  38.080  1.00 48.99     0.241 C 
ATOM    855  O   LEU A 309       2.111  23.823  37.659  1.00 47.27    -0.271 OA
ATOM    856  CB  LEU A 309       3.318  21.033  36.419  1.00 44.98     0.038 C 
ATOM    857  CG  LEU A 309       3.043  19.729  35.653  1.00 53.25    -0.020 C 
ATOM    858  CD1 LEU A 309       4.042  19.503  34.525  1.00 55.72     0.009 C 
ATOM    859  CD2 LEU A 309       3.041  18.529  36.592  1.00 45.05     0.009 C 
ATOM    860  N   ASP A 310       3.340  22.660  39.149  1.00 43.35    -0.346 N 
ATOM    861  HN  ASP A 310       3.493  21.736  39.553  1.00  0.00     0.163 HD
ATOM    862  CA  ASP A 310       3.997  23.811  39.774  1.00 45.77     0.186 C 
ATOM    863  C   ASP A 310       4.565  24.769  38.713  1.00 49.03     0.241 C 
ATOM    864  O   ASP A 310       5.282  24.342  37.803  1.00 51.73    -0.271 OA
ATOM    865  CB  ASP A 310       5.134  23.308  40.684  1.00 56.87     0.147 C 
ATOM    866  CG  ASP A 310       5.689  24.391  41.608  1.00 71.10     0.175 C 
ATOM    867  OD1 ASP A 310       6.572  25.161  41.173  1.00 69.21    -0.648 OA
ATOM    868  OD2 ASP A 310       5.256  24.456  42.783  1.00 77.93    -0.648 OA
ATOM    869  N   LEU A 311       4.239  26.053  38.845  1.00 48.18    -0.346 N 
ATOM    870  HN  LEU A 311       3.671  26.328  39.646  1.00  0.00     0.163 HD
ATOM    871  CA  LEU A 311       4.653  27.088  37.901  1.00 54.19     0.177 C 
ATOM    872  C   LEU A 311       6.159  27.153  37.645  1.00 60.22     0.241 C 
ATOM    873  O   LEU A 311       6.599  27.318  36.495  1.00 60.90    -0.271 OA
ATOM    874  CB  LEU A 311       4.149  28.459  38.356  1.00 54.38     0.038 C 
ATOM    875  CG  LEU A 311       4.344  29.568  37.324  1.00 60.10    -0.020 C 
ATOM    876  CD1 LEU A 311       3.931  29.083  35.943  1.00 56.48     0.009 C 
ATOM    877  CD2 LEU A 311       3.530  30.777  37.725  1.00 64.55     0.009 C 
ATOM    878  N   ASN A 312       6.937  27.039  38.717  1.00 53.28    -0.346 N 
ATOM    879  HN  ASN A 312       6.501  26.952  39.635  1.00  0.00     0.163 HD
ATOM    880  CA  ASN A 312       8.392  27.034  38.626  1.00 58.30     0.185 C 
ATOM    881  C   ASN A 312       8.875  25.914  37.743  1.00 57.75     0.241 C 
ATOM    882  O   ASN A 312       9.792  26.086  36.943  1.00 48.56    -0.271 OA
ATOM    883  CB  ASN A 312       9.026  26.892  40.010  1.00 68.41     0.137 C 
ATOM    884  CG  ASN A 312       8.876  28.140  40.840  1.00 81.11     0.217 C 
ATOM    885  ND2 ASN A 312       9.457  29.234  40.361  1.00 85.34    -0.370 N 
ATOM    886 1HD2 ASN A 312       9.355  30.079  40.923  1.00  0.00     0.159 HD
ATOM    887 2HD2 ASN A 312       9.982  29.241  39.487  1.00  0.00     0.159 HD
ATOM    888  OD1 ASN A 312       8.242  28.131  41.896  1.00 91.59    -0.274 OA
ATOM    889  N   ASP A 313       8.252  24.757  37.899  1.00 53.00    -0.345 N 
ATOM    890  HN  ASP A 313       7.540  24.659  38.623  1.00  0.00     0.163 HD
ATOM    891  CA  ASP A 313       8.575  23.627  37.048  1.00 50.61     0.186 C 
ATOM    892  C   ASP A 313       8.149  23.812  35.578  1.00 52.58     0.241 C 
ATOM    893  O   ASP A 313       8.883  23.428  34.679  1.00 49.57    -0.271 OA
ATOM    894  CB  ASP A 313       8.005  22.352  37.641  1.00 42.49     0.147 C 
ATOM    895  CG  ASP A 313       8.729  21.950  38.920  1.00 53.22     0.175 C 
ATOM    896  OD1 ASP A 313       9.795  22.552  39.205  1.00 49.54    -0.648 OA
ATOM    897  OD2 ASP A 313       8.254  21.027  39.615  1.00 54.48    -0.648 OA
ATOM    898  N   GLN A 314       6.972  24.381  35.343  1.00 47.63    -0.346 N 
ATOM    899  HN  GLN A 314       6.357  24.607  36.125  1.00  0.00     0.163 HD
ATOM    900  CA  GLN A 314       6.546  24.687  33.981  1.00 53.83     0.177 C 
ATOM    901  C   GLN A 314       7.646  25.504  33.324  1.00 56.29     0.241 C 
ATOM    902  O   GLN A 314       8.112  25.162  32.230  1.00 45.67    -0.271 OA
ATOM    903  CB  GLN A 314       5.230  25.464  33.955  1.00 49.62     0.044 C 
ATOM    904  CG  GLN A 314       4.030  24.733  34.536  1.00 60.17     0.105 C 
ATOM    905  CD  GLN A 314       2.753  25.542  34.388  1.00 60.52     0.215 C 
ATOM    906  NE2 GLN A 314       1.865  25.473  35.386  1.00 61.32    -0.370 N 
ATOM    907 1HE2 GLN A 314       2.008  24.887  36.209  1.00  0.00     0.159 HD
ATOM    908 2HE2 GLN A 314       1.007  26.016  35.287  1.00  0.00     0.159 HD
ATOM    909  OE1 GLN A 314       2.581  26.246  33.399  1.00 58.55    -0.274 OA
ATOM    910  N   VAL A 315       8.077  26.561  34.012  1.00 52.73    -0.346 N 
ATOM    911  HN  VAL A 315       7.660  26.769  34.919  1.00  0.00     0.163 HD
ATOM    912  CA  VAL A 315       9.136  27.431  33.495  1.00 54.77     0.180 C 
ATOM    913  C   VAL A 315      10.438  26.651  33.209  1.00 57.04     0.241 C 
ATOM    914  O   VAL A 315      11.036  26.787  32.135  1.00 57.36    -0.271 OA
ATOM    915  CB  VAL A 315       9.398  28.615  34.458  1.00 55.84     0.009 C 
ATOM    916  CG1 VAL A 315      10.738  29.260  34.178  1.00 56.74     0.012 C 
ATOM    917  CG2 VAL A 315       8.253  29.650  34.382  1.00 44.16     0.012 C 
ATOM    918  N   THR A 316      10.863  25.846  34.177  1.00 49.69    -0.344 N 
ATOM    919  HN  THR A 316      10.350  25.832  35.059  1.00  0.00     0.163 HD
ATOM    920  CA  THR A 316      12.035  24.977  34.036  1.00 56.41     0.205 C 
ATOM    921  C   THR A 316      11.963  24.032  32.831  1.00 55.13     0.243 C 
ATOM    922  O   THR A 316      12.931  23.878  32.080  1.00 65.36    -0.271 OA
ATOM    923  CB  THR A 316      12.224  24.119  35.309  1.00 56.23     0.146 C 
ATOM    924  CG2 THR A 316      13.375  23.103  35.135  1.00 46.15     0.042 C 
ATOM    925  OG1 THR A 316      12.507  24.972  36.425  1.00 57.34    -0.393 OA
ATOM    926  HG1 THR A 316      11.799  25.597  36.532  1.00  0.00     0.210 HD
ATOM    927  N   LEU A 317      10.815  23.388  32.667  1.00 42.82    -0.346 N 
ATOM    928  HN  LEU A 317      10.058  23.552  33.330  1.00  0.00     0.163 HD
ATOM    929  CA  LEU A 317      10.602  22.458  31.574  1.00 53.58     0.177 C 
ATOM    930  C   LEU A 317      10.716  23.168  30.231  1.00 50.98     0.241 C 
ATOM    931  O   LEU A 317      11.378  22.677  29.324  1.00 44.16    -0.271 OA
ATOM    932  CB  LEU A 317       9.245  21.779  31.707  1.00 46.48     0.038 C 
ATOM    933  CG  LEU A 317       9.173  20.763  32.839  1.00 51.14    -0.020 C 
ATOM    934  CD1 LEU A 317       7.843  20.022  32.768  1.00 50.06     0.009 C 
ATOM    935  CD2 LEU A 317      10.359  19.806  32.769  1.00 44.18     0.009 C 
ATOM    936  N   LEU A 318      10.084  24.335  30.126  1.00 45.44    -0.346 N 
ATOM    937  HN  LEU A 318       9.478  24.639  30.888  1.00  0.00     0.163 HD
ATOM    938  CA  LEU A 318      10.232  25.193  28.954  1.00 50.26     0.177 C 
ATOM    939  C   LEU A 318      11.688  25.550  28.670  1.00 60.20     0.241 C 
ATOM    940  O   LEU A 318      12.165  25.337  27.556  1.00 55.77    -0.271 OA
ATOM    941  CB  LEU A 318       9.397  26.463  29.109  1.00 58.12     0.038 C 
ATOM    942  CG  LEU A 318       7.936  26.256  28.705  1.00 63.21    -0.020 C 
ATOM    943  CD1 LEU A 318       7.092  27.522  28.907  1.00 62.68     0.009 C 
ATOM    944  CD2 LEU A 318       7.895  25.795  27.250  1.00 63.22     0.009 C 
ATOM    945  N   LYS A 319      12.388  26.069  29.682  1.00 62.45    -0.346 N 
ATOM    946  HN  LYS A 319      11.943  26.144  30.597  1.00  0.00     0.163 HD
ATOM    947  CA  LYS A 319      13.774  26.537  29.533  1.00 63.00     0.172 C 
ATOM    948  C   LYS A 319      14.735  25.499  28.947  1.00 58.96     0.240 C 
ATOM    949  O   LYS A 319      15.598  25.845  28.138  1.00 57.36    -0.271 OA
ATOM    950  CB  LYS A 319      14.341  27.027  30.876  1.00 55.83     0.042 C 
ATOM    951  N   TYR A 320      14.595  24.246  29.378  1.00 54.96    -0.346 N 
ATOM    952  HN  TYR A 320      13.847  24.029  30.036  1.00  0.00     0.163 HD
ATOM    953  CA  TYR A 320      15.483  23.175  28.934  1.00 55.46     0.180 C 
ATOM    954  C   TYR A 320      14.937  22.362  27.761  1.00 56.01     0.241 C 
ATOM    955  O   TYR A 320      15.689  21.627  27.132  1.00 72.22    -0.271 OA
ATOM    956  CB  TYR A 320      15.786  22.209  30.084  1.00 51.18     0.073 C 
ATOM    957  CG  TYR A 320      16.732  22.747  31.115  1.00 53.78    -0.056 A 
ATOM    958  CD1 TYR A 320      16.274  23.583  32.122  1.00 53.01     0.010 A 
ATOM    959  CD2 TYR A 320      18.089  22.411  31.096  1.00 60.58     0.010 A 
ATOM    960  CE1 TYR A 320      17.131  24.079  33.092  1.00 67.08     0.037 A 
ATOM    961  CE2 TYR A 320      18.964  22.909  32.063  1.00 66.33     0.037 A 
ATOM    962  CZ  TYR A 320      18.477  23.744  33.063  1.00 70.22     0.065 A 
ATOM    963  OH  TYR A 320      19.322  24.250  34.039  1.00 66.79    -0.361 OA
ATOM    964  HH  TYR A 320      20.244  24.021  34.019  1.00  0.00     0.217 HD
ATOM    965  N   GLY A 321      13.638  22.465  27.478  1.00 45.65    -0.351 N 
ATOM    966  HN  GLY A 321      13.056  23.109  28.015  1.00  0.00     0.163 HD
ATOM    967  CA  GLY A 321      13.038  21.673  26.415  1.00 45.51     0.225 C 
ATOM    968  C   GLY A 321      13.102  22.371  25.063  1.00 50.64     0.236 C 
ATOM    969  O   GLY A 321      13.139  21.730  23.995  1.00 53.29    -0.272 OA
ATOM    970  N   VAL A 322      13.134  23.697  25.134  1.00 45.31    -0.345 N 
ATOM    971  HN  VAL A 322      13.253  24.128  26.051  1.00  0.00     0.163 HD
ATOM    972  CA  VAL A 322      13.008  24.568  23.974  1.00 51.27     0.192 C 
ATOM    973  C   VAL A 322      14.055  24.333  22.842  1.00 53.82     0.244 C 
ATOM    974  O   VAL A 322      13.708  24.313  21.666  1.00 47.03    -0.258 OA
ATOM    975  CB  VAL A 322      12.869  26.042  24.462  1.00 52.18     0.011 C 
ATOM    976  CG1 VAL A 322      13.861  26.973  23.816  1.00 66.71     0.012 C 
ATOM    977  CG2 VAL A 322      11.431  26.517  24.286  1.00 48.95     0.012 C 
ATOM    978  N  AHIS A 323      15.315  24.132  23.211  0.48 54.74    -0.337 N 
ATOM    979  H  AHIS A 323      15.556  24.164  24.202  1.00  0.00     0.164 HD
ATOM    980  N  BHIS A 323      15.316  24.132  23.211  0.52 54.67    -0.337 N 
ATOM    981  H  BHIS A 323      15.556  24.165  24.202  1.00  0.00     0.164 HD
ATOM    982  CA AHIS A 323      16.363  23.866  22.231  0.48 57.72     0.178 C 
ATOM    983  CA BHIS A 323      16.366  23.865  22.234  0.52 57.61     0.178 C 
ATOM    984  C  AHIS A 323      16.175  22.528  21.536  0.48 59.44     0.230 C 
ATOM    985  C  BHIS A 323      16.184  22.527  21.538  0.52 59.40     0.230 C 
ATOM    986  O  AHIS A 323      16.324  22.418  20.313  0.48 64.35    -0.277 OA
ATOM    987  O  BHIS A 323      16.338  22.416  20.315  0.52 64.51    -0.277 OA
ATOM    988  CB AHIS A 323      17.731  23.883  22.905  0.48 63.88     0.093 C 
ATOM    989  CB BHIS A 323      17.732  23.883  22.912  0.52 63.82     0.093 C 
ATOM    990  CG AHIS A 323      18.056  25.182  23.565  0.48 71.14     0.028 A 
ATOM    991  CG BHIS A 323      18.056  25.184  23.566  0.52 71.20     0.028 A 
ATOM    992  CD2AHIS A 323      18.403  26.382  23.045  0.48 74.28     0.114 A 
ATOM    993  CD2BHIS A 323      18.403  26.382  23.041  0.52 74.27     0.114 A 
ATOM    994  ND1AHIS A 323      18.025  25.349  24.933  0.48 73.10    -0.354 N 
ATOM    995  HD1AHIS A 323      17.789  24.624  25.611  1.00  0.00     0.166 HD
ATOM    996  ND1BHIS A 323      18.024  25.358  24.933  0.52 73.09    -0.354 N 
ATOM    997  HD1BHIS A 323      17.787  24.636  25.614  1.00  0.00     0.166 HD
ATOM    998  CE1AHIS A 323      18.349  26.595  25.228  0.48 75.58     0.180 A 
ATOM    999  CE1BHIS A 323      18.347  26.604  25.224  0.52 75.59     0.180 A 
ATOM   1000  NE2AHIS A 323      18.575  27.244  24.100  0.48 77.56    -0.360 N 
ATOM   1001  HE2AHIS A 323      18.835  28.227  24.025  1.00  0.00     0.166 HD
ATOM   1002  NE2BHIS A 323      18.575  27.248  24.092  0.52 77.70    -0.360 N 
ATOM   1003  HE2BHIS A 323      18.837  28.231  24.012  1.00  0.00     0.166 HD
ATOM   1004  N   GLU A 324      15.873  21.509  22.330  1.00 55.68    -0.172 NA
ATOM   1005  CA  GLU A 324      15.715  20.159  21.820  1.00 55.16     0.166 C 
ATOM   1006  C   GLU A 324      14.557  20.099  20.838  1.00 50.97     0.237 C 
ATOM   1007  O   GLU A 324      14.596  19.371  19.864  1.00 51.60    -0.272 OA
ATOM   1008  CB  GLU A 324      15.537  19.176  22.992  1.00 51.71     0.041 C 
ATOM   1009  CG  GLU A 324      16.793  19.114  23.872  1.00 53.40     0.115 C 
ATOM   1010  CD  GLU A 324      16.644  18.262  25.139  1.00 56.30     0.172 C 
ATOM   1011  OE1 GLU A 324      15.607  17.588  25.326  1.00 60.23    -0.648 OA
ATOM   1012  OE2 GLU A 324      17.578  18.285  25.964  1.00 53.48    -0.648 OA
ATOM   1013  N   ILE A 325      13.535  20.900  21.089  1.00 45.84    -0.346 N 
ATOM   1014  HN  ILE A 325      13.562  21.515  21.903  1.00  0.00     0.163 HD
ATOM   1015  CA  ILE A 325      12.386  20.912  20.225  1.00 45.15     0.180 C 
ATOM   1016  C   ILE A 325      12.686  21.716  18.967  1.00 50.77     0.241 C 
ATOM   1017  O   ILE A 325      12.320  21.324  17.863  1.00 50.35    -0.271 OA
ATOM   1018  CB  ILE A 325      11.182  21.519  20.943  1.00 45.85     0.013 C 
ATOM   1019  CG1 ILE A 325      10.846  20.679  22.164  1.00 43.53     0.002 C 
ATOM   1020  CG2 ILE A 325       9.980  21.596  19.994  1.00 43.74     0.012 C 
ATOM   1021  CD1 ILE A 325       9.946  21.370  23.105  1.00 48.97     0.005 C 
ATOM   1022  N   ILE A 326      13.353  22.848  19.147  1.00 44.65    -0.346 N 
ATOM   1023  HN  ILE A 326      13.634  23.122  20.088  1.00  0.00     0.163 HD
ATOM   1024  CA  ILE A 326      13.686  23.696  18.029  1.00 50.52     0.180 C 
ATOM   1025  C   ILE A 326      14.506  22.952  16.974  1.00 51.21     0.241 C 
ATOM   1026  O   ILE A 326      14.193  23.016  15.785  1.00 52.92    -0.271 OA
ATOM   1027  CB  ILE A 326      14.382  24.969  18.509  1.00 52.08     0.013 C 
ATOM   1028  CG1 ILE A 326      13.313  25.937  19.019  1.00 50.63     0.002 C 
ATOM   1029  CG2 ILE A 326      15.213  25.593  17.384  1.00 51.40     0.012 C 
ATOM   1030  CD1 ILE A 326      13.846  27.143  19.759  1.00 50.75     0.005 C 
ATOM   1031  N   TYR A 327      15.508  22.197  17.407  1.00 40.64    -0.346 N 
ATOM   1032  HN  TYR A 327      15.675  22.101  18.409  1.00  0.00     0.163 HD
ATOM   1033  CA  TYR A 327      16.382  21.495  16.447  1.00 46.08     0.180 C 
ATOM   1034  C   TYR A 327      15.721  20.239  15.865  1.00 48.82     0.241 C 
ATOM   1035  O   TYR A 327      15.973  19.873  14.711  1.00 53.34    -0.271 OA
ATOM   1036  CB  TYR A 327      17.739  21.146  17.079  1.00 47.30     0.073 C 
ATOM   1037  CG  TYR A 327      18.499  22.344  17.609  1.00 55.08    -0.056 A 
ATOM   1038  CD1 TYR A 327      18.567  23.536  16.884  1.00 61.89     0.010 A 
ATOM   1039  CD2 TYR A 327      19.134  22.294  18.839  1.00 58.90     0.010 A 
ATOM   1040  CE1 TYR A 327      19.260  24.642  17.378  1.00 66.73     0.037 A 
ATOM   1041  CE2 TYR A 327      19.824  23.392  19.347  1.00 60.36     0.037 A 
ATOM   1042  CZ  TYR A 327      19.886  24.560  18.614  1.00 65.30     0.065 A 
ATOM   1043  OH  TYR A 327      20.581  25.639  19.119  1.00 64.04    -0.361 OA
ATOM   1044  HH  TYR A 327      21.009  25.583  19.965  1.00  0.00     0.217 HD
ATOM   1045  N   THR A 328      14.855  19.608  16.657  1.00 42.87    -0.344 N 
ATOM   1046  HN  THR A 328      14.740  19.933  17.617  1.00  0.00     0.163 HD
ATOM   1047  CA  THR A 328      14.064  18.467  16.199  1.00 43.93     0.205 C 
ATOM   1048  C   THR A 328      13.165  18.906  15.060  1.00 44.54     0.243 C 
ATOM   1049  O   THR A 328      13.049  18.242  14.038  1.00 53.56    -0.271 OA
ATOM   1050  CB  THR A 328      13.177  17.875  17.352  1.00 38.17     0.146 C 
ATOM   1051  CG2 THR A 328      12.118  16.946  16.820  1.00 31.67     0.042 C 
ATOM   1052  OG1 THR A 328      13.996  17.112  18.230  1.00 44.87    -0.393 OA
ATOM   1053  HG1 THR A 328      14.664  17.698  18.566  1.00  0.00     0.210 HD
ATOM   1054  N   MET A 329      12.517  20.041  15.245  1.00 50.71    -0.346 N 
ATOM   1055  HN  MET A 329      12.687  20.587  16.089  1.00  0.00     0.163 HD
ATOM   1056  CA  MET A 329      11.565  20.520  14.260  1.00 51.28     0.177 C 
ATOM   1057  C   MET A 329      12.284  21.144  13.060  1.00 50.53     0.241 C 
ATOM   1058  O   MET A 329      11.839  21.039  11.911  1.00 50.08    -0.271 OA
ATOM   1059  CB  MET A 329      10.592  21.490  14.932  1.00 46.07     0.045 C 
ATOM   1060  CG  MET A 329       9.690  20.777  15.920  1.00 52.34     0.076 C 
ATOM   1061  SD  MET A 329       8.425  21.859  16.587  1.00 51.78    -0.173 SA
ATOM   1062  CE  MET A 329       7.305  21.984  15.198  1.00 54.20     0.089 C 
ATOM   1063  N   LEU A 330      13.420  21.766  13.338  1.00 49.33    -0.346 N 
ATOM   1064  HN  LEU A 330      13.713  21.855  14.311  1.00  0.00     0.163 HD
ATOM   1065  CA  LEU A 330      14.257  22.323  12.294  1.00 47.37     0.177 C 
ATOM   1066  C   LEU A 330      14.650  21.250  11.265  1.00 53.15     0.241 C 
ATOM   1067  O   LEU A 330      14.735  21.534  10.064  1.00 56.22    -0.271 OA
ATOM   1068  CB  LEU A 330      15.478  22.998  12.909  1.00 47.46     0.038 C 
ATOM   1069  CG  LEU A 330      16.412  23.805  12.012  1.00 59.91    -0.020 C 
ATOM   1070  CD1 LEU A 330      15.626  24.797  11.139  1.00 52.53     0.009 C 
ATOM   1071  CD2 LEU A 330      17.404  24.513  12.922  1.00 62.71     0.009 C 
ATOM   1072  N   ALA A 331      14.848  20.017  11.729  1.00 47.05    -0.346 N 
ATOM   1073  HN  ALA A 331      14.840  19.846  12.735  1.00  0.00     0.163 HD
ATOM   1074  CA  ALA A 331      15.078  18.904  10.803  1.00 50.36     0.172 C 
ATOM   1075  C   ALA A 331      14.009  18.813   9.694  1.00 46.88     0.240 C 
ATOM   1076  O   ALA A 331      14.327  18.590   8.520  1.00 47.20    -0.271 OA
ATOM   1077  CB  ALA A 331      15.183  17.586  11.564  1.00 42.89     0.042 C 
ATOM   1078  N   SER A 332      12.752  19.047  10.059  1.00 34.45    -0.344 N 
ATOM   1079  HN  SER A 332      12.552  19.300  11.027  1.00  0.00     0.163 HD
ATOM   1080  CA  SER A 332      11.649  18.949   9.102  1.00 40.95     0.200 C 
ATOM   1081  C   SER A 332      11.772  19.966   7.990  1.00 45.02     0.243 C 
ATOM   1082  O   SER A 332      11.138  19.813   6.947  1.00 45.39    -0.271 OA
ATOM   1083  CB  SER A 332      10.303  19.217   9.779  1.00 43.82     0.199 C 
ATOM   1084  OG  SER A 332      10.104  18.389  10.889  1.00 49.15    -0.398 OA
ATOM   1085  HG  SER A 332       9.268  18.555  11.309  1.00  0.00     0.209 HD
ATOM   1086  N   LEU A 333      12.549  21.019   8.238  1.00 48.26    -0.346 N 
ATOM   1087  HN  LEU A 333      13.077  21.045   9.111  1.00  0.00     0.163 HD
ATOM   1088  CA  LEU A 333      12.674  22.136   7.310  1.00 46.28     0.177 C 
ATOM   1089  C   LEU A 333      13.965  21.978   6.523  1.00 53.49     0.241 C 
ATOM   1090  O   LEU A 333      14.305  22.827   5.680  1.00 42.71    -0.271 OA
ATOM   1091  CB  LEU A 333      12.728  23.469   8.072  1.00 45.88     0.038 C 
ATOM   1092  CG  LEU A 333      11.680  23.829   9.134  1.00 51.19    -0.020 C 
ATOM   1093  CD1 LEU A 333      11.736  25.320   9.459  1.00 46.68     0.009 C 
ATOM   1094  CD2 LEU A 333      10.303  23.453   8.664  1.00 49.89     0.009 C 
ATOM   1095  N   MET A 334      14.700  20.912   6.830  1.00 47.41    -0.346 N 
ATOM   1096  HN  MET A 334      14.342  20.234   7.502  1.00  0.00     0.163 HD
ATOM   1097  CA  MET A 334      16.006  20.697   6.223  1.00 46.05     0.177 C 
ATOM   1098  C   MET A 334      16.054  19.508   5.262  1.00 50.57     0.241 C 
ATOM   1099  O   MET A 334      15.428  18.473   5.501  1.00 49.37    -0.271 OA
ATOM   1100  CB  MET A 334      17.050  20.463   7.313  1.00 43.34     0.045 C 
ATOM   1101  CG  MET A 334      17.347  21.648   8.194  1.00 43.08     0.076 C 
ATOM   1102  SD  MET A 334      18.690  21.267   9.349  1.00 56.61    -0.173 SA
ATOM   1103  CE  MET A 334      19.262  22.902   9.793  1.00 52.19     0.089 C 
ATOM   1104  N   ASN A 335      16.829  19.664   4.190  1.00 52.17    -0.346 N 
ATOM   1105  HN  ASN A 335      17.007  20.606   3.842  1.00  0.00     0.163 HD
ATOM   1106  CA  ASN A 335      17.432  18.527   3.497  1.00 56.39     0.185 C 
ATOM   1107  C   ASN A 335      18.950  18.697   3.552  1.00 60.21     0.241 C 
ATOM   1108  O   ASN A 335      19.437  19.693   4.094  1.00 68.97    -0.271 OA
ATOM   1109  CB  ASN A 335      16.933  18.399   2.053  1.00 59.72     0.137 C 
ATOM   1110  CG  ASN A 335      17.281  19.603   1.188  1.00 50.82     0.217 C 
ATOM   1111  ND2 ASN A 335      16.433  19.868   0.224  1.00 46.77    -0.370 N 
ATOM   1112 1HD2 ASN A 335      16.666  20.674  -0.355  1.00  0.00     0.159 HD
ATOM   1113 2HD2 ASN A 335      15.592  19.313   0.067  1.00  0.00     0.159 HD
ATOM   1114  OD1 ASN A 335      18.302  20.277   1.378  1.00 54.02    -0.274 OA
ATOM   1115  N   LYS A 336      19.699  17.755   2.985  1.00 59.64    -0.346 N 
ATOM   1116  HN  LYS A 336      19.248  16.975   2.506  1.00  0.00     0.163 HD
ATOM   1117  CA  LYS A 336      21.169  17.821   3.038  1.00 63.57     0.176 C 
ATOM   1118  C   LYS A 336      21.786  19.079   2.406  1.00 60.36     0.241 C 
ATOM   1119  O   LYS A 336      22.967  19.350   2.610  1.00 60.85    -0.271 OA
ATOM   1120  CB  LYS A 336      21.795  16.579   2.396  1.00 66.73     0.035 C 
ATOM   1121  CG  LYS A 336      21.664  16.519   0.882  1.00 68.07     0.004 C 
ATOM   1122  CD  LYS A 336      22.107  15.160   0.344  1.00 73.69     0.027 C 
ATOM   1123  CE  LYS A 336      22.518  15.246  -1.125  1.00 69.56     0.229 C 
ATOM   1124  NZ  LYS A 336      21.450  15.879  -1.950  1.00 71.00    -0.079 N 
ATOM   1125  HZ1 LYS A 336      21.724  15.936  -2.931  1.00  0.00     0.274 HD
ATOM   1126  HZ2 LYS A 336      21.184  16.792  -1.582  1.00  0.00     0.274 HD
ATOM   1127  HZ3 LYS A 336      20.557  15.399  -1.839  1.00  0.00     0.274 HD
ATOM   1128  N   ASP A 337      20.984  19.843   1.658  1.00 61.03    -0.346 N 
ATOM   1129  HN  ASP A 337      19.991  19.615   1.620  1.00  0.00     0.163 HD
ATOM   1130  CA  ASP A 337      21.470  20.999   0.886  1.00 60.57     0.186 C 
ATOM   1131  C   ASP A 337      21.100  22.377   1.450  1.00 63.02     0.241 C 
ATOM   1132  O   ASP A 337      21.646  23.401   1.003  1.00 63.49    -0.271 OA
ATOM   1133  CB  ASP A 337      20.955  20.922  -0.556  1.00 56.11     0.147 C 
ATOM   1134  CG  ASP A 337      21.556  19.768  -1.328  1.00 69.59     0.175 C 
ATOM   1135  OD1 ASP A 337      22.760  19.482  -1.132  1.00 65.54    -0.648 OA
ATOM   1136  OD2 ASP A 337      20.821  19.142  -2.119  1.00 77.51    -0.648 OA
ATOM   1137  N   GLY A 338      20.147  22.423   2.380  1.00 51.07    -0.351 N 
ATOM   1138  HN  GLY A 338      19.693  21.564   2.689  1.00  0.00     0.163 HD
ATOM   1139  CA  GLY A 338      19.755  23.703   2.954  1.00 51.43     0.225 C 
ATOM   1140  C   GLY A 338      18.504  23.645   3.805  1.00 53.80     0.236 C 
ATOM   1141  O   GLY A 338      18.017  22.552   4.103  1.00 51.98    -0.272 OA
ATOM   1142  N   VAL A 339      17.977  24.817   4.175  1.00 53.84    -0.346 N 
ATOM   1143  HN  VAL A 339      18.355  25.675   3.773  1.00  0.00     0.163 HD
ATOM   1144  CA  VAL A 339      16.877  24.913   5.137  1.00 49.54     0.180 C 
ATOM   1145  C   VAL A 339      15.825  25.966   4.744  1.00 48.94     0.241 C 
ATOM   1146  O   VAL A 339      16.170  27.082   4.366  1.00 53.04    -0.271 OA
ATOM   1147  CB  VAL A 339      17.416  25.235   6.556  1.00 54.39     0.009 C 
ATOM   1148  CG1 VAL A 339      18.233  26.527   6.545  1.00 50.18     0.012 C 
ATOM   1149  CG2 VAL A 339      16.270  25.319   7.585  1.00 44.63     0.012 C 
ATOM   1150  N   LEU A 340      14.543  25.605   4.826  1.00 46.64    -0.346 N 
ATOM   1151  HN  LEU A 340      14.312  24.643   5.075  1.00  0.00     0.163 HD
ATOM   1152  CA  LEU A 340      13.455  26.560   4.566  1.00 42.10     0.177 C 
ATOM   1153  C   LEU A 340      13.442  27.670   5.608  1.00 53.34     0.241 C 
ATOM   1154  O   LEU A 340      13.726  27.437   6.795  1.00 45.15    -0.271 OA
ATOM   1155  CB  LEU A 340      12.096  25.863   4.559  1.00 41.73     0.038 C 
ATOM   1156  CG  LEU A 340      11.873  24.850   3.443  1.00 50.99    -0.020 C 
ATOM   1157  CD1 LEU A 340      10.596  24.075   3.692  1.00 58.21     0.009 C 
ATOM   1158  CD2 LEU A 340      11.839  25.564   2.082  1.00 52.92     0.009 C 
ATOM   1159  N   ILE A 341      13.125  28.880   5.165  1.00 44.60    -0.346 N 
ATOM   1160  HN  ILE A 341      12.945  29.021   4.171  1.00  0.00     0.163 HD
ATOM   1161  CA  ILE A 341      13.031  30.011   6.081  1.00 48.17     0.180 C 
ATOM   1162  C   ILE A 341      11.868  30.895   5.687  1.00 54.16     0.241 C 
ATOM   1163  O   ILE A 341      11.268  30.718   4.607  1.00 51.17    -0.271 OA
ATOM   1164  CB  ILE A 341      14.288  30.875   6.042  1.00 58.66     0.013 C 
ATOM   1165  CG1 ILE A 341      14.445  31.501   4.658  1.00 53.71     0.002 C 
ATOM   1166  CG2 ILE A 341      15.519  30.067   6.427  1.00 55.43     0.012 C 
ATOM   1167  CD1 ILE A 341      15.431  32.629   4.643  1.00 56.43     0.005 C 
ATOM   1168  N   SER A 342      11.582  31.872   6.541  1.00 49.50    -0.344 N 
ATOM   1169  HN  SER A 342      12.135  31.957   7.394  1.00  0.00     0.163 HD
ATOM   1170  CA  SER A 342      10.507  32.826   6.304  1.00 53.89     0.200 C 
ATOM   1171  C   SER A 342       9.228  32.125   5.869  1.00 56.94     0.243 C 
ATOM   1172  O   SER A 342       8.685  32.405   4.782  1.00 55.65    -0.271 OA
ATOM   1173  CB  SER A 342      10.931  33.867   5.264  1.00 59.02     0.199 C 
ATOM   1174  OG  SER A 342       9.941  34.873   5.140  1.00 68.01    -0.398 OA
ATOM   1175  HG  SER A 342      10.204  35.519   4.495  1.00  0.00     0.209 HD
ATOM   1176  N   GLU A 343       8.771  31.201   6.718  1.00 55.94    -0.346 N 
ATOM   1177  HN  GLU A 343       9.318  30.993   7.553  1.00  0.00     0.163 HD
ATOM   1178  CA  GLU A 343       7.520  30.474   6.502  1.00 69.37     0.177 C 
ATOM   1179  C   GLU A 343       7.533  29.598   5.247  1.00 62.77     0.240 C 
ATOM   1180  O   GLU A 343       6.486  29.143   4.792  1.00 71.24    -0.271 OA
ATOM   1181  CB  GLU A 343       6.320  31.437   6.450  1.00 82.79     0.045 C 
ATOM   1182  CG  GLU A 343       5.954  32.108   7.772  1.00 91.33     0.116 C 
ATOM   1183  CD  GLU A 343       4.704  31.510   8.405  1.00102.29     0.172 C 
ATOM   1184  OE1 GLU A 343       4.629  30.267   8.517  1.00107.81    -0.648 OA
ATOM   1185  OE2 GLU A 343       3.796  32.283   8.785  1.00103.66    -0.648 OA
ATOM   1186  N   GLY A 344       8.712  29.351   4.693  1.00 52.40    -0.351 N 
ATOM   1187  HN  GLY A 344       9.555  29.760   5.096  1.00  0.00     0.163 HD
ATOM   1188  CA  GLY A 344       8.816  28.506   3.521  1.00 60.15     0.225 C 
ATOM   1189  C   GLY A 344       8.972  29.280   2.218  1.00 56.85     0.236 C 
ATOM   1190  O   GLY A 344       9.155  28.686   1.166  1.00 63.32    -0.272 OA
ATOM   1191  N   GLN A 345       8.919  30.607   2.295  1.00 53.89    -0.346 N 
ATOM   1192  HN  GLN A 345       8.759  31.046   3.202  1.00  0.00     0.163 HD
ATOM   1193  CA  GLN A 345       9.084  31.448   1.119  1.00 62.37     0.177 C 
ATOM   1194  C   GLN A 345      10.532  31.445   0.664  1.00 62.96     0.240 C 
ATOM   1195  O   GLN A 345      10.814  31.640  -0.517  1.00 64.20    -0.271 OA
ATOM   1196  CB  GLN A 345       8.666  32.890   1.404  1.00 67.04     0.044 C 
ATOM   1197  CG  GLN A 345       7.199  33.087   1.734  1.00 71.69     0.105 C 
ATOM   1198  CD  GLN A 345       6.945  34.455   2.350  1.00 83.90     0.215 C 
ATOM   1199  NE2 GLN A 345       6.071  35.236   1.716  1.00 82.62    -0.370 N 
ATOM   1200 1HE2 GLN A 345       5.901  36.153   2.129  1.00  0.00     0.159 HD
ATOM   1201 2HE2 GLN A 345       5.580  34.942   0.872  1.00  0.00     0.159 HD
ATOM   1202  OE1 GLN A 345       7.543  34.813   3.377  1.00 85.26    -0.274 OA
ATOM   1203  N   GLY A 346      11.449  31.234   1.605  1.00 51.11    -0.351 N 
ATOM   1204  HN  GLY A 346      11.153  31.022   2.558  1.00  0.00     0.163 HD
ATOM   1205  CA  GLY A 346      12.863  31.302   1.294  1.00 46.12     0.225 C 
ATOM   1206  C   GLY A 346      13.577  29.994   1.580  1.00 58.12     0.236 C 
ATOM   1207  O   GLY A 346      13.062  29.143   2.308  1.00 53.14    -0.272 OA
ATOM   1208  N   PHE A 347      14.767  29.834   1.010  1.00 58.69    -0.346 N 
ATOM   1209  HN  PHE A 347      15.126  30.569   0.400  1.00  0.00     0.163 HD
ATOM   1210  CA  PHE A 347      15.577  28.637   1.230  1.00 56.65     0.180 C 
ATOM   1211  C   PHE A 347      17.054  28.999   1.261  1.00 54.83     0.241 C 
ATOM   1212  O   PHE A 347      17.616  29.498   0.283  1.00 54.92    -0.271 OA
ATOM   1213  CB  PHE A 347      15.304  27.596   0.144  1.00 52.23     0.073 C 
ATOM   1214  CG  PHE A 347      16.058  26.301   0.321  1.00 53.11    -0.056 A 
ATOM   1215  CD1 PHE A 347      15.535  25.277   1.104  1.00 52.23     0.007 A 
ATOM   1216  CD2 PHE A 347      17.272  26.091  -0.323  1.00 58.15     0.007 A 
ATOM   1217  CE1 PHE A 347      16.218  24.079   1.259  1.00 51.87     0.001 A 
ATOM   1218  CE2 PHE A 347      17.965  24.889  -0.178  1.00 56.59     0.001 A 
ATOM   1219  CZ  PHE A 347      17.434  23.881   0.607  1.00 59.98     0.000 A 
ATOM   1220  N   MET A 348      17.681  28.752   2.398  1.00 59.05    -0.346 N 
ATOM   1221  HN  MET A 348      17.186  28.268   3.147  1.00  0.00     0.163 HD
ATOM   1222  CA  MET A 348      19.060  29.155   2.602  1.00 63.56     0.177 C 
ATOM   1223  C   MET A 348      19.929  27.919   2.506  1.00 66.21     0.241 C 
ATOM   1224  O   MET A 348      19.679  26.926   3.197  1.00 62.61    -0.271 OA
ATOM   1225  CB  MET A 348      19.203  29.791   3.978  1.00 70.77     0.045 C 
ATOM   1226  CG  MET A 348      20.433  30.645   4.162  1.00 81.97     0.076 C 
ATOM   1227  SD  MET A 348      20.153  31.847   5.480  1.00 97.92    -0.173 SA
ATOM   1228  CE  MET A 348      19.108  33.022   4.620  1.00 59.70     0.089 C 
ATOM   1229  N   THR A 349      20.943  27.968   1.645  1.00 60.42    -0.344 N 
ATOM   1230  HN  THR A 349      21.139  28.833   1.142  1.00  0.00     0.163 HD
ATOM   1231  CA  THR A 349      21.776  26.791   1.416  1.00 54.02     0.205 C 
ATOM   1232  C   THR A 349      22.778  26.559   2.542  1.00 59.98     0.243 C 
ATOM   1233  O   THR A 349      23.258  27.508   3.189  1.00 59.67    -0.271 OA
ATOM   1234  CB  THR A 349      22.496  26.847   0.056  1.00 57.12     0.146 C 
ATOM   1235  CG2 THR A 349      21.501  27.158  -1.072  1.00 55.22     0.042 C 
ATOM   1236  OG1 THR A 349      23.515  27.852   0.085  1.00 58.09    -0.393 OA
ATOM   1237  HG1 THR A 349      23.959  27.887  -0.754  1.00  0.00     0.210 HD
ATOM   1238  N   ARG A 350      23.058  25.279   2.783  1.00 63.03    -0.346 N 
ATOM   1239  HN  ARG A 350      22.584  24.569   2.225  1.00  0.00     0.163 HD
ATOM   1240  CA  ARG A 350      24.005  24.837   3.800  1.00 52.04     0.176 C 
ATOM   1241  C   ARG A 350      25.356  25.511   3.576  1.00 61.04     0.241 C 
ATOM   1242  O   ARG A 350      25.969  26.072   4.500  1.00 63.23    -0.271 OA
ATOM   1243  CB  ARG A 350      24.144  23.314   3.703  1.00 53.38     0.036 C 
ATOM   1244  CG  ARG A 350      24.966  22.642   4.782  1.00 53.07     0.023 C 
ATOM   1245  CD  ARG A 350      24.724  21.142   4.742  1.00 55.04     0.138 C 
ATOM   1246  NE  ARG A 350      25.563  20.413   5.692  1.00 58.40    -0.227 N 
ATOM   1247  HE  ARG A 350      26.212  20.948   6.269  1.00  0.00     0.177 HD
ATOM   1248  CZ  ARG A 350      25.529  19.089   5.848  1.00 64.84     0.665 C 
ATOM   1249  NH1 ARG A 350      24.678  18.349   5.134  1.00 64.00    -0.235 N 
ATOM   1250 1HH1 ARG A 350      24.053  18.802   4.467  1.00  0.00     0.174 HD
ATOM   1251 2HH1 ARG A 350      24.652  17.336   5.253  1.00  0.00     0.174 HD
ATOM   1252  NH2 ARG A 350      26.343  18.499   6.718  1.00 62.18    -0.235 N 
ATOM   1253 1HH2 ARG A 350      26.993  19.064   7.264  1.00  0.00     0.174 HD
ATOM   1254 2HH2 ARG A 350      26.317  17.486   6.837  1.00  0.00     0.174 HD
ATOM   1255  N   GLU A 351      25.804  25.499   2.326  1.00 61.43    -0.346 N 
ATOM   1256  HN  GLU A 351      25.229  25.101   1.584  1.00  0.00     0.163 HD
ATOM   1257  CA  GLU A 351      27.114  26.052   2.011  1.00 67.88     0.177 C 
ATOM   1258  C   GLU A 351      27.190  27.568   2.185  1.00 64.66     0.241 C 
ATOM   1259  O   GLU A 351      28.196  28.092   2.677  1.00 67.53    -0.271 OA
ATOM   1260  CB  GLU A 351      27.578  25.588   0.637  1.00 78.90     0.045 C 
ATOM   1261  CG  GLU A 351      27.715  24.076   0.571  1.00 92.58     0.116 C 
ATOM   1262  CD  GLU A 351      28.949  23.634  -0.184  1.00106.69     0.172 C 
ATOM   1263  OE1 GLU A 351      29.404  24.395  -1.068  1.00113.40    -0.648 OA
ATOM   1264  OE2 GLU A 351      29.461  22.530   0.111  1.00107.83    -0.648 OA
ATOM   1265  N   PHE A 352      26.117  28.272   1.836  1.00 59.06    -0.346 N 
ATOM   1266  HN  PHE A 352      25.323  27.812   1.390  1.00  0.00     0.163 HD
ATOM   1267  CA  PHE A 352      26.084  29.707   2.096  1.00 57.36     0.180 C 
ATOM   1268  C   PHE A 352      26.268  29.970   3.590  1.00 63.36     0.241 C 
ATOM   1269  O   PHE A 352      27.046  30.848   3.994  1.00 65.42    -0.271 OA
ATOM   1270  CB  PHE A 352      24.787  30.331   1.589  1.00 49.09     0.073 C 
ATOM   1271  CG  PHE A 352      24.636  31.784   1.952  1.00 69.27    -0.056 A 
ATOM   1272  CD1 PHE A 352      25.563  32.720   1.520  1.00 75.44     0.007 A 
ATOM   1273  CD2 PHE A 352      23.565  32.215   2.722  1.00 76.97     0.007 A 
ATOM   1274  CE1 PHE A 352      25.427  34.057   1.851  1.00 80.39     0.001 A 
ATOM   1275  CE2 PHE A 352      23.422  33.553   3.057  1.00 81.06     0.001 A 
ATOM   1276  CZ  PHE A 352      24.352  34.475   2.623  1.00 82.56     0.000 A 
ATOM   1277  N   LEU A 353      25.560  29.191   4.409  1.00 66.86    -0.346 N 
ATOM   1278  HN  LEU A 353      24.912  28.511   4.011  1.00  0.00     0.163 HD
ATOM   1279  CA  LEU A 353      25.689  29.288   5.869  1.00 63.22     0.177 C 
ATOM   1280  C   LEU A 353      27.053  28.801   6.348  1.00 63.15     0.241 C 
ATOM   1281  O   LEU A 353      27.584  29.290   7.338  1.00 67.09    -0.271 OA
ATOM   1282  CB  LEU A 353      24.582  28.511   6.585  1.00 53.23     0.038 C 
ATOM   1283  CG  LEU A 353      23.149  29.023   6.391  1.00 56.71    -0.020 C 
ATOM   1284  CD1 LEU A 353      22.138  27.949   6.790  1.00 53.65     0.009 C 
ATOM   1285  CD2 LEU A 353      22.923  30.296   7.184  1.00 54.33     0.009 C 
ATOM   1286  N   LYS A 354      27.610  27.804   5.674  1.00 61.80    -0.346 N 
ATOM   1287  HN  LYS A 354      27.123  27.381   4.884  1.00  0.00     0.163 HD
ATOM   1288  CA  LYS A 354      28.924  27.318   6.072  1.00 69.60     0.176 C 
ATOM   1289  C   LYS A 354      30.012  28.347   5.696  1.00 70.75     0.241 C 
ATOM   1290  O   LYS A 354      31.157  28.233   6.105  1.00 72.72    -0.271 OA
ATOM   1291  CB  LYS A 354      29.180  25.918   5.487  1.00 69.13     0.035 C 
ATOM   1292  CG  LYS A 354      30.484  25.251   5.909  1.00 72.67     0.004 C 
ATOM   1293  CD  LYS A 354      30.766  25.427   7.409  1.00 83.81     0.027 C 
ATOM   1294  CE  LYS A 354      32.268  25.673   7.685  1.00 81.22     0.229 C 
ATOM   1295  NZ  LYS A 354      32.526  26.407   8.963  1.00 79.67    -0.079 N 
ATOM   1296  HZ1 LYS A 354      33.516  26.569   9.145  1.00  0.00     0.274 HD
ATOM   1297  HZ2 LYS A 354      32.088  25.928   9.750  1.00  0.00     0.274 HD
ATOM   1298  HZ3 LYS A 354      32.006  27.284   8.988  1.00  0.00     0.274 HD
ATOM   1299  N   SER A 355      29.638  29.390   4.963  1.00 75.13    -0.344 N 
ATOM   1300  HN  SER A 355      28.650  29.541   4.758  1.00  0.00     0.163 HD
ATOM   1301  CA  SER A 355      30.641  30.320   4.451  1.00 81.29     0.200 C 
ATOM   1302  C   SER A 355      30.583  31.721   5.072  1.00 87.19     0.243 C 
ATOM   1303  O   SER A 355      31.220  32.656   4.574  1.00 87.72    -0.271 OA
ATOM   1304  CB  SER A 355      30.556  30.402   2.928  1.00 69.90     0.199 C 
ATOM   1305  OG  SER A 355      29.718  31.467   2.532  1.00 68.40    -0.398 OA
ATOM   1306  HG  SER A 355      29.665  31.518   1.585  1.00  0.00     0.209 HD
ATOM   1307  N   LEU A 356      29.818  31.872   6.148  1.00 81.21    -0.346 N 
ATOM   1308  HN  LEU A 356      29.210  31.111   6.450  1.00  0.00     0.163 HD
ATOM   1309  CA  LEU A 356      29.844  33.122   6.900  1.00 83.40     0.177 C 
ATOM   1310  C   LEU A 356      31.139  33.202   7.708  1.00 78.09     0.241 C 
ATOM   1311  O   LEU A 356      31.722  32.175   8.046  1.00 77.53    -0.271 OA
ATOM   1312  CB  LEU A 356      28.645  33.231   7.848  1.00 85.24     0.038 C 
ATOM   1313  CG  LEU A 356      27.295  33.699   7.302  1.00 91.83    -0.020 C 
ATOM   1314  CD1 LEU A 356      27.469  34.788   6.252  1.00 96.23     0.009 C 
ATOM   1315  CD2 LEU A 356      26.505  32.540   6.751  1.00 92.86     0.009 C 
ATOM   1316  N   ARG A 357      31.573  34.416   8.035  1.00 76.33    -0.346 N 
ATOM   1317  HN  ARG A 357      31.055  35.234   7.713  1.00  0.00     0.163 HD
ATOM   1318  CA  ARG A 357      32.779  34.605   8.848  1.00 80.67     0.176 C 
ATOM   1319  C   ARG A 357      32.728  33.796  10.148  1.00 82.59     0.241 C 
ATOM   1320  O   ARG A 357      31.663  33.666  10.765  1.00 73.15    -0.271 OA
ATOM   1321  CB  ARG A 357      32.995  36.089   9.163  1.00 81.68     0.036 C 
ATOM   1322  CG  ARG A 357      31.828  36.754   9.886  1.00 85.31     0.023 C 
ATOM   1323  CD  ARG A 357      32.260  38.057  10.538  1.00 88.96     0.138 C 
ATOM   1324  NE  ARG A 357      33.537  37.889  11.220  1.00 97.46    -0.227 N 
ATOM   1325  HE  ARG A 357      34.381  38.175  10.724  1.00  0.00     0.177 HD
ATOM   1326  CZ  ARG A 357      33.679  37.389  12.444  1.00103.99     0.665 C 
ATOM   1327  NH1 ARG A 357      32.617  37.003  13.144  1.00 96.35    -0.235 N 
ATOM   1328 1HH1 ARG A 357      31.684  37.094  12.741  1.00  0.00     0.174 HD
ATOM   1329 2HH1 ARG A 357      32.726  36.619  14.083  1.00  0.00     0.174 HD
ATOM   1330  NH2 ARG A 357      34.893  37.270  12.968  1.00111.05    -0.235 N 
ATOM   1331 1HH2 ARG A 357      35.708  37.566  12.431  1.00  0.00     0.174 HD
ATOM   1332 2HH2 ARG A 357      35.002  36.886  13.907  1.00  0.00     0.174 HD
ATOM   1333  N   LYS A 358      33.877  33.246  10.541  1.00 89.13    -0.346 N 
ATOM   1334  HN  LYS A 358      34.704  33.365   9.956  1.00  0.00     0.163 HD
ATOM   1335  CA  LYS A 358      33.995  32.481  11.777  1.00 98.09     0.176 C 
ATOM   1336  C   LYS A 358      33.618  33.335  12.986  1.00 97.36     0.243 C 
ATOM   1337  O   LYS A 358      33.892  34.532  13.009  1.00 95.50    -0.271 OA
ATOM   1338  CB  LYS A 358      35.422  31.949  11.942  1.00105.13     0.035 C 
ATOM   1339  CG  LYS A 358      35.801  30.852  10.962  1.00110.28     0.004 C 
ATOM   1340  CD  LYS A 358      35.060  29.557  11.257  1.00114.89     0.027 C 
ATOM   1341  CE  LYS A 358      35.462  28.465  10.279  1.00116.26     0.229 C 
ATOM   1342  NZ  LYS A 358      34.910  27.144  10.674  1.00117.35    -0.079 N 
ATOM   1343  HZ1 LYS A 358      35.180  26.411  10.018  1.00  0.00     0.274 HD
ATOM   1344  HZ2 LYS A 358      33.898  27.184  10.791  1.00  0.00     0.274 HD
ATOM   1345  HZ3 LYS A 358      35.172  26.902  11.630  1.00  0.00     0.274 HD
ATOM   1346  N   PRO A 359      32.967  32.725  13.989  1.00 95.16    -0.337 N 
ATOM   1347  CA  PRO A 359      32.541  31.328  13.964  1.00 93.62     0.179 C 
ATOM   1348  C   PRO A 359      31.090  31.234  13.521  1.00 86.60     0.241 C 
ATOM   1349  O   PRO A 359      30.493  30.172  13.677  1.00 89.77    -0.271 OA
ATOM   1350  CB  PRO A 359      32.635  30.935  15.430  1.00 94.79     0.037 C 
ATOM   1351  CG  PRO A 359      32.187  32.186  16.140  1.00 96.74     0.022 C 
ATOM   1352  CD  PRO A 359      32.639  33.360  15.276  1.00 93.49     0.127 C 
ATOM   1353  N   PHE A 360      30.530  32.336  13.023  1.00 77.97    -0.346 N 
ATOM   1354  HN  PHE A 360      31.063  33.205  13.017  1.00  0.00     0.163 HD
ATOM   1355  CA  PHE A 360      29.172  32.330  12.486  1.00 77.66     0.180 C 
ATOM   1356  C   PHE A 360      29.055  31.302  11.371  1.00 78.28     0.241 C 
ATOM   1357  O   PHE A 360      28.013  30.671  11.209  1.00 73.96    -0.271 OA
ATOM   1358  CB  PHE A 360      28.768  33.704  11.949  1.00 78.66     0.073 C 
ATOM   1359  CG  PHE A 360      28.594  34.743  13.008  1.00 86.96    -0.056 A 
ATOM   1360  CD1 PHE A 360      27.435  34.789  13.765  1.00 88.52     0.007 A 
ATOM   1361  CD2 PHE A 360      29.582  35.685  13.243  1.00 93.31     0.007 A 
ATOM   1362  CE1 PHE A 360      27.267  35.752  14.744  1.00 88.37     0.001 A 
ATOM   1363  CE2 PHE A 360      29.421  36.650  14.219  1.00 95.94     0.001 A 
ATOM   1364  CZ  PHE A 360      28.261  36.683  14.972  1.00 92.20     0.000 A 
ATOM   1365  N   GLY A 361      30.126  31.120  10.603  1.00 83.56    -0.351 N 
ATOM   1366  HN  GLY A 361      30.967  31.674  10.763  1.00  0.00     0.163 HD
ATOM   1367  CA  GLY A 361      30.100  30.136   9.539  1.00 90.33     0.225 C 
ATOM   1368  C   GLY A 361      29.959  28.703  10.020  1.00 87.41     0.236 C 
ATOM   1369  O   GLY A 361      29.802  27.791   9.215  1.00 86.28    -0.272 OA
ATOM   1370  N   ASP A 362      30.004  28.497  11.329  1.00 85.85    -0.346 N 
ATOM   1371  HN  ASP A 362      30.031  29.292  11.967  1.00  0.00     0.163 HD
ATOM   1372  CA  ASP A 362      30.015  27.140  11.860  1.00 90.87     0.181 C 
ATOM   1373  C   ASP A 362      28.859  26.801  12.826  1.00 78.42     0.224 C 
ATOM   1374  O   ASP A 362      28.848  25.720  13.417  1.00 75.03    -0.277 OA
ATOM   1375  CB  ASP A 362      31.377  26.850  12.506  1.00103.39     0.147 C 
ATOM   1376  CG  ASP A 362      31.804  25.399  12.351  1.00110.53     0.174 C 
ATOM   1377  OD1 ASP A 362      31.270  24.701  11.460  1.00108.38    -0.648 OA
ATOM   1378  OD2 ASP A 362      32.686  24.961  13.119  1.00114.25    -0.648 OA
ATOM   1379  N   PHE A 363      27.890  27.702  12.987  1.00 72.58    -0.225 NA
ATOM   1380  CA APHE A 363      26.727  27.455  13.844  0.27 73.73     0.155 C 
ATOM   1381  CA BPHE A 363      26.775  27.391  13.877  0.73 72.93     0.155 C 
ATOM   1382  C   PHE A 363      25.794  26.376  13.297  1.00 78.14     0.179 C 
ATOM   1383  O   PHE A 363      25.110  25.683  14.055  1.00 82.54    -0.280 OA
ATOM   1384  CB APHE A 363      25.920  28.744  14.028  0.27 72.24     0.068 C 
ATOM   1385  CB BPHE A 363      26.095  28.641  14.513  0.73 74.00     0.068 C 
ATOM   1386  CG APHE A 363      26.421  29.631  15.132  0.27 69.59    -0.056 A 
ATOM   1387  CG BPHE A 363      25.103  29.389  13.624  0.73 71.36    -0.056 A 
ATOM   1388  CD1APHE A 363      25.781  29.657  16.359  0.27 62.21     0.007 A 
ATOM   1389  CD1BPHE A 363      25.398  29.716  12.309  0.73 74.94     0.007 A 
ATOM   1390  CD2APHE A 363      27.523  30.443  14.940  0.27 67.68     0.007 A 
ATOM   1391  CD2BPHE A 363      23.888  29.824  14.152  0.73 63.63     0.007 A 
ATOM   1392  CE1APHE A 363      26.233  30.475  17.372  0.27 61.29     0.001 A 
ATOM   1393  CE1BPHE A 363      24.484  30.439  11.521  0.73 66.96     0.001 A 
ATOM   1394  CE2APHE A 363      27.982  31.263  15.952  0.27 66.26     0.001 A 
ATOM   1395  CE2BPHE A 363      22.971  30.540  13.376  0.73 54.79     0.001 A 
ATOM   1396  CZ APHE A 363      27.335  31.279  17.170  0.27 63.63     0.000 A 
ATOM   1397  CZ BPHE A 363      23.273  30.845  12.063  0.73 64.07     0.000 A 
ATOM   1398  N   MET A 364      25.766  26.236  11.972  1.00 80.46    -0.352 N 
ATOM   1399  HN  MET A 364      26.454  26.717  11.393  1.00  0.00     0.163 HD
ATOM   1400  CA  MET A 364      24.746  25.391  11.350  1.00 51.04     0.177 C 
ATOM   1401  C   MET A 364      25.079  23.934  10.976  1.00 45.53     0.241 C 
ATOM   1402  O   MET A 364      24.166  23.113  10.836  1.00 65.12    -0.271 OA
ATOM   1403  CB  MET A 364      24.070  26.135  10.195  1.00 54.49     0.045 C 
ATOM   1404  CG  MET A 364      23.283  27.340  10.690  1.00 54.98     0.076 C 
ATOM   1405  SD  MET A 364      22.093  26.887  11.995  1.00 73.12    -0.173 SA
ATOM   1406  CE  MET A 364      21.026  25.805  11.061  1.00 65.15     0.089 C 
ATOM   1407  N   GLU A 365      26.353  23.601  10.845  1.00 68.41    -0.346 N 
ATOM   1408  HN  GLU A 365      27.084  24.288  11.033  1.00  0.00     0.163 HD
ATOM   1409  CA  GLU A 365      26.709  22.247  10.431  1.00 67.99     0.177 C 
ATOM   1410  C   GLU A 365      26.181  21.079  11.289  1.00 68.83     0.243 C 
ATOM   1411  O   GLU A 365      25.704  20.088  10.737  1.00 70.67    -0.271 OA
ATOM   1412  CB  GLU A 365      28.216  22.124  10.188  1.00 69.64     0.045 C 
ATOM   1413  CG  GLU A 365      28.629  22.624   8.823  1.00 66.94     0.116 C 
ATOM   1414  CD  GLU A 365      27.913  21.894   7.702  1.00 71.55     0.172 C 
ATOM   1415  OE1 GLU A 365      26.986  22.479   7.099  1.00 67.75    -0.648 OA
ATOM   1416  OE2 GLU A 365      28.278  20.732   7.424  1.00 75.40    -0.648 OA
ATOM   1417  N   PRO A 366      26.286  21.168  12.628  1.00 72.20    -0.337 N 
ATOM   1418  CA  PRO A 366      25.814  20.017  13.417  1.00 72.58     0.179 C 
ATOM   1419  C   PRO A 366      24.295  19.812  13.348  1.00 68.01     0.241 C 
ATOM   1420  O   PRO A 366      23.805  18.687  13.493  1.00 64.98    -0.271 OA
ATOM   1421  CB  PRO A 366      26.240  20.372  14.844  1.00 76.82     0.037 C 
ATOM   1422  CG  PRO A 366      27.335  21.381  14.678  1.00 75.22     0.022 C 
ATOM   1423  CD  PRO A 366      26.952  22.174  13.473  1.00 70.56     0.127 C 
ATOM   1424  N   LYS A 367      23.566  20.901  13.118  1.00 61.74    -0.346 N 
ATOM   1425  HN  LYS A 367      24.035  21.805  13.053  1.00  0.00     0.163 HD
ATOM   1426  CA  LYS A 367      22.118  20.843  12.956  1.00 55.49     0.176 C 
ATOM   1427  C   LYS A 367      21.799  20.115  11.664  1.00 61.63     0.241 C 
ATOM   1428  O   LYS A 367      20.891  19.281  11.609  1.00 59.01    -0.271 OA
ATOM   1429  CB  LYS A 367      21.522  22.248  12.920  1.00 45.78     0.035 C 
ATOM   1430  CG  LYS A 367      21.420  22.928  14.279  1.00 43.62     0.004 C 
ATOM   1431  CD  LYS A 367      22.719  23.598  14.718  1.00 55.82     0.027 C 
ATOM   1432  CE  LYS A 367      22.500  24.351  16.044  1.00 69.47     0.229 C 
ATOM   1433  NZ  LYS A 367      23.735  24.997  16.591  1.00 75.66    -0.079 N 
ATOM   1434  HZ1 LYS A 367      23.590  25.496  17.469  1.00  0.00     0.274 HD
ATOM   1435  HZ2 LYS A 367      24.154  25.613  15.895  1.00  0.00     0.274 HD
ATOM   1436  HZ3 LYS A 367      24.484  24.311  16.689  1.00  0.00     0.274 HD
ATOM   1437  N   PHE A 368      22.571  20.424  10.622  1.00 58.31    -0.346 N 
ATOM   1438  HN  PHE A 368      23.281  21.149  10.722  1.00  0.00     0.163 HD
ATOM   1439  CA  PHE A 368      22.417  19.743   9.344  1.00 55.56     0.180 C 
ATOM   1440  C   PHE A 368      22.685  18.241   9.445  1.00 56.31     0.241 C 
ATOM   1441  O   PHE A 368      21.895  17.425   8.957  1.00 51.29    -0.271 OA
ATOM   1442  CB  PHE A 368      23.301  20.394   8.286  1.00 53.59     0.073 C 
ATOM   1443  CG  PHE A 368      22.708  21.648   7.705  1.00 54.63    -0.056 A 
ATOM   1444  CD1 PHE A 368      21.535  21.590   6.957  1.00 51.72     0.007 A 
ATOM   1445  CD2 PHE A 368      23.307  22.885   7.916  1.00 57.44     0.007 A 
ATOM   1446  CE1 PHE A 368      20.972  22.748   6.419  1.00 53.40     0.001 A 
ATOM   1447  CE2 PHE A 368      22.749  24.049   7.387  1.00 53.86     0.001 A 
ATOM   1448  CZ  PHE A 368      21.585  23.978   6.637  1.00 53.98     0.000 A 
ATOM   1449  N   GLU A 369      23.782  17.884  10.109  1.00 61.50    -0.346 N 
ATOM   1450  HN  GLU A 369      24.382  18.610  10.500  1.00  0.00     0.163 HD
ATOM   1451  CA  GLU A 369      24.150  16.487  10.294  1.00 61.66     0.177 C 
ATOM   1452  C   GLU A 369      23.107  15.732  11.089  1.00 58.41     0.241 C 
ATOM   1453  O   GLU A 369      22.729  14.609  10.731  1.00 61.59    -0.271 OA
ATOM   1454  CB  GLU A 369      25.498  16.372  11.003  1.00 78.21     0.045 C 
ATOM   1455  CG  GLU A 369      26.690  16.768  10.160  1.00 90.28     0.116 C 
ATOM   1456  CD  GLU A 369      27.991  16.391  10.826  1.00105.79     0.172 C 
ATOM   1457  OE1 GLU A 369      28.188  15.182  11.080  1.00114.23    -0.648 OA
ATOM   1458  OE2 GLU A 369      28.801  17.299  11.116  1.00107.89    -0.648 OA
ATOM   1459  N   PHE A 370      22.635  16.349  12.169  1.00 52.25    -0.346 N 
ATOM   1460  HN  PHE A 370      23.010  17.258  12.441  1.00  0.00     0.163 HD
ATOM   1461  CA  PHE A 370      21.580  15.728  12.967  1.00 48.28     0.180 C 
ATOM   1462  C   PHE A 370      20.340  15.488  12.153  1.00 45.84     0.241 C 
ATOM   1463  O   PHE A 370      19.741  14.411  12.230  1.00 53.19    -0.271 OA
ATOM   1464  CB  PHE A 370      21.200  16.579  14.174  1.00 56.43     0.073 C 
ATOM   1465  CG  PHE A 370      19.903  16.154  14.833  1.00 52.59    -0.056 A 
ATOM   1466  CD1 PHE A 370      19.866  15.066  15.689  1.00 57.76     0.007 A 
ATOM   1467  CD2 PHE A 370      18.722  16.843  14.591  1.00 51.62     0.007 A 
ATOM   1468  CE1 PHE A 370      18.671  14.674  16.305  1.00 54.90     0.001 A 
ATOM   1469  CE2 PHE A 370      17.524  16.457  15.199  1.00 55.17     0.001 A 
ATOM   1470  CZ  PHE A 370      17.502  15.367  16.051  1.00 53.94     0.000 A 
ATOM   1471  N   ALA A 371      19.939  16.508  11.400  1.00 46.03    -0.346 N 
ATOM   1472  HN  ALA A 371      20.504  17.357  11.368  1.00  0.00     0.163 HD
ATOM   1473  CA  ALA A 371      18.716  16.440  10.623  1.00 38.14     0.172 C 
ATOM   1474  C   ALA A 371      18.814  15.341   9.578  1.00 60.16     0.240 C 
ATOM   1475  O   ALA A 371      17.830  14.663   9.278  1.00 57.56    -0.271 OA
ATOM   1476  CB  ALA A 371      18.448  17.772   9.953  1.00 64.65     0.042 C 
ATOM   1477  N   VAL A 372      20.007  15.166   9.022  1.00 56.15    -0.346 N 
ATOM   1478  HN  VAL A 372      20.795  15.742   9.320  1.00  0.00     0.163 HD
ATOM   1479  CA  VAL A 372      20.197  14.160   7.993  1.00 56.53     0.180 C 
ATOM   1480  C   VAL A 372      19.924  12.766   8.556  1.00 51.16     0.241 C 
ATOM   1481  O   VAL A 372      19.193  11.975   7.941  1.00 50.57    -0.271 OA
ATOM   1482  CB  VAL A 372      21.590  14.266   7.327  1.00 66.17     0.009 C 
ATOM   1483  CG1 VAL A 372      21.936  12.977   6.601  1.00 71.71     0.012 C 
ATOM   1484  CG2 VAL A 372      21.617  15.448   6.352  1.00 61.55     0.012 C 
ATOM   1485  N   LYS A 373      20.475  12.481   9.733  1.00 55.75    -0.346 N 
ATOM   1486  HN  LYS A 373      21.104  13.154  10.172  1.00  0.00     0.163 HD
ATOM   1487  CA  LYS A 373      20.189  11.214  10.404  1.00 67.36     0.176 C 
ATOM   1488  C   LYS A 373      18.749  11.121  10.924  1.00 65.54     0.241 C 
ATOM   1489  O   LYS A 373      18.093  10.098  10.759  1.00 75.98    -0.271 OA
ATOM   1490  CB  LYS A 373      21.184  10.939  11.537  1.00 80.05     0.035 C 
ATOM   1491  CG  LYS A 373      22.558  10.469  11.057  1.00 99.21     0.004 C 
ATOM   1492  CD  LYS A 373      22.468   9.525   9.842  1.00108.99     0.027 C 
ATOM   1493  CE  LYS A 373      21.934   8.134  10.197  1.00110.45     0.229 C 
ATOM   1494  NZ  LYS A 373      21.768   7.272   8.983  1.00105.87    -0.079 N 
ATOM   1495  HZ1 LYS A 373      21.412   6.346   9.219  1.00  0.00     0.274 HD
ATOM   1496  HZ2 LYS A 373      22.636   7.211   8.450  1.00  0.00     0.274 HD
ATOM   1497  HZ3 LYS A 373      21.182   7.727   8.283  1.00  0.00     0.274 HD
ATOM   1498  N   PHE A 374      18.258  12.199  11.525  1.00 48.71    -0.346 N 
ATOM   1499  HN  PHE A 374      18.846  13.028  11.614  1.00  0.00     0.163 HD
ATOM   1500  CA  PHE A 374      16.899  12.231  12.062  1.00 44.99     0.180 C 
ATOM   1501  C   PHE A 374      15.853  12.073  10.964  1.00 53.07     0.241 C 
ATOM   1502  O   PHE A 374      14.910  11.304  11.128  1.00 53.87    -0.271 OA
ATOM   1503  CB  PHE A 374      16.655  13.512  12.865  1.00 50.68     0.073 C 
ATOM   1504  CG  PHE A 374      15.381  13.486  13.699  1.00 52.26    -0.056 A 
ATOM   1505  CD1 PHE A 374      15.359  12.865  14.954  1.00 57.64     0.007 A 
ATOM   1506  CD2 PHE A 374      14.218  14.099  13.240  1.00 51.01     0.007 A 
ATOM   1507  CE1 PHE A 374      14.195  12.852  15.741  1.00 53.39     0.001 A 
ATOM   1508  CE2 PHE A 374      13.044  14.086  14.014  1.00 52.53     0.001 A 
ATOM   1509  CZ  PHE A 374      13.036  13.462  15.268  1.00 48.54     0.000 A 
ATOM   1510  N   ASN A 375      16.034  12.764   9.837  1.00 51.95    -0.346 N 
ATOM   1511  HN  ASN A 375      16.847  13.373   9.742  1.00  0.00     0.163 HD
ATOM   1512  CA  ASN A 375      15.078  12.655   8.738  1.00 51.75     0.185 C 
ATOM   1513  C   ASN A 375      14.993  11.242   8.197  1.00 51.39     0.241 C 
ATOM   1514  O   ASN A 375      13.968  10.836   7.640  1.00 50.04    -0.271 OA
ATOM   1515  CB  ASN A 375      15.378  13.660   7.616  1.00 43.26     0.137 C 
ATOM   1516  CG  ASN A 375      15.052  15.091   8.031  1.00 50.40     0.217 C 
ATOM   1517  ND2 ASN A 375      15.615  16.057   7.333  1.00 41.86    -0.370 N 
ATOM   1518 1HD2 ASN A 375      15.397  17.014   7.611  1.00  0.00     0.159 HD
ATOM   1519 2HD2 ASN A 375      16.232  15.873   6.542  1.00  0.00     0.159 HD
ATOM   1520  OD1 ASN A 375      14.307  15.313   8.987  1.00 44.47    -0.274 OA
ATOM   1521  N   ALA A 376      16.063  10.480   8.389  1.00 50.36    -0.346 N 
ATOM   1522  HN  ALA A 376      16.879  10.870   8.861  1.00  0.00     0.163 HD
ATOM   1523  CA  ALA A 376      16.090   9.093   7.935  1.00 55.11     0.172 C 
ATOM   1524  C   ALA A 376      15.093   8.221   8.710  1.00 61.89     0.240 C 
ATOM   1525  O   ALA A 376      14.695   7.153   8.244  1.00 63.50    -0.271 OA
ATOM   1526  CB  ALA A 376      17.491   8.535   8.048  1.00 50.91     0.042 C 
ATOM   1527  N   LEU A 377      14.682   8.673   9.890  1.00 68.07    -0.346 N 
ATOM   1528  HN  LEU A 377      15.082   9.531  10.271  1.00  0.00     0.163 HD
ATOM   1529  CA  LEU A 377      13.661   7.950  10.647  1.00 46.22     0.177 C 
ATOM   1530  C   LEU A 377      12.317   8.051   9.933  1.00 50.27     0.241 C 
ATOM   1531  O   LEU A 377      11.453   7.190  10.112  1.00 54.99    -0.271 OA
ATOM   1532  CB  LEU A 377      13.532   8.492  12.080  1.00 53.93     0.038 C 
ATOM   1533  CG  LEU A 377      14.713   8.276  13.025  1.00 56.09    -0.020 C 
ATOM   1534  CD1 LEU A 377      14.370   8.736  14.464  1.00 52.86     0.009 C 
ATOM   1535  CD2 LEU A 377      15.132   6.821  12.997  1.00 57.24     0.009 C 
ATOM   1536  N   GLU A 378      12.154   9.113   9.140  1.00 60.47    -0.346 N 
ATOM   1537  HN  GLU A 378      12.913   9.792   9.082  1.00  0.00     0.163 HD
ATOM   1538  CA  GLU A 378      10.944   9.357   8.348  1.00 54.60     0.177 C 
ATOM   1539  C   GLU A 378       9.698   9.587   9.193  1.00 52.76     0.241 C 
ATOM   1540  O   GLU A 378       8.664   8.961   8.962  1.00 51.74    -0.271 OA
ATOM   1541  CB  GLU A 378      10.703   8.222   7.349  1.00 65.99     0.045 C 
ATOM   1542  CG  GLU A 378      11.964   7.782   6.626  1.00 75.64     0.116 C 
ATOM   1543  CD  GLU A 378      11.715   7.432   5.178  1.00 84.27     0.172 C 
ATOM   1544  OE1 GLU A 378      11.534   6.235   4.874  1.00 81.97    -0.648 OA
ATOM   1545  OE2 GLU A 378      11.706   8.361   4.345  1.00 93.52    -0.648 OA
ATOM   1546  N   LEU A 379       9.800  10.491  10.166  1.00 48.43    -0.346 N 
ATOM   1547  HN  LEU A 379      10.677  10.998  10.286  1.00  0.00     0.163 HD
ATOM   1548  CA  LEU A 379       8.687  10.771  11.061  1.00 50.30     0.177 C 
ATOM   1549  C   LEU A 379       7.775  11.792  10.412  1.00 51.90     0.241 C 
ATOM   1550  O   LEU A 379       8.237  12.670   9.674  1.00 48.66    -0.271 OA
ATOM   1551  CB  LEU A 379       9.186  11.296  12.411  1.00 46.91     0.038 C 
ATOM   1552  CG  LEU A 379      10.010  10.309  13.246  1.00 52.97    -0.020 C 
ATOM   1553  CD1 LEU A 379      10.249  10.867  14.640  1.00 57.15     0.009 C 
ATOM   1554  CD2 LEU A 379       9.344   8.942  13.325  1.00 46.20     0.009 C 
ATOM   1555  N   ASP A 380       6.475  11.666  10.657  1.00 46.41    -0.346 N 
ATOM   1556  HN  ASP A 380       6.131  10.873  11.199  1.00  0.00     0.163 HD
ATOM   1557  CA  ASP A 380       5.543  12.665  10.149  1.00 56.16     0.186 C 
ATOM   1558  C   ASP A 380       5.076  13.545  11.310  1.00 53.64     0.241 C 
ATOM   1559  O   ASP A 380       5.524  13.354  12.443  1.00 50.49    -0.271 OA
ATOM   1560  CB  ASP A 380       4.393  12.049   9.326  1.00 58.38     0.147 C 
ATOM   1561  CG  ASP A 380       3.465  11.169  10.146  1.00 68.03     0.175 C 
ATOM   1562  OD1 ASP A 380       3.568  11.167  11.388  1.00 64.86    -0.648 OA
ATOM   1563  OD2 ASP A 380       2.614  10.480   9.535  1.00 75.06    -0.648 OA
ATOM   1564  N   ASP A 381       4.240  14.534  11.026  1.00 48.41    -0.345 N 
ATOM   1565  HN  ASP A 381       3.882  14.640  10.077  1.00  0.00     0.163 HD
ATOM   1566  CA  ASP A 381       3.831  15.471  12.065  1.00 52.30     0.186 C 
ATOM   1567  C   ASP A 381       3.130  14.794  13.238  1.00 49.29     0.241 C 
ATOM   1568  O   ASP A 381       3.325  15.192  14.383  1.00 47.20    -0.271 OA
ATOM   1569  CB  ASP A 381       2.946  16.568  11.491  1.00 43.44     0.147 C 
ATOM   1570  CG  ASP A 381       3.675  17.415  10.478  1.00 46.85     0.175 C 
ATOM   1571  OD1 ASP A 381       4.581  18.163  10.891  1.00 40.72    -0.648 OA
ATOM   1572  OD2 ASP A 381       3.333  17.348   9.274  1.00 46.02    -0.648 OA
ATOM   1573  N   SER A 382       2.322  13.777  12.949  1.00 45.69    -0.344 N 
ATOM   1574  HN  SER A 382       2.224  13.474  11.980  1.00  0.00     0.163 HD
ATOM   1575  CA  SER A 382       1.577  13.091  13.993  1.00 47.79     0.200 C 
ATOM   1576  C   SER A 382       2.525  12.386  14.966  1.00 46.36     0.243 C 
ATOM   1577  O   SER A 382       2.257  12.317  16.161  1.00 50.69    -0.271 OA
ATOM   1578  CB  SER A 382       0.511  12.152  13.402  1.00 46.90     0.199 C 
ATOM   1579  OG  SER A 382       1.062  10.994  12.813  1.00 57.63    -0.398 OA
ATOM   1580  HG  SER A 382       0.404  10.414  12.448  1.00  0.00     0.209 HD
ATOM   1581  N   ASP A 383       3.646  11.890  14.447  1.00 43.88    -0.345 N 
ATOM   1582  HN  ASP A 383       3.791  11.948  13.439  1.00  0.00     0.163 HD
ATOM   1583  CA  ASP A 383       4.671  11.268  15.272  1.00 47.67     0.186 C 
ATOM   1584  C   ASP A 383       5.332  12.353  16.098  1.00 49.62     0.241 C 
ATOM   1585  O   ASP A 383       5.553  12.207  17.308  1.00 46.96    -0.271 OA
ATOM   1586  CB  ASP A 383       5.749  10.601  14.401  1.00 49.49     0.147 C 
ATOM   1587  CG  ASP A 383       5.202   9.470  13.550  1.00 54.36     0.175 C 
ATOM   1588  OD1 ASP A 383       4.297   8.764  14.043  1.00 47.91    -0.648 OA
ATOM   1589  OD2 ASP A 383       5.669   9.297  12.391  1.00 54.24    -0.648 OA
ATOM   1590  N   LEU A 384       5.661  13.450  15.425  1.00 46.22    -0.346 N 
ATOM   1591  HN  LEU A 384       5.324  13.576  14.471  1.00  0.00     0.163 HD
ATOM   1592  CA  LEU A 384       6.495  14.471  16.032  1.00 48.19     0.177 C 
ATOM   1593  C   LEU A 384       5.785  15.140  17.220  1.00 49.00     0.241 C 
ATOM   1594  O   LEU A 384       6.414  15.464  18.224  1.00 43.37    -0.271 OA
ATOM   1595  CB  LEU A 384       6.913  15.496  14.989  1.00 33.17     0.038 C 
ATOM   1596  CG  LEU A 384       7.923  14.976  13.948  1.00 42.85    -0.020 C 
ATOM   1597  CD1 LEU A 384       8.083  15.982  12.801  1.00 34.32     0.009 C 
ATOM   1598  CD2 LEU A 384       9.282  14.676  14.611  1.00 36.41     0.009 C 
ATOM   1599  N   ALA A 385       4.477  15.337  17.075  1.00 40.90    -0.346 N 
ATOM   1600  HN  ALA A 385       4.027  15.004  16.223  1.00  0.00     0.163 HD
ATOM   1601  CA  ALA A 385       3.661  16.004  18.074  1.00 47.36     0.172 C 
ATOM   1602  C   ALA A 385       3.847  15.310  19.420  1.00 48.37     0.240 C 
ATOM   1603  O   ALA A 385       4.121  15.963  20.429  1.00 38.40    -0.271 OA
ATOM   1604  CB  ALA A 385       2.181  15.997  17.649  1.00 40.71     0.042 C 
ATOM   1605  N   ILE A 386       3.777  13.979  19.411  1.00 40.27    -0.346 N 
ATOM   1606  HN  ILE A 386       3.605  13.492  18.532  1.00  0.00     0.163 HD
ATOM   1607  CA  ILE A 386       3.942  13.210  20.634  1.00 36.40     0.180 C 
ATOM   1608  C   ILE A 386       5.381  13.252  21.142  1.00 42.20     0.241 C 
ATOM   1609  O   ILE A 386       5.612  13.414  22.350  1.00 45.77    -0.271 OA
ATOM   1610  CB  ILE A 386       3.473  11.734  20.469  1.00 41.11     0.013 C 
ATOM   1611  CG1 ILE A 386       2.108  11.685  19.774  1.00 49.58     0.002 C 
ATOM   1612  CG2 ILE A 386       3.395  11.039  21.820  1.00 43.03     0.012 C 
ATOM   1613  CD1 ILE A 386       1.514  10.299  19.666  1.00 42.02     0.005 C 
ATOM   1614  N   PHE A 387       6.342  13.111  20.225  1.00 39.92    -0.346 N 
ATOM   1615  HN  PHE A 387       6.087  13.033  19.240  1.00  0.00     0.163 HD
ATOM   1616  CA  PHE A 387       7.747  13.067  20.606  1.00 40.73     0.175 C 
ATOM   1617  C   PHE A 387       8.176  14.366  21.292  1.00 36.42     0.224 C 
ATOM   1618  O   PHE A 387       8.865  14.349  22.320  1.00 42.54    -0.277 OA
ATOM   1619  CB  PHE A 387       8.648  12.743  19.394  1.00 49.32     0.073 C 
ATOM   1620  CG  PHE A 387      10.130  12.845  19.684  1.00 46.97    -0.056 A 
ATOM   1621  CD1 PHE A 387      10.718  12.068  20.682  1.00 43.00     0.007 A 
ATOM   1622  CD2 PHE A 387      10.938  13.712  18.944  1.00 56.83     0.007 A 
ATOM   1623  CE1 PHE A 387      12.080  12.161  20.963  1.00 40.54     0.001 A 
ATOM   1624  CE2 PHE A 387      12.307  13.808  19.200  1.00 53.70     0.001 A 
ATOM   1625  CZ  PHE A 387      12.882  13.026  20.211  1.00 51.32     0.000 A 
ATOM   1626  N   ILE A 388       7.751  15.493  20.742  1.00 35.51    -0.225 NA
ATOM   1627  CA AILE A 388       8.039  16.809  21.307  0.37 38.73     0.154 C 
ATOM   1628  CA BILE A 388       8.136  16.755  21.360  0.63 39.15     0.154 C 
ATOM   1629  C   ILE A 388       7.415  16.983  22.696  1.00 44.48     0.179 C 
ATOM   1630  O   ILE A 388       7.973  17.646  23.579  1.00 36.50    -0.280 OA
ATOM   1631  CB AILE A 388       7.497  17.897  20.369  0.37 37.20     0.008 C 
ATOM   1632  CB BILE A 388       7.994  17.984  20.425  0.63 36.41     0.008 C 
ATOM   1633  CG1AILE A 388       8.293  17.916  19.066  0.37 36.16     0.002 C 
ATOM   1634  CG1BILE A 388       6.527  18.331  20.193  0.63 43.04     0.002 C 
ATOM   1635  CG2AILE A 388       7.530  19.262  21.025  0.37 36.60     0.012 C 
ATOM   1636  CG2BILE A 388       8.752  17.776  19.107  0.63 38.37     0.012 C 
ATOM   1637  CD1AILE A 388       7.586  18.638  17.974  0.37 30.31     0.005 C 
ATOM   1638  CD1BILE A 388       6.353  19.650  19.464  0.63 47.57     0.005 C 
ATOM   1639  N   ALA A 389       6.225  16.403  22.865  1.00 40.58    -0.353 N 
ATOM   1640  HN  ALA A 389       5.786  15.930  22.076  1.00  0.00     0.163 HD
ATOM   1641  CA  ALA A 389       5.533  16.430  24.160  1.00 44.86     0.172 C 
ATOM   1642  C   ALA A 389       6.315  15.620  25.187  1.00 41.35     0.240 C 
ATOM   1643  O   ALA A 389       6.427  16.006  26.358  1.00 47.26    -0.271 OA
ATOM   1644  CB  ALA A 389       4.122  15.884  24.034  1.00 41.82     0.042 C 
ATOM   1645  N   VAL A 390       6.858  14.490  24.741  1.00 39.84    -0.346 N 
ATOM   1646  HN  VAL A 390       6.673  14.195  23.782  1.00  0.00     0.163 HD
ATOM   1647  CA  VAL A 390       7.718  13.655  25.594  1.00 41.25     0.180 C 
ATOM   1648  C   VAL A 390       8.962  14.405  26.052  1.00 47.74     0.241 C 
ATOM   1649  O   VAL A 390       9.388  14.268  27.202  1.00 52.42    -0.271 OA
ATOM   1650  CB  VAL A 390       8.163  12.377  24.860  1.00 42.26     0.009 C 
ATOM   1651  CG1 VAL A 390       9.318  11.650  25.627  1.00 38.24     0.012 C 
ATOM   1652  CG2 VAL A 390       6.971  11.471  24.603  1.00 28.50     0.012 C 
ATOM   1653  N   ILE A 391       9.537  15.185  25.134  1.00 50.10    -0.346 N 
ATOM   1654  HN  ILE A 391       9.143  15.198  24.193  1.00  0.00     0.163 HD
ATOM   1655  CA  ILE A 391      10.703  16.021  25.410  1.00 48.45     0.180 C 
ATOM   1656  C   ILE A 391      10.414  17.069  26.495  1.00 46.35     0.241 C 
ATOM   1657  O   ILE A 391      11.148  17.151  27.486  1.00 47.16    -0.271 OA
ATOM   1658  CB  ILE A 391      11.185  16.732  24.128  1.00 49.71     0.013 C 
ATOM   1659  CG1 ILE A 391      11.859  15.730  23.188  1.00 55.01     0.002 C 
ATOM   1660  CG2 ILE A 391      12.123  17.896  24.455  1.00 47.50     0.012 C 
ATOM   1661  CD1 ILE A 391      12.449  16.384  21.952  1.00 51.43     0.005 C 
ATOM   1662  N   ILE A 392       9.362  17.865  26.290  1.00 45.32    -0.346 N 
ATOM   1663  HN  ILE A 392       8.836  17.771  25.421  1.00  0.00     0.163 HD
ATOM   1664  CA  ILE A 392       8.936  18.868  27.267  1.00 50.92     0.180 C 
ATOM   1665  C   ILE A 392       8.807  18.264  28.679  1.00 51.25     0.241 C 
ATOM   1666  O   ILE A 392       9.331  18.802  29.651  1.00 54.27    -0.271 OA
ATOM   1667  CB  ILE A 392       7.613  19.531  26.831  1.00 52.29     0.013 C 
ATOM   1668  CG1 ILE A 392       7.827  20.338  25.551  1.00 42.24     0.002 C 
ATOM   1669  CG2 ILE A 392       7.056  20.453  27.928  1.00 51.28     0.012 C 
ATOM   1670  CD1 ILE A 392       6.628  21.077  25.087  1.00 42.87     0.005 C 
ATOM   1671  N   LEU A 393       8.152  17.113  28.770  1.00 44.48    -0.346 N 
ATOM   1672  HN  LEU A 393       7.799  16.669  27.922  1.00  0.00     0.163 HD
ATOM   1673  CA  LEU A 393       7.929  16.475  30.053  1.00 47.30     0.177 C 
ATOM   1674  C   LEU A 393       9.119  15.611  30.497  1.00 44.73     0.241 C 
ATOM   1675  O   LEU A 393       8.956  14.447  30.858  1.00 47.89    -0.271 OA
ATOM   1676  CB  LEU A 393       6.619  15.674  30.029  1.00 45.56     0.038 C 
ATOM   1677  CG  LEU A 393       5.273  16.430  30.146  1.00 44.71    -0.020 C 
ATOM   1678  CD1 LEU A 393       5.062  16.976  31.567  1.00 51.29     0.009 C 
ATOM   1679  CD2 LEU A 393       5.088  17.555  29.130  1.00 43.87     0.009 C 
ATOM   1680  N   SER A 394      10.314  16.191  30.475  1.00 42.95    -0.344 N 
ATOM   1681  HN  SER A 394      10.403  17.142  30.117  1.00  0.00     0.163 HD
ATOM   1682  CA  SER A 394      11.501  15.492  30.954  1.00 51.53     0.200 C 
ATOM   1683  C   SER A 394      11.762  15.785  32.431  1.00 60.04     0.242 C 
ATOM   1684  O   SER A 394      12.121  16.901  32.809  1.00 58.89    -0.271 OA
ATOM   1685  CB  SER A 394      12.724  15.864  30.111  1.00 65.76     0.199 C 
ATOM   1686  OG  SER A 394      12.605  15.371  28.781  1.00 70.00    -0.398 OA
ATOM   1687  HG  SER A 394      13.364  15.602  28.258  1.00  0.00     0.209 HD
ATOM   1688  N   GLY A 395      11.561  14.779  33.273  1.00 62.09    -0.351 N 
ATOM   1689  HN  GLY A 395      11.250  13.878  32.911  1.00  0.00     0.163 HD
ATOM   1690  CA  GLY A 395      11.775  14.938  34.694  1.00 62.80     0.219 C 
ATOM   1691  C   GLY A 395      13.228  14.930  35.147  1.00 63.58     0.219 C 
ATOM   1692  O   GLY A 395      13.472  14.916  36.353  1.00 66.77    -0.278 OA
ATOM   1693  N   ASP A 396      14.179  14.909  34.208  1.00 55.37    -0.225 NA
ATOM   1694  CA AASP A 396      15.607  14.939  34.521  0.32 58.65     0.161 C 
ATOM   1695  CA BASP A 396      15.593  14.949  34.568  0.68 57.00     0.161 C 
ATOM   1696  C   ASP A 396      16.165  16.365  34.424  1.00 55.82     0.179 C 
ATOM   1697  O   ASP A 396      17.372  16.583  34.558  1.00 54.85    -0.280 OA
ATOM   1698  CB AASP A 396      16.379  14.017  33.572  0.32 63.98     0.142 C 
ATOM   1699  CB BASP A 396      16.399  13.925  33.756  0.68 63.28     0.142 C 
ATOM   1700  CG AASP A 396      15.817  12.612  33.524  0.32 65.79     0.174 C 
ATOM   1701  CG BASP A 396      16.748  14.414  32.353  0.68 64.27     0.174 C 
ATOM   1702  OD1AASP A 396      16.124  11.818  34.441  0.32 70.88    -0.648 OA
ATOM   1703  OD1BASP A 396      15.957  15.166  31.746  0.68 58.12    -0.648 OA
ATOM   1704  OD2AASP A 396      15.100  12.295  32.548  0.32 63.76    -0.648 OA
ATOM   1705  OD2BASP A 396      17.832  14.038  31.862  0.68 67.93    -0.648 OA
ATOM   1706  N   ARG A 397      15.295  17.341  34.184  1.00 46.83    -0.352 N 
ATOM   1707  HN  ARG A 397      14.305  17.136  34.049  1.00  0.00     0.163 HD
ATOM   1708  CA  ARG A 397      15.790  18.711  34.119  1.00 54.14     0.176 C 
ATOM   1709  C   ARG A 397      16.288  19.211  35.478  1.00 66.02     0.243 C 
ATOM   1710  O   ARG A 397      15.631  19.015  36.508  1.00 63.74    -0.271 OA
ATOM   1711  CB  ARG A 397      14.713  19.657  33.604  1.00 48.85     0.036 C 
ATOM   1712  CG  ARG A 397      14.060  19.208  32.325  1.00 55.60     0.023 C 
ATOM   1713  CD  ARG A 397      15.043  18.934  31.196  1.00 46.41     0.138 C 
ATOM   1714  NE  ARG A 397      14.292  18.979  29.941  1.00 56.66    -0.227 N 
ATOM   1715  HE  ARG A 397      13.307  19.236  30.000  1.00  0.00     0.177 HD
ATOM   1716  CZ  ARG A 397      14.776  18.716  28.732  1.00 45.81     0.665 C 
ATOM   1717  NH1 ARG A 397      16.048  18.345  28.560  1.00 44.27    -0.235 N 
ATOM   1718 1HH1 ARG A 397      16.671  18.275  29.364  1.00  0.00     0.174 HD
ATOM   1719 2HH1 ARG A 397      16.420  18.143  27.632  1.00  0.00     0.174 HD
ATOM   1720  NH2 ARG A 397      13.968  18.807  27.689  1.00 44.57    -0.235 N 
ATOM   1721 1HH2 ARG A 397      12.997  19.090  27.820  1.00  0.00     0.174 HD
ATOM   1722 2HH2 ARG A 397      14.340  18.605  26.761  1.00  0.00     0.174 HD
ATOM   1723  N   PRO A 398      17.433  19.918  35.475  1.00 72.82    -0.337 N 
ATOM   1724  CA  PRO A 398      17.998  20.544  36.675  1.00 73.28     0.179 C 
ATOM   1725  C   PRO A 398      16.996  21.437  37.425  1.00 70.29     0.241 C 
ATOM   1726  O   PRO A 398      16.282  22.233  36.805  1.00 57.48    -0.271 OA
ATOM   1727  CB  PRO A 398      19.123  21.413  36.112  1.00 74.97     0.037 C 
ATOM   1728  CG  PRO A 398      19.494  20.774  34.821  1.00 74.92     0.022 C 
ATOM   1729  CD  PRO A 398      18.219  20.219  34.264  1.00 72.69     0.127 C 
ATOM   1730  N   GLY A 399      16.941  21.305  38.747  1.00 63.44    -0.351 N 
ATOM   1731  HN  GLY A 399      17.427  20.530  39.197  1.00  0.00     0.163 HD
ATOM   1732  CA  GLY A 399      16.196  22.253  39.556  1.00 62.35     0.225 C 
ATOM   1733  C   GLY A 399      14.685  22.116  39.589  1.00 63.87     0.236 C 
ATOM   1734  O   GLY A 399      13.999  23.004  40.098  1.00 66.35    -0.272 OA
ATOM   1735  N   LEU A 400      14.164  21.010  39.068  1.00 64.23    -0.346 N 
ATOM   1736  HN  LEU A 400      14.772  20.342  38.595  1.00  0.00     0.163 HD
ATOM   1737  CA  LEU A 400      12.733  20.738  39.164  1.00 59.63     0.177 C 
ATOM   1738  C   LEU A 400      12.333  20.520  40.634  1.00 61.09     0.241 C 
ATOM   1739  O   LEU A 400      13.077  19.927  41.414  1.00 56.08    -0.271 OA
ATOM   1740  CB  LEU A 400      12.349  19.523  38.305  1.00 51.01     0.038 C 
ATOM   1741  CG  LEU A 400      12.277  19.687  36.779  1.00 50.68    -0.020 C 
ATOM   1742  CD1 LEU A 400      12.098  18.335  36.109  1.00 55.31     0.009 C 
ATOM   1743  CD2 LEU A 400      11.127  20.605  36.410  1.00 47.32     0.009 C 
ATOM   1744  N   LEU A 401      11.159  21.002  41.008  1.00 63.69    -0.346 N 
ATOM   1745  HN  LEU A 401      10.574  21.489  40.329  1.00  0.00     0.163 HD
ATOM   1746  CA  LEU A 401      10.698  20.845  42.368  1.00 61.31     0.177 C 
ATOM   1747  C   LEU A 401      10.006  19.495  42.589  1.00 66.22     0.241 C 
ATOM   1748  O   LEU A 401      10.294  18.819  43.574  1.00 64.23    -0.271 OA
ATOM   1749  CB  LEU A 401       9.805  22.021  42.779  1.00 70.01     0.038 C 
ATOM   1750  CG  LEU A 401      10.486  23.402  42.762  1.00 75.35    -0.020 C 
ATOM   1751  CD1 LEU A 401       9.518  24.530  43.087  1.00 77.49     0.009 C 
ATOM   1752  CD2 LEU A 401      11.656  23.443  43.712  1.00 76.26     0.009 C 
ATOM   1753  N   ASN A 402       9.104  19.095  41.689  1.00 68.26    -0.346 N 
ATOM   1754  HN  ASN A 402       8.932  19.665  40.861  1.00  0.00     0.163 HD
ATOM   1755  CA  ASN A 402       8.353  17.839  41.877  1.00 71.77     0.185 C 
ATOM   1756  C   ASN A 402       8.479  16.873  40.706  1.00 61.20     0.241 C 
ATOM   1757  O   ASN A 402       7.624  16.846  39.821  1.00 62.45    -0.271 OA
ATOM   1758  CB  ASN A 402       6.851  18.083  42.135  1.00 76.73     0.137 C 
ATOM   1759  CG  ASN A 402       6.575  19.340  42.923  1.00 79.92     0.217 C 
ATOM   1760  ND2 ASN A 402       5.472  20.002  42.602  1.00 76.34    -0.370 N 
ATOM   1761 1HD2 ASN A 402       4.841  19.694  41.862  1.00  0.00     0.159 HD
ATOM   1762 2HD2 ASN A 402       5.285  20.852  43.135  1.00  0.00     0.159 HD
ATOM   1763  OD1 ASN A 402       7.334  19.711  43.814  1.00 92.44    -0.274 OA
ATOM   1764  N   VAL A 403       9.531  16.066  40.707  1.00 56.21    -0.346 N 
ATOM   1765  HN  VAL A 403      10.160  16.061  41.510  1.00  0.00     0.163 HD
ATOM   1766  CA  VAL A 403       9.802  15.185  39.575  1.00 59.62     0.180 C 
ATOM   1767  C   VAL A 403       8.639  14.240  39.218  1.00 65.32     0.241 C 
ATOM   1768  O   VAL A 403       8.264  14.125  38.048  1.00 67.68    -0.271 OA
ATOM   1769  CB  VAL A 403      11.111  14.417  39.795  1.00 58.64     0.009 C 
ATOM   1770  CG1 VAL A 403      11.197  13.185  38.892  1.00 58.51     0.012 C 
ATOM   1771  CG2 VAL A 403      12.284  15.348  39.579  1.00 58.37     0.012 C 
ATOM   1772  N   LYS A 404       8.049  13.619  40.234  1.00 66.20    -0.346 N 
ATOM   1773  HN  LYS A 404       8.306  13.893  41.182  1.00  0.00     0.163 HD
ATOM   1774  CA  LYS A 404       7.047  12.560  40.065  1.00 69.66     0.176 C 
ATOM   1775  C   LYS A 404       5.821  12.850  39.164  1.00 69.97     0.243 C 
ATOM   1776  O   LYS A 404       5.473  12.023  38.313  1.00 63.63    -0.271 OA
ATOM   1777  CB  LYS A 404       6.588  12.047  41.437  1.00 70.79     0.035 C 
ATOM   1778  CG  LYS A 404       5.517  10.972  41.377  1.00 71.10     0.004 C 
ATOM   1779  CD  LYS A 404       6.090   9.622  40.971  1.00 74.87     0.027 C 
ATOM   1780  CE  LYS A 404       4.973   8.604  40.753  1.00 80.17     0.229 C 
ATOM   1781  NZ  LYS A 404       3.942   8.652  41.834  1.00 82.40    -0.079 N 
ATOM   1782  HZ1 LYS A 404       3.196   7.972  41.688  1.00  0.00     0.274 HD
ATOM   1783  HZ2 LYS A 404       3.566   9.594  41.942  1.00  0.00     0.274 HD
ATOM   1784  HZ3 LYS A 404       4.368   8.540  42.754  1.00  0.00     0.274 HD
ATOM   1785  N   PRO A 405       5.143  13.999  39.356  1.00 68.81    -0.337 N 
ATOM   1786  CA  PRO A 405       3.999  14.210  38.459  1.00 56.44     0.179 C 
ATOM   1787  C   PRO A 405       4.445  14.360  36.990  1.00 62.51     0.241 C 
ATOM   1788  O   PRO A 405       3.759  13.889  36.080  1.00 59.66    -0.271 OA
ATOM   1789  CB  PRO A 405       3.350  15.506  38.985  1.00 46.63     0.037 C 
ATOM   1790  CG  PRO A 405       3.965  15.767  40.311  1.00 60.50     0.022 C 
ATOM   1791  CD  PRO A 405       5.294  15.086  40.341  1.00 63.81     0.127 C 
ATOM   1792  N   ILE A 406       5.597  14.988  36.778  1.00 63.20    -0.346 N 
ATOM   1793  HN  ILE A 406       6.100  15.380  37.574  1.00  0.00     0.163 HD
ATOM   1794  CA  ILE A 406       6.164  15.133  35.440  1.00 56.07     0.180 C 
ATOM   1795  C   ILE A 406       6.441  13.768  34.808  1.00 54.47     0.241 C 
ATOM   1796  O   ILE A 406       6.063  13.505  33.667  1.00 49.81    -0.271 OA
ATOM   1797  CB  ILE A 406       7.440  15.988  35.476  1.00 50.59     0.013 C 
ATOM   1798  CG1 ILE A 406       7.082  17.386  36.005  1.00 49.81     0.002 C 
ATOM   1799  CG2 ILE A 406       8.100  16.029  34.090  1.00 44.62     0.012 C 
ATOM   1800  CD1 ILE A 406       8.250  18.311  36.230  1.00 41.95     0.005 C 
ATOM   1801  N   GLU A 407       7.071  12.891  35.578  1.00 54.05    -0.346 N 
ATOM   1802  HN  GLU A 407       7.379  13.173  36.508  1.00  0.00     0.163 HD
ATOM   1803  CA  GLU A 407       7.329  11.542  35.123  1.00 54.20     0.177 C 
ATOM   1804  C   GLU A 407       6.067  10.721  34.796  1.00 59.89     0.241 C 
ATOM   1805  O   GLU A 407       6.111   9.824  33.946  1.00 59.67    -0.271 OA
ATOM   1806  CB  GLU A 407       8.225  10.828  36.126  1.00 57.65     0.045 C 
ATOM   1807  CG  GLU A 407       9.699  10.968  35.771  1.00 69.14     0.116 C 
ATOM   1808  CD  GLU A 407      10.640  10.483  36.857  1.00 81.34     0.172 C 
ATOM   1809  OE1 GLU A 407      10.165  10.038  37.932  1.00 78.16    -0.648 OA
ATOM   1810  OE2 GLU A 407      11.867  10.562  36.625  1.00 87.47    -0.648 OA
ATOM   1811  N   ASP A 408       4.943  11.024  35.449  1.00 57.70    -0.346 N 
ATOM   1812  HN  ASP A 408       4.942  11.780  36.134  1.00  0.00     0.163 HD
ATOM   1813  CA  ASP A 408       3.710  10.275  35.186  1.00 59.14     0.186 C 
ATOM   1814  C   ASP A 408       3.030  10.727  33.893  1.00 52.35     0.241 C 
ATOM   1815  O   ASP A 408       2.531   9.906  33.109  1.00 53.76    -0.271 OA
ATOM   1816  CB  ASP A 408       2.734  10.372  36.361  1.00 59.49     0.147 C 
ATOM   1817  CG  ASP A 408       3.272   9.710  37.625  1.00 74.02     0.175 C 
ATOM   1818  OD1 ASP A 408       4.232   8.908  37.529  1.00 78.33    -0.648 OA
ATOM   1819  OD2 ASP A 408       2.731   9.991  38.716  1.00 74.85    -0.648 OA
ATOM   1820  N   ILE A 409       2.998  12.036  33.669  1.00 45.88    -0.346 N 
ATOM   1821  HN  ILE A 409       3.263  12.688  34.408  1.00  0.00     0.163 HD
ATOM   1822  CA  ILE A 409       2.584  12.539  32.365  1.00 47.26     0.180 C 
ATOM   1823  C   ILE A 409       3.485  11.948  31.266  1.00 50.71     0.241 C 
ATOM   1824  O   ILE A 409       2.993  11.471  30.243  1.00 50.91    -0.271 OA
ATOM   1825  CB  ILE A 409       2.613  14.066  32.311  1.00 49.85     0.013 C 
ATOM   1826  CG1 ILE A 409       1.623  14.639  33.345  1.00 51.91     0.002 C 
ATOM   1827  CG2 ILE A 409       2.259  14.534  30.909  1.00 45.14     0.012 C 
ATOM   1828  CD1 ILE A 409       1.914  16.074  33.781  1.00 47.04     0.005 C 
ATOM   1829  N   GLN A 410       4.794  11.947  31.499  1.00 49.45    -0.346 N 
ATOM   1830  HN  GLN A 410       5.153  12.294  32.388  1.00  0.00     0.163 HD
ATOM   1831  CA  GLN A 410       5.712  11.453  30.489  1.00 55.46     0.177 C 
ATOM   1832  C   GLN A 410       5.540   9.970  30.222  1.00 63.94     0.241 C 
ATOM   1833  O   GLN A 410       5.704   9.537  29.081  1.00 59.42    -0.271 OA
ATOM   1834  CB  GLN A 410       7.170  11.733  30.827  1.00 53.72     0.044 C 
ATOM   1835  CG  GLN A 410       8.005  11.729  29.557  1.00 51.20     0.105 C 
ATOM   1836  CD  GLN A 410       9.475  11.532  29.786  1.00 51.13     0.215 C 
ATOM   1837  NE2 GLN A 410      10.274  12.482  29.302  1.00 49.44    -0.370 N 
ATOM   1838 1HE2 GLN A 410       9.917  13.318  28.839  1.00  0.00     0.159 HD
ATOM   1839 2HE2 GLN A 410      11.273  12.348  29.458  1.00  0.00     0.159 HD
ATOM   1840  OE1 GLN A 410       9.908  10.518  30.347  1.00 55.70    -0.274 OA
ATOM   1841  N   ASP A 411       5.211   9.197  31.261  1.00 57.84    -0.346 N 
ATOM   1842  HN  ASP A 411       5.113   9.611  32.188  1.00  0.00     0.163 HD
ATOM   1843  CA  ASP A 411       4.991   7.768  31.081  1.00 61.89     0.186 C 
ATOM   1844  C   ASP A 411       3.822   7.556  30.134  1.00 59.30     0.241 C 
ATOM   1845  O   ASP A 411       3.849   6.689  29.254  1.00 62.20    -0.271 OA
ATOM   1846  CB  ASP A 411       4.693   7.084  32.411  1.00 76.49     0.147 C 
ATOM   1847  CG  ASP A 411       3.877   5.805  32.237  1.00 86.19     0.175 C 
ATOM   1848  OD1 ASP A 411       2.628   5.894  32.137  1.00 94.25    -0.648 OA
ATOM   1849  OD2 ASP A 411       4.481   4.712  32.199  1.00 84.04    -0.648 OA
ATOM   1850  N   ASN A 412       2.788   8.358  30.332  1.00 58.61    -0.346 N 
ATOM   1851  HN  ASN A 412       2.833   9.064  31.067  1.00  0.00     0.163 HD
ATOM   1852  CA  ASN A 412       1.596   8.248  29.523  1.00 64.95     0.185 C 
ATOM   1853  C   ASN A 412       1.876   8.681  28.075  1.00 60.16     0.241 C 
ATOM   1854  O   ASN A 412       1.442   8.026  27.118  1.00 52.72    -0.271 OA
ATOM   1855  CB  ASN A 412       0.466   9.062  30.146  1.00 60.46     0.137 C 
ATOM   1856  CG  ASN A 412      -0.866   8.820  29.464  1.00 66.61     0.217 C 
ATOM   1857  ND2 ASN A 412      -1.660   9.875  29.321  1.00 66.46    -0.370 N 
ATOM   1858 1HD2 ASN A 412      -2.556   9.712  28.862  1.00  0.00     0.159 HD
ATOM   1859 2HD2 ASN A 412      -1.404  10.806  29.650  1.00  0.00     0.159 HD
ATOM   1860  OD1 ASN A 412      -1.175   7.697  29.067  1.00 74.74    -0.274 OA
ATOM   1861  N   LEU A 413       2.623   9.772  27.928  1.00 53.40    -0.346 N 
ATOM   1862  HN  LEU A 413       2.897  10.301  28.756  1.00  0.00     0.163 HD
ATOM   1863  CA  LEU A 413       3.061  10.232  26.616  1.00 46.96     0.177 C 
ATOM   1864  C   LEU A 413       3.921   9.175  25.911  1.00 48.41     0.241 C 
ATOM   1865  O   LEU A 413       3.756   8.957  24.719  1.00 40.33    -0.271 OA
ATOM   1866  CB  LEU A 413       3.826  11.560  26.723  1.00 43.95     0.038 C 
ATOM   1867  CG  LEU A 413       3.029  12.813  27.110  1.00 38.13    -0.020 C 
ATOM   1868  CD1 LEU A 413       3.952  13.997  27.405  1.00 34.83     0.009 C 
ATOM   1869  CD2 LEU A 413       2.005  13.171  26.027  1.00 41.39     0.009 C 
ATOM   1870  N   LEU A 414       4.817   8.507  26.640  1.00 44.81    -0.346 N 
ATOM   1871  HN  LEU A 414       4.902   8.700  27.638  1.00  0.00     0.163 HD
ATOM   1872  CA  LEU A 414       5.678   7.500  26.020  1.00 44.97     0.177 C 
ATOM   1873  C   LEU A 414       4.878   6.318  25.503  1.00 54.93     0.241 C 
ATOM   1874  O   LEU A 414       5.112   5.831  24.397  1.00 53.72    -0.271 OA
ATOM   1875  CB  LEU A 414       6.730   6.996  27.001  1.00 42.01     0.038 C 
ATOM   1876  CG  LEU A 414       7.887   7.954  27.262  1.00 49.13    -0.020 C 
ATOM   1877  CD1 LEU A 414       8.664   7.489  28.496  1.00 48.27     0.009 C 
ATOM   1878  CD2 LEU A 414       8.786   8.050  26.010  1.00 44.81     0.009 C 
ATOM   1879  N   GLN A 415       3.956   5.835  26.329  1.00 58.21    -0.346 N 
ATOM   1880  HN  GLN A 415       3.879   6.216  27.272  1.00  0.00     0.163 HD
ATOM   1881  CA  GLN A 415       3.057   4.775  25.913  1.00 57.93     0.177 C 
ATOM   1882  C   GLN A 415       2.250   5.197  24.668  1.00 55.41     0.241 C 
ATOM   1883  O   GLN A 415       2.039   4.393  23.741  1.00 49.10    -0.271 OA
ATOM   1884  CB  GLN A 415       2.119   4.455  27.058  1.00 71.50     0.044 C 
ATOM   1885  CG  GLN A 415       1.593   3.048  27.068  1.00 81.80     0.105 C 
ATOM   1886  CD  GLN A 415       0.700   2.809  28.263  1.00 83.14     0.215 C 
ATOM   1887  NE2 GLN A 415      -0.225   1.862  28.129  1.00 86.11    -0.370 N 
ATOM   1888 1HE2 GLN A 415      -0.828   1.701  28.936  1.00  0.00     0.159 HD
ATOM   1889 2HE2 GLN A 415      -0.329   1.307  27.280  1.00  0.00     0.159 HD
ATOM   1890  OE1 GLN A 415       0.827   3.484  29.295  1.00 76.97    -0.274 OA
ATOM   1891  N   ALA A 416       1.811   6.458  24.638  1.00 43.42    -0.346 N 
ATOM   1892  HN  ALA A 416       1.972   7.065  25.442  1.00  0.00     0.163 HD
ATOM   1893  CA  ALA A 416       1.105   6.982  23.475  1.00 49.18     0.172 C 
ATOM   1894  C   ALA A 416       2.025   6.943  22.245  1.00 55.42     0.240 C 
ATOM   1895  O   ALA A 416       1.643   6.461  21.178  1.00 54.34    -0.271 OA
ATOM   1896  CB  ALA A 416       0.610   8.418  23.737  1.00 42.67     0.042 C 
ATOM   1897  N   LEU A 417       3.249   7.426  22.424  1.00 50.40    -0.346 N 
ATOM   1898  HN  LEU A 417       3.517   7.763  23.349  1.00  0.00     0.163 HD
ATOM   1899  CA  LEU A 417       4.221   7.490  21.341  1.00 52.22     0.177 C 
ATOM   1900  C   LEU A 417       4.515   6.105  20.807  1.00 47.48     0.241 C 
ATOM   1901  O   LEU A 417       4.580   5.891  19.598  1.00 54.77    -0.271 OA
ATOM   1902  CB  LEU A 417       5.519   8.141  21.818  1.00 49.57     0.038 C 
ATOM   1903  CG  LEU A 417       6.667   8.247  20.807  1.00 44.63    -0.020 C 
ATOM   1904  CD1 LEU A 417       6.208   8.961  19.546  1.00 39.77     0.009 C 
ATOM   1905  CD2 LEU A 417       7.828   8.984  21.442  1.00 36.92     0.009 C 
ATOM   1906  N   GLU A 418       4.697   5.165  21.717  1.00 43.29    -0.346 N 
ATOM   1907  HN  GLU A 418       4.608   5.403  22.705  1.00  0.00     0.163 HD
ATOM   1908  CA  GLU A 418       5.022   3.796  21.342  1.00 53.10     0.177 C 
ATOM   1909  C   GLU A 418       3.916   3.218  20.476  1.00 53.79     0.241 C 
ATOM   1910  O   GLU A 418       4.177   2.637  19.421  1.00 58.74    -0.271 OA
ATOM   1911  CB  GLU A 418       5.224   2.929  22.582  1.00 59.30     0.045 C 
ATOM   1912  CG  GLU A 418       5.277   1.436  22.299  1.00 67.86     0.116 C 
ATOM   1913  CD  GLU A 418       5.542   0.615  23.549  1.00 77.97     0.172 C 
ATOM   1914  OE1 GLU A 418       5.746  -0.614  23.431  1.00 82.04    -0.648 OA
ATOM   1915  OE2 GLU A 418       5.544   1.205  24.651  1.00 85.55    -0.648 OA
ATOM   1916  N   LEU A 419       2.677   3.393  20.919  1.00 53.16    -0.346 N 
ATOM   1917  HN  LEU A 419       2.518   3.877  21.802  1.00  0.00     0.163 HD
ATOM   1918  CA  LEU A 419       1.541   2.896  20.149  1.00 59.62     0.177 C 
ATOM   1919  C   LEU A 419       1.454   3.561  18.763  1.00 57.48     0.241 C 
ATOM   1920  O   LEU A 419       1.251   2.889  17.748  1.00 57.26    -0.271 OA
ATOM   1921  CB  LEU A 419       0.232   3.080  20.923  1.00 52.28     0.038 C 
ATOM   1922  CG  LEU A 419      -0.999   2.523  20.199  1.00 58.61    -0.020 C 
ATOM   1923  CD1 LEU A 419      -0.751   1.082  19.768  1.00 48.22     0.009 C 
ATOM   1924  CD2 LEU A 419      -2.265   2.654  21.057  1.00 59.18     0.009 C 
ATOM   1925  N   GLN A 420       1.615   4.879  18.750  1.00 50.18    -0.346 N 
ATOM   1926  HN  GLN A 420       1.777   5.359  19.635  1.00  0.00     0.163 HD
ATOM   1927  CA  GLN A 420       1.571   5.665  17.532  1.00 50.55     0.177 C 
ATOM   1928  C   GLN A 420       2.590   5.165  16.521  1.00 58.58     0.241 C 
ATOM   1929  O   GLN A 420       2.280   5.025  15.334  1.00 60.56    -0.271 OA
ATOM   1930  CB  GLN A 420       1.819   7.146  17.844  1.00 48.87     0.044 C 
ATOM   1931  CG  GLN A 420       2.170   8.002  16.624  1.00 51.37     0.105 C 
ATOM   1932  CD  GLN A 420       1.005   8.176  15.648  1.00 56.55     0.215 C 
ATOM   1933  NE2 GLN A 420       1.273   8.841  14.526  1.00 56.69    -0.370 N 
ATOM   1934 1HE2 GLN A 420       0.496   8.957  13.875  1.00  0.00     0.159 HD
ATOM   1935 2HE2 GLN A 420       2.202   9.202  14.308  1.00  0.00     0.159 HD
ATOM   1936  OE1 GLN A 420      -0.124   7.737  15.913  1.00 58.02    -0.274 OA
ATOM   1937  N   LEU A 421       3.811   4.903  16.980  1.00 59.17    -0.346 N 
ATOM   1938  HN  LEU A 421       4.014   5.002  17.975  1.00  0.00     0.163 HD
ATOM   1939  CA  LEU A 421       4.862   4.474  16.060  1.00 55.37     0.177 C 
ATOM   1940  C   LEU A 421       4.562   3.081  15.530  1.00 57.61     0.241 C 
ATOM   1941  O   LEU A 421       4.710   2.822  14.344  1.00 53.80    -0.271 OA
ATOM   1942  CB  LEU A 421       6.248   4.534  16.706  1.00 51.82     0.038 C 
ATOM   1943  CG  LEU A 421       6.722   5.947  17.025  1.00 58.18    -0.020 C 
ATOM   1944  CD1 LEU A 421       8.033   5.904  17.752  1.00 55.36     0.009 C 
ATOM   1945  CD2 LEU A 421       6.861   6.763  15.750  1.00 60.31     0.009 C 
ATOM   1946  N   LYS A 422       4.107   2.199  16.411  1.00 59.89    -0.346 N 
ATOM   1947  HN  LYS A 422       4.012   2.466  17.391  1.00  0.00     0.163 HD
ATOM   1948  CA  LYS A 422       3.742   0.853  15.991  1.00 71.14     0.176 C 
ATOM   1949  C   LYS A 422       2.615   0.825  14.946  1.00 73.92     0.241 C 
ATOM   1950  O   LYS A 422       2.593  -0.055  14.086  1.00 72.48    -0.271 OA
ATOM   1951  CB  LYS A 422       3.406  -0.023  17.201  1.00 71.57     0.035 C 
ATOM   1952  CG  LYS A 422       4.647  -0.473  17.964  1.00 83.83     0.004 C 
ATOM   1953  CD  LYS A 422       4.371  -1.719  18.801  1.00 99.00     0.027 C 
ATOM   1954  CE  LYS A 422       5.657  -2.351  19.341  1.00103.52     0.229 C 
ATOM   1955  NZ  LYS A 422       6.327  -1.530  20.391  1.00103.96    -0.079 N 
ATOM   1956  HZ1 LYS A 422       7.184  -1.951  20.751  1.00  0.00     0.274 HD
ATOM   1957  HZ2 LYS A 422       5.681  -1.319  21.152  1.00  0.00     0.274 HD
ATOM   1958  HZ3 LYS A 422       6.504  -0.584  20.052  1.00  0.00     0.274 HD
ATOM   1959  N   LEU A 423       1.698   1.790  15.007  1.00 70.25    -0.346 N 
ATOM   1960  HN  LEU A 423       1.773   2.509  15.726  1.00  0.00     0.163 HD
ATOM   1961  CA  LEU A 423       0.582   1.833  14.055  1.00 66.83     0.177 C 
ATOM   1962  C   LEU A 423       0.926   2.600  12.774  1.00 66.42     0.241 C 
ATOM   1963  O   LEU A 423       0.494   2.240  11.672  1.00 60.87    -0.271 OA
ATOM   1964  CB  LEU A 423      -0.665   2.446  14.696  1.00 57.88     0.038 C 
ATOM   1965  CG  LEU A 423      -1.246   1.733  15.920  1.00 58.68    -0.020 C 
ATOM   1966  CD1 LEU A 423      -2.392   2.538  16.500  1.00 54.87     0.009 C 
ATOM   1967  CD2 LEU A 423      -1.710   0.317  15.589  1.00 56.03     0.009 C 
ATOM   1968  N   ASN A 424       1.704   3.663  12.924  1.00 59.55    -0.346 N 
ATOM   1969  HN  ASN A 424       2.106   3.865  13.839  1.00  0.00     0.163 HD
ATOM   1970  CA  ASN A 424       1.993   4.545  11.805  1.00 59.43     0.185 C 
ATOM   1971  C   ASN A 424       3.155   4.022  10.961  1.00 63.99     0.241 C 
ATOM   1972  O   ASN A 424       3.275   4.336   9.771  1.00 65.97    -0.271 OA
ATOM   1973  CB  ASN A 424       2.293   5.951  12.322  1.00 57.29     0.137 C 
ATOM   1974  CG  ASN A 424       2.128   7.008  11.265  1.00 56.81     0.217 C 
ATOM   1975  ND2 ASN A 424       2.720   8.168  11.495  1.00 58.95    -0.370 N 
ATOM   1976 1HD2 ASN A 424       2.608   8.885  10.778  1.00  0.00     0.159 HD
ATOM   1977 2HD2 ASN A 424       3.268   8.349  12.336  1.00  0.00     0.159 HD
ATOM   1978  OD1 ASN A 424       1.469   6.790  10.253  1.00 62.00    -0.274 OA
ATOM   1979  N   HIS A 425       4.023   3.229  11.585  1.00 58.02    -0.346 N 
ATOM   1980  HN  HIS A 425       3.884   3.017  12.573  1.00  0.00     0.163 HD
ATOM   1981  CA  HIS A 425       5.164   2.658  10.889  1.00 61.05     0.182 C 
ATOM   1982  C   HIS A 425       5.321   1.188  11.251  1.00 69.10     0.243 C 
ATOM   1983  O   HIS A 425       6.354   0.794  11.802  1.00 67.17    -0.271 OA
ATOM   1984  CB  HIS A 425       6.443   3.414  11.240  1.00 60.38     0.093 C 
ATOM   1985  CG  HIS A 425       6.332   4.898  11.089  1.00 56.83     0.028 A 
ATOM   1986  CD2 HIS A 425       5.695   5.826  11.842  1.00 65.83     0.114 A 
ATOM   1987  ND1 HIS A 425       6.935   5.587  10.062  1.00 65.88    -0.354 N 
ATOM   1988  HD1 HIS A 425       7.503   5.169   9.325  1.00  0.00     0.166 HD
ATOM   1989  CE1 HIS A 425       6.663   6.876  10.179  1.00 64.63     0.180 A 
ATOM   1990  NE2 HIS A 425       5.915   7.047  11.252  1.00 67.98    -0.360 N 
ATOM   1991  HE2 HIS A 425       5.558   7.941  11.589  1.00  0.00     0.166 HD
ATOM   1992  N   PRO A 426       4.294   0.369  10.939  1.00 74.86    -0.337 N 
ATOM   1993  CA  PRO A 426       4.266  -1.039  11.352  1.00 74.50     0.179 C 
ATOM   1994  C   PRO A 426       5.393  -1.888  10.767  1.00 78.08     0.241 C 
ATOM   1995  O   PRO A 426       5.585  -3.015  11.219  1.00 80.10    -0.271 OA
ATOM   1996  CB  PRO A 426       2.900  -1.527  10.851  1.00 68.58     0.037 C 
ATOM   1997  CG  PRO A 426       2.559  -0.609   9.729  1.00 69.58     0.022 C 
ATOM   1998  CD  PRO A 426       3.119   0.719  10.116  1.00 73.44     0.127 C 
ATOM   1999  N   GLU A 427       6.127  -1.365   9.791  1.00 79.03    -0.346 N 
ATOM   2000  HN  GLU A 427       5.890  -0.445   9.419  1.00  0.00     0.163 HD
ATOM   2001  CA  GLU A 427       7.269  -2.093   9.246  1.00 84.87     0.177 C 
ATOM   2002  C   GLU A 427       8.582  -1.579   9.824  1.00 84.63     0.241 C 
ATOM   2003  O   GLU A 427       9.603  -2.257   9.774  1.00 83.70    -0.271 OA
ATOM   2004  CB  GLU A 427       7.288  -2.023   7.719  1.00 86.10     0.045 C 
ATOM   2005  CG  GLU A 427       6.064  -2.643   7.062  1.00 94.37     0.116 C 
ATOM   2006  CD  GLU A 427       5.977  -4.151   7.264  1.00104.97     0.172 C 
ATOM   2007  OE1 GLU A 427       7.027  -4.803   7.467  1.00109.88    -0.648 OA
ATOM   2008  OE2 GLU A 427       4.849  -4.687   7.216  1.00107.43    -0.648 OA
ATOM   2009  N   SER A 428       8.548  -0.386  10.407  1.00 81.49    -0.344 N 
ATOM   2010  HN  SER A 428       7.665   0.122  10.459  1.00  0.00     0.163 HD
ATOM   2011  CA  SER A 428       9.752   0.210  10.974  1.00 74.73     0.200 C 
ATOM   2012  C   SER A 428      10.134  -0.410  12.320  1.00 71.18     0.243 C 
ATOM   2013  O   SER A 428       9.626  -0.007  13.382  1.00 53.28    -0.271 OA
ATOM   2014  CB  SER A 428       9.583   1.712  11.117  1.00 69.51     0.199 C 
ATOM   2015  OG  SER A 428      10.832   2.352  10.950  1.00 72.08    -0.398 OA
ATOM   2016  HG  SER A 428      10.726   3.292  11.039  1.00  0.00     0.209 HD
ATOM   2017  N   SER A 429      11.038  -1.385  12.264  1.00 72.97    -0.344 N 
ATOM   2018  HN  SER A 429      11.486  -1.597  11.373  1.00  0.00     0.163 HD
ATOM   2019  CA  SER A 429      11.404  -2.159  13.446  1.00 81.79     0.200 C 
ATOM   2020  C   SER A 429      12.143  -1.349  14.525  1.00 80.43     0.243 C 
ATOM   2021  O   SER A 429      13.182  -0.730  14.259  1.00 71.26    -0.271 OA
ATOM   2022  CB  SER A 429      12.220  -3.392  13.046  1.00 83.55     0.199 C 
ATOM   2023  OG  SER A 429      12.051  -4.417  14.008  1.00 88.44    -0.398 OA
ATOM   2024  HG  SER A 429      12.557  -5.182  13.760  1.00  0.00     0.209 HD
ATOM   2025  N   GLN A 430      11.588  -1.369  15.737  1.00 84.11    -0.346 N 
ATOM   2026  HN  GLN A 430      10.712  -1.875  15.865  1.00  0.00     0.163 HD
ATOM   2027  CA  GLN A 430      12.181  -0.697  16.889  1.00 56.76     0.177 C 
ATOM   2028  C   GLN A 430      12.423   0.789  16.627  1.00 54.31     0.241 C 
ATOM   2029  O   GLN A 430      13.385   1.381  17.137  1.00 58.66    -0.271 OA
ATOM   2030  CB  GLN A 430      13.475  -1.398  17.321  1.00 56.83     0.044 C 
ATOM   2031  CG  GLN A 430      13.235  -2.783  17.891  1.00 53.20     0.105 C 
ATOM   2032  CD  GLN A 430      12.793  -2.737  19.320  1.00 61.61     0.215 C 
ATOM   2033  NE2 GLN A 430      11.898  -3.644  19.695  1.00 69.75    -0.370 N 
ATOM   2034 1HE2 GLN A 430      11.597  -3.613  20.669  1.00  0.00     0.159 HD
ATOM   2035 2HE2 GLN A 430      11.525  -4.348  19.058  1.00  0.00     0.159 HD
ATOM   2036  OE1 GLN A 430      13.244  -1.885  20.091  1.00 58.16    -0.274 OA
ATOM   2037  N   LEU A 431      11.537   1.388  15.834  1.00 72.60    -0.346 N 
ATOM   2038  HN  LEU A 431      10.793   0.839  15.404  1.00  0.00     0.163 HD
ATOM   2039  CA  LEU A 431      11.619   2.817  15.574  1.00 56.91     0.177 C 
ATOM   2040  C   LEU A 431      11.504   3.616  16.882  1.00 55.67     0.241 C 
ATOM   2041  O   LEU A 431      12.135   4.662  17.049  1.00 54.52    -0.271 OA
ATOM   2042  CB  LEU A 431      10.554   3.250  14.557  1.00 43.06     0.038 C 
ATOM   2043  CG  LEU A 431      10.495   4.749  14.284  1.00 41.38    -0.020 C 
ATOM   2044  CD1 LEU A 431      11.841   5.165  13.716  1.00 41.58     0.009 C 
ATOM   2045  CD2 LEU A 431       9.363   5.125  13.315  1.00 49.29     0.009 C 
ATOM   2046  N   PHE A 432      10.688   3.121  17.803  1.00 53.63    -0.346 N 
ATOM   2047  HN  PHE A 432      10.184   2.255  17.611  1.00  0.00     0.163 HD
ATOM   2048  CA  PHE A 432      10.498   3.792  19.087  1.00 57.89     0.180 C 
ATOM   2049  C   PHE A 432      11.844   3.944  19.794  1.00 53.05     0.241 C 
ATOM   2050  O   PHE A 432      12.219   5.040  20.220  1.00 44.36    -0.271 OA
ATOM   2051  CB  PHE A 432       9.478   3.006  19.921  1.00 57.80     0.073 C 
ATOM   2052  CG  PHE A 432       9.289   3.506  21.329  1.00 52.15    -0.056 A 
ATOM   2053  CD1 PHE A 432       8.743   4.757  21.582  1.00 46.94     0.007 A 
ATOM   2054  CD2 PHE A 432       9.594   2.687  22.406  1.00 47.97     0.007 A 
ATOM   2055  CE1 PHE A 432       8.534   5.206  22.896  1.00 45.34     0.001 A 
ATOM   2056  CE2 PHE A 432       9.380   3.121  23.730  1.00 51.11     0.001 A 
ATOM   2057  CZ  PHE A 432       8.856   4.382  23.973  1.00 44.72     0.000 A 
ATOM   2058  N   ALA A 433      12.586   2.845  19.868  1.00 50.72    -0.346 N 
ATOM   2059  HN  ALA A 433      12.212   1.967  19.510  1.00  0.00     0.163 HD
ATOM   2060  CA  ALA A 433      13.927   2.864  20.451  1.00 56.17     0.172 C 
ATOM   2061  C   ALA A 433      14.878   3.791  19.693  1.00 58.40     0.240 C 
ATOM   2062  O   ALA A 433      15.676   4.494  20.306  1.00 57.74    -0.271 OA
ATOM   2063  CB  ALA A 433      14.502   1.469  20.500  1.00 50.65     0.042 C 
ATOM   2064  N   LYS A 434      14.807   3.795  18.365  1.00 52.66    -0.346 N 
ATOM   2065  HN  LYS A 434      14.110   3.226  17.885  1.00  0.00     0.163 HD
ATOM   2066  CA  LYS A 434      15.740   4.625  17.599  1.00 61.90     0.176 C 
ATOM   2067  C   LYS A 434      15.450   6.114  17.800  1.00 61.90     0.241 C 
ATOM   2068  O   LYS A 434      16.368   6.934  17.960  1.00 60.46    -0.271 OA
ATOM   2069  CB  LYS A 434      15.726   4.254  16.111  1.00 69.42     0.035 C 
ATOM   2070  CG  LYS A 434      16.698   3.142  15.756  1.00 79.52     0.004 C 
ATOM   2071  CD  LYS A 434      16.011   1.796  15.635  1.00 85.34     0.027 C 
ATOM   2072  CE  LYS A 434      15.614   1.494  14.187  1.00 87.43     0.229 C 
ATOM   2073  NZ  LYS A 434      16.784   1.089  13.357  1.00 89.77    -0.079 N 
ATOM   2074  HZ1 LYS A 434      16.520   0.888  12.393  1.00  0.00     0.274 HD
ATOM   2075  HZ2 LYS A 434      17.279   0.302  13.776  1.00  0.00     0.274 HD
ATOM   2076  HZ3 LYS A 434      17.526   1.788  13.399  1.00  0.00     0.274 HD
ATOM   2077  N   LEU A 435      14.164   6.455  17.838  1.00 52.52    -0.346 N 
ATOM   2078  HN  LEU A 435      13.455   5.749  17.640  1.00  0.00     0.163 HD
ATOM   2079  CA  LEU A 435      13.743   7.822  18.158  1.00 45.07     0.177 C 
ATOM   2080  C   LEU A 435      14.293   8.273  19.519  1.00 55.60     0.241 C 
ATOM   2081  O   LEU A 435      14.871   9.354  19.638  1.00 56.85    -0.271 OA
ATOM   2082  CB  LEU A 435      12.224   7.933  18.155  1.00 36.42     0.038 C 
ATOM   2083  CG  LEU A 435      11.707   9.350  18.363  1.00 39.91    -0.020 C 
ATOM   2084  CD1 LEU A 435      12.397  10.261  17.375  1.00 43.52     0.009 C 
ATOM   2085  CD2 LEU A 435      10.202   9.400  18.217  1.00 42.84     0.009 C 
ATOM   2086  N   LEU A 436      14.133   7.433  20.538  1.00 44.26    -0.346 N 
ATOM   2087  HN  LEU A 436      13.680   6.532  20.384  1.00  0.00     0.163 HD
ATOM   2088  CA  LEU A 436      14.599   7.789  21.873  1.00 50.45     0.177 C 
ATOM   2089  C   LEU A 436      16.122   7.905  21.897  1.00 56.58     0.241 C 
ATOM   2090  O   LEU A 436      16.669   8.795  22.536  1.00 62.93    -0.271 OA
ATOM   2091  CB  LEU A 436      14.115   6.764  22.897  1.00 52.72     0.038 C 
ATOM   2092  CG  LEU A 436      12.604   6.682  23.140  1.00 63.36    -0.020 C 
ATOM   2093  CD1 LEU A 436      12.270   5.639  24.228  1.00 63.48     0.009 C 
ATOM   2094  CD2 LEU A 436      12.045   8.056  23.507  1.00 63.45     0.009 C 
ATOM   2095  N   GLN A 437      16.797   7.008  21.185  1.00 60.78    -0.346 N 
ATOM   2096  HN  GLN A 437      16.287   6.270  20.699  1.00  0.00     0.163 HD
ATOM   2097  CA  GLN A 437      18.251   7.056  21.083  1.00 67.01     0.177 C 
ATOM   2098  C   GLN A 437      18.756   8.382  20.513  1.00 64.37     0.241 C 
ATOM   2099  O   GLN A 437      19.867   8.814  20.823  1.00 69.93    -0.271 OA
ATOM   2100  CB  GLN A 437      18.784   5.870  20.271  1.00 73.18     0.044 C 
ATOM   2101  CG  GLN A 437      18.708   4.541  21.028  1.00 83.69     0.105 C 
ATOM   2102  CD  GLN A 437      19.358   3.375  20.294  1.00 85.83     0.215 C 
ATOM   2103  NE2 GLN A 437      19.300   3.385  18.960  1.00 82.11    -0.370 N 
ATOM   2104 1HE2 GLN A 437      18.855   4.137  18.434  1.00  0.00     0.159 HD
ATOM   2105 2HE2 GLN A 437      19.735   2.604  18.469  1.00  0.00     0.159 HD
ATOM   2106  OE1 GLN A 437      19.893   2.470  20.927  1.00 89.03    -0.274 OA
ATOM   2107  N   LYS A 438      17.923   9.042  19.711  1.00 52.68    -0.346 N 
ATOM   2108  HN  LYS A 438      16.988   8.670  19.542  1.00  0.00     0.163 HD
ATOM   2109  CA  LYS A 438      18.328  10.291  19.069  1.00 63.79     0.176 C 
ATOM   2110  C   LYS A 438      18.420  11.491  20.030  1.00 67.37     0.241 C 
ATOM   2111  O   LYS A 438      18.834  12.591  19.644  1.00 68.54    -0.271 OA
ATOM   2112  CB  LYS A 438      17.466  10.585  17.821  1.00 64.11     0.035 C 
ATOM   2113  CG  LYS A 438      18.281  10.524  16.503  1.00 69.27     0.004 C 
ATOM   2114  CD  LYS A 438      17.769   9.489  15.492  1.00 68.14     0.027 C 
ATOM   2115  CE  LYS A 438      18.842   8.455  15.136  1.00 74.15     0.229 C 
ATOM   2116  NZ  LYS A 438      18.856   7.281  16.081  1.00 77.93    -0.079 N 
ATOM   2117  HZ1 LYS A 438      19.570   6.593  15.844  1.00  0.00     0.274 HD
ATOM   2118  HZ2 LYS A 438      17.935   6.847  16.139  1.00  0.00     0.274 HD
ATOM   2119  HZ3 LYS A 438      18.953   7.591  17.048  1.00  0.00     0.274 HD
ATOM   2120  N   MET A 439      18.070  11.268  21.294  1.00 68.56    -0.346 N 
ATOM   2121  HN  MET A 439      17.686  10.360  21.556  1.00  0.00     0.163 HD
ATOM   2122  CA  MET A 439      18.228  12.306  22.315  1.00 61.83     0.177 C 
ATOM   2123  C   MET A 439      19.702  12.615  22.605  1.00 61.38     0.241 C 
ATOM   2124  O   MET A 439      20.059  13.733  22.995  1.00 56.12    -0.271 OA
ATOM   2125  CB  MET A 439      17.522  11.904  23.599  1.00 60.17     0.045 C 
ATOM   2126  CG  MET A 439      16.011  11.842  23.471  1.00 67.51     0.076 C 
ATOM   2127  SD  MET A 439      15.306  13.344  22.780  1.00 89.39    -0.173 SA
ATOM   2128  CE  MET A 439      15.915  14.623  23.886  1.00 57.76     0.089 C 
ATOM   2129  N   THR A 440      20.563  11.626  22.406  1.00 57.36    -0.344 N 
ATOM   2130  HN  THR A 440      20.226  10.710  22.111  1.00  0.00     0.163 HD
ATOM   2131  CA  THR A 440      21.985  11.846  22.608  1.00 69.17     0.205 C 
ATOM   2132  C   THR A 440      22.478  12.975  21.699  1.00 71.13     0.243 C 
ATOM   2133  O   THR A 440      23.081  13.950  22.162  1.00 69.27    -0.271 OA
ATOM   2134  CB  THR A 440      22.792  10.579  22.317  1.00 75.53     0.146 C 
ATOM   2135  CG2 THR A 440      24.217  10.755  22.803  1.00 75.80     0.042 C 
ATOM   2136  OG1 THR A 440      22.179   9.457  22.971  1.00 77.73    -0.393 OA
ATOM   2137  HG1 THR A 440      22.680   8.670  22.790  1.00  0.00     0.210 HD
ATOM   2138  N   ASP A 441      22.187  12.837  20.410  1.00 72.06    -0.345 N 
ATOM   2139  HN  ASP A 441      21.640  12.028  20.115  1.00  0.00     0.163 HD
ATOM   2140  CA  ASP A 441      22.619  13.795  19.401  1.00 73.54     0.186 C 
ATOM   2141  C   ASP A 441      22.066  15.192  19.662  1.00 63.31     0.241 C 
ATOM   2142  O   ASP A 441      22.788  16.190  19.528  1.00 61.92    -0.271 OA
ATOM   2143  CB  ASP A 441      22.206  13.309  18.008  1.00 85.39     0.147 C 
ATOM   2144  CG  ASP A 441      22.628  11.877  17.744  1.00 94.41     0.175 C 
ATOM   2145  OD1 ASP A 441      21.876  10.954  18.125  1.00 98.56    -0.648 OA
ATOM   2146  OD2 ASP A 441      23.714  11.674  17.161  1.00 97.81    -0.648 OA
ATOM   2147  N   LEU A 442      20.782  15.256  20.016  1.00 59.65    -0.346 N 
ATOM   2148  HN  LEU A 442      20.223  14.403  20.010  1.00  0.00     0.163 HD
ATOM   2149  CA  LEU A 442      20.151  16.515  20.413  1.00 62.92     0.177 C 
ATOM   2150  C   LEU A 442      20.887  17.209  21.565  1.00 59.17     0.241 C 
ATOM   2151  O   LEU A 442      21.168  18.420  21.508  1.00 52.10    -0.271 OA
ATOM   2152  CB  LEU A 442      18.707  16.261  20.834  1.00 68.11     0.038 C 
ATOM   2153  CG  LEU A 442      17.608  16.432  19.793  1.00 67.01    -0.020 C 
ATOM   2154  CD1 LEU A 442      16.262  16.074  20.408  1.00 60.24     0.009 C 
ATOM   2155  CD2 LEU A 442      17.595  17.859  19.258  1.00 69.78     0.009 C 
ATOM   2156  N   ARG A 443      21.178  16.444  22.615  1.00 55.57    -0.346 N 
ATOM   2157  HN  ARG A 443      20.918  15.458  22.605  1.00  0.00     0.163 HD
ATOM   2158  CA  ARG A 443      21.864  16.995  23.781  1.00 72.00     0.176 C 
ATOM   2159  C   ARG A 443      23.172  17.665  23.371  1.00 71.33     0.241 C 
ATOM   2160  O   ARG A 443      23.412  18.841  23.691  1.00 65.68    -0.271 OA
ATOM   2161  CB  ARG A 443      22.144  15.909  24.828  1.00 83.09     0.036 C 
ATOM   2162  CG  ARG A 443      20.908  15.262  25.424  1.00 91.04     0.023 C 
ATOM   2163  CD  ARG A 443      19.926  16.287  25.950  1.00102.03     0.138 C 
ATOM   2164  NE  ARG A 443      20.300  16.814  27.261  1.00113.83    -0.227 N 
ATOM   2165  HE  ARG A 443      21.071  17.480  27.305  1.00  0.00     0.177 HD
ATOM   2166  CZ  ARG A 443      19.700  16.481  28.402  1.00119.25     0.665 C 
ATOM   2167  NH1 ARG A 443      18.688  15.619  28.399  1.00119.37    -0.235 N 
ATOM   2168 1HH1 ARG A 443      18.228  15.364  29.273  1.00  0.00     0.174 HD
ATOM   2169 2HH1 ARG A 443      18.375  15.207  27.520  1.00  0.00     0.174 HD
ATOM   2170  NH2 ARG A 443      20.107  17.017  29.547  1.00118.93    -0.235 N 
ATOM   2171 1HH2 ARG A 443      19.647  16.762  30.421  1.00  0.00     0.174 HD
ATOM   2172 2HH2 ARG A 443      20.883  17.678  29.549  1.00  0.00     0.174 HD
ATOM   2173  N   GLN A 444      23.985  16.918  22.625  1.00 71.11    -0.346 N 
ATOM   2174  HN  GLN A 444      23.662  16.007  22.299  1.00  0.00     0.163 HD
ATOM   2175  CA  GLN A 444      25.323  17.367  22.263  1.00 78.78     0.177 C 
ATOM   2176  C   GLN A 444      25.255  18.629  21.408  1.00 71.59     0.241 C 
ATOM   2177  O   GLN A 444      26.081  19.535  21.551  1.00 71.39    -0.271 OA
ATOM   2178  CB  GLN A 444      26.097  16.257  21.539  1.00 94.48     0.044 C 
ATOM   2179  CG  GLN A 444      26.023  14.869  22.210  1.00109.17     0.105 C 
ATOM   2180  CD  GLN A 444      27.106  14.612  23.258  1.00116.36     0.215 C 
ATOM   2181  NE2 GLN A 444      28.096  13.802  22.893  1.00118.73    -0.370 N 
ATOM   2182 1HE2 GLN A 444      28.819  13.631  23.592  1.00  0.00     0.159 HD
ATOM   2183 2HE2 GLN A 444      28.148  13.384  21.964  1.00  0.00     0.159 HD
ATOM   2184  OE1 GLN A 444      27.043  15.118  24.383  1.00118.25    -0.274 OA
ATOM   2185  N   ILE A 445      24.264  18.684  20.522  1.00 68.51    -0.346 N 
ATOM   2186  HN  ILE A 445      23.635  17.887  20.427  1.00  0.00     0.163 HD
ATOM   2187  CA  ILE A 445      24.058  19.862  19.682  1.00 65.06     0.180 C 
ATOM   2188  C   ILE A 445      23.842  21.138  20.496  1.00 66.81     0.241 C 
ATOM   2189  O   ILE A 445      24.450  22.176  20.197  1.00 63.94    -0.271 OA
ATOM   2190  CB  ILE A 445      22.865  19.670  18.746  1.00 65.03     0.013 C 
ATOM   2191  CG1 ILE A 445      23.275  18.844  17.544  1.00 67.56     0.002 C 
ATOM   2192  CG2 ILE A 445      22.313  21.013  18.262  1.00 59.70     0.012 C 
ATOM   2193  CD1 ILE A 445      22.166  18.741  16.565  1.00 72.48     0.005 C 
ATOM   2194  N   VAL A 446      22.964  21.052  21.497  1.00 62.39    -0.346 N 
ATOM   2195  HN  VAL A 446      22.465  20.173  21.637  1.00  0.00     0.163 HD
ATOM   2196  CA  VAL A 446      22.689  22.168  22.401  1.00 68.63     0.180 C 
ATOM   2197  C   VAL A 446      23.958  22.691  23.076  1.00 66.59     0.241 C 
ATOM   2198  O   VAL A 446      24.214  23.901  23.101  1.00 63.16    -0.271 OA
ATOM   2199  CB  VAL A 446      21.674  21.749  23.488  1.00 72.12     0.009 C 
ATOM   2200  CG1 VAL A 446      21.495  22.857  24.523  1.00 72.02     0.012 C 
ATOM   2201  CG2 VAL A 446      20.350  21.379  22.844  1.00 64.14     0.012 C 
ATOM   2202  N   THR A 447      24.741  21.761  23.614  1.00 66.70    -0.344 N 
ATOM   2203  HN  THR A 447      24.434  20.789  23.571  1.00  0.00     0.163 HD
ATOM   2204  CA  THR A 447      26.017  22.054  24.264  1.00 71.92     0.205 C 
ATOM   2205  C   THR A 447      27.004  22.819  23.368  1.00 77.24     0.243 C 
ATOM   2206  O   THR A 447      27.567  23.847  23.771  1.00 73.98    -0.271 OA
ATOM   2207  CB  THR A 447      26.679  20.744  24.694  1.00 75.69     0.146 C 
ATOM   2208  CG2 THR A 447      28.007  21.012  25.367  1.00 79.13     0.042 C 
ATOM   2209  OG1 THR A 447      25.802  20.040  25.587  1.00 79.24    -0.393 OA
ATOM   2210  HG1 THR A 447      26.213  19.226  25.854  1.00  0.00     0.210 HD
ATOM   2211  N   GLU A 448      27.219  22.311  22.156  1.00 75.48    -0.346 N 
ATOM   2212  HN  GLU A 448      26.751  21.447  21.884  1.00  0.00     0.163 HD
ATOM   2213  CA  GLU A 448      28.115  22.972  21.210  1.00 76.03     0.177 C 
ATOM   2214  C   GLU A 448      27.606  24.377  20.903  1.00 75.55     0.241 C 
ATOM   2215  O   GLU A 448      28.383  25.322  20.743  1.00 82.47    -0.271 OA
ATOM   2216  CB  GLU A 448      28.243  22.151  19.922  1.00 79.31     0.045 C 
ATOM   2217  CG  GLU A 448      29.044  20.859  20.079  1.00 90.57     0.116 C 
ATOM   2218  CD  GLU A 448      29.012  19.982  18.835  1.00 96.17     0.172 C 
ATOM   2219  OE1 GLU A 448      29.592  18.875  18.874  1.00100.62    -0.648 OA
ATOM   2220  OE2 GLU A 448      28.405  20.396  17.822  1.00 94.34    -0.648 OA
ATOM   2221  N   HIS A 449      26.289  24.513  20.851  1.00 65.53    -0.346 N 
ATOM   2222  HN  HIS A 449      25.692  23.707  21.036  1.00  0.00     0.163 HD
ATOM   2223  CA  HIS A 449      25.686  25.794  20.534  1.00 66.58     0.182 C 
ATOM   2224  C   HIS A 449      25.966  26.859  21.598  1.00 73.49     0.241 C 
ATOM   2225  O   HIS A 449      26.279  28.007  21.265  1.00 73.98    -0.271 OA
ATOM   2226  CB  HIS A 449      24.180  25.655  20.308  1.00 55.32     0.093 C 
ATOM   2227  CG  HIS A 449      23.501  26.958  20.024  1.00 57.67     0.028 A 
ATOM   2228  CD2 HIS A 449      22.895  27.841  20.850  1.00 63.66     0.114 A 
ATOM   2229  ND1 HIS A 449      23.413  27.492  18.755  1.00 57.81    -0.354 N 
ATOM   2230  HD1 HIS A 449      23.784  27.064  17.907  1.00  0.00     0.166 HD
ATOM   2231  CE1 HIS A 449      22.772  28.647  18.813  1.00 59.78     0.180 A 
ATOM   2232  NE2 HIS A 449      22.444  28.882  20.070  1.00 57.76    -0.360 N 
ATOM   2233  HE2 HIS A 449      21.939  29.701  20.408  1.00  0.00     0.166 HD
ATOM   2234  N   VAL A 450      25.854  26.493  22.873  1.00 73.74    -0.346 N 
ATOM   2235  HN  VAL A 450      25.608  25.533  23.113  1.00  0.00     0.163 HD
ATOM   2236  CA  VAL A 450      26.087  27.479  23.927  1.00 75.44     0.180 C 
ATOM   2237  C   VAL A 450      27.551  27.894  23.968  1.00 80.97     0.241 C 
ATOM   2238  O   VAL A 450      27.866  29.036  24.307  1.00 83.65    -0.271 OA
ATOM   2239  CB  VAL A 450      25.635  26.996  25.321  1.00 72.38     0.009 C 
ATOM   2240  CG1 VAL A 450      24.201  26.519  25.275  1.00 66.29     0.012 C 
ATOM   2241  CG2 VAL A 450      26.551  25.904  25.849  1.00 71.18     0.012 C 
ATOM   2242  N   GLN A 451      28.442  26.975  23.605  1.00 82.80    -0.346 N 
ATOM   2243  HN  GLN A 451      28.132  26.031  23.375  1.00  0.00     0.163 HD
ATOM   2244  CA  GLN A 451      29.857  27.311  23.534  1.00 94.39     0.177 C 
ATOM   2245  C   GLN A 451      30.077  28.403  22.487  1.00 99.34     0.241 C 
ATOM   2246  O   GLN A 451      30.774  29.390  22.748  1.00105.07    -0.271 OA
ATOM   2247  CB  GLN A 451      30.705  26.074  23.228  1.00 96.79     0.044 C 
ATOM   2248  CG  GLN A 451      30.750  25.061  24.359  1.00 98.78     0.105 C 
ATOM   2249  CD  GLN A 451      31.544  23.818  23.999  1.00103.56     0.215 C 
ATOM   2250  NE2 GLN A 451      32.141  23.184  25.007  1.00104.54    -0.370 N 
ATOM   2251 1HE2 GLN A 451      32.076  23.504  25.973  1.00  0.00     0.159 HD
ATOM   2252 2HE2 GLN A 451      32.674  22.349  24.765  1.00  0.00     0.159 HD
ATOM   2253  OE1 GLN A 451      31.623  23.431  22.830  1.00103.74    -0.274 OA
ATOM   2254  N   LEU A 452      29.466  28.230  21.315  1.00 95.59    -0.346 N 
ATOM   2255  HN  LEU A 452      28.950  27.366  21.149  1.00  0.00     0.163 HD
ATOM   2256  CA  LEU A 452      29.514  29.244  20.259  1.00 92.06     0.177 C 
ATOM   2257  C   LEU A 452      28.976  30.605  20.740  1.00 80.93     0.241 C 
ATOM   2258  O   LEU A 452      29.552  31.659  20.439  1.00 75.28    -0.271 OA
ATOM   2259  CB  LEU A 452      28.744  28.768  19.019  1.00102.15     0.038 C 
ATOM   2260  CG  LEU A 452      29.245  27.549  18.232  1.00109.80    -0.020 C 
ATOM   2261  CD1 LEU A 452      28.200  27.079  17.221  1.00106.09     0.009 C 
ATOM   2262  CD2 LEU A 452      30.567  27.846  17.530  1.00113.21     0.009 C 
ATOM   2263  N   LEU A 453      27.875  30.572  21.490  1.00 73.17    -0.346 N 
ATOM   2264  HN  LEU A 453      27.415  29.676  21.654  1.00  0.00     0.163 HD
ATOM   2265  CA  LEU A 453      27.304  31.782  22.087  1.00 68.60     0.177 C 
ATOM   2266  C   LEU A 453      28.282  32.489  23.034  1.00 76.02     0.241 C 
ATOM   2267  O   LEU A 453      28.357  33.722  23.066  1.00 82.53    -0.271 OA
ATOM   2268  CB  LEU A 453      26.005  31.450  22.829  1.00 60.31     0.038 C 
ATOM   2269  CG  LEU A 453      24.662  31.746  22.150  1.00 66.38    -0.020 C 
ATOM   2270  CD1 LEU A 453      24.743  31.666  20.631  1.00 63.69     0.009 C 
ATOM   2271  CD2 LEU A 453      23.608  30.779  22.673  1.00 67.66     0.009 C 
ATOM   2272  N   GLN A 454      29.032  31.704  23.801  1.00 73.13    -0.346 N 
ATOM   2273  HN  GLN A 454      28.918  30.692  23.743  1.00  0.00     0.163 HD
ATOM   2274  CA  GLN A 454      30.016  32.260  24.725  1.00 79.15     0.177 C 
ATOM   2275  C   GLN A 454      31.164  32.987  24.005  1.00 80.21     0.241 C 
ATOM   2276  O   GLN A 454      31.670  33.999  24.495  1.00 80.66    -0.271 OA
ATOM   2277  CB  GLN A 454      30.545  31.170  25.663  1.00 88.08     0.044 C 
ATOM   2278  CG  GLN A 454      29.519  30.708  26.697  1.00 97.68     0.105 C 
ATOM   2279  CD  GLN A 454      29.950  29.457  27.449  1.00106.61     0.215 C 
ATOM   2280  NE2 GLN A 454      29.036  28.901  28.239  1.00107.55    -0.370 N 
ATOM   2281 1HE2 GLN A 454      28.097  29.285  28.347  1.00  0.00     0.159 HD
ATOM   2282 2HE2 GLN A 454      29.325  28.063  28.743  1.00  0.00     0.159 HD
ATOM   2283  OE1 GLN A 454      31.086  28.993  27.318  1.00109.49    -0.274 OA
ATOM   2284  N   VAL A 455      31.574  32.481  22.846  1.00 79.89    -0.346 N 
ATOM   2285  HN  VAL A 455      31.186  31.600  22.510  1.00  0.00     0.163 HD
ATOM   2286  CA  VAL A 455      32.583  33.186  22.048  1.00 79.42     0.180 C 
ATOM   2287  C   VAL A 455      32.029  34.510  21.488  1.00 69.84     0.241 C 
ATOM   2288  O   VAL A 455      32.685  35.556  21.575  1.00 61.90    -0.271 OA
ATOM   2289  CB  VAL A 455      33.152  32.314  20.894  1.00 82.73     0.009 C 
ATOM   2290  CG1 VAL A 455      34.300  33.030  20.210  1.00 80.64     0.012 C 
ATOM   2291  CG2 VAL A 455      33.625  30.964  21.413  1.00 85.46     0.012 C 
ATOM   2292  N   ILE A 456      30.818  34.467  20.934  1.00 66.99    -0.346 N 
ATOM   2293  HN  ILE A 456      30.323  33.578  20.871  1.00  0.00     0.163 HD
ATOM   2294  CA  ILE A 456      30.193  35.682  20.416  1.00 73.14     0.180 C 
ATOM   2295  C   ILE A 456      30.068  36.776  21.486  1.00 76.85     0.241 C 
ATOM   2296  O   ILE A 456      30.329  37.947  21.199  1.00 79.28    -0.271 OA
ATOM   2297  CB  ILE A 456      28.822  35.401  19.774  1.00 79.35     0.013 C 
ATOM   2298  CG1 ILE A 456      28.947  34.305  18.716  1.00 86.17     0.002 C 
ATOM   2299  CG2 ILE A 456      28.279  36.657  19.121  1.00 83.82     0.012 C 
ATOM   2300  CD1 ILE A 456      29.984  34.602  17.660  1.00 89.73     0.005 C 
ATOM   2301  N   LYS A 457      29.680  36.388  22.706  1.00 76.52    -0.346 N 
ATOM   2302  HN  LYS A 457      29.413  35.413  22.844  1.00  0.00     0.163 HD
ATOM   2303  CA  LYS A 457      29.620  37.301  23.858  1.00 80.20     0.176 C 
ATOM   2304  C   LYS A 457      30.862  38.199  23.969  1.00 75.99     0.241 C 
ATOM   2305  O   LYS A 457      30.753  39.416  24.092  1.00 73.80    -0.271 OA
ATOM   2306  CB  LYS A 457      29.500  36.513  25.172  1.00 92.41     0.035 C 
ATOM   2307  CG  LYS A 457      28.103  36.110  25.621  1.00 99.63     0.004 C 
ATOM   2308  CD  LYS A 457      28.056  35.996  27.159  1.00108.08     0.027 C 
ATOM   2309  CE  LYS A 457      27.123  34.887  27.657  1.00108.47     0.229 C 
ATOM   2310  NZ  LYS A 457      27.669  33.518  27.408  1.00108.46    -0.079 N 
ATOM   2311  HZ1 LYS A 457      27.048  32.780  27.739  1.00  0.00     0.274 HD
ATOM   2312  HZ2 LYS A 457      28.602  33.418  27.808  1.00  0.00     0.274 HD
ATOM   2313  HZ3 LYS A 457      27.897  33.389  26.422  1.00  0.00     0.274 HD
ATOM   2314  N   LYS A 458      32.039  37.580  23.930  1.00 73.47    -0.346 N 
ATOM   2315  HN  LYS A 458      32.061  36.575  23.756  1.00  0.00     0.163 HD
ATOM   2316  CA  LYS A 458      33.302  38.288  24.127  1.00 74.49     0.176 C 
ATOM   2317  C   LYS A 458      33.840  39.009  22.875  1.00 77.30     0.241 C 
ATOM   2318  O   LYS A 458      34.549  40.009  22.984  1.00 71.34    -0.271 OA
ATOM   2319  CB  LYS A 458      34.354  37.328  24.692  1.00 76.87     0.035 C 
ATOM   2320  CG  LYS A 458      33.897  36.608  25.959  1.00 75.82     0.004 C 
ATOM   2321  CD  LYS A 458      34.893  35.546  26.383  1.00 88.07     0.027 C 
ATOM   2322  CE  LYS A 458      34.400  34.757  27.595  1.00 96.57     0.229 C 
ATOM   2323  NZ  LYS A 458      35.389  33.725  28.047  1.00 99.80    -0.079 N 
ATOM   2324  HZ1 LYS A 458      35.060  33.198  28.856  1.00  0.00     0.274 HD
ATOM   2325  HZ2 LYS A 458      36.301  34.144  28.228  1.00  0.00     0.274 HD
ATOM   2326  HZ3 LYS A 458      35.645  33.101  27.282  1.00  0.00     0.274 HD
ATOM   2327  N   THR A 459      33.520  38.516  21.687  1.00 87.04    -0.344 N 
ATOM   2328  HN  THR A 459      32.943  37.679  21.609  1.00  0.00     0.163 HD
ATOM   2329  CA  THR A 459      34.010  39.195  20.493  1.00 62.00     0.205 C 
ATOM   2330  C   THR A 459      33.091  40.353  20.095  1.00 64.56     0.243 C 
ATOM   2331  O   THR A 459      33.509  41.510  20.072  1.00 71.23    -0.271 OA
ATOM   2332  CB  THR A 459      34.283  38.210  19.336  1.00 70.25     0.146 C 
ATOM   2333  CG2 THR A 459      35.446  37.304  19.707  1.00 76.45     0.042 C 
ATOM   2334  OG1 THR A 459      33.126  37.397  19.098  1.00 78.93    -0.393 OA
ATOM   2335  HG1 THR A 459      32.399  37.963  18.866  1.00  0.00     0.210 HD
ATOM   2336  N   GLU A 460      31.815  40.058  19.867  1.00102.26    -0.346 N 
ATOM   2337  HN  GLU A 460      31.501  39.094  19.975  1.00  0.00     0.163 HD
ATOM   2338  CA  GLU A 460      30.850  41.081  19.465  1.00 90.05     0.177 C 
ATOM   2339  C   GLU A 460      30.155  41.759  20.658  1.00 82.83     0.241 C 
ATOM   2340  O   GLU A 460      28.977  41.497  20.911  1.00 81.59    -0.271 OA
ATOM   2341  CB  GLU A 460      29.785  40.445  18.565  1.00 90.61     0.045 C 
ATOM   2342  CG  GLU A 460      30.320  39.412  17.580  1.00 86.66     0.116 C 
ATOM   2343  CD  GLU A 460      31.057  40.045  16.426  1.00 87.31     0.172 C 
ATOM   2344  OE1 GLU A 460      32.107  39.504  16.025  1.00 87.82    -0.648 OA
ATOM   2345  OE2 GLU A 460      30.581  41.083  15.916  1.00 90.61    -0.648 OA
ATOM   2346  N   THR A 461      30.857  42.632  21.385  1.00 82.73    -0.344 N 
ATOM   2347  HN  THR A 461      31.815  42.859  21.119  1.00  0.00     0.163 HD
ATOM   2348  CA  THR A 461      30.252  43.271  22.574  1.00 81.45     0.205 C 
ATOM   2349  C   THR A 461      29.265  44.381  22.230  1.00 70.53     0.243 C 
ATOM   2350  O   THR A 461      28.648  44.980  23.115  1.00 60.11    -0.271 OA
ATOM   2351  CB  THR A 461      31.295  43.832  23.563  1.00 81.68     0.146 C 
ATOM   2352  CG2 THR A 461      31.839  42.721  24.448  1.00 81.92     0.042 C 
ATOM   2353  OG1 THR A 461      32.367  44.452  22.839  1.00 81.54    -0.393 OA
ATOM   2354  HG1 THR A 461      33.009  44.797  23.448  1.00  0.00     0.210 HD
ATOM   2355  N   ASP A 462      29.127  44.660  20.936  1.00 63.06    -0.345 N 
ATOM   2356  HN  ASP A 462      29.721  44.180  20.260  1.00  0.00     0.163 HD
ATOM   2357  CA  ASP A 462      28.154  45.629  20.457  1.00 67.11     0.186 C 
ATOM   2358  C   ASP A 462      26.836  44.912  20.251  1.00 68.18     0.241 C 
ATOM   2359  O   ASP A 462      25.809  45.533  19.982  1.00 68.00    -0.271 OA
ATOM   2360  CB  ASP A 462      28.609  46.189  19.113  1.00 77.61     0.147 C 
ATOM   2361  CG  ASP A 462      28.649  45.125  18.032  1.00 77.02     0.175 C 
ATOM   2362  OD1 ASP A 462      29.567  44.279  18.075  1.00 71.50    -0.648 OA
ATOM   2363  OD2 ASP A 462      27.758  45.124  17.154  1.00 83.95    -0.648 OA
ATOM   2364  N   MET A 463      26.874  43.590  20.356  1.00 76.32    -0.346 N 
ATOM   2365  HN  MET A 463      27.713  43.137  20.719  1.00  0.00     0.163 HD
ATOM   2366  CA  MET A 463      25.735  42.782  19.960  1.00 84.60     0.177 C 
ATOM   2367  C   MET A 463      25.015  42.242  21.172  1.00 86.68     0.241 C 
ATOM   2368  O   MET A 463      25.564  42.204  22.272  1.00 78.31    -0.271 OA
ATOM   2369  CB  MET A 463      26.168  41.641  19.041  1.00 86.25     0.045 C 
ATOM   2370  CG  MET A 463      25.259  41.446  17.852  1.00 84.76     0.076 C 
ATOM   2371  SD  MET A 463      25.731  40.001  16.899  1.00138.19    -0.173 SA
ATOM   2372  CE  MET A 463      25.404  38.708  18.091  1.00 57.97     0.089 C 
ATOM   2373  N   SER A 464      23.785  41.800  20.949  1.00 97.31    -0.344 N 
ATOM   2374  HN  SER A 464      23.472  41.667  19.987  1.00  0.00     0.163 HD
ATOM   2375  CA  SER A 464      22.871  41.500  22.037  1.00102.28     0.200 C 
ATOM   2376  C   SER A 464      22.031  40.257  21.774  1.00 97.87     0.243 C 
ATOM   2377  O   SER A 464      21.608  40.004  20.643  1.00105.94    -0.271 OA
ATOM   2378  CB  SER A 464      21.948  42.698  22.238  1.00106.03     0.199 C 
ATOM   2379  OG  SER A 464      21.729  43.364  21.002  1.00 99.24    -0.398 OA
ATOM   2380  HG  SER A 464      21.154  44.110  21.127  1.00  0.00     0.209 HD
ATOM   2381  N   LEU A 465      21.796  39.480  22.824  1.00 85.27    -0.346 N 
ATOM   2382  HN  LEU A 465      22.299  39.646  23.696  1.00  0.00     0.163 HD
ATOM   2383  CA  LEU A 465      20.831  38.395  22.747  1.00 75.59     0.177 C 
ATOM   2384  C   LEU A 465      19.461  38.908  23.184  1.00 71.65     0.241 C 
ATOM   2385  O   LEU A 465      19.347  39.798  24.034  1.00 81.85    -0.271 OA
ATOM   2386  CB  LEU A 465      21.274  37.191  23.585  1.00 74.55     0.038 C 
ATOM   2387  CG  LEU A 465      21.582  35.899  22.817  1.00 74.41    -0.020 C 
ATOM   2388  CD1 LEU A 465      22.442  36.165  21.575  1.00 72.21     0.009 C 
ATOM   2389  CD2 LEU A 465      22.257  34.865  23.713  1.00 69.29     0.009 C 
ATOM   2390  N   HIS A 466      18.425  38.379  22.548  1.00 58.03    -0.346 N 
ATOM   2391  HN  HIS A 466      18.596  37.672  21.833  1.00  0.00     0.163 HD
ATOM   2392  CA  HIS A 466      17.058  38.770  22.833  1.00 59.88     0.182 C 
ATOM   2393  C   HIS A 466      16.793  38.310  24.257  1.00 65.93     0.243 C 
ATOM   2394  O   HIS A 466      17.230  37.227  24.642  1.00 65.10    -0.271 OA
ATOM   2395  CB  HIS A 466      16.123  38.076  21.846  1.00 63.30     0.093 C 
ATOM   2396  CG  HIS A 466      14.690  38.482  21.964  1.00 68.35     0.028 A 
ATOM   2397  CD2 HIS A 466      13.877  39.137  21.102  1.00 70.68     0.114 A 
ATOM   2398  ND1 HIS A 466      13.913  38.167  23.058  1.00 70.81    -0.354 N 
ATOM   2399  HD1 HIS A 466      14.233  37.655  23.880  1.00  0.00     0.166 HD
ATOM   2400  CE1 HIS A 466      12.690  38.631  22.877  1.00 66.05     0.180 A 
ATOM   2401  NE2 HIS A 466      12.641  39.222  21.697  1.00 71.49    -0.360 N 
ATOM   2402  HE2 HIS A 466      11.818  39.669  21.292  1.00  0.00     0.166 HD
ATOM   2403  N   PRO A 467      16.111  39.141  25.050  1.00 67.16    -0.337 N 
ATOM   2404  CA  PRO A 467      15.873  38.861  26.472  1.00 74.96     0.179 C 
ATOM   2405  C   PRO A 467      15.295  37.467  26.735  1.00 73.65     0.241 C 
ATOM   2406  O   PRO A 467      15.740  36.781  27.664  1.00 71.48    -0.271 OA
ATOM   2407  CB  PRO A 467      14.875  39.951  26.873  1.00 74.75     0.037 C 
ATOM   2408  CG  PRO A 467      15.237  41.102  25.984  1.00 74.24     0.022 C 
ATOM   2409  CD  PRO A 467      15.621  40.475  24.659  1.00 72.44     0.127 C 
ATOM   2410  N   LEU A 468      14.332  37.050  25.914  1.00 68.22    -0.346 N 
ATOM   2411  HN  LEU A 468      14.009  37.666  25.168  1.00  0.00     0.163 HD
ATOM   2412  CA  LEU A 468      13.733  35.732  26.063  1.00 64.26     0.177 C 
ATOM   2413  C   LEU A 468      14.822  34.678  25.937  1.00 71.42     0.241 C 
ATOM   2414  O   LEU A 468      14.914  33.760  26.753  1.00 76.36    -0.271 OA
ATOM   2415  CB  LEU A 468      12.631  35.505  25.029  1.00 64.16     0.038 C 
ATOM   2416  CG  LEU A 468      11.750  34.271  25.260  1.00 65.30    -0.020 C 
ATOM   2417  CD1 LEU A 468      11.161  34.312  26.652  1.00 59.74     0.009 C 
ATOM   2418  CD2 LEU A 468      10.643  34.178  24.223  1.00 69.28     0.009 C 
ATOM   2419  N   LEU A 469      15.675  34.843  24.930  1.00 65.00    -0.346 N 
ATOM   2420  HN  LEU A 469      15.538  35.624  24.288  1.00  0.00     0.163 HD
ATOM   2421  CA  LEU A 469      16.800  33.940  24.717  1.00 57.90     0.177 C 
ATOM   2422  C   LEU A 469      17.827  34.017  25.852  1.00 60.99     0.241 C 
ATOM   2423  O   LEU A 469      18.420  33.001  26.240  1.00 62.55    -0.271 OA
ATOM   2424  CB  LEU A 469      17.457  34.224  23.367  1.00 58.03     0.038 C 
ATOM   2425  CG  LEU A 469      16.956  33.460  22.126  1.00 58.53    -0.020 C 
ATOM   2426  CD1 LEU A 469      15.563  32.851  22.288  1.00 45.99     0.009 C 
ATOM   2427  CD2 LEU A 469      17.010  34.364  20.897  1.00 58.07     0.009 C 
ATOM   2428  N   GLN A 470      18.020  35.218  26.393  1.00 62.30    -0.346 N 
ATOM   2429  HN  GLN A 470      17.544  36.025  25.991  1.00  0.00     0.163 HD
ATOM   2430  CA  GLN A 470      18.894  35.412  27.546  1.00 70.12     0.177 C 
ATOM   2431  C   GLN A 470      18.470  34.526  28.709  1.00 69.77     0.241 C 
ATOM   2432  O   GLN A 470      19.293  33.794  29.256  1.00 71.17    -0.271 OA
ATOM   2433  CB  GLN A 470      18.888  36.874  27.994  1.00 74.87     0.044 C 
ATOM   2434  CG  GLN A 470      19.416  37.837  26.968  1.00 79.87     0.105 C 
ATOM   2435  CD  GLN A 470      20.388  38.820  27.562  1.00 78.69     0.215 C 
ATOM   2436  NE2 GLN A 470      20.548  39.961  26.909  1.00 77.16    -0.370 N 
ATOM   2437 1HE2 GLN A 470      20.048  40.179  26.047  1.00  0.00     0.159 HD
ATOM   2438 2HE2 GLN A 470      21.207  40.627  27.312  1.00  0.00     0.159 HD
ATOM   2439  OE1 GLN A 470      20.991  38.557  28.602  1.00 82.21    -0.274 OA
ATOM   2440  N   GLU A 471      17.187  34.609  29.071  1.00 69.85    -0.346 N 
ATOM   2441  HN  GLU A 471      16.564  35.210  28.532  1.00  0.00     0.163 HD
ATOM   2442  CA  GLU A 471      16.641  33.874  30.208  1.00 75.20     0.177 C 
ATOM   2443  C   GLU A 471      16.719  32.369  29.976  1.00 69.93     0.241 C 
ATOM   2444  O   GLU A 471      16.934  31.583  30.902  1.00 78.95    -0.271 OA
ATOM   2445  CB  GLU A 471      15.198  34.318  30.480  1.00 90.53     0.045 C 
ATOM   2446  CG  GLU A 471      14.459  33.512  31.551  1.00105.86     0.116 C 
ATOM   2447  CD  GLU A 471      15.155  33.517  32.913  1.00115.60     0.172 C 
ATOM   2448  OE1 GLU A 471      15.845  34.510  33.237  1.00120.70    -0.648 OA
ATOM   2449  OE2 GLU A 471      15.009  32.522  33.661  1.00113.71    -0.648 OA
ATOM   2450  N   ILE A 472      16.569  31.971  28.725  1.00 61.47    -0.346 N 
ATOM   2451  HN  ILE A 472      16.383  32.657  27.994  1.00  0.00     0.163 HD
ATOM   2452  CA  ILE A 472      16.668  30.561  28.385  1.00 81.03     0.180 C 
ATOM   2453  C   ILE A 472      18.098  30.026  28.533  1.00 98.81     0.241 C 
ATOM   2454  O   ILE A 472      18.294  28.845  28.820  1.00109.57    -0.271 OA
ATOM   2455  CB  ILE A 472      16.113  30.287  26.976  1.00 75.69     0.013 C 
ATOM   2456  CG1 ILE A 472      14.625  30.620  26.944  1.00 71.06     0.002 C 
ATOM   2457  CG2 ILE A 472      16.281  28.845  26.611  1.00 79.22     0.012 C 
ATOM   2458  CD1 ILE A 472      14.086  30.846  25.564  1.00 60.62     0.005 C 
ATOM   2459  N   TYR A 473      19.101  30.884  28.363  1.00100.59    -0.346 N 
ATOM   2460  HN  TYR A 473      18.908  31.856  28.122  1.00  0.00     0.163 HD
ATOM   2461  CA  TYR A 473      20.488  30.425  28.524  1.00 95.33     0.180 C 
ATOM   2462  C   TYR A 473      21.085  30.642  29.923  1.00 98.24     0.241 C 
ATOM   2463  O   TYR A 473      22.109  30.048  30.261  1.00 98.73    -0.271 OA
ATOM   2464  CB  TYR A 473      21.408  30.987  27.432  1.00 86.58     0.073 C 
ATOM   2465  CG  TYR A 473      21.197  30.328  26.083  1.00 84.22    -0.056 A 
ATOM   2466  CD1 TYR A 473      21.636  29.029  25.846  1.00 86.33     0.010 A 
ATOM   2467  CD2 TYR A 473      20.549  30.996  25.048  1.00 73.27     0.010 A 
ATOM   2468  CE1 TYR A 473      21.437  28.418  24.616  1.00 76.21     0.037 A 
ATOM   2469  CE2 TYR A 473      20.349  30.391  23.822  1.00 72.88     0.037 A 
ATOM   2470  CZ  TYR A 473      20.805  29.108  23.609  1.00 74.17     0.065 A 
ATOM   2471  OH  TYR A 473      20.600  28.486  22.398  1.00 73.06    -0.361 OA
ATOM   2472  HH  TYR A 473      20.163  28.963  21.702  1.00  0.00     0.217 HD
ATOM   2473  N   LYS A 474      20.444  31.476  30.739  1.00 97.69    -0.346 N 
ATOM   2474  HN  LYS A 474      19.648  32.010  30.391  1.00  0.00     0.163 HD
ATOM   2475  CA  LYS A 474      20.869  31.634  32.128  1.00100.81     0.176 C 
ATOM   2476  C   LYS A 474      20.809  30.275  32.821  1.00107.54     0.241 C 
ATOM   2477  O   LYS A 474      19.724  29.762  33.091  1.00 98.13    -0.271 OA
ATOM   2478  CB  LYS A 474      19.984  32.647  32.860  1.00 95.91     0.035 C 
ATOM   2479  CG  LYS A 474      20.761  33.678  33.654  1.00102.42     0.004 C 
ATOM   2480  CD  LYS A 474      21.748  33.004  34.600  1.00110.04     0.027 C 
ATOM   2481  CE  LYS A 474      22.797  33.974  35.122  1.00113.38     0.229 C 
ATOM   2482  NZ  LYS A 474      23.843  33.281  35.936  1.00115.85    -0.079 N 
ATOM   2483  HZ1 LYS A 474      24.546  33.931  36.286  1.00  0.00     0.274 HD
ATOM   2484  HZ2 LYS A 474      24.272  32.517  35.415  1.00  0.00     0.274 HD
ATOM   2485  HZ3 LYS A 474      23.425  32.743  36.695  1.00  0.00     0.274 HD
ATOM   2486  N   ASP A 475      21.981  29.689  33.069  1.00128.40    -0.348 N 
ATOM   2487  HN  ASP A 475      22.836  30.179  32.807  1.00  0.00     0.163 HD
ATOM   2488  CA  ASP A 475      22.095  28.372  33.701  1.00 95.29     0.156 C 
ATOM   2489  C   ASP A 475      21.399  27.269  32.887  1.00101.68     0.256 C 
ATOM   2490  O   ASP A 475      21.736  26.083  32.982  1.00100.05    -0.305 OA
ATOM   2491  CB  ASP A 475      21.554  28.426  35.137  1.00103.99     0.145 C 
ATOM   2492  CG  ASP A 475      21.884  29.744  35.836  1.00108.12     0.174 C 
ATOM   2493  OD1 ASP A 475      23.065  30.157  35.813  1.00111.92    -0.648 OA
ATOM   2494  OD2 ASP A 475      20.960  30.379  36.392  1.00105.40    -0.648 OA
TER    2495      ASP A 475 
HETATM 2495  O1  SO4 A 502      11.508  26.912  12.439  1.00125.37    -0.565 OA
HETATM 2496  O2  SO4 A 502      11.617  24.528  12.631  1.00134.92    -0.565 OA
HETATM 2497  O3  SO4 A 502      13.047  25.895  13.950  1.00130.44    -0.565 OA
HETATM 2498  O4  SO4 A 502      10.707  25.792  14.409  1.00126.62    -0.565 OA
HETATM 2499  S   SO4 A 502      11.718  25.789  13.356  1.00129.06     0.261 S 
ATOM   2500  N   GLU B 207       8.774 -17.050  17.813  1.00 82.68    -0.066 N 
ATOM   2501  HN1 GLU B 207       9.012 -17.815  18.445  1.00  0.00     0.275 HD
ATOM   2502  HN2 GLU B 207       8.694 -17.372  16.849  1.00  0.00     0.275 HD
ATOM   2503  HN3 GLU B 207       7.814 -16.734  17.953  1.00  0.00     0.275 HD
ATOM   2504  CA  GLU B 207       9.725 -15.946  17.933  1.00 91.28     0.275 C 
ATOM   2505  C   GLU B 207       9.836 -15.414  19.359  1.00 94.04     0.249 C 
ATOM   2506  O   GLU B 207      10.929 -15.060  19.817  1.00 97.02    -0.271 OA
ATOM   2507  CB  GLU B 207       9.367 -14.797  16.984  1.00 98.80     0.053 C 
ATOM   2508  CG  GLU B 207      10.172 -13.526  17.248  1.00106.59     0.115 C 
ATOM   2509  CD  GLU B 207      10.113 -12.531  16.107  1.00112.14     0.172 C 
ATOM   2510  OE1 GLU B 207      11.087 -11.763  15.940  1.00111.52    -0.648 OA
ATOM   2511  OE2 GLU B 207       9.094 -12.514  15.382  1.00113.98    -0.648 OA
ATOM   2512  N   SER B 208       8.707 -15.337  20.056  1.00 89.60    -0.344 N 
ATOM   2513  HN  SER B 208       7.823 -15.605  19.624  1.00  0.00     0.163 HD
ATOM   2514  CA  SER B 208       8.729 -14.870  21.436  1.00 88.44     0.200 C 
ATOM   2515  C   SER B 208       9.515 -15.837  22.313  1.00 87.57     0.243 C 
ATOM   2516  O   SER B 208      10.021 -15.460  23.362  1.00 79.19    -0.271 OA
ATOM   2517  CB  SER B 208       7.318 -14.656  21.986  1.00 84.69     0.199 C 
ATOM   2518  OG  SER B 208       7.131 -13.297  22.356  1.00 78.63    -0.398 OA
ATOM   2519  HG  SER B 208       6.255 -13.164  22.698  1.00  0.00     0.209 HD
ATOM   2520  N   ALA B 209       9.628 -17.082  21.869  1.00 94.48    -0.346 N 
ATOM   2521  HN  ALA B 209       9.135 -17.358  21.020  1.00  0.00     0.163 HD
ATOM   2522  CA  ALA B 209      10.444 -18.061  22.574  1.00 94.20     0.172 C 
ATOM   2523  C   ALA B 209      11.926 -17.871  22.242  1.00 87.27     0.240 C 
ATOM   2524  O   ALA B 209      12.796 -18.082  23.088  1.00 88.46    -0.271 OA
ATOM   2525  CB  ALA B 209       9.989 -19.473  22.237  1.00 94.11     0.042 C 
ATOM   2526  N   ASP B 210      12.202 -17.463  21.008  1.00 80.97    -0.346 N 
ATOM   2527  HN  ASP B 210      11.435 -17.318  20.351  1.00  0.00     0.163 HD
ATOM   2528  CA  ASP B 210      13.569 -17.216  20.565  1.00 80.91     0.186 C 
ATOM   2529  C   ASP B 210      14.222 -16.064  21.324  1.00 73.32     0.241 C 
ATOM   2530  O   ASP B 210      15.400 -16.136  21.686  1.00 77.22    -0.271 OA
ATOM   2531  CB  ASP B 210      13.605 -16.932  19.062  1.00 92.75     0.147 C 
ATOM   2532  CG  ASP B 210      14.117 -18.111  18.261  1.00107.62     0.175 C 
ATOM   2533  OD1 ASP B 210      14.769 -18.994  18.862  1.00117.16    -0.648 OA
ATOM   2534  OD2 ASP B 210      13.877 -18.153  17.034  1.00108.17    -0.648 OA
ATOM   2535  N   LEU B 211      13.458 -15.002  21.558  1.00 60.82    -0.346 N 
ATOM   2536  HN  LEU B 211      12.498 -14.991  21.212  1.00  0.00     0.163 HD
ATOM   2537  CA  LEU B 211      13.964 -13.848  22.301  1.00 61.38     0.177 C 
ATOM   2538  C   LEU B 211      14.315 -14.203  23.740  1.00 67.17     0.241 C 
ATOM   2539  O   LEU B 211      15.128 -13.533  24.368  1.00 68.43    -0.271 OA
ATOM   2540  CB  LEU B 211      12.949 -12.702  22.297  1.00 58.77     0.038 C 
ATOM   2541  CG  LEU B 211      12.701 -12.035  20.940  1.00 56.33    -0.020 C 
ATOM   2542  CD1 LEU B 211      11.586 -11.017  21.037  1.00 45.33     0.009 C 
ATOM   2543  CD2 LEU B 211      13.981 -11.381  20.419  1.00 63.30     0.009 C 
ATOM   2544  N   ARG B 212      13.678 -15.239  24.272  1.00 69.17    -0.346 N 
ATOM   2545  HN  ARG B 212      12.981 -15.741  23.721  1.00  0.00     0.163 HD
ATOM   2546  CA  ARG B 212      13.964 -15.666  25.634  1.00 66.35     0.176 C 
ATOM   2547  C   ARG B 212      15.167 -16.590  25.644  1.00 60.88     0.241 C 
ATOM   2548  O   ARG B 212      15.953 -16.583  26.585  1.00 67.95    -0.271 OA
ATOM   2549  CB  ARG B 212      12.736 -16.320  26.262  1.00 71.78     0.036 C 
ATOM   2550  CG  ARG B 212      11.589 -15.354  26.371  1.00 75.83     0.023 C 
ATOM   2551  CD  ARG B 212      11.155 -15.136  27.810  1.00 87.44     0.138 C 
ATOM   2552  NE  ARG B 212      12.250 -15.055  28.778  1.00 95.66    -0.227 N 
ATOM   2553  HE  ARG B 212      12.518 -15.915  29.257  1.00  0.00     0.177 HD
ATOM   2554  CZ  ARG B 212      12.925 -13.947  29.084  1.00 94.87     0.665 C 
ATOM   2555  NH1 ARG B 212      12.653 -12.793  28.482  1.00 89.51    -0.235 N 
ATOM   2556 1HH1 ARG B 212      13.169 -11.945  28.716  1.00  0.00     0.174 HD
ATOM   2557 2HH1 ARG B 212      11.910 -12.750  27.784  1.00  0.00     0.174 HD
ATOM   2558  NH2 ARG B 212      13.891 -14.003  29.991  1.00 95.63    -0.235 N 
ATOM   2559 1HH2 ARG B 212      14.407 -13.155  30.225  1.00  0.00     0.174 HD
ATOM   2560 2HH2 ARG B 212      14.100 -14.888  30.453  1.00  0.00     0.174 HD
ATOM   2561  N   ALA B 213      15.316 -17.369  24.577  1.00 63.30    -0.346 N 
ATOM   2562  HN  ALA B 213      14.551 -17.444  23.907  1.00  0.00     0.163 HD
ATOM   2563  CA  ALA B 213      16.544 -18.119  24.339  1.00 63.55     0.172 C 
ATOM   2564  C   ALA B 213      17.760 -17.182  24.370  1.00 66.49     0.240 C 
ATOM   2565  O   ALA B 213      18.773 -17.465  25.029  1.00 54.87    -0.271 OA
ATOM   2566  CB  ALA B 213      16.472 -18.836  22.983  1.00 53.41     0.042 C 
ATOM   2567  N   LEU B 214      17.644 -16.071  23.641  1.00 64.00    -0.346 N 
ATOM   2568  HN  LEU B 214      16.776 -15.911  23.130  1.00  0.00     0.163 HD
ATOM   2569  CA  LEU B 214      18.706 -15.073  23.543  1.00 56.55     0.177 C 
ATOM   2570  C   LEU B 214      18.957 -14.396  24.889  1.00 57.65     0.241 C 
ATOM   2571  O   LEU B 214      20.108 -14.220  25.317  1.00 56.46    -0.271 OA
ATOM   2572  CB  LEU B 214      18.347 -14.022  22.486  1.00 49.81     0.038 C 
ATOM   2573  CG  LEU B 214      19.298 -12.827  22.363  1.00 51.02    -0.020 C 
ATOM   2574  CD1 LEU B 214      20.703 -13.277  21.973  1.00 49.60     0.009 C 
ATOM   2575  CD2 LEU B 214      18.770 -11.797  21.376  1.00 44.79     0.009 C 
ATOM   2576  N   ALA B 215      17.871 -14.006  25.546  1.00 60.36    -0.346 N 
ATOM   2577  HN  ALA B 215      16.959 -14.094  25.098  1.00  0.00     0.163 HD
ATOM   2578  CA  ALA B 215      17.952 -13.455  26.892  1.00 59.07     0.172 C 
ATOM   2579  C   ALA B 215      18.736 -14.394  27.826  1.00 57.95     0.240 C 
ATOM   2580  O   ALA B 215      19.636 -13.954  28.545  1.00 58.83    -0.271 OA
ATOM   2581  CB  ALA B 215      16.558 -13.180  27.436  1.00 56.59     0.042 C 
ATOM   2582  N   LYS B 216      18.419 -15.687  27.776  1.00 56.56    -0.346 N 
ATOM   2583  HN  LYS B 216      17.705 -15.990  27.114  1.00  0.00     0.163 HD
ATOM   2584  CA  LYS B 216      19.055 -16.693  28.635  1.00 65.16     0.176 C 
ATOM   2585  C   LYS B 216      20.545 -16.924  28.308  1.00 67.56     0.241 C 
ATOM   2586  O   LYS B 216      21.384 -17.042  29.210  1.00 69.72    -0.271 OA
ATOM   2587  CB  LYS B 216      18.266 -18.007  28.560  1.00 67.09     0.035 C 
ATOM   2588  CG  LYS B 216      18.927 -19.210  29.223  1.00 72.54     0.004 C 
ATOM   2589  CD  LYS B 216      18.926 -19.077  30.728  1.00 77.72     0.027 C 
ATOM   2590  CE  LYS B 216      19.619 -20.246  31.398  1.00 76.49     0.229 C 
ATOM   2591  NZ  LYS B 216      20.091 -19.844  32.755  1.00 73.74    -0.079 N 
ATOM   2592  HZ1 LYS B 216      20.558 -20.631  33.206  1.00  0.00     0.274 HD
ATOM   2593  HZ2 LYS B 216      19.336 -19.467  33.327  1.00  0.00     0.274 HD
ATOM   2594  HZ3 LYS B 216      20.683 -19.014  32.725  1.00  0.00     0.274 HD
ATOM   2595  N   HIS B 217      20.855 -16.988  27.017  1.00 60.32    -0.346 N 
ATOM   2596  HN  HIS B 217      20.100 -16.935  26.333  1.00  0.00     0.163 HD
ATOM   2597  CA  HIS B 217      22.226 -17.131  26.532  1.00 49.85     0.182 C 
ATOM   2598  C   HIS B 217      23.095 -15.981  27.001  1.00 48.04     0.241 C 
ATOM   2599  O   HIS B 217      24.247 -16.169  27.368  1.00 48.65    -0.271 OA
ATOM   2600  CB  HIS B 217      22.238 -17.134  24.995  1.00 41.66     0.093 C 
ATOM   2601  CG  HIS B 217      23.608 -16.995  24.395  1.00 43.47     0.028 A 
ATOM   2602  CD2 HIS B 217      24.268 -15.908  23.924  1.00 37.36     0.114 A 
ATOM   2603  ND1 HIS B 217      24.459 -18.067  24.217  1.00 46.74    -0.354 N 
ATOM   2604  HD1 HIS B 217      24.253 -19.032  24.476  1.00  0.00     0.166 HD
ATOM   2605  CE1 HIS B 217      25.585 -17.649  23.658  1.00 41.57     0.180 A 
ATOM   2606  NE2 HIS B 217      25.496 -16.343  23.472  1.00 45.93    -0.360 N 
ATOM   2607  HE2 HIS B 217      26.219 -15.753  23.061  1.00  0.00     0.166 HD
ATOM   2608  N   LEU B 218      22.549 -14.774  26.923  1.00 52.74    -0.346 N 
ATOM   2609  HN  LEU B 218      21.584 -14.683  26.605  1.00  0.00     0.163 HD
ATOM   2610  CA  LEU B 218      23.296 -13.579  27.281  1.00 52.97     0.177 C 
ATOM   2611  C   LEU B 218      23.512 -13.539  28.797  1.00 52.92     0.241 C 
ATOM   2612  O   LEU B 218      24.579 -13.129  29.276  1.00 51.35    -0.271 OA
ATOM   2613  CB  LEU B 218      22.564 -12.321  26.801  1.00 47.24     0.038 C 
ATOM   2614  CG  LEU B 218      22.559 -11.962  25.307  1.00 43.38    -0.020 C 
ATOM   2615  CD1 LEU B 218      21.682 -10.741  25.051  1.00 46.69     0.009 C 
ATOM   2616  CD2 LEU B 218      23.979 -11.682  24.834  1.00 45.72     0.009 C 
ATOM   2617  N   TYR B 219      22.499 -13.971  29.546  1.00 50.91    -0.346 N 
ATOM   2618  HN  TYR B 219      21.626 -14.250  29.098  1.00  0.00     0.163 HD
ATOM   2619  CA  TYR B 219      22.619 -14.052  31.004  1.00 51.02     0.180 C 
ATOM   2620  C   TYR B 219      23.728 -15.032  31.425  1.00 51.78     0.241 C 
ATOM   2621  O   TYR B 219      24.608 -14.678  32.206  1.00 49.25    -0.271 OA
ATOM   2622  CB  TYR B 219      21.286 -14.412  31.678  1.00 50.36     0.073 C 
ATOM   2623  CG  TYR B 219      21.435 -14.636  33.171  1.00 52.98    -0.056 A 
ATOM   2624  CD1 TYR B 219      21.593 -13.562  34.038  1.00 55.70     0.010 A 
ATOM   2625  CD2 TYR B 219      21.451 -15.920  33.712  1.00 55.41     0.010 A 
ATOM   2626  CE1 TYR B 219      21.744 -13.757  35.415  1.00 59.82     0.037 A 
ATOM   2627  CE2 TYR B 219      21.606 -16.120  35.087  1.00 57.58     0.037 A 
ATOM   2628  CZ  TYR B 219      21.749 -15.030  35.927  1.00 59.34     0.065 A 
ATOM   2629  OH  TYR B 219      21.905 -15.203  37.284  1.00 69.05    -0.361 OA
ATOM   2630  HH  TYR B 219      22.003 -14.455  37.861  1.00  0.00     0.217 HD
ATOM   2631  N   ASP B 220      23.692 -16.254  30.898  1.00 58.46    -0.345 N 
ATOM   2632  HN  ASP B 220      22.918 -16.516  30.288  1.00  0.00     0.163 HD
ATOM   2633  CA  ASP B 220      24.749 -17.226  31.182  1.00 59.21     0.186 C 
ATOM   2634  C   ASP B 220      26.147 -16.707  30.831  1.00 59.99     0.241 C 
ATOM   2635  O   ASP B 220      27.093 -16.908  31.588  1.00 64.54    -0.271 OA
ATOM   2636  CB  ASP B 220      24.473 -18.553  30.477  1.00 61.20     0.147 C 
ATOM   2637  CG  ASP B 220      23.142 -19.163  30.884  1.00 70.39     0.175 C 
ATOM   2638  OD1 ASP B 220      22.572 -18.720  31.904  1.00 70.86    -0.648 OA
ATOM   2639  OD2 ASP B 220      22.665 -20.087  30.189  1.00 76.90    -0.648 OA
ATOM   2640  N   SER B 221      26.275 -16.004  29.708  1.00 57.12    -0.344 N 
ATOM   2641  HN  SER B 221      25.457 -15.841  29.121  1.00  0.00     0.163 HD
ATOM   2642  CA  SER B 221      27.577 -15.459  29.301  1.00 62.06     0.200 C 
ATOM   2643  C   SER B 221      28.083 -14.360  30.229  1.00 53.08     0.243 C 
ATOM   2644  O   SER B 221      29.256 -14.329  30.601  1.00 59.16    -0.271 OA
ATOM   2645  CB  SER B 221      27.509 -14.896  27.883  1.00 71.89     0.199 C 
ATOM   2646  OG  SER B 221      27.114 -15.879  26.946  1.00 83.83    -0.398 OA
ATOM   2647  HG  SER B 221      27.072 -15.529  26.064  1.00  0.00     0.209 HD
ATOM   2648  N   TYR B 222      27.184 -13.439  30.544  1.00 47.95    -0.346 N 
ATOM   2649  HN  TYR B 222      26.278 -13.477  30.078  1.00  0.00     0.163 HD
ATOM   2650  CA  TYR B 222      27.408 -12.379  31.512  1.00 49.40     0.180 C 
ATOM   2651  C   TYR B 222      27.936 -12.948  32.832  1.00 52.01     0.241 C 
ATOM   2652  O   TYR B 222      28.887 -12.413  33.415  1.00 44.16    -0.271 OA
ATOM   2653  CB  TYR B 222      26.075 -11.683  31.723  1.00 46.77     0.073 C 
ATOM   2654  CG  TYR B 222      26.009 -10.581  32.751  1.00 50.32    -0.056 A 
ATOM   2655  CD1 TYR B 222      25.707 -10.865  34.075  1.00 48.73     0.010 A 
ATOM   2656  CD2 TYR B 222      26.154  -9.247  32.379  1.00 47.80     0.010 A 
ATOM   2657  CE1 TYR B 222      25.594  -9.870  35.009  1.00 47.65     0.037 A 
ATOM   2658  CE2 TYR B 222      26.048  -8.243  33.309  1.00 54.22     0.037 A 
ATOM   2659  CZ  TYR B 222      25.758  -8.563  34.628  1.00 56.69     0.065 A 
ATOM   2660  OH  TYR B 222      25.640  -7.578  35.574  1.00 60.73    -0.361 OA
ATOM   2661  HH  TYR B 222      25.754  -6.673  35.310  1.00  0.00     0.217 HD
ATOM   2662  N   ILE B 223      27.317 -14.033  33.293  1.00 48.50    -0.346 N 
ATOM   2663  HN  ILE B 223      26.526 -14.414  32.774  1.00  0.00     0.163 HD
ATOM   2664  CA  ILE B 223      27.744 -14.691  34.525  1.00 51.87     0.180 C 
ATOM   2665  C   ILE B 223      29.177 -15.217  34.404  1.00 55.65     0.241 C 
ATOM   2666  O   ILE B 223      30.007 -15.003  35.282  1.00 58.32    -0.271 OA
ATOM   2667  CB  ILE B 223      26.785 -15.838  34.910  1.00 53.24     0.013 C 
ATOM   2668  CG1 ILE B 223      25.503 -15.262  35.475  1.00 56.34     0.002 C 
ATOM   2669  CG2 ILE B 223      27.409 -16.748  35.963  1.00 54.15     0.012 C 
ATOM   2670  CD1 ILE B 223      25.734 -14.412  36.681  1.00 48.11     0.005 C 
ATOM   2671  N   LYS B 224      29.486 -15.884  33.296  1.00 62.01    -0.346 N 
ATOM   2672  HN  LYS B 224      28.771 -16.040  32.585  1.00  0.00     0.163 HD
ATOM   2673  CA  LYS B 224      30.840 -16.396  33.086  1.00 59.09     0.176 C 
ATOM   2674  C   LYS B 224      31.871 -15.269  32.930  1.00 57.23     0.241 C 
ATOM   2675  O   LYS B 224      33.050 -15.450  33.207  1.00 63.77    -0.271 OA
ATOM   2676  CB  LYS B 224      30.870 -17.340  31.879  1.00 70.45     0.035 C 
ATOM   2677  CG  LYS B 224      32.249 -17.916  31.526  1.00 87.71     0.004 C 
ATOM   2678  CD  LYS B 224      32.750 -18.963  32.539  1.00 98.10     0.027 C 
ATOM   2679  CE  LYS B 224      33.764 -18.397  33.548  1.00 98.20     0.229 C 
ATOM   2680  NZ  LYS B 224      34.911 -17.690  32.893  1.00 95.26    -0.079 N 
ATOM   2681  HZ1 LYS B 224      35.583 -17.315  33.562  1.00  0.00     0.274 HD
ATOM   2682  HZ2 LYS B 224      34.577 -16.960  32.264  1.00  0.00     0.274 HD
ATOM   2683  HZ3 LYS B 224      35.372 -18.296  32.215  1.00  0.00     0.274 HD
ATOM   2684  N   SER B 225      31.432 -14.090  32.507  1.00 48.08    -0.344 N 
ATOM   2685  HN  SER B 225      30.431 -13.929  32.396  1.00  0.00     0.163 HD
ATOM   2686  CA  SER B 225      32.385 -13.020  32.199  1.00 47.55     0.200 C 
ATOM   2687  C   SER B 225      32.588 -12.041  33.340  1.00 48.57     0.243 C 
ATOM   2688  O   SER B 225      33.661 -11.476  33.503  1.00 52.26    -0.271 OA
ATOM   2689  CB  SER B 225      31.954 -12.246  30.945  1.00 50.48     0.199 C 
ATOM   2690  OG  SER B 225      31.915 -13.098  29.816  1.00 53.66    -0.398 OA
ATOM   2691  HG  SER B 225      31.648 -12.619  29.040  1.00  0.00     0.209 HD
ATOM   2692  N   PHE B 226      31.546 -11.818  34.128  1.00 50.36    -0.346 N 
ATOM   2693  HN  PHE B 226      30.688 -12.354  33.997  1.00  0.00     0.163 HD
ATOM   2694  CA  PHE B 226      31.618 -10.813  35.180  1.00 52.68     0.181 C 
ATOM   2695  C   PHE B 226      31.531 -11.440  36.571  1.00 58.94     0.243 C 
ATOM   2696  O   PHE B 226      30.438 -11.640  37.095  1.00 64.68    -0.271 OA
ATOM   2697  CB  PHE B 226      30.523  -9.773  34.982  1.00 48.43     0.073 C 
ATOM   2698  CG  PHE B 226      30.575  -9.099  33.642  1.00 57.58    -0.056 A 
ATOM   2699  CD1 PHE B 226      31.619  -8.251  33.322  1.00 59.79     0.007 A 
ATOM   2700  CD2 PHE B 226      29.573  -9.298  32.703  1.00 51.93     0.007 A 
ATOM   2701  CE1 PHE B 226      31.668  -7.617  32.095  1.00 52.62     0.001 A 
ATOM   2702  CE2 PHE B 226      29.625  -8.663  31.475  1.00 49.90     0.001 A 
ATOM   2703  CZ  PHE B 226      30.670  -7.826  31.176  1.00 49.07     0.000 A 
ATOM   2704  N   PRO B 227      32.695 -11.720  37.171  1.00 55.69    -0.337 N 
ATOM   2705  CA  PRO B 227      32.842 -12.395  38.462  1.00 59.26     0.179 C 
ATOM   2706  C   PRO B 227      31.952 -11.756  39.520  1.00 58.60     0.241 C 
ATOM   2707  O   PRO B 227      31.088 -12.438  40.076  1.00 61.85    -0.271 OA
ATOM   2708  CB  PRO B 227      34.315 -12.161  38.806  1.00 57.76     0.037 C 
ATOM   2709  CG  PRO B 227      34.976 -11.992  37.506  1.00 62.92     0.022 C 
ATOM   2710  CD  PRO B 227      33.990 -11.240  36.662  1.00 60.91     0.127 C 
ATOM   2711  N   LEU B 228      32.124 -10.458  39.749  1.00 53.37    -0.346 N 
ATOM   2712  HN  LEU B 228      32.853  -9.953  39.245  1.00  0.00     0.163 HD
ATOM   2713  CA  LEU B 228      31.290  -9.743  40.706  1.00 50.69     0.177 C 
ATOM   2714  C   LEU B 228      30.008  -9.182  40.088  1.00 53.47     0.241 C 
ATOM   2715  O   LEU B 228      29.999  -8.063  39.549  1.00 57.21    -0.271 OA
ATOM   2716  CB  LEU B 228      32.083  -8.616  41.358  1.00 53.35     0.038 C 
ATOM   2717  CG  LEU B 228      31.319  -7.848  42.441  1.00 50.55    -0.020 C 
ATOM   2718  CD1 LEU B 228      30.725  -8.801  43.469  1.00 48.32     0.009 C 
ATOM   2719  CD2 LEU B 228      32.256  -6.856  43.098  1.00 57.95     0.009 C 
ATOM   2720  N   THR B 229      28.933  -9.958  40.197  1.00 52.57    -0.344 N 
ATOM   2721  HN  THR B 229      29.025 -10.849  40.685  1.00  0.00     0.163 HD
ATOM   2722  CA  THR B 229      27.627  -9.596  39.652  1.00 55.01     0.205 C 
ATOM   2723  C   THR B 229      26.903  -8.627  40.560  1.00 60.32     0.243 C 
ATOM   2724  O   THR B 229      27.307  -8.436  41.714  1.00 55.90    -0.271 OA
ATOM   2725  CB  THR B 229      26.729 -10.818  39.591  1.00 50.86     0.146 C 
ATOM   2726  CG2 THR B 229      27.422 -11.930  38.833  1.00 46.28     0.042 C 
ATOM   2727  OG1 THR B 229      26.433 -11.243  40.932  1.00 51.48    -0.393 OA
ATOM   2728  HG1 THR B 229      25.998 -10.545  41.408  1.00  0.00     0.210 HD
ATOM   2729  N   LYS B 230      25.812  -8.046  40.060  1.00 51.94    -0.346 N 
ATOM   2730  HN  LYS B 230      25.523  -8.251  39.103  1.00  0.00     0.163 HD
ATOM   2731  CA  LYS B 230      25.026  -7.118  40.870  1.00 53.19     0.176 C 
ATOM   2732  C   LYS B 230      24.382  -7.814  42.075  1.00 60.89     0.241 C 
ATOM   2733  O   LYS B 230      24.336  -7.255  43.168  1.00 64.21    -0.271 OA
ATOM   2734  CB  LYS B 230      23.948  -6.426  40.047  1.00 45.51     0.035 C 
ATOM   2735  CG  LYS B 230      23.142  -5.416  40.851  1.00 38.52     0.004 C 
ATOM   2736  CD  LYS B 230      22.053  -4.730  40.015  1.00 42.35     0.027 C 
ATOM   2737  CE  LYS B 230      21.414  -3.594  40.818  1.00 46.69     0.229 C 
ATOM   2738  NZ  LYS B 230      20.350  -2.842  40.072  1.00 48.36    -0.079 N 
ATOM   2739  HZ1 LYS B 230      19.924  -2.085  40.607  1.00  0.00     0.274 HD
ATOM   2740  HZ2 LYS B 230      19.635  -3.482  39.726  1.00  0.00     0.274 HD
ATOM   2741  HZ3 LYS B 230      20.713  -2.493  39.185  1.00  0.00     0.274 HD
ATOM   2742  N   ALA B 231      23.888  -9.028  41.870  1.00 63.53    -0.346 N 
ATOM   2743  HN  ALA B 231      23.920  -9.429  40.933  1.00  0.00     0.163 HD
ATOM   2744  CA  ALA B 231      23.300  -9.801  42.959  1.00 70.59     0.172 C 
ATOM   2745  C   ALA B 231      24.335 -10.025  44.058  1.00 70.60     0.240 C 
ATOM   2746  O   ALA B 231      24.047  -9.867  45.243  1.00 71.09    -0.271 OA
ATOM   2747  CB  ALA B 231      22.772 -11.132  42.438  1.00 73.89     0.042 C 
ATOM   2748  N   LYS B 232      25.553 -10.370  43.651  1.00 72.75    -0.346 N 
ATOM   2749  HN  LYS B 232      25.719 -10.525  42.657  1.00  0.00     0.163 HD
ATOM   2750  CA  LYS B 232      26.659 -10.533  44.590  1.00 69.11     0.176 C 
ATOM   2751  C   LYS B 232      26.969  -9.221  45.304  1.00 68.93     0.241 C 
ATOM   2752  O   LYS B 232      27.035  -9.178  46.534  1.00 71.09    -0.271 OA
ATOM   2753  CB  LYS B 232      27.918 -11.036  43.874  1.00 71.81     0.035 C 
ATOM   2754  CG  LYS B 232      28.001 -12.543  43.668  1.00 80.09     0.004 C 
ATOM   2755  CD  LYS B 232      29.384 -13.071  44.079  1.00 90.11     0.027 C 
ATOM   2756  CE  LYS B 232      29.689 -12.751  45.562  1.00 92.07     0.229 C 
ATOM   2757  NZ  LYS B 232      31.047 -13.188  46.031  1.00 86.96    -0.079 N 
ATOM   2758  HZ1 LYS B 232      31.248 -12.977  47.008  1.00  0.00     0.274 HD
ATOM   2759  HZ2 LYS B 232      31.772 -12.799  45.428  1.00  0.00     0.274 HD
ATOM   2760  HZ3 LYS B 232      31.182 -14.182  45.848  1.00  0.00     0.274 HD
ATOM   2761  N   ALA B 233      27.174  -8.161  44.524  1.00 58.16    -0.346 N 
ATOM   2762  HN  ALA B 233      27.070  -8.263  43.514  1.00  0.00     0.163 HD
ATOM   2763  CA  ALA B 233      27.542  -6.860  45.069  1.00 58.71     0.172 C 
ATOM   2764  C   ALA B 233      26.501  -6.368  46.067  1.00 65.77     0.240 C 
ATOM   2765  O   ALA B 233      26.832  -5.754  47.075  1.00 62.78    -0.271 OA
ATOM   2766  CB  ALA B 233      27.695  -5.847  43.956  1.00 50.32     0.042 C 
ATOM   2767  N   ARG B 234      25.236  -6.637  45.771  1.00 73.68    -0.346 N 
ATOM   2768  HN  ARG B 234      25.025  -7.240  44.975  1.00  0.00     0.163 HD
ATOM   2769  CA  ARG B 234      24.146  -6.090  46.558  1.00 72.25     0.176 C 
ATOM   2770  C   ARG B 234      23.989  -6.863  47.855  1.00 76.08     0.241 C 
ATOM   2771  O   ARG B 234      23.570  -6.318  48.872  1.00 66.93    -0.271 OA
ATOM   2772  CB  ARG B 234      22.847  -6.108  45.764  1.00 73.00     0.036 C 
ATOM   2773  CG  ARG B 234      22.079  -4.805  45.880  1.00 80.52     0.023 C 
ATOM   2774  CD  ARG B 234      22.037  -4.030  44.568  1.00 76.58     0.138 C 
ATOM   2775  NE  ARG B 234      23.217  -3.202  44.314  1.00 77.80    -0.227 N 
ATOM   2776  HE  ARG B 234      23.982  -3.619  43.783  1.00  0.00     0.177 HD
ATOM   2777  CZ  ARG B 234      23.366  -1.940  44.726  1.00 76.88     0.665 C 
ATOM   2778  NH1 ARG B 234      24.470  -1.262  44.415  1.00 65.88    -0.235 N 
ATOM   2779 1HH1 ARG B 234      24.584  -0.298  44.730  1.00  0.00     0.174 HD
ATOM   2780 2HH1 ARG B 234      25.195  -1.713  43.857  1.00  0.00     0.174 HD
ATOM   2781  NH2 ARG B 234      22.420  -1.352  45.454  1.00 73.60    -0.235 N 
ATOM   2782 1HH2 ARG B 234      22.534  -0.388  45.769  1.00  0.00     0.174 HD
ATOM   2783 2HH2 ARG B 234      21.575  -1.871  45.692  1.00  0.00     0.174 HD
ATOM   2784  N   ALA B 235      24.319  -8.147  47.811  1.00 77.07    -0.346 N 
ATOM   2785  HN  ALA B 235      24.561  -8.574  46.917  1.00  0.00     0.163 HD
ATOM   2786  CA  ALA B 235      24.340  -8.953  49.019  1.00 72.39     0.172 C 
ATOM   2787  C   ALA B 235      25.364  -8.365  49.990  1.00 75.56     0.240 C 
ATOM   2788  O   ALA B 235      25.087  -8.184  51.180  1.00 73.25    -0.271 OA
ATOM   2789  CB  ALA B 235      24.680 -10.397  48.685  1.00 64.91     0.042 C 
ATOM   2790  N   ILE B 236      26.541  -8.049  49.455  1.00 74.14    -0.346 N 
ATOM   2791  HN  ILE B 236      26.685  -8.223  48.460  1.00  0.00     0.163 HD
ATOM   2792  CA  ILE B 236      27.638  -7.464  50.225  1.00 70.36     0.180 C 
ATOM   2793  C   ILE B 236      27.326  -6.058  50.768  1.00 75.24     0.241 C 
ATOM   2794  O   ILE B 236      27.708  -5.717  51.884  1.00 74.95    -0.271 OA
ATOM   2795  CB  ILE B 236      28.924  -7.432  49.378  1.00 63.68     0.013 C 
ATOM   2796  CG1 ILE B 236      29.302  -8.852  48.943  1.00 68.38     0.002 C 
ATOM   2797  CG2 ILE B 236      30.070  -6.779  50.132  1.00 62.85     0.012 C 
ATOM   2798  CD1 ILE B 236      30.421  -8.911  47.905  1.00 67.92     0.005 C 
ATOM   2799  N   LEU B 237      26.629  -5.244  49.982  1.00 81.16    -0.346 N 
ATOM   2800  HN  LEU B 237      26.310  -5.572  49.070  1.00  0.00     0.163 HD
ATOM   2801  CA  LEU B 237      26.317  -3.885  50.413  1.00 80.22     0.177 C 
ATOM   2802  C   LEU B 237      25.281  -3.858  51.525  1.00 86.34     0.241 C 
ATOM   2803  O   LEU B 237      25.386  -3.056  52.453  1.00 84.01    -0.271 OA
ATOM   2804  CB  LEU B 237      25.833  -3.047  49.239  1.00 74.07     0.038 C 
ATOM   2805  CG  LEU B 237      26.949  -2.659  48.271  1.00 76.88    -0.020 C 
ATOM   2806  CD1 LEU B 237      26.372  -2.115  46.969  1.00 68.18     0.009 C 
ATOM   2807  CD2 LEU B 237      27.869  -1.645  48.929  1.00 73.50     0.009 C 
ATOM   2808  N   THR B 238      24.282  -4.729  51.421  1.00 93.69    -0.344 N 
ATOM   2809  HN  THR B 238      24.256  -5.367  50.625  1.00  0.00     0.163 HD
ATOM   2810  CA  THR B 238      23.224  -4.791  52.420  1.00 72.03     0.205 C 
ATOM   2811  C   THR B 238      23.655  -5.560  53.684  1.00 82.02     0.243 C 
ATOM   2812  O   THR B 238      23.431  -5.091  54.801  1.00 85.51    -0.271 OA
ATOM   2813  CB  THR B 238      21.891  -5.360  51.850  1.00 76.37     0.146 C 
ATOM   2814  CG2 THR B 238      21.306  -4.434  50.788  1.00 75.56     0.042 C 
ATOM   2815  OG1 THR B 238      22.110  -6.656  51.283  1.00 73.76    -0.393 OA
ATOM   2816  HG1 THR B 238      22.474  -7.233  51.944  1.00  0.00     0.210 HD
ATOM   2817  N   GLY B 239      24.271  -6.728  53.508  1.00130.55    -0.350 N 
ATOM   2818  HN  GLY B 239      24.353  -7.112  52.567  1.00  0.00     0.163 HD
ATOM   2819  CA  GLY B 239      24.830  -7.467  54.630  1.00128.06     0.225 C 
ATOM   2820  C   GLY B 239      24.541  -8.959  54.664  1.00128.04     0.235 C 
ATOM   2821  O   GLY B 239      23.397  -9.369  54.854  1.00128.19    -0.272 OA
ATOM   2822  N   LYS B 240      25.587  -9.768  54.494  1.00128.32    -0.349 N 
ATOM   2823  HN  LYS B 240      26.499  -9.353  54.306  1.00  0.00     0.163 HD
ATOM   2824  CA  LYS B 240      25.483 -11.227  54.565  1.00126.55     0.142 C 
ATOM   2825  C   LYS B 240      26.866 -11.876  54.577  1.00129.77     0.255 C 
ATOM   2826  O   LYS B 240      27.405 -12.230  53.527  1.00131.81    -0.305 OA
ATOM   2827  CB  LYS B 240      24.663 -11.777  53.393  1.00123.34     0.039 C 
ATOM   2828  N   SER B 245      31.457  -9.771  54.598  1.00105.38    -0.064 N 
ATOM   2829  HN1 SER B 245      30.572 -10.207  54.857  1.00  0.00     0.275 HD
ATOM   2830  HN2 SER B 245      32.248 -10.326  54.923  1.00  0.00     0.275 HD
ATOM   2831  HN3 SER B 245      31.616  -9.832  53.592  1.00  0.00     0.275 HD
ATOM   2832  CA  SER B 245      31.557  -8.391  55.063  1.00105.25     0.298 C 
ATOM   2833  C   SER B 245      32.889  -7.735  54.674  1.00103.30     0.253 C 
ATOM   2834  O   SER B 245      33.955  -8.310  54.893  1.00104.75    -0.271 OA
ATOM   2835  CB  SER B 245      31.363  -8.326  56.574  1.00107.50     0.206 C 
ATOM   2836  OG  SER B 245      31.638  -7.023  57.051  1.00110.00    -0.398 OA
ATOM   2837  HG  SER B 245      31.517  -6.983  57.992  1.00  0.00     0.209 HD
ATOM   2838  N   PRO B 246      32.823  -6.518  54.102  1.00 96.95    -0.337 N 
ATOM   2839  CA  PRO B 246      33.963  -5.824  53.485  1.00 92.94     0.179 C 
ATOM   2840  C   PRO B 246      34.644  -4.773  54.366  1.00 83.72     0.241 C 
ATOM   2841  O   PRO B 246      34.013  -4.210  55.256  1.00 84.95    -0.271 OA
ATOM   2842  CB  PRO B 246      33.308  -5.120  52.299  1.00 93.27     0.037 C 
ATOM   2843  CG  PRO B 246      31.953  -4.740  52.833  1.00 92.47     0.022 C 
ATOM   2844  CD  PRO B 246      31.555  -5.817  53.832  1.00 94.13     0.127 C 
ATOM   2845  N   PHE B 247      35.918  -4.507  54.088  1.00 71.09    -0.346 N 
ATOM   2846  HN  PHE B 247      36.373  -5.037  53.345  1.00  0.00     0.163 HD
ATOM   2847  CA  PHE B 247      36.699  -3.489  54.799  1.00 69.58     0.180 C 
ATOM   2848  C   PHE B 247      36.408  -2.084  54.263  1.00 74.54     0.241 C 
ATOM   2849  O   PHE B 247      36.449  -1.849  53.054  1.00 72.03    -0.271 OA
ATOM   2850  CB  PHE B 247      38.202  -3.782  54.671  1.00 70.48     0.073 C 
ATOM   2851  CG  PHE B 247      39.073  -2.845  55.460  1.00 75.16    -0.056 A 
ATOM   2852  CD1 PHE B 247      39.374  -3.115  56.797  1.00 74.08     0.007 A 
ATOM   2853  CD2 PHE B 247      39.588  -1.692  54.881  1.00 71.49     0.007 A 
ATOM   2854  CE1 PHE B 247      40.176  -2.255  57.538  1.00 68.61     0.001 A 
ATOM   2855  CE2 PHE B 247      40.382  -0.823  55.622  1.00 73.41     0.001 A 
ATOM   2856  CZ  PHE B 247      40.678  -1.107  56.956  1.00 65.46     0.000 A 
ATOM   2857  N   VAL B 248      36.137  -1.143  55.163  1.00 72.75    -0.346 N 
ATOM   2858  HN  VAL B 248      36.219  -1.359  56.157  1.00  0.00     0.163 HD
ATOM   2859  CA  VAL B 248      35.723   0.198  54.748  1.00 68.86     0.180 C 
ATOM   2860  C   VAL B 248      36.842   1.239  54.758  1.00 75.75     0.241 C 
ATOM   2861  O   VAL B 248      37.704   1.254  55.640  1.00 80.77    -0.271 OA
ATOM   2862  CB  VAL B 248      34.521   0.710  55.579  1.00 64.21     0.009 C 
ATOM   2863  CG1 VAL B 248      34.004   2.042  55.028  1.00 57.09     0.012 C 
ATOM   2864  CG2 VAL B 248      33.412  -0.326  55.578  1.00 57.24     0.012 C 
ATOM   2865  N   ILE B 249      36.818   2.101  53.747  1.00 76.39    -0.346 N 
ATOM   2866  HN  ILE B 249      36.127   1.972  53.008  1.00  0.00     0.163 HD
ATOM   2867  CA  ILE B 249      37.738   3.219  53.654  1.00 75.80     0.180 C 
ATOM   2868  C   ILE B 249      36.951   4.531  53.697  1.00 76.90     0.241 C 
ATOM   2869  O   ILE B 249      36.285   4.894  52.722  1.00 73.06    -0.271 OA
ATOM   2870  CB  ILE B 249      38.594   3.136  52.370  1.00 68.37     0.013 C 
ATOM   2871  CG1 ILE B 249      39.222   1.738  52.251  1.00 65.36     0.002 C 
ATOM   2872  CG2 ILE B 249      39.650   4.225  52.384  1.00 57.92     0.012 C 
ATOM   2873  CD1 ILE B 249      40.114   1.537  51.046  1.00 64.64     0.005 C 
ATOM   2874  N   TYR B 250      37.033   5.226  54.832  1.00 71.40    -0.346 N 
ATOM   2875  HN  TYR B 250      37.672   4.909  55.561  1.00  0.00     0.163 HD
ATOM   2876  CA  TYR B 250      36.238   6.424  55.063  1.00 69.73     0.180 C 
ATOM   2877  C   TYR B 250      37.110   7.644  55.291  1.00 78.00     0.241 C 
ATOM   2878  O   TYR B 250      36.611   8.766  55.364  1.00 82.52    -0.271 OA
ATOM   2879  CB  TYR B 250      35.352   6.218  56.279  1.00 64.47     0.073 C 
ATOM   2880  CG  TYR B 250      36.133   5.826  57.502  1.00 73.58    -0.056 A 
ATOM   2881  CD1 TYR B 250      36.442   4.493  57.752  1.00 79.37     0.010 A 
ATOM   2882  CD2 TYR B 250      36.577   6.784  58.404  1.00 73.70     0.010 A 
ATOM   2883  CE1 TYR B 250      37.165   4.123  58.869  1.00 79.55     0.037 A 
ATOM   2884  CE2 TYR B 250      37.296   6.420  59.538  1.00 76.97     0.037 A 
ATOM   2885  CZ  TYR B 250      37.589   5.088  59.759  1.00 76.09     0.065 A 
ATOM   2886  OH  TYR B 250      38.314   4.716  60.864  1.00 76.40    -0.361 OA
ATOM   2887  HH  TYR B 250      38.606   5.381  61.477  1.00  0.00     0.217 HD
ATOM   2888  N   ASP B 251      38.413   7.413  55.426  1.00 75.96    -0.345 N 
ATOM   2889  HN  ASP B 251      38.763   6.464  55.296  1.00  0.00     0.163 HD
ATOM   2890  CA  ASP B 251      39.360   8.479  55.756  1.00 80.27     0.186 C 
ATOM   2891  C   ASP B 251      40.802   8.055  55.444  1.00 78.46     0.241 C 
ATOM   2892  O   ASP B 251      41.042   6.919  55.024  1.00 75.92    -0.271 OA
ATOM   2893  CB  ASP B 251      39.175   8.959  57.224  1.00 58.81     0.147 C 
ATOM   2894  CG  ASP B 251      39.815   8.028  58.263  1.00 80.11     0.175 C 
ATOM   2895  OD1 ASP B 251      40.345   6.952  57.907  1.00 73.15    -0.648 OA
ATOM   2896  OD2 ASP B 251      39.767   8.378  59.470  1.00 87.01    -0.648 OA
ATOM   2897  N   MET B 252      41.754   8.955  55.665  1.00 79.24    -0.346 N 
ATOM   2898  HN  MET B 252      41.511   9.844  56.102  1.00  0.00     0.163 HD
ATOM   2899  CA  MET B 252      43.144   8.694  55.293  1.00 80.54     0.177 C 
ATOM   2900  C   MET B 252      43.764   7.504  56.029  1.00 87.10     0.241 C 
ATOM   2901  O   MET B 252      44.475   6.689  55.426  1.00 91.05    -0.271 OA
ATOM   2902  CB  MET B 252      43.991   9.950  55.489  1.00 79.85     0.045 C 
ATOM   2903  CG  MET B 252      43.554  11.137  54.616  1.00 78.01     0.076 C 
ATOM   2904  SD  MET B 252      43.824  10.889  52.850  1.00124.80    -0.173 SA
ATOM   2905  CE  MET B 252      43.246  12.451  52.188  1.00109.86     0.089 C 
ATOM   2906  N   ASN B 253      43.481   7.399  57.327  1.00 89.75    -0.346 N 
ATOM   2907  HN  ASN B 253      42.888   8.104  57.766  1.00  0.00     0.163 HD
ATOM   2908  CA  ASN B 253      43.999   6.300  58.136  1.00 91.12     0.185 C 
ATOM   2909  C   ASN B 253      43.503   4.947  57.661  1.00 81.51     0.241 C 
ATOM   2910  O   ASN B 253      44.292   3.997  57.524  1.00 80.06    -0.271 OA
ATOM   2911  CB  ASN B 253      43.646   6.488  59.614  1.00 99.64     0.137 C 
ATOM   2912  CG  ASN B 253      44.671   7.308  60.347  1.00110.26     0.217 C 
ATOM   2913  ND2 ASN B 253      44.373   8.584  60.555  1.00114.43    -0.370 N 
ATOM   2914 1HD2 ASN B 253      45.068   9.140  61.052  1.00  0.00     0.159 HD
ATOM   2915 2HD2 ASN B 253      43.496   9.003  60.247  1.00  0.00     0.159 HD
ATOM   2916  OD1 ASN B 253      45.730   6.802  60.719  1.00115.88    -0.274 OA
ATOM   2917  N   SER B 254      42.192   4.863  57.427  1.00 72.40    -0.344 N 
ATOM   2918  HN  SER B 254      41.598   5.671  57.610  1.00  0.00     0.163 HD
ATOM   2919  CA  SER B 254      41.593   3.634  56.913  1.00 70.03     0.200 C 
ATOM   2920  C   SER B 254      42.161   3.272  55.533  1.00 71.44     0.243 C 
ATOM   2921  O   SER B 254      42.361   2.093  55.238  1.00 71.93    -0.271 OA
ATOM   2922  CB  SER B 254      40.056   3.697  56.909  1.00 68.88     0.199 C 
ATOM   2923  OG  SER B 254      39.563   4.828  56.215  1.00 78.17    -0.398 OA
ATOM   2924  HG  SER B 254      38.614   4.867  56.213  1.00  0.00     0.209 HD
ATOM   2925  N   LEU B 255      42.456   4.274  54.707  1.00 71.56    -0.346 N 
ATOM   2926  HN  LEU B 255      42.260   5.237  54.981  1.00  0.00     0.163 HD
ATOM   2927  CA  LEU B 255      43.064   3.989  53.401  1.00 79.14     0.177 C 
ATOM   2928  C   LEU B 255      44.390   3.265  53.605  1.00 83.55     0.241 C 
ATOM   2929  O   LEU B 255      44.629   2.211  53.003  1.00 82.10    -0.271 OA
ATOM   2930  CB  LEU B 255      43.285   5.265  52.585  1.00 58.97     0.038 C 
ATOM   2931  CG  LEU B 255      43.354   5.222  51.036  1.00 69.70    -0.020 C 
ATOM   2932  CD1 LEU B 255      44.466   6.117  50.529  1.00 61.01     0.009 C 
ATOM   2933  CD2 LEU B 255      43.478   3.815  50.430  1.00 64.64     0.009 C 
ATOM   2934  N   MET B 256      45.240   3.828  54.458  1.00 84.38    -0.346 N 
ATOM   2935  HN  MET B 256      44.973   4.677  54.957  1.00  0.00     0.163 HD
ATOM   2936  CA  MET B 256      46.549   3.237  54.682  1.00 91.71     0.177 C 
ATOM   2937  C   MET B 256      46.432   1.804  55.194  1.00 89.47     0.241 C 
ATOM   2938  O   MET B 256      47.084   0.901  54.681  1.00 89.93    -0.271 OA
ATOM   2939  CB  MET B 256      47.397   4.085  55.628  1.00102.10     0.045 C 
ATOM   2940  CG  MET B 256      48.871   3.712  55.552  1.00109.14     0.076 C 
ATOM   2941  SD  MET B 256      49.984   4.795  56.457  1.00150.22    -0.173 SA
ATOM   2942  CE  MET B 256      51.576   4.051  56.076  1.00 93.65     0.089 C 
ATOM   2943  N   MET B 257      45.570   1.593  56.179  1.00 91.43    -0.346 N 
ATOM   2944  HN  MET B 257      45.049   2.379  56.568  1.00  0.00     0.163 HD
ATOM   2945  CA  MET B 257      45.355   0.250  56.716  1.00 93.32     0.177 C 
ATOM   2946  C   MET B 257      44.787  -0.715  55.664  1.00 88.34     0.240 C 
ATOM   2947  O   MET B 257      45.080  -1.916  55.667  1.00 81.68    -0.271 OA
ATOM   2948  CB  MET B 257      44.450   0.307  57.945  1.00 92.92     0.045 C 
ATOM   2949  CG  MET B 257      44.181  -1.045  58.567  1.00 98.19     0.076 C 
ATOM   2950  SD  MET B 257      43.316  -0.919  60.138  1.00 97.90    -0.173 SA
ATOM   2951  CE  MET B 257      42.953  -2.642  60.455  1.00 93.38     0.089 C 
ATOM   2952  N   GLY B 258      43.986  -0.173  54.755  1.00 86.78    -0.351 N 
ATOM   2953  HN  GLY B 258      43.754   0.818  54.825  1.00  0.00     0.163 HD
ATOM   2954  CA  GLY B 258      43.432  -0.952  53.666  1.00 87.75     0.225 C 
ATOM   2955  C   GLY B 258      44.495  -1.458  52.706  1.00 89.46     0.236 C 
ATOM   2956  O   GLY B 258      44.376  -2.560  52.174  1.00 84.44    -0.272 OA
ATOM   2957  N   GLU B 259      45.544  -0.663  52.503  1.00 94.52    -0.346 N 
ATOM   2958  HN  GLU B 259      45.607   0.218  53.014  1.00  0.00     0.163 HD
ATOM   2959  CA  GLU B 259      46.608  -1.022  51.566  1.00 98.04     0.177 C 
ATOM   2960  C   GLU B 259      47.496  -2.163  52.069  1.00107.07     0.241 C 
ATOM   2961  O   GLU B 259      48.171  -2.826  51.277  1.00107.42    -0.271 OA
ATOM   2962  CB  GLU B 259      47.465   0.202  51.239  1.00 96.51     0.045 C 
ATOM   2963  CG  GLU B 259      46.739   1.282  50.455  1.00 92.62     0.116 C 
ATOM   2964  CD  GLU B 259      47.627   2.472  50.146  1.00 94.75     0.172 C 
ATOM   2965  OE1 GLU B 259      48.746   2.548  50.696  1.00 98.94    -0.648 OA
ATOM   2966  OE2 GLU B 259      47.205   3.334  49.353  1.00 92.50    -0.648 OA
ATOM   2967  N   ASP B 260      47.495  -2.379  53.384  1.00115.66    -0.346 N 
ATOM   2968  HN  ASP B 260      46.924  -1.779  53.979  1.00  0.00     0.163 HD
ATOM   2969  CA  ASP B 260      48.282  -3.445  54.009  1.00114.98     0.172 C 
ATOM   2970  C   ASP B 260      47.391  -4.586  54.500  1.00109.60     0.240 C 
ATOM   2971  O   ASP B 260      47.874  -5.570  55.055  1.00102.25    -0.271 OA
ATOM   2972  CB  ASP B 260      49.134  -2.894  55.154  1.00116.47     0.042 C 
ATOM   2973  N   LYS B 261      46.085  -4.432  54.299  1.00114.55    -0.346 N 
ATOM   2974  HN  LYS B 261      45.737  -3.513  54.027  1.00  0.00     0.163 HD
ATOM   2975  CA  LYS B 261      45.128  -5.526  54.452  1.00111.16     0.172 C 
ATOM   2976  C   LYS B 261      44.773  -6.085  53.065  1.00110.73     0.240 C 
ATOM   2977  O   LYS B 261      45.302  -7.111  52.632  1.00110.59    -0.271 OA
ATOM   2978  CB  LYS B 261      43.874  -5.040  55.170  1.00106.53     0.042 C 
ATOM   2979  N   ILE B 262      43.888  -5.388  52.357  1.00109.65    -0.346 N 
ATOM   2980  HN  ILE B 262      43.457  -4.565  52.779  1.00  0.00     0.163 HD
ATOM   2981  CA  ILE B 262      43.513  -5.762  50.995  1.00110.55     0.180 C 
ATOM   2982  C   ILE B 262      44.708  -5.810  50.030  1.00122.62     0.241 C 
ATOM   2983  O   ILE B 262      45.453  -4.838  49.884  1.00126.74    -0.271 OA
ATOM   2984  CB  ILE B 262      42.475  -4.778  50.414  1.00 98.88     0.013 C 
ATOM   2985  CG1 ILE B 262      41.202  -4.770  51.263  1.00 89.43     0.002 C 
ATOM   2986  CG2 ILE B 262      42.166  -5.122  48.957  1.00 94.47     0.012 C 
ATOM   2987  CD1 ILE B 262      40.155  -3.806  50.771  1.00 81.33     0.005 C 
ATOM   2988  N   LYS B 263      44.884  -6.938  49.352  1.00124.43    -0.346 N 
ATOM   2989  HN  LYS B 263      44.310  -7.753  49.566  1.00  0.00     0.163 HD
ATOM   2990  CA  LYS B 263      45.896  -7.017  48.301  1.00126.24     0.172 C 
ATOM   2991  C   LYS B 263      45.571  -6.091  47.121  1.00122.40     0.240 C 
ATOM   2992  O   LYS B 263      44.707  -6.402  46.300  1.00120.27    -0.271 OA
ATOM   2993  CB  LYS B 263      46.050  -8.458  47.809  1.00127.26     0.042 C 
ATOM   2994  N   PHE B 264      46.260  -4.953  47.044  1.00119.98    -0.346 N 
ATOM   2995  HN  PHE B 264      46.892  -4.703  47.804  1.00  0.00     0.163 HD
ATOM   2996  CA  PHE B 264      46.133  -4.052  45.896  1.00114.19     0.180 C 
ATOM   2997  C   PHE B 264      47.226  -4.325  44.862  1.00109.62     0.241 C 
ATOM   2998  O   PHE B 264      48.414  -4.346  45.192  1.00106.75    -0.271 OA
ATOM   2999  CB  PHE B 264      46.176  -2.591  46.342  1.00116.80     0.073 C 
ATOM   3000  CG  PHE B 264      44.943  -2.146  47.074  1.00123.59    -0.056 A 
ATOM   3001  CD1 PHE B 264      43.684  -2.489  46.611  1.00124.76     0.007 A 
ATOM   3002  CD2 PHE B 264      45.041  -1.391  48.230  1.00125.76     0.007 A 
ATOM   3003  CE1 PHE B 264      42.544  -2.080  47.283  1.00123.36     0.001 A 
ATOM   3004  CE2 PHE B 264      43.905  -0.982  48.908  1.00125.12     0.001 A 
ATOM   3005  CZ  PHE B 264      42.656  -1.329  48.433  1.00122.83     0.000 A 
ATOM   3006  N   LYS B 265      46.820  -4.526  43.610  1.00106.30    -0.346 N 
ATOM   3007  HN  LYS B 265      45.840  -4.369  43.375  1.00  0.00     0.163 HD
ATOM   3008  CA  LYS B 265      47.743  -4.966  42.562  1.00 94.07     0.176 C 
ATOM   3009  C   LYS B 265      48.385  -3.838  41.763  1.00 80.67     0.241 C 
ATOM   3010  O   LYS B 265      49.224  -4.086  40.908  1.00 71.96    -0.271 OA
ATOM   3011  CB  LYS B 265      47.041  -5.935  41.614  1.00 93.51     0.035 C 
ATOM   3012  CG  LYS B 265      46.774  -7.283  42.233  1.00 99.36     0.004 C 
ATOM   3013  CD  LYS B 265      46.022  -8.183  41.278  1.00107.17     0.027 C 
ATOM   3014  CE  LYS B 265      46.143  -9.638  41.702  1.00112.82     0.229 C 
ATOM   3015  NZ  LYS B 265      47.564 -10.101  41.696  1.00115.46    -0.079 N 
ATOM   3016  HZ1 LYS B 265      47.645 -11.077  41.980  1.00  0.00     0.274 HD
ATOM   3017  HZ2 LYS B 265      48.154  -9.497  42.268  1.00  0.00     0.274 HD
ATOM   3018  HZ3 LYS B 265      48.003  -9.940  40.789  1.00  0.00     0.274 HD
ATOM   3019  N   HIS B 266      47.990  -2.604  42.051  1.00 81.22    -0.346 N 
ATOM   3020  HN  HIS B 266      47.291  -2.469  42.781  1.00  0.00     0.163 HD
ATOM   3021  CA  HIS B 266      48.521  -1.435  41.360  1.00 77.71     0.182 C 
ATOM   3022  C   HIS B 266      49.574  -0.683  42.197  1.00 88.72     0.241 C 
ATOM   3023  O   HIS B 266      50.301   0.156  41.667  1.00 85.67    -0.271 OA
ATOM   3024  CB  HIS B 266      47.373  -0.485  41.022  1.00 75.92     0.093 C 
ATOM   3025  CG  HIS B 266      46.622  -0.015  42.230  1.00 86.20     0.028 A 
ATOM   3026  CD2 HIS B 266      46.899   0.963  43.125  1.00 83.76     0.114 A 
ATOM   3027  ND1 HIS B 266      45.455  -0.611  42.662  1.00 90.61    -0.354 N 
ATOM   3028  HD1 HIS B 266      44.989  -1.396  42.207  1.00  0.00     0.166 HD
ATOM   3029  CE1 HIS B 266      45.037  -0.004  43.758  1.00 85.36     0.180 A 
ATOM   3030  NE2 HIS B 266      45.895   0.955  44.062  1.00 76.69    -0.360 N 
ATOM   3031  HE2 HIS B 266      45.823   1.585  44.861  1.00  0.00     0.166 HD
ATOM   3032  N   ILE B 267      49.654  -0.959  43.500  1.00101.54    -0.346 N 
ATOM   3033  HN  ILE B 267      49.077  -1.696  43.905  1.00  0.00     0.163 HD
ATOM   3034  CA  ILE B 267      50.578  -0.195  44.347  1.00105.99     0.180 C 
ATOM   3035  C   ILE B 267      52.044  -0.409  43.949  1.00111.32     0.241 C 
ATOM   3036  O   ILE B 267      52.650  -1.453  44.209  1.00110.81    -0.271 OA
ATOM   3037  CB  ILE B 267      50.313  -0.364  45.863  1.00104.67     0.013 C 
ATOM   3038  CG1 ILE B 267      50.130  -1.834  46.237  1.00108.02     0.002 C 
ATOM   3039  CG2 ILE B 267      49.074   0.428  46.265  1.00103.25     0.012 C 
ATOM   3040  CD1 ILE B 267      49.571  -2.039  47.651  1.00102.41     0.005 C 
ATOM   3041  N   THR B 268      52.587   0.621  43.307  1.00113.17    -0.346 N 
ATOM   3042  HN  THR B 268      52.113   1.523  43.356  1.00  0.00     0.163 HD
ATOM   3043  CA  THR B 268      53.820   0.535  42.538  1.00110.92     0.174 C 
ATOM   3044  C   THR B 268      54.745   1.707  42.844  1.00102.34     0.258 C 
ATOM   3045  O   THR B 268      55.952   1.535  43.007  1.00101.64    -0.305 OA
ATOM   3046  CB  THR B 268      53.487   0.543  41.029  1.00117.34     0.143 C 
ATOM   3047  CG2 THR B 268      54.708   0.893  40.184  1.00120.98     0.042 C 
ATOM   3048  OG1 THR B 268      52.979  -0.740  40.640  1.00119.88    -0.393 OA
ATOM   3049  HG1 THR B 268      52.774  -0.735  39.712  1.00  0.00     0.210 HD
ATOM   3050  N   GLU B 276      51.134  11.433  45.323  1.00110.39    -0.067 N 
ATOM   3051  HN1 GLU B 276      51.730  10.663  45.628  1.00  0.00     0.275 HD
ATOM   3052  HN2 GLU B 276      51.681  12.242  45.029  1.00  0.00     0.275 HD
ATOM   3053  HN3 GLU B 276      50.675  11.229  44.435  1.00  0.00     0.275 HD
ATOM   3054  CA  GLU B 276      50.174  11.777  46.363  1.00105.04     0.270 C 
ATOM   3055  C   GLU B 276      49.325  10.574  46.730  1.00110.61     0.248 C 
ATOM   3056  O   GLU B 276      49.652   9.433  46.396  1.00110.95    -0.271 OA
ATOM   3057  CB  GLU B 276      49.283  12.929  45.907  1.00 94.68     0.050 C 
ATOM   3058  N   VAL B 277      48.228  10.842  47.425  1.00114.09    -0.346 N 
ATOM   3059  HN  VAL B 277      48.060  11.797  47.741  1.00  0.00     0.163 HD
ATOM   3060  CA  VAL B 277      47.261   9.809  47.746  1.00 65.23     0.180 C 
ATOM   3061  C   VAL B 277      46.239   9.707  46.621  1.00 72.53     0.241 C 
ATOM   3062  O   VAL B 277      45.968   8.610  46.116  1.00 78.25    -0.271 OA
ATOM   3063  CB  VAL B 277      46.524  10.120  49.065  1.00 69.99     0.009 C 
ATOM   3064  CG1 VAL B 277      45.256   9.298  49.180  1.00 62.60     0.012 C 
ATOM   3065  CG2 VAL B 277      47.441   9.881  50.254  1.00 74.98     0.012 C 
ATOM   3066  N   ALA B 278      45.680  10.858  46.249  1.00 95.53    -0.346 N 
ATOM   3067  HN  ALA B 278      45.963  11.713  46.728  1.00  0.00     0.163 HD
ATOM   3068  CA  ALA B 278      44.683  10.953  45.189  1.00 87.01     0.172 C 
ATOM   3069  C   ALA B 278      45.151  10.258  43.918  1.00 86.53     0.240 C 
ATOM   3070  O   ALA B 278      44.379   9.563  43.258  1.00 88.55    -0.271 OA
ATOM   3071  CB  ALA B 278      44.365  12.410  44.903  1.00 83.25     0.042 C 
ATOM   3072  N   ILE B 279      46.424  10.454  43.588  1.00 81.87    -0.346 N 
ATOM   3073  HN  ILE B 279      46.989  11.074  44.168  1.00  0.00     0.163 HD
ATOM   3074  CA  ILE B 279      47.044   9.821  42.434  1.00 78.85     0.180 C 
ATOM   3075  C   ILE B 279      47.002   8.300  42.551  1.00 83.12     0.241 C 
ATOM   3076  O   ILE B 279      46.688   7.601  41.579  1.00 92.62    -0.271 OA
ATOM   3077  CB  ILE B 279      48.507  10.296  42.250  1.00 75.05     0.013 C 
ATOM   3078  CG1 ILE B 279      48.550  11.601  41.457  1.00 77.61     0.002 C 
ATOM   3079  CG2 ILE B 279      49.339   9.254  41.525  1.00 68.18     0.012 C 
ATOM   3080  CD1 ILE B 279      47.990  12.792  42.198  1.00 80.04     0.005 C 
ATOM   3081  N   ARG B 280      47.325   7.796  43.738  1.00 74.32    -0.346 N 
ATOM   3082  HN  ARG B 280      47.608   8.431  44.485  1.00  0.00     0.163 HD
ATOM   3083  CA  ARG B 280      47.286   6.360  44.005  1.00 75.33     0.176 C 
ATOM   3084  C   ARG B 280      45.880   5.798  43.775  1.00 73.79     0.241 C 
ATOM   3085  O   ARG B 280      45.710   4.761  43.124  1.00 74.64    -0.271 OA
ATOM   3086  CB  ARG B 280      47.780   6.056  45.426  1.00 71.77     0.036 C 
ATOM   3087  CG  ARG B 280      49.084   5.272  45.457  1.00 80.95     0.023 C 
ATOM   3088  CD  ARG B 280      50.078   5.861  46.443  1.00 92.34     0.138 C 
ATOM   3089  NE  ARG B 280      49.695   5.614  47.830  1.00102.96    -0.227 N 
ATOM   3090  HE  ARG B 280      49.210   4.743  48.045  1.00  0.00     0.177 HD
ATOM   3091  CZ  ARG B 280      49.940   6.455  48.831  1.00109.06     0.665 C 
ATOM   3092  NH1 ARG B 280      50.565   7.606  48.593  1.00109.97    -0.235 N 
ATOM   3093 1HH1 ARG B 280      50.753   8.251  49.361  1.00  0.00     0.174 HD
ATOM   3094 2HH1 ARG B 280      50.859   7.838  47.644  1.00  0.00     0.174 HD
ATOM   3095  NH2 ARG B 280      49.557   6.152  50.068  1.00108.87    -0.235 N 
ATOM   3096 1HH2 ARG B 280      49.745   6.797  50.836  1.00  0.00     0.174 HD
ATOM   3097 2HH2 ARG B 280      49.078   5.270  50.250  1.00  0.00     0.174 HD
ATOM   3098  N   ILE B 281      44.871   6.502  44.278  1.00 70.37    -0.346 N 
ATOM   3099  HN  ILE B 281      45.063   7.349  44.813  1.00  0.00     0.163 HD
ATOM   3100  CA  ILE B 281      43.488   6.074  44.072  1.00 71.06     0.180 C 
ATOM   3101  C   ILE B 281      43.078   6.113  42.581  1.00 68.28     0.241 C 
ATOM   3102  O   ILE B 281      42.412   5.206  42.088  1.00 62.99    -0.271 OA
ATOM   3103  CB  ILE B 281      42.508   6.880  44.958  1.00 65.79     0.013 C 
ATOM   3104  CG1 ILE B 281      42.974   6.847  46.421  1.00 68.46     0.002 C 
ATOM   3105  CG2 ILE B 281      41.070   6.363  44.806  1.00 58.35     0.012 C 
ATOM   3106  CD1 ILE B 281      42.037   7.524  47.391  1.00 68.99     0.005 C 
ATOM   3107  N   PHE B 282      43.497   7.148  41.866  1.00 72.04    -0.346 N 
ATOM   3108  HN  PHE B 282      44.049   7.880  42.314  1.00  0.00     0.163 HD
ATOM   3109  CA  PHE B 282      43.177   7.252  40.444  1.00 83.78     0.180 C 
ATOM   3110  C   PHE B 282      43.791   6.102  39.640  1.00 82.51     0.241 C 
ATOM   3111  O   PHE B 282      43.114   5.458  38.839  1.00 86.29    -0.271 OA
ATOM   3112  CB  PHE B 282      43.641   8.592  39.873  1.00 80.85     0.073 C 
ATOM   3113  CG  PHE B 282      43.317   8.766  38.426  1.00 82.55    -0.056 A 
ATOM   3114  CD1 PHE B 282      42.041   9.137  38.031  1.00 88.70     0.007 A 
ATOM   3115  CD2 PHE B 282      44.279   8.548  37.454  1.00 85.76     0.007 A 
ATOM   3116  CE1 PHE B 282      41.730   9.293  36.691  1.00 86.68     0.001 A 
ATOM   3117  CE2 PHE B 282      43.974   8.700  36.111  1.00 87.86     0.001 A 
ATOM   3118  CZ  PHE B 282      42.696   9.075  35.732  1.00 86.74     0.000 A 
ATOM   3119  N   GLN B 283      45.074   5.856  39.867  1.00 72.71    -0.346 N 
ATOM   3120  HN  GLN B 283      45.586   6.458  40.512  1.00  0.00     0.163 HD
ATOM   3121  CA  GLN B 283      45.773   4.754  39.225  1.00 68.85     0.177 C 
ATOM   3122  C   GLN B 283      45.098   3.409  39.492  1.00 70.88     0.240 C 
ATOM   3123  O   GLN B 283      45.025   2.558  38.606  1.00 73.13    -0.271 OA
ATOM   3124  CB  GLN B 283      47.242   4.732  39.668  1.00 73.48     0.044 C 
ATOM   3125  CG  GLN B 283      47.871   3.341  39.760  1.00 81.93     0.105 C 
ATOM   3126  CD  GLN B 283      48.768   3.016  38.579  1.00 85.24     0.215 C 
ATOM   3127  NE2 GLN B 283      50.041   3.386  38.684  1.00 83.90    -0.370 N 
ATOM   3128 1HE2 GLN B 283      50.644   3.168  37.891  1.00  0.00     0.159 HD
ATOM   3129 2HE2 GLN B 283      50.410   3.865  39.505  1.00  0.00     0.159 HD
ATOM   3130  OE1 GLN B 283      48.322   2.436  37.585  1.00 80.65    -0.274 OA
ATOM   3131  N   GLY B 284      44.602   3.213  40.709  1.00 67.78    -0.351 N 
ATOM   3132  HN  GLY B 284      44.729   3.924  41.429  1.00  0.00     0.163 HD
ATOM   3133  CA  GLY B 284      43.879   1.991  41.020  1.00 65.10     0.219 C 
ATOM   3134  C   GLY B 284      42.597   1.880  40.212  1.00 62.23     0.219 C 
ATOM   3135  O   GLY B 284      42.243   0.807  39.710  1.00 64.98    -0.278 OA
ATOM   3136  N   CYS B 285      41.894   3.001  40.082  1.00 61.70    -0.224 NA
ATOM   3137  CA BCYS B 285      40.654   3.027  39.315  0.43 61.02     0.161 C 
ATOM   3138  CA CCYS B 285      40.656   3.049  39.308  0.57 60.55     0.161 C 
ATOM   3139  C   CYS B 285      40.933   2.683  37.858  1.00 57.19     0.180 C 
ATOM   3140  O   CYS B 285      40.085   2.114  37.175  1.00 57.75    -0.280 OA
ATOM   3141  CB BCYS B 285      39.960   4.390  39.429  0.43 57.05     0.115 C 
ATOM   3142  CB CCYS B 285      40.019   4.441  39.386  0.57 55.29     0.115 C 
ATOM   3143  SG BCYS B 285      39.204   4.718  41.047  0.43 64.26    -0.096 SA
ATOM   3144  SG CCYS B 285      38.479   4.623  38.451  0.57 83.92    -0.096 SA
ATOM   3145  N   GLN B 286      42.127   3.024  37.391  1.00 61.79    -0.352 N 
ATOM   3146  HN  GLN B 286      42.789   3.504  38.001  1.00  0.00     0.163 HD
ATOM   3147  CA  GLN B 286      42.503   2.719  36.011  1.00 67.51     0.176 C 
ATOM   3148  C   GLN B 286      42.933   1.267  35.841  1.00 61.09     0.241 C 
ATOM   3149  O   GLN B 286      42.591   0.638  34.843  1.00 65.26    -0.271 OA
ATOM   3150  CB  GLN B 286      43.550   3.700  35.480  1.00 78.66     0.044 C 
ATOM   3151  CG  GLN B 286      43.039   5.155  35.366  1.00 92.87     0.105 C 
ATOM   3152  CD  GLN B 286      41.721   5.298  34.592  1.00102.36     0.215 C 
ATOM   3153  NE2 GLN B 286      41.822   5.565  33.293  1.00103.83    -0.370 N 
ATOM   3154 1HE2 GLN B 286      42.722   5.655  32.821  1.00  0.00     0.159 HD
ATOM   3155 2HE2 GLN B 286      40.946   5.660  32.779  1.00  0.00     0.159 HD
ATOM   3156  OE1 GLN B 286      40.630   5.189  35.165  1.00110.18    -0.274 OA
ATOM   3157  N   PHE B 287      43.661   0.733  36.822  1.00 54.42    -0.346 N 
ATOM   3158  HN  PHE B 287      44.031   1.337  37.556  1.00  0.00     0.163 HD
ATOM   3159  CA  PHE B 287      43.939  -0.698  36.867  1.00 51.20     0.180 C 
ATOM   3160  C   PHE B 287      42.634  -1.482  36.716  1.00 64.38     0.241 C 
ATOM   3161  O   PHE B 287      42.544  -2.402  35.896  1.00 64.25    -0.271 OA
ATOM   3162  CB  PHE B 287      44.621  -1.112  38.187  1.00 54.08     0.073 C 
ATOM   3163  CG  PHE B 287      45.040  -2.573  38.224  1.00 55.38    -0.056 A 
ATOM   3164  CD1 PHE B 287      44.108  -3.582  38.462  1.00 47.36     0.007 A 
ATOM   3165  CD2 PHE B 287      46.360  -2.939  37.982  1.00 58.24     0.007 A 
ATOM   3166  CE1 PHE B 287      44.487  -4.922  38.472  1.00 52.73     0.001 A 
ATOM   3167  CE2 PHE B 287      46.756  -4.282  38.004  1.00 58.39     0.001 A 
ATOM   3168  CZ  PHE B 287      45.824  -5.272  38.250  1.00 59.57     0.000 A 
ATOM   3169  N   ARG B 288      41.620  -1.123  37.513  1.00 68.57    -0.346 N 
ATOM   3170  HN  ARG B 288      41.730  -0.334  38.150  1.00  0.00     0.163 HD
ATOM   3171  CA  ARG B 288      40.356  -1.857  37.475  1.00 63.08     0.176 C 
ATOM   3172  C   ARG B 288      39.701  -1.773  36.098  1.00 56.63     0.241 C 
ATOM   3173  O   ARG B 288      39.202  -2.780  35.594  1.00 51.35    -0.271 OA
ATOM   3174  CB  ARG B 288      39.383  -1.344  38.521  1.00 66.85     0.036 C 
ATOM   3175  CG  ARG B 288      38.540  -2.441  39.177  1.00 70.92     0.023 C 
ATOM   3176  CD  ARG B 288      37.392  -2.941  38.303  1.00 70.31     0.138 C 
ATOM   3177  NE  ARG B 288      37.594  -4.331  37.899  1.00 72.47    -0.227 N 
ATOM   3178  HE  ARG B 288      38.499  -4.754  38.104  1.00  0.00     0.177 HD
ATOM   3179  CZ  ARG B 288      36.687  -5.088  37.284  1.00 67.80     0.665 C 
ATOM   3180  NH1 ARG B 288      35.482  -4.611  36.993  1.00 68.05    -0.235 N 
ATOM   3181 1HH1 ARG B 288      35.249  -3.650  37.244  1.00  0.00     0.174 HD
ATOM   3182 2HH1 ARG B 288      34.787  -5.191  36.522  1.00  0.00     0.174 HD
ATOM   3183  NH2 ARG B 288      36.989  -6.333  36.959  1.00 60.65    -0.235 N 
ATOM   3184 1HH2 ARG B 288      37.914  -6.699  37.182  1.00  0.00     0.174 HD
ATOM   3185 2HH2 ARG B 288      36.294  -6.913  36.488  1.00  0.00     0.174 HD
ATOM   3186  N   SER B 289      39.699  -0.570  35.518  1.00 38.58    -0.344 N 
ATOM   3187  HN  SER B 289      40.199   0.191  35.977  1.00  0.00     0.163 HD
ATOM   3188  CA  SER B 289      39.018  -0.293  34.262  1.00 56.84     0.200 C 
ATOM   3189  C   SER B 289      39.618  -1.133  33.145  1.00 60.13     0.243 C 
ATOM   3190  O   SER B 289      38.898  -1.721  32.332  1.00 56.75    -0.271 OA
ATOM   3191  CB  SER B 289      39.147   1.190  33.905  1.00 62.79     0.199 C 
ATOM   3192  OG  SER B 289      38.367   1.997  34.763  1.00 67.51    -0.398 OA
ATOM   3193  HG  SER B 289      38.447   2.917  34.541  1.00  0.00     0.209 HD
ATOM   3194  N   VAL B 290      40.946  -1.174  33.120  1.00 52.80    -0.346 N 
ATOM   3195  HN  VAL B 290      41.471  -0.582  33.764  1.00  0.00     0.163 HD
ATOM   3196  CA  VAL B 290      41.671  -2.032  32.207  1.00 46.24     0.180 C 
ATOM   3197  C   VAL B 290      41.225  -3.477  32.351  1.00 49.25     0.241 C 
ATOM   3198  O   VAL B 290      40.932  -4.145  31.361  1.00 51.40    -0.271 OA
ATOM   3199  CB  VAL B 290      43.163  -1.859  32.411  1.00 51.29     0.009 C 
ATOM   3200  CG1 VAL B 290      43.973  -2.976  31.699  1.00 37.82     0.012 C 
ATOM   3201  CG2 VAL B 290      43.552  -0.495  31.892  1.00 52.44     0.012 C 
ATOM   3202  N   GLU B 291      41.097  -3.942  33.585  1.00 46.53    -0.346 N 
ATOM   3203  HN  GLU B 291      41.357  -3.356  34.378  1.00  0.00     0.163 HD
ATOM   3204  CA  GLU B 291      40.585  -5.290  33.815  1.00 51.05     0.177 C 
ATOM   3205  C   GLU B 291      39.181  -5.464  33.248  1.00 59.90     0.241 C 
ATOM   3206  O   GLU B 291      38.862  -6.474  32.604  1.00 63.79    -0.271 OA
ATOM   3207  CB  GLU B 291      40.536  -5.595  35.297  1.00 46.21     0.045 C 
ATOM   3208  CG  GLU B 291      41.868  -5.874  35.929  1.00 54.72     0.116 C 
ATOM   3209  CD  GLU B 291      41.720  -6.602  37.261  1.00 57.90     0.172 C 
ATOM   3210  OE1 GLU B 291      41.358  -5.935  38.254  1.00 60.45    -0.648 OA
ATOM   3211  OE2 GLU B 291      41.954  -7.835  37.305  1.00 54.49    -0.648 OA
ATOM   3212  N   ALA B 292      38.338  -4.467  33.491  1.00 53.98    -0.346 N 
ATOM   3213  HN  ALA B 292      38.672  -3.636  33.979  1.00  0.00     0.163 HD
ATOM   3214  CA  ALA B 292      36.948  -4.539  33.074  1.00 59.25     0.172 C 
ATOM   3215  C   ALA B 292      36.841  -4.579  31.557  1.00 50.63     0.240 C 
ATOM   3216  O   ALA B 292      35.937  -5.205  31.014  1.00 49.15    -0.271 OA
ATOM   3217  CB  ALA B 292      36.156  -3.366  33.641  1.00 59.03     0.042 C 
ATOM   3218  N   VAL B 293      37.764  -3.903  30.882  1.00 44.76    -0.346 N 
ATOM   3219  HN  VAL B 293      38.487  -3.395  31.392  1.00  0.00     0.163 HD
ATOM   3220  CA  VAL B 293      37.761  -3.875  29.428  1.00 50.05     0.180 C 
ATOM   3221  C   VAL B 293      37.915  -5.297  28.915  1.00 50.57     0.241 C 
ATOM   3222  O   VAL B 293      37.264  -5.699  27.961  1.00 41.04    -0.271 OA
ATOM   3223  CB  VAL B 293      38.878  -2.975  28.869  1.00 44.81     0.009 C 
ATOM   3224  CG1 VAL B 293      39.027  -3.179  27.360  1.00 44.77     0.012 C 
ATOM   3225  CG2 VAL B 293      38.581  -1.515  29.189  1.00 41.55     0.012 C 
ATOM   3226  N   GLN B 294      38.771  -6.074  29.567  1.00 43.21    -0.346 N 
ATOM   3227  HN  GLN B 294      39.275  -5.716  30.378  1.00  0.00     0.163 HD
ATOM   3228  CA  GLN B 294      38.985  -7.439  29.117  1.00 45.89     0.177 C 
ATOM   3229  C   GLN B 294      37.758  -8.305  29.394  1.00 58.25     0.241 C 
ATOM   3230  O   GLN B 294      37.453  -9.236  28.637  1.00 65.65    -0.271 OA
ATOM   3231  CB  GLN B 294      40.259  -8.038  29.724  1.00 35.99     0.044 C 
ATOM   3232  CG  GLN B 294      41.550  -7.405  29.200  1.00 49.54     0.105 C 
ATOM   3233  CD  GLN B 294      41.572  -7.180  27.661  1.00 58.83     0.215 C 
ATOM   3234  NE2 GLN B 294      42.014  -6.001  27.254  1.00 45.92    -0.370 N 
ATOM   3235 1HE2 GLN B 294      42.028  -5.853  26.245  1.00  0.00     0.159 HD
ATOM   3236 2HE2 GLN B 294      42.314  -5.282  27.912  1.00  0.00     0.159 HD
ATOM   3237  OE1 GLN B 294      41.209  -8.049  26.866  1.00 56.92    -0.274 OA
ATOM   3238  N   GLU B 295      37.028  -7.991  30.459  1.00 53.16    -0.346 N 
ATOM   3239  HN  GLU B 295      37.310  -7.223  31.068  1.00  0.00     0.163 HD
ATOM   3240  CA  GLU B 295      35.816  -8.758  30.749  1.00 37.06     0.177 C 
ATOM   3241  C   GLU B 295      34.713  -8.420  29.759  1.00 36.29     0.241 C 
ATOM   3242  O   GLU B 295      34.023  -9.312  29.245  1.00 50.42    -0.271 OA
ATOM   3243  CB  GLU B 295      35.352  -8.509  32.180  1.00 38.68     0.045 C 
ATOM   3244  CG  GLU B 295      36.357  -8.983  33.237  1.00 41.39     0.116 C 
ATOM   3245  CD  GLU B 295      36.028  -8.438  34.641  1.00 57.03     0.172 C 
ATOM   3246  OE1 GLU B 295      34.938  -7.847  34.824  1.00 53.07    -0.648 OA
ATOM   3247  OE2 GLU B 295      36.870  -8.593  35.553  1.00 65.99    -0.648 OA
ATOM   3248  N   ILE B 296      34.557  -7.130  29.478  1.00 41.47    -0.346 N 
ATOM   3249  HN  ILE B 296      35.166  -6.447  29.930  1.00  0.00     0.163 HD
ATOM   3250  CA  ILE B 296      33.541  -6.664  28.543  1.00 39.89     0.180 C 
ATOM   3251  C   ILE B 296      33.811  -7.212  27.143  1.00 41.30     0.241 C 
ATOM   3252  O   ILE B 296      32.879  -7.576  26.422  1.00 36.33    -0.271 OA
ATOM   3253  CB  ILE B 296      33.502  -5.133  28.494  1.00 43.68     0.013 C 
ATOM   3254  CG1 ILE B 296      33.046  -4.590  29.852  1.00 46.53     0.002 C 
ATOM   3255  CG2 ILE B 296      32.531  -4.649  27.422  1.00 37.84     0.012 C 
ATOM   3256  CD1 ILE B 296      33.186  -3.090  29.973  1.00 44.03     0.005 C 
ATOM   3257  N   THR B 297      35.092  -7.279  26.782  1.00 40.24    -0.344 N 
ATOM   3258  HN  THR B 297      35.803  -6.978  27.449  1.00  0.00     0.163 HD
ATOM   3259  CA  THR B 297      35.524  -7.766  25.470  1.00 36.99     0.205 C 
ATOM   3260  C   THR B 297      35.128  -9.223  25.278  1.00 53.71     0.243 C 
ATOM   3261  O   THR B 297      34.539  -9.594  24.241  1.00 47.27    -0.271 OA
ATOM   3262  CB  THR B 297      37.036  -7.687  25.318  1.00 38.66     0.146 C 
ATOM   3263  CG2 THR B 297      37.477  -8.405  24.032  1.00 43.55     0.042 C 
ATOM   3264  OG1 THR B 297      37.431  -6.322  25.183  1.00 50.14    -0.393 OA
ATOM   3265  HG1 THR B 297      37.159  -5.878  25.978  1.00  0.00     0.210 HD
ATOM   3266  N   GLU B 298      35.458 -10.042  26.280  1.00 35.58    -0.346 N 
ATOM   3267  HN  GLU B 298      35.997  -9.675  27.064  1.00  0.00     0.163 HD
ATOM   3268  CA  GLU B 298      35.069 -11.445  26.282  1.00 43.82     0.177 C 
ATOM   3269  C   GLU B 298      33.546 -11.615  26.245  1.00 53.31     0.241 C 
ATOM   3270  O   GLU B 298      33.030 -12.501  25.548  1.00 51.44    -0.271 OA
ATOM   3271  CB  GLU B 298      35.642 -12.165  27.513  1.00 52.53     0.045 C 
ATOM   3272  CG  GLU B 298      35.382 -13.665  27.515  1.00 64.31     0.116 C 
ATOM   3273  CD  GLU B 298      35.314 -14.257  28.912  1.00 83.67     0.172 C 
ATOM   3274  OE1 GLU B 298      36.135 -13.871  29.770  1.00 90.62    -0.648 OA
ATOM   3275  OE2 GLU B 298      34.431 -15.110  29.157  1.00 92.17    -0.648 OA
ATOM   3276  N   TYR B 299      32.826 -10.783  26.997  1.00 45.25    -0.346 N 
ATOM   3277  HN  TYR B 299      33.288 -10.087  27.582  1.00  0.00     0.163 HD
ATOM   3278  CA  TYR B 299      31.377 -10.877  26.976  1.00 47.30     0.180 C 
ATOM   3279  C   TYR B 299      30.812 -10.578  25.578  1.00 53.67     0.241 C 
ATOM   3280  O   TYR B 299      29.906 -11.274  25.106  1.00 51.46    -0.271 OA
ATOM   3281  CB  TYR B 299      30.760  -9.948  28.006  1.00 42.83     0.073 C 
ATOM   3282  CG  TYR B 299      29.246  -9.876  27.935  1.00 44.30    -0.056 A 
ATOM   3283  CD1 TYR B 299      28.461 -10.948  28.327  1.00 37.51     0.010 A 
ATOM   3284  CD2 TYR B 299      28.607  -8.734  27.485  1.00 35.42     0.010 A 
ATOM   3285  CE1 TYR B 299      27.076 -10.883  28.278  1.00 38.02     0.037 A 
ATOM   3286  CE2 TYR B 299      27.226  -8.663  27.421  1.00 35.38     0.037 A 
ATOM   3287  CZ  TYR B 299      26.459  -9.744  27.817  1.00 36.42     0.065 A 
ATOM   3288  OH  TYR B 299      25.065  -9.690  27.769  1.00 37.55    -0.361 OA
ATOM   3289  HH  TYR B 299      24.639  -8.903  27.450  1.00  0.00     0.217 HD
ATOM   3290  N   ALA B 300      31.339  -9.535  24.939  1.00 46.45    -0.346 N 
ATOM   3291  HN  ALA B 300      32.082  -9.004  25.394  1.00  0.00     0.163 HD
ATOM   3292  CA  ALA B 300      30.892  -9.123  23.609  1.00 51.94     0.172 C 
ATOM   3293  C   ALA B 300      31.031 -10.254  22.590  1.00 52.88     0.240 C 
ATOM   3294  O   ALA B 300      30.184 -10.409  21.718  1.00 54.85    -0.271 OA
ATOM   3295  CB  ALA B 300      31.657  -7.896  23.146  1.00 49.77     0.042 C 
ATOM   3296  N   LYS B 301      32.094 -11.047  22.714  1.00 47.98    -0.347 N 
ATOM   3297  HN  LYS B 301      32.798 -10.837  23.422  1.00  0.00     0.163 HD
ATOM   3298  CA  LYS B 301      32.267 -12.212  21.852  1.00 56.31     0.171 C 
ATOM   3299  C   LYS B 301      31.099 -13.193  21.963  1.00 62.07     0.224 C 
ATOM   3300  O   LYS B 301      30.852 -13.965  21.034  1.00 59.85    -0.277 OA
ATOM   3301  CB  LYS B 301      33.585 -12.943  22.140  1.00 55.60     0.034 C 
ATOM   3302  CG  LYS B 301      34.776 -12.508  21.296  1.00 70.53     0.004 C 
ATOM   3303  CD  LYS B 301      35.259 -11.093  21.615  1.00 75.30     0.027 C 
ATOM   3304  CE  LYS B 301      36.646 -10.836  21.029  1.00 77.74     0.229 C 
ATOM   3305  NZ  LYS B 301      37.624 -11.929  21.377  1.00 78.55    -0.079 N 
ATOM   3306  HZ1 LYS B 301      38.550 -11.757  20.986  1.00  0.00     0.274 HD
ATOM   3307  HZ2 LYS B 301      37.269 -12.844  21.098  1.00  0.00     0.274 HD
ATOM   3308  HZ3 LYS B 301      37.671 -12.074  22.386  1.00  0.00     0.274 HD
ATOM   3309  N   SER B 302      30.391 -13.197  23.091  1.00 58.47    -0.221 NA
ATOM   3310  CA ASER B 302      29.263 -14.113  23.262  0.40 39.01     0.174 C 
ATOM   3311  CA BSER B 302      29.266 -14.118  23.240  0.60 38.61     0.174 C 
ATOM   3312  C   SER B 302      28.008 -13.598  22.551  1.00 44.26     0.182 C 
ATOM   3313  O   SER B 302      27.054 -14.348  22.325  1.00 56.76    -0.280 OA
ATOM   3314  CB ASER B 302      28.936 -14.335  24.746  0.40 43.03     0.193 C 
ATOM   3315  CB BSER B 302      28.952 -14.380  24.712  0.60 42.48     0.193 C 
ATOM   3316  OG ASER B 302      30.017 -14.874  25.496  0.40 50.90    -0.399 OA
ATOM   3317  HG ASER B 302      29.815 -15.011  26.414  1.00  0.00     0.209 HD
ATOM   3318  OG BSER B 302      27.924 -13.509  25.165  0.60 36.04    -0.399 OA
ATOM   3319  HG BSER B 302      27.729 -13.672  26.080  1.00  0.00     0.209 HD
ATOM   3320  N   ILE B 303      27.988 -12.307  22.229  1.00 47.45    -0.352 N 
ATOM   3321  HN  ILE B 303      28.797 -11.716  22.421  1.00  0.00     0.163 HD
ATOM   3322  CA  ILE B 303      26.800 -11.746  21.600  1.00 49.52     0.180 C 
ATOM   3323  C   ILE B 303      26.657 -12.313  20.188  1.00 59.47     0.243 C 
ATOM   3324  O   ILE B 303      27.554 -12.143  19.364  1.00 65.33    -0.271 OA
ATOM   3325  CB  ILE B 303      26.846 -10.214  21.568  1.00 51.25     0.013 C 
ATOM   3326  CG1 ILE B 303      27.029  -9.655  22.986  1.00 51.27     0.002 C 
ATOM   3327  CG2 ILE B 303      25.570  -9.662  20.955  1.00 50.22     0.012 C 
ATOM   3328  CD1 ILE B 303      27.308  -8.164  23.034  1.00 51.44     0.005 C 
ATOM   3329  N   PRO B 304      25.555 -13.037  19.923  1.00 58.49    -0.337 N 
ATOM   3330  CA  PRO B 304      25.360 -13.646  18.598  1.00 50.71     0.179 C 
ATOM   3331  C   PRO B 304      25.498 -12.642  17.457  1.00 47.94     0.241 C 
ATOM   3332  O   PRO B 304      24.807 -11.609  17.434  1.00 47.86    -0.271 OA
ATOM   3333  CB  PRO B 304      23.932 -14.191  18.668  1.00 55.06     0.037 C 
ATOM   3334  CG  PRO B 304      23.740 -14.493  20.125  1.00 60.17     0.022 C 
ATOM   3335  CD  PRO B 304      24.478 -13.402  20.863  1.00 58.40     0.127 C 
ATOM   3336  N   GLY B 305      26.412 -12.946  16.536  1.00 49.34    -0.351 N 
ATOM   3337  HN  GLY B 305      26.941 -13.812  16.637  1.00  0.00     0.163 HD
ATOM   3338  CA  GLY B 305      26.682 -12.094  15.398  1.00 56.29     0.225 C 
ATOM   3339  C   GLY B 305      27.914 -11.221  15.549  1.00 60.59     0.236 C 
ATOM   3340  O   GLY B 305      28.528 -10.853  14.551  1.00 66.14    -0.272 OA
ATOM   3341  N   PHE B 306      28.275 -10.883  16.784  1.00 56.73    -0.346 N 
ATOM   3342  HN  PHE B 306      27.790 -11.296  17.581  1.00  0.00     0.163 HD
ATOM   3343  CA  PHE B 306      29.360  -9.925  17.015  1.00 51.79     0.180 C 
ATOM   3344  C   PHE B 306      30.700 -10.330  16.369  1.00 46.75     0.241 C 
ATOM   3345  O   PHE B 306      31.378  -9.495  15.773  1.00 42.18    -0.271 OA
ATOM   3346  CB  PHE B 306      29.544  -9.623  18.520  1.00 47.06     0.073 C 
ATOM   3347  CG  PHE B 306      30.671  -8.661  18.807  1.00 41.32    -0.056 A 
ATOM   3348  CD1 PHE B 306      31.982  -9.129  18.973  1.00 31.91     0.007 A 
ATOM   3349  CD2 PHE B 306      30.436  -7.291  18.851  1.00 44.50     0.007 A 
ATOM   3350  CE1 PHE B 306      33.039  -8.242  19.203  1.00 36.83     0.001 A 
ATOM   3351  CE2 PHE B 306      31.481  -6.389  19.098  1.00 44.40     0.001 A 
ATOM   3352  CZ  PHE B 306      32.790  -6.856  19.263  1.00 33.92     0.000 A 
ATOM   3353  N   VAL B 307      31.085 -11.593  16.490  1.00 47.82    -0.346 N 
ATOM   3354  HN  VAL B 307      30.478 -12.275  16.945  1.00  0.00     0.163 HD
ATOM   3355  CA  VAL B 307      32.387 -12.000  15.965  1.00 48.87     0.180 C 
ATOM   3356  C   VAL B 307      32.327 -12.004  14.438  1.00 58.07     0.241 C 
ATOM   3357  O   VAL B 307      33.282 -11.642  13.757  1.00 56.32    -0.271 OA
ATOM   3358  CB  VAL B 307      32.893 -13.355  16.544  1.00 54.37     0.009 C 
ATOM   3359  CG1 VAL B 307      33.187 -13.234  18.085  1.00 37.30     0.012 C 
ATOM   3360  CG2 VAL B 307      31.906 -14.467  16.261  1.00 51.28     0.012 C 
ATOM   3361  N   ASN B 308      31.164 -12.334  13.899  1.00 54.89    -0.346 N 
ATOM   3362  HN  ASN B 308      30.368 -12.543  14.501  1.00  0.00     0.163 HD
ATOM   3363  CA  ASN B 308      31.013 -12.401  12.455  1.00 56.01     0.185 C 
ATOM   3364  C   ASN B 308      31.058 -11.029  11.787  1.00 64.62     0.241 C 
ATOM   3365  O   ASN B 308      30.960 -10.922  10.563  1.00 70.61    -0.271 OA
ATOM   3366  CB  ASN B 308      29.721 -13.131  12.114  1.00 44.21     0.137 C 
ATOM   3367  CG  ASN B 308      29.726 -14.548  12.613  1.00 56.69     0.217 C 
ATOM   3368  ND2 ASN B 308      28.573 -15.027  13.072  1.00 62.15    -0.370 N 
ATOM   3369 1HD2 ASN B 308      27.712 -14.480  13.080  1.00  0.00     0.159 HD
ATOM   3370 2HD2 ASN B 308      28.576 -15.989  13.411  1.00  0.00     0.159 HD
ATOM   3371  OD1 ASN B 308      30.765 -15.209  12.603  1.00 67.84    -0.274 OA
ATOM   3372  N   LEU B 309      31.198  -9.984  12.595  1.00 57.23    -0.346 N 
ATOM   3373  HN  LEU B 309      31.230 -10.134  13.603  1.00  0.00     0.163 HD
ATOM   3374  CA  LEU B 309      31.306  -8.639  12.077  1.00 47.29     0.177 C 
ATOM   3375  C   LEU B 309      32.733  -8.367  11.631  1.00 45.60     0.241 C 
ATOM   3376  O   LEU B 309      33.676  -8.944  12.157  1.00 50.48    -0.271 OA
ATOM   3377  CB  LEU B 309      30.926  -7.618  13.151  1.00 48.91     0.038 C 
ATOM   3378  CG  LEU B 309      29.519  -7.588  13.736  1.00 51.27    -0.020 C 
ATOM   3379  CD1 LEU B 309      29.487  -6.597  14.928  1.00 49.46     0.009 C 
ATOM   3380  CD2 LEU B 309      28.474  -7.199  12.678  1.00 45.75     0.009 C 
ATOM   3381  N   ASP B 310      32.873  -7.460  10.672  1.00 49.98    -0.346 N 
ATOM   3382  HN  ASP B 310      32.039  -7.148  10.175  1.00  0.00     0.163 HD
ATOM   3383  CA  ASP B 310      34.160  -6.886  10.293  1.00 59.09     0.186 C 
ATOM   3384  C   ASP B 310      35.038  -6.630  11.529  1.00 60.08     0.241 C 
ATOM   3385  O   ASP B 310      34.575  -6.026  12.518  1.00 50.40    -0.271 OA
ATOM   3386  CB  ASP B 310      33.901  -5.560   9.573  1.00 59.17     0.147 C 
ATOM   3387  CG  ASP B 310      35.162  -4.930   9.033  1.00 65.81     0.175 C 
ATOM   3388  OD1 ASP B 310      35.972  -4.369   9.814  1.00 60.14    -0.648 OA
ATOM   3389  OD2 ASP B 310      35.319  -4.988   7.803  1.00 75.99    -0.648 OA
ATOM   3390  N   LEU B 311      36.287  -7.090  11.474  1.00 53.44    -0.346 N 
ATOM   3391  HN  LEU B 311      36.617  -7.533  10.617  1.00  0.00     0.163 HD
ATOM   3392  CA  LEU B 311      37.195  -6.975  12.613  1.00 46.97     0.177 C 
ATOM   3393  C   LEU B 311      37.443  -5.536  13.078  1.00 47.40     0.241 C 
ATOM   3394  O   LEU B 311      37.451  -5.267  14.275  1.00 52.42    -0.271 OA
ATOM   3395  CB  LEU B 311      38.506  -7.703  12.343  1.00 51.97     0.038 C 
ATOM   3396  CG  LEU B 311      38.366  -9.231  12.276  1.00 56.65    -0.020 C 
ATOM   3397  CD1 LEU B 311      39.697  -9.869  11.929  1.00 54.99     0.009 C 
ATOM   3398  CD2 LEU B 311      37.848  -9.788  13.584  1.00 61.30     0.009 C 
ATOM   3399  N   ASN B 312      37.617  -4.608  12.142  1.00 44.72    -0.346 N 
ATOM   3400  HN  ASN B 312      37.653  -4.881  11.160  1.00  0.00     0.163 HD
ATOM   3401  CA  ASN B 312      37.757  -3.199  12.507  1.00 46.26     0.185 C 
ATOM   3402  C   ASN B 312      36.507  -2.672  13.209  1.00 53.45     0.241 C 
ATOM   3403  O   ASN B 312      36.576  -1.745  14.024  1.00 50.67    -0.271 OA
ATOM   3404  CB  ASN B 312      38.040  -2.329  11.290  1.00 40.67     0.137 C 
ATOM   3405  CG  ASN B 312      39.288  -2.759  10.534  1.00 50.68     0.217 C 
ATOM   3406  ND2 ASN B 312      40.454  -2.535  11.127  1.00 38.04    -0.370 N 
ATOM   3407 1HD2 ASN B 312      41.291  -2.823  10.620  1.00  0.00     0.159 HD
ATOM   3408 2HD2 ASN B 312      40.529  -2.096  12.045  1.00  0.00     0.159 HD
ATOM   3409  OD1 ASN B 312      39.198  -3.288   9.427  1.00 57.11    -0.274 OA
ATOM   3410  N   ASP B 313      35.358  -3.235  12.847  1.00 52.86    -0.345 N 
ATOM   3411  HN  ASP B 313      35.368  -3.998  12.170  1.00  0.00     0.163 HD
ATOM   3412  CA  ASP B 313      34.085  -2.785  13.396  1.00 53.46     0.186 C 
ATOM   3413  C   ASP B 313      33.911  -3.309  14.827  1.00 48.90     0.241 C 
ATOM   3414  O   ASP B 313      33.462  -2.582  15.721  1.00 45.19    -0.271 OA
ATOM   3415  CB  ASP B 313      32.935  -3.215  12.483  1.00 53.93     0.147 C 
ATOM   3416  CG  ASP B 313      32.674  -2.209  11.349  1.00 55.62     0.175 C 
ATOM   3417  OD1 ASP B 313      33.423  -1.205  11.229  1.00 48.18    -0.648 OA
ATOM   3418  OD2 ASP B 313      31.703  -2.418  10.586  1.00 47.40    -0.648 OA
ATOM   3419  N   GLN B 314      34.284  -4.566  15.035  1.00 39.67    -0.346 N 
ATOM   3420  HN  GLN B 314      34.518  -5.151  14.233  1.00  0.00     0.163 HD
ATOM   3421  CA  GLN B 314      34.370  -5.136  16.375  1.00 45.56     0.177 C 
ATOM   3422  C   GLN B 314      35.232  -4.252  17.261  1.00 50.26     0.241 C 
ATOM   3423  O   GLN B 314      34.853  -3.914  18.393  1.00 43.37    -0.271 OA
ATOM   3424  CB  GLN B 314      35.009  -6.531  16.329  1.00 37.47     0.044 C 
ATOM   3425  CG  GLN B 314      34.230  -7.526  15.497  1.00 49.57     0.105 C 
ATOM   3426  CD  GLN B 314      34.711  -8.935  15.723  1.00 54.13     0.215 C 
ATOM   3427  NE2 GLN B 314      34.558  -9.806  14.707  1.00 39.43    -0.370 N 
ATOM   3428 1HE2 GLN B 314      34.884 -10.760  14.860  1.00  0.00     0.159 HD
ATOM   3429 2HE2 GLN B 314      34.127  -9.552  13.818  1.00  0.00     0.159 HD
ATOM   3430  OE1 GLN B 314      35.232  -9.242  16.798  1.00 54.41    -0.274 OA
ATOM   3431  N   VAL B 315      36.409  -3.903  16.747  1.00 39.88    -0.346 N 
ATOM   3432  HN  VAL B 315      36.656  -4.194  15.801  1.00  0.00     0.163 HD
ATOM   3433  CA  VAL B 315      37.339  -3.113  17.524  1.00 44.74     0.180 C 
ATOM   3434  C   VAL B 315      36.735  -1.761  17.851  1.00 47.50     0.241 C 
ATOM   3435  O   VAL B 315      36.816  -1.284  18.996  1.00 52.07    -0.271 OA
ATOM   3436  CB  VAL B 315      38.686  -2.982  16.812  1.00 36.64     0.009 C 
ATOM   3437  CG1 VAL B 315      39.547  -1.929  17.490  1.00 36.86     0.012 C 
ATOM   3438  CG2 VAL B 315      39.373  -4.326  16.841  1.00 30.84     0.012 C 
ATOM   3439  N   THR B 316      36.065  -1.167  16.870  1.00 42.70    -0.344 N 
ATOM   3440  HN  THR B 316      35.969  -1.635  15.969  1.00  0.00     0.163 HD
ATOM   3441  CA  THR B 316      35.461   0.158  17.071  1.00 43.61     0.205 C 
ATOM   3442  C   THR B 316      34.318   0.167  18.094  1.00 42.98     0.243 C 
ATOM   3443  O   THR B 316      34.189   1.100  18.920  1.00 41.86    -0.271 OA
ATOM   3444  CB  THR B 316      34.966   0.747  15.747  1.00 47.07     0.146 C 
ATOM   3445  CG2 THR B 316      34.210   2.067  15.980  1.00 43.91     0.042 C 
ATOM   3446  OG1 THR B 316      36.097   0.984  14.902  1.00 49.66    -0.393 OA
ATOM   3447  HG1 THR B 316      35.790   1.349  14.081  1.00  0.00     0.210 HD
ATOM   3448  N   LEU B 317      33.489  -0.871  18.031  1.00 36.52    -0.346 N 
ATOM   3449  HN  LEU B 317      33.641  -1.590  17.324  1.00  0.00     0.163 HD
ATOM   3450  CA  LEU B 317      32.366  -1.002  18.953  1.00 43.25     0.177 C 
ATOM   3451  C   LEU B 317      32.884  -1.143  20.384  1.00 45.39     0.241 C 
ATOM   3452  O   LEU B 317      32.359  -0.517  21.301  1.00 39.59    -0.271 OA
ATOM   3453  CB  LEU B 317      31.475  -2.188  18.579  1.00 35.18     0.038 C 
ATOM   3454  CG  LEU B 317      30.700  -2.125  17.259  1.00 39.29    -0.020 C 
ATOM   3455  CD1 LEU B 317      30.021  -3.448  16.983  1.00 37.30     0.009 C 
ATOM   3456  CD2 LEU B 317      29.686  -0.998  17.275  1.00 34.12     0.009 C 
ATOM   3457  N   LEU B 318      33.940  -1.930  20.570  1.00 42.29    -0.346 N 
ATOM   3458  HN  LEU B 318      34.344  -2.441  19.785  1.00  0.00     0.163 HD
ATOM   3459  CA  LEU B 318      34.519  -2.058  21.910  1.00 45.28     0.177 C 
ATOM   3460  C   LEU B 318      35.125  -0.736  22.387  1.00 49.30     0.241 C 
ATOM   3461  O   LEU B 318      34.843  -0.265  23.495  1.00 45.79    -0.271 OA
ATOM   3462  CB  LEU B 318      35.548  -3.182  21.950  1.00 41.04     0.038 C 
ATOM   3463  CG  LEU B 318      34.887  -4.554  21.888  1.00 43.27    -0.020 C 
ATOM   3464  CD1 LEU B 318      35.914  -5.664  21.850  1.00 46.10     0.009 C 
ATOM   3465  CD2 LEU B 318      33.927  -4.746  23.068  1.00 47.60     0.009 C 
ATOM   3466  N   LYS B 319      35.932  -0.125  21.529  1.00 48.25    -0.346 N 
ATOM   3467  HN  LYS B 319      36.056  -0.521  20.597  1.00  0.00     0.163 HD
ATOM   3468  CA  LYS B 319      36.646   1.097  21.881  1.00 51.13     0.176 C 
ATOM   3469  C   LYS B 319      35.720   2.197  22.372  1.00 52.86     0.241 C 
ATOM   3470  O   LYS B 319      36.041   2.878  23.347  1.00 52.49    -0.271 OA
ATOM   3471  CB  LYS B 319      37.466   1.616  20.691  1.00 53.50     0.035 C 
ATOM   3472  CG  LYS B 319      37.999   3.045  20.870  1.00 62.81     0.004 C 
ATOM   3473  CD  LYS B 319      38.726   3.556  19.605  1.00 75.00     0.027 C 
ATOM   3474  CE  LYS B 319      39.061   5.054  19.696  1.00 79.12     0.229 C 
ATOM   3475  NZ  LYS B 319      39.354   5.675  18.355  1.00 83.67    -0.079 N 
ATOM   3476  HZ1 LYS B 319      39.576   6.669  18.415  1.00  0.00     0.274 HD
ATOM   3477  HZ2 LYS B 319      38.586   5.513  17.703  1.00  0.00     0.274 HD
ATOM   3478  HZ3 LYS B 319      40.094   5.165  17.872  1.00  0.00     0.274 HD
ATOM   3479  N   TYR B 320      34.597   2.392  21.679  1.00 43.75    -0.346 N 
ATOM   3480  HN  TYR B 320      34.380   1.787  20.887  1.00  0.00     0.163 HD
ATOM   3481  CA  TYR B 320      33.676   3.464  22.044  1.00 44.92     0.180 C 
ATOM   3482  C   TYR B 320      32.598   2.984  23.001  1.00 51.59     0.241 C 
ATOM   3483  O   TYR B 320      31.831   3.775  23.519  1.00 58.51    -0.271 OA
ATOM   3484  CB  TYR B 320      33.050   4.119  20.809  1.00 46.62     0.073 C 
ATOM   3485  CG  TYR B 320      34.047   4.910  19.989  1.00 55.04    -0.056 A 
ATOM   3486  CD1 TYR B 320      34.299   6.254  20.263  1.00 55.43     0.010 A 
ATOM   3487  CD2 TYR B 320      34.744   4.313  18.946  1.00 55.76     0.010 A 
ATOM   3488  CE1 TYR B 320      35.223   6.976  19.520  1.00 58.55     0.037 A 
ATOM   3489  CE2 TYR B 320      35.669   5.023  18.203  1.00 57.49     0.037 A 
ATOM   3490  CZ  TYR B 320      35.899   6.355  18.488  1.00 65.40     0.065 A 
ATOM   3491  OH  TYR B 320      36.830   7.041  17.745  1.00 73.07    -0.361 OA
ATOM   3492  HH  TYR B 320      37.295   6.614  17.035  1.00  0.00     0.217 HD
ATOM   3493  N   GLY B 321      32.539   1.684  23.237  1.00 45.27    -0.351 N 
ATOM   3494  HN  GLY B 321      33.229   1.060  22.819  1.00  0.00     0.163 HD
ATOM   3495  CA  GLY B 321      31.498   1.142  24.087  1.00 52.01     0.225 C 
ATOM   3496  C   GLY B 321      31.909   0.846  25.526  1.00 47.58     0.236 C 
ATOM   3497  O   GLY B 321      31.064   0.900  26.418  1.00 38.70    -0.272 OA
ATOM   3498  N   VAL B 322      33.186   0.529  25.749  1.00 46.09    -0.346 N 
ATOM   3499  HN  VAL B 322      33.861   0.617  24.989  1.00  0.00     0.163 HD
ATOM   3500  CA  VAL B 322      33.642   0.058  27.060  1.00 44.50     0.180 C 
ATOM   3501  C   VAL B 322      33.385   1.058  28.186  1.00 49.90     0.241 C 
ATOM   3502  O   VAL B 322      33.088   0.655  29.310  1.00 51.25    -0.271 OA
ATOM   3503  CB  VAL B 322      35.134  -0.426  27.080  1.00 31.39     0.009 C 
ATOM   3504  CG1 VAL B 322      35.267  -1.772  26.371  1.00 35.52     0.012 C 
ATOM   3505  CG2 VAL B 322      36.065   0.603  26.474  1.00 40.34     0.012 C 
ATOM   3506  N   HIS B 323      33.460   2.352  27.884  1.00 39.38    -0.346 N 
ATOM   3507  HN  HIS B 323      33.652   2.636  26.923  1.00  0.00     0.163 HD
ATOM   3508  CA  HIS B 323      33.269   3.374  28.917  1.00 40.39     0.182 C 
ATOM   3509  C   HIS B 323      31.838   3.446  29.448  1.00 42.04     0.241 C 
ATOM   3510  O   HIS B 323      31.620   3.508  30.648  1.00 38.90    -0.271 OA
ATOM   3511  CB  HIS B 323      33.693   4.758  28.425  1.00 43.79     0.093 C 
ATOM   3512  CG  HIS B 323      35.136   5.067  28.661  1.00 61.40     0.028 A 
ATOM   3513  CD2 HIS B 323      35.789   5.461  29.779  1.00 68.11     0.114 A 
ATOM   3514  ND1 HIS B 323      36.086   4.998  27.662  1.00 69.34    -0.354 N 
ATOM   3515  HD1 HIS B 323      35.908   4.728  26.695  1.00  0.00     0.166 HD
ATOM   3516  CE1 HIS B 323      37.263   5.337  28.157  1.00 73.60     0.180 A 
ATOM   3517  NE2 HIS B 323      37.112   5.623  29.438  1.00 74.46    -0.360 N 
ATOM   3518  HE2 HIS B 323      37.856   5.916  30.071  1.00  0.00     0.166 HD
ATOM   3519  N   GLU B 324      30.872   3.462  28.538  1.00 45.17    -0.346 N 
ATOM   3520  HN  GLU B 324      31.121   3.465  27.549  1.00  0.00     0.163 HD
ATOM   3521  CA  GLU B 324      29.469   3.476  28.914  1.00 45.20     0.177 C 
ATOM   3522  C   GLU B 324      29.155   2.227  29.717  1.00 45.19     0.241 C 
ATOM   3523  O   GLU B 324      28.375   2.269  30.667  1.00 42.13    -0.271 OA
ATOM   3524  CB  GLU B 324      28.574   3.554  27.663  1.00 39.13     0.045 C 
ATOM   3525  CG  GLU B 324      28.638   4.917  26.983  1.00 51.25     0.116 C 
ATOM   3526  CD  GLU B 324      28.206   4.883  25.522  1.00 52.32     0.172 C 
ATOM   3527  OE1 GLU B 324      27.580   3.894  25.092  1.00 44.49    -0.648 OA
ATOM   3528  OE2 GLU B 324      28.488   5.860  24.805  1.00 63.56    -0.648 OA
ATOM   3529  N   ILE B 325      29.742   1.104  29.320  1.00 35.62    -0.346 N 
ATOM   3530  HN  ILE B 325      30.372   1.114  28.518  1.00  0.00     0.163 HD
ATOM   3531  CA  ILE B 325      29.487  -0.139  30.028  1.00 40.05     0.180 C 
ATOM   3532  C   ILE B 325      30.124  -0.120  31.416  1.00 50.04     0.241 C 
ATOM   3533  O   ILE B 325      29.501  -0.542  32.391  1.00 43.68    -0.271 OA
ATOM   3534  CB  ILE B 325      29.955  -1.351  29.243  1.00 32.61     0.013 C 
ATOM   3535  CG1 ILE B 325      29.153  -1.437  27.956  1.00 41.02     0.002 C 
ATOM   3536  CG2 ILE B 325      29.749  -2.645  30.048  1.00 37.75     0.012 C 
ATOM   3537  CD1 ILE B 325      29.841  -2.235  26.935  1.00 48.60     0.005 C 
ATOM   3538  N   ILE B 326      31.353   0.377  31.499  1.00 46.54    -0.346 N 
ATOM   3539  HN  ILE B 326      31.829   0.675  30.648  1.00  0.00     0.163 HD
ATOM   3540  CA  ILE B 326      32.035   0.505  32.779  1.00 46.39     0.180 C 
ATOM   3541  C   ILE B 326      31.223   1.309  33.792  1.00 46.03     0.241 C 
ATOM   3542  O   ILE B 326      31.110   0.917  34.940  1.00 48.12    -0.271 OA
ATOM   3543  CB  ILE B 326      33.446   1.090  32.622  1.00 45.58     0.013 C 
ATOM   3544  CG1 ILE B 326      34.362   0.016  32.022  1.00 43.24     0.002 C 
ATOM   3545  CG2 ILE B 326      34.007   1.558  33.975  1.00 46.06     0.012 C 
ATOM   3546  CD1 ILE B 326      35.727   0.535  31.634  1.00 45.68     0.005 C 
ATOM   3547  N   TYR B 327      30.610   2.402  33.361  1.00 48.35    -0.346 N 
ATOM   3548  HN  TYR B 327      30.668   2.671  32.379  1.00  0.00     0.163 HD
ATOM   3549  CA  TYR B 327      29.850   3.219  34.305  1.00 50.88     0.180 C 
ATOM   3550  C   TYR B 327      28.532   2.533  34.658  1.00 52.81     0.241 C 
ATOM   3551  O   TYR B 327      28.092   2.542  35.803  1.00 46.93    -0.271 OA
ATOM   3552  CB  TYR B 327      29.694   4.656  33.792  1.00 38.11     0.073 C 
ATOM   3553  CG  TYR B 327      31.052   5.299  33.592  1.00 66.42    -0.056 A 
ATOM   3554  CD1 TYR B 327      32.172   4.805  34.258  1.00 83.03     0.010 A 
ATOM   3555  CD2 TYR B 327      31.232   6.372  32.725  1.00 85.88     0.010 A 
ATOM   3556  CE1 TYR B 327      33.433   5.357  34.073  1.00 95.76     0.037 A 
ATOM   3557  CE2 TYR B 327      32.497   6.943  32.541  1.00 93.60     0.037 A 
ATOM   3558  CZ  TYR B 327      33.591   6.429  33.221  1.00101.04     0.065 A 
ATOM   3559  OH  TYR B 327      34.851   6.968  33.055  1.00109.66    -0.361 OA
ATOM   3560  HH  TYR B 327      35.600   6.616  33.521  1.00  0.00     0.217 HD
ATOM   3561  N   THR B 328      27.953   1.875  33.667  1.00 52.99    -0.344 N 
ATOM   3562  HN  THR B 328      28.354   1.940  32.731  1.00  0.00     0.163 HD
ATOM   3563  CA  THR B 328      26.772   1.067  33.866  1.00 42.51     0.205 C 
ATOM   3564  C   THR B 328      26.963   0.040  34.976  1.00 45.59     0.243 C 
ATOM   3565  O   THR B 328      26.136  -0.077  35.882  1.00 48.48    -0.271 OA
ATOM   3566  CB  THR B 328      26.407   0.348  32.564  1.00 43.44     0.146 C 
ATOM   3567  CG2 THR B 328      25.360  -0.712  32.809  1.00 39.84     0.042 C 
ATOM   3568  OG1 THR B 328      25.885   1.309  31.642  1.00 46.69    -0.393 OA
ATOM   3569  HG1 THR B 328      26.544   1.976  31.488  1.00  0.00     0.210 HD
ATOM   3570  N   MET B 329      28.060  -0.698  34.900  1.00 28.42    -0.346 N 
ATOM   3571  HN  MET B 329      28.746  -0.495  34.173  1.00  0.00     0.163 HD
ATOM   3572  CA  MET B 329      28.309  -1.783  35.820  1.00 45.91     0.177 C 
ATOM   3573  C   MET B 329      28.846  -1.241  37.138  1.00 48.16     0.241 C 
ATOM   3574  O   MET B 329      28.632  -1.837  38.189  1.00 43.86    -0.271 OA
ATOM   3575  CB  MET B 329      29.274  -2.795  35.198  1.00 44.97     0.045 C 
ATOM   3576  CG  MET B 329      28.832  -3.259  33.814  1.00 48.75     0.076 C 
ATOM   3577  SD  MET B 329      29.609  -4.799  33.279  1.00 67.60    -0.173 SA
ATOM   3578  CE  MET B 329      28.901  -5.954  34.452  1.00 63.85     0.089 C 
ATOM   3579  N   LEU B 330      29.527  -0.099  37.073  1.00 46.86    -0.346 N 
ATOM   3580  HN  LEU B 330      29.725   0.312  36.161  1.00  0.00     0.163 HD
ATOM   3581  CA  LEU B 330      29.996   0.578  38.278  1.00 52.27     0.177 C 
ATOM   3582  C   LEU B 330      28.808   0.886  39.191  1.00 51.82     0.241 C 
ATOM   3583  O   LEU B 330      28.921   0.845  40.407  1.00 51.06    -0.271 OA
ATOM   3584  CB  LEU B 330      30.719   1.877  37.909  1.00 37.96     0.038 C 
ATOM   3585  CG  LEU B 330      31.383   2.628  39.061  1.00 45.34    -0.020 C 
ATOM   3586  CD1 LEU B 330      32.440   1.773  39.781  1.00 42.48     0.009 C 
ATOM   3587  CD2 LEU B 330      31.960   3.971  38.586  1.00 47.47     0.009 C 
ATOM   3588  N   ALA B 331      27.664   1.195  38.584  1.00 52.79    -0.346 N 
ATOM   3589  HN  ALA B 331      27.634   1.234  37.565  1.00  0.00     0.163 HD
ATOM   3590  CA  ALA B 331      26.454   1.479  39.344  1.00 50.90     0.172 C 
ATOM   3591  C   ALA B 331      25.997   0.263  40.132  1.00 53.42     0.240 C 
ATOM   3592  O   ALA B 331      25.374   0.407  41.168  1.00 48.74    -0.271 OA
ATOM   3593  CB  ALA B 331      25.335   1.984  38.438  1.00 40.75     0.042 C 
ATOM   3594  N   SER B 332      26.295  -0.928  39.631  1.00 56.77    -0.344 N 
ATOM   3595  HN  SER B 332      26.782  -0.993  38.737  1.00  0.00     0.163 HD
ATOM   3596  CA  SER B 332      25.934  -2.143  40.344  1.00 56.60     0.200 C 
ATOM   3597  C   SER B 332      26.728  -2.268  41.642  1.00 61.09     0.243 C 
ATOM   3598  O   SER B 332      26.357  -3.018  42.531  1.00 54.19    -0.271 OA
ATOM   3599  CB  SER B 332      26.211  -3.373  39.486  1.00 55.19     0.199 C 
ATOM   3600  OG  SER B 332      25.325  -3.455  38.394  1.00 60.42    -0.398 OA
ATOM   3601  HG  SER B 332      25.498  -4.221  37.860  1.00  0.00     0.209 HD
ATOM   3602  N   LEU B 333      27.840  -1.553  41.732  1.00 64.87    -0.346 N 
ATOM   3603  HN  LEU B 333      28.097  -0.921  40.974  1.00  0.00     0.163 HD
ATOM   3604  CA  LEU B 333      28.694  -1.660  42.898  1.00 44.77     0.177 C 
ATOM   3605  C   LEU B 333      28.525  -0.444  43.826  1.00 43.17     0.241 C 
ATOM   3606  O   LEU B 333      29.270  -0.292  44.811  1.00 52.17    -0.271 OA
ATOM   3607  CB  LEU B 333      30.170  -1.813  42.482  1.00 52.66     0.038 C 
ATOM   3608  CG  LEU B 333      30.605  -2.852  41.424  1.00 57.05    -0.020 C 
ATOM   3609  CD1 LEU B 333      32.132  -2.993  41.382  1.00 46.85     0.009 C 
ATOM   3610  CD2 LEU B 333      29.950  -4.230  41.583  1.00 58.50     0.009 C 
ATOM   3611  N   MET B 334      27.572   0.427  43.497  1.00 64.50    -0.346 N 
ATOM   3612  HN  MET B 334      26.958   0.221  42.709  1.00  0.00     0.163 HD
ATOM   3613  CA  MET B 334      27.388   1.671  44.242  1.00 55.25     0.177 C 
ATOM   3614  C   MET B 334      26.062   1.764  45.009  1.00 58.57     0.241 C 
ATOM   3615  O   MET B 334      25.058   1.123  44.665  1.00 51.64    -0.271 OA
ATOM   3616  CB  MET B 334      27.507   2.893  43.315  1.00 54.01     0.045 C 
ATOM   3617  CG  MET B 334      28.866   3.071  42.656  1.00 64.56     0.076 C 
ATOM   3618  SD  MET B 334      29.061   4.629  41.768  1.00 57.35    -0.173 SA
ATOM   3619  CE  MET B 334      28.580   4.217  40.100  1.00182.94     0.089 C 
ATOM   3620  N   ASN B 335      26.093   2.554  46.079  1.00 49.98    -0.346 N 
ATOM   3621  HN  ASN B 335      26.992   2.753  46.517  1.00  0.00     0.163 HD
ATOM   3622  CA  ASN B 335      24.894   3.143  46.646  1.00 55.37     0.185 C 
ATOM   3623  C   ASN B 335      25.210   4.593  46.921  1.00 58.15     0.241 C 
ATOM   3624  O   ASN B 335      26.329   5.045  46.640  1.00 55.45    -0.271 OA
ATOM   3625  CB  ASN B 335      24.421   2.416  47.914  1.00 52.10     0.137 C 
ATOM   3626  CG  ASN B 335      25.494   2.340  48.996  1.00 58.55     0.217 C 
ATOM   3627  ND2 ASN B 335      25.576   1.195  49.659  1.00 60.49    -0.370 N 
ATOM   3628 1HD2 ASN B 335      24.958   0.407  49.468  1.00  0.00     0.159 HD
ATOM   3629 2HD2 ASN B 335      26.293   1.144  50.382  1.00  0.00     0.159 HD
ATOM   3630  OD1 ASN B 335      26.240   3.291  49.227  1.00 54.31    -0.274 OA
ATOM   3631  N   LYS B 336      24.235   5.310  47.478  1.00 51.46    -0.346 N 
ATOM   3632  HN  LYS B 336      23.353   4.848  47.700  1.00  0.00     0.163 HD
ATOM   3633  CA  LYS B 336      24.379   6.731  47.784  1.00 58.46     0.176 C 
ATOM   3634  C   LYS B 336      25.596   7.042  48.673  1.00 62.38     0.241 C 
ATOM   3635  O   LYS B 336      26.079   8.173  48.685  1.00 66.29    -0.271 OA
ATOM   3636  CB  LYS B 336      23.099   7.251  48.454  1.00 64.56     0.035 C 
ATOM   3637  CG  LYS B 336      22.888   6.733  49.885  1.00 54.07     0.004 C 
ATOM   3638  CD  LYS B 336      21.547   7.218  50.438  1.00 70.33     0.027 C 
ATOM   3639  CE  LYS B 336      21.602   7.451  51.956  1.00 72.80     0.229 C 
ATOM   3640  NZ  LYS B 336      22.004   6.229  52.710  1.00 77.87    -0.079 N 
ATOM   3641  HZ1 LYS B 336      22.041   6.384  53.718  1.00  0.00     0.274 HD
ATOM   3642  HZ2 LYS B 336      22.890   5.860  52.364  1.00  0.00     0.274 HD
ATOM   3643  HZ3 LYS B 336      21.397   5.442  52.482  1.00  0.00     0.274 HD
ATOM   3644  N   ASP B 337      26.090   6.043  49.407  1.00 58.41    -0.346 N 
ATOM   3645  HN  ASP B 337      25.688   5.111  49.309  1.00  0.00     0.163 HD
ATOM   3646  CA  ASP B 337      27.195   6.246  50.352  1.00 59.15     0.186 C 
ATOM   3647  C   ASP B 337      28.573   5.733  49.903  1.00 64.19     0.241 C 
ATOM   3648  O   ASP B 337      29.587   5.982  50.571  1.00 59.49    -0.271 OA
ATOM   3649  CB  ASP B 337      26.839   5.633  51.705  1.00 58.65     0.147 C 
ATOM   3650  CG  ASP B 337      25.578   6.224  52.281  1.00 68.92     0.175 C 
ATOM   3651  OD1 ASP B 337      25.490   7.472  52.339  1.00 67.52    -0.648 OA
ATOM   3652  OD2 ASP B 337      24.667   5.444  52.638  1.00 73.90    -0.648 OA
ATOM   3653  N   GLY B 338      28.632   4.996  48.795  1.00 59.65    -0.351 N 
ATOM   3654  HN  GLY B 338      27.780   4.727  48.302  1.00  0.00     0.163 HD
ATOM   3655  CA  GLY B 338      29.939   4.583  48.302  1.00 54.24     0.225 C 
ATOM   3656  C   GLY B 338      29.960   3.406  47.350  1.00 60.11     0.236 C 
ATOM   3657  O   GLY B 338      28.917   2.966  46.867  1.00 56.42    -0.272 OA
ATOM   3658  N   VAL B 339      31.161   2.874  47.115  1.00 61.73    -0.346 N 
ATOM   3659  HN  VAL B 339      31.949   3.175  47.688  1.00  0.00     0.163 HD
ATOM   3660  CA  VAL B 339      31.395   1.881  46.074  1.00 55.67     0.180 C 
ATOM   3661  C   VAL B 339      32.311   0.731  46.530  1.00 62.74     0.241 C 
ATOM   3662  O   VAL B 339      33.336   0.950  47.187  1.00 64.18    -0.271 OA
ATOM   3663  CB  VAL B 339      32.000   2.573  44.831  1.00 58.33     0.009 C 
ATOM   3664  CG1 VAL B 339      33.332   3.240  45.186  1.00 51.43     0.012 C 
ATOM   3665  CG2 VAL B 339      32.131   1.594  43.647  1.00 52.21     0.012 C 
ATOM   3666  N   LEU B 340      31.916  -0.498  46.199  1.00 58.20    -0.346 N 
ATOM   3667  HN  LEU B 340      30.993  -0.625  45.783  1.00  0.00     0.163 HD
ATOM   3668  CA  LEU B 340      32.761  -1.667  46.413  1.00 57.60     0.177 C 
ATOM   3669  C   LEU B 340      34.013  -1.623  45.532  1.00 66.35     0.241 C 
ATOM   3670  O   LEU B 340      33.956  -1.300  44.348  1.00 67.80    -0.271 OA
ATOM   3671  CB  LEU B 340      31.988  -2.958  46.120  1.00 57.34     0.038 C 
ATOM   3672  CG  LEU B 340      30.706  -3.227  46.919  1.00 64.41    -0.020 C 
ATOM   3673  CD1 LEU B 340      30.019  -4.477  46.396  1.00 63.77     0.009 C 
ATOM   3674  CD2 LEU B 340      30.990  -3.357  48.417  1.00 60.27     0.009 C 
ATOM   3675  N   ILE B 341      35.154  -1.966  46.107  1.00 67.73    -0.346 N 
ATOM   3676  HN  ILE B 341      35.171  -2.181  47.104  1.00  0.00     0.163 HD
ATOM   3677  CA  ILE B 341      36.390  -2.041  45.331  1.00 67.91     0.180 C 
ATOM   3678  C   ILE B 341      37.034  -3.390  45.588  1.00 73.52     0.241 C 
ATOM   3679  O   ILE B 341      36.670  -4.083  46.549  1.00 73.97    -0.271 OA
ATOM   3680  CB  ILE B 341      37.402  -0.986  45.775  1.00 63.08     0.013 C 
ATOM   3681  CG1 ILE B 341      37.865  -1.295  47.206  1.00 59.48     0.002 C 
ATOM   3682  CG2 ILE B 341      36.805   0.406  45.687  1.00 56.24     0.012 C 
ATOM   3683  CD1 ILE B 341      39.030  -0.451  47.667  1.00 62.32     0.005 C 
ATOM   3684  N   SER B 342      37.998  -3.742  44.740  1.00 70.03    -0.344 N 
ATOM   3685  HN  SER B 342      38.192  -3.142  43.938  1.00  0.00     0.163 HD
ATOM   3686  CA  SER B 342      38.786  -4.956  44.919  1.00 64.90     0.200 C 
ATOM   3687  C   SER B 342      37.906  -6.179  45.052  1.00 68.22     0.243 C 
ATOM   3688  O   SER B 342      37.990  -6.918  46.042  1.00 72.22    -0.271 OA
ATOM   3689  CB  SER B 342      39.692  -4.837  46.140  1.00 70.00     0.199 C 
ATOM   3690  OG  SER B 342      40.177  -6.110  46.518  1.00 79.77    -0.398 OA
ATOM   3691  HG  SER B 342      40.741  -6.036  47.279  1.00  0.00     0.209 HD
ATOM   3692  N   GLU B 343      37.045  -6.366  44.058  1.00 70.06    -0.346 N 
ATOM   3693  HN  GLU B 343      36.954  -5.641  43.346  1.00  0.00     0.163 HD
ATOM   3694  CA  GLU B 343      36.225  -7.564  43.943  1.00 80.35     0.177 C 
ATOM   3695  C   GLU B 343      35.283  -7.702  45.123  1.00 78.49     0.240 C 
ATOM   3696  O   GLU B 343      34.889  -8.808  45.492  1.00 76.60    -0.271 OA
ATOM   3697  CB  GLU B 343      37.116  -8.798  43.798  1.00 88.66     0.045 C 
ATOM   3698  CG  GLU B 343      38.108  -8.677  42.648  1.00 95.17     0.116 C 
ATOM   3699  CD  GLU B 343      39.266  -9.643  42.765  1.00101.60     0.172 C 
ATOM   3700  OE1 GLU B 343      39.078 -10.739  43.334  1.00104.98    -0.648 OA
ATOM   3701  OE2 GLU B 343      40.368  -9.300  42.290  1.00104.29    -0.648 OA
ATOM   3702  N   GLY B 344      34.931  -6.563  45.711  1.00 76.10    -0.351 N 
ATOM   3703  HN  GLY B 344      35.322  -5.686  45.366  1.00  0.00     0.163 HD
ATOM   3704  CA  GLY B 344      34.008  -6.530  46.827  1.00 74.09     0.225 C 
ATOM   3705  C   GLY B 344      34.649  -6.716  48.192  1.00 72.55     0.236 C 
ATOM   3706  O   GLY B 344      33.941  -6.799  49.197  1.00 73.64    -0.272 OA
ATOM   3707  N   GLN B 345      35.976  -6.792  48.242  1.00 69.50    -0.346 N 
ATOM   3708  HN  GLN B 345      36.519  -6.750  47.379  1.00  0.00     0.163 HD
ATOM   3709  CA  GLN B 345      36.664  -6.936  49.529  1.00 75.29     0.177 C 
ATOM   3710  C   GLN B 345      36.653  -5.608  50.269  1.00 73.15     0.240 C 
ATOM   3711  O   GLN B 345      36.805  -5.555  51.484  1.00 73.89    -0.271 OA
ATOM   3712  CB  GLN B 345      38.114  -7.382  49.344  1.00 84.27     0.044 C 
ATOM   3713  CG  GLN B 345      38.305  -8.795  48.835  1.00 94.27     0.105 C 
ATOM   3714  CD  GLN B 345      39.772  -9.127  48.626  1.00105.02     0.215 C 
ATOM   3715  NE2 GLN B 345      40.087 -10.416  48.600  1.00109.20    -0.370 N 
ATOM   3716 1HE2 GLN B 345      41.072 -10.639  48.460  1.00  0.00     0.159 HD
ATOM   3717 2HE2 GLN B 345      39.390 -11.154  48.701  1.00  0.00     0.159 HD
ATOM   3718  OE1 GLN B 345      40.615  -8.235  48.504  1.00108.56    -0.274 OA
ATOM   3719  N   GLY B 346      36.469  -4.527  49.524  1.00 72.50    -0.351 N 
ATOM   3720  HN  GLY B 346      36.297  -4.623  48.523  1.00  0.00     0.163 HD
ATOM   3721  CA  GLY B 346      36.511  -3.214  50.125  1.00 63.99     0.225 C 
ATOM   3722  C   GLY B 346      35.287  -2.388  49.818  1.00 63.10     0.236 C 
ATOM   3723  O   GLY B 346      34.416  -2.781  49.040  1.00 59.79    -0.272 OA
ATOM   3724  N   PHE B 347      35.228  -1.227  50.451  1.00 60.85    -0.346 N 
ATOM   3725  HN  PHE B 347      35.961  -0.998  51.123  1.00  0.00     0.163 HD
ATOM   3726  CA  PHE B 347      34.165  -0.269  50.228  1.00 58.58     0.180 C 
ATOM   3727  C   PHE B 347      34.756   1.094  50.549  1.00 62.21     0.241 C 
ATOM   3728  O   PHE B 347      35.197   1.343  51.675  1.00 64.75    -0.271 OA
ATOM   3729  CB  PHE B 347      32.974  -0.581  51.137  1.00 60.26     0.073 C 
ATOM   3730  CG  PHE B 347      31.816   0.385  50.997  1.00 69.16    -0.056 A 
ATOM   3731  CD1 PHE B 347      30.832   0.184  50.032  1.00 53.91     0.007 A 
ATOM   3732  CD2 PHE B 347      31.693   1.478  51.857  1.00 68.60     0.007 A 
ATOM   3733  CE1 PHE B 347      29.756   1.060  49.921  1.00 53.83     0.001 A 
ATOM   3734  CE2 PHE B 347      30.622   2.364  51.741  1.00 68.23     0.001 A 
ATOM   3735  CZ  PHE B 347      29.652   2.153  50.767  1.00 62.34     0.000 A 
ATOM   3736  N   MET B 348      34.811   1.960  49.547  1.00 64.34    -0.346 N 
ATOM   3737  HN  MET B 348      34.468   1.684  48.627  1.00  0.00     0.163 HD
ATOM   3738  CA  MET B 348      35.349   3.290  49.737  1.00 64.03     0.177 C 
ATOM   3739  C   MET B 348      34.171   4.223  49.798  1.00 63.94     0.241 C 
ATOM   3740  O   MET B 348      33.283   4.157  48.955  1.00 62.38    -0.271 OA
ATOM   3741  CB  MET B 348      36.257   3.685  48.572  1.00 72.18     0.045 C 
ATOM   3742  CG  MET B 348      36.993   5.002  48.804  1.00 74.57     0.076 C 
ATOM   3743  SD  MET B 348      38.360   5.260  47.671  1.00 96.82    -0.173 SA
ATOM   3744  CE  MET B 348      38.825   3.564  47.329  1.00 60.61     0.089 C 
ATOM   3745  N   THR B 349      34.166   5.097  50.794  1.00 65.28    -0.344 N 
ATOM   3746  HN  THR B 349      34.984   5.181  51.398  1.00  0.00     0.163 HD
ATOM   3747  CA  THR B 349      33.006   5.935  51.032  1.00 70.27     0.205 C 
ATOM   3748  C   THR B 349      32.964   7.103  50.076  1.00 71.91     0.243 C 
ATOM   3749  O   THR B 349      33.999   7.617  49.650  1.00 73.89    -0.271 OA
ATOM   3750  CB  THR B 349      32.978   6.465  52.479  1.00 63.73     0.146 C 
ATOM   3751  CG2 THR B 349      33.174   5.320  53.456  1.00 67.01     0.042 C 
ATOM   3752  OG1 THR B 349      34.020   7.431  52.660  1.00 64.14    -0.393 OA
ATOM   3753  HG1 THR B 349      34.003   7.758  53.552  1.00  0.00     0.210 HD
ATOM   3754  N   ARG B 350      31.749   7.527  49.757  1.00 75.62    -0.346 N 
ATOM   3755  HN  ARG B 350      30.937   7.059  50.160  1.00  0.00     0.163 HD
ATOM   3756  CA  ARG B 350      31.544   8.643  48.846  1.00 77.85     0.176 C 
ATOM   3757  C   ARG B 350      32.126   9.934  49.412  1.00 77.22     0.241 C 
ATOM   3758  O   ARG B 350      32.690  10.748  48.680  1.00 70.82    -0.271 OA
ATOM   3759  CB  ARG B 350      30.057   8.806  48.575  1.00 72.13     0.036 C 
ATOM   3760  CG  ARG B 350      29.714   9.901  47.608  1.00 72.59     0.023 C 
ATOM   3761  CD  ARG B 350      28.228   9.878  47.357  1.00 72.36     0.138 C 
ATOM   3762  NE  ARG B 350      27.789  10.863  46.378  1.00 74.30    -0.227 N 
ATOM   3763  HE  ARG B 350      28.485  11.492  45.978  1.00  0.00     0.177 HD
ATOM   3764  CZ  ARG B 350      26.528  10.983  45.980  1.00 73.30     0.665 C 
ATOM   3765  NH1 ARG B 350      25.598  10.171  46.481  1.00 71.85    -0.235 N 
ATOM   3766 1HH1 ARG B 350      25.852   9.459  47.166  1.00  0.00     0.174 HD
ATOM   3767 2HH1 ARG B 350      24.629  10.263  46.175  1.00  0.00     0.174 HD
ATOM   3768  NH2 ARG B 350      26.197  11.911  45.088  1.00 70.37    -0.235 N 
ATOM   3769 1HH2 ARG B 350      26.909  12.533  44.704  1.00  0.00     0.174 HD
ATOM   3770 2HH2 ARG B 350      25.228  12.003  44.782  1.00  0.00     0.174 HD
ATOM   3771  N   GLU B 351      31.994  10.115  50.721  1.00 84.95    -0.346 N 
ATOM   3772  HN  GLU B 351      31.497   9.423  51.282  1.00  0.00     0.163 HD
ATOM   3773  CA  GLU B 351      32.556  11.298  51.359  1.00 81.51     0.177 C 
ATOM   3774  C   GLU B 351      34.076  11.306  51.269  1.00 73.06     0.241 C 
ATOM   3775  O   GLU B 351      34.680  12.344  50.993  1.00 75.48    -0.271 OA
ATOM   3776  CB  GLU B 351      32.086  11.444  52.809  1.00 85.32     0.045 C 
ATOM   3777  CG  GLU B 351      30.743  12.144  52.940  1.00 92.90     0.116 C 
ATOM   3778  CD  GLU B 351      30.727  13.527  52.297  1.00 98.55     0.172 C 
ATOM   3779  OE1 GLU B 351      31.776  14.205  52.305  1.00 99.48    -0.648 OA
ATOM   3780  OE2 GLU B 351      29.663  13.935  51.779  1.00100.68    -0.648 OA
ATOM   3781  N   PHE B 352      34.697  10.149  51.475  1.00 67.48    -0.346 N 
ATOM   3782  HN  PHE B 352      34.162   9.307  51.685  1.00  0.00     0.163 HD
ATOM   3783  CA  PHE B 352      36.150  10.097  51.397  1.00 73.53     0.180 C 
ATOM   3784  C   PHE B 352      36.636  10.359  49.977  1.00 79.23     0.241 C 
ATOM   3785  O   PHE B 352      37.742  10.853  49.784  1.00 71.00    -0.271 OA
ATOM   3786  CB  PHE B 352      36.715   8.776  51.922  1.00 76.54     0.073 C 
ATOM   3787  CG  PHE B 352      38.176   8.584  51.604  1.00 79.03    -0.056 A 
ATOM   3788  CD1 PHE B 352      39.146   9.346  52.243  1.00 73.59     0.007 A 
ATOM   3789  CD2 PHE B 352      38.576   7.664  50.642  1.00 77.98     0.007 A 
ATOM   3790  CE1 PHE B 352      40.496   9.182  51.942  1.00 71.78     0.001 A 
ATOM   3791  CE2 PHE B 352      39.923   7.491  50.336  1.00 73.05     0.001 A 
ATOM   3792  CZ  PHE B 352      40.884   8.252  50.989  1.00 72.76     0.000 A 
ATOM   3793  N   LEU B 353      35.805  10.029  48.990  1.00 99.06    -0.346 N 
ATOM   3794  HN  LEU B 353      34.924   9.565  49.211  1.00  0.00     0.163 HD
ATOM   3795  CA  LEU B 353      36.134  10.320  47.593  1.00 61.91     0.177 C 
ATOM   3796  C   LEU B 353      36.092  11.817  47.285  1.00 71.58     0.241 C 
ATOM   3797  O   LEU B 353      37.051  12.368  46.729  1.00 83.83    -0.271 OA
ATOM   3798  CB  LEU B 353      35.225   9.552  46.635  1.00 55.70     0.038 C 
ATOM   3799  CG  LEU B 353      35.650   8.095  46.485  1.00 56.12    -0.020 C 
ATOM   3800  CD1 LEU B 353      34.546   7.300  45.827  1.00 61.20     0.009 C 
ATOM   3801  CD2 LEU B 353      36.958   7.992  45.694  1.00 45.15     0.009 C 
ATOM   3802  N   LYS B 354      34.996  12.478  47.642  1.00110.51    -0.346 N 
ATOM   3803  HN  LYS B 354      34.222  11.985  48.087  1.00  0.00     0.163 HD
ATOM   3804  CA  LYS B 354      34.907  13.909  47.394  1.00 99.27     0.176 C 
ATOM   3805  C   LYS B 354      35.628  14.737  48.461  1.00 97.95     0.241 C 
ATOM   3806  O   LYS B 354      35.410  15.942  48.567  1.00102.92    -0.271 OA
ATOM   3807  CB  LYS B 354      33.453  14.361  47.226  1.00 95.70     0.035 C 
ATOM   3808  CG  LYS B 354      32.509  13.946  48.340  1.00 90.45     0.004 C 
ATOM   3809  CD  LYS B 354      31.116  14.518  48.100  1.00 90.75     0.027 C 
ATOM   3810  CE  LYS B 354      31.162  16.039  47.942  1.00 92.71     0.229 C 
ATOM   3811  NZ  LYS B 354      29.841  16.642  47.590  1.00 92.14    -0.079 N 
ATOM   3812  HZ1 LYS B 354      29.872  17.656  47.485  1.00  0.00     0.274 HD
ATOM   3813  HZ2 LYS B 354      29.128  16.371  48.267  1.00  0.00     0.274 HD
ATOM   3814  HZ3 LYS B 354      29.455  16.204  46.754  1.00  0.00     0.274 HD
ATOM   3815  N   SER B 355      36.482  14.086  49.250  1.00 93.37    -0.344 N 
ATOM   3816  HN  SER B 355      36.531  13.069  49.195  1.00  0.00     0.163 HD
ATOM   3817  CA  SER B 355      37.352  14.791  50.195  1.00 90.12     0.200 C 
ATOM   3818  C   SER B 355      38.750  14.914  49.606  1.00 89.87     0.243 C 
ATOM   3819  O   SER B 355      39.655  15.474  50.227  1.00 91.91    -0.271 OA
ATOM   3820  CB  SER B 355      37.415  14.067  51.549  1.00 91.44     0.199 C 
ATOM   3821  OG  SER B 355      38.398  13.040  51.560  1.00 90.14    -0.398 OA
ATOM   3822  HG  SER B 355      38.437  12.592  52.397  1.00  0.00     0.209 HD
ATOM   3823  N   LEU B 356      38.920  14.384  48.400  1.00 90.05    -0.346 N 
ATOM   3824  HN  LEU B 356      38.130  13.936  47.935  1.00  0.00     0.163 HD
ATOM   3825  CA  LEU B 356      40.211  14.429  47.727  1.00 90.55     0.177 C 
ATOM   3826  C   LEU B 356      40.401  15.773  47.035  1.00 96.91     0.241 C 
ATOM   3827  O   LEU B 356      39.436  16.377  46.567  1.00 99.37    -0.271 OA
ATOM   3828  CB  LEU B 356      40.327  13.279  46.724  1.00 86.13     0.038 C 
ATOM   3829  CG  LEU B 356      40.239  11.896  47.376  1.00 78.94    -0.020 C 
ATOM   3830  CD1 LEU B 356      40.234  10.782  46.347  1.00 61.82     0.009 C 
ATOM   3831  CD2 LEU B 356      41.388  11.726  48.363  1.00 82.84     0.009 C 
ATOM   3832  N   ARG B 357      41.648  16.231  46.967  1.00 97.62    -0.346 N 
ATOM   3833  HN  ARG B 357      42.410  15.659  47.331  1.00  0.00     0.163 HD
ATOM   3834  CA  ARG B 357      41.950  17.531  46.384  1.00104.70     0.176 C 
ATOM   3835  C   ARG B 357      41.440  17.647  44.954  1.00106.76     0.241 C 
ATOM   3836  O   ARG B 357      41.401  16.660  44.219  1.00108.40    -0.271 OA
ATOM   3837  CB  ARG B 357      43.459  17.798  46.415  1.00111.08     0.036 C 
ATOM   3838  CG  ARG B 357      44.261  17.087  45.326  1.00113.05     0.023 C 
ATOM   3839  CD  ARG B 357      45.630  17.731  45.159  1.00113.84     0.138 C 
ATOM   3840  NE  ARG B 357      46.331  17.272  43.963  1.00111.48    -0.227 N 
ATOM   3841  HE  ARG B 357      46.166  17.774  43.090  1.00  0.00     0.177 HD
ATOM   3842  CZ  ARG B 357      47.170  16.243  43.939  1.00107.22     0.665 C 
ATOM   3843  NH1 ARG B 357      47.411  15.551  45.047  1.00108.13    -0.235 N 
ATOM   3844 1HH1 ARG B 357      48.055  14.761  45.029  1.00  0.00     0.174 HD
ATOM   3845 2HH1 ARG B 357      46.952  15.811  45.920  1.00  0.00     0.174 HD
ATOM   3846  NH2 ARG B 357      47.766  15.905  42.806  1.00102.04    -0.235 N 
ATOM   3847 1HH2 ARG B 357      48.410  15.115  42.788  1.00  0.00     0.174 HD
ATOM   3848 2HH2 ARG B 357      47.581  16.436  41.955  1.00  0.00     0.174 HD
ATOM   3849  N   LYS B 358      41.043  18.857  44.569  1.00108.66    -0.346 N 
ATOM   3850  HN  LYS B 358      40.983  19.603  45.262  1.00  0.00     0.163 HD
ATOM   3851  CA  LYS B 358      40.691  19.147  43.182  1.00107.26     0.176 C 
ATOM   3852  C   LYS B 358      41.918  18.884  42.297  1.00 99.51     0.243 C 
ATOM   3853  O   LYS B 358      43.043  19.206  42.682  1.00 95.04    -0.271 OA
ATOM   3854  CB  LYS B 358      40.186  20.594  43.069  1.00110.13     0.035 C 
ATOM   3855  CG  LYS B 358      40.817  21.439  41.975  1.00118.38     0.004 C 
ATOM   3856  CD  LYS B 358      39.970  21.438  40.710  1.00125.35     0.027 C 
ATOM   3857  CE  LYS B 358      40.301  22.624  39.811  1.00130.49     0.229 C 
ATOM   3858  NZ  LYS B 358      41.755  22.710  39.488  1.00132.08    -0.079 N 
ATOM   3859  HZ1 LYS B 358      41.976  23.503  38.887  1.00  0.00     0.274 HD
ATOM   3860  HZ2 LYS B 358      42.093  21.837  39.082  1.00  0.00     0.274 HD
ATOM   3861  HZ3 LYS B 358      42.319  22.725  40.338  1.00  0.00     0.274 HD
ATOM   3862  N   PRO B 359      41.719  18.276  41.116  1.00 98.08    -0.337 N 
ATOM   3863  CA  PRO B 359      40.479  17.865  40.441  1.00103.31     0.179 C 
ATOM   3864  C   PRO B 359      39.924  16.509  40.887  1.00107.14     0.241 C 
ATOM   3865  O   PRO B 359      38.838  16.114  40.444  1.00105.37    -0.271 OA
ATOM   3866  CB  PRO B 359      40.930  17.733  38.990  1.00 96.20     0.037 C 
ATOM   3867  CG  PRO B 359      42.337  17.234  39.118  1.00 90.47     0.022 C 
ATOM   3868  CD  PRO B 359      42.906  17.976  40.293  1.00 91.98     0.127 C 
ATOM   3869  N   PHE B 360      40.667  15.804  41.734  1.00106.27    -0.346 N 
ATOM   3870  HN  PHE B 360      41.477  16.245  42.169  1.00  0.00     0.163 HD
ATOM   3871  CA  PHE B 360      40.355  14.416  42.059  1.00 97.35     0.180 C 
ATOM   3872  C   PHE B 360      39.063  14.245  42.858  1.00 91.61     0.241 C 
ATOM   3873  O   PHE B 360      38.351  13.254  42.686  1.00 98.65    -0.271 OA
ATOM   3874  CB  PHE B 360      41.542  13.756  42.767  1.00 99.24     0.073 C 
ATOM   3875  CG  PHE B 360      42.756  13.606  41.890  1.00105.45    -0.056 A 
ATOM   3876  CD1 PHE B 360      43.597  14.684  41.649  1.00107.50     0.007 A 
ATOM   3877  CD2 PHE B 360      43.052  12.390  41.299  1.00109.03     0.007 A 
ATOM   3878  CE1 PHE B 360      44.710  14.547  40.836  1.00107.42     0.001 A 
ATOM   3879  CE2 PHE B 360      44.163  12.248  40.486  1.00108.82     0.001 A 
ATOM   3880  CZ  PHE B 360      44.992  13.328  40.256  1.00106.13     0.000 A 
ATOM   3881  N   GLY B 361      38.747  15.213  43.710  1.00 83.88    -0.351 N 
ATOM   3882  HN  GLY B 361      39.374  16.010  43.823  1.00  0.00     0.163 HD
ATOM   3883  CA  GLY B 361      37.520  15.150  44.482  1.00 89.13     0.225 C 
ATOM   3884  C   GLY B 361      36.252  15.179  43.648  1.00 95.72     0.236 C 
ATOM   3885  O   GLY B 361      35.177  14.821  44.128  1.00 96.05    -0.272 OA
ATOM   3886  N   ASP B 362      36.368  15.596  42.392  1.00104.48    -0.346 N 
ATOM   3887  HN  ASP B 362      37.290  15.812  42.014  1.00  0.00     0.163 HD
ATOM   3888  CA  ASP B 362      35.187  15.748  41.550  1.00109.10     0.186 C 
ATOM   3889  C   ASP B 362      35.034  14.671  40.486  1.00110.45     0.241 C 
ATOM   3890  O   ASP B 362      34.242  14.831  39.559  1.00109.92    -0.271 OA
ATOM   3891  CB  ASP B 362      35.178  17.129  40.890  1.00111.48     0.147 C 
ATOM   3892  CG  ASP B 362      34.538  18.183  41.765  1.00118.11     0.175 C 
ATOM   3893  OD1 ASP B 362      33.490  17.887  42.379  1.00120.69    -0.648 OA
ATOM   3894  OD2 ASP B 362      35.085  19.303  41.848  1.00122.03    -0.648 OA
ATOM   3895  N   PHE B 363      35.771  13.572  40.613  1.00110.75    -0.346 N 
ATOM   3896  HN  PHE B 363      36.328  13.419  41.454  1.00  0.00     0.163 HD
ATOM   3897  CA  PHE B 363      35.776  12.583  39.534  1.00111.48     0.180 C 
ATOM   3898  C   PHE B 363      34.792  11.422  39.709  1.00103.15     0.241 C 
ATOM   3899  O   PHE B 363      34.308  10.864  38.727  1.00 94.98    -0.271 OA
ATOM   3900  CB  PHE B 363      37.219  12.152  39.175  1.00122.04     0.073 C 
ATOM   3901  CG  PHE B 363      37.604  10.752  39.593  1.00129.33    -0.056 A 
ATOM   3902  CD1 PHE B 363      37.542   9.698  38.685  1.00129.59     0.007 A 
ATOM   3903  CD2 PHE B 363      38.104  10.502  40.867  1.00129.75     0.007 A 
ATOM   3904  CE1 PHE B 363      37.926   8.416  39.054  1.00128.16     0.001 A 
ATOM   3905  CE2 PHE B 363      38.492   9.222  41.242  1.00126.53     0.001 A 
ATOM   3906  CZ  PHE B 363      38.402   8.179  40.336  1.00127.09     0.000 A 
ATOM   3907  N   MET B 364      34.460  11.087  40.949  1.00107.23    -0.346 N 
ATOM   3908  HN  MET B 364      34.869  11.587  41.738  1.00  0.00     0.163 HD
ATOM   3909  CA  MET B 364      33.510  10.003  41.187  1.00 55.77     0.177 C 
ATOM   3910  C   MET B 364      32.089  10.501  41.468  1.00 56.12     0.241 C 
ATOM   3911  O   MET B 364      31.123   9.746  41.280  1.00 60.94    -0.271 OA
ATOM   3912  CB  MET B 364      33.997   9.091  42.324  1.00 68.92     0.045 C 
ATOM   3913  CG  MET B 364      35.231   8.269  41.971  1.00 76.32     0.076 C 
ATOM   3914  SD  MET B 364      34.964   7.158  40.566  1.00 89.54    -0.173 SA
ATOM   3915  CE  MET B 364      33.865   5.969  41.301  1.00 51.43     0.089 C 
ATOM   3916  N   GLU B 365      31.968  11.756  41.909  1.00 88.32    -0.346 N 
ATOM   3917  HN  GLU B 365      32.812  12.312  42.049  1.00  0.00     0.163 HD
ATOM   3918  CA  GLU B 365      30.662  12.365  42.200  1.00 82.43     0.177 C 
ATOM   3919  C   GLU B 365      29.590  12.205  41.102  1.00 81.51     0.243 C 
ATOM   3920  O   GLU B 365      28.458  11.802  41.407  1.00 86.64    -0.271 OA
ATOM   3921  CB  GLU B 365      30.800  13.843  42.605  1.00 77.94     0.045 C 
ATOM   3922  CG  GLU B 365      30.718  14.106  44.098  1.00 70.68     0.116 C 
ATOM   3923  CD  GLU B 365      29.509  13.455  44.752  1.00 74.74     0.172 C 
ATOM   3924  OE1 GLU B 365      29.668  12.368  45.356  1.00 68.39    -0.648 OA
ATOM   3925  OE2 GLU B 365      28.401  14.031  44.672  1.00 81.57    -0.648 OA
ATOM   3926  N   PRO B 366      29.929  12.528  39.836  1.00 67.45    -0.337 N 
ATOM   3927  CA  PRO B 366      28.931  12.346  38.773  1.00 63.29     0.179 C 
ATOM   3928  C   PRO B 366      28.532  10.878  38.585  1.00 66.01     0.241 C 
ATOM   3929  O   PRO B 366      27.369  10.587  38.289  1.00 72.18    -0.271 OA
ATOM   3930  CB  PRO B 366      29.654  12.866  37.524  1.00 71.51     0.037 C 
ATOM   3931  CG  PRO B 366      30.739  13.763  38.046  1.00 70.74     0.022 C 
ATOM   3932  CD  PRO B 366      31.175  13.126  39.319  1.00 71.36     0.127 C 
ATOM   3933  N   LYS B 367      29.487   9.967  38.755  1.00 64.21    -0.346 N 
ATOM   3934  HN  LYS B 367      30.449  10.272  38.903  1.00  0.00     0.163 HD
ATOM   3935  CA  LYS B 367      29.183   8.531  38.734  1.00 65.61     0.176 C 
ATOM   3936  C   LYS B 367      28.147   8.189  39.796  1.00 61.19     0.241 C 
ATOM   3937  O   LYS B 367      27.217   7.425  39.546  1.00 55.54    -0.271 OA
ATOM   3938  CB  LYS B 367      30.439   7.694  38.990  1.00 64.88     0.035 C 
ATOM   3939  CG  LYS B 367      31.694   8.232  38.343  1.00 70.46     0.004 C 
ATOM   3940  CD  LYS B 367      31.568   8.245  36.848  1.00 77.69     0.027 C 
ATOM   3941  CE  LYS B 367      32.903   7.935  36.203  1.00 87.15     0.229 C 
ATOM   3942  NZ  LYS B 367      34.030   8.662  36.841  1.00 94.82    -0.079 N 
ATOM   3943  HZ1 LYS B 367      34.929   8.453  36.407  1.00  0.00     0.274 HD
ATOM   3944  HZ2 LYS B 367      34.059   8.484  37.845  1.00  0.00     0.274 HD
ATOM   3945  HZ3 LYS B 367      33.855   9.667  36.856  1.00  0.00     0.274 HD
ATOM   3946  N   PHE B 368      28.322   8.759  40.988  1.00 63.55    -0.346 N 
ATOM   3947  HN  PHE B 368      29.120   9.379  41.128  1.00  0.00     0.163 HD
ATOM   3948  CA  PHE B 368      27.403   8.522  42.103  1.00 59.10     0.180 C 
ATOM   3949  C   PHE B 368      26.000   9.036  41.815  1.00 56.90     0.241 C 
ATOM   3950  O   PHE B 368      25.005   8.350  42.086  1.00 53.26    -0.271 OA
ATOM   3951  CB  PHE B 368      27.931   9.151  43.396  1.00 62.30     0.073 C 
ATOM   3952  CG  PHE B 368      28.949   8.308  44.108  1.00 61.19    -0.056 A 
ATOM   3953  CD1 PHE B 368      28.591   7.088  44.651  1.00 57.11     0.007 A 
ATOM   3954  CD2 PHE B 368      30.263   8.735  44.231  1.00 66.19     0.007 A 
ATOM   3955  CE1 PHE B 368      29.525   6.308  45.304  1.00 62.09     0.001 A 
ATOM   3956  CE2 PHE B 368      31.205   7.962  44.883  1.00 59.03     0.001 A 
ATOM   3957  CZ  PHE B 368      30.834   6.747  45.421  1.00 63.95     0.000 A 
ATOM   3958  N   GLU B 369      25.925  10.242  41.259  1.00 60.14    -0.346 N 
ATOM   3959  HN  GLU B 369      26.782  10.772  41.100  1.00  0.00     0.163 HD
ATOM   3960  CA  GLU B 369      24.643  10.823  40.872  1.00 67.22     0.177 C 
ATOM   3961  C   GLU B 369      23.963   9.955  39.828  1.00 59.26     0.241 C 
ATOM   3962  O   GLU B 369      22.779   9.631  39.941  1.00 62.15    -0.271 OA
ATOM   3963  CB  GLU B 369      24.825  12.256  40.364  1.00 74.97     0.045 C 
ATOM   3964  CG  GLU B 369      25.297  13.208  41.455  1.00 81.01     0.116 C 
ATOM   3965  CD  GLU B 369      25.176  14.661  41.062  1.00 94.83     0.172 C 
ATOM   3966  OE1 GLU B 369      25.059  14.947  39.848  1.00102.73    -0.648 OA
ATOM   3967  OE2 GLU B 369      25.195  15.519  41.973  1.00 96.75    -0.648 OA
ATOM   3968  N   PHE B 370      24.728   9.546  38.826  1.00 55.92    -0.346 N 
ATOM   3969  HN  PHE B 370      25.688   9.883  38.748  1.00  0.00     0.163 HD
ATOM   3970  CA  PHE B 370      24.205   8.624  37.844  1.00 46.10     0.180 C 
ATOM   3971  C   PHE B 370      23.688   7.350  38.504  1.00 49.78     0.241 C 
ATOM   3972  O   PHE B 370      22.533   6.980  38.298  1.00 56.60    -0.271 OA
ATOM   3973  CB  PHE B 370      25.254   8.261  36.782  1.00 47.86     0.073 C 
ATOM   3974  CG  PHE B 370      24.788   7.191  35.863  1.00 52.14    -0.056 A 
ATOM   3975  CD1 PHE B 370      23.879   7.489  34.843  1.00 50.53     0.007 A 
ATOM   3976  CD2 PHE B 370      25.201   5.877  36.047  1.00 48.08     0.007 A 
ATOM   3977  CE1 PHE B 370      23.415   6.496  34.000  1.00 58.15     0.001 A 
ATOM   3978  CE2 PHE B 370      24.750   4.877  35.207  1.00 59.50     0.001 A 
ATOM   3979  CZ  PHE B 370      23.853   5.181  34.178  1.00 60.33     0.000 A 
ATOM   3980  N   ALA B 371      24.536   6.693  39.299  1.00 46.71    -0.346 N 
ATOM   3981  HN  ALA B 371      25.444   7.108  39.510  1.00  0.00     0.163 HD
ATOM   3982  CA  ALA B 371      24.193   5.384  39.879  1.00 55.57     0.172 C 
ATOM   3983  C   ALA B 371      22.933   5.412  40.726  1.00 56.80     0.240 C 
ATOM   3984  O   ALA B 371      22.119   4.485  40.691  1.00 61.65    -0.271 OA
ATOM   3985  CB  ALA B 371      25.340   4.839  40.688  1.00 40.99     0.042 C 
ATOM   3986  N   VAL B 372      22.788   6.471  41.509  1.00 59.94    -0.346 N 
ATOM   3987  HN  VAL B 372      23.533   7.166  41.555  1.00  0.00     0.163 HD
ATOM   3988  CA  VAL B 372      21.583   6.658  42.304  1.00 57.12     0.180 C 
ATOM   3989  C   VAL B 372      20.345   6.652  41.400  1.00 62.78     0.241 C 
ATOM   3990  O   VAL B 372      19.449   5.818  41.564  1.00 63.55    -0.271 OA
ATOM   3991  CB  VAL B 372      21.677   7.944  43.141  1.00 61.04     0.009 C 
ATOM   3992  CG1 VAL B 372      20.306   8.350  43.671  1.00 74.21     0.012 C 
ATOM   3993  CG2 VAL B 372      22.668   7.734  44.273  1.00 55.40     0.012 C 
ATOM   3994  N   LYS B 373      20.318   7.554  40.423  1.00 76.64    -0.346 N 
ATOM   3995  HN  LYS B 373      21.036   8.278  40.387  1.00  0.00     0.163 HD
ATOM   3996  CA  LYS B 373      19.274   7.522  39.401  1.00 75.01     0.176 C 
ATOM   3997  C   LYS B 373      19.104   6.112  38.799  1.00 65.54     0.241 C 
ATOM   3998  O   LYS B 373      18.011   5.559  38.813  1.00 65.86    -0.271 OA
ATOM   3999  CB  LYS B 373      19.548   8.565  38.310  1.00 83.06     0.035 C 
ATOM   4000  CG  LYS B 373      19.263  10.010  38.735  1.00 92.91     0.004 C 
ATOM   4001  CD  LYS B 373      19.186  10.959  37.533  1.00103.73     0.027 C 
ATOM   4002  CE  LYS B 373      20.513  11.674  37.270  1.00108.94     0.229 C 
ATOM   4003  NZ  LYS B 373      20.477  12.505  36.026  1.00108.29    -0.079 N 
ATOM   4004  HZ1 LYS B 373      21.362  12.982  35.851  1.00  0.00     0.274 HD
ATOM   4005  HZ2 LYS B 373      19.701  13.167  36.048  1.00  0.00     0.274 HD
ATOM   4006  HZ3 LYS B 373      20.194  11.948  35.220  1.00  0.00     0.274 HD
ATOM   4007  N   PHE B 374      20.200   5.520  38.329  1.00 60.38    -0.346 N 
ATOM   4008  HN  PHE B 374      21.104   5.968  38.478  1.00  0.00     0.163 HD
ATOM   4009  CA  PHE B 374      20.152   4.247  37.605  1.00 57.80     0.180 C 
ATOM   4010  C   PHE B 374      19.639   3.118  38.484  1.00 47.99     0.241 C 
ATOM   4011  O   PHE B 374      18.766   2.349  38.072  1.00 46.61    -0.271 OA
ATOM   4012  CB  PHE B 374      21.539   3.877  37.032  1.00 50.93     0.073 C 
ATOM   4013  CG  PHE B 374      21.513   2.727  36.061  1.00 41.83    -0.056 A 
ATOM   4014  CD1 PHE B 374      20.945   2.878  34.804  1.00 44.58     0.007 A 
ATOM   4015  CD2 PHE B 374      22.077   1.504  36.383  1.00 51.77     0.007 A 
ATOM   4016  CE1 PHE B 374      20.926   1.830  33.882  1.00 45.15     0.001 A 
ATOM   4017  CE2 PHE B 374      22.054   0.441  35.462  1.00 42.35     0.001 A 
ATOM   4018  CZ  PHE B 374      21.469   0.619  34.213  1.00 41.26     0.000 A 
ATOM   4019  N   ASN B 375      20.184   3.028  39.690  1.00 46.44    -0.346 N 
ATOM   4020  HN  ASN B 375      20.870   3.725  39.981  1.00  0.00     0.163 HD
ATOM   4021  CA  ASN B 375      19.825   1.957  40.607  1.00 52.26     0.185 C 
ATOM   4022  C   ASN B 375      18.352   1.993  41.013  1.00 57.63     0.241 C 
ATOM   4023  O   ASN B 375      17.784   0.975  41.401  1.00 61.58    -0.271 OA
ATOM   4024  CB  ASN B 375      20.737   1.988  41.824  1.00 48.81     0.137 C 
ATOM   4025  CG  ASN B 375      22.152   1.640  41.472  1.00 54.84     0.217 C 
ATOM   4026  ND2 ASN B 375      23.096   2.005  42.333  1.00 59.18    -0.370 N 
ATOM   4027 1HD2 ASN B 375      22.890   2.502  43.200  1.00  0.00     0.159 HD
ATOM   4028 2HD2 ASN B 375      24.059   1.768  42.093  1.00  0.00     0.159 HD
ATOM   4029  OD1 ASN B 375      22.401   1.041  40.427  1.00 56.09    -0.274 OA
ATOM   4030  N   ALA B 376      17.727   3.162  40.887  1.00 57.19    -0.346 N 
ATOM   4031  HN  ALA B 376      18.253   3.981  40.581  1.00  0.00     0.163 HD
ATOM   4032  CA  ALA B 376      16.299   3.293  41.179  1.00 61.83     0.172 C 
ATOM   4033  C   ALA B 376      15.435   2.495  40.203  1.00 62.48     0.240 C 
ATOM   4034  O   ALA B 376      14.265   2.210  40.467  1.00 61.88    -0.271 OA
ATOM   4035  CB  ALA B 376      15.880   4.765  41.176  1.00 61.06     0.042 C 
ATOM   4036  N   LEU B 377      16.002   2.139  39.062  1.00 61.94    -0.346 N 
ATOM   4037  HN  LEU B 377      16.963   2.415  38.861  1.00  0.00     0.163 HD
ATOM   4038  CA  LEU B 377      15.253   1.355  38.097  1.00 37.36     0.177 C 
ATOM   4039  C   LEU B 377      15.145  -0.095  38.588  1.00 39.69     0.241 C 
ATOM   4040  O   LEU B 377      14.356  -0.897  38.048  1.00 48.61    -0.271 OA
ATOM   4041  CB  LEU B 377      15.933   1.416  36.727  1.00 52.15     0.038 C 
ATOM   4042  CG  LEU B 377      16.006   2.817  36.114  1.00 61.44    -0.020 C 
ATOM   4043  CD1 LEU B 377      17.132   2.918  35.113  1.00 62.30     0.009 C 
ATOM   4044  CD2 LEU B 377      14.683   3.172  35.463  1.00 67.45     0.009 C 
ATOM   4045  N   GLU B 378      15.970  -0.431  39.581  1.00 44.07    -0.346 N 
ATOM   4046  HN  GLU B 378      16.599   0.278  39.958  1.00  0.00     0.163 HD
ATOM   4047  CA  GLU B 378      16.006  -1.791  40.155  1.00 54.02     0.177 C 
ATOM   4048  C   GLU B 378      16.186  -2.906  39.113  1.00 54.84     0.241 C 
ATOM   4049  O   GLU B 378      15.471  -3.907  39.122  1.00 57.07    -0.271 OA
ATOM   4050  CB  GLU B 378      14.744  -2.051  40.994  1.00 64.71     0.045 C 
ATOM   4051  CG  GLU B 378      14.544  -1.046  42.136  1.00 71.61     0.116 C 
ATOM   4052  CD  GLU B 378      13.356  -1.372  43.030  1.00 86.31     0.172 C 
ATOM   4053  OE1 GLU B 378      12.619  -2.334  42.727  1.00 91.14    -0.648 OA
ATOM   4054  OE2 GLU B 378      13.159  -0.661  44.042  1.00 94.32    -0.648 OA
ATOM   4055  N   LEU B 379      17.144  -2.729  38.213  1.00 49.98    -0.346 N 
ATOM   4056  HN  LEU B 379      17.669  -1.855  38.200  1.00  0.00     0.163 HD
ATOM   4057  CA  LEU B 379      17.452  -3.769  37.246  1.00 45.35     0.177 C 
ATOM   4058  C   LEU B 379      18.196  -4.928  37.909  1.00 41.62     0.241 C 
ATOM   4059  O   LEU B 379      18.991  -4.725  38.829  1.00 44.94    -0.271 OA
ATOM   4060  CB  LEU B 379      18.295  -3.182  36.115  1.00 45.94     0.038 C 
ATOM   4061  CG  LEU B 379      17.679  -1.998  35.382  1.00 43.37    -0.020 C 
ATOM   4062  CD1 LEU B 379      18.624  -1.566  34.270  1.00 49.14     0.009 C 
ATOM   4063  CD2 LEU B 379      16.285  -2.338  34.825  1.00 39.48     0.009 C 
ATOM   4064  N   ASP B 380      17.958  -6.147  37.447  1.00 49.62    -0.346 N 
ATOM   4065  HN  ASP B 380      17.188  -6.315  36.799  1.00  0.00     0.163 HD
ATOM   4066  CA  ASP B 380      18.817  -7.248  37.881  1.00 59.27     0.186 C 
ATOM   4067  C   ASP B 380      19.848  -7.606  36.800  1.00 53.25     0.241 C 
ATOM   4068  O   ASP B 380      19.844  -7.020  35.720  1.00 52.95    -0.271 OA
ATOM   4069  CB  ASP B 380      17.997  -8.473  38.314  1.00 65.29     0.147 C 
ATOM   4070  CG  ASP B 380      17.228  -9.118  37.164  1.00 66.02     0.175 C 
ATOM   4071  OD1 ASP B 380      17.681  -9.065  35.999  1.00 57.79    -0.648 OA
ATOM   4072  OD2 ASP B 380      16.152  -9.698  37.441  1.00 67.19    -0.648 OA
ATOM   4073  N   ASP B 381      20.702  -8.579  37.102  1.00 53.44    -0.345 N 
ATOM   4074  HN  ASP B 381      20.616  -9.027  38.014  1.00  0.00     0.163 HD
ATOM   4075  CA  ASP B 381      21.755  -9.043  36.204  1.00 52.75     0.186 C 
ATOM   4076  C   ASP B 381      21.217  -9.540  34.848  1.00 57.65     0.241 C 
ATOM   4077  O   ASP B 381      21.798  -9.247  33.801  1.00 53.52    -0.271 OA
ATOM   4078  CB  ASP B 381      22.558 -10.158  36.876  1.00 39.41     0.147 C 
ATOM   4079  CG  ASP B 381      23.361  -9.665  38.055  1.00 49.21     0.175 C 
ATOM   4080  OD1 ASP B 381      24.191  -8.760  37.844  1.00 51.13    -0.648 OA
ATOM   4081  OD2 ASP B 381      23.157 -10.173  39.193  1.00 54.06    -0.648 OA
ATOM   4082  N   SER B 382      20.125 -10.304  34.871  1.00 52.15    -0.344 N 
ATOM   4083  HN  SER B 382      19.714 -10.568  35.766  1.00  0.00     0.163 HD
ATOM   4084  CA  SER B 382      19.510 -10.768  33.631  1.00 57.83     0.200 C 
ATOM   4085  C   SER B 382      19.046  -9.590  32.757  1.00 57.34     0.243 C 
ATOM   4086  O   SER B 382      19.188  -9.636  31.537  1.00 56.36    -0.271 OA
ATOM   4087  CB  SER B 382      18.366 -11.758  33.899  1.00 52.16     0.199 C 
ATOM   4088  OG  SER B 382      17.261 -11.116  34.502  1.00 53.89    -0.398 OA
ATOM   4089  HG  SER B 382      16.554 -11.728  34.668  1.00  0.00     0.209 HD
ATOM   4090  N   ASP B 383      18.512  -8.539  33.382  1.00 51.23    -0.345 N 
ATOM   4091  HN  ASP B 383      18.338  -8.589  34.386  1.00  0.00     0.163 HD
ATOM   4092  CA  ASP B 383      18.170  -7.314  32.655  1.00 47.13     0.186 C 
ATOM   4093  C   ASP B 383      19.448  -6.688  32.074  1.00 50.36     0.241 C 
ATOM   4094  O   ASP B 383      19.517  -6.357  30.882  1.00 47.88    -0.271 OA
ATOM   4095  CB  ASP B 383      17.520  -6.262  33.568  1.00 42.71     0.147 C 
ATOM   4096  CG  ASP B 383      16.277  -6.766  34.306  1.00 54.68     0.175 C 
ATOM   4097  OD1 ASP B 383      15.459  -7.513  33.719  1.00 49.46    -0.648 OA
ATOM   4098  OD2 ASP B 383      16.118  -6.381  35.490  1.00 57.67    -0.648 OA
ATOM   4099  N   LEU B 384      20.448  -6.515  32.937  1.00 41.59    -0.346 N 
ATOM   4100  HN  LEU B 384      20.371  -6.925  33.868  1.00  0.00     0.163 HD
ATOM   4101  CA  LEU B 384      21.646  -5.762  32.599  1.00 47.83     0.177 C 
ATOM   4102  C   LEU B 384      22.461  -6.415  31.474  1.00 52.26     0.241 C 
ATOM   4103  O   LEU B 384      23.070  -5.719  30.655  1.00 48.51    -0.271 OA
ATOM   4104  CB  LEU B 384      22.507  -5.560  33.853  1.00 46.52     0.038 C 
ATOM   4105  CG  LEU B 384      21.987  -4.577  34.911  1.00 48.26    -0.020 C 
ATOM   4106  CD1 LEU B 384      22.699  -4.785  36.252  1.00 37.64     0.009 C 
ATOM   4107  CD2 LEU B 384      22.098  -3.119  34.446  1.00 37.55     0.009 C 
ATOM   4108  N   ALA B 385      22.482  -7.749  31.453  1.00 53.02    -0.346 N 
ATOM   4109  HN  ALA B 385      22.024  -8.261  32.207  1.00  0.00     0.163 HD
ATOM   4110  CA  ALA B 385      23.139  -8.503  30.386  1.00 48.10     0.172 C 
ATOM   4111  C   ALA B 385      22.683  -8.029  29.016  1.00 47.64     0.240 C 
ATOM   4112  O   ALA B 385      23.510  -7.763  28.132  1.00 37.86    -0.271 OA
ATOM   4113  CB  ALA B 385      22.868  -9.984  30.525  1.00 47.73     0.042 C 
ATOM   4114  N   ILE B 386      21.369  -7.906  28.849  1.00 43.24    -0.346 N 
ATOM   4115  HN  ILE B 386      20.737  -8.089  29.628  1.00  0.00     0.163 HD
ATOM   4116  CA  ILE B 386      20.834  -7.511  27.555  1.00 47.22     0.180 C 
ATOM   4117  C   ILE B 386      21.035  -6.017  27.304  1.00 49.85     0.241 C 
ATOM   4118  O   ILE B 386      21.302  -5.603  26.178  1.00 50.80    -0.271 OA
ATOM   4119  CB  ILE B 386      19.357  -7.901  27.370  1.00 41.48     0.013 C 
ATOM   4120  CG1 ILE B 386      19.095  -9.341  27.816  1.00 45.68     0.002 C 
ATOM   4121  CG2 ILE B 386      18.961  -7.787  25.910  1.00 37.97     0.012 C 
ATOM   4122  CD1 ILE B 386      17.589  -9.687  27.832  1.00 44.69     0.005 C 
ATOM   4123  N   PHE B 387      20.929  -5.211  28.352  1.00 44.13    -0.346 N 
ATOM   4124  HN  PHE B 387      20.679  -5.599  29.262  1.00  0.00     0.163 HD
ATOM   4125  CA  PHE B 387      21.165  -3.775  28.222  1.00 44.69     0.180 C 
ATOM   4126  C   PHE B 387      22.593  -3.476  27.749  1.00 44.38     0.241 C 
ATOM   4127  O   PHE B 387      22.824  -2.586  26.920  1.00 44.90    -0.271 OA
ATOM   4128  CB  PHE B 387      20.901  -3.099  29.563  1.00 43.93     0.073 C 
ATOM   4129  CG  PHE B 387      21.229  -1.626  29.593  1.00 47.91    -0.056 A 
ATOM   4130  CD1 PHE B 387      20.516  -0.722  28.818  1.00 59.35     0.007 A 
ATOM   4131  CD2 PHE B 387      22.233  -1.147  30.421  1.00 37.40     0.007 A 
ATOM   4132  CE1 PHE B 387      20.801   0.640  28.865  1.00 60.59     0.001 A 
ATOM   4133  CE2 PHE B 387      22.514   0.210  30.487  1.00 46.73     0.001 A 
ATOM   4134  CZ  PHE B 387      21.801   1.104  29.702  1.00 58.62     0.000 A 
ATOM   4135  N   ILE B 388      23.552  -4.229  28.281  1.00 48.26    -0.346 N 
ATOM   4136  HN  ILE B 388      23.294  -4.967  28.937  1.00  0.00     0.163 HD
ATOM   4137  CA  ILE B 388      24.961  -4.033  27.956  1.00 45.74     0.180 C 
ATOM   4138  C   ILE B 388      25.231  -4.401  26.497  1.00 45.81     0.241 C 
ATOM   4139  O   ILE B 388      25.931  -3.676  25.775  1.00 48.79    -0.271 OA
ATOM   4140  CB  ILE B 388      25.863  -4.887  28.886  1.00 51.66     0.013 C 
ATOM   4141  CG1 ILE B 388      25.854  -4.337  30.297  1.00 51.52     0.002 C 
ATOM   4142  CG2 ILE B 388      27.298  -4.916  28.414  1.00 47.76     0.012 C 
ATOM   4143  CD1 ILE B 388      26.607  -5.234  31.252  1.00 57.14     0.005 C 
ATOM   4144  N   ALA B 389      24.687  -5.542  26.079  1.00 41.06    -0.346 N 
ATOM   4145  HN  ALA B 389      24.181  -6.125  26.745  1.00  0.00     0.163 HD
ATOM   4146  CA  ALA B 389      24.797  -5.978  24.694  1.00 43.39     0.172 C 
ATOM   4147  C   ALA B 389      24.243  -4.913  23.728  1.00 47.81     0.240 C 
ATOM   4148  O   ALA B 389      24.855  -4.623  22.703  1.00 41.72    -0.271 OA
ATOM   4149  CB  ALA B 389      24.075  -7.291  24.512  1.00 42.76     0.042 C 
ATOM   4150  N   VAL B 390      23.098  -4.322  24.069  1.00 44.93    -0.346 N 
ATOM   4151  HN  VAL B 390      22.613  -4.622  24.914  1.00  0.00     0.163 HD
ATOM   4152  CA  VAL B 390      22.525  -3.253  23.256  1.00 46.16     0.180 C 
ATOM   4153  C   VAL B 390      23.499  -2.095  23.074  1.00 40.48     0.241 C 
ATOM   4154  O   VAL B 390      23.625  -1.550  21.969  1.00 41.90    -0.271 OA
ATOM   4155  CB  VAL B 390      21.199  -2.724  23.853  1.00 47.08     0.009 C 
ATOM   4156  CG1 VAL B 390      20.767  -1.393  23.146  1.00 32.32     0.012 C 
ATOM   4157  CG2 VAL B 390      20.108  -3.805  23.760  1.00 28.56     0.012 C 
ATOM   4158  N   ILE B 391      24.171  -1.728  24.169  1.00 36.69    -0.346 N 
ATOM   4159  HN  ILE B 391      24.020  -2.247  25.034  1.00  0.00     0.163 HD
ATOM   4160  CA  ILE B 391      25.112  -0.615  24.175  1.00 37.73     0.180 C 
ATOM   4161  C   ILE B 391      26.302  -0.927  23.262  1.00 42.00     0.241 C 
ATOM   4162  O   ILE B 391      26.744  -0.057  22.511  1.00 43.03    -0.271 OA
ATOM   4163  CB  ILE B 391      25.613  -0.287  25.612  1.00 48.96     0.013 C 
ATOM   4164  CG1 ILE B 391      24.458   0.234  26.476  1.00 51.53     0.002 C 
ATOM   4165  CG2 ILE B 391      26.751   0.740  25.577  1.00 38.89     0.012 C 
ATOM   4166  CD1 ILE B 391      24.803   0.435  27.946  1.00 44.47     0.005 C 
ATOM   4167  N   ILE B 392      26.803  -2.163  23.321  1.00 34.37    -0.346 N 
ATOM   4168  HN  ILE B 392      26.378  -2.855  23.939  1.00  0.00     0.163 HD
ATOM   4169  CA  ILE B 392      27.956  -2.528  22.505  1.00 34.33     0.180 C 
ATOM   4170  C   ILE B 392      27.584  -2.399  21.024  1.00 38.93     0.241 C 
ATOM   4171  O   ILE B 392      28.348  -1.850  20.222  1.00 38.48    -0.271 OA
ATOM   4172  CB  ILE B 392      28.451  -3.962  22.844  1.00 40.16     0.013 C 
ATOM   4173  CG1 ILE B 392      28.860  -4.023  24.315  1.00 40.95     0.002 C 
ATOM   4174  CG2 ILE B 392      29.607  -4.363  21.952  1.00 34.38     0.012 C 
ATOM   4175  CD1 ILE B 392      29.157  -5.410  24.871  1.00 44.67     0.005 C 
ATOM   4176  N   LEU B 393      26.380  -2.853  20.677  1.00 38.55    -0.346 N 
ATOM   4177  HN  LEU B 393      25.745  -3.187  21.402  1.00  0.00     0.163 HD
ATOM   4178  CA  LEU B 393      25.950  -2.882  19.281  1.00 37.56     0.177 C 
ATOM   4179  C   LEU B 393      25.340  -1.568  18.848  1.00 42.88     0.241 C 
ATOM   4180  O   LEU B 393      24.235  -1.554  18.327  1.00 43.68    -0.271 OA
ATOM   4181  CB  LEU B 393      24.930  -3.996  19.021  1.00 35.96     0.038 C 
ATOM   4182  CG  LEU B 393      25.494  -5.391  18.755  1.00 45.42    -0.020 C 
ATOM   4183  CD1 LEU B 393      26.155  -5.463  17.381  1.00 54.74     0.009 C 
ATOM   4184  CD2 LEU B 393      26.496  -5.722  19.798  1.00 37.73     0.009 C 
ATOM   4185  N   SER B 394      26.051  -0.473  19.076  1.00 43.20    -0.344 N 
ATOM   4186  HN  SER B 394      26.941  -0.554  19.567  1.00  0.00     0.163 HD
ATOM   4187  CA  SER B 394      25.596   0.846  18.644  1.00 49.91     0.200 C 
ATOM   4188  C   SER B 394      26.137   1.154  17.257  1.00 51.74     0.242 C 
ATOM   4189  O   SER B 394      27.349   1.196  17.043  1.00 51.43    -0.271 OA
ATOM   4190  CB  SER B 394      26.080   1.911  19.623  1.00 49.03     0.199 C 
ATOM   4191  OG  SER B 394      25.450   1.732  20.866  1.00 49.02    -0.398 OA
ATOM   4192  HG  SER B 394      25.751   2.395  21.476  1.00  0.00     0.209 HD
ATOM   4193  N   GLY B 395      25.236   1.381  16.318  1.00 53.15    -0.350 N 
ATOM   4194  HN  GLY B 395      24.247   1.402  16.565  1.00  0.00     0.163 HD
ATOM   4195  CA  GLY B 395      25.633   1.600  14.942  1.00 55.47     0.225 C 
ATOM   4196  C   GLY B 395      25.996   3.035  14.650  1.00 55.77     0.236 C 
ATOM   4197  O   GLY B 395      26.118   3.407  13.498  1.00 61.71    -0.272 OA
ATOM   4198  N   ASP B 396      26.185   3.845  15.686  1.00 46.19    -0.346 N 
ATOM   4199  HN  ASP B 396      26.051   3.499  16.636  1.00  0.00     0.163 HD
ATOM   4200  CA  ASP B 396      26.585   5.229  15.462  1.00 38.16     0.186 C 
ATOM   4201  C   ASP B 396      28.012   5.531  15.947  1.00 43.06     0.241 C 
ATOM   4202  O   ASP B 396      28.436   6.693  16.012  1.00 49.43    -0.271 OA
ATOM   4203  CB  ASP B 396      25.560   6.218  16.044  1.00 41.13     0.147 C 
ATOM   4204  CG  ASP B 396      25.484   6.153  17.564  1.00 51.07     0.175 C 
ATOM   4205  OD1 ASP B 396      25.936   5.135  18.128  1.00 48.00    -0.648 OA
ATOM   4206  OD2 ASP B 396      24.974   7.115  18.184  1.00 53.04    -0.648 OA
ATOM   4207  N   ARG B 397      28.786   4.492  16.249  1.00 41.19    -0.346 N 
ATOM   4208  HN  ARG B 397      28.426   3.538  16.210  1.00  0.00     0.163 HD
ATOM   4209  CA  ARG B 397      30.161   4.760  16.637  1.00 45.68     0.176 C 
ATOM   4210  C   ARG B 397      30.894   5.313  15.419  1.00 57.49     0.243 C 
ATOM   4211  O   ARG B 397      30.779   4.764  14.322  1.00 52.87    -0.271 OA
ATOM   4212  CB  ARG B 397      30.867   3.512  17.191  1.00 34.81     0.036 C 
ATOM   4213  CG  ARG B 397      30.105   2.770  18.286  1.00 40.36     0.023 C 
ATOM   4214  CD  ARG B 397      29.640   3.699  19.425  1.00 37.09     0.138 C 
ATOM   4215  NE  ARG B 397      29.157   2.903  20.561  1.00 41.94    -0.227 N 
ATOM   4216  HE  ARG B 397      29.094   1.892  20.438  1.00  0.00     0.177 HD
ATOM   4217  CZ  ARG B 397      28.797   3.403  21.736  1.00 39.21     0.665 C 
ATOM   4218  NH1 ARG B 397      28.853   4.715  21.942  1.00 35.44    -0.235 N 
ATOM   4219 1HH1 ARG B 397      28.576   5.099  22.845  1.00  0.00     0.174 HD
ATOM   4220 2HH1 ARG B 397      29.183   5.335  21.203  1.00  0.00     0.174 HD
ATOM   4221  NH2 ARG B 397      28.367   2.594  22.700  1.00 33.55    -0.235 N 
ATOM   4222 1HH2 ARG B 397      28.090   2.978  23.603  1.00  0.00     0.174 HD
ATOM   4223 2HH2 ARG B 397      28.324   1.587  22.542  1.00  0.00     0.174 HD
ATOM   4224  N   PRO B 398      31.645   6.415  15.606  1.00 60.44    -0.337 N 
ATOM   4225  CA  PRO B 398      32.452   6.955  14.498  1.00 52.72     0.179 C 
ATOM   4226  C   PRO B 398      33.351   5.898  13.879  1.00 48.23     0.241 C 
ATOM   4227  O   PRO B 398      34.028   5.164  14.601  1.00 50.10    -0.271 OA
ATOM   4228  CB  PRO B 398      33.319   8.027  15.164  1.00 53.78     0.037 C 
ATOM   4229  CG  PRO B 398      33.255   7.724  16.648  1.00 57.21     0.022 C 
ATOM   4230  CD  PRO B 398      31.911   7.099  16.883  1.00 56.16     0.127 C 
ATOM   4231  N   GLY B 399      33.324   5.795  12.552  1.00 53.75    -0.351 N 
ATOM   4232  HN  GLY B 399      32.584   6.265  12.030  1.00  0.00     0.163 HD
ATOM   4233  CA  GLY B 399      34.325   5.028  11.831  1.00 47.15     0.225 C 
ATOM   4234  C   GLY B 399      33.966   3.592  11.524  1.00 45.61     0.236 C 
ATOM   4235  O   GLY B 399      34.804   2.846  11.029  1.00 52.64    -0.272 OA
ATOM   4236  N   LEU B 400      32.720   3.203  11.783  1.00 47.50    -0.346 N 
ATOM   4237  HN  LEU B 400      32.079   3.845  12.248  1.00  0.00     0.163 HD
ATOM   4238  CA  LEU B 400      32.256   1.861  11.408  1.00 49.19     0.177 C 
ATOM   4239  C   LEU B 400      32.219   1.723   9.876  1.00 55.95     0.241 C 
ATOM   4240  O   LEU B 400      31.988   2.699   9.165  1.00 55.18    -0.271 OA
ATOM   4241  CB  LEU B 400      30.865   1.587  12.020  1.00 42.94     0.038 C 
ATOM   4242  CG  LEU B 400      30.864   1.523  13.559  1.00 43.40    -0.020 C 
ATOM   4243  CD1 LEU B 400      29.452   1.550  14.157  1.00 40.67     0.009 C 
ATOM   4244  CD2 LEU B 400      31.636   0.283  14.029  1.00 40.30     0.009 C 
ATOM   4245  N   LEU B 401      32.441   0.516   9.371  1.00 55.23    -0.346 N 
ATOM   4246  HN  LEU B 401      32.629  -0.264  10.001  1.00  0.00     0.163 HD
ATOM   4247  CA  LEU B 401      32.421   0.283   7.928  1.00 60.56     0.177 C 
ATOM   4248  C   LEU B 401      31.124  -0.380   7.474  1.00 59.04     0.241 C 
ATOM   4249  O   LEU B 401      30.624  -0.111   6.377  1.00 52.46    -0.271 OA
ATOM   4250  CB  LEU B 401      33.624  -0.562   7.508  1.00 59.21     0.038 C 
ATOM   4251  CG  LEU B 401      34.945   0.046   7.971  1.00 58.57    -0.020 C 
ATOM   4252  CD1 LEU B 401      36.059  -0.985   7.982  1.00 53.82     0.009 C 
ATOM   4253  CD2 LEU B 401      35.288   1.247   7.099  1.00 51.88     0.009 C 
ATOM   4254  N   ASN B 402      30.579  -1.250   8.316  1.00 53.24    -0.346 N 
ATOM   4255  HN  ASN B 402      31.022  -1.432   9.217  1.00  0.00     0.163 HD
ATOM   4256  CA  ASN B 402      29.352  -1.944   7.957  1.00 54.94     0.185 C 
ATOM   4257  C   ASN B 402      28.266  -1.913   9.041  1.00 54.78     0.241 C 
ATOM   4258  O   ASN B 402      28.034  -2.890   9.765  1.00 47.88    -0.271 OA
ATOM   4259  CB  ASN B 402      29.626  -3.363   7.481  1.00 47.98     0.137 C 
ATOM   4260  CG  ASN B 402      28.428  -3.964   6.804  1.00 54.03     0.217 C 
ATOM   4261  ND2 ASN B 402      28.523  -5.243   6.464  1.00 48.33    -0.370 N 
ATOM   4262 1HD2 ASN B 402      27.709  -5.651   6.004  1.00  0.00     0.159 HD
ATOM   4263 2HD2 ASN B 402      29.355  -5.805   6.644  1.00  0.00     0.159 HD
ATOM   4264  OD1 ASN B 402      27.415  -3.279   6.585  1.00 55.15    -0.274 OA
ATOM   4265  N   VAL B 403      27.584  -0.773   9.088  1.00 49.60    -0.346 N 
ATOM   4266  HN  VAL B 403      27.787  -0.069   8.378  1.00  0.00     0.163 HD
ATOM   4267  CA  VAL B 403      26.570  -0.459  10.079  1.00 53.76     0.180 C 
ATOM   4268  C   VAL B 403      25.345  -1.364  10.015  1.00 54.63     0.241 C 
ATOM   4269  O   VAL B 403      24.644  -1.539  11.008  1.00 57.43    -0.271 OA
ATOM   4270  CB  VAL B 403      26.146   1.015   9.899  1.00 50.17     0.009 C 
ATOM   4271  CG1 VAL B 403      24.952   1.403  10.804  1.00 42.46     0.012 C 
ATOM   4272  CG2 VAL B 403      27.352   1.917  10.129  1.00 43.13     0.012 C 
ATOM   4273  N   LYS B 404      25.075  -1.930   8.848  1.00 56.71    -0.346 N 
ATOM   4274  HN  LYS B 404      25.733  -1.854   8.072  1.00  0.00     0.163 HD
ATOM   4275  CA  LYS B 404      23.826  -2.662   8.689  1.00 58.99     0.176 C 
ATOM   4276  C   LYS B 404      23.652  -3.837   9.654  1.00 49.22     0.243 C 
ATOM   4277  O   LYS B 404      22.655  -3.874  10.370  1.00 47.41    -0.271 OA
ATOM   4278  CB  LYS B 404      23.559  -3.100   7.238  1.00 59.01     0.035 C 
ATOM   4279  CG  LYS B 404      22.142  -3.627   7.059  1.00 58.18     0.004 C 
ATOM   4280  CD  LYS B 404      22.017  -4.556   5.867  1.00 71.82     0.027 C 
ATOM   4281  CE  LYS B 404      20.743  -5.375   5.955  1.00 79.65     0.229 C 
ATOM   4282  NZ  LYS B 404      20.667  -6.372   4.856  1.00 89.97    -0.079 N 
ATOM   4283  HZ1 LYS B 404      19.810  -6.923   4.915  1.00  0.00     0.274 HD
ATOM   4284  HZ2 LYS B 404      21.495  -6.968   4.833  1.00  0.00     0.274 HD
ATOM   4285  HZ3 LYS B 404      20.766  -5.930   3.942  1.00  0.00     0.274 HD
ATOM   4286  N   PRO B 405      24.599  -4.798   9.659  1.00 48.98    -0.337 N 
ATOM   4287  CA  PRO B 405      24.424  -5.976  10.511  1.00 52.18     0.179 C 
ATOM   4288  C   PRO B 405      24.524  -5.622  11.993  1.00 50.38     0.241 C 
ATOM   4289  O   PRO B 405      23.992  -6.347  12.821  1.00 56.03    -0.271 OA
ATOM   4290  CB  PRO B 405      25.586  -6.888  10.091  1.00 40.59     0.037 C 
ATOM   4291  CG  PRO B 405      26.625  -5.944   9.574  1.00 39.51     0.022 C 
ATOM   4292  CD  PRO B 405      25.854  -4.877   8.885  1.00 47.38     0.127 C 
ATOM   4293  N   ILE B 406      25.167  -4.499  12.300  1.00 49.55    -0.346 N 
ATOM   4294  HN  ILE B 406      25.626  -3.975  11.555  1.00  0.00     0.163 HD
ATOM   4295  CA  ILE B 406      25.239  -3.990  13.669  1.00 52.89     0.180 C 
ATOM   4296  C   ILE B 406      23.862  -3.557  14.172  1.00 50.97     0.241 C 
ATOM   4297  O   ILE B 406      23.373  -4.037  15.203  1.00 51.36    -0.271 OA
ATOM   4298  CB  ILE B 406      26.259  -2.836  13.789  1.00 41.90     0.013 C 
ATOM   4299  CG1 ILE B 406      27.672  -3.403  13.602  1.00 40.82     0.002 C 
ATOM   4300  CG2 ILE B 406      26.148  -2.169  15.149  1.00 45.33     0.012 C 
ATOM   4301  CD1 ILE B 406      28.793  -2.382  13.729  1.00 46.90     0.005 C 
ATOM   4302  N   GLU B 407      23.239  -2.655  13.430  1.00 54.36    -0.346 N 
ATOM   4303  HN  GLU B 407      23.726  -2.240  12.636  1.00  0.00     0.163 HD
ATOM   4304  CA  GLU B 407      21.877  -2.242  13.721  1.00 50.79     0.177 C 
ATOM   4305  C   GLU B 407      20.923  -3.438  13.690  1.00 51.82     0.241 C 
ATOM   4306  O   GLU B 407      20.005  -3.515  14.497  1.00 47.64    -0.271 OA
ATOM   4307  CB  GLU B 407      21.425  -1.170  12.736  1.00 52.41     0.045 C 
ATOM   4308  CG  GLU B 407      21.996   0.196  13.051  1.00 62.61     0.116 C 
ATOM   4309  CD  GLU B 407      21.553   1.254  12.070  1.00 75.65     0.172 C 
ATOM   4310  OE1 GLU B 407      20.977   0.891  11.018  1.00 80.04    -0.648 OA
ATOM   4311  OE2 GLU B 407      21.785   2.449  12.353  1.00 81.36    -0.648 OA
ATOM   4312  N   ASP B 408      21.153  -4.382  12.776  1.00 48.60    -0.346 N 
ATOM   4313  HN  ASP B 408      21.911  -4.267  12.103  1.00  0.00     0.163 HD
ATOM   4314  CA  ASP B 408      20.320  -5.578  12.740  1.00 48.64     0.186 C 
ATOM   4315  C   ASP B 408      20.397  -6.327  14.065  1.00 42.33     0.241 C 
ATOM   4316  O   ASP B 408      19.366  -6.596  14.698  1.00 48.58    -0.271 OA
ATOM   4317  CB  ASP B 408      20.732  -6.507  11.608  1.00 53.03     0.147 C 
ATOM   4318  CG  ASP B 408      20.190  -6.063  10.245  1.00 61.78     0.175 C 
ATOM   4319  OD1 ASP B 408      19.462  -5.046  10.167  1.00 57.08    -0.648 OA
ATOM   4320  OD2 ASP B 408      20.492  -6.750   9.250  1.00 66.84    -0.648 OA
ATOM   4321  N   ILE B 409      21.617  -6.683  14.468  1.00 34.51    -0.346 N 
ATOM   4322  HN  ILE B 409      22.422  -6.471  13.879  1.00  0.00     0.163 HD
ATOM   4323  CA  ILE B 409      21.817  -7.371  15.737  1.00 43.59     0.180 C 
ATOM   4324  C   ILE B 409      21.149  -6.571  16.879  1.00 52.81     0.241 C 
ATOM   4325  O   ILE B 409      20.409  -7.122  17.700  1.00 51.36    -0.271 OA
ATOM   4326  CB  ILE B 409      23.310  -7.590  16.008  1.00 40.66     0.013 C 
ATOM   4327  CG1 ILE B 409      23.889  -8.526  14.927  1.00 43.60     0.002 C 
ATOM   4328  CG2 ILE B 409      23.508  -8.196  17.381  1.00 34.30     0.012 C 
ATOM   4329  CD1 ILE B 409      25.415  -8.626  14.900  1.00 40.81     0.005 C 
ATOM   4330  N   GLN B 410      21.368  -5.262  16.887  1.00 45.83    -0.346 N 
ATOM   4331  HN  GLN B 410      21.867  -4.822  16.114  1.00  0.00     0.163 HD
ATOM   4332  CA  GLN B 410      20.900  -4.466  17.988  1.00 50.48     0.177 C 
ATOM   4333  C   GLN B 410      19.389  -4.488  18.038  1.00 57.59     0.241 C 
ATOM   4334  O   GLN B 410      18.822  -4.535  19.119  1.00 50.98    -0.271 OA
ATOM   4335  CB  GLN B 410      21.413  -3.042  17.891  1.00 45.64     0.044 C 
ATOM   4336  CG  GLN B 410      21.169  -2.264  19.167  1.00 50.27     0.105 C 
ATOM   4337  CD  GLN B 410      21.389  -0.790  18.978  1.00 46.85     0.215 C 
ATOM   4338  NE2 GLN B 410      22.106  -0.178  19.910  1.00 43.30    -0.370 N 
ATOM   4339 1HE2 GLN B 410      22.255   0.823  19.782  1.00  0.00     0.159 HD
ATOM   4340 2HE2 GLN B 410      22.460  -0.657  20.738  1.00  0.00     0.159 HD
ATOM   4341  OE1 GLN B 410      20.961  -0.212  17.978  1.00 53.98    -0.274 OA
ATOM   4342  N   ASP B 411      18.744  -4.450  16.873  1.00 57.18    -0.346 N 
ATOM   4343  HN  ASP B 411      19.279  -4.342  16.011  1.00  0.00     0.163 HD
ATOM   4344  CA  ASP B 411      17.286  -4.559  16.801  1.00 62.20     0.186 C 
ATOM   4345  C   ASP B 411      16.820  -5.818  17.511  1.00 55.98     0.241 C 
ATOM   4346  O   ASP B 411      15.850  -5.800  18.279  1.00 53.03    -0.271 OA
ATOM   4347  CB  ASP B 411      16.808  -4.599  15.349  1.00 74.49     0.147 C 
ATOM   4348  CG  ASP B 411      15.405  -5.190  15.210  1.00 86.02     0.175 C 
ATOM   4349  OD1 ASP B 411      14.424  -4.446  15.406  1.00 84.96    -0.648 OA
ATOM   4350  OD2 ASP B 411      15.279  -6.399  14.903  1.00 94.91    -0.648 OA
ATOM   4351  N   ASN B 412      17.525  -6.913  17.249  1.00 57.16    -0.346 N 
ATOM   4352  HN  ASN B 412      18.295  -6.860  16.583  1.00  0.00     0.163 HD
ATOM   4353  CA  ASN B 412      17.227  -8.186  17.888  1.00 62.05     0.185 C 
ATOM   4354  C   ASN B 412      17.432  -8.110  19.412  1.00 63.15     0.241 C 
ATOM   4355  O   ASN B 412      16.603  -8.592  20.202  1.00 55.42    -0.271 OA
ATOM   4356  CB  ASN B 412      18.103  -9.282  17.284  1.00 62.34     0.137 C 
ATOM   4357  CG  ASN B 412      17.539 -10.661  17.498  1.00 67.69     0.217 C 
ATOM   4358  ND2 ASN B 412      18.367 -11.685  17.316  1.00 71.71    -0.370 N 
ATOM   4359 1HD2 ASN B 412      17.985 -12.619  17.461  1.00  0.00     0.159 HD
ATOM   4360 2HD2 ASN B 412      19.346 -11.561  17.057  1.00  0.00     0.159 HD
ATOM   4361  OD1 ASN B 412      16.366 -10.809  17.808  1.00 79.00    -0.274 OA
ATOM   4362  N   LEU B 413      18.535  -7.491  19.818  1.00 53.70    -0.346 N 
ATOM   4363  HN  LEU B 413      19.199  -7.146  19.125  1.00  0.00     0.163 HD
ATOM   4364  CA  LEU B 413      18.813  -7.296  21.231  1.00 52.65     0.177 C 
ATOM   4365  C   LEU B 413      17.732  -6.449  21.902  1.00 50.67     0.241 C 
ATOM   4366  O   LEU B 413      17.300  -6.768  23.003  1.00 49.86    -0.271 OA
ATOM   4367  CB  LEU B 413      20.195  -6.670  21.418  1.00 49.25     0.038 C 
ATOM   4368  CG  LEU B 413      21.339  -7.613  21.025  1.00 45.37    -0.020 C 
ATOM   4369  CD1 LEU B 413      22.681  -6.913  21.123  1.00 37.19     0.009 C 
ATOM   4370  CD2 LEU B 413      21.315  -8.857  21.903  1.00 47.77     0.009 C 
ATOM   4371  N   LEU B 414      17.282  -5.396  21.220  1.00 39.96    -0.346 N 
ATOM   4372  HN  LEU B 414      17.642  -5.227  20.281  1.00  0.00     0.163 HD
ATOM   4373  CA  LEU B 414      16.293  -4.477  21.771  1.00 50.44     0.177 C 
ATOM   4374  C   LEU B 414      14.921  -5.147  21.899  1.00 57.23     0.241 C 
ATOM   4375  O   LEU B 414      14.191  -4.893  22.855  1.00 60.50    -0.271 OA
ATOM   4376  CB  LEU B 414      16.197  -3.203  20.936  1.00 52.43     0.038 C 
ATOM   4377  CG  LEU B 414      17.283  -2.146  21.156  1.00 52.19    -0.020 C 
ATOM   4378  CD1 LEU B 414      17.226  -1.082  20.056  1.00 52.07     0.009 C 
ATOM   4379  CD2 LEU B 414      17.163  -1.495  22.541  1.00 45.31     0.009 C 
ATOM   4380  N   GLN B 415      14.583  -6.025  20.960  1.00 52.76    -0.346 N 
ATOM   4381  HN  GLN B 415      15.165  -6.134  20.129  1.00  0.00     0.163 HD
ATOM   4382  CA  GLN B 415      13.379  -6.832  21.119  1.00 57.01     0.177 C 
ATOM   4383  C   GLN B 415      13.529  -7.731  22.331  1.00 60.14     0.241 C 
ATOM   4384  O   GLN B 415      12.596  -7.892  23.123  1.00 69.10    -0.271 OA
ATOM   4385  CB  GLN B 415      13.105  -7.683  19.885  1.00 61.51     0.044 C 
ATOM   4386  CG  GLN B 415      12.670  -6.890  18.686  1.00 76.89     0.105 C 
ATOM   4387  CD  GLN B 415      12.401  -7.767  17.489  1.00 86.35     0.215 C 
ATOM   4388  NE2 GLN B 415      12.078  -7.143  16.363  1.00 90.83    -0.370 N 
ATOM   4389 1HE2 GLN B 415      12.011  -6.128  16.294  1.00  0.00     0.159 HD
ATOM   4390 2HE2 GLN B 415      11.896  -7.736  15.553  1.00  0.00     0.159 HD
ATOM   4391  OE1 GLN B 415      12.482  -8.995  17.572  1.00 90.30    -0.274 OA
ATOM   4392  N   ALA B 416      14.710  -8.317  22.470  1.00 55.05    -0.346 N 
ATOM   4393  HN  ALA B 416      15.439  -8.153  21.776  1.00  0.00     0.163 HD
ATOM   4394  CA  ALA B 416      14.978  -9.191  23.600  1.00 53.95     0.172 C 
ATOM   4395  C   ALA B 416      14.818  -8.418  24.909  1.00 54.52     0.240 C 
ATOM   4396  O   ALA B 416      14.188  -8.896  25.849  1.00 56.70    -0.271 OA
ATOM   4397  CB  ALA B 416      16.357  -9.799  23.488  1.00 41.23     0.042 C 
ATOM   4398  N   LEU B 417      15.350  -7.201  24.945  1.00 49.76    -0.346 N 
ATOM   4399  HN  LEU B 417      15.780  -6.820  24.103  1.00  0.00     0.163 HD
ATOM   4400  CA  LEU B 417      15.332  -6.400  26.161  1.00 52.12     0.177 C 
ATOM   4401  C   LEU B 417      13.910  -6.045  26.574  1.00 57.99     0.241 C 
ATOM   4402  O   LEU B 417      13.548  -6.147  27.760  1.00 50.32    -0.271 OA
ATOM   4403  CB  LEU B 417      16.159  -5.128  25.978  1.00 56.62     0.038 C 
ATOM   4404  CG  LEU B 417      16.255  -4.179  27.179  1.00 53.51    -0.020 C 
ATOM   4405  CD1 LEU B 417      16.852  -4.885  28.403  1.00 49.70     0.009 C 
ATOM   4406  CD2 LEU B 417      17.070  -2.938  26.812  1.00 39.22     0.009 C 
ATOM   4407  N   GLU B 418      13.123  -5.625  25.584  1.00 53.97    -0.346 N 
ATOM   4408  HN  GLU B 418      13.505  -5.592  24.639  1.00  0.00     0.163 HD
ATOM   4409  CA  GLU B 418      11.746  -5.212  25.791  1.00 63.09     0.177 C 
ATOM   4410  C   GLU B 418      10.932  -6.364  26.381  1.00 64.93     0.241 C 
ATOM   4411  O   GLU B 418      10.168  -6.173  27.334  1.00 57.51    -0.271 OA
ATOM   4412  CB  GLU B 418      11.139  -4.729  24.468  1.00 64.67     0.045 C 
ATOM   4413  CG  GLU B 418       9.809  -3.985  24.589  1.00 73.61     0.116 C 
ATOM   4414  CD  GLU B 418       9.235  -3.598  23.228  1.00 80.31     0.172 C 
ATOM   4415  OE1 GLU B 418       9.776  -4.064  22.198  1.00 74.80    -0.648 OA
ATOM   4416  OE2 GLU B 418       8.246  -2.832  23.190  1.00 86.40    -0.648 OA
ATOM   4417  N   LEU B 419      11.127  -7.565  25.835  1.00 61.32    -0.346 N 
ATOM   4418  HN  LEU B 419      11.792  -7.669  25.069  1.00  0.00     0.163 HD
ATOM   4419  CA  LEU B 419      10.399  -8.730  26.323  1.00 60.59     0.177 C 
ATOM   4420  C   LEU B 419      10.879  -9.102  27.720  1.00 62.05     0.241 C 
ATOM   4421  O   LEU B 419      10.088  -9.479  28.583  1.00 67.90    -0.271 OA
ATOM   4422  CB  LEU B 419      10.536  -9.920  25.366  1.00 55.60     0.038 C 
ATOM   4423  CG  LEU B 419       9.733 -11.170  25.755  1.00 56.93    -0.020 C 
ATOM   4424  CD1 LEU B 419       8.229 -10.850  25.822  1.00 50.09     0.009 C 
ATOM   4425  CD2 LEU B 419       9.998 -12.324  24.797  1.00 60.02     0.009 C 
ATOM   4426  N   GLN B 420      12.181  -8.975  27.942  1.00 65.09    -0.346 N 
ATOM   4427  HN  GLN B 420      12.789  -8.661  27.185  1.00  0.00     0.163 HD
ATOM   4428  CA  GLN B 420      12.760  -9.275  29.246  1.00 64.07     0.177 C 
ATOM   4429  C   GLN B 420      12.135  -8.423  30.351  1.00 60.69     0.241 C 
ATOM   4430  O   GLN B 420      11.685  -8.946  31.375  1.00 65.09    -0.271 OA
ATOM   4431  CB  GLN B 420      14.265  -9.036  29.216  1.00 60.52     0.044 C 
ATOM   4432  CG  GLN B 420      14.906  -8.974  30.598  1.00 58.81     0.105 C 
ATOM   4433  CD  GLN B 420      14.924 -10.322  31.278  1.00 61.46     0.215 C 
ATOM   4434  NE2 GLN B 420      15.275 -10.342  32.560  1.00 48.77    -0.370 N 
ATOM   4435 1HE2 GLN B 420      15.287 -11.253  33.019  1.00  0.00     0.159 HD
ATOM   4436 2HE2 GLN B 420      15.518  -9.499  33.081  1.00  0.00     0.159 HD
ATOM   4437  OE1 GLN B 420      14.631 -11.340  30.649  1.00 61.58    -0.274 OA
ATOM   4438  N   LEU B 421      12.109  -7.109  30.129  1.00 60.25    -0.346 N 
ATOM   4439  HN  LEU B 421      12.456  -6.751  29.239  1.00  0.00     0.163 HD
ATOM   4440  CA  LEU B 421      11.598  -6.164  31.121  1.00 57.86     0.177 C 
ATOM   4441  C   LEU B 421      10.103  -6.316  31.388  1.00 58.24     0.241 C 
ATOM   4442  O   LEU B 421       9.665  -6.191  32.527  1.00 54.07    -0.271 OA
ATOM   4443  CB  LEU B 421      11.906  -4.725  30.716  1.00 52.44     0.038 C 
ATOM   4444  CG  LEU B 421      13.382  -4.387  30.502  1.00 52.14    -0.020 C 
ATOM   4445  CD1 LEU B 421      13.480  -3.015  29.856  1.00 44.19     0.009 C 
ATOM   4446  CD2 LEU B 421      14.162  -4.436  31.811  1.00 48.97     0.009 C 
ATOM   4447  N   LYS B 422       9.325  -6.597  30.346  1.00 51.31    -0.346 N 
ATOM   4448  HN  LYS B 422       9.730  -6.671  29.413  1.00  0.00     0.163 HD
ATOM   4449  CA  LYS B 422       7.897  -6.799  30.538  1.00 52.29     0.176 C 
ATOM   4450  C   LYS B 422       7.573  -8.063  31.349  1.00 58.51     0.241 C 
ATOM   4451  O   LYS B 422       6.614  -8.075  32.104  1.00 62.46    -0.271 OA
ATOM   4452  CB  LYS B 422       7.146  -6.775  29.204  1.00 52.39     0.035 C 
ATOM   4453  CG  LYS B 422       6.965  -5.368  28.653  1.00 67.04     0.004 C 
ATOM   4454  CD  LYS B 422       6.407  -5.380  27.238  1.00 77.80     0.027 C 
ATOM   4455  CE  LYS B 422       6.078  -3.971  26.752  1.00 77.66     0.229 C 
ATOM   4456  NZ  LYS B 422       5.519  -3.977  25.375  1.00 78.45    -0.079 N 
ATOM   4457  HZ1 LYS B 422       5.299  -3.035  25.050  1.00  0.00     0.274 HD
ATOM   4458  HZ2 LYS B 422       4.708  -4.592  25.307  1.00  0.00     0.274 HD
ATOM   4459  HZ3 LYS B 422       6.140  -4.458  24.725  1.00  0.00     0.274 HD
ATOM   4460  N   LEU B 423       8.376  -9.115  31.200  1.00 59.68    -0.346 N 
ATOM   4461  HN  LEU B 423       9.162  -9.063  30.551  1.00  0.00     0.163 HD
ATOM   4462  CA  LEU B 423       8.142 -10.342  31.957  1.00 65.18     0.177 C 
ATOM   4463  C   LEU B 423       8.776 -10.328  33.346  1.00 72.71     0.241 C 
ATOM   4464  O   LEU B 423       8.458 -11.158  34.195  1.00 81.69    -0.271 OA
ATOM   4465  CB  LEU B 423       8.692 -11.538  31.198  1.00 64.13     0.038 C 
ATOM   4466  CG  LEU B 423       8.086 -11.800  29.828  1.00 66.29    -0.020 C 
ATOM   4467  CD1 LEU B 423       8.808 -12.956  29.184  1.00 63.70     0.009 C 
ATOM   4468  CD2 LEU B 423       6.606 -12.095  29.966  1.00 70.57     0.009 C 
ATOM   4469  N   ASN B 424       9.703  -9.411  33.571  1.00 66.96    -0.346 N 
ATOM   4470  HN  ASN B 424       9.878  -8.677  32.885  1.00  0.00     0.163 HD
ATOM   4471  CA  ASN B 424      10.467  -9.459  34.801  1.00 63.33     0.185 C 
ATOM   4472  C   ASN B 424      10.181  -8.233  35.654  1.00 62.37     0.241 C 
ATOM   4473  O   ASN B 424      10.613  -8.142  36.799  1.00 73.73    -0.271 OA
ATOM   4474  CB  ASN B 424      11.963  -9.587  34.489  1.00 66.29     0.137 C 
ATOM   4475  CG  ASN B 424      12.796  -9.903  35.720  1.00 69.99     0.217 C 
ATOM   4476  ND2 ASN B 424      13.732  -9.017  36.046  1.00 66.66    -0.370 N 
ATOM   4477 1HD2 ASN B 424      14.291  -9.229  36.872  1.00  0.00     0.159 HD
ATOM   4478 2HD2 ASN B 424      13.889  -8.162  35.513  1.00  0.00     0.159 HD
ATOM   4479  OD1 ASN B 424      12.606 -10.937  36.364  1.00 74.02    -0.274 OA
ATOM   4480  N   HIS B 425       9.456  -7.285  35.074  1.00 55.51    -0.346 N 
ATOM   4481  HN  HIS B 425       9.178  -7.404  34.100  1.00  0.00     0.163 HD
ATOM   4482  CA  HIS B 425       9.044  -6.082  35.781  1.00 55.83     0.182 C 
ATOM   4483  C   HIS B 425       7.707  -5.618  35.245  1.00 59.85     0.243 C 
ATOM   4484  O   HIS B 425       7.599  -4.481  34.778  1.00 62.58    -0.271 OA
ATOM   4485  CB  HIS B 425      10.057  -4.955  35.590  1.00 51.95     0.093 C 
ATOM   4486  CG  HIS B 425      11.439  -5.298  36.047  1.00 59.07     0.028 A 
ATOM   4487  CD2 HIS B 425      12.507  -5.785  35.368  1.00 51.18     0.114 A 
ATOM   4488  ND1 HIS B 425      11.853  -5.141  37.352  1.00 62.82    -0.354 N 
ATOM   4489  HD1 HIS B 425      11.275  -4.792  38.117  1.00  0.00     0.166 HD
ATOM   4490  CE1 HIS B 425      13.118  -5.514  37.456  1.00 61.86     0.180 A 
ATOM   4491  NE2 HIS B 425      13.537  -5.907  36.266  1.00 47.96    -0.360 N 
ATOM   4492  HE2 HIS B 425      14.474  -6.246  36.050  1.00  0.00     0.166 HD
ATOM   4493  N   PRO B 426       6.677  -6.485  35.324  1.00 64.25    -0.337 N 
ATOM   4494  CA  PRO B 426       5.373  -6.192  34.707  1.00 64.62     0.179 C 
ATOM   4495  C   PRO B 426       4.683  -4.973  35.298  1.00 58.71     0.241 C 
ATOM   4496  O   PRO B 426       3.773  -4.439  34.678  1.00 65.56    -0.271 OA
ATOM   4497  CB  PRO B 426       4.549  -7.442  35.019  1.00 63.18     0.037 C 
ATOM   4498  CG  PRO B 426       5.133  -7.954  36.272  1.00 62.62     0.022 C 
ATOM   4499  CD  PRO B 426       6.618  -7.705  36.147  1.00 61.77     0.127 C 
ATOM   4500  N   GLU B 427       5.118  -4.535  36.471  1.00 70.43    -0.346 N 
ATOM   4501  HN  GLU B 427       5.912  -5.000  36.910  1.00  0.00     0.163 HD
ATOM   4502  CA  GLU B 427       4.490  -3.403  37.153  1.00 78.61     0.177 C 
ATOM   4503  C   GLU B 427       5.092  -2.058  36.735  1.00 77.57     0.241 C 
ATOM   4504  O   GLU B 427       4.563  -1.007  37.094  1.00 70.28    -0.271 OA
ATOM   4505  CB  GLU B 427       4.606  -3.571  38.673  1.00 80.03     0.045 C 
ATOM   4506  CG  GLU B 427       5.968  -3.169  39.256  1.00 82.45     0.116 C 
ATOM   4507  CD  GLU B 427       7.106  -4.148  38.941  1.00 82.63     0.172 C 
ATOM   4508  OE1 GLU B 427       8.227  -3.906  39.434  1.00 86.39    -0.648 OA
ATOM   4509  OE2 GLU B 427       6.895  -5.149  38.214  1.00 77.13    -0.648 OA
ATOM   4510  N   SER B 428       6.201  -2.096  35.994  1.00 72.45    -0.344 N 
ATOM   4511  HN  SER B 428       6.581  -3.000  35.712  1.00  0.00     0.163 HD
ATOM   4512  CA  SER B 428       6.885  -0.873  35.576  1.00 78.46     0.200 C 
ATOM   4513  C   SER B 428       6.639  -0.592  34.093  1.00 80.90     0.243 C 
ATOM   4514  O   SER B 428       7.387  -1.056  33.222  1.00 78.69    -0.271 OA
ATOM   4515  CB  SER B 428       8.378  -0.986  35.862  1.00 84.77     0.199 C 
ATOM   4516  OG  SER B 428       8.633  -2.131  36.649  1.00 85.17    -0.398 OA
ATOM   4517  HG  SER B 428       9.563  -2.201  36.827  1.00  0.00     0.209 HD
ATOM   4518  N   SER B 429       5.587   0.180  33.829  1.00 85.31    -0.344 N 
ATOM   4519  HN  SER B 429       5.160   0.690  34.602  1.00  0.00     0.163 HD
ATOM   4520  CA  SER B 429       5.005   0.341  32.491  1.00 91.81     0.200 C 
ATOM   4521  C   SER B 429       5.988   0.670  31.368  1.00 84.28     0.243 C 
ATOM   4522  O   SER B 429       6.043  -0.027  30.351  1.00 81.00    -0.271 OA
ATOM   4523  CB  SER B 429       3.895   1.399  32.525  1.00 99.44     0.199 C 
ATOM   4524  OG  SER B 429       4.382   2.607  33.083  1.00103.13    -0.398 OA
ATOM   4525  HG  SER B 429       3.695   3.262  33.104  1.00  0.00     0.209 HD
ATOM   4526  N   GLN B 430       6.744   1.743  31.549  1.00 82.73    -0.346 N 
ATOM   4527  HN  GLN B 430       6.702   2.245  32.436  1.00  0.00     0.163 HD
ATOM   4528  CA  GLN B 430       7.631   2.212  30.501  1.00 60.81     0.177 C 
ATOM   4529  C   GLN B 430       9.099   2.114  30.933  1.00 52.73     0.241 C 
ATOM   4530  O   GLN B 430       9.897   3.029  30.704  1.00 57.46    -0.271 OA
ATOM   4531  CB  GLN B 430       7.245   3.636  30.095  1.00 64.17     0.044 C 
ATOM   4532  CG  GLN B 430       5.922   3.709  29.329  1.00 63.80     0.105 C 
ATOM   4533  CD  GLN B 430       6.052   3.254  27.884  1.00 66.83     0.215 C 
ATOM   4534  NE2 GLN B 430       5.151   2.379  27.445  1.00 70.63    -0.370 N 
ATOM   4535 1HE2 GLN B 430       4.397   2.027  28.035  1.00  0.00     0.159 HD
ATOM   4536 2HE2 GLN B 430       5.238   2.074  26.476  1.00  0.00     0.159 HD
ATOM   4537  OE1 GLN B 430       6.959   3.677  27.174  1.00 69.93    -0.274 OA
ATOM   4538  N   LEU B 431       9.436   0.989  31.564  1.00 56.02    -0.346 N 
ATOM   4539  HN  LEU B 431       8.720   0.280  31.724  1.00  0.00     0.163 HD
ATOM   4540  CA  LEU B 431      10.795   0.738  32.033  1.00 50.97     0.177 C 
ATOM   4541  C   LEU B 431      11.805   0.688  30.874  1.00 47.89     0.241 C 
ATOM   4542  O   LEU B 431      12.920   1.207  30.987  1.00 52.46    -0.271 OA
ATOM   4543  CB  LEU B 431      10.858  -0.556  32.851  1.00 39.21     0.038 C 
ATOM   4544  CG  LEU B 431      12.238  -0.851  33.444  1.00 46.89    -0.020 C 
ATOM   4545  CD1 LEU B 431      12.664   0.273  34.396  1.00 48.39     0.009 C 
ATOM   4546  CD2 LEU B 431      12.279  -2.215  34.126  1.00 48.75     0.009 C 
ATOM   4547  N   PHE B 432      11.395   0.046  29.784  1.00 49.24    -0.346 N 
ATOM   4548  HN  PHE B 432      10.495  -0.433  29.818  1.00  0.00     0.163 HD
ATOM   4549  CA  PHE B 432      12.162  -0.014  28.535  1.00 51.49     0.180 C 
ATOM   4550  C   PHE B 432      12.595   1.380  28.085  1.00 47.19     0.241 C 
ATOM   4551  O   PHE B 432      13.791   1.668  27.926  1.00 50.90    -0.271 OA
ATOM   4552  CB  PHE B 432      11.296  -0.683  27.471  1.00 46.89     0.073 C 
ATOM   4553  CG  PHE B 432      11.969  -0.856  26.129  1.00 57.54    -0.056 A 
ATOM   4554  CD1 PHE B 432      13.143  -1.580  26.006  1.00 59.21     0.007 A 
ATOM   4555  CD2 PHE B 432      11.389  -0.328  24.976  1.00 61.29     0.007 A 
ATOM   4556  CE1 PHE B 432      13.750  -1.754  24.757  1.00 61.00     0.001 A 
ATOM   4557  CE2 PHE B 432      11.989  -0.503  23.724  1.00 62.19     0.001 A 
ATOM   4558  CZ  PHE B 432      13.166  -1.221  23.617  1.00 57.05     0.000 A 
ATOM   4559  N   ALA B 433      11.612   2.247  27.910  1.00 38.06    -0.346 N 
ATOM   4560  HN  ALA B 433      10.649   1.937  28.040  1.00  0.00     0.163 HD
ATOM   4561  CA  ALA B 433      11.865   3.632  27.537  1.00 43.81     0.172 C 
ATOM   4562  C   ALA B 433      12.779   4.366  28.530  1.00 54.20     0.240 C 
ATOM   4563  O   ALA B 433      13.666   5.113  28.130  1.00 57.79    -0.271 OA
ATOM   4564  CB  ALA B 433      10.555   4.356  27.393  1.00 32.58     0.042 C 
ATOM   4565  N   LYS B 434      12.572   4.154  29.823  1.00 55.37    -0.346 N 
ATOM   4566  HN  LYS B 434      11.871   3.475  30.120  1.00  0.00     0.163 HD
ATOM   4567  CA  LYS B 434      13.342   4.887  30.821  1.00 62.27     0.176 C 
ATOM   4568  C   LYS B 434      14.797   4.427  30.817  1.00 50.01     0.241 C 
ATOM   4569  O   LYS B 434      15.729   5.216  31.020  1.00 50.40    -0.271 OA
ATOM   4570  CB  LYS B 434      12.688   4.752  32.200  1.00 74.52     0.035 C 
ATOM   4571  CG  LYS B 434      11.329   5.462  32.253  1.00 85.53     0.004 C 
ATOM   4572  CD  LYS B 434      10.598   5.289  33.583  1.00 93.09     0.027 C 
ATOM   4573  CE  LYS B 434      10.221   3.838  33.817  1.00 94.09     0.229 C 
ATOM   4574  NZ  LYS B 434       9.129   3.684  34.814  1.00 95.36    -0.079 N 
ATOM   4575  HZ1 LYS B 434       8.876   2.709  34.971  1.00  0.00     0.274 HD
ATOM   4576  HZ2 LYS B 434       8.313   4.237  34.552  1.00  0.00     0.274 HD
ATOM   4577  HZ3 LYS B 434       9.366   4.147  35.691  1.00  0.00     0.274 HD
ATOM   4578  N   LEU B 435      14.981   3.149  30.518  1.00 38.34    -0.346 N 
ATOM   4579  HN  LEU B 435      14.164   2.555  30.381  1.00  0.00     0.163 HD
ATOM   4580  CA  LEU B 435      16.307   2.561  30.378  1.00 42.49     0.177 C 
ATOM   4581  C   LEU B 435      17.002   3.136  29.144  1.00 46.76     0.241 C 
ATOM   4582  O   LEU B 435      18.198   3.463  29.174  1.00 47.04    -0.271 OA
ATOM   4583  CB  LEU B 435      16.173   1.038  30.285  1.00 51.65     0.038 C 
ATOM   4584  CG  LEU B 435      17.423   0.164  30.369  1.00 57.45    -0.020 C 
ATOM   4585  CD1 LEU B 435      18.362   0.662  31.460  1.00 66.70     0.009 C 
ATOM   4586  CD2 LEU B 435      17.036  -1.296  30.610  1.00 54.44     0.009 C 
ATOM   4587  N   LEU B 436      16.240   3.288  28.064  1.00 44.40    -0.346 N 
ATOM   4588  HN  LEU B 436      15.261   3.003  28.096  1.00  0.00     0.163 HD
ATOM   4589  CA  LEU B 436      16.783   3.857  26.833  1.00 52.57     0.177 C 
ATOM   4590  C   LEU B 436      17.214   5.299  27.049  1.00 56.86     0.241 C 
ATOM   4591  O   LEU B 436      18.195   5.750  26.447  1.00 58.18    -0.271 OA
ATOM   4592  CB  LEU B 436      15.778   3.762  25.674  1.00 49.65     0.038 C 
ATOM   4593  CG  LEU B 436      15.475   2.351  25.142  1.00 52.41    -0.020 C 
ATOM   4594  CD1 LEU B 436      14.637   2.431  23.907  1.00 61.59     0.009 C 
ATOM   4595  CD2 LEU B 436      16.745   1.580  24.848  1.00 48.12     0.009 C 
ATOM   4596  N   GLN B 437      16.484   6.008  27.911  1.00 56.58    -0.346 N 
ATOM   4597  HN  GLN B 437      15.685   5.565  28.365  1.00  0.00     0.163 HD
ATOM   4598  CA  GLN B 437      16.797   7.404  28.225  1.00 53.07     0.177 C 
ATOM   4599  C   GLN B 437      18.090   7.474  29.023  1.00 55.94     0.241 C 
ATOM   4600  O   GLN B 437      18.868   8.426  28.903  1.00 60.53    -0.271 OA
ATOM   4601  CB  GLN B 437      15.641   8.074  28.977  1.00 45.20     0.044 C 
ATOM   4602  CG  GLN B 437      14.340   8.145  28.153  1.00 46.94     0.105 C 
ATOM   4603  CD  GLN B 437      13.272   9.082  28.751  1.00 63.09     0.215 C 
ATOM   4604  NE2 GLN B 437      13.201  10.312  28.239  1.00 69.14    -0.370 N 
ATOM   4605 1HE2 GLN B 437      13.829  10.635  27.504  1.00  0.00     0.159 HD
ATOM   4606 2HE2 GLN B 437      12.494  10.932  28.635  1.00  0.00     0.159 HD
ATOM   4607  OE1 GLN B 437      12.514   8.692  29.638  1.00 62.42    -0.274 OA
ATOM   4608  N   LYS B 438      18.347   6.431  29.809  1.00 42.86    -0.346 N 
ATOM   4609  HN  LYS B 438      17.666   5.676  29.893  1.00  0.00     0.163 HD
ATOM   4610  CA  LYS B 438      19.598   6.367  30.549  1.00 51.26     0.176 C 
ATOM   4611  C   LYS B 438      20.809   6.286  29.618  1.00 58.08     0.241 C 
ATOM   4612  O   LYS B 438      21.882   6.774  29.976  1.00 55.55    -0.271 OA
ATOM   4613  CB  LYS B 438      19.610   5.200  31.549  1.00 55.77     0.035 C 
ATOM   4614  CG  LYS B 438      18.557   5.281  32.632  1.00 59.13     0.004 C 
ATOM   4615  CD  LYS B 438      18.767   6.483  33.542  1.00 62.07     0.027 C 
ATOM   4616  CE  LYS B 438      17.548   6.691  34.432  1.00 66.50     0.229 C 
ATOM   4617  NZ  LYS B 438      16.276   6.708  33.626  1.00 76.31    -0.079 N 
ATOM   4618  HZ1 LYS B 438      15.460   6.847  34.222  1.00  0.00     0.274 HD
ATOM   4619  HZ2 LYS B 438      16.183   5.867  33.056  1.00  0.00     0.274 HD
ATOM   4620  HZ3 LYS B 438      16.316   7.401  32.879  1.00  0.00     0.274 HD
ATOM   4621  N   MET B 439      20.652   5.662  28.448  1.00 60.96    -0.346 N 
ATOM   4622  HN  MET B 439      19.740   5.285  28.190  1.00  0.00     0.163 HD
ATOM   4623  CA  MET B 439      21.795   5.517  27.530  1.00 62.00     0.177 C 
ATOM   4624  C   MET B 439      22.350   6.871  27.136  1.00 55.25     0.241 C 
ATOM   4625  O   MET B 439      23.559   7.024  26.996  1.00 61.38    -0.271 OA
ATOM   4626  CB  MET B 439      21.453   4.692  26.288  1.00 60.20     0.045 C 
ATOM   4627  CG  MET B 439      21.580   3.188  26.506  1.00 66.15     0.076 C 
ATOM   4628  SD  MET B 439      20.617   2.162  25.356  1.00 78.07    -0.173 SA
ATOM   4629  CE  MET B 439      21.362   2.620  23.788  1.00149.97     0.089 C 
ATOM   4630  N   THR B 440      21.476   7.860  27.003  1.00 48.88    -0.344 N 
ATOM   4631  HN  THR B 440      20.477   7.682  27.110  1.00  0.00     0.163 HD
ATOM   4632  CA  THR B 440      21.955   9.204  26.702  1.00 63.63     0.205 C 
ATOM   4633  C   THR B 440      22.654   9.804  27.923  1.00 73.22     0.243 C 
ATOM   4634  O   THR B 440      23.668  10.500  27.788  1.00 81.03    -0.271 OA
ATOM   4635  CB  THR B 440      20.836  10.149  26.141  1.00 66.27     0.146 C 
ATOM   4636  CG2 THR B 440      19.701   9.345  25.511  1.00 52.16     0.042 C 
ATOM   4637  OG1 THR B 440      20.336  11.007  27.176  1.00 72.33    -0.393 OA
ATOM   4638  HG1 THR B 440      21.042  11.507  27.568  1.00  0.00     0.210 HD
ATOM   4639  N   ASP B 441      22.123   9.525  29.112  1.00 68.20    -0.345 N 
ATOM   4640  HN  ASP B 441      21.238   9.020  29.170  1.00  0.00     0.163 HD
ATOM   4641  CA  ASP B 441      22.808   9.942  30.331  1.00 67.11     0.186 C 
ATOM   4642  C   ASP B 441      24.230   9.388  30.365  1.00 60.69     0.241 C 
ATOM   4643  O   ASP B 441      25.170  10.107  30.723  1.00 66.41    -0.271 OA
ATOM   4644  CB  ASP B 441      22.048   9.511  31.585  1.00 68.32     0.147 C 
ATOM   4645  CG  ASP B 441      20.665  10.115  31.660  1.00 75.40     0.175 C 
ATOM   4646  OD1 ASP B 441      20.440  11.174  31.033  1.00 81.78    -0.648 OA
ATOM   4647  OD2 ASP B 441      19.800   9.528  32.339  1.00 74.35    -0.648 OA
ATOM   4648  N   LEU B 442      24.379   8.116  29.998  1.00 45.33    -0.346 N 
ATOM   4649  HN  LEU B 442      23.556   7.573  29.737  1.00  0.00     0.163 HD
ATOM   4650  CA  LEU B 442      25.695   7.480  29.960  1.00 44.76     0.177 C 
ATOM   4651  C   LEU B 442      26.666   8.226  29.044  1.00 52.77     0.241 C 
ATOM   4652  O   LEU B 442      27.797   8.493  29.444  1.00 48.30    -0.271 OA
ATOM   4653  CB  LEU B 442      25.582   6.027  29.510  1.00 50.66     0.038 C 
ATOM   4654  CG  LEU B 442      25.146   4.980  30.529  1.00 53.48    -0.020 C 
ATOM   4655  CD1 LEU B 442      24.890   3.656  29.830  1.00 51.51     0.009 C 
ATOM   4656  CD2 LEU B 442      26.186   4.812  31.634  1.00 50.53     0.009 C 
ATOM   4657  N   ARG B 443      26.222   8.541  27.822  1.00 48.24    -0.346 N 
ATOM   4658  HN  ARG B 443      25.285   8.246  27.547  1.00  0.00     0.163 HD
ATOM   4659  CA  ARG B 443      27.037   9.297  26.863  1.00 57.50     0.176 C 
ATOM   4660  C   ARG B 443      27.423  10.654  27.416  1.00 63.61     0.241 C 
ATOM   4661  O   ARG B 443      28.529  11.126  27.190  1.00 66.46    -0.271 OA
ATOM   4662  CB  ARG B 443      26.295   9.493  25.544  1.00 52.42     0.036 C 
ATOM   4663  CG  ARG B 443      25.819   8.198  24.926  1.00 61.73     0.023 C 
ATOM   4664  CD  ARG B 443      26.394   8.004  23.534  1.00 65.21     0.138 C 
ATOM   4665  NE  ARG B 443      26.016   6.714  22.955  1.00 64.58    -0.227 N 
ATOM   4666  HE  ARG B 443      25.851   5.932  23.589  1.00  0.00     0.177 HD
ATOM   4667  CZ  ARG B 443      25.875   6.502  21.649  1.00 61.06     0.665 C 
ATOM   4668  NH1 ARG B 443      25.542   5.302  21.194  1.00 59.60    -0.235 N 
ATOM   4669 1HH1 ARG B 443      25.391   4.537  21.851  1.00  0.00     0.174 HD
ATOM   4670 2HH1 ARG B 443      25.434   5.139  20.193  1.00  0.00     0.174 HD
ATOM   4671  NH2 ARG B 443      26.071   7.497  20.794  1.00 55.09    -0.235 N 
ATOM   4672 1HH2 ARG B 443      26.327   8.420  21.144  1.00  0.00     0.174 HD
ATOM   4673 2HH2 ARG B 443      25.963   7.334  19.793  1.00  0.00     0.174 HD
ATOM   4674  N   GLN B 444      26.502  11.288  28.129  1.00 63.33    -0.346 N 
ATOM   4675  HN  GLN B 444      25.579  10.871  28.251  1.00  0.00     0.163 HD
ATOM   4676  CA  GLN B 444      26.801  12.575  28.738  1.00 70.03     0.177 C 
ATOM   4677  C   GLN B 444      27.902  12.406  29.782  1.00 65.87     0.241 C 
ATOM   4678  O   GLN B 444      28.871  13.165  29.805  1.00 68.47    -0.271 OA
ATOM   4679  CB  GLN B 444      25.542  13.192  29.352  1.00 80.22     0.044 C 
ATOM   4680  CG  GLN B 444      24.673  13.968  28.359  1.00 96.15     0.105 C 
ATOM   4681  CD  GLN B 444      25.088  15.430  28.215  1.00107.96     0.215 C 
ATOM   4682  NE2 GLN B 444      24.144  16.336  28.465  1.00111.75    -0.370 N 
ATOM   4683 1HE2 GLN B 444      24.421  17.313  28.369  1.00  0.00     0.159 HD
ATOM   4684 2HE2 GLN B 444      23.194  16.080  28.734  1.00  0.00     0.159 HD
ATOM   4685  OE1 GLN B 444      26.238  15.740  27.889  1.00110.65    -0.274 OA
ATOM   4686  N   ILE B 445      27.759  11.388  30.624  1.00 59.89    -0.346 N 
ATOM   4687  HN  ILE B 445      26.913  10.821  30.578  1.00  0.00     0.163 HD
ATOM   4688  CA  ILE B 445      28.778  11.061  31.610  1.00 56.92     0.180 C 
ATOM   4689  C   ILE B 445      30.140  10.811  30.961  1.00 57.77     0.241 C 
ATOM   4690  O   ILE B 445      31.138  11.378  31.388  1.00 60.85    -0.271 OA
ATOM   4691  CB  ILE B 445      28.375   9.830  32.465  1.00 69.01     0.013 C 
ATOM   4692  CG1 ILE B 445      27.166  10.157  33.329  1.00 76.24     0.002 C 
ATOM   4693  CG2 ILE B 445      29.502   9.413  33.392  1.00 61.86     0.012 C 
ATOM   4694  CD1 ILE B 445      27.498  11.106  34.466  1.00 81.59     0.005 C 
ATOM   4695  N   VAL B 446      30.173   9.976  29.924  1.00 50.22    -0.346 N 
ATOM   4696  HN  VAL B 446      29.297   9.612  29.550  1.00  0.00     0.163 HD
ATOM   4697  CA  VAL B 446      31.434   9.570  29.310  1.00 55.22     0.180 C 
ATOM   4698  C   VAL B 446      32.117  10.757  28.654  1.00 60.47     0.241 C 
ATOM   4699  O   VAL B 446      33.316  10.982  28.843  1.00 60.36    -0.271 OA
ATOM   4700  CB  VAL B 446      31.229   8.457  28.273  1.00 53.55     0.009 C 
ATOM   4701  CG1 VAL B 446      32.530   8.130  27.607  1.00 43.45     0.012 C 
ATOM   4702  CG2 VAL B 446      30.675   7.229  28.948  1.00 59.62     0.012 C 
ATOM   4703  N   THR B 447      31.335  11.507  27.883  1.00 74.04    -0.344 N 
ATOM   4704  HN  THR B 447      30.386  11.185  27.695  1.00  0.00     0.163 HD
ATOM   4705  CA  THR B 447      31.771  12.769  27.293  1.00 82.38     0.205 C 
ATOM   4706  C   THR B 447      32.385  13.697  28.349  1.00 86.52     0.243 C 
ATOM   4707  O   THR B 447      33.487  14.213  28.165  1.00 88.63    -0.271 OA
ATOM   4708  CB  THR B 447      30.592  13.474  26.575  1.00 87.36     0.146 C 
ATOM   4709  CG2 THR B 447      30.846  14.965  26.437  1.00 91.67     0.042 C 
ATOM   4710  OG1 THR B 447      30.413  12.908  25.270  1.00 87.93    -0.393 OA
ATOM   4711  HG1 THR B 447      29.690  13.340  24.830  1.00  0.00     0.210 HD
ATOM   4712  N   GLU B 448      31.681  13.883  29.462  1.00 88.87    -0.346 N 
ATOM   4713  HN  GLU B 448      30.783  13.410  29.566  1.00  0.00     0.163 HD
ATOM   4714  CA  GLU B 448      32.159  14.747  30.542  1.00 89.30     0.177 C 
ATOM   4715  C   GLU B 448      33.382  14.167  31.256  1.00 76.61     0.241 C 
ATOM   4716  O   GLU B 448      34.244  14.903  31.729  1.00 74.04    -0.271 OA
ATOM   4717  CB  GLU B 448      31.034  15.040  31.549  1.00 99.64     0.045 C 
ATOM   4718  CG  GLU B 448      30.531  16.499  31.547  1.00109.83     0.116 C 
ATOM   4719  CD  GLU B 448      29.257  16.717  30.721  1.00115.33     0.172 C 
ATOM   4720  OE1 GLU B 448      28.237  16.042  30.991  1.00114.41    -0.648 OA
ATOM   4721  OE2 GLU B 448      29.273  17.573  29.807  1.00116.95    -0.648 OA
ATOM   4722  N   HIS B 449      33.471  12.845  31.310  1.00 73.59    -0.346 N 
ATOM   4723  HN  HIS B 449      32.741  12.277  30.881  1.00  0.00     0.163 HD
ATOM   4724  CA  HIS B 449      34.593  12.188  31.971  1.00 78.43     0.182 C 
ATOM   4725  C   HIS B 449      35.922  12.420  31.246  1.00 81.92     0.241 C 
ATOM   4726  O   HIS B 449      36.949  12.631  31.899  1.00 82.16    -0.271 OA
ATOM   4727  CB  HIS B 449      34.334  10.691  32.140  1.00 87.69     0.093 C 
ATOM   4728  CG  HIS B 449      35.424   9.966  32.867  1.00100.53     0.028 A 
ATOM   4729  CD2 HIS B 449      36.574   9.404  32.425  1.00107.44     0.114 A 
ATOM   4730  ND1 HIS B 449      35.398   9.753  34.232  1.00105.08    -0.354 N 
ATOM   4731  HD1 HIS B 449      34.657  10.061  34.862  1.00  0.00     0.166 HD
ATOM   4732  CE1 HIS B 449      36.479   9.090  34.594  1.00108.35     0.180 A 
ATOM   4733  NE2 HIS B 449      37.210   8.861  33.515  1.00110.22    -0.360 N 
ATOM   4734  HE2 HIS B 449      38.100   8.363  33.496  1.00  0.00     0.166 HD
ATOM   4735  N   VAL B 450      35.913  12.390  29.910  1.00 76.28    -0.346 N 
ATOM   4736  HN  VAL B 450      35.047  12.191  29.409  1.00  0.00     0.163 HD
ATOM   4737  CA  VAL B 450      37.149  12.644  29.166  1.00 79.99     0.180 C 
ATOM   4738  C   VAL B 450      37.653  14.075  29.373  1.00 87.35     0.241 C 
ATOM   4739  O   VAL B 450      38.861  14.313  29.383  1.00 87.37    -0.271 OA
ATOM   4740  CB  VAL B 450      37.046  12.318  27.639  1.00 83.69     0.009 C 
ATOM   4741  CG1 VAL B 450      36.415  10.945  27.410  1.00 79.31     0.012 C 
ATOM   4742  CG2 VAL B 450      36.292  13.404  26.884  1.00 81.19     0.012 C 
ATOM   4743  N   GLN B 451      36.731  15.015  29.575  1.00 95.23    -0.346 N 
ATOM   4744  HN  GLN B 451      35.749  14.745  29.635  1.00  0.00     0.163 HD
ATOM   4745  CA  GLN B 451      37.093  16.424  29.713  1.00107.90     0.177 C 
ATOM   4746  C   GLN B 451      37.908  16.652  30.975  1.00110.56     0.241 C 
ATOM   4747  O   GLN B 451      38.636  17.640  31.097  1.00117.03    -0.271 OA
ATOM   4748  CB  GLN B 451      35.848  17.320  29.712  1.00117.58     0.044 C 
ATOM   4749  CG  GLN B 451      35.113  17.373  28.375  1.00127.73     0.105 C 
ATOM   4750  CD  GLN B 451      35.938  18.000  27.258  1.00136.46     0.215 C 
ATOM   4751  NE2 GLN B 451      35.430  17.910  26.033  1.00139.36    -0.370 N 
ATOM   4752 1HE2 GLN B 451      35.982  18.330  25.285  1.00  0.00     0.159 HD
ATOM   4753 2HE2 GLN B 451      34.540  17.451  25.839  1.00  0.00     0.159 HD
ATOM   4754  OE1 GLN B 451      37.015  18.556  27.493  1.00139.74    -0.274 OA
ATOM   4755  N   LEU B 452      37.777  15.719  31.906  1.00102.88    -0.346 N 
ATOM   4756  HN  LEU B 452      37.107  14.965  31.754  1.00  0.00     0.163 HD
ATOM   4757  CA  LEU B 452      38.547  15.729  33.130  1.00 94.96     0.177 C 
ATOM   4758  C   LEU B 452      39.787  14.854  32.959  1.00 92.65     0.241 C 
ATOM   4759  O   LEU B 452      40.885  15.216  33.389  1.00 92.64    -0.271 OA
ATOM   4760  CB  LEU B 452      37.672  15.206  34.259  1.00 88.07     0.038 C 
ATOM   4761  CG  LEU B 452      38.348  14.738  35.540  1.00 92.68    -0.020 C 
ATOM   4762  CD1 LEU B 452      39.056  15.880  36.265  1.00 86.92     0.009 C 
ATOM   4763  CD2 LEU B 452      37.288  14.113  36.418  1.00 97.31     0.009 C 
ATOM   4764  N   LEU B 453      39.593  13.710  32.308  1.00 92.34    -0.346 N 
ATOM   4765  HN  LEU B 453      38.662  13.517  31.939  1.00  0.00     0.163 HD
ATOM   4766  CA  LEU B 453      40.642  12.715  32.093  1.00 91.84     0.177 C 
ATOM   4767  C   LEU B 453      41.878  13.307  31.419  1.00105.04     0.241 C 
ATOM   4768  O   LEU B 453      43.006  13.037  31.831  1.00111.10    -0.271 OA
ATOM   4769  CB  LEU B 453      40.080  11.552  31.272  1.00 84.77     0.038 C 
ATOM   4770  CG  LEU B 453      40.819  10.215  31.233  1.00 89.04    -0.020 C 
ATOM   4771  CD1 LEU B 453      41.209   9.775  32.627  1.00 90.13     0.009 C 
ATOM   4772  CD2 LEU B 453      39.959   9.140  30.561  1.00 91.72     0.009 C 
ATOM   4773  N   GLN B 454      41.656  14.126  30.393  1.00112.12    -0.346 N 
ATOM   4774  HN  GLN B 454      40.696  14.281  30.086  1.00  0.00     0.163 HD
ATOM   4775  CA  GLN B 454      42.741  14.813  29.689  1.00119.45     0.177 C 
ATOM   4776  C   GLN B 454      43.585  15.668  30.637  1.00117.19     0.241 C 
ATOM   4777  O   GLN B 454      44.818  15.596  30.649  1.00119.35    -0.271 OA
ATOM   4778  CB  GLN B 454      42.161  15.697  28.583  1.00127.98     0.044 C 
ATOM   4779  CG  GLN B 454      41.015  16.583  29.058  1.00135.79     0.105 C 
ATOM   4780  CD  GLN B 454      40.660  17.679  28.078  1.00142.65     0.215 C 
ATOM   4781  NE2 GLN B 454      39.807  18.605  28.510  1.00143.76    -0.370 N 
ATOM   4782 1HE2 GLN B 454      39.568  19.344  27.849  1.00  0.00     0.159 HD
ATOM   4783 2HE2 GLN B 454      39.404  18.589  29.447  1.00  0.00     0.159 HD
ATOM   4784  OE1 GLN B 454      41.146  17.698  26.947  1.00146.75    -0.274 OA
ATOM   4785  N   VAL B 455      42.912  16.467  31.454  1.00113.30    -0.346 N 
ATOM   4786  HN  VAL B 455      41.893  16.472  31.417  1.00  0.00     0.163 HD
ATOM   4787  CA  VAL B 455      43.590  17.336  32.401  1.00118.07     0.180 C 
ATOM   4788  C   VAL B 455      44.312  16.514  33.469  1.00129.42     0.241 C 
ATOM   4789  O   VAL B 455      45.238  16.991  34.122  1.00133.05    -0.271 OA
ATOM   4790  CB  VAL B 455      42.602  18.302  33.058  1.00111.86     0.009 C 
ATOM   4791  CG1 VAL B 455      43.346  19.416  33.780  1.00111.90     0.012 C 
ATOM   4792  CG2 VAL B 455      41.673  18.875  32.005  1.00108.53     0.012 C 
ATOM   4793  N   ILE B 456      43.904  15.261  33.634  1.00133.52    -0.346 N 
ATOM   4794  HN  ILE B 456      43.089  14.921  33.124  1.00  0.00     0.163 HD
ATOM   4795  CA  ILE B 456      44.618  14.367  34.543  1.00136.44     0.180 C 
ATOM   4796  C   ILE B 456      45.975  13.961  33.958  1.00139.35     0.241 C 
ATOM   4797  O   ILE B 456      46.961  13.829  34.691  1.00143.49    -0.271 OA
ATOM   4798  CB  ILE B 456      43.769  13.143  34.941  1.00135.50     0.013 C 
ATOM   4799  CG1 ILE B 456      43.179  13.353  36.336  1.00134.52     0.002 C 
ATOM   4800  CG2 ILE B 456      44.600  11.875  34.920  1.00134.22     0.012 C 
ATOM   4801  CD1 ILE B 456      42.495  14.689  36.515  1.00133.73     0.005 C 
ATOM   4802  N   LYS B 457      46.033  13.793  32.637  1.00136.94    -0.346 N 
ATOM   4803  HN  LYS B 457      45.171  13.773  32.092  1.00  0.00     0.163 HD
ATOM   4804  CA  LYS B 457      47.318  13.638  31.962  1.00134.59     0.176 C 
ATOM   4805  C   LYS B 457      48.043  14.989  31.970  1.00142.14     0.241 C 
ATOM   4806  O   LYS B 457      49.203  15.093  31.573  1.00143.25    -0.271 OA
ATOM   4807  CB  LYS B 457      47.139  13.112  30.533  1.00129.19     0.035 C 
ATOM   4808  CG  LYS B 457      48.423  12.563  29.905  1.00127.18     0.004 C 
ATOM   4809  CD  LYS B 457      48.207  12.061  28.476  1.00122.27     0.027 C 
ATOM   4810  CE  LYS B 457      49.531  11.683  27.803  1.00116.60     0.229 C 
ATOM   4811  NZ  LYS B 457      50.455  12.849  27.635  1.00113.53    -0.079 N 
ATOM   4812  HZ1 LYS B 457      51.336  12.597  27.187  1.00  0.00     0.274 HD
ATOM   4813  HZ2 LYS B 457      50.620  13.315  28.527  1.00  0.00     0.274 HD
ATOM   4814  HZ3 LYS B 457      49.995  13.609  27.133  1.00  0.00     0.274 HD
ATOM   4815  N   LYS B 458      47.341  16.019  32.437  1.00147.33    -0.346 N 
ATOM   4816  HN  LYS B 458      46.362  15.873  32.683  1.00  0.00     0.163 HD
ATOM   4817  CA  LYS B 458      47.916  17.350  32.612  1.00108.82     0.176 C 
ATOM   4818  C   LYS B 458      48.124  17.703  34.099  1.00108.11     0.241 C 
ATOM   4819  O   LYS B 458      48.364  18.859  34.446  1.00110.54    -0.271 OA
ATOM   4820  CB  LYS B 458      47.030  18.394  31.926  1.00108.57     0.035 C 
ATOM   4821  CG  LYS B 458      47.770  19.626  31.446  1.00108.91     0.004 C 
ATOM   4822  CD  LYS B 458      46.839  20.574  30.709  1.00107.06     0.027 C 
ATOM   4823  CE  LYS B 458      45.769  21.122  31.632  1.00107.46     0.229 C 
ATOM   4824  NZ  LYS B 458      44.891  22.113  30.946  1.00107.68    -0.079 N 
ATOM   4825  HZ1 LYS B 458      44.171  22.482  31.567  1.00  0.00     0.274 HD
ATOM   4826  HZ2 LYS B 458      44.482  21.720  30.098  1.00  0.00     0.274 HD
ATOM   4827  HZ3 LYS B 458      45.439  22.865  30.528  1.00  0.00     0.274 HD
ATOM   4828  N   THR B 459      48.009  16.708  34.976  1.00159.04    -0.344 N 
ATOM   4829  HN  THR B 459      47.605  15.822  34.674  1.00  0.00     0.163 HD
ATOM   4830  CA  THR B 459      48.450  16.857  36.365  1.00156.55     0.205 C 
ATOM   4831  C   THR B 459      49.564  15.845  36.633  1.00154.44     0.243 C 
ATOM   4832  O   THR B 459      50.544  16.156  37.308  1.00155.56    -0.271 OA
ATOM   4833  CB  THR B 459      47.283  16.733  37.406  1.00124.12     0.146 C 
ATOM   4834  CG2 THR B 459      47.188  15.329  37.994  1.00125.17     0.042 C 
ATOM   4835  OG1 THR B 459      47.477  17.669  38.475  1.00119.93    -0.393 OA
ATOM   4836  HG1 THR B 459      47.536  18.544  38.109  1.00  0.00     0.210 HD
ATOM   4837  N   GLU B 460      49.436  14.657  36.043  1.00151.66    -0.346 N 
ATOM   4838  HN  GLU B 460      48.631  14.492  35.439  1.00  0.00     0.163 HD
ATOM   4839  CA  GLU B 460      50.408  13.584  36.232  1.00150.56     0.177 C 
ATOM   4840  C   GLU B 460      51.743  13.928  35.569  1.00154.92     0.241 C 
ATOM   4841  O   GLU B 460      51.995  13.568  34.418  1.00158.41    -0.271 OA
ATOM   4842  CB  GLU B 460      49.851  12.259  35.695  1.00145.24     0.045 C 
ATOM   4843  CG  GLU B 460      50.760  11.057  35.897  1.00141.53     0.116 C 
ATOM   4844  CD  GLU B 460      51.454  10.635  34.617  1.00140.68     0.172 C 
ATOM   4845  OE1 GLU B 460      52.468   9.906  34.697  1.00141.61    -0.648 OA
ATOM   4846  OE2 GLU B 460      50.980  11.033  33.529  1.00139.08    -0.648 OA
ATOM   4847  N   THR B 461      52.588  14.642  36.305  1.00152.13    -0.346 N 
ATOM   4848  HN  THR B 461      52.313  14.907  37.251  1.00  0.00     0.163 HD
ATOM   4849  CA  THR B 461      53.895  15.061  35.810  1.00146.35     0.174 C 
ATOM   4850  C   THR B 461      54.859  15.246  36.976  1.00138.67     0.258 C 
ATOM   4851  O   THR B 461      54.558  14.861  38.105  1.00133.76    -0.305 OA
ATOM   4852  CB  THR B 461      53.813  16.378  34.993  1.00114.36     0.143 C 
ATOM   4853  CG2 THR B 461      53.731  16.089  33.492  1.00105.14     0.042 C 
ATOM   4854  OG1 THR B 461      52.657  17.126  35.397  1.00118.87    -0.393 OA
ATOM   4855  HG1 THR B 461      52.708  17.305  36.329  1.00  0.00     0.210 HD
ATOM   4856  N   PRO B 467      55.860   4.855  32.210  1.00 82.50    -0.062 N 
ATOM   4857  HN1 PRO B 467      55.392   3.955  32.321  1.00  0.00     0.278 HD
ATOM   4858  HN2 PRO B 467      55.088   5.472  32.464  1.00  0.00     0.278 HD
ATOM   4859  CA  PRO B 467      56.275   5.070  30.814  1.00 90.01     0.277 C 
ATOM   4860  C   PRO B 467      55.868   3.873  29.949  1.00 82.87     0.249 C 
ATOM   4861  O   PRO B 467      55.197   4.015  28.914  1.00 73.72    -0.271 OA
ATOM   4862  CB  PRO B 467      57.800   5.170  30.918  1.00 94.71     0.044 C 
ATOM   4863  CG  PRO B 467      58.042   5.643  32.317  1.00 91.46     0.030 C 
ATOM   4864  CD  PRO B 467      56.982   4.991  33.153  1.00 83.30     0.233 C 
ATOM   4865  N   LEU B 468      56.310   2.697  30.380  1.00 79.01    -0.346 N 
ATOM   4866  HN  LEU B 468      57.094   2.672  31.032  1.00  0.00     0.163 HD
ATOM   4867  CA  LEU B 468      55.712   1.451  29.952  1.00 77.25     0.177 C 
ATOM   4868  C   LEU B 468      54.316   1.453  30.571  1.00 81.24     0.241 C 
ATOM   4869  O   LEU B 468      53.335   1.012  29.961  1.00 80.66    -0.271 OA
ATOM   4870  CB  LEU B 468      56.531   0.285  30.496  1.00 71.32     0.038 C 
ATOM   4871  CG  LEU B 468      57.013  -0.813  29.551  1.00 77.81    -0.020 C 
ATOM   4872  CD1 LEU B 468      57.269  -0.260  28.158  1.00 79.92     0.009 C 
ATOM   4873  CD2 LEU B 468      58.280  -1.457  30.101  1.00 66.89     0.009 C 
ATOM   4874  N   LEU B 469      54.239   1.986  31.789  1.00 74.00    -0.346 N 
ATOM   4875  HN  LEU B 469      55.092   2.337  32.225  1.00  0.00     0.163 HD
ATOM   4876  CA  LEU B 469      52.989   2.087  32.521  1.00 76.49     0.177 C 
ATOM   4877  C   LEU B 469      51.996   3.005  31.800  1.00 74.45     0.241 C 
ATOM   4878  O   LEU B 469      50.813   2.681  31.668  1.00 72.07    -0.271 OA
ATOM   4879  CB  LEU B 469      53.267   2.595  33.940  1.00 83.20     0.038 C 
ATOM   4880  CG  LEU B 469      52.412   2.039  35.076  1.00 83.83    -0.020 C 
ATOM   4881  CD1 LEU B 469      51.401   3.079  35.561  1.00 89.85     0.009 C 
ATOM   4882  CD2 LEU B 469      51.713   0.771  34.627  1.00 85.58     0.009 C 
ATOM   4883  N   GLN B 470      52.485   4.149  31.333  1.00 77.26    -0.346 N 
ATOM   4884  HN  GLN B 470      53.456   4.392  31.530  1.00  0.00     0.163 HD
ATOM   4885  CA  GLN B 470      51.667   5.066  30.545  1.00 84.89     0.177 C 
ATOM   4886  C   GLN B 470      51.133   4.395  29.278  1.00 82.53     0.241 C 
ATOM   4887  O   GLN B 470      49.998   4.643  28.860  1.00 86.90    -0.271 OA
ATOM   4888  CB  GLN B 470      52.461   6.326  30.192  1.00 96.99     0.044 C 
ATOM   4889  CG  GLN B 470      53.029   7.048  31.408  1.00107.26     0.105 C 
ATOM   4890  CD  GLN B 470      53.442   8.474  31.101  1.00114.79     0.215 C 
ATOM   4891  NE2 GLN B 470      53.728   9.248  32.145  1.00112.72    -0.370 N 
ATOM   4892 1HE2 GLN B 470      54.006  10.207  31.938  1.00  0.00     0.159 HD
ATOM   4893 2HE2 GLN B 470      53.684   8.914  33.108  1.00  0.00     0.159 HD
ATOM   4894  OE1 GLN B 470      53.495   8.878  29.937  1.00121.44    -0.274 OA
ATOM   4895  N   GLU B 471      51.946   3.529  28.682  1.00 65.58    -0.346 N 
ATOM   4896  HN  GLU B 471      52.897   3.404  29.030  1.00  0.00     0.163 HD
ATOM   4897  CA  GLU B 471      51.489   2.758  27.536  1.00 73.69     0.177 C 
ATOM   4898  C   GLU B 471      50.332   1.830  27.902  1.00 77.35     0.241 C 
ATOM   4899  O   GLU B 471      49.320   1.778  27.193  1.00 77.95    -0.271 OA
ATOM   4900  CB  GLU B 471      52.640   1.960  26.909  1.00 75.24     0.045 C 
ATOM   4901  CG  GLU B 471      53.208   2.600  25.658  1.00 83.62     0.116 C 
ATOM   4902  CD  GLU B 471      52.126   2.938  24.641  1.00 87.65     0.172 C 
ATOM   4903  OE1 GLU B 471      51.249   2.080  24.395  1.00 84.80    -0.648 OA
ATOM   4904  OE2 GLU B 471      52.148   4.066  24.100  1.00 86.33    -0.648 OA
ATOM   4905  N   ILE B 472      50.483   1.111  29.012  1.00 63.18    -0.346 N 
ATOM   4906  HN  ILE B 472      51.320   1.243  29.580  1.00  0.00     0.163 HD
ATOM   4907  CA  ILE B 472      49.481   0.139  29.436  1.00 69.86     0.180 C 
ATOM   4908  C   ILE B 472      48.132   0.812  29.636  1.00 73.39     0.241 C 
ATOM   4909  O   ILE B 472      47.092   0.234  29.334  1.00 74.10    -0.271 OA
ATOM   4910  CB  ILE B 472      49.895  -0.570  30.738  1.00 77.60     0.013 C 
ATOM   4911  CG1 ILE B 472      51.171  -1.383  30.528  1.00 75.88     0.002 C 
ATOM   4912  CG2 ILE B 472      48.782  -1.482  31.232  1.00 80.06     0.012 C 
ATOM   4913  CD1 ILE B 472      51.602  -2.136  31.760  1.00 64.14     0.005 C 
ATOM   4914  N   TYR B 473      48.169   2.052  30.121  1.00 78.30    -0.346 N 
ATOM   4915  HN  TYR B 473      49.076   2.469  30.333  1.00  0.00     0.163 HD
ATOM   4916  CA  TYR B 473      46.960   2.839  30.361  1.00 82.27     0.180 C 
ATOM   4917  C   TYR B 473      46.783   3.999  29.382  1.00 86.51     0.241 C 
ATOM   4918  O   TYR B 473      46.258   5.040  29.754  1.00 81.81    -0.271 OA
ATOM   4919  CB  TYR B 473      46.966   3.394  31.791  1.00 77.11     0.073 C 
ATOM   4920  CG  TYR B 473      47.110   2.321  32.832  1.00 80.83    -0.056 A 
ATOM   4921  CD1 TYR B 473      46.407   1.141  32.719  1.00 89.49     0.010 A 
ATOM   4922  CD2 TYR B 473      47.969   2.471  33.905  1.00 85.53     0.010 A 
ATOM   4923  CE1 TYR B 473      46.535   0.144  33.650  1.00 97.17     0.037 A 
ATOM   4924  CE2 TYR B 473      48.109   1.476  34.842  1.00 92.02     0.037 A 
ATOM   4925  CZ  TYR B 473      47.385   0.315  34.709  1.00 98.78     0.065 A 
ATOM   4926  OH  TYR B 473      47.496  -0.704  35.618  1.00103.23    -0.361 OA
ATOM   4927  HH  TYR B 473      48.086  -0.585  36.353  1.00  0.00     0.217 HD
ATOM   4928  N   LYS B 474      47.171   3.812  28.122  1.00 94.98    -0.346 N 
ATOM   4929  HN  LYS B 474      47.518   2.896  27.838  1.00  0.00     0.163 HD
ATOM   4930  CA  LYS B 474      47.110   4.897  27.132  1.00102.75     0.176 C 
ATOM   4931  C   LYS B 474      45.745   5.593  26.949  1.00116.38     0.241 C 
ATOM   4932  O   LYS B 474      45.669   6.620  26.276  1.00116.94    -0.271 OA
ATOM   4933  CB  LYS B 474      47.628   4.421  25.772  1.00104.83     0.035 C 
ATOM   4934  CG  LYS B 474      46.717   3.416  25.089  1.00108.83     0.004 C 
ATOM   4935  CD  LYS B 474      47.128   3.177  23.641  1.00110.81     0.027 C 
ATOM   4936  CE  LYS B 474      46.205   2.171  22.961  1.00110.62     0.229 C 
ATOM   4937  NZ  LYS B 474      44.788   2.644  22.927  1.00106.09    -0.079 N 
ATOM   4938  HZ1 LYS B 474      44.171   1.971  22.472  1.00  0.00     0.274 HD
ATOM   4939  HZ2 LYS B 474      44.716   3.564  22.493  1.00  0.00     0.274 HD
ATOM   4940  HZ3 LYS B 474      44.454   2.879  23.862  1.00  0.00     0.274 HD
ATOM   4941  N   ASP B 475      44.677   5.049  27.532  1.00133.19    -0.348 N 
ATOM   4942  HN  ASP B 475      44.776   4.163  28.028  1.00  0.00     0.163 HD
ATOM   4943  CA  ASP B 475      43.365   5.697  27.475  1.00 93.23     0.156 C 
ATOM   4944  C   ASP B 475      42.696   5.810  28.852  1.00100.05     0.256 C 
ATOM   4945  O   ASP B 475      42.117   4.849  29.363  1.00105.95    -0.305 OA
ATOM   4946  CB  ASP B 475      42.442   4.981  26.478  1.00100.39     0.145 C 
ATOM   4947  CG  ASP B 475      43.137   4.668  25.158  1.00101.06     0.174 C 
ATOM   4948  OD1 ASP B 475      43.459   3.482  24.930  1.00100.19    -0.648 OA
ATOM   4949  OD2 ASP B 475      43.372   5.602  24.357  1.00 98.88    -0.648 OA
TER    4950      ASP B 475 
