# Supplementary material for: The mechanism study of quercetin isolated from Zanthoxylum bungeanum maxim. inhibiting ferroptosis and alleviating MAFLD through p38 MAPK/ERK signaling pathway based on lipidomics and transcriptomics
Source: Front Pharmacol. 2025 Mar 31;16:1517291. doi: 10.3389/fphar.2025.1517291 (PMC11994740; doi:10.3389/fphar.2025.1517291)
Supplement: Supplementary file 1 [file DataSheet1.zip › Raw data/Molecular docking/Molecular docking/visualization/quercetin IL6/lig.pdbqt]

REMARK  6 active torsions:
REMARK  status: ('A' for Active; 'I' for Inactive)
REMARK    1  A    between atoms: O_2  and  C_12 
REMARK    2  A    between atoms: O_3  and  C_14 
REMARK    3  A    between atoms: O_5  and  C_16 
REMARK    4  A    between atoms: O_6  and  C_20 
REMARK    5  A    between atoms: O_7  and  C_22 
REMARK    6  A    between atoms: C_10  and  C_11 
ROOT
ATOM      1  O   *** d   *       0.321   0.002  -0.231  0.00  0.00    -0.306 OA
ATOM      2  O   *** d   *       1.777   3.613   0.395  0.00  0.00    -0.284 OA
ATOM      3  C   *** d   *      -0.064   2.323   0.108  0.00  0.00     0.084 A 
ATOM      4  C   *** d   *      -0.508   1.071  -0.110  0.00  0.00     0.096 A 
ATOM      5  C   *** d   *       1.657   0.174   0.004  0.00  0.00     0.123 C 
ATOM      6  C   *** d   *       2.127   1.431   0.179  0.00  0.00     0.152 C 
ATOM      7  C   *** d   *       1.284   2.511   0.232  0.00  0.00     0.223 C 
ATOM      8  C   *** d   *      -0.952   3.343   0.197  0.00  0.00     0.085 A 
ATOM      9  C   *** d   *      -1.830   0.856  -0.232  0.00  0.00     0.075 A 
ATOM     10  C   *** d   *      -2.736   1.837  -0.144  0.00  0.00     0.071 A 
ATOM     11  C   *** d   *      -2.263   3.072   0.071  0.00  0.00     0.074 A 
ENDROOT
BRANCH   5  12
ATOM     12  C   *** d   *       2.424  -0.953  -0.002  0.00  0.00     0.004 A 
ATOM     13  C   *** d   *       1.851  -2.124  -0.365  0.00  0.00     0.053 A 
ATOM     14  C   *** d   *       2.489  -3.306  -0.414  0.00  0.00     0.099 A 
ATOM     15  C   *** d   *       3.785  -3.367  -0.073  0.00  0.00     0.098 A 
ATOM     16  C   *** d   *       4.382  -2.235   0.322  0.00  0.00     0.040 A 
ATOM     17  C   *** d   *       3.717  -1.070   0.361  0.00  0.00     0.017 A 
BRANCH  14  18
ATOM     18  O   *** d   *       1.852  -4.444  -0.802  0.00  0.00    -0.358 OA
ATOM     19  H   *** d   *       2.487  -5.179  -0.764  0.00  0.00     0.218 HD
ENDBRANCH  14  18
BRANCH  15  20
ATOM     20  O   *** d   *       4.455  -4.549  -0.105  0.00  0.00    -0.358 OA
ATOM     21  H   *** d   *       5.364  -4.422   0.208  0.00  0.00     0.218 HD
ENDBRANCH  15  20
ENDBRANCH   5  12
BRANCH   6  22
ATOM     22  O   *** d   *       3.454   1.741   0.239  0.00  0.00    -0.355 OA
ATOM     23  H   *** d   *       3.966   1.043  -0.194  0.00  0.00     0.218 HD
ENDBRANCH   6  22
BRANCH   8  24
ATOM     24  O   *** d   *      -0.612   4.645   0.417  0.00  0.00    -0.360 OA
ATOM     25  H   *** d   *      -1.418   5.185   0.455  0.00  0.00     0.217 HD
ENDBRANCH   8  24
BRANCH  10  26
ATOM     26  O   *** d   *      -4.067   1.588  -0.271  0.00  0.00    -0.361 OA
ATOM     27  H   *** d   *      -4.200   0.639  -0.428  0.00  0.00     0.217 HD
ENDBRANCH  10  26
TORSDOF 6
