# Supplementary material for: The mechanism study of quercetin isolated from Zanthoxylum bungeanum maxim. inhibiting ferroptosis and alleviating MAFLD through p38 MAPK/ERK signaling pathway based on lipidomics and transcriptomics
Source: Front Pharmacol. 2025 Mar 31;16:1517291. doi: 10.3389/fphar.2025.1517291 (PMC11994740; doi:10.3389/fphar.2025.1517291)
Supplement: Supplementary file 1 [file DataSheet1.zip › Raw data/Molecular docking/Molecular docking/visualization/quercetin IL6/log.txt]

#################################################################
# If you used AutoDock Vina in your work, please cite:          #
#                                                               #
# O. Trott, A. J. Olson,                                        #
# AutoDock Vina: improving the speed and accuracy of docking    #
# with a new scoring function, efficient optimization and       #
# multithreading, Journal of Computational Chemistry 31 (2010)  #
# 455-461                                                       #
#                                                               #
# DOI 10.1002/jcc.21334                                         #
#                                                               #
# Please see http://vina.scripps.edu for more information.      #
#################################################################

WARNING: The search space volume > 27000 Angstrom^3 (See FAQ)
Detected 8 CPUs
Reading input ... done.
Setting up the scoring function ... done.
Analyzing the binding site ... done.
Using random seed: -1905290580
Performing search ... done.
Refining results ... done.

mode |   affinity | dist from best mode
     | (kcal/mol) | rmsd l.b.| rmsd u.b.
-----+------------+----------+----------
   1         -7.8      0.000      0.000
   2         -7.0      3.130      4.051
   3         -7.0      3.218      6.483
   4         -6.9      1.656      6.829
   5         -6.6     20.876     22.360
   6         -6.6      1.582      6.285
   7         -6.4     20.388     23.718
   8         -6.4     21.232     22.417
   9         -6.1     20.600     21.895
  10         -6.1     23.679     24.808
  11         -6.0     21.809     23.001
  12         -6.0     20.258     23.064
  13         -6.0      2.666      6.948
  14         -5.9      9.276     11.190
  15         -5.9     23.415     25.345
  16         -5.8     19.784     22.013
  17         -5.8     20.461     23.226
  18         -5.7     22.635     24.130
  19         -5.7     15.633     16.620
  20         -5.5     19.883     22.651
Writing output ... done.
