# Supplementary material for: The mechanism study of quercetin isolated from Zanthoxylum bungeanum maxim. inhibiting ferroptosis and alleviating MAFLD through p38 MAPK/ERK signaling pathway based on lipidomics and transcriptomics
Source: Front Pharmacol. 2025 Mar 31;16:1517291. doi: 10.3389/fphar.2025.1517291 (PMC11994740; doi:10.3389/fphar.2025.1517291)
Supplement: Supplementary file 1 [file DataSheet1.zip › Raw data/Molecular docking/Molecular docking/visualization/quercetin IL6/output.pdbqt]

MODEL 1
REMARK VINA RESULT:      -7.8      0.000      0.000
REMARK  6 active torsions:
REMARK  status: ('A' for Active; 'I' for Inactive)
REMARK    1  A    between atoms: O_2  and  C_12 
REMARK    2  A    between atoms: O_3  and  C_14 
REMARK    3  A    between atoms: O_5  and  C_16 
REMARK    4  A    between atoms: O_6  and  C_20 
REMARK    5  A    between atoms: O_7  and  C_22 
REMARK    6  A    between atoms: C_10  and  C_11 
ROOT
ATOM      1  O   *** d   *     -17.728   3.409  -2.706  0.00  0.00    -0.306 OA
ATOM      2  O   *** d   *     -15.415   0.292  -3.400  0.00  0.00    -0.284 OA
ATOM      3  C   *** d   *     -17.512   1.063  -3.019  0.00  0.00     0.084 A 
ATOM      4  C   *** d   *     -18.255   2.160  -2.781  0.00  0.00     0.096 A 
ATOM      5  C   *** d   *     -16.407   3.587  -3.010  0.00  0.00     0.123 C 
ATOM      6  C   *** d   *     -15.635   2.493  -3.207  0.00  0.00     0.152 C 
ATOM      7  C   *** d   *     -16.169   1.230  -3.213  0.00  0.00     0.223 C 
ATOM      8  C   *** d   *     -18.107  -0.154  -3.060  0.00  0.00     0.085 A 
ATOM      9  C   *** d   *     -19.580   2.025  -2.591  0.00  0.00     0.075 A 
ATOM     10  C   *** d   *     -20.202   0.841  -2.629  0.00  0.00     0.071 A 
ATOM     11  C   *** d   *     -19.435  -0.232  -2.866  0.00  0.00     0.074 A 
ENDROOT
BRANCH   5  12
ATOM     12  C   *** d   *     -15.961   4.875  -3.047  0.00  0.00     0.004 A 
ATOM     13  C   *** d   *     -15.855   5.489  -4.248  0.00  0.00     0.053 A 
ATOM     14  C   *** d   *     -15.430   6.751  -4.428  0.00  0.00     0.099 A 
ATOM     15  C   *** d   *     -15.065   7.479  -3.361  0.00  0.00     0.098 A 
ATOM     16  C   *** d   *     -15.126   6.897  -2.156  0.00  0.00     0.040 A 
ATOM     17  C   *** d   *     -15.554   5.634  -2.010  0.00  0.00     0.017 A 
BRANCH  14  18
ATOM     18  O   *** d   *     -15.362   7.311  -5.666  0.00  0.00    -0.358 OA
ATOM     19  H   *** d   *     -15.002   8.209  -5.577  0.00  0.00     0.218 HD
ENDBRANCH  14  18
BRANCH  15  20
ATOM     20  O   *** d   *     -14.624   8.756  -3.512  0.00  0.00    -0.358 OA
ATOM     21  H   *** d   *     -15.370   9.372  -3.452  0.00  0.00     0.218 HD
ENDBRANCH  15  20
ENDBRANCH   5  12
BRANCH   6  22
ATOM     22  O   *** d   *     -14.278   2.538  -3.336  0.00  0.00    -0.355 OA
ATOM     23  H   *** d   *     -14.027   2.197  -4.206  0.00  0.00     0.218 HD
ENDBRANCH   6  22
BRANCH   8  24
ATOM     24  O   *** d   *     -17.450  -1.326  -3.294  0.00  0.00    -0.360 OA
ATOM     25  H   *** d   *     -17.399  -1.836  -2.469  0.00  0.00     0.217 HD
ENDBRANCH   8  24
BRANCH  10  26
ATOM     26  O   *** d   *     -21.544   0.737  -2.433  0.00  0.00    -0.361 OA
ATOM     27  H   *** d   *     -21.734  -0.092  -1.965  0.00  0.00     0.217 HD
ENDBRANCH  10  26
TORSDOF 6
ENDMDL
MODEL 2
REMARK VINA RESULT:      -7.0      3.130      4.051
REMARK  6 active torsions:
REMARK  status: ('A' for Active; 'I' for Inactive)
REMARK    1  A    between atoms: O_2  and  C_12 
REMARK    2  A    between atoms: O_3  and  C_14 
REMARK    3  A    between atoms: O_5  and  C_16 
REMARK    4  A    between atoms: O_6  and  C_20 
REMARK    5  A    between atoms: O_7  and  C_22 
REMARK    6  A    between atoms: C_10  and  C_11 
ROOT
ATOM      1  O   *** d   *     -17.126   4.856  -1.507  0.00  0.00    -0.306 OA
ATOM      2  O   *** d   *     -16.802   2.580  -4.711  0.00  0.00    -0.284 OA
ATOM      3  C   *** d   *     -16.392   2.823  -2.495  0.00  0.00     0.084 A 
ATOM      4  C   *** d   *     -16.525   3.640  -1.434  0.00  0.00     0.096 A 
ATOM      5  C   *** d   *     -17.737   5.220  -2.674  0.00  0.00     0.123 C 
ATOM      6  C   *** d   *     -17.575   4.433  -3.763  0.00  0.00     0.152 C 
ATOM      7  C   *** d   *     -16.907   3.238  -3.691  0.00  0.00     0.223 C 
ATOM      8  C   *** d   *     -15.762   1.632  -2.349  0.00  0.00     0.085 A 
ATOM      9  C   *** d   *     -16.031   3.255  -0.244  0.00  0.00     0.075 A 
ATOM     10  C   *** d   *     -15.409   2.085  -0.061  0.00  0.00     0.071 A 
ATOM     11  C   *** d   *     -15.290   1.294  -1.136  0.00  0.00     0.074 A 
ENDROOT
BRANCH   5  12
ATOM     12  C   *** d   *     -18.436   6.391  -2.654  0.00  0.00     0.004 A 
ATOM     13  C   *** d   *     -17.874   7.490  -3.209  0.00  0.00     0.053 A 
ATOM     14  C   *** d   *     -18.450   8.703  -3.257  0.00  0.00     0.099 A 
ATOM     15  C   *** d   *     -19.664   8.875  -2.713  0.00  0.00     0.098 A 
ATOM     16  C   *** d   *     -20.242   7.819  -2.126  0.00  0.00     0.040 A 
ATOM     17  C   *** d   *     -19.640   6.620  -2.094  0.00  0.00     0.017 A 
BRANCH  14  18
ATOM     18  O   *** d   *     -17.831   9.763  -3.844  0.00  0.00    -0.358 OA
ATOM     19  H   *** d   *     -18.110   9.803  -4.775  0.00  0.00     0.218 HD
ENDBRANCH  14  18
BRANCH  15  20
ATOM     20  O   *** d   *     -20.269  10.092  -2.739  0.00  0.00    -0.358 OA
ATOM     21  H   *** d   *     -21.221   9.985  -2.890  0.00  0.00     0.218 HD
ENDBRANCH  15  20
ENDBRANCH   5  12
BRANCH   6  22
ATOM     22  O   *** d   *     -17.982   4.784  -5.017  0.00  0.00    -0.355 OA
ATOM     23  H   *** d   *     -18.350   5.679  -4.996  0.00  0.00     0.218 HD
ENDBRANCH   6  22
BRANCH   8  24
ATOM     24  O   *** d   *     -15.575   0.729  -3.354  0.00  0.00    -0.360 OA
ATOM     25  H   *** d   *     -14.623   0.593  -3.489  0.00  0.00     0.217 HD
ENDBRANCH   8  24
BRANCH  10  26
ATOM     26  O   *** d   *     -14.920   1.723   1.156  0.00  0.00    -0.361 OA
ATOM     27  H   *** d   *     -14.106   1.209   1.032  0.00  0.00     0.217 HD
ENDBRANCH  10  26
TORSDOF 6
ENDMDL
MODEL 3
REMARK VINA RESULT:      -7.0      3.218      6.483
REMARK  6 active torsions:
REMARK  status: ('A' for Active; 'I' for Inactive)
REMARK    1  A    between atoms: O_2  and  C_12 
REMARK    2  A    between atoms: O_3  and  C_14 
REMARK    3  A    between atoms: O_5  and  C_16 
REMARK    4  A    between atoms: O_6  and  C_20 
REMARK    5  A    between atoms: O_7  and  C_22 
REMARK    6  A    between atoms: C_10  and  C_11 
ROOT
ATOM      1  O   *** d   *     -18.197   5.612  -3.140  0.00  0.00    -0.306 OA
ATOM      2  O   *** d   *     -15.982   8.871  -3.293  0.00  0.00    -0.284 OA
ATOM      3  C   *** d   *     -18.039   7.951  -3.534  0.00  0.00     0.084 A 
ATOM      4  C   *** d   *     -18.748   6.808  -3.470  0.00  0.00     0.096 A 
ATOM      5  C   *** d   *     -16.893   5.578  -2.728  0.00  0.00     0.123 C 
ATOM      6  C   *** d   *     -16.153   6.707  -2.828  0.00  0.00     0.152 C 
ATOM      7  C   *** d   *     -16.708   7.895  -3.229  0.00  0.00     0.223 C 
ATOM      8  C   *** d   *     -18.656   9.103  -3.892  0.00  0.00     0.085 A 
ATOM      9  C   *** d   *     -20.061   6.834  -3.761  0.00  0.00     0.075 A 
ATOM     10  C   *** d   *     -20.704   7.954  -4.113  0.00  0.00     0.071 A 
ATOM     11  C   *** d   *     -19.971   9.074  -4.169  0.00  0.00     0.074 A 
ENDROOT
BRANCH   5  12
ATOM     12  C   *** d   *     -16.428   4.376  -2.283  0.00  0.00     0.004 A 
ATOM     13  C   *** d   *     -16.439   4.130  -0.953  0.00  0.00     0.053 A 
ATOM     14  C   *** d   *     -16.010   2.992  -0.381  0.00  0.00     0.099 A 
ATOM     15  C   *** d   *     -15.520   2.013  -1.156  0.00  0.00     0.098 A 
ATOM     16  C   *** d   *     -15.463   2.228  -2.476  0.00  0.00     0.040 A 
ATOM     17  C   *** d   *     -15.899   3.377  -3.017  0.00  0.00     0.017 A 
BRANCH  14  18
ATOM     18  O   *** d   *     -16.062   2.807   0.966  0.00  0.00    -0.358 OA
ATOM     19  H   *** d   *     -15.217   3.098   1.348  0.00  0.00     0.218 HD
ENDBRANCH  14  18
BRANCH  15  20
ATOM     20  O   *** d   *     -15.072   0.853  -0.606  0.00  0.00    -0.358 OA
ATOM     21  H   *** d   *     -15.501   0.097  -1.036  0.00  0.00     0.218 HD
ENDBRANCH  15  20
ENDBRANCH   5  12
BRANCH   6  22
ATOM     22  O   *** d   *     -14.806   6.749  -2.621  0.00  0.00    -0.355 OA
ATOM     23  H   *** d   *     -14.352   6.368  -3.387  0.00  0.00     0.218 HD
ENDBRANCH   6  22
BRANCH   8  24
ATOM     24  O   *** d   *     -18.035  10.314  -3.985  0.00  0.00    -0.360 OA
ATOM     25  H   *** d   *     -17.129  10.237  -3.643  0.00  0.00     0.217 HD
ENDBRANCH   8  24
BRANCH  10  26
ATOM     26  O   *** d   *     -22.034   7.948  -4.400  0.00  0.00    -0.361 OA
ATOM     27  H   *** d   *     -22.505   7.441  -3.720  0.00  0.00     0.217 HD
ENDBRANCH  10  26
TORSDOF 6
ENDMDL
MODEL 4
REMARK VINA RESULT:      -6.9      1.656      6.829
REMARK  6 active torsions:
REMARK  status: ('A' for Active; 'I' for Inactive)
REMARK    1  A    between atoms: O_2  and  C_12 
REMARK    2  A    between atoms: O_3  and  C_14 
REMARK    3  A    between atoms: O_5  and  C_16 
REMARK    4  A    between atoms: O_6  and  C_20 
REMARK    5  A    between atoms: O_7  and  C_22 
REMARK    6  A    between atoms: C_10  and  C_11 
ROOT
ATOM      1  O   *** d   *     -17.004   3.721  -4.041  0.00  0.00    -0.306 OA
ATOM      2  O   *** d   *     -17.078   5.908  -0.760  0.00  0.00    -0.284 OA
ATOM      3  C   *** d   *     -16.804   5.853  -3.009  0.00  0.00     0.084 A 
ATOM      4  C   *** d   *     -16.786   5.061  -4.097  0.00  0.00     0.096 A 
ATOM      5  C   *** d   *     -17.385   3.165  -2.852  0.00  0.00     0.123 C 
ATOM      6  C   *** d   *     -17.364   3.936  -1.740  0.00  0.00     0.152 C 
ATOM      7  C   *** d   *     -17.076   5.275  -1.801  0.00  0.00     0.223 C 
ATOM      8  C   *** d   *     -16.557   7.179  -3.141  0.00  0.00     0.085 A 
ATOM      9  C   *** d   *     -16.525   5.604  -5.299  0.00  0.00     0.075 A 
ATOM     10  C   *** d   *     -16.282   6.909  -5.469  0.00  0.00     0.071 A 
ATOM     11  C   *** d   *     -16.305   7.671  -4.367  0.00  0.00     0.074 A 
ENDROOT
BRANCH   5  12
ATOM     12  C   *** d   *     -17.717   1.843  -2.879  0.00  0.00     0.004 A 
ATOM     13  C   *** d   *     -19.026   1.506  -2.949  0.00  0.00     0.053 A 
ATOM     14  C   *** d   *     -19.491   0.245  -2.983  0.00  0.00     0.099 A 
ATOM     15  C   *** d   *     -18.623  -0.776  -2.933  0.00  0.00     0.098 A 
ATOM     16  C   *** d   *     -17.320  -0.486  -2.832  0.00  0.00     0.040 A 
ATOM     17  C   *** d   *     -16.886   0.784  -2.800  0.00  0.00     0.017 A 
BRANCH  14  18
ATOM     18  O   *** d   *     -20.823  -0.020  -3.067  0.00  0.00    -0.358 OA
ATOM     19  H   *** d   *     -21.086   0.025  -4.001  0.00  0.00     0.218 HD
ENDBRANCH  14  18
BRANCH  15  20
ATOM     20  O   *** d   *     -19.064  -2.062  -2.957  0.00  0.00    -0.358 OA
ATOM     21  H   *** d   *     -19.501  -2.277  -2.118  0.00  0.00     0.218 HD
ENDBRANCH  15  20
ENDBRANCH   5  12
BRANCH   6  22
ATOM     22  O   *** d   *     -17.545   3.450  -0.478  0.00  0.00    -0.355 OA
ATOM     23  H   *** d   *     -16.690   3.395  -0.030  0.00  0.00     0.218 HD
ENDBRANCH   6  22
BRANCH   8  24
ATOM     24  O   *** d   *     -16.552   8.070  -2.109  0.00  0.00    -0.360 OA
ATOM     25  H   *** d   *     -17.448   8.143  -1.744  0.00  0.00     0.217 HD
ENDBRANCH   8  24
BRANCH  10  26
ATOM     26  O   *** d   *     -16.023   7.429  -6.699  0.00  0.00    -0.361 OA
ATOM     27  H   *** d   *     -15.690   8.336  -6.598  0.00  0.00     0.217 HD
ENDBRANCH  10  26
TORSDOF 6
ENDMDL
MODEL 5
REMARK VINA RESULT:      -6.6     20.876     22.360
REMARK  6 active torsions:
REMARK  status: ('A' for Active; 'I' for Inactive)
REMARK    1  A    between atoms: O_2  and  C_12 
REMARK    2  A    between atoms: O_3  and  C_14 
REMARK    3  A    between atoms: O_5  and  C_16 
REMARK    4  A    between atoms: O_6  and  C_20 
REMARK    5  A    between atoms: O_7  and  C_22 
REMARK    6  A    between atoms: C_10  and  C_11 
ROOT
ATOM      1  O   *** d   *       1.658  -3.825 -11.309  0.00  0.00    -0.306 OA
ATOM      2  O   *** d   *       2.384  -7.698 -11.161  0.00  0.00    -0.284 OA
ATOM      3  C   *** d   *       0.862  -6.056 -11.512  0.00  0.00     0.084 A 
ATOM      4  C   *** d   *       0.668  -4.724 -11.546  0.00  0.00     0.096 A 
ATOM      5  C   *** d   *       2.938  -4.280 -11.155  0.00  0.00     0.123 C 
ATOM      6  C   *** d   *       3.145  -5.615 -11.072  0.00  0.00     0.152 C 
ATOM      7  C   *** d   *       2.123  -6.512 -11.246  0.00  0.00     0.223 C 
ATOM      8  C   *** d   *      -0.180  -6.892 -11.739  0.00  0.00     0.085 A 
ATOM      9  C   *** d   *      -0.562  -4.248 -11.809  0.00  0.00     0.075 A 
ATOM     10  C   *** d   *      -1.613  -5.042 -12.044  0.00  0.00     0.071 A 
ATOM     11  C   *** d   *      -1.388  -6.362 -12.001  0.00  0.00     0.074 A 
ENDROOT
BRANCH   5  12
ATOM     12  C   *** d   *       3.910  -3.330 -11.050  0.00  0.00     0.004 A 
ATOM     13  C   *** d   *       4.174  -2.553 -12.127  0.00  0.00     0.053 A 
ATOM     14  C   *** d   *       5.104  -1.583 -12.161  0.00  0.00     0.099 A 
ATOM     15  C   *** d   *       5.851  -1.350 -11.071  0.00  0.00     0.098 A 
ATOM     16  C   *** d   *       5.642  -2.118  -9.994  0.00  0.00     0.040 A 
ATOM     17  C   *** d   *       4.706  -3.080  -9.991  0.00  0.00     0.017 A 
BRANCH  14  18
ATOM     18  O   *** d   *       5.307  -0.830 -13.276  0.00  0.00    -0.358 OA
ATOM     19  H   *** d   *       4.527  -0.915 -13.850  0.00  0.00     0.218 HD
ENDBRANCH  14  18
BRANCH  15  20
ATOM     20  O   *** d   *       6.804  -0.382 -11.078  0.00  0.00    -0.358 OA
ATOM     21  H   *** d   *       7.395  -0.505 -11.837  0.00  0.00     0.218 HD
ENDBRANCH  15  20
ENDBRANCH   5  12
BRANCH   6  22
ATOM     22  O   *** d   *       4.344  -6.175 -10.738  0.00  0.00    -0.355 OA
ATOM     23  H   *** d   *       5.056  -5.696 -11.185  0.00  0.00     0.218 HD
ENDBRANCH   6  22
BRANCH   8  24
ATOM     24  O   *** d   *      -0.095  -8.252 -11.730  0.00  0.00    -0.360 OA
ATOM     25  H   *** d   *      -0.850  -8.625 -12.213  0.00  0.00     0.217 HD
ENDBRANCH   8  24
BRANCH  10  26
ATOM     26  O   *** d   *      -2.845  -4.530 -12.308  0.00  0.00    -0.361 OA
ATOM     27  H   *** d   *      -3.266  -4.266 -11.474  0.00  0.00     0.217 HD
ENDBRANCH  10  26
TORSDOF 6
ENDMDL
MODEL 6
REMARK VINA RESULT:      -6.6      1.582      6.285
REMARK  6 active torsions:
REMARK  status: ('A' for Active; 'I' for Inactive)
REMARK    1  A    between atoms: O_2  and  C_12 
REMARK    2  A    between atoms: O_3  and  C_14 
REMARK    3  A    between atoms: O_5  and  C_16 
REMARK    4  A    between atoms: O_6  and  C_20 
REMARK    5  A    between atoms: O_7  and  C_22 
REMARK    6  A    between atoms: C_10  and  C_11 
ROOT
ATOM      1  O   *** d   *     -18.240   3.853  -3.560  0.00  0.00    -0.306 OA
ATOM      2  O   *** d   *     -15.311   1.336  -2.761  0.00  0.00    -0.284 OA
ATOM      3  C   *** d   *     -15.909   3.396  -3.493  0.00  0.00     0.084 A 
ATOM      4  C   *** d   *     -16.945   4.214  -3.753  0.00  0.00     0.096 A 
ATOM      5  C   *** d   *     -18.507   2.656  -2.956  0.00  0.00     0.123 C 
ATOM      6  C   *** d   *     -17.482   1.802  -2.729  0.00  0.00     0.152 C 
ATOM      7  C   *** d   *     -16.184   2.155  -2.992  0.00  0.00     0.223 C 
ATOM      8  C   *** d   *     -14.644   3.821  -3.731  0.00  0.00     0.085 A 
ATOM      9  C   *** d   *     -16.704   5.443  -4.243  0.00  0.00     0.075 A 
ATOM     10  C   *** d   *     -15.469   5.899  -4.484  0.00  0.00     0.071 A 
ATOM     11  C   *** d   *     -14.458   5.061  -4.217  0.00  0.00     0.074 A 
ENDROOT
BRANCH   5  12
ATOM     12  C   *** d   *     -19.815   2.400  -2.668  0.00  0.00     0.004 A 
ATOM     13  C   *** d   *     -20.604   1.887  -3.641  0.00  0.00     0.053 A 
ATOM     14  C   *** d   *     -21.906   1.590  -3.493  0.00  0.00     0.099 A 
ATOM     15  C   *** d   *     -22.502   1.817  -2.312  0.00  0.00     0.098 A 
ATOM     16  C   *** d   *     -21.763   2.352  -1.332  0.00  0.00     0.040 A 
ATOM     17  C   *** d   *     -20.464   2.639  -1.511  0.00  0.00     0.017 A 
BRANCH  14  18
ATOM     18  O   *** d   *     -22.637   1.063  -4.513  0.00  0.00    -0.358 OA
ATOM     19  H   *** d   *     -23.105   0.278  -4.181  0.00  0.00     0.218 HD
ENDBRANCH  14  18
BRANCH  15  20
ATOM     20  O   *** d   *     -23.819   1.533  -2.135  0.00  0.00    -0.358 OA
ATOM     21  H   *** d   *     -24.274   1.528  -2.991  0.00  0.00     0.218 HD
ENDBRANCH  15  20
ENDBRANCH   5  12
BRANCH   6  22
ATOM     22  O   *** d   *     -17.648   0.517  -2.303  0.00  0.00    -0.355 OA
ATOM     23  H   *** d   *     -16.788   0.072  -2.283  0.00  0.00     0.218 HD
ENDBRANCH   6  22
BRANCH   8  24
ATOM     24  O   *** d   *     -13.524   3.077  -3.502  0.00  0.00    -0.360 OA
ATOM     25  H   *** d   *     -13.167   3.296  -2.626  0.00  0.00     0.217 HD
ENDBRANCH   8  24
BRANCH  10  26
ATOM     26  O   *** d   *     -15.257   7.148  -4.979  0.00  0.00    -0.361 OA
ATOM     27  H   *** d   *     -14.304   7.336  -4.970  0.00  0.00     0.217 HD
ENDBRANCH  10  26
TORSDOF 6
ENDMDL
MODEL 7
REMARK VINA RESULT:      -6.4     20.388     23.718
REMARK  6 active torsions:
REMARK  status: ('A' for Active; 'I' for Inactive)
REMARK    1  A    between atoms: O_2  and  C_12 
REMARK    2  A    between atoms: O_3  and  C_14 
REMARK    3  A    between atoms: O_5  and  C_16 
REMARK    4  A    between atoms: O_6  and  C_20 
REMARK    5  A    between atoms: O_7  and  C_22 
REMARK    6  A    between atoms: C_10  and  C_11 
ROOT
ATOM      1  O   *** d   *       1.183  10.902   6.982  0.00  0.00    -0.306 OA
ATOM      2  O   *** d   *       2.072  14.713   7.474  0.00  0.00    -0.284 OA
ATOM      3  C   *** d   *       0.502  13.178   6.911  0.00  0.00     0.084 A 
ATOM      4  C   *** d   *       0.252  11.865   6.754  0.00  0.00     0.096 A 
ATOM      5  C   *** d   *       2.389  11.264   7.515  0.00  0.00     0.123 C 
ATOM      6  C   *** d   *       2.674  12.582   7.636  0.00  0.00     0.152 C 
ATOM      7  C   *** d   *       1.747  13.547   7.338  0.00  0.00     0.223 C 
ATOM      8  C   *** d   *      -0.473  14.082   6.645  0.00  0.00     0.085 A 
ATOM      9  C   *** d   *      -0.965  11.474   6.339  0.00  0.00     0.075 A 
ATOM     10  C   *** d   *      -1.953  12.336   6.072  0.00  0.00     0.071 A 
ATOM     11  C   *** d   *      -1.674  13.636   6.235  0.00  0.00     0.074 A 
ENDROOT
BRANCH   5  12
ATOM     12  C   *** d   *       3.236  10.248   7.844  0.00  0.00     0.004 A 
ATOM     13  C   *** d   *       3.532  10.050   9.150  0.00  0.00     0.053 A 
ATOM     14  C   *** d   *       4.349   9.089   9.613  0.00  0.00     0.099 A 
ATOM     15  C   *** d   *       4.942   8.256   8.743  0.00  0.00     0.098 A 
ATOM     16  C   *** d   *       4.700   8.439   7.439  0.00  0.00     0.040 A 
ATOM     17  C   *** d   *       3.879   9.409   7.008  0.00  0.00     0.017 A 
BRANCH  14  18
ATOM     18  O   *** d   *       4.591   8.938  10.943  0.00  0.00    -0.358 OA
ATOM     19  H   *** d   *       3.771   9.132  11.428  0.00  0.00     0.218 HD
ENDBRANCH  14  18
BRANCH  15  20
ATOM     20  O   *** d   *       5.780   7.280   9.180  0.00  0.00    -0.358 OA
ATOM     21  H   *** d   *       5.654   6.476   8.652  0.00  0.00     0.218 HD
ENDBRANCH  15  20
ENDBRANCH   5  12
BRANCH   6  22
ATOM     22  O   *** d   *       3.904  13.061   7.981  0.00  0.00    -0.355 OA
ATOM     23  H   *** d   *       4.260  13.585   7.249  0.00  0.00     0.218 HD
ENDBRANCH   6  22
BRANCH   8  24
ATOM     24  O   *** d   *      -0.329  15.432   6.771  0.00  0.00    -0.360 OA
ATOM     25  H   *** d   *       0.595  15.637   6.990  0.00  0.00     0.217 HD
ENDBRANCH   8  24
BRANCH  10  26
ATOM     26  O   *** d   *      -3.175  11.910   5.654  0.00  0.00    -0.361 OA
ATOM     27  H   *** d   *      -3.059  11.255   4.947  0.00  0.00     0.217 HD
ENDBRANCH  10  26
TORSDOF 6
ENDMDL
MODEL 8
REMARK VINA RESULT:      -6.4     21.232     22.417
REMARK  6 active torsions:
REMARK  status: ('A' for Active; 'I' for Inactive)
REMARK    1  A    between atoms: O_2  and  C_12 
REMARK    2  A    between atoms: O_3  and  C_14 
REMARK    3  A    between atoms: O_5  and  C_16 
REMARK    4  A    between atoms: O_6  and  C_20 
REMARK    5  A    between atoms: O_7  and  C_22 
REMARK    6  A    between atoms: C_10  and  C_11 
ROOT
ATOM      1  O   *** d   *      -1.747  -3.472  10.841  0.00  0.00    -0.306 OA
ATOM      2  O   *** d   *      -1.068  -7.351  11.060  0.00  0.00    -0.284 OA
ATOM      3  C   *** d   *      -2.579  -5.696  10.719  0.00  0.00     0.084 A 
ATOM      4  C   *** d   *      -2.756  -4.363  10.659  0.00  0.00     0.096 A 
ATOM      5  C   *** d   *      -0.468  -3.941  10.964  0.00  0.00     0.123 C 
ATOM      6  C   *** d   *      -0.276  -5.276  11.072  0.00  0.00     0.152 C 
ATOM      7  C   *** d   *      -1.316  -6.162  10.954  0.00  0.00     0.223 C 
ATOM      8  C   *** d   *      -3.639  -6.522  10.548  0.00  0.00     0.085 A 
ATOM      9  C   *** d   *      -3.988  -3.875  10.425  0.00  0.00     0.075 A 
ATOM     10  C   *** d   *      -5.057  -4.660  10.245  0.00  0.00     0.071 A 
ATOM     11  C   *** d   *      -4.848  -5.982  10.313  0.00  0.00     0.074 A 
ENDROOT
BRANCH   5  12
ATOM     12  C   *** d   *       0.520  -3.003  11.012  0.00  0.00     0.004 A 
ATOM     13  C   *** d   *       1.281  -2.808   9.911  0.00  0.00     0.053 A 
ATOM     14  C   *** d   *       2.286  -1.919   9.822  0.00  0.00     0.099 A 
ATOM     15  C   *** d   *       2.590  -1.163  10.888  0.00  0.00     0.098 A 
ATOM     16  C   *** d   *       1.879  -1.347  12.008  0.00  0.00     0.040 A 
ATOM     17  C   *** d   *       0.882  -2.244  12.065  0.00  0.00     0.017 A 
BRANCH  14  18
ATOM     18  O   *** d   *       3.003  -1.766   8.676  0.00  0.00    -0.358 OA
ATOM     19  H   *** d   *       3.033  -0.820   8.457  0.00  0.00     0.218 HD
ENDBRANCH  14  18
BRANCH  15  20
ATOM     20  O   *** d   *       3.605  -0.262  10.831  0.00  0.00    -0.358 OA
ATOM     21  H   *** d   *       4.344  -0.628  10.320  0.00  0.00     0.218 HD
ENDBRANCH  15  20
ENDBRANCH   5  12
BRANCH   6  22
ATOM     22  O   *** d   *       0.925  -5.845  11.379  0.00  0.00    -0.355 OA
ATOM     23  H   *** d   *       0.969  -6.007  12.333  0.00  0.00     0.218 HD
ENDBRANCH   6  22
BRANCH   8  24
ATOM     24  O   *** d   *      -3.571  -7.883  10.587  0.00  0.00    -0.360 OA
ATOM     25  H   *** d   *      -3.786  -8.240   9.710  0.00  0.00     0.217 HD
ENDBRANCH   8  24
BRANCH  10  26
ATOM     26  O   *** d   *      -6.290  -4.137  10.010  0.00  0.00    -0.361 OA
ATOM     27  H   *** d   *      -6.963  -4.811  10.199  0.00  0.00     0.217 HD
ENDBRANCH  10  26
TORSDOF 6
ENDMDL
MODEL 9
REMARK VINA RESULT:      -6.1     20.600     21.895
REMARK  6 active torsions:
REMARK  status: ('A' for Active; 'I' for Inactive)
REMARK    1  A    between atoms: O_2  and  C_12 
REMARK    2  A    between atoms: O_3  and  C_14 
REMARK    3  A    between atoms: O_5  and  C_16 
REMARK    4  A    between atoms: O_6  and  C_20 
REMARK    5  A    between atoms: O_7  and  C_22 
REMARK    6  A    between atoms: C_10  and  C_11 
ROOT
ATOM      1  O   *** d   *      -1.563  -5.164  10.768  0.00  0.00    -0.306 OA
ATOM      2  O   *** d   *      -5.025  -3.474   9.925  0.00  0.00    -0.284 OA
ATOM      3  C   *** d   *      -3.913  -5.371  10.471  0.00  0.00     0.084 A 
ATOM      4  C   *** d   *      -2.706  -5.899  10.748  0.00  0.00     0.096 A 
ATOM      5  C   *** d   *      -1.650  -3.807  10.626  0.00  0.00     0.123 C 
ATOM      6  C   *** d   *      -2.847  -3.265  10.301  0.00  0.00     0.152 C 
ATOM      7  C   *** d   *      -3.982  -4.030  10.219  0.00  0.00     0.223 C 
ATOM      8  C   *** d   *      -5.006  -6.173  10.450  0.00  0.00     0.085 A 
ATOM      9  C   *** d   *      -2.608  -7.215  11.004  0.00  0.00     0.075 A 
ATOM     10  C   *** d   *      -3.666  -8.036  10.999  0.00  0.00     0.071 A 
ATOM     11  C   *** d   *      -4.853  -7.482  10.717  0.00  0.00     0.074 A 
ENDROOT
BRANCH   5  12
ATOM     12  C   *** d   *      -0.492  -3.105  10.783  0.00  0.00     0.004 A 
ATOM     13  C   *** d   *       0.342  -2.987   9.724  0.00  0.00     0.053 A 
ATOM     14  C   *** d   *       1.512  -2.326   9.741  0.00  0.00     0.099 A 
ATOM     15  C   *** d   *       1.918  -1.739  10.877  0.00  0.00     0.098 A 
ATOM     16  C   *** d   *       1.136  -1.859  11.958  0.00  0.00     0.040 A 
ATOM     17  C   *** d   *      -0.027  -2.527  11.909  0.00  0.00     0.017 A 
BRANCH  14  18
ATOM     18  O   *** d   *       2.296  -2.236   8.633  0.00  0.00    -0.358 OA
ATOM     19  H   *** d   *       2.546  -3.135   8.360  0.00  0.00     0.218 HD
ENDBRANCH  14  18
BRANCH  15  20
ATOM     20  O   *** d   *       3.100  -1.070  10.928  0.00  0.00    -0.358 OA
ATOM     21  H   *** d   *       3.837  -1.696  10.858  0.00  0.00     0.218 HD
ENDBRANCH  15  20
ENDBRANCH   5  12
BRANCH   6  22
ATOM     22  O   *** d   *      -3.017  -1.956   9.958  0.00  0.00    -0.355 OA
ATOM     23  H   *** d   *      -2.187  -1.607   9.603  0.00  0.00     0.218 HD
ENDBRANCH   6  22
BRANCH   8  24
ATOM     24  O   *** d   *      -6.272  -5.744  10.184  0.00  0.00    -0.360 OA
ATOM     25  H   *** d   *      -6.824  -6.505   9.940  0.00  0.00     0.217 HD
ENDBRANCH   8  24
BRANCH  10  26
ATOM     26  O   *** d   *      -3.535  -9.364  11.262  0.00  0.00    -0.361 OA
ATOM     27  H   *** d   *      -4.377  -9.810  11.075  0.00  0.00     0.217 HD
ENDBRANCH  10  26
TORSDOF 6
ENDMDL
MODEL 10
REMARK VINA RESULT:      -6.1     23.679     24.808
REMARK  6 active torsions:
REMARK  status: ('A' for Active; 'I' for Inactive)
REMARK    1  A    between atoms: O_2  and  C_12 
REMARK    2  A    between atoms: O_3  and  C_14 
REMARK    3  A    between atoms: O_5  and  C_16 
REMARK    4  A    between atoms: O_6  and  C_20 
REMARK    5  A    between atoms: O_7  and  C_22 
REMARK    6  A    between atoms: C_10  and  C_11 
ROOT
ATOM      1  O   *** d   *       1.812  -1.389  12.972  0.00  0.00    -0.306 OA
ATOM      2  O   *** d   *       2.720  -1.543   9.138  0.00  0.00    -0.284 OA
ATOM      3  C   *** d   *       1.703  -2.545  10.898  0.00  0.00     0.084 A 
ATOM      4  C   *** d   *       1.423  -2.445  12.211  0.00  0.00     0.096 A 
ATOM      5  C   *** d   *       2.402  -0.318  12.361  0.00  0.00     0.123 C 
ATOM      6  C   *** d   *       2.732  -0.419  11.053  0.00  0.00     0.152 C 
ATOM      7  C   *** d   *       2.393  -1.521  10.311  0.00  0.00     0.223 C 
ATOM      8  C   *** d   *       1.299  -3.640  10.209  0.00  0.00     0.085 A 
ATOM      9  C   *** d   *       0.742  -3.435  12.814  0.00  0.00     0.075 A 
ATOM     10  C   *** d   *       0.323  -4.527  12.164  0.00  0.00     0.071 A 
ATOM     11  C   *** d   *       0.618  -4.599  10.860  0.00  0.00     0.074 A 
ENDROOT
BRANCH   5  12
ATOM     12  C   *** d   *       2.653   0.767  13.148  0.00  0.00     0.004 A 
ATOM     13  C   *** d   *       1.780   1.800  13.124  0.00  0.00     0.053 A 
ATOM     14  C   *** d   *       1.906   2.927  13.847  0.00  0.00     0.099 A 
ATOM     15  C   *** d   *       2.969   3.075  14.651  0.00  0.00     0.098 A 
ATOM     16  C   *** d   *       3.874   2.088  14.681  0.00  0.00     0.040 A 
ATOM     17  C   *** d   *       3.720   0.975  13.946  0.00  0.00     0.017 A 
BRANCH  14  18
ATOM     18  O   *** d   *       0.980   3.922  13.783  0.00  0.00    -0.358 OA
ATOM     19  H   *** d   *       1.150   4.448  12.983  0.00  0.00     0.218 HD
ENDBRANCH  14  18
BRANCH  15  20
ATOM     20  O   *** d   *       3.128   4.206  15.388  0.00  0.00    -0.358 OA
ATOM     21  H   *** d   *       4.064   4.323  15.615  0.00  0.00     0.218 HD
ENDBRANCH  15  20
ENDBRANCH   5  12
BRANCH   6  22
ATOM     22  O   *** d   *       3.482   0.506  10.387  0.00  0.00    -0.355 OA
ATOM     23  H   *** d   *       2.948   1.298  10.230  0.00  0.00     0.218 HD
ENDBRANCH   6  22
BRANCH   8  24
ATOM     24  O   *** d   *       1.527  -3.842   8.880  0.00  0.00    -0.360 OA
ATOM     25  H   *** d   *       1.825  -3.011   8.475  0.00  0.00     0.217 HD
ENDBRANCH   8  24
BRANCH  10  26
ATOM     26  O   *** d   *      -0.365  -5.512  12.802  0.00  0.00    -0.361 OA
ATOM     27  H   *** d   *      -1.311  -5.292  12.801  0.00  0.00     0.217 HD
ENDBRANCH  10  26
TORSDOF 6
ENDMDL
MODEL 11
REMARK VINA RESULT:      -6.0     21.809     23.001
REMARK  6 active torsions:
REMARK  status: ('A' for Active; 'I' for Inactive)
REMARK    1  A    between atoms: O_2  and  C_12 
REMARK    2  A    between atoms: O_3  and  C_14 
REMARK    3  A    between atoms: O_5  and  C_16 
REMARK    4  A    between atoms: O_6  and  C_20 
REMARK    5  A    between atoms: O_7  and  C_22 
REMARK    6  A    between atoms: C_10  and  C_11 
ROOT
ATOM      1  O   *** d   *      -1.068  -2.878  10.991  0.00  0.00    -0.306 OA
ATOM      2  O   *** d   *      -0.224  -6.697  11.497  0.00  0.00    -0.284 OA
ATOM      3  C   *** d   *      -1.789  -5.143  10.974  0.00  0.00     0.084 A 
ATOM      4  C   *** d   *      -2.024  -3.827  10.818  0.00  0.00     0.096 A 
ATOM      5  C   *** d   *       0.223  -3.275  11.208  0.00  0.00     0.123 C 
ATOM      6  C   *** d   *       0.470  -4.590  11.413  0.00  0.00     0.152 C 
ATOM      7  C   *** d   *      -0.520  -5.531  11.301  0.00  0.00     0.223 C 
ATOM      8  C   *** d   *      -2.800  -6.029  10.804  0.00  0.00     0.085 A 
ATOM      9  C   *** d   *      -3.263  -3.416  10.492  0.00  0.00     0.075 A 
ATOM     10  C   *** d   *      -4.283  -4.262  10.311  0.00  0.00     0.071 A 
ATOM     11  C   *** d   *      -4.018  -5.565  10.475  0.00  0.00     0.074 A 
ENDROOT
BRANCH   5  12
ATOM     12  C   *** d   *       1.163  -2.288  11.244  0.00  0.00     0.004 A 
ATOM     13  C   *** d   *       1.325  -1.590  12.392  0.00  0.00     0.053 A 
ATOM     14  C   *** d   *       2.212  -0.595  12.564  0.00  0.00     0.099 A 
ATOM     15  C   *** d   *       3.000  -0.234  11.540  0.00  0.00     0.098 A 
ATOM     16  C   *** d   *       2.850  -0.879  10.376  0.00  0.00     0.040 A 
ATOM     17  C   *** d   *       1.954  -1.869  10.236  0.00  0.00     0.017 A 
BRANCH  14  18
ATOM     18  O   *** d   *       2.330   0.056  13.753  0.00  0.00    -0.358 OA
ATOM     19  H   *** d   *       3.186  -0.182  14.149  0.00  0.00     0.218 HD
ENDBRANCH  14  18
BRANCH  15  20
ATOM     20  O   *** d   *       3.901   0.774  11.681  0.00  0.00    -0.358 OA
ATOM     21  H   *** d   *       4.793   0.451  11.481  0.00  0.00     0.218 HD
ENDBRANCH  15  20
ENDBRANCH   5  12
BRANCH   6  22
ATOM     22  O   *** d   *       1.678  -5.078  11.815  0.00  0.00    -0.355 OA
ATOM     23  H   *** d   *       2.300  -5.047  11.074  0.00  0.00     0.218 HD
ENDBRANCH   6  22
BRANCH   8  24
ATOM     24  O   *** d   *      -2.672  -7.381  10.936  0.00  0.00    -0.360 OA
ATOM     25  H   *** d   *      -2.155  -7.728  10.191  0.00  0.00     0.217 HD
ENDBRANCH   8  24
BRANCH  10  26
ATOM     26  O   *** d   *      -5.525  -3.817   9.981  0.00  0.00    -0.361 OA
ATOM     27  H   *** d   *      -6.138  -4.012  10.708  0.00  0.00     0.217 HD
ENDBRANCH  10  26
TORSDOF 6
ENDMDL
MODEL 12
REMARK VINA RESULT:      -6.0     20.258     23.064
REMARK  6 active torsions:
REMARK  status: ('A' for Active; 'I' for Inactive)
REMARK    1  A    between atoms: O_2  and  C_12 
REMARK    2  A    between atoms: O_3  and  C_14 
REMARK    3  A    between atoms: O_5  and  C_16 
REMARK    4  A    between atoms: O_6  and  C_20 
REMARK    5  A    between atoms: O_7  and  C_22 
REMARK    6  A    between atoms: C_10  and  C_11 
ROOT
ATOM      1  O   *** d   *      -2.220 -14.659  -3.437  0.00  0.00    -0.306 OA
ATOM      2  O   *** d   *      -0.702 -11.161  -2.430  0.00  0.00    -0.284 OA
ATOM      3  C   *** d   *      -0.329 -13.366  -2.803  0.00  0.00     0.084 A 
ATOM      4  C   *** d   *      -0.898 -14.536  -3.147  0.00  0.00     0.096 A 
ATOM      5  C   *** d   *      -2.987 -13.530  -3.507  0.00  0.00     0.123 C 
ATOM      6  C   *** d   *      -2.444 -12.352  -3.120  0.00  0.00     0.152 C 
ATOM      7  C   *** d   *      -1.123 -12.254  -2.765  0.00  0.00     0.223 C 
ATOM      8  C   *** d   *       0.993 -13.325  -2.508  0.00  0.00     0.085 A 
ATOM      9  C   *** d   *      -0.140 -15.645  -3.196  0.00  0.00     0.075 A 
ATOM     10  C   *** d   *       1.169 -15.642  -2.918  0.00  0.00     0.071 A 
ATOM     11  C   *** d   *       1.706 -14.463  -2.576  0.00  0.00     0.074 A 
ENDROOT
BRANCH   5  12
ATOM     12  C   *** d   *      -4.273 -13.696  -3.928  0.00  0.00     0.004 A 
ATOM     13  C   *** d   *      -4.502 -13.897  -5.247  0.00  0.00     0.053 A 
ATOM     14  C   *** d   *      -5.716 -14.074  -5.795  0.00  0.00     0.099 A 
ATOM     15  C   *** d   *      -6.803 -14.043  -5.009  0.00  0.00     0.098 A 
ATOM     16  C   *** d   *      -6.622 -13.815  -3.701  0.00  0.00     0.040 A 
ATOM     17  C   *** d   *      -5.396 -13.641  -3.184  0.00  0.00     0.017 A 
BRANCH  14  18
ATOM     18  O   *** d   *      -5.871 -14.285  -7.131  0.00  0.00    -0.358 OA
ATOM     19  H   *** d   *      -4.991 -14.401  -7.527  0.00  0.00     0.218 HD
ENDBRANCH  14  18
BRANCH  15  20
ATOM     20  O   *** d   *      -8.044 -14.211  -5.535  0.00  0.00    -0.358 OA
ATOM     21  H   *** d   *      -7.994 -14.218  -6.504  0.00  0.00     0.218 HD
ENDBRANCH  15  20
ENDBRANCH   5  12
BRANCH   6  22
ATOM     22  O   *** d   *      -3.160 -11.200  -2.975  0.00  0.00    -0.355 OA
ATOM     23  H   *** d   *      -2.553 -10.466  -2.803  0.00  0.00     0.218 HD
ENDBRANCH   6  22
BRANCH   8  24
ATOM     24  O   *** d   *       1.670 -12.196  -2.150  0.00  0.00    -0.360 OA
ATOM     25  H   *** d   *       2.182 -11.875  -2.909  0.00  0.00     0.217 HD
ENDBRANCH   8  24
BRANCH  10  26
ATOM     26  O   *** d   *       1.911 -16.780  -2.977  0.00  0.00    -0.361 OA
ATOM     27  H   *** d   *       1.831 -17.167  -3.864  0.00  0.00     0.217 HD
ENDBRANCH  10  26
TORSDOF 6
ENDMDL
MODEL 13
REMARK VINA RESULT:      -6.0      2.666      6.948
REMARK  6 active torsions:
REMARK  status: ('A' for Active; 'I' for Inactive)
REMARK    1  A    between atoms: O_2  and  C_12 
REMARK    2  A    between atoms: O_3  and  C_14 
REMARK    3  A    between atoms: O_5  and  C_16 
REMARK    4  A    between atoms: O_6  and  C_20 
REMARK    5  A    between atoms: O_7  and  C_22 
REMARK    6  A    between atoms: C_10  and  C_11 
ROOT
ATOM      1  O   *** d   *     -18.643   4.968  -4.261  0.00  0.00    -0.306 OA
ATOM      2  O   *** d   *     -16.584   4.969  -0.897  0.00  0.00    -0.284 OA
ATOM      3  C   *** d   *     -16.799   5.783  -3.001  0.00  0.00     0.084 A 
ATOM      4  C   *** d   *     -17.535   5.742  -4.128  0.00  0.00     0.096 A 
ATOM      5  C   *** d   *     -19.112   4.295  -3.166  0.00  0.00     0.123 C 
ATOM      6  C   *** d   *     -18.362   4.288  -2.040  0.00  0.00     0.152 C 
ATOM      7  C   *** d   *     -17.208   5.021  -1.943  0.00  0.00     0.223 C 
ATOM      8  C   *** d   *     -15.693   6.565  -2.951  0.00  0.00     0.085 A 
ATOM      9  C   *** d   *     -17.159   6.484  -5.184  0.00  0.00     0.075 A 
ATOM     10  C   *** d   *     -16.077   7.272  -5.169  0.00  0.00     0.071 A 
ATOM     11  C   *** d   *     -15.364   7.289  -4.035  0.00  0.00     0.074 A 
ENDROOT
BRANCH   5  12
ATOM     12  C   *** d   *     -20.298   3.640  -3.320  0.00  0.00     0.004 A 
ATOM     13  C   *** d   *     -20.278   2.360  -3.757  0.00  0.00     0.053 A 
ATOM     14  C   *** d   *     -21.369   1.600  -3.952  0.00  0.00     0.099 A 
ATOM     15  C   *** d   *     -22.583   2.121  -3.717  0.00  0.00     0.098 A 
ATOM     16  C   *** d   *     -22.648   3.396  -3.312  0.00  0.00     0.040 A 
ATOM     17  C   *** d   *     -21.539   4.129  -3.127  0.00  0.00     0.017 A 
BRANCH  14  18
ATOM     18  O   *** d   *     -21.274   0.312  -4.383  0.00  0.00    -0.358 OA
ATOM     19  H   *** d   *     -20.857   0.313  -5.261  0.00  0.00     0.218 HD
ENDBRANCH  14  18
BRANCH  15  20
ATOM     20  O   *** d   *     -23.705   1.380  -3.913  0.00  0.00    -0.358 OA
ATOM     21  H   *** d   *     -24.248   1.385  -3.109  0.00  0.00     0.218 HD
ENDBRANCH  15  20
ENDBRANCH   5  12
BRANCH   6  22
ATOM     22  O   *** d   *     -18.635   3.509  -0.954  0.00  0.00    -0.355 OA
ATOM     23  H   *** d   *     -19.068   4.046  -0.275  0.00  0.00     0.218 HD
ENDBRANCH   6  22
BRANCH   8  24
ATOM     24  O   *** d   *     -14.879   6.681  -1.864  0.00  0.00    -0.360 OA
ATOM     25  H   *** d   *     -14.167   7.310  -2.062  0.00  0.00     0.217 HD
ENDBRANCH   8  24
BRANCH  10  26
ATOM     26  O   *** d   *     -15.722   8.011  -6.254  0.00  0.00    -0.361 OA
ATOM     27  H   *** d   *     -14.844   8.398  -6.103  0.00  0.00     0.217 HD
ENDBRANCH  10  26
TORSDOF 6
ENDMDL
MODEL 14
REMARK VINA RESULT:      -5.9      9.276     11.190
REMARK  6 active torsions:
REMARK  status: ('A' for Active; 'I' for Inactive)
REMARK    1  A    between atoms: O_2  and  C_12 
REMARK    2  A    between atoms: O_3  and  C_14 
REMARK    3  A    between atoms: O_5  and  C_16 
REMARK    4  A    between atoms: O_6  and  C_20 
REMARK    5  A    between atoms: O_7  and  C_22 
REMARK    6  A    between atoms: C_10  and  C_11 
ROOT
ATOM      1  O   *** d   *     -13.296   2.460 -12.345  0.00  0.00    -0.306 OA
ATOM      2  O   *** d   *     -17.016   1.411 -11.563  0.00  0.00    -0.284 OA
ATOM      3  C   *** d   *     -15.623   2.896 -12.557  0.00  0.00     0.084 A 
ATOM      4  C   *** d   *     -14.335   3.211 -12.792  0.00  0.00     0.096 A 
ATOM      5  C   *** d   *     -13.560   1.264 -11.738  0.00  0.00     0.123 C 
ATOM      6  C   *** d   *     -14.846   0.953 -11.453  0.00  0.00     0.152 C 
ATOM      7  C   *** d   *     -15.884   1.755 -11.853  0.00  0.00     0.223 C 
ATOM      8  C   *** d   *     -16.606   3.707 -13.019  0.00  0.00     0.085 A 
ATOM      9  C   *** d   *     -14.049   4.327 -13.487  0.00  0.00     0.075 A 
ATOM     10  C   *** d   *     -14.993   5.147 -13.963  0.00  0.00     0.071 A 
ATOM     11  C   *** d   *     -16.265   4.808 -13.711  0.00  0.00     0.074 A 
ENDROOT
BRANCH   5  12
ATOM     12  C   *** d   *     -12.482   0.490 -11.427  0.00  0.00     0.004 A 
ATOM     13  C   *** d   *     -11.774  -0.069 -12.435  0.00  0.00     0.053 A 
ATOM     14  C   *** d   *     -10.693  -0.851 -12.269  0.00  0.00     0.099 A 
ATOM     15  C   *** d   *     -10.266  -1.127 -11.028  0.00  0.00     0.098 A 
ATOM     16  C   *** d   *     -10.958  -0.618 -10.001  0.00  0.00     0.040 A 
ATOM     17  C   *** d   *     -12.034   0.159 -10.199  0.00  0.00     0.017 A 
BRANCH  14  18
ATOM     18  O   *** d   *     -10.020  -1.371 -13.332  0.00  0.00    -0.358 OA
ATOM     19  H   *** d   *     -10.305  -0.902 -14.134  0.00  0.00     0.218 HD
ENDBRANCH  14  18
BRANCH  15  20
ATOM     20  O   *** d   *      -9.181  -1.921 -10.828  0.00  0.00    -0.358 OA
ATOM     21  H   *** d   *      -9.313  -2.777 -11.266  0.00  0.00     0.218 HD
ENDBRANCH  15  20
ENDBRANCH   5  12
BRANCH   6  22
ATOM     22  O   *** d   *     -15.215  -0.119 -10.694  0.00  0.00    -0.355 OA
ATOM     23  H   *** d   *     -16.143  -0.331 -10.868  0.00  0.00     0.218 HD
ENDBRANCH   6  22
BRANCH   8  24
ATOM     24  O   *** d   *     -17.939   3.482 -12.840  0.00  0.00    -0.360 OA
ATOM     25  H   *** d   *     -18.101   3.233 -11.916  0.00  0.00     0.217 HD
ENDBRANCH   8  24
BRANCH  10  26
ATOM     26  O   *** d   *     -14.672   6.268 -14.663  0.00  0.00    -0.361 OA
ATOM     27  H   *** d   *     -14.121   6.022 -15.423  0.00  0.00     0.217 HD
ENDBRANCH  10  26
TORSDOF 6
ENDMDL
MODEL 15
REMARK VINA RESULT:      -5.9     23.415     25.345
REMARK  6 active torsions:
REMARK  status: ('A' for Active; 'I' for Inactive)
REMARK    1  A    between atoms: O_2  and  C_12 
REMARK    2  A    between atoms: O_3  and  C_14 
REMARK    3  A    between atoms: O_5  and  C_16 
REMARK    4  A    between atoms: O_6  and  C_20 
REMARK    5  A    between atoms: O_7  and  C_22 
REMARK    6  A    between atoms: C_10  and  C_11 
ROOT
ATOM      1  O   *** d   *       1.005  -3.111  12.412  0.00  0.00    -0.306 OA
ATOM      2  O   *** d   *       2.606  -1.694   9.098  0.00  0.00    -0.284 OA
ATOM      3  C   *** d   *       2.202  -1.380  11.306  0.00  0.00     0.084 A 
ATOM      4  C   *** d   *       1.635  -1.908  12.407  0.00  0.00     0.096 A 
ATOM      5  C   *** d   *       1.053  -3.885  11.286  0.00  0.00     0.123 C 
ATOM      6  C   *** d   *       1.577  -3.353  10.157  0.00  0.00     0.152 C 
ATOM      7  C   *** d   *       2.151  -2.108  10.150  0.00  0.00     0.223 C 
ATOM      8  C   *** d   *       2.795  -0.164  11.375  0.00  0.00     0.085 A 
ATOM      9  C   *** d   *       1.673  -1.215  13.560  0.00  0.00     0.075 A 
ATOM     10  C   *** d   *       2.256  -0.015  13.667  0.00  0.00     0.071 A 
ATOM     11  C   *** d   *       2.808   0.484  12.553  0.00  0.00     0.074 A 
ENDROOT
BRANCH   5  12
ATOM     12  C   *** d   *       0.519  -5.135  11.386  0.00  0.00     0.004 A 
ATOM     13  C   *** d   *       1.117  -6.031  12.204  0.00  0.00     0.053 A 
ATOM     14  C   *** d   *       0.697  -7.293  12.395  0.00  0.00     0.099 A 
ATOM     15  C   *** d   *      -0.383  -7.733  11.732  0.00  0.00     0.098 A 
ATOM     16  C   *** d   *      -0.987  -6.886  10.888  0.00  0.00     0.040 A 
ATOM     17  C   *** d   *      -0.543  -5.631  10.719  0.00  0.00     0.017 A 
BRANCH  14  18
ATOM     18  O   *** d   *       1.341  -8.138  13.245  0.00  0.00    -0.358 OA
ATOM     19  H   *** d   *       2.294  -7.948  13.203  0.00  0.00     0.218 HD
ENDBRANCH  14  18
BRANCH  15  20
ATOM     20  O   *** d   *      -0.827  -9.007  11.899  0.00  0.00    -0.358 OA
ATOM     21  H   *** d   *      -1.674  -9.124  11.440  0.00  0.00     0.218 HD
ENDBRANCH  15  20
ENDBRANCH   5  12
BRANCH   6  22
ATOM     22  O   *** d   *       1.515  -3.958   8.936  0.00  0.00    -0.355 OA
ATOM     23  H   *** d   *       1.903  -3.374   8.269  0.00  0.00     0.218 HD
ENDBRANCH   6  22
BRANCH   8  24
ATOM     24  O   *** d   *       3.399   0.461  10.323  0.00  0.00    -0.360 OA
ATOM     25  H   *** d   *       3.852  -0.200   9.775  0.00  0.00     0.217 HD
ENDBRANCH   8  24
BRANCH  10  26
ATOM     26  O   *** d   *       2.279   0.661  14.847  0.00  0.00    -0.361 OA
ATOM     27  H   *** d   *       1.442   0.511  15.316  0.00  0.00     0.217 HD
ENDBRANCH  10  26
TORSDOF 6
ENDMDL
MODEL 16
REMARK VINA RESULT:      -5.8     19.784     22.013
REMARK  6 active torsions:
REMARK  status: ('A' for Active; 'I' for Inactive)
REMARK    1  A    between atoms: O_2  and  C_12 
REMARK    2  A    between atoms: O_3  and  C_14 
REMARK    3  A    between atoms: O_5  and  C_16 
REMARK    4  A    between atoms: O_6  and  C_20 
REMARK    5  A    between atoms: O_7  and  C_22 
REMARK    6  A    between atoms: C_10  and  C_11 
ROOT
ATOM      1  O   *** d   *      -3.357 -10.790   7.164  0.00  0.00    -0.306 OA
ATOM      2  O   *** d   *      -5.667  -8.132   5.389  0.00  0.00    -0.284 OA
ATOM      3  C   *** d   *      -5.057  -9.137   7.327  0.00  0.00     0.084 A 
ATOM      4  C   *** d   *      -4.248 -10.059   7.882  0.00  0.00     0.096 A 
ATOM      5  C   *** d   *      -3.176 -10.495   5.841  0.00  0.00     0.123 C 
ATOM      6  C   *** d   *      -4.010  -9.604   5.256  0.00  0.00     0.152 C 
ATOM      7  C   *** d   *      -4.952  -8.921   5.982  0.00  0.00     0.223 C 
ATOM      8  C   *** d   *      -5.936  -8.460   8.106  0.00  0.00     0.085 A 
ATOM      9  C   *** d   *      -4.327 -10.289   9.205  0.00  0.00     0.075 A 
ATOM     10  C   *** d   *      -5.178  -9.637  10.006  0.00  0.00     0.071 A 
ATOM     11  C   *** d   *      -5.971  -8.727   9.424  0.00  0.00     0.074 A 
ENDROOT
BRANCH   5  12
ATOM     12  C   *** d   *      -2.179 -11.169   5.200  0.00  0.00     0.004 A 
ATOM     13  C   *** d   *      -0.906 -10.735   5.347  0.00  0.00     0.053 A 
ATOM     14  C   *** d   *       0.168 -11.303   4.773  0.00  0.00     0.099 A 
ATOM     15  C   *** d   *      -0.000 -12.373   3.981  0.00  0.00     0.098 A 
ATOM     16  C   *** d   *      -1.249 -12.817   3.785  0.00  0.00     0.040 A 
ATOM     17  C   *** d   *      -2.301 -12.226   4.372  0.00  0.00     0.017 A 
BRANCH  14  18
ATOM     18  O   *** d   *       1.424 -10.820   4.975  0.00  0.00    -0.358 OA
ATOM     19  H   *** d   *       1.947 -10.980   4.172  0.00  0.00     0.218 HD
ENDBRANCH  14  18
BRANCH  15  20
ATOM     20  O   *** d   *       1.066 -12.965   3.381  0.00  0.00    -0.358 OA
ATOM     21  H   *** d   *       1.291 -13.787   3.843  0.00  0.00     0.218 HD
ENDBRANCH  15  20
ENDBRANCH   5  12
BRANCH   6  22
ATOM     22  O   *** d   *      -4.044  -9.367   3.913  0.00  0.00    -0.355 OA
ATOM     23  H   *** d   *      -4.819  -9.803   3.530  0.00  0.00     0.218 HD
ENDBRANCH   6  22
BRANCH   8  24
ATOM     24  O   *** d   *      -6.797  -7.507   7.649  0.00  0.00    -0.360 OA
ATOM     25  H   *** d   *      -6.290  -6.785   7.243  0.00  0.00     0.217 HD
ENDBRANCH   8  24
BRANCH  10  26
ATOM     26  O   *** d   *      -5.233  -9.891  11.340  0.00  0.00    -0.361 OA
ATOM     27  H   *** d   *      -6.114  -9.654  11.674  0.00  0.00     0.217 HD
ENDBRANCH  10  26
TORSDOF 6
ENDMDL
MODEL 17
REMARK VINA RESULT:      -5.8     20.461     23.226
REMARK  6 active torsions:
REMARK  status: ('A' for Active; 'I' for Inactive)
REMARK    1  A    between atoms: O_2  and  C_12 
REMARK    2  A    between atoms: O_3  and  C_14 
REMARK    3  A    between atoms: O_5  and  C_16 
REMARK    4  A    between atoms: O_6  and  C_20 
REMARK    5  A    between atoms: O_7  and  C_22 
REMARK    6  A    between atoms: C_10  and  C_11 
ROOT
ATOM      1  O   *** d   *      -2.473 -13.383  -3.434  0.00  0.00    -0.306 OA
ATOM      2  O   *** d   *      -0.868 -16.961  -3.012  0.00  0.00    -0.284 OA
ATOM      3  C   *** d   *      -0.644 -14.724  -2.721  0.00  0.00     0.084 A 
ATOM      4  C   *** d   *      -1.236 -13.527  -2.892  0.00  0.00     0.096 A 
ATOM      5  C   *** d   *      -3.208 -14.504  -3.705  0.00  0.00     0.123 C 
ATOM      6  C   *** d   *      -2.614 -15.714  -3.584  0.00  0.00     0.152 C 
ATOM      7  C   *** d   *      -1.338 -15.840  -3.097  0.00  0.00     0.223 C 
ATOM      8  C   *** d   *       0.601 -14.787  -2.191  0.00  0.00     0.085 A 
ATOM      9  C   *** d   *      -0.578 -12.413  -2.527  0.00  0.00     0.075 A 
ATOM     10  C   *** d   *       0.650 -12.436  -1.995  0.00  0.00     0.071 A 
ATOM     11  C   *** d   *       1.213 -13.642  -1.840  0.00  0.00     0.074 A 
ENDROOT
BRANCH   5  12
ATOM     12  C   *** d   *      -4.489 -14.302  -4.125  0.00  0.00     0.004 A 
ATOM     13  C   *** d   *      -4.761 -14.404  -5.447  0.00  0.00     0.053 A 
ATOM     14  C   *** d   *      -5.976 -14.229  -5.995  0.00  0.00     0.099 A 
ATOM     15  C   *** d   *      -7.014 -13.918  -5.204  0.00  0.00     0.098 A 
ATOM     16  C   *** d   *      -6.781 -13.777  -3.893  0.00  0.00     0.040 A 
ATOM     17  C   *** d   *      -5.556 -13.957  -3.376  0.00  0.00     0.017 A 
BRANCH  14  18
ATOM     18  O   *** d   *      -6.179 -14.361  -7.334  0.00  0.00    -0.358 OA
ATOM     19  H   *** d   *      -6.256 -15.308  -7.540  0.00  0.00     0.218 HD
ENDBRANCH  14  18
BRANCH  15  20
ATOM     20  O   *** d   *      -8.253 -13.727  -5.730  0.00  0.00    -0.358 OA
ATOM     21  H   *** d   *      -8.265 -14.009  -6.658  0.00  0.00     0.218 HD
ENDBRANCH  15  20
ENDBRANCH   5  12
BRANCH   6  22
ATOM     22  O   *** d   *      -3.184 -16.882  -3.997  0.00  0.00    -0.355 OA
ATOM     23  H   *** d   *      -3.665 -17.282  -3.258  0.00  0.00     0.218 HD
ENDBRANCH   6  22
BRANCH   8  24
ATOM     24  O   *** d   *       1.291 -15.943  -1.974  0.00  0.00    -0.360 OA
ATOM     25  H   *** d   *       1.067 -16.585  -2.668  0.00  0.00     0.217 HD
ENDBRANCH   8  24
BRANCH  10  26
ATOM     26  O   *** d   *       1.290 -11.291  -1.636  0.00  0.00    -0.361 OA
ATOM     27  H   *** d   *       0.724 -10.530  -1.846  0.00  0.00     0.217 HD
ENDBRANCH  10  26
TORSDOF 6
ENDMDL
MODEL 18
REMARK VINA RESULT:      -5.7     22.635     24.130
REMARK  6 active torsions:
REMARK  status: ('A' for Active; 'I' for Inactive)
REMARK    1  A    between atoms: O_2  and  C_12 
REMARK    2  A    between atoms: O_3  and  C_14 
REMARK    3  A    between atoms: O_5  and  C_16 
REMARK    4  A    between atoms: O_6  and  C_20 
REMARK    5  A    between atoms: O_7  and  C_22 
REMARK    6  A    between atoms: C_10  and  C_11 
ROOT
ATOM      1  O   *** d   *      -0.551  -4.149  11.924  0.00  0.00    -0.306 OA
ATOM      2  O   *** d   *       0.729  -2.368   8.647  0.00  0.00    -0.284 OA
ATOM      3  C   *** d   *      -1.048  -3.065   9.868  0.00  0.00     0.084 A 
ATOM      4  C   *** d   *      -1.431  -3.684  11.000  0.00  0.00     0.096 A 
ATOM      5  C   *** d   *       0.778  -3.869  11.768  0.00  0.00     0.123 C 
ATOM      6  C   *** d   *       1.186  -3.289  10.615  0.00  0.00     0.152 C 
ATOM      7  C   *** d   *       0.290  -2.885   9.659  0.00  0.00     0.223 C 
ATOM      8  C   *** d   *      -1.985  -2.647   8.983  0.00  0.00     0.085 A 
ATOM      9  C   *** d   *      -2.743  -3.871  11.234  0.00  0.00     0.075 A 
ATOM     10  C   *** d   *      -3.696  -3.466  10.386  0.00  0.00     0.071 A 
ATOM     11  C   *** d   *      -3.283  -2.856   9.267  0.00  0.00     0.074 A 
ENDROOT
BRANCH   5  12
ATOM     12  C   *** d   *       1.601  -4.245  12.788  0.00  0.00     0.004 A 
ATOM     13  C   *** d   *       1.740  -3.414  13.847  0.00  0.00     0.053 A 
ATOM     14  C   *** d   *       2.517  -3.660  14.916  0.00  0.00     0.099 A 
ATOM     15  C   *** d   *       3.229  -4.796  14.963  0.00  0.00     0.098 A 
ATOM     16  C   *** d   *       3.143  -5.631  13.920  0.00  0.00     0.040 A 
ATOM     17  C   *** d   *       2.359  -5.357  12.866  0.00  0.00     0.017 A 
BRANCH  14  18
ATOM     18  O   *** d   *       2.598  -2.783  15.954  0.00  0.00    -0.358 OA
ATOM     19  H   *** d   *       2.424  -3.268  16.778  0.00  0.00     0.218 HD
ENDBRANCH  14  18
BRANCH  15  20
ATOM     20  O   *** d   *       4.029  -5.068  16.027  0.00  0.00    -0.358 OA
ATOM     21  H   *** d   *       4.939  -5.215  15.727  0.00  0.00     0.218 HD
ENDBRANCH  15  20
ENDBRANCH   5  12
BRANCH   6  22
ATOM     22  O   *** d   *       2.497  -3.129  10.272  0.00  0.00    -0.355 OA
ATOM     23  H   *** d   *       2.622  -2.250   9.888  0.00  0.00     0.218 HD
ENDBRANCH   6  22
BRANCH   8  24
ATOM     24  O   *** d   *      -1.708  -2.010   7.809  0.00  0.00    -0.360 OA
ATOM     25  H   *** d   *      -0.856  -2.325   7.467  0.00  0.00     0.217 HD
ENDBRANCH   8  24
BRANCH  10  26
ATOM     26  O   *** d   *      -5.014  -3.669  10.650  0.00  0.00    -0.361 OA
ATOM     27  H   *** d   *      -5.532  -3.486   9.849  0.00  0.00     0.217 HD
ENDBRANCH  10  26
TORSDOF 6
ENDMDL
MODEL 19
REMARK VINA RESULT:      -5.7     15.633     16.620
REMARK  6 active torsions:
REMARK  status: ('A' for Active; 'I' for Inactive)
REMARK    1  A    between atoms: O_2  and  C_12 
REMARK    2  A    between atoms: O_3  and  C_14 
REMARK    3  A    between atoms: O_5  and  C_16 
REMARK    4  A    between atoms: O_6  and  C_20 
REMARK    5  A    between atoms: O_7  and  C_22 
REMARK    6  A    between atoms: C_10  and  C_11 
ROOT
ATOM      1  O   *** d   *     -19.198 -10.326   6.352  0.00  0.00    -0.306 OA
ATOM      2  O   *** d   *     -19.213 -11.751   2.675  0.00  0.00    -0.284 OA
ATOM      3  C   *** d   *     -20.422 -10.924   4.404  0.00  0.00     0.084 A 
ATOM      4  C   *** d   *     -20.362 -10.448   5.662  0.00  0.00     0.096 A 
ATOM      5  C   *** d   *     -18.019 -10.575   5.706  0.00  0.00     0.123 C 
ATOM      6  C   *** d   *     -18.062 -11.097   4.458  0.00  0.00     0.152 C 
ATOM      7  C   *** d   *     -19.250 -11.279   3.797  0.00  0.00     0.223 C 
ATOM      8  C   *** d   *     -21.624 -11.036   3.787  0.00  0.00     0.085 A 
ATOM      9  C   *** d   *     -21.499 -10.088   6.282  0.00  0.00     0.075 A 
ATOM     10  C   *** d   *     -22.702 -10.179   5.703  0.00  0.00     0.071 A 
ATOM     11  C   *** d   *     -22.730 -10.659   4.452  0.00  0.00     0.074 A 
ENDROOT
BRANCH   5  12
ATOM     12  C   *** d   *     -16.878 -10.311   6.403  0.00  0.00     0.004 A 
ATOM     13  C   *** d   *     -16.160  -9.211   6.079  0.00  0.00     0.053 A 
ATOM     14  C   *** d   *     -15.020  -8.835   6.682  0.00  0.00     0.099 A 
ATOM     15  C   *** d   *     -14.522  -9.589   7.674  0.00  0.00     0.098 A 
ATOM     16  C   *** d   *     -15.186 -10.704   8.005  0.00  0.00     0.040 A 
ATOM     17  C   *** d   *     -16.323 -11.053   7.383  0.00  0.00     0.017 A 
BRANCH  14  18
ATOM     18  O   *** d   *     -14.356  -7.706   6.312  0.00  0.00    -0.358 OA
ATOM     19  H   *** d   *     -13.408  -7.911   6.260  0.00  0.00     0.218 HD
ENDBRANCH  14  18
BRANCH  15  20
ATOM     20  O   *** d   *     -13.367  -9.239   8.298  0.00  0.00    -0.358 OA
ATOM     21  H   *** d   *     -12.866  -8.621   7.743  0.00  0.00     0.218 HD
ENDBRANCH  15  20
ENDBRANCH   5  12
BRANCH   6  22
ATOM     22  O   *** d   *     -16.964 -11.553   3.790  0.00  0.00    -0.355 OA
ATOM     23  H   *** d   *     -17.246 -12.127   3.063  0.00  0.00     0.218 HD
ENDBRANCH   6  22
BRANCH   8  24
ATOM     24  O   *** d   *     -21.799 -11.503   2.518  0.00  0.00    -0.360 OA
ATOM     25  H   *** d   *     -22.732 -11.739   2.389  0.00  0.00     0.217 HD
ENDBRANCH   8  24
BRANCH  10  26
ATOM     26  O   *** d   *     -23.835  -9.806   6.356  0.00  0.00    -0.361 OA
ATOM     27  H   *** d   *     -24.596  -9.920   5.764  0.00  0.00     0.217 HD
ENDBRANCH  10  26
TORSDOF 6
ENDMDL
MODEL 20
REMARK VINA RESULT:      -5.5     19.883     22.651
REMARK  6 active torsions:
REMARK  status: ('A' for Active; 'I' for Inactive)
REMARK    1  A    between atoms: O_2  and  C_12 
REMARK    2  A    between atoms: O_3  and  C_14 
REMARK    3  A    between atoms: O_5  and  C_16 
REMARK    4  A    between atoms: O_6  and  C_20 
REMARK    5  A    between atoms: O_7  and  C_22 
REMARK    6  A    between atoms: C_10  and  C_11 
ROOT
ATOM      1  O   *** d   *      -2.999 -14.259  -1.942  0.00  0.00    -0.306 OA
ATOM      2  O   *** d   *      -0.173 -11.703  -2.957  0.00  0.00    -0.284 OA
ATOM      3  C   *** d   *      -0.827 -13.369  -1.568  0.00  0.00     0.084 A 
ATOM      4  C   *** d   *      -1.825 -14.219  -1.260  0.00  0.00     0.096 A 
ATOM      5  C   *** d   *      -3.133 -13.497  -3.069  0.00  0.00     0.123 C 
ATOM      6  C   *** d   *      -2.161 -12.605  -3.367  0.00  0.00     0.152 C 
ATOM      7  C   *** d   *      -1.007 -12.528  -2.629  0.00  0.00     0.223 C 
ATOM      8  C   *** d   *       0.309 -13.374  -0.828  0.00  0.00     0.085 A 
ATOM      9  C   *** d   *      -1.673 -15.061  -0.223  0.00  0.00     0.075 A 
ATOM     10  C   *** d   *      -0.565 -15.098   0.526  0.00  0.00     0.071 A 
ATOM     11  C   *** d   *       0.410 -14.239   0.197  0.00  0.00     0.074 A 
ENDROOT
BRANCH   5  12
ATOM     12  C   *** d   *      -4.279 -13.673  -3.787  0.00  0.00     0.004 A 
ATOM     13  C   *** d   *      -5.460 -13.350  -3.211  0.00  0.00     0.053 A 
ATOM     14  C   *** d   *      -6.660 -13.473  -3.803  0.00  0.00     0.099 A 
ATOM     15  C   *** d   *      -6.729 -13.960  -5.051  0.00  0.00     0.098 A 
ATOM     16  C   *** d   *      -5.585 -14.320  -5.647  0.00  0.00     0.040 A 
ATOM     17  C   *** d   *      -4.402 -14.186  -5.028  0.00  0.00     0.017 A 
BRANCH  14  18
ATOM     18  O   *** d   *      -7.809 -13.115  -3.167  0.00  0.00    -0.358 OA
ATOM     19  H   *** d   *      -7.691 -12.223  -2.800  0.00  0.00     0.218 HD
ENDBRANCH  14  18
BRANCH  15  20
ATOM     20  O   *** d   *      -7.929 -14.103  -5.674  0.00  0.00    -0.358 OA
ATOM     21  H   *** d   *      -8.648 -13.913  -5.052  0.00  0.00     0.218 HD
ENDBRANCH  15  20
ENDBRANCH   5  12
BRANCH   6  22
ATOM     22  O   *** d   *      -2.268 -11.670  -4.355  0.00  0.00    -0.355 OA
ATOM     23  H   *** d   *      -2.440 -10.804  -3.960  0.00  0.00     0.218 HD
ENDBRANCH   6  22
BRANCH   8  24
ATOM     24  O   *** d   *       1.379 -12.559  -1.052  0.00  0.00    -0.360 OA
ATOM     25  H   *** d   *       1.181 -11.967  -1.795  0.00  0.00     0.217 HD
ENDBRANCH   8  24
BRANCH  10  26
ATOM     26  O   *** d   *      -0.440 -15.962   1.569  0.00  0.00    -0.361 OA
ATOM     27  H   *** d   *      -0.660 -16.859   1.267  0.00  0.00     0.217 HD
ENDBRANCH  10  26
TORSDOF 6
ENDMDL
