# Supplementary material for: The mechanism study of quercetin isolated from Zanthoxylum bungeanum maxim. inhibiting ferroptosis and alleviating MAFLD through p38 MAPK/ERK signaling pathway based on lipidomics and transcriptomics
Source: Front Pharmacol. 2025 Mar 31;16:1517291. doi: 10.3389/fphar.2025.1517291 (PMC11994740; doi:10.3389/fphar.2025.1517291)
Supplement: Supplementary file 1 [file DataSheet1.zip › Raw data/Molecular docking/Molecular docking/visualization/quercetinCRP/CRP 1b09.pdb]

REMARK   4 XXXX COMPLIES WITH FORMAT V. 2.0
ATOM      1  N   GLN A   1     159.500 147.439  37.632  1.00 50.64           N  
ATOM      2  HN1 GLN A   1     160.266 148.105  37.531  1.00  0.00           H  
ATOM      3  HN2 GLN A   1     159.808 146.602  38.128  1.00  0.00           H  
ATOM      4  HN3 GLN A   1     158.806 147.781  38.296  1.00  0.00           H  
ATOM      5  CA  GLN A   1     158.877 147.091  36.361  1.00 52.53           C  
ATOM      6  HA  GLN A   1     158.483 148.021  35.889  1.00  0.00           H  
ATOM      7  C   GLN A   1     157.737 146.100  36.511  1.00 52.71           C  
ATOM      8  O   GLN A   1     157.529 145.470  37.577  1.00 48.38           O  
ATOM      9  CB  GLN A   1     159.955 146.499  35.452  1.00 50.83           C  
ATOM     10  HB1 GLN A   1     159.563 146.340  34.420  1.00  0.00           H  
ATOM     11  HB2 GLN A   1     160.173 145.441  35.728  1.00  0.00           H  
ATOM     12  CG  GLN A   1     161.237 147.333  35.428  1.00 49.45           C  
ATOM     13  HG1 GLN A   1     161.043 148.397  35.158  1.00  0.00           H  
ATOM     14  HG2 GLN A   1     161.896 147.069  34.568  1.00  0.00           H  
ATOM     15  CD  GLN A   1     161.945 147.200  36.751  1.00 48.30           C  
ATOM     16  NE2 GLN A   1     162.838 146.196  36.793  1.00 50.78           N  
ATOM     17 1HE2 GLN A   1     163.317 146.106  37.689  1.00  0.00           H  
ATOM     18 2HE2 GLN A   1     163.035 145.588  35.998  1.00  0.00           H  
ATOM     19  OE1 GLN A   1     161.709 147.928  37.704  1.00 48.19           O  
ATOM     20  N   THR A   2     156.960 145.993  35.411  1.00 52.37           N  
ATOM     21  HN  THR A   2     157.145 146.602  34.614  1.00  0.00           H  
ATOM     22  CA  THR A   2     155.868 145.035  35.328  1.00 41.72           C  
ATOM     23  HA  THR A   2     156.220 144.032  35.664  1.00  0.00           H  
ATOM     24  C   THR A   2     155.340 144.945  33.908  1.00 35.70           C  
ATOM     25  O   THR A   2     155.124 145.987  33.231  1.00 46.30           O  
ATOM     26  CB  THR A   2     154.752 145.522  36.244  1.00 36.34           C  
ATOM     27  HB  THR A   2     154.447 146.548  35.932  1.00  0.00           H  
ATOM     28  CG2 THR A   2     153.542 144.594  36.157  1.00 53.27           C  
ATOM     29 1HG2 THR A   2     153.188 144.563  35.100  1.00  0.00           H  
ATOM     30 2HG2 THR A   2     152.733 144.881  36.869  1.00  0.00           H  
ATOM     31 3HG2 THR A   2     153.754 143.578  36.565  1.00  0.00           H  
ATOM     32  OG1 THR A   2     155.204 145.561  37.595  1.00 48.92           O  
ATOM     33  HG1 THR A   2     155.957 146.138  37.649  1.00  0.00           H  
ATOM     34  N   ASP A   3     155.173 143.715  33.394  1.00 44.80           N  
ATOM     35  HN  ASP A   3     155.537 142.884  33.860  1.00  0.00           H  
ATOM     36  CA  ASP A   3     154.452 143.634  32.148  1.00 37.98           C  
ATOM     37  HA  ASP A   3     154.693 144.536  31.538  1.00  0.00           H  
ATOM     38  C   ASP A   3     152.961 143.588  32.371  1.00 38.05           C  
ATOM     39  O   ASP A   3     152.434 142.669  33.051  1.00 41.09           O  
ATOM     40  CB  ASP A   3     154.888 142.391  31.373  1.00 11.82           C  
ATOM     41  HB1 ASP A   3     154.582 141.438  31.864  1.00  0.00           H  
ATOM     42  HB2 ASP A   3     155.989 142.219  31.404  1.00  0.00           H  
ATOM     43  CG  ASP A   3     154.347 142.537  29.966  1.00 26.05           C  
ATOM     44  OD1 ASP A   3     153.344 143.236  29.811  1.00 24.29           O  
ATOM     45  OD2 ASP A   3     154.927 141.970  29.045  1.00 34.31           O  
ATOM     46  N   MET A   4     152.265 144.609  31.843  1.00 35.44           N  
ATOM     47  HN  MET A   4     152.743 145.325  31.296  1.00  0.00           H  
ATOM     48  CA  MET A   4     150.820 144.690  32.056  1.00 29.92           C  
ATOM     49  HA  MET A   4     150.538 143.991  32.878  1.00  0.00           H  
ATOM     50  C   MET A   4     150.014 144.340  30.818  1.00 31.42           C  
ATOM     51  O   MET A   4     148.821 144.721  30.681  1.00 25.42           O  
ATOM     52  CB  MET A   4     150.494 146.117  32.489  1.00 10.02           C  
ATOM     53  HB1 MET A   4     149.398 146.313  32.422  1.00  0.00           H  
ATOM     54  HB2 MET A   4     150.857 146.854  31.735  1.00  0.00           H  
ATOM     55  CG  MET A   4     151.027 146.457  33.890  1.00 15.54           C  
ATOM     56  HG1 MET A   4     151.346 147.524  33.948  1.00  0.00           H  
ATOM     57  HG2 MET A   4     152.010 145.964  34.074  1.00  0.00           H  
ATOM     58  SD  MET A   4     149.846 146.061  35.203  1.00 28.29           S  
ATOM     59  CE  MET A   4     148.362 146.716  34.428  1.00 41.94           C  
ATOM     60  HE1 MET A   4     147.634 146.472  35.237  1.00  0.00           H  
ATOM     61  HE2 MET A   4     148.121 146.331  33.410  1.00  0.00           H  
ATOM     62  HE3 MET A   4     148.401 147.781  34.099  1.00  0.00           H  
ATOM     63  N   SER A   5     150.655 143.633  29.886  1.00 11.70           N  
ATOM     64  HN  SER A   5     151.633 143.373  30.013  1.00  0.00           H  
ATOM     65  CA  SER A   5     149.933 143.239  28.682  1.00 22.67           C  
ATOM     66  HA  SER A   5     149.722 144.151  28.077  1.00  0.00           H  
ATOM     67  C   SER A   5     148.615 142.537  28.982  1.00 29.35           C  
ATOM     68  O   SER A   5     148.484 141.752  29.967  1.00 53.68           O  
ATOM     69  CB  SER A   5     150.862 142.319  27.878  1.00 32.74           C  
ATOM     70  HB1 SER A   5     151.257 141.473  28.488  1.00  0.00           H  
ATOM     71  HB2 SER A   5     150.312 141.717  27.117  1.00  0.00           H  
ATOM     72  OG  SER A   5     151.908 143.112  27.298  1.00 50.04           O  
ATOM     73  HG  SER A   5     152.483 142.543  26.800  1.00  0.00           H  
ATOM     74  N   ARG A   6     147.593 142.866  28.166  1.00 34.71           N  
ATOM     75  HN  ARG A   6     147.728 143.588  27.458  1.00  0.00           H  
ATOM     76  CA  ARG A   6     146.289 142.201  28.281  1.00 38.30           C  
ATOM     77  HA  ARG A   6     145.635 142.586  27.464  1.00  0.00           H  
ATOM     78  C   ARG A   6     145.564 142.420  29.603  1.00 25.00           C  
ATOM     79  O   ARG A   6     144.443 141.861  29.820  1.00 45.44           O  
ATOM     80  CB  ARG A   6     146.506 140.699  28.044  1.00 46.03           C  
ATOM     81  HB1 ARG A   6     147.114 140.245  28.861  1.00  0.00           H  
ATOM     82  HB2 ARG A   6     145.560 140.126  28.189  1.00  0.00           H  
ATOM     83  CG  ARG A   6     147.123 140.415  26.666  1.00 44.25           C  
ATOM     84  HG1 ARG A   6     148.181 140.762  26.619  1.00  0.00           H  
ATOM     85  HG2 ARG A   6     147.288 139.323  26.515  1.00  0.00           H  
ATOM     86  CD  ARG A   6     146.290 141.014  25.522  1.00 45.77           C  
ATOM     87  HD1 ARG A   6     145.800 141.968  25.827  1.00  0.00           H  
ATOM     88  HD2 ARG A   6     146.938 141.409  24.705  1.00  0.00           H  
ATOM     89  NE  ARG A   6     145.314 140.045  25.015  1.00 35.08           N  
ATOM     90  HE  ARG A   6     145.394 139.048  25.215  1.00  0.00           H  
ATOM     91  CZ  ARG A   6     144.312 140.537  24.275  1.00 36.58           C  
ATOM     92  NH1 ARG A   6     144.249 141.834  24.036  1.00 37.53           N  
ATOM     93 1HH1 ARG A   6     143.486 142.209  23.472  1.00  0.00           H  
ATOM     94 2HH1 ARG A   6     144.961 142.461  24.412  1.00  0.00           H  
ATOM     95  NH2 ARG A   6     143.380 139.716  23.783  1.00 53.94           N  
ATOM     96 1HH2 ARG A   6     142.617 140.091  23.219  1.00  0.00           H  
ATOM     97 2HH2 ARG A   6     143.429 138.714  23.968  1.00  0.00           H  
ATOM     98  N   LYS A   7     146.188 143.194  30.518  1.00 26.21           N  
ATOM     99  HN  LYS A   7     147.150 143.501  30.371  1.00  0.00           H  
ATOM    100  CA  LYS A   7     145.456 143.583  31.723  1.00 28.52           C  
ATOM    101  HA  LYS A   7     144.559 142.928  31.823  1.00  0.00           H  
ATOM    102  C   LYS A   7     145.003 145.020  31.695  1.00 33.74           C  
ATOM    103  O   LYS A   7     145.357 145.804  30.769  1.00 17.54           O  
ATOM    104  CB  LYS A   7     146.370 143.353  32.933  1.00 18.35           C  
ATOM    105  HB1 LYS A   7     146.068 143.990  33.797  1.00  0.00           H  
ATOM    106  HB2 LYS A   7     147.389 143.770  32.757  1.00  0.00           H  
ATOM    107  CG  LYS A   7     146.432 141.868  33.326  1.00 38.12           C  
ATOM    108  HG1 LYS A   7     147.031 141.287  32.587  1.00  0.00           H  
ATOM    109  HG2 LYS A   7     145.440 141.379  33.184  1.00  0.00           H  
ATOM    110  CD  LYS A   7     146.954 141.639  34.752  1.00 25.14           C  
ATOM    111  HD1 LYS A   7     146.113 141.504  35.472  1.00  0.00           H  
ATOM    112  HD2 LYS A   7     147.400 142.570  35.172  1.00  0.00           H  
ATOM    113  CE  LYS A   7     147.943 140.467  34.828  1.00 27.74           C  
ATOM    114  HE1 LYS A   7     148.189 140.058  33.820  1.00  0.00           H  
ATOM    115  HE2 LYS A   7     147.478 139.552  35.263  1.00  0.00           H  
ATOM    116  NZ  LYS A   7     149.135 140.879  35.560  1.00 25.74           N  
ATOM    117  HZ1 LYS A   7     149.792 140.100  35.610  1.00  0.00           H  
ATOM    118  HZ2 LYS A   7     148.910 141.253  36.482  1.00  0.00           H  
ATOM    119  HZ3 LYS A   7     149.561 141.716  35.162  1.00  0.00           H  
ATOM    120  N   ALA A   8     144.172 145.377  32.684  1.00 16.34           N  
ATOM    121  HN  ALA A   8     143.876 144.688  33.375  1.00  0.00           H  
ATOM    122  CA  ALA A   8     143.689 146.759  32.772  1.00  6.75           C  
ATOM    123  HA  ALA A   8     144.471 147.451  32.381  1.00  0.00           H  
ATOM    124  C   ALA A   8     143.362 147.126  34.198  1.00 17.76           C  
ATOM    125  O   ALA A   8     143.118 146.282  35.055  1.00 32.04           O  
ATOM    126  CB  ALA A   8     142.427 146.879  31.912  1.00  7.14           C  
ATOM    127  HB1 ALA A   8     142.060 147.930  31.979  1.00  0.00           H  
ATOM    128  HB2 ALA A   8     141.646 146.132  32.187  1.00  0.00           H  
ATOM    129  HB3 ALA A   8     142.590 146.546  30.860  1.00  0.00           H  
ATOM    130  N   PHE A   9     143.409 148.437  34.483  1.00 23.38           N  
ATOM    131  HN  PHE A   9     143.777 149.103  33.803  1.00  0.00           H  
ATOM    132  CA  PHE A   9     142.920 148.898  35.793  1.00 17.91           C  
ATOM    133  HA  PHE A   9     143.173 148.140  36.571  1.00  0.00           H  
ATOM    134  C   PHE A   9     141.421 149.132  35.784  1.00 21.18           C  
ATOM    135  O   PHE A   9     140.868 149.734  34.816  1.00 28.02           O  
ATOM    136  CB  PHE A   9     143.624 150.232  36.127  1.00 15.59           C  
ATOM    137  HB1 PHE A   9     143.499 150.977  35.307  1.00  0.00           H  
ATOM    138  HB2 PHE A   9     143.094 150.781  36.940  1.00  0.00           H  
ATOM    139  CG  PHE A   9     145.089 150.017  36.464  1.00 17.89           C  
ATOM    140  CD1 PHE A   9     145.457 149.301  37.598  1.00 18.03           C  
ATOM    141  HD1 PHE A   9     144.685 148.846  38.241  1.00  0.00           H  
ATOM    142  CD2 PHE A   9     146.060 150.585  35.653  1.00 23.11           C  
ATOM    143  HD2 PHE A   9     145.768 151.151  34.752  1.00  0.00           H  
ATOM    144  CE1 PHE A   9     146.803 149.161  37.917  1.00 20.90           C  
ATOM    145  HE1 PHE A   9     147.097 148.598  38.819  1.00  0.00           H  
ATOM    146  CE2 PHE A   9     147.404 150.438  35.981  1.00 28.29           C  
ATOM    147  HE2 PHE A   9     148.177 150.893  35.339  1.00  0.00           H  
ATOM    148  CZ  PHE A   9     147.779 149.726  37.106  1.00 27.60           C  
ATOM    149  HZ  PHE A   9     148.846 149.608  37.358  1.00  0.00           H  
ATOM    150  N   VAL A  10     140.720 148.650  36.823  1.00 14.52           N  
ATOM    151  HN  VAL A  10     141.169 148.113  37.565  1.00  0.00           H  
ATOM    152  CA  VAL A  10     139.290 148.927  36.845  1.00 14.92           C  
ATOM    153  HA  VAL A  10     139.055 149.574  35.968  1.00  0.00           H  
ATOM    154  C   VAL A  10     138.807 149.651  38.102  1.00 17.30           C  
ATOM    155  O   VAL A  10     139.045 149.210  39.255  1.00 35.37           O  
ATOM    156  CB  VAL A  10     138.520 147.603  36.674  1.00 19.54           C  
ATOM    157  HB  VAL A  10     138.076 147.571  35.652  1.00  0.00           H  
ATOM    158  CG1 VAL A  10     139.440 146.406  36.851  1.00 12.79           C  
ATOM    159 1HG1 VAL A  10     140.259 146.463  36.097  1.00  0.00           H  
ATOM    160 2HG1 VAL A  10     138.890 145.437  36.807  1.00  0.00           H  
ATOM    161 3HG1 VAL A  10     139.827 146.318  37.893  1.00  0.00           H  
ATOM    162  CG2 VAL A  10     137.405 147.525  37.700  1.00 22.61           C  
ATOM    163 1HG2 VAL A  10     136.730 148.403  37.570  1.00  0.00           H  
ATOM    164 2HG2 VAL A  10     137.792 147.437  38.742  1.00  0.00           H  
ATOM    165 3HG2 VAL A  10     136.855 146.556  37.656  1.00  0.00           H  
ATOM    166  N   PHE A  11     138.165 150.825  37.861  1.00 33.97           N  
ATOM    167  HN  PHE A  11     138.131 151.191  36.910  1.00  0.00           H  
ATOM    168  CA  PHE A  11     137.524 151.571  38.939  1.00 38.55           C  
ATOM    169  HA  PHE A  11     137.963 151.258  39.915  1.00  0.00           H  
ATOM    170  C   PHE A  11     136.007 151.345  38.970  1.00 35.13           C  
ATOM    171  O   PHE A  11     135.247 151.866  38.092  1.00 37.28           O  
ATOM    172  CB  PHE A  11     137.822 153.072  38.701  1.00 27.81           C  
ATOM    173  HB1 PHE A  11     137.236 153.477  37.843  1.00  0.00           H  
ATOM    174  HB2 PHE A  11     137.398 153.710  39.511  1.00  0.00           H  
ATOM    175  CG  PHE A  11     139.326 153.309  38.522  1.00 13.96           C  
ATOM    176  CD1 PHE A  11     140.128 153.578  39.628  1.00  8.66           C  
ATOM    177  HD1 PHE A  11     139.694 153.564  40.642  1.00  0.00           H  
ATOM    178  CD2 PHE A  11     139.875 153.326  37.244  1.00 14.59           C  
ATOM    179  HD2 PHE A  11     139.244 153.114  36.365  1.00  0.00           H  
ATOM    180  CE1 PHE A  11     141.475 153.864  39.453  1.00 19.46           C  
ATOM    181  HE1 PHE A  11     142.107 154.081  40.331  1.00  0.00           H  
ATOM    182  CE2 PHE A  11     141.233 153.614  37.083  1.00  8.20           C  
ATOM    183  HE2 PHE A  11     141.673 153.631  36.072  1.00  0.00           H  
ATOM    184  CZ  PHE A  11     142.032 153.879  38.185  1.00 20.05           C  
ATOM    185  HZ  PHE A  11     143.104 154.100  38.053  1.00  0.00           H  
ATOM    186  N   PRO A  12     135.550 150.524  39.944  1.00 33.75           N  
ATOM    187  CA  PRO A  12     134.204 149.961  39.893  1.00 34.36           C  
ATOM    188  HA  PRO A  12     134.031 149.524  38.882  1.00  0.00           H  
ATOM    189  C   PRO A  12     133.139 151.004  40.169  1.00 37.14           C  
ATOM    190  O   PRO A  12     132.088 151.067  39.525  1.00 46.24           O  
ATOM    191  CB  PRO A  12     134.115 148.852  40.934  1.00 39.59           C  
ATOM    192  HB1 PRO A  12     133.494 147.989  40.597  1.00  0.00           H  
ATOM    193  HB2 PRO A  12     133.501 149.137  41.820  1.00  0.00           H  
ATOM    194  CG  PRO A  12     135.536 148.450  41.303  1.00 42.82           C  
ATOM    195  HG1 PRO A  12     135.903 147.508  40.832  1.00  0.00           H  
ATOM    196  HG2 PRO A  12     135.675 148.097  42.352  1.00  0.00           H  
ATOM    197  CD  PRO A  12     136.348 149.771  40.913  1.00 44.61           C  
ATOM    198  HD1 PRO A  12     137.378 149.551  40.546  1.00  0.00           H  
ATOM    199  HD2 PRO A  12     136.633 150.380  41.802  1.00  0.00           H  
ATOM    200  N   LYS A  13     133.404 151.837  41.197  1.00 43.58           N  
ATOM    201  HN  LYS A  13     134.286 151.766  41.704  1.00  0.00           H  
ATOM    202  CA  LYS A  13     132.414 152.842  41.576  1.00 53.39           C  
ATOM    203  HA  LYS A  13     131.673 152.944  40.749  1.00  0.00           H  
ATOM    204  C   LYS A  13     133.015 154.202  41.861  1.00 56.71           C  
ATOM    205  O   LYS A  13     134.243 154.340  42.129  1.00 45.52           O  
ATOM    206  CB  LYS A  13     131.690 152.334  42.824  1.00 56.69           C  
ATOM    207  HB1 LYS A  13     130.831 151.678  42.551  1.00  0.00           H  
ATOM    208  HB2 LYS A  13     131.133 153.158  43.328  1.00  0.00           H  
ATOM    209  CG  LYS A  13     132.635 151.627  43.803  1.00 45.26           C  
ATOM    210  HG1 LYS A  13     133.080 150.714  43.342  1.00  0.00           H  
ATOM    211  HG2 LYS A  13     133.566 152.220  43.961  1.00  0.00           H  
ATOM    212  CD  LYS A  13     131.960 151.297  45.136  1.00 46.69           C  
ATOM    213  HD1 LYS A  13     130.865 151.138  45.002  1.00  0.00           H  
ATOM    214  HD2 LYS A  13     131.931 152.190  45.803  1.00  0.00           H  
ATOM    215  CE  LYS A  13     132.608 150.102  45.843  1.00 44.23           C  
ATOM    216  HE1 LYS A  13     132.168 149.131  45.515  1.00  0.00           H  
ATOM    217  HE2 LYS A  13     133.655 149.928  45.500  1.00  0.00           H  
ATOM    218  NZ  LYS A  13     132.526 150.283  47.291  1.00 43.43           N  
ATOM    219  HZ1 LYS A  13     132.957 149.488  47.762  1.00  0.00           H  
ATOM    220  HZ2 LYS A  13     131.569 150.442  47.605  1.00  0.00           H  
ATOM    221  HZ3 LYS A  13     132.928 151.171  47.591  1.00  0.00           H  
ATOM    222  N   GLU A  14     132.160 155.237  41.765  1.00 30.08           N  
ATOM    223  HN  GLU A  14     131.193 155.073  41.486  1.00  0.00           H  
ATOM    224  CA  GLU A  14     132.613 156.597  42.060  1.00 31.58           C  
ATOM    225  HA  GLU A  14     133.396 156.886  41.321  1.00  0.00           H  
ATOM    226  C   GLU A  14     133.177 156.745  43.455  1.00 30.00           C  
ATOM    227  O   GLU A  14     132.584 156.224  44.457  1.00 32.00           O  
ATOM    228  CB  GLU A  14     131.397 157.520  41.885  1.00 32.72           C  
ATOM    229  HB1 GLU A  14     130.860 157.296  40.934  1.00  0.00           H  
ATOM    230  HB2 GLU A  14     130.592 157.262  42.613  1.00  0.00           H  
ATOM    231  CG  GLU A  14     131.760 159.006  41.973  1.00 25.71           C  
ATOM    232  HG1 GLU A  14     132.526 159.300  41.218  1.00  0.00           H  
ATOM    233  HG2 GLU A  14     132.345 159.245  42.892  1.00  0.00           H  
ATOM    234  CD  GLU A  14     130.498 159.834  41.864  1.00 27.69           C  
ATOM    235  OE1 GLU A  14     129.843 159.774  40.832  1.00 25.63           O  
ATOM    236  OE2 GLU A  14     130.177 160.537  42.821  1.00 23.77           O  
ATOM    237  N   SER A  15     134.343 157.415  43.553  1.00 25.95           N  
ATOM    238  HN  SER A  15     134.790 157.797  42.719  1.00  0.00           H  
ATOM    239  CA  SER A  15     134.965 157.590  44.876  1.00 26.01           C  
ATOM    240  HA  SER A  15     134.161 157.702  45.640  1.00  0.00           H  
ATOM    241  C   SER A  15     135.878 158.797  44.945  1.00 23.72           C  
ATOM    242  O   SER A  15     136.156 159.457  43.909  1.00 28.93           O  
ATOM    243  CB  SER A  15     135.764 156.316  45.179  1.00 30.66           C  
ATOM    244  HB1 SER A  15     135.271 155.400  44.777  1.00  0.00           H  
ATOM    245  HB2 SER A  15     135.738 156.046  46.261  1.00  0.00           H  
ATOM    246  OG  SER A  15     137.102 156.475  44.688  1.00 24.06           O  
ATOM    247  HG  SER A  15     137.597 155.686  44.876  1.00  0.00           H  
ATOM    248  N   ASP A  16     136.341 159.100  46.170  1.00 25.87           N  
ATOM    249  HN  ASP A  16     136.090 158.522  46.972  1.00  0.00           H  
ATOM    250  CA  ASP A  16     137.205 160.261  46.345  1.00 25.77           C  
ATOM    251  HA  ASP A  16     137.089 160.933  45.463  1.00  0.00           H  
ATOM    252  C   ASP A  16     138.670 159.898  46.496  1.00 27.85           C  
ATOM    253  O   ASP A  16     139.569 160.773  46.402  1.00 30.74           O  
ATOM    254  CB  ASP A  16     136.747 161.008  47.600  1.00 32.38           C  
ATOM    255  HB1 ASP A  16     137.167 160.560  48.531  1.00  0.00           H  
ATOM    256  HB2 ASP A  16     135.665 160.842  47.815  1.00  0.00           H  
ATOM    257  CG  ASP A  16     137.085 162.488  47.474  1.00 29.11           C  
ATOM    258  OD1 ASP A  16     138.206 162.867  47.830  1.00 46.46           O  
ATOM    259  OD2 ASP A  16     136.229 163.242  47.025  1.00 45.98           O  
ATOM    260  N   THR A  17     138.928 158.615  46.774  1.00 42.93           N  
ATOM    261  HN  THR A  17     138.181 157.921  46.748  1.00  0.00           H  
ATOM    262  CA  THR A  17     140.282 158.223  47.112  1.00 42.58           C  
ATOM    263  HA  THR A  17     140.945 159.116  47.034  1.00  0.00           H  
ATOM    264  C   THR A  17     140.818 157.143  46.218  1.00 40.08           C  
ATOM    265  O   THR A  17     141.764 156.411  46.607  1.00 38.46           O  
ATOM    266  CB  THR A  17     140.283 157.738  48.549  1.00 35.76           C  
ATOM    267  HB  THR A  17     140.717 156.712  48.588  1.00  0.00           H  
ATOM    268  CG2 THR A  17     141.115 158.667  49.424  1.00 35.75           C  
ATOM    269 1HG2 THR A  17     142.159 158.697  49.034  1.00  0.00           H  
ATOM    270 2HG2 THR A  17     141.072 158.385  50.502  1.00  0.00           H  
ATOM    271 3HG2 THR A  17     140.666 159.684  49.510  1.00  0.00           H  
ATOM    272  OG1 THR A  17     138.940 157.700  49.050  1.00 37.50           O  
ATOM    273  HG1 THR A  17     138.421 157.121  48.504  1.00  0.00           H  
ATOM    274  N   SER A  18     140.371 156.875  44.996  1.00 44.29           N  
ATOM    275  HN  SER A  18     139.556 157.345  44.601  1.00  0.00           H  
ATOM    276  CA  SER A  18     141.118 155.869  44.259  1.00 42.26           C  
ATOM    277  HA  SER A  18     141.858 155.411  44.956  1.00  0.00           H  
ATOM    278  C   SER A  18     141.866 156.416  43.089  1.00 40.43           C  
ATOM    279  O   SER A  18     141.464 157.426  42.440  1.00 25.24           O  
ATOM    280  CB  SER A  18     140.145 154.772  43.815  1.00 27.94           C  
ATOM    281  HB1 SER A  18     139.454 155.115  43.010  1.00  0.00           H  
ATOM    282  HB2 SER A  18     140.651 153.957  43.247  1.00  0.00           H  
ATOM    283  OG  SER A  18     139.445 154.284  44.967  1.00 29.21           O  
ATOM    284  HG  SER A  18     138.842 153.604  44.692  1.00  0.00           H  
ATOM    285  N   TYR A  19     143.007 155.784  42.850  1.00 31.19           N  
ATOM    286  HN  TYR A  19     143.282 155.002  43.445  1.00  0.00           H  
ATOM    287  CA  TYR A  19     143.866 156.185  41.762  1.00 27.84           C  
ATOM    288  HA  TYR A  19     143.327 156.043  40.796  1.00  0.00           H  
ATOM    289  C   TYR A  19     145.130 155.391  41.742  1.00 28.96           C  
ATOM    290  O   TYR A  19     145.605 154.876  42.790  1.00 41.59           O  
ATOM    291  CB  TYR A  19     144.197 157.678  41.945  1.00 42.93           C  
ATOM    292  HB1 TYR A  19     144.697 158.102  41.043  1.00  0.00           H  
ATOM    293  HB2 TYR A  19     143.277 158.308  41.940  1.00  0.00           H  
ATOM    294  CG  TYR A  19     145.024 157.901  43.205  1.00 40.72           C  
ATOM    295  CD1 TYR A  19     144.394 158.082  44.435  1.00 40.81           C  
ATOM    296  HD1 TYR A  19     143.294 158.036  44.501  1.00  0.00           H  
ATOM    297  CD2 TYR A  19     146.420 157.962  43.131  1.00 38.10           C  
ATOM    298  HD2 TYR A  19     146.925 157.820  42.161  1.00  0.00           H  
ATOM    299  CE1 TYR A  19     145.147 158.321  45.581  1.00 48.25           C  
ATOM    300  HE1 TYR A  19     144.646 158.463  46.554  1.00  0.00           H  
ATOM    301  CE2 TYR A  19     147.172 158.201  44.275  1.00 42.78           C  
ATOM    302  HE2 TYR A  19     148.272 158.248  44.211  1.00  0.00           H  
ATOM    303  CZ  TYR A  19     146.542 158.380  45.493  1.00 47.08           C  
ATOM    304  OH  TYR A  19     147.290 158.596  46.640  1.00 35.07           O  
ATOM    305  HH  TYR A  19     148.237 158.636  46.580  1.00  0.00           H  
ATOM    306  N   VAL A  20     145.674 155.221  40.551  1.00 40.10           N  
ATOM    307  HN  VAL A  20     145.156 155.423  39.696  1.00  0.00           H  
ATOM    308  CA  VAL A  20     147.017 154.743  40.512  1.00 41.55           C  
ATOM    309  HA  VAL A  20     147.288 154.361  41.524  1.00  0.00           H  
ATOM    310  C   VAL A  20     147.982 155.824  40.134  1.00 38.97           C  
ATOM    311  O   VAL A  20     147.604 156.864  39.520  1.00 26.89           O  
ATOM    312  CB  VAL A  20     147.121 153.597  39.517  1.00 31.72           C  
ATOM    313  HB  VAL A  20     147.955 152.923  39.823  1.00  0.00           H  
ATOM    314  CG1 VAL A  20     145.820 152.803  39.494  1.00 28.24           C  
ATOM    315 1HG1 VAL A  20     145.896 151.963  38.765  1.00  0.00           H  
ATOM    316 2HG1 VAL A  20     144.938 153.454  39.290  1.00  0.00           H  
ATOM    317 3HG1 VAL A  20     145.530 152.448  40.510  1.00  0.00           H  
ATOM    318  CG2 VAL A  20     147.400 154.130  38.128  1.00 24.60           C  
ATOM    319 1HG2 VAL A  20     147.476 153.290  37.399  1.00  0.00           H  
ATOM    320 2HG2 VAL A  20     148.304 154.782  38.107  1.00  0.00           H  
ATOM    321 3HG2 VAL A  20     146.644 154.886  37.813  1.00  0.00           H  
ATOM    322  N   SER A  21     149.236 155.615  40.541  1.00 35.13           N  
ATOM    323  HN  SER A  21     149.473 154.758  41.041  1.00  0.00           H  
ATOM    324  CA  SER A  21     150.256 156.599  40.274  1.00 32.41           C  
ATOM    325  HA  SER A  21     149.793 157.471  39.756  1.00  0.00           H  
ATOM    326  C   SER A  21     151.372 156.061  39.425  1.00 32.83           C  
ATOM    327  O   SER A  21     152.145 155.155  39.837  1.00 35.34           O  
ATOM    328  CB  SER A  21     150.799 157.054  41.626  1.00 40.48           C  
ATOM    329  HB1 SER A  21     151.194 156.205  42.232  1.00  0.00           H  
ATOM    330  HB2 SER A  21     149.990 157.379  42.321  1.00  0.00           H  
ATOM    331  OG  SER A  21     151.778 158.075  41.416  1.00 90.69           O  
ATOM    332  HG  SER A  21     152.116 158.358  42.257  1.00  0.00           H  
ATOM    333  N   LEU A  22     151.455 156.582  38.195  1.00  8.49           N  
ATOM    334  HN  LEU A  22     150.748 157.241  37.870  1.00  0.00           H  
ATOM    335  CA  LEU A  22     152.558 156.205  37.322  1.00  8.33           C  
ATOM    336  HA  LEU A  22     152.731 155.107  37.408  1.00  0.00           H  
ATOM    337  C   LEU A  22     153.846 156.937  37.659  1.00 16.50           C  
ATOM    338  O   LEU A  22     153.834 158.137  38.042  1.00 34.09           O  
ATOM    339  CB  LEU A  22     152.140 156.537  35.874  1.00 30.22           C  
ATOM    340  HB1 LEU A  22     151.650 157.537  35.819  1.00  0.00           H  
ATOM    341  HB2 LEU A  22     153.033 156.738  35.237  1.00  0.00           H  
ATOM    342  CG  LEU A  22     151.252 155.455  35.250  1.00 24.44           C  
ATOM    343  HG  LEU A  22     151.894 154.782  34.635  1.00  0.00           H  
ATOM    344  CD1 LEU A  22     150.542 154.614  36.305  1.00 25.10           C  
ATOM    345 1HD1 LEU A  22     149.896 153.827  35.851  1.00  0.00           H  
ATOM    346 2HD1 LEU A  22     149.962 155.255  37.009  1.00  0.00           H  
ATOM    347 3HD1 LEU A  22     151.269 154.173  37.026  1.00  0.00           H  
ATOM    348  CD2 LEU A  22     150.150 156.037  34.347  1.00 20.25           C  
ATOM    349 1HD2 LEU A  22     149.504 155.250  33.893  1.00  0.00           H  
ATOM    350 2HD2 LEU A  22     150.585 156.699  33.562  1.00  0.00           H  
ATOM    351 3HD2 LEU A  22     149.537 156.788  34.898  1.00  0.00           H  
ATOM    352  N   LYS A  23     154.975 156.214  37.562  1.00 36.02           N  
ATOM    353  HN  LYS A  23     154.934 155.228  37.306  1.00  0.00           H  
ATOM    354  CA  LYS A  23     156.265 156.856  37.828  1.00 35.13           C  
ATOM    355  HA  LYS A  23     156.085 157.881  38.228  1.00  0.00           H  
ATOM    356  C   LYS A  23     157.127 156.955  36.593  1.00 33.18           C  
ATOM    357  O   LYS A  23     157.388 155.936  35.900  1.00 28.24           O  
ATOM    358  CB  LYS A  23     156.985 156.029  38.889  1.00 28.78           C  
ATOM    359  HB1 LYS A  23     157.875 156.572  39.284  1.00  0.00           H  
ATOM    360  HB2 LYS A  23     157.498 155.151  38.432  1.00  0.00           H  
ATOM    361  CG  LYS A  23     156.054 155.592  40.031  1.00 42.54           C  
ATOM    362  HG1 LYS A  23     156.283 154.551  40.357  1.00  0.00           H  
ATOM    363  HG2 LYS A  23     155.013 155.441  39.663  1.00  0.00           H  
ATOM    364  CD  LYS A  23     156.082 156.558  41.218  1.00 45.61           C  
ATOM    365  HD1 LYS A  23     156.076 157.619  40.876  1.00  0.00           H  
ATOM    366  HD2 LYS A  23     157.074 156.543  41.728  1.00  0.00           H  
ATOM    367  CE  LYS A  23     154.947 156.288  42.206  1.00 44.52           C  
ATOM    368  HE1 LYS A  23     153.978 156.720  41.864  1.00  0.00           H  
ATOM    369  HE2 LYS A  23     154.646 155.214  42.220  1.00  0.00           H  
ATOM    370  NZ  LYS A  23     155.330 156.770  43.525  1.00 45.98           N  
ATOM    371  HZ1 LYS A  23     154.573 156.590  44.184  1.00  0.00           H  
ATOM    372  HZ2 LYS A  23     155.605 157.752  43.512  1.00  0.00           H  
ATOM    373  HZ3 LYS A  23     156.217 156.375  43.838  1.00  0.00           H  
ATOM    374  N   ALA A  24     157.563 158.191  36.267  1.00 41.64           N  
ATOM    375  HN  ALA A  24     157.401 158.982  36.891  1.00  0.00           H  
ATOM    376  CA  ALA A  24     158.273 158.372  35.000  1.00 47.53           C  
ATOM    377  HA  ALA A  24     158.220 157.419  34.424  1.00  0.00           H  
ATOM    378  C   ALA A  24     159.732 158.743  35.188  1.00 45.33           C  
ATOM    379  O   ALA A  24     160.144 159.405  36.152  1.00 46.69           O  
ATOM    380  CB  ALA A  24     157.565 159.462  34.203  1.00 43.48           C  
ATOM    381  HB1 ALA A  24     156.493 159.189  34.065  1.00  0.00           H  
ATOM    382  HB2 ALA A  24     158.074 159.671  33.233  1.00  0.00           H  
ATOM    383  HB3 ALA A  24     157.686 160.468  34.668  1.00  0.00           H  
ATOM    384  N   PRO A  25     160.546 158.244  34.234  1.00 42.53           N  
ATOM    385  CA  PRO A  25     161.983 158.528  34.241  1.00 42.84           C  
ATOM    386  HA  PRO A  25     162.342 158.638  35.291  1.00  0.00           H  
ATOM    387  C   PRO A  25     162.288 159.783  33.461  1.00 49.25           C  
ATOM    388  O   PRO A  25     162.810 159.763  32.349  1.00 44.27           O  
ATOM    389  CB  PRO A  25     162.679 157.341  33.575  1.00 46.64           C  
ATOM    390  HB1 PRO A  25     163.112 156.617  34.304  1.00  0.00           H  
ATOM    391  HB2 PRO A  25     163.634 157.616  33.069  1.00  0.00           H  
ATOM    392  CG  PRO A  25     161.660 156.714  32.638  1.00 43.35           C  
ATOM    393  HG1 PRO A  25     161.723 157.038  31.573  1.00  0.00           H  
ATOM    394  HG2 PRO A  25     161.812 155.632  32.417  1.00  0.00           H  
ATOM    395  CD  PRO A  25     160.290 157.081  33.394  1.00 45.31           C  
ATOM    396  HD1 PRO A  25     159.865 156.221  33.962  1.00  0.00           H  
ATOM    397  HD2 PRO A  25     159.435 157.232  32.694  1.00  0.00           H  
ATOM    398  N   LEU A  26     161.899 160.926  34.046  1.00 41.76           N  
ATOM    399  HN  LEU A  26     161.421 160.917  34.947  1.00  0.00           H  
ATOM    400  CA  LEU A  26     162.177 162.176  33.362  1.00 37.05           C  
ATOM    401  HA  LEU A  26     162.343 161.953  32.282  1.00  0.00           H  
ATOM    402  C   LEU A  26     163.399 162.905  33.890  1.00 35.59           C  
ATOM    403  O   LEU A  26     163.685 162.915  35.118  1.00 36.99           O  
ATOM    404  CB  LEU A  26     160.943 163.070  33.482  1.00 34.09           C  
ATOM    405  HB1 LEU A  26     160.244 162.695  34.266  1.00  0.00           H  
ATOM    406  HB2 LEU A  26     161.199 164.057  33.934  1.00  0.00           H  
ATOM    407  CG  LEU A  26     160.232 163.241  32.137  1.00 42.46           C  
ATOM    408  HG  LEU A  26     160.189 164.328  31.894  1.00  0.00           H  
ATOM    409  CD1 LEU A  26     160.957 162.515  30.996  1.00 23.04           C  
ATOM    410 1HD1 LEU A  26     161.997 162.916  30.980  1.00  0.00           H  
ATOM    411 2HD1 LEU A  26     160.435 162.601  30.015  1.00  0.00           H  
ATOM    412 3HD1 LEU A  26     160.912 161.404  31.079  1.00  0.00           H  
ATOM    413  CD2 LEU A  26     158.802 162.690  32.159  1.00 20.76           C  
ATOM    414 1HD2 LEU A  26     158.275 163.218  32.988  1.00  0.00           H  
ATOM    415 2HD2 LEU A  26     158.757 161.579  32.242  1.00  0.00           H  
ATOM    416 3HD2 LEU A  26     158.280 162.776  31.178  1.00  0.00           H  
ATOM    417  N   THR A  27     164.171 163.472  32.943  1.00 30.44           N  
ATOM    418  HN  THR A  27     163.946 163.333  31.958  1.00  0.00           H  
ATOM    419  CA  THR A  27     165.315 164.276  33.310  1.00 31.03           C  
ATOM    420  HA  THR A  27     165.350 164.391  34.419  1.00  0.00           H  
ATOM    421  C   THR A  27     165.248 165.634  32.665  1.00 33.98           C  
ATOM    422  O   THR A  27     165.192 166.694  33.341  1.00 31.53           O  
ATOM    423  CB  THR A  27     166.568 163.556  32.832  1.00 40.09           C  
ATOM    424  HB  THR A  27     167.398 164.294  32.730  1.00  0.00           H  
ATOM    425  CG2 THR A  27     166.986 162.461  33.821  1.00 44.23           C  
ATOM    426 1HG2 THR A  27     167.183 162.931  34.813  1.00  0.00           H  
ATOM    427 2HG2 THR A  27     167.852 161.862  33.454  1.00  0.00           H  
ATOM    428 3HG2 THR A  27     166.241 161.634  33.881  1.00  0.00           H  
ATOM    429  OG1 THR A  27     166.315 162.951  31.556  1.00 42.12           O  
ATOM    430  HG1 THR A  27     166.056 163.629  30.943  1.00  0.00           H  
ATOM    431  N   LYS A  28     165.295 165.617  31.331  1.00 40.69           N  
ATOM    432  HN  LYS A  28     165.516 164.752  30.839  1.00  0.00           H  
ATOM    433  CA  LYS A  28     165.033 166.822  30.589  1.00 36.93           C  
ATOM    434  HA  LYS A  28     165.634 167.658  31.017  1.00  0.00           H  
ATOM    435  C   LYS A  28     163.566 167.196  30.611  1.00 31.47           C  
ATOM    436  O   LYS A  28     162.675 166.346  30.874  1.00 35.28           O  
ATOM    437  CB  LYS A  28     165.456 166.584  29.144  1.00 40.24           C  
ATOM    438  HB1 LYS A  28     165.064 167.387  28.477  1.00  0.00           H  
ATOM    439  HB2 LYS A  28     164.918 165.709  28.711  1.00  0.00           H  
ATOM    440  CG  LYS A  28     166.971 166.430  28.983  1.00 44.27           C  
ATOM    441  HG1 LYS A  28     167.401 165.784  29.784  1.00  0.00           H  
ATOM    442  HG2 LYS A  28     167.503 167.380  29.221  1.00  0.00           H  
ATOM    443  CD  LYS A  28     167.345 165.916  27.593  1.00 45.56           C  
ATOM    444  HD1 LYS A  28     166.868 164.929  27.387  1.00  0.00           H  
ATOM    445  HD2 LYS A  28     166.855 166.521  26.795  1.00  0.00           H  
ATOM    446  CE  LYS A  28     168.854 165.852  27.386  1.00 42.36           C  
ATOM    447  HE1 LYS A  28     169.402 165.606  28.325  1.00  0.00           H  
ATOM    448  HE2 LYS A  28     169.301 166.857  27.204  1.00  0.00           H  
ATOM    449  NZ  LYS A  28     169.144 164.913  26.312  1.00 46.62           N  
ATOM    450  HZ1 LYS A  28     170.154 164.870  26.173  1.00  0.00           H  
ATOM    451  HZ2 LYS A  28     168.643 165.138  25.453  1.00  0.00           H  
ATOM    452  HZ3 LYS A  28     168.735 163.994  26.478  1.00  0.00           H  
ATOM    453  N   PRO A  29     163.301 168.483  30.374  1.00 42.47           N  
ATOM    454  CA  PRO A  29     161.919 168.935  30.180  1.00 39.45           C  
ATOM    455  HA  PRO A  29     161.253 168.419  30.910  1.00  0.00           H  
ATOM    456  C   PRO A  29     161.446 168.631  28.751  1.00 46.30           C  
ATOM    457  O   PRO A  29     162.220 168.568  27.795  1.00 35.99           O  
ATOM    458  CB  PRO A  29     161.878 170.450  30.430  1.00 45.49           C  
ATOM    459  HB1 PRO A  29     161.320 170.721  31.357  1.00  0.00           H  
ATOM    460  HB2 PRO A  29     161.229 170.991  29.703  1.00  0.00           H  
ATOM    461  CG  PRO A  29     163.315 170.960  30.434  1.00 51.03           C  
ATOM    462  HG1 PRO A  29     163.516 171.811  31.126  1.00  0.00           H  
ATOM    463  HG2 PRO A  29     163.630 171.503  29.512  1.00  0.00           H  
ATOM    464  CD  PRO A  29     164.129 169.618  30.747  1.00 59.56           C  
ATOM    465  HD1 PRO A  29     165.130 169.599  30.256  1.00  0.00           H  
ATOM    466  HD2 PRO A  29     164.478 169.565  31.805  1.00  0.00           H  
ATOM    467  N   LEU A  30     160.119 168.389  28.616  1.00 27.66           N  
ATOM    468  HN  LEU A  30     159.502 168.479  29.423  1.00  0.00           H  
ATOM    469  CA  LEU A  30     159.558 167.993  27.299  1.00 25.64           C  
ATOM    470  HA  LEU A  30     160.221 167.218  26.849  1.00  0.00           H  
ATOM    471  C   LEU A  30     159.414 169.155  26.300  1.00 19.26           C  
ATOM    472  O   LEU A  30     158.771 170.203  26.603  1.00 38.35           O  
ATOM    473  CB  LEU A  30     158.169 167.367  27.550  1.00 37.21           C  
ATOM    474  HB1 LEU A  30     157.615 167.930  28.337  1.00  0.00           H  
ATOM    475  HB2 LEU A  30     157.489 167.547  26.685  1.00  0.00           H  
ATOM    476  CG  LEU A  30     158.239 165.868  27.892  1.00 34.07           C  
ATOM    477  HG  LEU A  30     157.449 165.335  27.312  1.00  0.00           H  
ATOM    478  CD1 LEU A  30     159.591 165.258  27.542  1.00 28.23           C  
ATOM    479 1HD1 LEU A  30     159.642 164.172  27.790  1.00  0.00           H  
ATOM    480 2HD1 LEU A  30     160.424 165.821  28.025  1.00  0.00           H  
ATOM    481 3HD1 LEU A  30     159.850 165.440  26.473  1.00  0.00           H  
ATOM    482  CD2 LEU A  30     158.015 165.593  29.390  1.00 29.88           C  
ATOM    483 1HD2 LEU A  30     158.066 164.507  29.638  1.00  0.00           H  
ATOM    484 2HD2 LEU A  30     157.055 166.040  29.741  1.00  0.00           H  
ATOM    485 3HD2 LEU A  30     158.726 166.181  30.016  1.00  0.00           H  
ATOM    486  N   LYS A  31     160.051 168.990  25.090  1.00  6.84           N  
ATOM    487  HN  LYS A  31     160.701 168.215  24.956  1.00  0.00           H  
ATOM    488  CA  LYS A  31     159.793 169.931  23.993  1.00 12.42           C  
ATOM    489  HA  LYS A  31     159.473 170.911  24.419  1.00  0.00           H  
ATOM    490  C   LYS A  31     158.721 169.424  23.051  1.00 19.02           C  
ATOM    491  O   LYS A  31     158.421 170.049  21.979  1.00 28.69           O  
ATOM    492  CB  LYS A  31     161.102 170.121  23.223  1.00 38.87           C  
ATOM    493  HB1 LYS A  31     160.923 170.089  22.123  1.00  0.00           H  
ATOM    494  HB2 LYS A  31     161.758 169.225  23.328  1.00  0.00           H  
ATOM    495  CG  LYS A  31     161.850 171.389  23.614  1.00 35.51           C  
ATOM    496  HG1 LYS A  31     162.038 171.418  24.713  1.00  0.00           H  
ATOM    497  HG2 LYS A  31     161.193 172.285  23.518  1.00  0.00           H  
ATOM    498  CD  LYS A  31     163.158 171.581  22.828  1.00 39.57           C  
ATOM    499  HD1 LYS A  31     163.531 172.628  22.922  1.00  0.00           H  
ATOM    500  HD2 LYS A  31     164.002 171.043  23.320  1.00  0.00           H  
ATOM    501  CE  LYS A  31     163.030 171.171  21.345  1.00 41.69           C  
ATOM    502  HE1 LYS A  31     161.968 171.134  21.009  1.00  0.00           H  
ATOM    503  HE2 LYS A  31     163.388 171.970  20.655  1.00  0.00           H  
ATOM    504  NZ  LYS A  31     163.723 169.901  21.126  1.00 41.65           N  
ATOM    505  HZ1 LYS A  31     163.638 169.630  20.146  1.00  0.00           H  
ATOM    506  HZ2 LYS A  31     163.395 169.170  21.757  1.00  0.00           H  
ATOM    507  HZ3 LYS A  31     164.695 169.935  21.433  1.00  0.00           H  
ATOM    508  N   ALA A  32     158.155 168.264  23.411  1.00 28.10           N  
ATOM    509  HN  ALA A  32     158.482 167.820  24.269  1.00  0.00           H  
ATOM    510  CA  ALA A  32     157.081 167.581  22.642  1.00 19.55           C  
ATOM    511  HA  ALA A  32     156.190 168.248  22.580  1.00  0.00           H  
ATOM    512  C   ALA A  32     156.680 166.268  23.278  1.00 23.81           C  
ATOM    513  O   ALA A  32     157.306 165.767  24.213  1.00 23.45           O  
ATOM    514  CB  ALA A  32     157.605 167.304  21.232  1.00  2.00           C  
ATOM    515  HB1 ALA A  32     157.901 168.272  20.763  1.00  0.00           H  
ATOM    516  HB2 ALA A  32     156.876 166.734  20.610  1.00  0.00           H  
ATOM    517  HB3 ALA A  32     158.432 166.556  21.224  1.00  0.00           H  
ATOM    518  N   PHE A  33     155.583 165.686  22.757  1.00 13.69           N  
ATOM    519  HN  PHE A  33     154.985 166.183  22.097  1.00  0.00           H  
ATOM    520  CA  PHE A  33     155.282 164.327  23.167  1.00 14.54           C  
ATOM    521  HA  PHE A  33     156.166 163.693  22.923  1.00  0.00           H  
ATOM    522  C   PHE A  33     154.080 163.712  22.507  1.00 23.62           C  
ATOM    523  O   PHE A  33     153.447 164.306  21.574  1.00 24.45           O  
ATOM    524  CB  PHE A  33     155.095 164.306  24.690  1.00  7.82           C  
ATOM    525  HB1 PHE A  33     156.046 164.531  25.226  1.00  0.00           H  
ATOM    526  HB2 PHE A  33     154.928 163.272  25.072  1.00  0.00           H  
ATOM    527  CG  PHE A  33     153.980 165.245  25.106  1.00 28.21           C  
ATOM    528  CD1 PHE A  33     152.723 165.142  24.519  1.00 22.50           C  
ATOM    529  HD1 PHE A  33     152.542 164.404  23.720  1.00  0.00           H  
ATOM    530  CD2 PHE A  33     154.215 166.184  26.099  1.00 41.39           C  
ATOM    531  HD2 PHE A  33     155.216 166.270  26.554  1.00  0.00           H  
ATOM    532  CE1 PHE A  33     151.693 165.979  24.948  1.00 34.68           C  
ATOM    533  HE1 PHE A  33     150.694 165.896  24.487  1.00  0.00           H  
ATOM    534  CE2 PHE A  33     153.176 167.024  26.523  1.00 39.36           C  
ATOM    535  HE2 PHE A  33     153.364 167.771  27.313  1.00  0.00           H  
ATOM    536  CZ  PHE A  33     151.914 166.924  25.958  1.00 37.96           C  
ATOM    537  HZ  PHE A  33     151.095 167.580  26.299  1.00  0.00           H  
ATOM    538  N   THR A  34     153.786 162.481  22.934  1.00  7.24           N  
ATOM    539  HN  THR A  34     154.366 162.045  23.651  1.00  0.00           H  
ATOM    540  CA  THR A  34     152.650 161.754  22.390  1.00  2.00           C  
ATOM    541  HA  THR A  34     151.849 162.484  22.126  1.00  0.00           H  
ATOM    542  C   THR A  34     152.089 160.748  23.384  1.00  2.00           C  
ATOM    543  O   THR A  34     152.837 159.957  24.012  1.00 12.07           O  
ATOM    544  CB  THR A  34     153.103 161.032  21.112  1.00  4.93           C  
ATOM    545  HB  THR A  34     153.838 160.239  21.386  1.00  0.00           H  
ATOM    546  CG2 THR A  34     151.906 160.380  20.418  1.00  2.00           C  
ATOM    547 1HG2 THR A  34     151.422 159.667  21.126  1.00  0.00           H  
ATOM    548 2HG2 THR A  34     152.185 159.897  19.453  1.00  0.00           H  
ATOM    549 3HG2 THR A  34     151.188 161.131  20.014  1.00  0.00           H  
ATOM    550  OG1 THR A  34     153.726 161.950  20.200  1.00  2.00           O  
ATOM    551  HG1 THR A  34     154.469 162.355  20.631  1.00  0.00           H  
ATOM    552  N   VAL A  35     150.760 160.809  23.628  1.00  5.85           N  
ATOM    553  HN  VAL A  35     150.173 161.489  23.145  1.00  0.00           H  
ATOM    554  CA  VAL A  35     150.184 159.883  24.594  1.00  2.38           C  
ATOM    555  HA  VAL A  35     150.983 159.184  24.934  1.00  0.00           H  
ATOM    556  C   VAL A  35     149.039 159.068  24.034  1.00 11.90           C  
ATOM    557  O   VAL A  35     148.143 159.600  23.317  1.00 20.17           O  
ATOM    558  CB  VAL A  35     149.690 160.677  25.799  1.00  7.96           C  
ATOM    559  HB  VAL A  35     148.879 161.372  25.479  1.00  0.00           H  
ATOM    560  CG1 VAL A  35     149.152 159.725  26.868  1.00  3.98           C  
ATOM    561 1HG1 VAL A  35     148.791 160.305  27.749  1.00  0.00           H  
ATOM    562 2HG1 VAL A  35     149.903 158.953  27.156  1.00  0.00           H  
ATOM    563 3HG1 VAL A  35     148.366 159.045  26.465  1.00  0.00           H  
ATOM    564  CG2 VAL A  35     150.833 161.476  26.399  1.00  7.35           C  
ATOM    565 1HG2 VAL A  35     150.472 162.056  27.280  1.00  0.00           H  
ATOM    566 2HG2 VAL A  35     151.328 162.129  25.643  1.00  0.00           H  
ATOM    567 3HG2 VAL A  35     151.706 160.830  26.653  1.00  0.00           H  
ATOM    568  N   CYS A  36     149.072 157.743  24.328  1.00 12.06           N  
ATOM    569  HN  CYS A  36     149.838 157.355  24.879  1.00  0.00           H  
ATOM    570  CA  CYS A  36     148.004 156.886  23.849  1.00  2.00           C  
ATOM    571  HA  CYS A  36     147.188 157.521  23.432  1.00  0.00           H  
ATOM    572  C   CYS A  36     147.440 156.018  24.933  1.00  9.76           C  
ATOM    573  O   CYS A  36     148.145 155.656  25.900  1.00 17.97           O  
ATOM    574  CB  CYS A  36     148.570 156.011  22.736  1.00 14.30           C  
ATOM    575  HB1 CYS A  36     149.400 155.364  23.106  1.00  0.00           H  
ATOM    576  HB2 CYS A  36     147.851 155.213  22.437  1.00  0.00           H  
ATOM    577  SG  CYS A  36     149.079 156.989  21.336  1.00 14.34           S  
ATOM    578  N   LEU A  37     146.121 155.737  24.828  1.00 20.64           N  
ATOM    579  HN  LEU A  37     145.561 156.156  24.086  1.00  0.00           H  
ATOM    580  CA  LEU A  37     145.512 154.828  25.790  1.00 10.24           C  
ATOM    581  HA  LEU A  37     146.201 153.964  25.939  1.00  0.00           H  
ATOM    582  C   LEU A  37     144.162 154.292  25.379  1.00 15.68           C  
ATOM    583  O   LEU A  37     143.541 154.737  24.381  1.00 19.28           O  
ATOM    584  CB  LEU A  37     145.363 155.558  27.127  1.00 13.19           C  
ATOM    585  HB1 LEU A  37     144.872 154.898  27.880  1.00  0.00           H  
ATOM    586  HB2 LEU A  37     146.358 155.691  27.612  1.00  0.00           H  
ATOM    587  CG  LEU A  37     144.632 156.894  27.030  1.00 21.25           C  
ATOM    588  HG  LEU A  37     144.750 157.295  25.996  1.00  0.00           H  
ATOM    589  CD1 LEU A  37     143.136 156.784  27.351  1.00 27.96           C  
ATOM    590 1HD1 LEU A  37     142.721 156.044  26.628  1.00  0.00           H  
ATOM    591 2HD1 LEU A  37     142.605 157.764  27.339  1.00  0.00           H  
ATOM    592 3HD1 LEU A  37     142.927 156.531  28.416  1.00  0.00           H  
ATOM    593  CD2 LEU A  37     145.201 157.909  28.022  1.00 11.84           C  
ATOM    594 1HD2 LEU A  37     146.288 157.989  27.789  1.00  0.00           H  
ATOM    595 2HD2 LEU A  37     144.992 157.656  29.087  1.00  0.00           H  
ATOM    596 3HD2 LEU A  37     144.670 158.889  28.010  1.00  0.00           H  
ATOM    597  N   HIS A  38     143.708 153.293  26.145  1.00 10.00           N  
ATOM    598  HN  HIS A  38     144.321 152.877  26.846  1.00  0.00           H  
ATOM    599  CA  HIS A  38     142.346 152.791  25.990  1.00  9.78           C  
ATOM    600  HA  HIS A  38     141.895 153.210  25.060  1.00  0.00           H  
ATOM    601  C   HIS A  38     141.476 153.152  27.190  1.00 15.64           C  
ATOM    602  O   HIS A  38     141.974 153.289  28.347  1.00 20.57           O  
ATOM    603  CB  HIS A  38     142.429 151.259  25.881  1.00 21.55           C  
ATOM    604  HB1 HIS A  38     143.378 150.871  26.318  1.00  0.00           H  
ATOM    605  HB2 HIS A  38     141.705 150.762  26.569  1.00  0.00           H  
ATOM    606  CG  HIS A  38     142.245 150.789  24.450  1.00 20.57           C  
ATOM    607  CD2 HIS A  38     143.221 150.262  23.587  1.00 20.57           C  
ATOM    608  HD2 HIS A  38     144.301 150.176  23.795  1.00  0.00           H  
ATOM    609  ND1 HIS A  38     141.040 150.728  23.821  1.00 20.57           N  
ATOM    610  HD1 HIS A  38     140.138 151.040  24.181  1.00  0.00           H  
ATOM    611  CE1 HIS A  38     141.292 150.166  22.615  1.00 20.57           C  
ATOM    612  HE1 HIS A  38     140.518 149.967  21.854  1.00  0.00           H  
ATOM    613  NE2 HIS A  38     142.588 149.880  22.454  1.00 20.57           N  
ATOM    614  HE2 HIS A  38     143.018 149.455  21.633  1.00  0.00           H  
ATOM    615  N   PHE A  39     140.180 153.349  26.936  1.00 12.09           N  
ATOM    616  HN  PHE A  39     139.841 153.452  25.979  1.00  0.00           H  
ATOM    617  CA  PHE A  39     139.265 153.412  28.068  1.00 11.36           C  
ATOM    618  HA  PHE A  39     139.577 152.632  28.801  1.00  0.00           H  
ATOM    619  C   PHE A  39     137.825 153.163  27.721  1.00 10.62           C  
ATOM    620  O   PHE A  39     137.413 153.179  26.519  1.00 13.59           O  
ATOM    621  CB  PHE A  39     139.421 154.775  28.745  1.00 27.12           C  
ATOM    622  HB1 PHE A  39     139.062 154.756  29.801  1.00  0.00           H  
ATOM    623  HB2 PHE A  39     140.492 155.021  28.936  1.00  0.00           H  
ATOM    624  CG  PHE A  39     138.739 155.845  27.946  1.00 26.98           C  
ATOM    625  CD1 PHE A  39     139.430 156.519  26.948  1.00 20.93           C  
ATOM    626  HD1 PHE A  39     140.474 156.248  26.717  1.00  0.00           H  
ATOM    627  CD2 PHE A  39     137.430 156.179  28.238  1.00 27.67           C  
ATOM    628  HD2 PHE A  39     136.884 155.641  29.031  1.00  0.00           H  
ATOM    629  CE1 PHE A  39     138.801 157.534  26.243  1.00 13.49           C  
ATOM    630  HE1 PHE A  39     139.349 158.074  25.453  1.00  0.00           H  
ATOM    631  CE2 PHE A  39     136.807 157.194  27.528  1.00 15.55           C  
ATOM    632  HE2 PHE A  39     135.763 157.464  27.761  1.00  0.00           H  
ATOM    633  CZ  PHE A  39     137.488 157.873  26.526  1.00 14.03           C  
ATOM    634  HZ  PHE A  39     136.987 158.676  25.960  1.00  0.00           H  
ATOM    635  N   TYR A  40     137.042 152.881  28.773  1.00 16.44           N  
ATOM    636  HN  TYR A  40     137.398 153.037  29.716  1.00  0.00           H  
ATOM    637  CA  TYR A  40     135.678 152.350  28.597  1.00 26.10           C  
ATOM    638  HA  TYR A  40     135.247 152.778  27.662  1.00  0.00           H  
ATOM    639  C   TYR A  40     134.748 152.673  29.753  1.00 23.13           C  
ATOM    640  O   TYR A  40     134.883 152.122  30.879  1.00 21.83           O  
ATOM    641  CB  TYR A  40     135.775 150.829  28.440  1.00 33.01           C  
ATOM    642  HB1 TYR A  40     136.111 150.324  29.376  1.00  0.00           H  
ATOM    643  HB2 TYR A  40     136.624 150.521  27.786  1.00  0.00           H  
ATOM    644  CG  TYR A  40     134.445 150.307  27.946  1.00 31.06           C  
ATOM    645  CD1 TYR A  40     133.525 151.176  27.367  1.00 31.12           C  
ATOM    646  HD1 TYR A  40     133.769 152.247  27.269  1.00  0.00           H  
ATOM    647  CD2 TYR A  40     134.129 148.950  28.069  1.00 30.70           C  
ATOM    648  HD2 TYR A  40     134.854 148.255  28.526  1.00  0.00           H  
ATOM    649  CE1 TYR A  40     132.303 150.702  26.913  1.00 31.92           C  
ATOM    650  HE1 TYR A  40     131.578 151.393  26.452  1.00  0.00           H  
ATOM    651  CE2 TYR A  40     132.904 148.476  27.617  1.00 28.36           C  
ATOM    652  HE2 TYR A  40     132.656 147.406  27.717  1.00  0.00           H  
ATOM    653  CZ  TYR A  40     131.995 149.346  27.042  1.00 24.97           C  
ATOM    654  OH  TYR A  40     130.783 148.879  26.570  1.00 34.47           O  
ATOM    655  HH  TYR A  40     130.159 149.476  26.175  1.00  0.00           H  
ATOM    656  N   THR A  41     133.801 153.599  29.495  1.00 21.21           N  
ATOM    657  HN  THR A  41     133.753 154.041  28.577  1.00  0.00           H  
ATOM    658  CA  THR A  41     132.846 153.964  30.535  1.00 14.37           C  
ATOM    659  HA  THR A  41     132.624 153.063  31.153  1.00  0.00           H  
ATOM    660  C   THR A  41     131.539 154.513  29.978  1.00 20.14           C  
ATOM    661  O   THR A  41     131.428 154.852  28.771  1.00 29.54           O  
ATOM    662  CB  THR A  41     133.501 155.011  31.413  1.00 31.17           C  
ATOM    663  HB  THR A  41     134.392 154.565  31.913  1.00  0.00           H  
ATOM    664  CG2 THR A  41     133.943 156.210  30.576  1.00 30.37           C  
ATOM    665 1HG2 THR A  41     134.425 156.980  31.222  1.00  0.00           H  
ATOM    666 2HG2 THR A  41     133.100 156.635  29.983  1.00  0.00           H  
ATOM    667 3HG2 THR A  41     134.604 155.905  29.731  1.00  0.00           H  
ATOM    668  OG1 THR A  41     132.576 155.457  32.410  1.00 38.91           O  
ATOM    669  HG1 THR A  41     132.987 156.113  32.960  1.00  0.00           H  
ATOM    670  N   GLU A  42     130.513 154.573  30.857  1.00 40.90           N  
ATOM    671  HN  GLU A  42     130.639 154.254  31.818  1.00  0.00           H  
ATOM    672  CA  GLU A  42     129.212 155.103  30.414  1.00 44.70           C  
ATOM    673  HA  GLU A  42     129.164 155.064  29.301  1.00  0.00           H  
ATOM    674  C   GLU A  42     128.963 156.519  30.866  1.00 46.76           C  
ATOM    675  O   GLU A  42     127.966 157.187  30.427  1.00 32.83           O  
ATOM    676  CB  GLU A  42     128.121 154.195  30.992  1.00 32.33           C  
ATOM    677  HB1 GLU A  42     128.150 154.199  32.107  1.00  0.00           H  
ATOM    678  HB2 GLU A  42     127.110 154.638  30.834  1.00  0.00           H  
ATOM    679  CG  GLU A  42     128.182 152.762  30.448  1.00 38.53           C  
ATOM    680  HG1 GLU A  42     128.168 152.729  29.334  1.00  0.00           H  
ATOM    681  HG2 GLU A  42     129.180 152.289  30.605  1.00  0.00           H  
ATOM    682  CD  GLU A  42     127.057 151.956  31.065  1.00 40.47           C  
ATOM    683  OE1 GLU A  42     126.435 152.439  32.002  1.00 37.99           O  
ATOM    684  OE2 GLU A  42     126.810 150.845  30.598  1.00 40.62           O  
ATOM    685  N   LEU A  43     129.823 156.991  31.783  1.00 27.64           N  
ATOM    686  HN  LEU A  43     130.628 156.430  32.061  1.00  0.00           H  
ATOM    687  CA  LEU A  43     129.610 158.306  32.385  1.00 16.56           C  
ATOM    688  HA  LEU A  43     128.791 158.227  33.137  1.00  0.00           H  
ATOM    689  C   LEU A  43     129.249 159.391  31.380  1.00 30.95           C  
ATOM    690  O   LEU A  43     128.394 160.285  31.654  1.00 46.81           O  
ATOM    691  CB  LEU A  43     130.906 158.704  33.106  1.00 11.77           C  
ATOM    692  HB1 LEU A  43     131.285 159.683  32.731  1.00  0.00           H  
ATOM    693  HB2 LEU A  43     131.752 158.048  32.794  1.00  0.00           H  
ATOM    694  CG  LEU A  43     130.763 158.722  34.631  1.00 15.97           C  
ATOM    695  HG  LEU A  43     130.425 159.738  34.944  1.00  0.00           H  
ATOM    696  CD1 LEU A  43     129.751 157.696  35.137  1.00 26.07           C  
ATOM    697 1HD1 LEU A  43     129.647 157.709  36.247  1.00  0.00           H  
ATOM    698 2HD1 LEU A  43     130.000 156.673  34.770  1.00  0.00           H  
ATOM    699 3HD1 LEU A  43     128.762 157.830  34.640  1.00  0.00           H  
ATOM    700  CD2 LEU A  43     132.079 158.410  35.336  1.00 20.07           C  
ATOM    701 1HD2 LEU A  43     131.975 158.423  36.446  1.00  0.00           H  
ATOM    702 2HD2 LEU A  43     132.890 159.097  34.999  1.00  0.00           H  
ATOM    703 3HD2 LEU A  43     132.507 157.443  34.982  1.00  0.00           H  
ATOM    704  N   SER A  44     129.914 159.332  30.211  1.00 42.21           N  
ATOM    705  HN  SER A  44     130.370 158.463  29.933  1.00  0.00           H  
ATOM    706  CA  SER A  44     129.990 160.515  29.326  1.00 47.87           C  
ATOM    707  HA  SER A  44     130.662 161.265  29.805  1.00  0.00           H  
ATOM    708  C   SER A  44     128.661 161.190  29.030  1.00 51.03           C  
ATOM    709  O   SER A  44     128.617 162.344  28.521  1.00 35.24           O  
ATOM    710  CB  SER A  44     130.638 160.059  28.020  1.00 36.59           C  
ATOM    711  HB1 SER A  44     130.455 160.772  27.182  1.00  0.00           H  
ATOM    712  HB2 SER A  44     131.750 160.135  28.047  1.00  0.00           H  
ATOM    713  OG  SER A  44     130.187 158.731  27.718  1.00 34.12           O  
ATOM    714  HG  SER A  44     130.590 158.447  26.906  1.00  0.00           H  
ATOM    715  N   SER A  45     127.553 160.482  29.294  1.00 44.95           N  
ATOM    716  HN  SER A  45     127.614 159.530  29.656  1.00  0.00           H  
ATOM    717  CA  SER A  45     126.245 161.116  29.047  1.00 51.94           C  
ATOM    718  HA  SER A  45     126.381 161.942  28.311  1.00  0.00           H  
ATOM    719  C   SER A  45     125.624 161.684  30.303  1.00 51.83           C  
ATOM    720  O   SER A  45     124.572 162.385  30.268  1.00 45.77           O  
ATOM    721  CB  SER A  45     125.325 160.055  28.431  1.00 47.82           C  
ATOM    722  HB1 SER A  45     125.310 159.108  29.020  1.00  0.00           H  
ATOM    723  HB2 SER A  45     124.245 160.315  28.532  1.00  0.00           H  
ATOM    724  OG  SER A  45     125.715 159.849  27.070  1.00 44.54           O  
ATOM    725  HG  SER A  45     125.145 159.192  26.688  1.00  0.00           H  
ATOM    726  N   THR A  46     126.256 161.365  31.448  1.00 43.30           N  
ATOM    727  HN  THR A  46     127.047 160.721  31.434  1.00  0.00           H  
ATOM    728  CA  THR A  46     125.807 161.941  32.703  1.00 38.33           C  
ATOM    729  HA  THR A  46     124.737 162.238  32.606  1.00  0.00           H  
ATOM    730  C   THR A  46     126.622 163.150  33.099  1.00 33.93           C  
ATOM    731  O   THR A  46     126.073 164.271  33.261  1.00 45.81           O  
ATOM    732  CB  THR A  46     125.931 160.867  33.774  1.00 43.60           C  
ATOM    733  HB  THR A  46     126.989 160.518  33.818  1.00  0.00           H  
ATOM    734  CG2 THR A  46     125.531 161.417  35.139  1.00 37.19           C  
ATOM    735 1HG2 THR A  46     126.189 162.281  35.392  1.00  0.00           H  
ATOM    736 2HG2 THR A  46     125.539 160.632  35.931  1.00  0.00           H  
ATOM    737 3HG2 THR A  46     124.449 161.680  35.189  1.00  0.00           H  
ATOM    738  OG1 THR A  46     125.087 159.759  33.449  1.00 39.23           O  
ATOM    739  HG1 THR A  46     125.336 159.416  32.599  1.00  0.00           H  
ATOM    740  N   ARG A  47     127.939 162.905  33.263  1.00 29.96           N  
ATOM    741  HN  ARG A  47     128.295 161.951  33.204  1.00  0.00           H  
ATOM    742  CA  ARG A  47     128.854 164.019  33.527  1.00 34.20           C  
ATOM    743  HA  ARG A  47     128.358 164.971  33.225  1.00  0.00           H  
ATOM    744  C   ARG A  47     130.163 163.900  32.791  1.00 35.95           C  
ATOM    745  O   ARG A  47     130.288 163.107  31.803  1.00 45.74           O  
ATOM    746  CB  ARG A  47     129.113 164.055  35.037  1.00 41.00           C  
ATOM    747  HB1 ARG A  47     128.200 164.368  35.596  1.00  0.00           H  
ATOM    748  HB2 ARG A  47     129.787 164.900  35.311  1.00  0.00           H  
ATOM    749  CG  ARG A  47     129.656 162.718  35.564  1.00 45.58           C  
ATOM    750  HG1 ARG A  47     128.876 161.922  35.524  1.00  0.00           H  
ATOM    751  HG2 ARG A  47     130.396 162.277  34.857  1.00  0.00           H  
ATOM    752  CD  ARG A  47     130.244 162.847  36.973  1.00 35.41           C  
ATOM    753  HD1 ARG A  47     129.565 162.421  37.748  1.00  0.00           H  
ATOM    754  HD2 ARG A  47     130.253 163.905  37.326  1.00  0.00           H  
ATOM    755  NE  ARG A  47     131.577 162.243  37.021  1.00 38.73           N  
ATOM    756  HE  ARG A  47     132.343 162.604  36.452  1.00  0.00           H  
ATOM    757  CZ  ARG A  47     131.753 161.194  37.844  1.00 38.23           C  
ATOM    758  NH1 ARG A  47     130.742 160.727  38.564  1.00 44.88           N  
ATOM    759 1HH1 ARG A  47     130.875 159.931  39.188  1.00  0.00           H  
ATOM    760 2HH1 ARG A  47     129.822 161.164  38.501  1.00  0.00           H  
ATOM    761  NH2 ARG A  47     132.955 160.623  37.926  1.00 45.66           N  
ATOM    762 1HH2 ARG A  47     133.088 159.827  38.550  1.00  0.00           H  
ATOM    763 2HH2 ARG A  47     133.733 160.982  37.372  1.00  0.00           H  
ATOM    764  N   GLY A  48     131.152 164.710  33.225  1.00 26.87           N  
ATOM    765  HN  GLY A  48     130.975 165.382  33.971  1.00  0.00           H  
ATOM    766  CA  GLY A  48     132.482 164.616  32.616  1.00 22.10           C  
ATOM    767  HA1 GLY A  48     132.857 165.619  32.307  1.00  0.00           H  
ATOM    768  HA2 GLY A  48     132.435 164.130  31.614  1.00  0.00           H  
ATOM    769  C   GLY A  48     133.470 163.915  33.520  1.00 33.32           C  
ATOM    770  O   GLY A  48     133.140 163.537  34.681  1.00 32.68           O  
ATOM    771  N   TYR A  49     134.693 163.690  33.003  1.00 36.35           N  
ATOM    772  HN  TYR A  49     134.910 163.951  32.041  1.00  0.00           H  
ATOM    773  CA  TYR A  49     135.703 163.062  33.856  1.00 28.70           C  
ATOM    774  HA  TYR A  49     135.591 163.468  34.888  1.00  0.00           H  
ATOM    775  C   TYR A  49     137.131 163.294  33.405  1.00 29.88           C  
ATOM    776  O   TYR A  49     137.407 163.707  32.237  1.00 38.37           O  
ATOM    777  CB  TYR A  49     135.414 161.561  33.896  1.00 24.37           C  
ATOM    778  HB1 TYR A  49     136.258 160.982  34.339  1.00  0.00           H  
ATOM    779  HB2 TYR A  49     134.631 161.303  34.647  1.00  0.00           H  
ATOM    780  CG  TYR A  49     135.058 161.081  32.520  1.00  9.70           C  
ATOM    781  CD1 TYR A  49     136.062 160.762  31.613  1.00 24.35           C  
ATOM    782  HD1 TYR A  49     137.120 160.875  31.903  1.00  0.00           H  
ATOM    783  CD2 TYR A  49     133.721 160.940  32.147  1.00 20.86           C  
ATOM    784  HD2 TYR A  49     132.921 161.195  32.862  1.00  0.00           H  
ATOM    785  CE1 TYR A  49     135.739 160.303  30.348  1.00 19.36           C  
ATOM    786  HE1 TYR A  49     136.537 160.046  29.631  1.00  0.00           H  
ATOM    787  CE2 TYR A  49     133.395 160.480  30.881  1.00 14.13           C  
ATOM    788  HE2 TYR A  49     132.337 160.364  30.590  1.00  0.00           H  
ATOM    789  CZ  TYR A  49     134.398 160.167  29.984  1.00 16.11           C  
ATOM    790  OH  TYR A  49     134.083 159.675  28.734  1.00 24.93           O  
ATOM    791  HH  TYR A  49     134.773 159.460  28.117  1.00  0.00           H  
ATOM    792  N   SER A  50     138.062 163.071  34.356  1.00 24.51           N  
ATOM    793  HN  SER A  50     137.770 162.849  35.308  1.00  0.00           H  
ATOM    794  CA  SER A  50     139.496 163.145  34.031  1.00 21.79           C  
ATOM    795  HA  SER A  50     139.671 163.987  33.321  1.00  0.00           H  
ATOM    796  C   SER A  50     140.007 161.849  33.413  1.00 22.05           C  
ATOM    797  O   SER A  50     139.817 160.738  33.973  1.00 38.86           O  
ATOM    798  CB  SER A  50     140.235 163.428  35.345  1.00 38.97           C  
ATOM    799  HB1 SER A  50     139.934 162.729  36.159  1.00  0.00           H  
ATOM    800  HB2 SER A  50     139.901 164.379  35.822  1.00  0.00           H  
ATOM    801  OG  SER A  50     141.647 163.407  35.105  1.00 33.09           O  
ATOM    802  HG  SER A  50     142.105 163.582  35.919  1.00  0.00           H  
ATOM    803  N   ILE A  51     140.646 161.972  32.227  1.00  8.16           N  
ATOM    804  HN  ILE A  51     140.784 162.893  31.810  1.00  0.00           H  
ATOM    805  CA  ILE A  51     141.140 160.767  31.544  1.00  7.42           C  
ATOM    806  HA  ILE A  51     140.564 159.886  31.912  1.00  0.00           H  
ATOM    807  C   ILE A  51     142.631 160.514  31.780  1.00  9.06           C  
ATOM    808  O   ILE A  51     143.089 159.349  31.879  1.00 35.62           O  
ATOM    809  CB  ILE A  51     140.869 160.942  30.037  1.00 13.32           C  
ATOM    810  HB  ILE A  51     141.183 161.965  29.722  1.00  0.00           H  
ATOM    811  CG1 ILE A  51     139.367 160.758  29.747  1.00 23.64           C  
ATOM    812 1HG1 ILE A  51     138.751 161.438  30.381  1.00  0.00           H  
ATOM    813 2HG1 ILE A  51     139.004 159.776  30.130  1.00  0.00           H  
ATOM    814  CG2 ILE A  51     141.641 159.900  29.219  1.00 17.39           C  
ATOM    815 1HG2 ILE A  51     141.445 160.027  28.129  1.00  0.00           H  
ATOM    816 2HG2 ILE A  51     141.419 158.862  29.560  1.00  0.00           H  
ATOM    817 3HG2 ILE A  51     142.732 159.923  29.447  1.00  0.00           H  
ATOM    818  CD1 ILE A  51     139.025 160.930  28.267  1.00 15.05           C  
ATOM    819 1HD1 ILE A  51     137.938 160.797  28.057  1.00  0.00           H  
ATOM    820 2HD1 ILE A  51     139.641 160.250  27.633  1.00  0.00           H  
ATOM    821 3HD1 ILE A  51     139.388 161.912  27.884  1.00  0.00           H  
ATOM    822  N   PHE A  52     143.410 161.615  31.824  1.00 36.56           N  
ATOM    823  HN  PHE A  52     142.992 162.533  31.672  1.00  0.00           H  
ATOM    824  CA  PHE A  52     144.860 161.509  32.090  1.00 36.67           C  
ATOM    825  HA  PHE A  52     145.041 160.688  32.822  1.00  0.00           H  
ATOM    826  C   PHE A  52     145.414 162.808  32.647  1.00 35.96           C  
ATOM    827  O   PHE A  52     145.328 163.887  31.977  1.00 44.03           O  
ATOM    828  CB  PHE A  52     145.548 161.156  30.742  1.00 24.52           C  
ATOM    829  HB1 PHE A  52     145.225 161.847  29.929  1.00  0.00           H  
ATOM    830  HB2 PHE A  52     145.156 160.199  30.325  1.00  0.00           H  
ATOM    831  CG  PHE A  52     147.069 161.123  30.870  1.00 19.89           C  
ATOM    832  CD1 PHE A  52     147.720 159.973  31.320  1.00 21.78           C  
ATOM    833  HD1 PHE A  52     147.134 159.098  31.648  1.00  0.00           H  
ATOM    834  CD2 PHE A  52     147.805 162.226  30.465  1.00 24.04           C  
ATOM    835  HD2 PHE A  52     147.291 163.137  30.117  1.00  0.00           H  
ATOM    836  CE1 PHE A  52     149.111 159.935  31.353  1.00 23.42           C  
ATOM    837  HE1 PHE A  52     149.627 159.025  31.704  1.00  0.00           H  
ATOM    838  CE2 PHE A  52     149.196 162.178  30.500  1.00 26.61           C  
ATOM    839  HE2 PHE A  52     149.782 163.053  30.171  1.00  0.00           H  
ATOM    840  CZ  PHE A  52     149.853 161.038  30.946  1.00 25.07           C  
ATOM    841  HZ  PHE A  52     150.955 161.008  30.977  1.00  0.00           H  
ATOM    842  N   SER A  53     145.928 162.757  33.907  1.00 13.89           N  
ATOM    843  HN  SER A  53     146.081 161.860  34.368  1.00  0.00           H  
ATOM    844  CA  SER A  53     146.262 164.025  34.597  1.00  6.94           C  
ATOM    845  HA  SER A  53     145.974 164.872  33.931  1.00  0.00           H  
ATOM    846  C   SER A  53     147.729 164.179  34.957  1.00  5.56           C  
ATOM    847  O   SER A  53     148.252 163.551  35.923  1.00 27.95           O  
ATOM    848  CB  SER A  53     145.404 164.098  35.866  1.00 34.73           C  
ATOM    849  HB1 SER A  53     144.338 163.834  35.674  1.00  0.00           H  
ATOM    850  HB2 SER A  53     145.640 163.280  36.586  1.00  0.00           H  
ATOM    851  OG  SER A  53     145.548 165.397  36.449  1.00 40.59           O  
ATOM    852  HG  SER A  53     145.016 165.442  37.235  1.00  0.00           H  
ATOM    853  N   TYR A  54     148.419 165.015  34.144  1.00 32.81           N  
ATOM    854  HN  TYR A  54     147.930 165.483  33.381  1.00  0.00           H  
ATOM    855  CA  TYR A  54     149.863 165.265  34.335  1.00 40.11           C  
ATOM    856  HA  TYR A  54     150.306 164.462  34.969  1.00  0.00           H  
ATOM    857  C   TYR A  54     150.115 166.625  34.971  1.00 41.52           C  
ATOM    858  O   TYR A  54     149.903 167.697  34.331  1.00 33.97           O  
ATOM    859  CB  TYR A  54     150.477 165.218  32.929  1.00 18.49           C  
ATOM    860  HB1 TYR A  54     150.130 164.317  32.371  1.00  0.00           H  
ATOM    861  HB2 TYR A  54     150.044 166.012  32.277  1.00  0.00           H  
ATOM    862  CG  TYR A  54     151.994 165.296  32.950  1.00 17.58           C  
ATOM    863  CD1 TYR A  54     152.644 166.479  33.315  1.00 23.60           C  
ATOM    864  HD1 TYR A  54     152.058 167.339  33.681  1.00  0.00           H  
ATOM    865  CD2 TYR A  54     152.753 164.206  32.510  1.00 20.96           C  
ATOM    866  HD2 TYR A  54     152.250 163.263  32.237  1.00  0.00           H  
ATOM    867  CE1 TYR A  54     154.031 166.572  33.217  1.00 13.91           C  
ATOM    868  HE1 TYR A  54     154.545 167.504  33.507  1.00  0.00           H  
ATOM    869  CE2 TYR A  54     154.133 164.302  32.414  1.00 23.00           C  
ATOM    870  HE2 TYR A  54     154.723 163.436  32.069  1.00  0.00           H  
ATOM    871  CZ  TYR A  54     154.769 165.479  32.750  1.00 19.78           C  
ATOM    872  OH  TYR A  54     156.140 165.583  32.644  1.00 25.28           O  
ATOM    873  HH  TYR A  54     156.641 164.841  32.327  1.00  0.00           H  
ATOM    874  N   ALA A  55     150.532 166.612  36.249  1.00 19.74           N  
ATOM    875  HN  ALA A  55     150.785 165.735  36.704  1.00  0.00           H  
ATOM    876  CA  ALA A  55     150.617 167.883  36.977  1.00 16.95           C  
ATOM    877  HA  ALA A  55     150.293 168.706  36.298  1.00  0.00           H  
ATOM    878  C   ALA A  55     152.012 168.186  37.477  1.00 28.59           C  
ATOM    879  O   ALA A  55     152.886 167.314  37.611  1.00 38.29           O  
ATOM    880  CB  ALA A  55     149.659 167.817  38.155  1.00 22.96           C  
ATOM    881  HB1 ALA A  55     149.724 168.783  38.708  1.00  0.00           H  
ATOM    882  HB2 ALA A  55     149.841 166.933  38.809  1.00  0.00           H  
ATOM    883  HB3 ALA A  55     148.617 167.565  37.849  1.00  0.00           H  
ATOM    884  N   THR A  56     152.235 169.489  37.734  1.00 37.83           N  
ATOM    885  HN  THR A  56     151.488 170.165  37.574  1.00  0.00           H  
ATOM    886  CA  THR A  56     153.524 169.953  38.237  1.00 35.92           C  
ATOM    887  HA  THR A  56     154.183 169.082  38.460  1.00  0.00           H  
ATOM    888  C   THR A  56     153.331 170.789  39.482  1.00 42.20           C  
ATOM    889  O   THR A  56     152.183 171.059  39.900  1.00 39.26           O  
ATOM    890  CB  THR A  56     154.134 170.795  37.150  1.00 33.53           C  
ATOM    891  HB  THR A  56     153.325 171.165  36.478  1.00  0.00           H  
ATOM    892  CG2 THR A  56     154.890 171.990  37.726  1.00 58.47           C  
ATOM    893 1HG2 THR A  56     155.342 172.614  36.920  1.00  0.00           H  
ATOM    894 2HG2 THR A  56     155.655 171.668  38.471  1.00  0.00           H  
ATOM    895 3HG2 THR A  56     154.240 172.599  38.398  1.00  0.00           H  
ATOM    896  OG1 THR A  56     155.050 169.998  36.387  1.00 32.90           O  
ATOM    897  HG1 THR A  56     155.435 170.530  35.700  1.00  0.00           H  
ATOM    898  N   LYS A  57     154.441 171.197  40.129  1.00 43.07           N  
ATOM    899  HN  LYS A  57     155.371 170.965  39.781  1.00  0.00           H  
ATOM    900  CA  LYS A  57     154.263 171.988  41.354  1.00 51.69           C  
ATOM    901  HA  LYS A  57     153.525 171.465  42.006  1.00  0.00           H  
ATOM    902  C   LYS A  57     153.757 173.397  41.093  1.00 47.14           C  
ATOM    903  O   LYS A  57     153.023 174.000  41.941  1.00 37.07           O  
ATOM    904  CB  LYS A  57     155.603 172.058  42.099  1.00 36.64           C  
ATOM    905  HB1 LYS A  57     155.576 171.434  43.023  1.00  0.00           H  
ATOM    906  HB2 LYS A  57     155.749 173.063  42.560  1.00  0.00           H  
ATOM    907  CG  LYS A  57     156.800 171.682  41.222  1.00 48.07           C  
ATOM    908  HG1 LYS A  57     157.584 172.475  41.252  1.00  0.00           H  
ATOM    909  HG2 LYS A  57     156.535 171.732  40.140  1.00  0.00           H  
ATOM    910  CD  LYS A  57     157.390 170.307  41.584  1.00 40.37           C  
ATOM    911  HD1 LYS A  57     158.295 170.086  40.971  1.00  0.00           H  
ATOM    912  HD2 LYS A  57     156.728 169.482  41.232  1.00  0.00           H  
ATOM    913  CE  LYS A  57     157.693 170.169  43.088  1.00 41.26           C  
ATOM    914  HE1 LYS A  57     156.763 170.175  43.703  1.00  0.00           H  
ATOM    915  HE2 LYS A  57     158.170 171.087  43.503  1.00  0.00           H  
ATOM    916  NZ  LYS A  57     158.505 168.970  43.333  1.00 40.07           N  
ATOM    917  HZ1 LYS A  57     158.706 168.879  44.329  1.00  0.00           H  
ATOM    918  HZ2 LYS A  57     159.356 168.964  42.771  1.00  0.00           H  
ATOM    919  HZ3 LYS A  57     158.069 168.130  42.953  1.00  0.00           H  
ATOM    920  N   ARG A  58     154.170 173.955  39.940  1.00 42.42           N  
ATOM    921  HN  ARG A  58     154.805 173.444  39.328  1.00  0.00           H  
ATOM    922  CA  ARG A  58     153.712 175.291  39.561  1.00 45.14           C  
ATOM    923  HA  ARG A  58     153.575 175.897  40.487  1.00  0.00           H  
ATOM    924  C   ARG A  58     152.400 175.296  38.773  1.00 46.65           C  
ATOM    925  O   ARG A  58     151.764 176.383  38.586  1.00 38.15           O  
ATOM    926  CB  ARG A  58     154.822 175.935  38.709  1.00 30.39           C  
ATOM    927  HB1 ARG A  58     155.103 175.276  37.855  1.00  0.00           H  
ATOM    928  HB2 ARG A  58     154.432 176.811  38.140  1.00  0.00           H  
ATOM    929  CG  ARG A  58     156.057 176.321  39.537  1.00 44.07           C  
ATOM    930  HG1 ARG A  58     156.646 175.420  39.827  1.00  0.00           H  
ATOM    931  HG2 ARG A  58     155.766 176.677  40.553  1.00  0.00           H  
ATOM    932  CD  ARG A  58     156.941 177.356  38.815  1.00 42.55           C  
ATOM    933  HD1 ARG A  58     157.985 177.352  39.206  1.00  0.00           H  
ATOM    934  HD2 ARG A  58     157.155 177.055  37.763  1.00  0.00           H  
ATOM    935  NE  ARG A  58     156.339 178.693  38.886  1.00 48.24           N  
ATOM    936  HE  ARG A  58     155.573 178.896  39.528  1.00  0.00           H  
ATOM    937  CZ  ARG A  58     156.839 179.644  38.067  1.00 49.94           C  
ATOM    938  NH1 ARG A  58     157.826 179.356  37.236  1.00 45.25           N  
ATOM    939 1HH1 ARG A  58     158.215 178.413  37.212  1.00  0.00           H  
ATOM    940 2HH1 ARG A  58     158.204 180.074  36.618  1.00  0.00           H  
ATOM    941  NH2 ARG A  58     156.330 180.879  38.099  1.00 45.46           N  
ATOM    942 1HH2 ARG A  58     155.568 181.101  38.740  1.00  0.00           H  
ATOM    943 2HH2 ARG A  58     156.708 181.597  37.481  1.00  0.00           H  
ATOM    944  N   GLN A  59     151.992 174.109  38.258  1.00 48.86           N  
ATOM    945  HN  GLN A  59     152.460 173.241  38.520  1.00  0.00           H  
ATOM    946  CA  GLN A  59     150.862 174.095  37.314  1.00 36.47           C  
ATOM    947  HA  GLN A  59     150.170 174.930  37.574  1.00  0.00           H  
ATOM    948  C   GLN A  59     150.071 172.778  37.327  1.00 39.94           C  
ATOM    949  O   GLN A  59     150.545 171.715  36.849  1.00 38.78           O  
ATOM    950  CB  GLN A  59     151.454 174.362  35.919  1.00 32.78           C  
ATOM    951  HB1 GLN A  59     152.422 173.824  35.791  1.00  0.00           H  
ATOM    952  HB2 GLN A  59     151.815 175.414  35.838  1.00  0.00           H  
ATOM    953  CG  GLN A  59     150.498 174.030  34.782  1.00 42.42           C  
ATOM    954  HG1 GLN A  59     151.020 173.957  33.799  1.00  0.00           H  
ATOM    955  HG2 GLN A  59     150.121 172.982  34.839  1.00  0.00           H  
ATOM    956  CD  GLN A  59     149.379 175.040  34.761  1.00 40.24           C  
ATOM    957  NE2 GLN A  59     149.733 176.242  34.261  1.00 33.27           N  
ATOM    958 1HE2 GLN A  59     148.976 176.925  34.247  1.00  0.00           H  
ATOM    959 2HE2 GLN A  59     150.670 176.451  33.918  1.00  0.00           H  
ATOM    960  OE1 GLN A  59     148.260 174.791  35.171  1.00 43.84           O  
ATOM    961  N   ASP A  60     148.846 172.835  37.927  1.00 29.95           N  
ATOM    962  HN  ASP A  60     148.460 173.735  38.212  1.00  0.00           H  
ATOM    963  CA  ASP A  60     148.078 171.593  38.164  1.00 37.87           C  
ATOM    964  HA  ASP A  60     148.760 170.843  38.628  1.00  0.00           H  
ATOM    965  C   ASP A  60     147.487 170.984  36.900  1.00 36.87           C  
ATOM    966  O   ASP A  60     146.955 169.851  36.918  1.00 42.82           O  
ATOM    967  CB  ASP A  60     146.951 171.895  39.154  1.00 54.51           C  
ATOM    968  HB1 ASP A  60     147.337 172.228  40.145  1.00  0.00           H  
ATOM    969  HB2 ASP A  60     146.426 170.971  39.492  1.00  0.00           H  
ATOM    970  CG  ASP A  60     145.998 172.907  38.536  1.00 35.28           C  
ATOM    971  OD1 ASP A  60     146.176 173.227  37.365  1.00 45.69           O  
ATOM    972  OD2 ASP A  60     145.095 173.360  39.231  1.00 40.44           O  
ATOM    973  N   ASN A  61     147.538 171.748  35.804  1.00 20.75           N  
ATOM    974  HN  ASN A  61     147.833 172.722  35.870  1.00  0.00           H  
ATOM    975  CA  ASN A  61     147.170 171.179  34.517  1.00  5.80           C  
ATOM    976  HA  ASN A  61     146.877 170.112  34.655  1.00  0.00           H  
ATOM    977  C   ASN A  61     148.289 171.264  33.500  1.00  2.00           C  
ATOM    978  O   ASN A  61     148.099 171.795  32.390  1.00  2.00           O  
ATOM    979  CB  ASN A  61     145.978 171.964  34.005  1.00 19.82           C  
ATOM    980  HB1 ASN A  61     146.177 173.061  33.975  1.00  0.00           H  
ATOM    981  HB2 ASN A  61     145.804 171.803  32.915  1.00  0.00           H  
ATOM    982  CG  ASN A  61     144.771 171.631  34.825  1.00 36.08           C  
ATOM    983  ND2 ASN A  61     143.714 172.417  34.582  1.00 39.94           N  
ATOM    984 1HD2 ASN A  61     143.726 173.176  33.900  1.00  0.00           H  
ATOM    985 2HD2 ASN A  61     142.891 172.190  35.141  1.00  0.00           H  
ATOM    986  OD1 ASN A  61     144.757 170.725  35.639  1.00 41.80           O  
ATOM    987  N   GLU A  62     149.503 170.786  33.891  1.00 15.73           N  
ATOM    988  HN  GLU A  62     149.644 170.416  34.831  1.00  0.00           H  
ATOM    989  CA  GLU A  62     150.607 170.820  32.913  1.00  7.48           C  
ATOM    990  HA  GLU A  62     150.850 171.886  32.694  1.00  0.00           H  
ATOM    991  C   GLU A  62     150.252 170.134  31.610  1.00  7.17           C  
ATOM    992  O   GLU A  62     150.517 170.689  30.488  1.00 19.31           O  
ATOM    993  CB  GLU A  62     151.854 170.157  33.555  1.00 19.94           C  
ATOM    994  HB1 GLU A  62     151.944 170.436  34.631  1.00  0.00           H  
ATOM    995  HB2 GLU A  62     151.708 169.057  33.664  1.00  0.00           H  
ATOM    996  CG  GLU A  62     153.164 170.468  32.791  1.00 21.87           C  
ATOM    997  HG1 GLU A  62     153.179 170.001  31.778  1.00  0.00           H  
ATOM    998  HG2 GLU A  62     154.040 169.935  33.228  1.00  0.00           H  
ATOM    999  CD  GLU A  62     153.383 171.972  32.730  1.00 41.22           C  
ATOM   1000  OE1 GLU A  62     152.528 172.663  32.201  1.00 45.91           O  
ATOM   1001  OE2 GLU A  62     154.416 172.438  33.213  1.00 46.01           O  
ATOM   1002  N   ILE A  63     149.700 168.894  31.725  1.00 29.38           N  
ATOM   1003  HN  ILE A  63     149.871 168.332  32.559  1.00  0.00           H  
ATOM   1004  CA  ILE A  63     148.863 168.374  30.648  1.00 31.45           C  
ATOM   1005  HA  ILE A  63     148.441 169.242  30.091  1.00  0.00           H  
ATOM   1006  C   ILE A  63     147.713 167.546  31.159  1.00 31.03           C  
ATOM   1007  O   ILE A  63     147.842 166.755  32.126  1.00 10.01           O  
ATOM   1008  CB  ILE A  63     149.727 167.551  29.665  1.00  4.07           C  
ATOM   1009  HB  ILE A  63     149.945 168.176  28.767  1.00  0.00           H  
ATOM   1010  CG1 ILE A  63     148.971 166.280  29.217  1.00  9.80           C  
ATOM   1011 1HG1 ILE A  63     149.639 165.387  29.237  1.00  0.00           H  
ATOM   1012 2HG1 ILE A  63     148.227 165.964  29.984  1.00  0.00           H  
ATOM   1013  CG2 ILE A  63     151.028 167.147  30.303  1.00  8.21           C  
ATOM   1014 1HG2 ILE A  63     151.574 168.064  30.626  1.00  0.00           H  
ATOM   1015 2HG2 ILE A  63     151.644 166.499  29.637  1.00  0.00           H  
ATOM   1016 3HG2 ILE A  63     150.885 166.422  31.138  1.00  0.00           H  
ATOM   1017  CD1 ILE A  63     148.315 166.445  27.850  1.00 31.78           C  
ATOM   1018 1HD1 ILE A  63     147.769 165.528  27.527  1.00  0.00           H  
ATOM   1019 2HD1 ILE A  63     149.059 166.761  27.083  1.00  0.00           H  
ATOM   1020 3HD1 ILE A  63     147.647 167.338  27.830  1.00  0.00           H  
ATOM   1021  N   LEU A  64     146.544 167.779  30.534  1.00 19.63           N  
ATOM   1022  HN  LEU A  64     146.519 168.433  29.752  1.00  0.00           H  
ATOM   1023  CA  LEU A  64     145.319 167.121  30.947  1.00 20.11           C  
ATOM   1024  HA  LEU A  64     145.570 166.212  31.542  1.00  0.00           H  
ATOM   1025  C   LEU A  64     144.461 166.721  29.748  1.00 19.94           C  
ATOM   1026  O   LEU A  64     144.273 167.523  28.787  1.00 29.53           O  
ATOM   1027  CB  LEU A  64     144.530 168.114  31.834  1.00 17.03           C  
ATOM   1028  HB1 LEU A  64     144.329 169.061  31.280  1.00  0.00           H  
ATOM   1029  HB2 LEU A  64     145.177 168.509  32.652  1.00  0.00           H  
ATOM   1030  CG  LEU A  64     143.240 167.541  32.401  1.00 25.56           C  
ATOM   1031  HG  LEU A  64     142.745 166.917  31.621  1.00  0.00           H  
ATOM   1032  CD1 LEU A  64     143.475 166.690  33.645  1.00 24.36           C  
ATOM   1033 1HD1 LEU A  64     144.179 165.890  33.317  1.00  0.00           H  
ATOM   1034 2HD1 LEU A  64     142.539 166.305  34.113  1.00  0.00           H  
ATOM   1035 3HD1 LEU A  64     143.830 167.270  34.529  1.00  0.00           H  
ATOM   1036  CD2 LEU A  64     142.275 168.638  32.850  1.00 26.94           C  
ATOM   1037 1HD2 LEU A  64     142.103 169.260  31.941  1.00  0.00           H  
ATOM   1038 2HD2 LEU A  64     142.630 169.218  33.734  1.00  0.00           H  
ATOM   1039 3HD2 LEU A  64     141.339 168.253  33.318  1.00  0.00           H  
ATOM   1040  N   ILE A  65     143.977 165.448  29.753  1.00 25.33           N  
ATOM   1041  HN  ILE A  65     144.342 164.756  30.408  1.00  0.00           H  
ATOM   1042  CA  ILE A  65     142.927 165.092  28.804  1.00 25.81           C  
ATOM   1043  HA  ILE A  65     142.769 165.950  28.109  1.00  0.00           H  
ATOM   1044  C   ILE A  65     141.614 164.783  29.498  1.00 26.87           C  
ATOM   1045  O   ILE A  65     141.537 163.970  30.443  1.00 20.16           O  
ATOM   1046  CB  ILE A  65     143.380 163.884  27.991  1.00 19.06           C  
ATOM   1047  HB  ILE A  65     143.465 162.994  28.657  1.00  0.00           H  
ATOM   1048  CG1 ILE A  65     144.741 164.174  27.339  1.00 18.45           C  
ATOM   1049 1HG1 ILE A  65     144.673 165.032  26.630  1.00  0.00           H  
ATOM   1050 2HG1 ILE A  65     145.456 164.609  28.076  1.00  0.00           H  
ATOM   1051  CG2 ILE A  65     142.377 163.595  26.870  1.00 20.82           C  
ATOM   1052 1HG2 ILE A  65     141.390 163.385  27.343  1.00  0.00           H  
ATOM   1053 2HG2 ILE A  65     142.713 162.779  26.188  1.00  0.00           H  
ATOM   1054 3HG2 ILE A  65     142.329 164.411  26.111  1.00  0.00           H  
ATOM   1055  CD1 ILE A  65     145.332 162.940  26.658  1.00  8.90           C  
ATOM   1056 1HD1 ILE A  65     146.319 163.150  26.185  1.00  0.00           H  
ATOM   1057 2HD1 ILE A  65     144.617 162.505  25.921  1.00  0.00           H  
ATOM   1058 3HD1 ILE A  65     145.400 162.082  27.367  1.00  0.00           H  
ATOM   1059  N   PHE A  66     140.561 165.472  29.035  1.00 24.20           N  
ATOM   1060  HN  PHE A  66     140.622 165.955  28.139  1.00  0.00           H  
ATOM   1061  CA  PHE A  66     139.323 165.531  29.815  1.00 15.51           C  
ATOM   1062  HA  PHE A  66     139.315 164.706  30.565  1.00  0.00           H  
ATOM   1063  C   PHE A  66     138.091 165.438  28.951  1.00 17.15           C  
ATOM   1064  O   PHE A  66     138.043 166.013  27.819  1.00 23.48           O  
ATOM   1065  CB  PHE A  66     139.337 166.889  30.543  1.00 10.26           C  
ATOM   1066  HB1 PHE A  66     139.127 167.729  29.841  1.00  0.00           H  
ATOM   1067  HB2 PHE A  66     140.370 167.175  30.852  1.00  0.00           H  
ATOM   1068  CG  PHE A  66     138.383 166.901  31.723  1.00 16.39           C  
ATOM   1069  CD1 PHE A  66     138.842 166.537  32.980  1.00 14.02           C  
ATOM   1070  HD1 PHE A  66     139.872 166.164  33.109  1.00  0.00           H  
ATOM   1071  CD2 PHE A  66     137.081 167.358  31.560  1.00 18.36           C  
ATOM   1072  HD2 PHE A  66     136.715 167.636  30.557  1.00  0.00           H  
ATOM   1073  CE1 PHE A  66     137.992 166.646  34.080  1.00 15.55           C  
ATOM   1074  HE1 PHE A  66     138.355 166.366  35.083  1.00  0.00           H  
ATOM   1075  CE2 PHE A  66     136.244 167.464  32.658  1.00  6.55           C  
ATOM   1076  HE2 PHE A  66     135.214 167.836  32.528  1.00  0.00           H  
ATOM   1077  CZ  PHE A  66     136.692 167.105  33.921  1.00  5.85           C  
ATOM   1078  HZ  PHE A  66     136.020 167.184  34.792  1.00  0.00           H  
ATOM   1079  N   TRP A  67     137.085 164.690  29.431  1.00 16.31           N  
ATOM   1080  HN  TRP A  67     137.220 164.108  30.258  1.00  0.00           H  
ATOM   1081  CA  TRP A  67     135.803 164.724  28.754  1.00 25.01           C  
ATOM   1082  HA  TRP A  67     135.955 165.081  27.709  1.00  0.00           H  
ATOM   1083  C   TRP A  67     134.811 165.631  29.443  1.00 36.76           C  
ATOM   1084  O   TRP A  67     134.418 165.391  30.618  1.00 39.26           O  
ATOM   1085  CB  TRP A  67     135.238 163.298  28.717  1.00 38.86           C  
ATOM   1086  HB1 TRP A  67     135.894 162.600  28.147  1.00  0.00           H  
ATOM   1087  HB2 TRP A  67     135.296 162.796  29.711  1.00  0.00           H  
ATOM   1088  CG  TRP A  67     133.821 163.329  28.172  1.00 19.72           C  
ATOM   1089  CD1 TRP A  67     132.633 163.397  28.932  1.00 25.24           C  
ATOM   1090  HD1 TRP A  67     132.615 163.471  30.032  1.00  0.00           H  
ATOM   1091  CD2 TRP A  67     133.399 163.237  26.769  1.00 14.30           C  
ATOM   1092  CE2 TRP A  67     131.978 163.243  26.759  1.00 14.80           C  
ATOM   1093  CE3 TRP A  67     134.083 163.140  25.558  1.00 28.72           C  
ATOM   1094  HE3 TRP A  67     135.186 163.128  25.553  1.00  0.00           H  
ATOM   1095  NE1 TRP A  67     131.509 163.362  28.159  1.00 25.34           N  
ATOM   1096  HE1 TRP A  67     130.542 163.408  28.480  1.00  0.00           H  
ATOM   1097  CZ2 TRP A  67     131.290 163.169  25.557  1.00  9.30           C  
ATOM   1098  HZ2 TRP A  67     130.187 163.189  25.553  1.00  0.00           H  
ATOM   1099  CZ3 TRP A  67     133.390 163.058  24.360  1.00 28.67           C  
ATOM   1100  HZ3 TRP A  67     133.940 162.984  23.407  1.00  0.00           H  
ATOM   1101  CH2 TRP A  67     131.982 163.070  24.365  1.00 11.78           C  
ATOM   1102  HH2 TRP A  67     131.429 163.000  23.413  1.00  0.00           H  
ATOM   1103  N   SER A  68     134.437 166.725  28.747  1.00 47.39           N  
ATOM   1104  HN  SER A  68     134.914 166.970  27.879  1.00  0.00           H  
ATOM   1105  CA  SER A  68     133.342 167.556  29.248  1.00 47.01           C  
ATOM   1106  HA  SER A  68     133.253 167.411  30.350  1.00  0.00           H  
ATOM   1107  C   SER A  68     132.017 167.223  28.602  1.00 47.34           C  
ATOM   1108  O   SER A  68     131.861 167.255  27.349  1.00 41.44           O  
ATOM   1109  CB  SER A  68     133.710 169.014  28.967  1.00 49.86           C  
ATOM   1110  HB1 SER A  68     132.829 169.694  29.029  1.00  0.00           H  
ATOM   1111  HB2 SER A  68     134.313 169.466  29.788  1.00  0.00           H  
ATOM   1112  OG  SER A  68     134.369 169.090  27.702  1.00 45.96           O  
ATOM   1113  HG  SER A  68     134.598 169.995  27.527  1.00  0.00           H  
ATOM   1114  N   LYS A  69     131.048 166.845  29.456  1.00 45.63           N  
ATOM   1115  HN  LYS A  69     131.229 166.834  30.460  1.00  0.00           H  
ATOM   1116  CA  LYS A  69     129.738 166.451  28.948  1.00 47.33           C  
ATOM   1117  HA  LYS A  69     129.839 165.483  28.403  1.00  0.00           H  
ATOM   1118  C   LYS A  69     129.127 167.469  28.022  1.00 33.28           C  
ATOM   1119  O   LYS A  69     129.174 168.705  28.280  1.00 48.16           O  
ATOM   1120  CB  LYS A  69     128.816 166.245  30.158  1.00 35.76           C  
ATOM   1121  HB1 LYS A  69     128.929 167.076  30.893  1.00  0.00           H  
ATOM   1122  HB2 LYS A  69     129.169 165.396  30.789  1.00  0.00           H  
ATOM   1123  CG  LYS A  69     127.346 166.060  29.760  1.00 48.39           C  
ATOM   1124  HG1 LYS A  69     127.220 165.181  29.085  1.00  0.00           H  
ATOM   1125  HG2 LYS A  69     127.013 166.867  29.067  1.00  0.00           H  
ATOM   1126  CD  LYS A  69     126.417 165.959  30.977  1.00 32.06           C  
ATOM   1127  HD1 LYS A  69     126.620 165.032  31.563  1.00  0.00           H  
ATOM   1128  HD2 LYS A  69     126.681 166.719  31.749  1.00  0.00           H  
ATOM   1129  CE  LYS A  69     124.933 166.055  30.588  1.00 39.68           C  
ATOM   1130  HE1 LYS A  69     124.518 165.070  30.271  1.00  0.00           H  
ATOM   1131  HE2 LYS A  69     124.786 166.608  29.631  1.00  0.00           H  
ATOM   1132  NZ  LYS A  69     124.167 166.647  31.690  1.00 42.37           N  
ATOM   1133  HZ1 LYS A  69     123.182 166.711  31.432  1.00  0.00           H  
ATOM   1134  HZ2 LYS A  69     124.546 167.548  31.980  1.00  0.00           H  
ATOM   1135  HZ3 LYS A  69     124.302 166.141  32.566  1.00  0.00           H  
ATOM   1136  N   ASP A  70     128.579 166.975  26.897  1.00 30.87           N  
ATOM   1137  HN  ASP A  70     128.690 165.989  26.661  1.00  0.00           H  
ATOM   1138  CA  ASP A  70     127.827 167.859  26.021  1.00 48.99           C  
ATOM   1139  HA  ASP A  70     127.119 167.246  25.415  1.00  0.00           H  
ATOM   1140  C   ASP A  70     128.707 168.671  25.075  1.00 45.40           C  
ATOM   1141  O   ASP A  70     128.200 169.354  24.150  1.00 47.39           O  
ATOM   1142  CB  ASP A  70     127.018 168.817  26.905  1.00 42.44           C  
ATOM   1143  HB1 ASP A  70     126.882 169.814  26.425  1.00  0.00           H  
ATOM   1144  HB2 ASP A  70     127.593 169.145  27.802  1.00  0.00           H  
ATOM   1145  CG  ASP A  70     125.691 168.180  27.281  1.00 42.53           C  
ATOM   1146  OD1 ASP A  70     125.506 166.998  26.988  1.00 41.33           O  
ATOM   1147  OD2 ASP A  70     124.859 168.873  27.857  1.00 42.20           O  
ATOM   1148  N   ILE A  71     130.030 168.645  25.323  1.00 48.60           N  
ATOM   1149  HN  ILE A  71     130.402 168.075  26.083  1.00  0.00           H  
ATOM   1150  CA  ILE A  71     130.927 169.445  24.488  1.00 35.03           C  
ATOM   1151  HA  ILE A  71     130.315 170.058  23.786  1.00  0.00           H  
ATOM   1152  C   ILE A  71     131.898 168.597  23.681  1.00 35.60           C  
ATOM   1153  O   ILE A  71     132.102 168.834  22.471  1.00 49.28           O  
ATOM   1154  CB  ILE A  71     131.709 170.380  25.404  1.00 46.26           C  
ATOM   1155  HB  ILE A  71     132.065 169.813  26.296  1.00  0.00           H  
ATOM   1156  CG1 ILE A  71     130.812 171.542  25.862  1.00 42.94           C  
ATOM   1157 1HG1 ILE A  71     130.633 172.263  25.031  1.00  0.00           H  
ATOM   1158 2HG1 ILE A  71     129.764 171.199  26.029  1.00  0.00           H  
ATOM   1159  CG2 ILE A  71     132.911 170.968  24.662  1.00 46.04           C  
ATOM   1160 1HG2 ILE A  71     133.483 171.652  25.332  1.00  0.00           H  
ATOM   1161 2HG2 ILE A  71     132.609 171.471  23.714  1.00  0.00           H  
ATOM   1162 3HG2 ILE A  71     133.561 170.173  24.227  1.00  0.00           H  
ATOM   1163  CD1 ILE A  71     131.363 172.253  27.099  1.00 42.38           C  
ATOM   1164 1HD1 ILE A  71     130.713 173.096  27.431  1.00  0.00           H  
ATOM   1165 2HD1 ILE A  71     132.411 172.596  26.932  1.00  0.00           H  
ATOM   1166 3HD1 ILE A  71     131.542 171.532  27.930  1.00  0.00           H  
ATOM   1167  N   GLY A  72     132.523 167.625  24.368  1.00 33.53           N  
ATOM   1168  HN  GLY A  72     132.341 167.499  25.364  1.00  0.00           H  
ATOM   1169  CA  GLY A  72     133.468 166.748  23.673  1.00 15.04           C  
ATOM   1170  HA1 GLY A  72     133.013 165.750  23.472  1.00  0.00           H  
ATOM   1171  HA2 GLY A  72     133.630 167.088  22.624  1.00  0.00           H  
ATOM   1172  C   GLY A  72     134.781 166.605  24.404  1.00 15.73           C  
ATOM   1173  O   GLY A  72     134.848 166.698  25.661  1.00 22.64           O  
ATOM   1174  N   TYR A  73     135.849 166.334  23.634  1.00  7.84           N  
ATOM   1175  HN  TYR A  73     135.745 166.230  22.625  1.00  0.00           H  
ATOM   1176  CA  TYR A  73     137.164 166.190  24.262  1.00 15.88           C  
ATOM   1177  HA  TYR A  73     137.056 165.584  25.192  1.00  0.00           H  
ATOM   1178  C   TYR A  73     137.792 167.520  24.614  1.00 19.20           C  
ATOM   1179  O   TYR A  73     137.776 168.474  23.790  1.00 34.41           O  
ATOM   1180  CB  TYR A  73     138.064 165.437  23.280  1.00 27.60           C  
ATOM   1181  HB1 TYR A  73     138.059 165.895  22.264  1.00  0.00           H  
ATOM   1182  HB2 TYR A  73     139.147 165.572  23.508  1.00  0.00           H  
ATOM   1183  CG  TYR A  73     137.660 163.984  23.256  1.00 19.85           C  
ATOM   1184  CD1 TYR A  73     137.834 163.191  24.387  1.00 28.14           C  
ATOM   1185  HD1 TYR A  73     138.277 163.624  25.300  1.00  0.00           H  
ATOM   1186  CD2 TYR A  73     137.104 163.429  22.103  1.00 10.16           C  
ATOM   1187  HD2 TYR A  73     136.968 164.052  21.203  1.00  0.00           H  
ATOM   1188  CE1 TYR A  73     137.452 161.857  24.369  1.00 15.03           C  
ATOM   1189  HE1 TYR A  73     137.587 161.230  25.267  1.00  0.00           H  
ATOM   1190  CE2 TYR A  73     136.722 162.096  22.085  1.00 15.23           C  
ATOM   1191  HE2 TYR A  73     136.279 161.662  21.173  1.00  0.00           H  
ATOM   1192  CZ  TYR A  73     136.896 161.311  23.210  1.00 21.43           C  
ATOM   1193  OH  TYR A  73     136.499 159.988  23.207  1.00 35.09           O  
ATOM   1194  HH  TYR A  73     136.619 159.449  23.980  1.00  0.00           H  
ATOM   1195  N   SER A  74     138.343 167.606  25.836  1.00 12.08           N  
ATOM   1196  HN  SER A  74     138.240 166.839  26.500  1.00  0.00           H  
ATOM   1197  CA  SER A  74     139.092 168.807  26.210  1.00 13.03           C  
ATOM   1198  HA  SER A  74     139.012 169.558  25.389  1.00  0.00           H  
ATOM   1199  C   SER A  74     140.554 168.513  26.473  1.00 24.67           C  
ATOM   1200  O   SER A  74     140.911 167.583  27.243  1.00 40.98           O  
ATOM   1201  CB  SER A  74     138.436 169.372  27.472  1.00 15.41           C  
ATOM   1202  HB1 SER A  74     137.562 170.024  27.240  1.00  0.00           H  
ATOM   1203  HB2 SER A  74     137.898 168.590  28.056  1.00  0.00           H  
ATOM   1204  OG  SER A  74     139.427 170.049  28.253  1.00 40.67           O  
ATOM   1205  HG  SER A  74     139.020 170.400  29.036  1.00  0.00           H  
ATOM   1206  N   PHE A  75     141.438 169.295  25.798  1.00 23.13           N  
ATOM   1207  HN  PHE A  75     141.098 170.081  25.244  1.00  0.00           H  
ATOM   1208  CA  PHE A  75     142.881 169.016  25.860  1.00 21.39           C  
ATOM   1209  HA  PHE A  75     143.065 168.208  26.606  1.00  0.00           H  
ATOM   1210  C   PHE A  75     143.705 170.237  26.237  1.00 26.57           C  
ATOM   1211  O   PHE A  75     143.736 171.262  25.482  1.00 33.02           O  
ATOM   1212  CB  PHE A  75     143.304 168.519  24.463  1.00 12.15           C  
ATOM   1213  HB1 PHE A  75     142.704 167.636  24.142  1.00  0.00           H  
ATOM   1214  HB2 PHE A  75     142.998 169.232  23.663  1.00  0.00           H  
ATOM   1215  CG  PHE A  75     144.791 168.231  24.416  1.00 17.20           C  
ATOM   1216  CD1 PHE A  75     145.364 167.316  25.296  1.00 19.36           C  
ATOM   1217  HD1 PHE A  75     144.740 166.804  26.048  1.00  0.00           H  
ATOM   1218  CD2 PHE A  75     145.573 168.870  23.472  1.00 19.60           C  
ATOM   1219  HD2 PHE A  75     145.117 169.592  22.774  1.00  0.00           H  
ATOM   1220  CE1 PHE A  75     146.729 167.051  25.222  1.00 18.83           C  
ATOM   1221  HE1 PHE A  75     147.187 166.328  25.918  1.00  0.00           H  
ATOM   1222  CE2 PHE A  75     146.937 168.601  23.404  1.00 18.90           C  
ATOM   1223  HE2 PHE A  75     147.559 169.114  22.652  1.00  0.00           H  
ATOM   1224  CZ  PHE A  75     147.518 167.694  24.274  1.00 15.34           C  
ATOM   1225  HZ  PHE A  75     148.599 167.483  24.216  1.00  0.00           H  
ATOM   1226  N   THR A  76     144.345 170.183  27.425  1.00 27.26           N  
ATOM   1227  HN  THR A  76     144.297 169.346  28.006  1.00  0.00           H  
ATOM   1228  CA  THR A  76     145.107 171.349  27.859  1.00 23.35           C  
ATOM   1229  HA  THR A  76     145.110 172.096  27.031  1.00  0.00           H  
ATOM   1230  C   THR A  76     146.545 171.042  28.233  1.00 27.17           C  
ATOM   1231  O   THR A  76     146.848 170.068  28.974  1.00 33.86           O  
ATOM   1232  CB  THR A  76     144.395 171.962  29.056  1.00 38.10           C  
ATOM   1233  HB  THR A  76     143.935 172.930  28.747  1.00  0.00           H  
ATOM   1234  CG2 THR A  76     143.299 171.033  29.571  1.00 46.47           C  
ATOM   1235 1HG2 THR A  76     142.566 170.841  28.753  1.00  0.00           H  
ATOM   1236 2HG2 THR A  76     142.810 171.425  30.493  1.00  0.00           H  
ATOM   1237 3HG2 THR A  76     143.711 170.090  30.000  1.00  0.00           H  
ATOM   1238  OG1 THR A  76     145.338 172.209  30.109  1.00 40.96           O  
ATOM   1239  HG1 THR A  76     146.020 172.787  29.788  1.00  0.00           H  
ATOM   1240  N   VAL A  77     147.469 171.865  27.673  1.00 28.38           N  
ATOM   1241  HN  VAL A  77     147.188 172.531  26.953  1.00  0.00           H  
ATOM   1242  CA  VAL A  77     148.861 171.799  28.098  1.00 23.40           C  
ATOM   1243  HA  VAL A  77     148.959 171.031  28.900  1.00  0.00           H  
ATOM   1244  C   VAL A  77     149.368 173.135  28.627  1.00 28.86           C  
ATOM   1245  O   VAL A  77     149.271 174.187  27.943  1.00 24.43           O  
ATOM   1246  CB  VAL A  77     149.718 171.382  26.904  1.00 16.13           C  
ATOM   1247  HB  VAL A  77     149.936 170.290  26.967  1.00  0.00           H  
ATOM   1248  CG1 VAL A  77     148.993 171.680  25.600  1.00 27.65           C  
ATOM   1249 1HG1 VAL A  77     148.035 171.109  25.596  1.00  0.00           H  
ATOM   1250 2HG1 VAL A  77     149.620 171.473  24.702  1.00  0.00           H  
ATOM   1251 3HG1 VAL A  77     148.844 172.772  25.431  1.00  0.00           H  
ATOM   1252  CG2 VAL A  77     151.026 172.161  26.909  1.00 11.77           C  
ATOM   1253 1HG2 VAL A  77     151.557 171.943  27.865  1.00  0.00           H  
ATOM   1254 2HG2 VAL A  77     150.877 173.253  26.740  1.00  0.00           H  
ATOM   1255 3HG2 VAL A  77     151.653 171.954  26.011  1.00  0.00           H  
ATOM   1256  N   GLY A  78     149.893 173.114  29.869  1.00 20.40           N  
ATOM   1257  HN  GLY A  78     149.933 172.242  30.396  1.00  0.00           H  
ATOM   1258  CA  GLY A  78     150.403 174.348  30.452  1.00 13.13           C  
ATOM   1259  HA1 GLY A  78     151.144 174.832  29.774  1.00  0.00           H  
ATOM   1260  HA2 GLY A  78     151.065 174.133  31.323  1.00  0.00           H  
ATOM   1261  C   GLY A  78     149.305 175.321  30.835  1.00 17.58           C  
ATOM   1262  O   GLY A  78     149.482 176.573  30.768  1.00 57.92           O  
ATOM   1263  N   GLY A  79     148.131 174.761  31.207  1.00 40.76           N  
ATOM   1264  HN  GLY A  79     147.997 173.752  31.134  1.00  0.00           H  
ATOM   1265  CA  GLY A  79     147.051 175.616  31.716  1.00 38.62           C  
ATOM   1266  HA1 GLY A  79     147.472 176.496  32.256  1.00  0.00           H  
ATOM   1267  HA2 GLY A  79     146.520 175.113  32.557  1.00  0.00           H  
ATOM   1268  C   GLY A  79     146.059 176.068  30.655  1.00 42.43           C  
ATOM   1269  O   GLY A  79     144.937 176.554  30.975  1.00 46.95           O  
ATOM   1270  N   SER A  80     146.455 175.937  29.371  1.00 33.65           N  
ATOM   1271  HN  SER A  80     147.329 175.460  29.148  1.00  0.00           H  
ATOM   1272  CA  SER A  80     145.614 176.489  28.296  1.00 39.84           C  
ATOM   1273  HA  SER A  80     144.889 177.207  28.747  1.00  0.00           H  
ATOM   1274  C   SER A  80     144.835 175.435  27.530  1.00 40.00           C  
ATOM   1275  O   SER A  80     145.367 174.353  27.162  1.00 47.79           O  
ATOM   1276  CB  SER A  80     146.539 177.263  27.346  1.00 41.97           C  
ATOM   1277  HB1 SER A  80     145.993 177.686  26.471  1.00  0.00           H  
ATOM   1278  HB2 SER A  80     147.232 176.592  26.787  1.00  0.00           H  
ATOM   1279  OG  SER A  80     147.236 178.270  28.096  1.00 46.81           O  
ATOM   1280  HG  SER A  80     147.808 178.749  27.508  1.00  0.00           H  
ATOM   1281  N   GLU A  81     143.535 175.721  27.305  1.00 46.47           N  
ATOM   1282  HN  GLU A  81     143.173 176.651  27.517  1.00  0.00           H  
ATOM   1283  CA  GLU A  81     142.648 174.699  26.758  1.00 35.17           C  
ATOM   1284  HA  GLU A  81     143.101 173.697  26.944  1.00  0.00           H  
ATOM   1285  C   GLU A  81     142.376 174.839  25.281  1.00 34.16           C  
ATOM   1286  O   GLU A  81     142.333 175.990  24.722  1.00 30.67           O  
ATOM   1287  CB  GLU A  81     141.319 174.793  27.538  1.00 17.97           C  
ATOM   1288  HB1 GLU A  81     140.737 175.688  27.218  1.00  0.00           H  
ATOM   1289  HB2 GLU A  81     141.506 175.064  28.603  1.00  0.00           H  
ATOM   1290  CG  GLU A  81     140.455 173.518  27.443  1.00 38.32           C  
ATOM   1291  HG1 GLU A  81     140.167 173.278  26.393  1.00  0.00           H  
ATOM   1292  HG2 GLU A  81     141.039 172.593  27.660  1.00  0.00           H  
ATOM   1293  CD  GLU A  81     139.241 173.668  28.359  1.00 45.83           C  
ATOM   1294  OE1 GLU A  81     139.343 174.368  29.361  1.00 44.48           O  
ATOM   1295  OE2 GLU A  81     138.198 173.080  28.056  1.00 48.49           O  
ATOM   1296  N   ILE A  82     142.232 173.674  24.618  1.00 15.80           N  
ATOM   1297  HN  ILE A  82     142.557 172.809  25.050  1.00  0.00           H  
ATOM   1298  CA  ILE A  82     141.620 173.627  23.295  1.00  8.82           C  
ATOM   1299  HA  ILE A  82     141.153 174.610  23.055  1.00  0.00           H  
ATOM   1300  C   ILE A  82     140.553 172.510  23.255  1.00 13.90           C  
ATOM   1301  O   ILE A  82     140.587 171.558  24.065  1.00 27.25           O  
ATOM   1302  CB  ILE A  82     142.742 173.311  22.277  1.00 12.93           C  
ATOM   1303  HB  ILE A  82     143.708 173.718  22.658  1.00  0.00           H  
ATOM   1304  CG1 ILE A  82     142.443 173.925  20.906  1.00 29.98           C  
ATOM   1305 1HG1 ILE A  82     143.198 173.599  20.153  1.00  0.00           H  
ATOM   1306 2HG1 ILE A  82     141.529 173.470  20.459  1.00  0.00           H  
ATOM   1307  CG2 ILE A  82     142.874 171.815  22.082  1.00 38.00           C  
ATOM   1308 1HG2 ILE A  82     143.092 171.368  23.080  1.00  0.00           H  
ATOM   1309 2HG2 ILE A  82     143.628 171.541  21.308  1.00  0.00           H  
ATOM   1310 3HG2 ILE A  82     141.986 171.360  21.585  1.00  0.00           H  
ATOM   1311  CD1 ILE A  82     142.332 175.437  20.939  1.00 40.76           C  
ATOM   1312 1HD1 ILE A  82     142.114 175.884  19.941  1.00  0.00           H  
ATOM   1313 2HD1 ILE A  82     143.246 175.892  21.386  1.00  0.00           H  
ATOM   1314 3HD1 ILE A  82     141.577 175.763  21.692  1.00  0.00           H  
ATOM   1315  N   LEU A  83     139.566 172.638  22.327  1.00 19.21           N  
ATOM   1316  HN  LEU A  83     139.554 173.431  21.686  1.00  0.00           H  
ATOM   1317  CA  LEU A  83     138.521 171.614  22.267  1.00 14.56           C  
ATOM   1318  HA  LEU A  83     138.679 170.897  23.106  1.00  0.00           H  
ATOM   1319  C   LEU A  83     138.490 170.830  20.960  1.00 20.00           C  
ATOM   1320  O   LEU A  83     138.714 171.377  19.855  1.00 25.45           O  
ATOM   1321  CB  LEU A  83     137.155 172.292  22.456  1.00 27.50           C  
ATOM   1322  HB1 LEU A  83     136.967 173.034  21.646  1.00  0.00           H  
ATOM   1323  HB2 LEU A  83     136.326 171.576  22.247  1.00  0.00           H  
ATOM   1324  CG  LEU A  83     136.982 172.932  23.824  1.00 29.34           C  
ATOM   1325  HG  LEU A  83     137.868 173.579  24.026  1.00  0.00           H  
ATOM   1326  CD1 LEU A  83     135.720 173.796  23.910  1.00 23.76           C  
ATOM   1327 1HD1 LEU A  83     135.593 174.265  24.913  1.00  0.00           H  
ATOM   1328 2HD1 LEU A  83     134.814 173.214  23.622  1.00  0.00           H  
ATOM   1329 3HD1 LEU A  83     135.703 174.564  23.102  1.00  0.00           H  
ATOM   1330  CD2 LEU A  83     136.872 171.894  24.945  1.00 23.18           C  
ATOM   1331 1HD2 LEU A  83     136.745 172.363  25.948  1.00  0.00           H  
ATOM   1332 2HD2 LEU A  83     137.743 171.197  24.934  1.00  0.00           H  
ATOM   1333 3HD2 LEU A  83     136.056 171.163  24.737  1.00  0.00           H  
ATOM   1334  N   PHE A  84     138.254 169.515  21.093  1.00 25.85           N  
ATOM   1335  HN  PHE A  84     138.446 169.023  21.965  1.00  0.00           H  
ATOM   1336  CA  PHE A  84     137.709 168.825  19.929  1.00 32.50           C  
ATOM   1337  HA  PHE A  84     137.777 169.503  19.046  1.00  0.00           H  
ATOM   1338  C   PHE A  84     136.277 168.415  20.112  1.00 34.64           C  
ATOM   1339  O   PHE A  84     135.946 167.550  20.986  1.00 17.07           O  
ATOM   1340  CB  PHE A  84     138.575 167.588  19.668  1.00 11.89           C  
ATOM   1341  HB1 PHE A  84     138.146 166.930  18.877  1.00  0.00           H  
ATOM   1342  HB2 PHE A  84     138.540 166.861  20.513  1.00  0.00           H  
ATOM   1343  CG  PHE A  84     139.984 168.027  19.347  1.00  2.00           C  
ATOM   1344  CD1 PHE A  84     140.891 168.209  20.378  1.00  3.35           C  
ATOM   1345  HD1 PHE A  84     140.591 168.017  21.422  1.00  0.00           H  
ATOM   1346  CD2 PHE A  84     140.360 168.263  18.030  1.00  7.12           C  
ATOM   1347  HD2 PHE A  84     139.635 168.115  17.212  1.00  0.00           H  
ATOM   1348  CE1 PHE A  84     142.184 168.636  20.086  1.00  2.00           C  
ATOM   1349  HE1 PHE A  84     142.909 168.786  20.904  1.00  0.00           H  
ATOM   1350  CE2 PHE A  84     141.651 168.686  17.748  1.00  2.00           C  
ATOM   1351  HE2 PHE A  84     141.951 168.873  16.703  1.00  0.00           H  
ATOM   1352  CZ  PHE A  84     142.568 168.875  18.773  1.00  2.00           C  
ATOM   1353  HZ  PHE A  84     143.593 169.212  18.546  1.00  0.00           H  
ATOM   1354  N   GLU A  85     135.394 169.053  19.334  1.00 40.43           N  
ATOM   1355  HN  GLU A  85     135.719 169.693  18.609  1.00  0.00           H  
ATOM   1356  CA  GLU A  85     133.970 168.830  19.527  1.00 48.04           C  
ATOM   1357  HA  GLU A  85     133.727 169.000  20.602  1.00  0.00           H  
ATOM   1358  C   GLU A  85     133.505 167.456  19.144  1.00 40.77           C  
ATOM   1359  O   GLU A  85     134.031 166.830  18.168  1.00 43.94           O  
ATOM   1360  CB  GLU A  85     133.227 169.870  18.690  1.00 48.25           C  
ATOM   1361  HB1 GLU A  85     133.583 169.867  17.633  1.00  0.00           H  
ATOM   1362  HB2 GLU A  85     132.167 169.569  18.520  1.00  0.00           H  
ATOM   1363  CG  GLU A  85     133.314 171.268  19.300  1.00 40.53           C  
ATOM   1364  HG1 GLU A  85     133.431 171.239  20.409  1.00  0.00           H  
ATOM   1365  HG2 GLU A  85     132.340 171.809  19.258  1.00  0.00           H  
ATOM   1366  CD  GLU A  85     134.423 172.035  18.629  1.00 45.44           C  
ATOM   1367  OE1 GLU A  85     135.294 171.412  18.041  1.00 46.31           O  
ATOM   1368  OE2 GLU A  85     134.405 173.261  18.701  1.00 47.21           O  
ATOM   1369  N   VAL A  86     132.547 166.942  19.929  1.00 30.48           N  
ATOM   1370  HN  VAL A  86     132.271 167.429  20.782  1.00  0.00           H  
ATOM   1371  CA  VAL A  86     131.901 165.692  19.566  1.00 35.13           C  
ATOM   1372  HA  VAL A  86     132.051 165.506  18.477  1.00  0.00           H  
ATOM   1373  C   VAL A  86     130.413 165.721  19.865  1.00 40.11           C  
ATOM   1374  O   VAL A  86     129.991 165.899  21.031  1.00 45.72           O  
ATOM   1375  CB  VAL A  86     132.552 164.562  20.360  1.00 40.77           C  
ATOM   1376  HB  VAL A  86     132.883 164.954  21.350  1.00  0.00           H  
ATOM   1377  CG1 VAL A  86     131.553 163.432  20.578  1.00 28.35           C  
ATOM   1378 1HG1 VAL A  86     130.668 163.829  21.129  1.00  0.00           H  
ATOM   1379 2HG1 VAL A  86     132.012 162.553  21.089  1.00  0.00           H  
ATOM   1380 3HG1 VAL A  86     131.268 162.928  19.625  1.00  0.00           H  
ATOM   1381  CG2 VAL A  86     133.763 164.019  19.606  1.00 45.53           C  
ATOM   1382 1HG2 VAL A  86     134.494 164.846  19.447  1.00  0.00           H  
ATOM   1383 2HG2 VAL A  86     133.478 163.515  18.653  1.00  0.00           H  
ATOM   1384 3HG2 VAL A  86     134.222 163.140  20.117  1.00  0.00           H  
ATOM   1385  N   PRO A  87     129.600 165.592  18.799  1.00 48.10           N  
ATOM   1386  CA  PRO A  87     128.160 165.738  18.969  1.00 48.71           C  
ATOM   1387  HA  PRO A  87     127.957 166.540  19.716  1.00  0.00           H  
ATOM   1388  C   PRO A  87     127.507 164.451  19.428  1.00 46.50           C  
ATOM   1389  O   PRO A  87     126.812 164.381  20.444  1.00 41.63           O  
ATOM   1390  CB  PRO A  87     127.585 166.148  17.625  1.00 48.97           C  
ATOM   1391  HB1 PRO A  87     126.544 165.780  17.468  1.00  0.00           H  
ATOM   1392  HB2 PRO A  87     127.366 167.239  17.562  1.00  0.00           H  
ATOM   1393  CG  PRO A  87     128.553 165.673  16.541  1.00 40.34           C  
ATOM   1394  HG1 PRO A  87     128.174 164.841  15.904  1.00  0.00           H  
ATOM   1395  HG2 PRO A  87     128.707 166.390  15.701  1.00  0.00           H  
ATOM   1396  CD  PRO A  87     129.876 165.329  17.391  1.00 37.18           C  
ATOM   1397  HD1 PRO A  87     130.242 164.291  17.213  1.00  0.00           H  
ATOM   1398  HD2 PRO A  87     130.776 165.873  17.022  1.00  0.00           H  
ATOM   1399  N   GLU A  88     127.701 163.398  18.618  1.00 45.66           N  
ATOM   1400  HN  GLU A  88     128.246 163.501  17.762  1.00  0.00           H  
ATOM   1401  CA  GLU A  88     127.126 162.108  18.972  1.00 43.08           C  
ATOM   1402  HA  GLU A  88     126.158 162.277  19.500  1.00  0.00           H  
ATOM   1403  C   GLU A  88     128.023 161.288  19.854  1.00 45.26           C  
ATOM   1404  O   GLU A  88     129.271 161.217  19.598  1.00 48.68           O  
ATOM   1405  CB  GLU A  88     126.853 161.353  17.666  1.00 48.39           C  
ATOM   1406  HB1 GLU A  88     126.661 162.060  16.825  1.00  0.00           H  
ATOM   1407  HB2 GLU A  88     127.780 160.866  17.282  1.00  0.00           H  
ATOM   1408  CG  GLU A  88     125.712 160.338  17.806  1.00 42.60           C  
ATOM   1409  HG1 GLU A  88     125.922 159.569  18.585  1.00  0.00           H  
ATOM   1410  HG2 GLU A  88     124.801 160.785  18.269  1.00  0.00           H  
ATOM   1411  CD  GLU A  88     125.427 159.724  16.455  1.00 43.24           C  
ATOM   1412  OE1 GLU A  88     124.609 160.267  15.726  1.00 42.94           O  
ATOM   1413  OE2 GLU A  88     126.027 158.697  16.143  1.00 44.41           O  
ATOM   1414  N   VAL A  89     127.475 160.666  20.928  1.00 44.79           N  
ATOM   1415  HN  VAL A  89     126.474 160.745  21.109  1.00  0.00           H  
ATOM   1416  CA  VAL A  89     128.317 159.888  21.819  1.00 53.65           C  
ATOM   1417  HA  VAL A  89     129.336 159.814  21.373  1.00  0.00           H  
ATOM   1418  C   VAL A  89     127.789 158.483  22.060  1.00 48.29           C  
ATOM   1419  O   VAL A  89     126.713 158.277  22.692  1.00 48.60           O  
ATOM   1420  CB  VAL A  89     128.418 160.643  23.154  1.00 48.39           C  
ATOM   1421  HB  VAL A  89     129.103 161.514  23.027  1.00  0.00           H  
ATOM   1422  CG1 VAL A  89     127.053 161.147  23.584  1.00 44.87           C  
ATOM   1423 1HG1 VAL A  89     127.126 161.695  24.552  1.00  0.00           H  
ATOM   1424 2HG1 VAL A  89     126.302 160.324  23.629  1.00  0.00           H  
ATOM   1425 3HG1 VAL A  89     126.572 161.767  22.792  1.00  0.00           H  
ATOM   1426  CG2 VAL A  89     128.977 159.725  24.236  1.00 45.67           C  
ATOM   1427 1HG2 VAL A  89     129.050 160.273  25.204  1.00  0.00           H  
ATOM   1428 2HG2 VAL A  89     129.952 159.274  23.937  1.00  0.00           H  
ATOM   1429 3HG2 VAL A  89     128.385 158.785  24.332  1.00  0.00           H  
ATOM   1430  N   THR A  90     128.520 157.495  21.516  1.00 47.47           N  
ATOM   1431  HN  THR A  90     129.343 157.711  20.954  1.00  0.00           H  
ATOM   1432  CA  THR A  90     128.123 156.119  21.739  1.00 41.23           C  
ATOM   1433  HA  THR A  90     127.083 156.110  22.140  1.00  0.00           H  
ATOM   1434  C   THR A  90     129.016 155.404  22.708  1.00 46.46           C  
ATOM   1435  O   THR A  90     130.265 155.573  22.705  1.00 47.01           O  
ATOM   1436  CB  THR A  90     128.133 155.399  20.404  1.00 45.47           C  
ATOM   1437  HB  THR A  90     127.733 154.368  20.544  1.00  0.00           H  
ATOM   1438  CG2 THR A  90     127.256 156.141  19.393  1.00 40.99           C  
ATOM   1439 1HG2 THR A  90     126.216 156.205  19.789  1.00  0.00           H  
ATOM   1440 2HG2 THR A  90     127.296 155.680  18.379  1.00  0.00           H  
ATOM   1441 3HG2 THR A  90     127.670 157.141  19.127  1.00  0.00           H  
ATOM   1442  OG1 THR A  90     129.468 155.317  19.896  1.00 49.54           O  
ATOM   1443  HG1 THR A  90     130.012 154.856  20.524  1.00  0.00           H  
ATOM   1444  N   VAL A  91     128.388 154.618  23.596  1.00 44.58           N  
ATOM   1445  HN  VAL A  91     127.374 154.510  23.577  1.00  0.00           H  
ATOM   1446  CA  VAL A  91     129.184 153.935  24.570  1.00 33.70           C  
ATOM   1447  HA  VAL A  91     130.013 154.615  24.875  1.00  0.00           H  
ATOM   1448  C   VAL A  91     129.795 152.668  24.043  1.00 35.17           C  
ATOM   1449  O   VAL A  91     129.098 151.665  23.732  1.00 45.01           O  
ATOM   1450  CB  VAL A  91     128.323 153.642  25.822  1.00 31.43           C  
ATOM   1451  HB  VAL A  91     128.392 154.513  26.515  1.00  0.00           H  
ATOM   1452  CG1 VAL A  91     126.863 153.432  25.445  1.00 37.02           C  
ATOM   1453 1HG1 VAL A  91     126.484 154.339  24.918  1.00  0.00           H  
ATOM   1454 2HG1 VAL A  91     126.234 153.161  26.325  1.00  0.00           H  
ATOM   1455 3HG1 VAL A  91     126.710 152.502  24.849  1.00  0.00           H  
ATOM   1456  CG2 VAL A  91     128.841 152.403  26.542  1.00 37.95           C  
ATOM   1457 1HG2 VAL A  91     129.910 152.557  26.818  1.00  0.00           H  
ATOM   1458 2HG2 VAL A  91     128.688 151.473  25.946  1.00  0.00           H  
ATOM   1459 3HG2 VAL A  91     128.212 152.132  27.422  1.00  0.00           H  
ATOM   1460  N   ALA A  92     131.107 152.744  23.874  1.00 33.63           N  
ATOM   1461  HN  ALA A  92     131.568 153.644  24.007  1.00  0.00           H  
ATOM   1462  CA  ALA A  92     131.912 151.593  23.506  1.00 19.20           C  
ATOM   1463  HA  ALA A  92     131.481 150.663  23.944  1.00  0.00           H  
ATOM   1464  C   ALA A  92     133.302 151.826  24.035  1.00 20.75           C  
ATOM   1465  O   ALA A  92     133.590 152.846  24.654  1.00 49.28           O  
ATOM   1466  CB  ALA A  92     131.938 151.499  21.972  1.00 45.02           C  
ATOM   1467  HB1 ALA A  92     130.908 151.326  21.580  1.00  0.00           H  
ATOM   1468  HB2 ALA A  92     132.656 150.724  21.614  1.00  0.00           H  
ATOM   1469  HB3 ALA A  92     132.416 152.393  21.508  1.00  0.00           H  
ATOM   1470  N   PRO A  93     134.196 150.863  23.852  1.00 26.24           N  
ATOM   1471  CA  PRO A  93     135.573 151.200  24.195  1.00 27.07           C  
ATOM   1472  HA  PRO A  93     135.604 151.642  25.218  1.00  0.00           H  
ATOM   1473  C   PRO A  93     136.114 152.196  23.198  1.00 22.67           C  
ATOM   1474  O   PRO A  93     135.650 152.300  22.065  1.00 28.65           O  
ATOM   1475  CB  PRO A  93     136.401 149.926  24.167  1.00 34.44           C  
ATOM   1476  HB1 PRO A  93     137.215 149.922  24.930  1.00  0.00           H  
ATOM   1477  HB2 PRO A  93     137.047 149.850  23.261  1.00  0.00           H  
ATOM   1478  CG  PRO A  93     135.448 148.747  24.314  1.00 22.21           C  
ATOM   1479  HG1 PRO A  93     135.736 147.830  23.749  1.00  0.00           H  
ATOM   1480  HG2 PRO A  93     135.451 148.255  25.315  1.00  0.00           H  
ATOM   1481  CD  PRO A  93     134.048 149.408  23.880  1.00 33.42           C  
ATOM   1482  HD1 PRO A  93     133.668 149.001  22.914  1.00  0.00           H  
ATOM   1483  HD2 PRO A  93     133.204 149.080  24.530  1.00  0.00           H  
ATOM   1484  N   VAL A  94     137.091 153.019  23.644  1.00 12.08           N  
ATOM   1485  HN  VAL A  94     137.388 153.007  24.620  1.00  0.00           H  
ATOM   1486  CA  VAL A  94     137.705 153.927  22.674  1.00 15.90           C  
ATOM   1487  HA  VAL A  94     137.511 153.519  21.654  1.00  0.00           H  
ATOM   1488  C   VAL A  94     139.206 154.099  22.828  1.00 17.06           C  
ATOM   1489  O   VAL A  94     139.779 153.983  23.938  1.00 16.26           O  
ATOM   1490  CB  VAL A  94     137.022 155.298  22.770  1.00 17.03           C  
ATOM   1491  HB  VAL A  94     135.950 155.196  22.482  1.00  0.00           H  
ATOM   1492  CG1 VAL A  94     137.112 155.854  24.184  1.00 15.85           C  
ATOM   1493 1HG1 VAL A  94     136.609 155.142  24.880  1.00  0.00           H  
ATOM   1494 2HG1 VAL A  94     136.703 156.888  24.263  1.00  0.00           H  
ATOM   1495 3HG1 VAL A  94     138.161 156.079  24.488  1.00  0.00           H  
ATOM   1496  CG2 VAL A  94     137.710 156.272  21.818  1.00 14.67           C  
ATOM   1497 1HG2 VAL A  94     137.644 155.865  20.782  1.00  0.00           H  
ATOM   1498 2HG2 VAL A  94     138.759 156.497  22.122  1.00  0.00           H  
ATOM   1499 3HG2 VAL A  94     137.301 157.306  21.897  1.00  0.00           H  
ATOM   1500  N   HIS A  95     139.861 154.346  21.678  1.00 15.91           N  
ATOM   1501  HN  HIS A  95     139.339 154.414  20.805  1.00  0.00           H  
ATOM   1502  CA  HIS A  95     141.312 154.518  21.667  1.00 18.39           C  
ATOM   1503  HA  HIS A  95     141.714 154.313  22.687  1.00  0.00           H  
ATOM   1504  C   HIS A  95     141.718 155.916  21.241  1.00 24.53           C  
ATOM   1505  O   HIS A  95     141.381 156.377  20.125  1.00 32.60           O  
ATOM   1506  CB  HIS A  95     141.871 153.471  20.680  1.00 28.05           C  
ATOM   1507  HB1 HIS A  95     141.471 152.453  20.895  1.00  0.00           H  
ATOM   1508  HB2 HIS A  95     141.450 153.608  19.657  1.00  0.00           H  
ATOM   1509  CG  HIS A  95     143.392 153.481  20.663  1.00 28.98           C  
ATOM   1510  CD2 HIS A  95     144.239 153.761  19.575  1.00 20.90           C  
ATOM   1511  HD2 HIS A  95     143.925 154.060  18.561  1.00  0.00           H  
ATOM   1512  ND1 HIS A  95     144.164 153.148  21.732  1.00 20.26           N  
ATOM   1513  HD1 HIS A  95     143.847 152.889  22.666  1.00  0.00           H  
ATOM   1514  CE1 HIS A  95     145.445 153.233  21.294  1.00  8.03           C  
ATOM   1515  HE1 HIS A  95     146.327 153.028  21.924  1.00  0.00           H  
ATOM   1516  NE2 HIS A  95     145.514 153.595  20.007  1.00 23.77           N  
ATOM   1517  HE2 HIS A  95     146.363 153.722  19.456  1.00  0.00           H  
ATOM   1518  N   ILE A  96     142.398 156.641  22.150  1.00 12.90           N  
ATOM   1519  HN  ILE A  96     142.548 156.293  23.097  1.00  0.00           H  
ATOM   1520  CA  ILE A  96     142.913 157.942  21.732  1.00  6.96           C  
ATOM   1521  HA  ILE A  96     142.530 158.163  20.708  1.00  0.00           H  
ATOM   1522  C   ILE A  96     144.422 158.003  21.704  1.00 14.17           C  
ATOM   1523  O   ILE A  96     145.115 157.426  22.578  1.00 28.67           O  
ATOM   1524  CB  ILE A  96     142.387 159.019  22.693  1.00 23.30           C  
ATOM   1525  HB  ILE A  96     142.663 160.025  22.298  1.00  0.00           H  
ATOM   1526  CG1 ILE A  96     143.000 158.843  24.084  1.00 37.25           C  
ATOM   1527 1HG1 ILE A  96     142.733 157.852  24.521  1.00  0.00           H  
ATOM   1528 2HG1 ILE A  96     144.106 158.718  24.025  1.00  0.00           H  
ATOM   1529  CG2 ILE A  96     140.870 158.933  22.818  1.00 26.05           C  
ATOM   1530 1HG2 ILE A  96     140.488 159.715  23.515  1.00  0.00           H  
ATOM   1531 2HG2 ILE A  96     140.537 157.912  23.118  1.00  0.00           H  
ATOM   1532 3HG2 ILE A  96     140.369 158.986  21.823  1.00  0.00           H  
ATOM   1533  CD1 ILE A  96     142.620 159.987  25.029  1.00 47.49           C  
ATOM   1534 1HD1 ILE A  96     143.067 159.859  26.043  1.00  0.00           H  
ATOM   1535 2HD1 ILE A  96     141.514 160.112  25.088  1.00  0.00           H  
ATOM   1536 3HD1 ILE A  96     142.887 160.978  24.592  1.00  0.00           H  
ATOM   1537  N   CYS A  97     144.950 158.683  20.643  1.00 16.61           N  
ATOM   1538  HN  CYS A  97     144.368 158.869  19.826  1.00  0.00           H  
ATOM   1539  CA  CYS A  97     146.350 159.152  20.661  1.00 13.47           C  
ATOM   1540  HA  CYS A  97     146.814 158.911  21.646  1.00  0.00           H  
ATOM   1541  C   CYS A  97     146.433 160.662  20.408  1.00 18.67           C  
ATOM   1542  O   CYS A  97     145.759 161.200  19.500  1.00 32.81           O  
ATOM   1543  CB  CYS A  97     147.098 158.438  19.559  1.00 23.57           C  
ATOM   1544  HB1 CYS A  97     146.509 158.443  18.612  1.00  0.00           H  
ATOM   1545  HB2 CYS A  97     147.981 159.033  19.229  1.00  0.00           H  
ATOM   1546  SG  CYS A  97     147.585 156.759  20.004  1.00 22.88           S  
ATOM   1547  N   THR A  98     147.246 161.379  21.239  1.00 23.48           N  
ATOM   1548  HN  THR A  98     147.771 160.917  21.982  1.00  0.00           H  
ATOM   1549  CA  THR A  98     147.346 162.830  21.038  1.00 18.68           C  
ATOM   1550  HA  THR A  98     147.045 163.058  19.989  1.00  0.00           H  
ATOM   1551  C   THR A  98     148.742 163.392  21.265  1.00 10.20           C  
ATOM   1552  O   THR A  98     149.443 163.038  22.245  1.00 23.97           O  
ATOM   1553  CB  THR A  98     146.344 163.498  21.978  1.00 32.50           C  
ATOM   1554  HB  THR A  98     145.358 162.988  21.876  1.00  0.00           H  
ATOM   1555  CG2 THR A  98     146.803 163.400  23.429  1.00 19.30           C  
ATOM   1556 1HG2 THR A  98     146.072 163.888  24.115  1.00  0.00           H  
ATOM   1557 2HG2 THR A  98     147.830 163.812  23.563  1.00  0.00           H  
ATOM   1558 3HG2 THR A  98     147.004 162.344  23.726  1.00  0.00           H  
ATOM   1559  OG1 THR A  98     146.194 164.872  21.615  1.00 36.53           O  
ATOM   1560  HG1 THR A  98     145.571 165.287  22.200  1.00  0.00           H  
ATOM   1561  N   SER A  99     149.187 164.265  20.322  1.00  9.16           N  
ATOM   1562  HN  SER A  99     148.565 164.592  19.583  1.00  0.00           H  
ATOM   1563  CA  SER A  99     150.591 164.732  20.388  1.00  5.04           C  
ATOM   1564  HA  SER A  99     151.005 164.456  21.386  1.00  0.00           H  
ATOM   1565  C   SER A  99     150.761 166.231  20.199  1.00 21.82           C  
ATOM   1566  O   SER A  99     150.023 166.891  19.413  1.00 37.92           O  
ATOM   1567  CB  SER A  99     151.380 163.960  19.306  1.00  7.78           C  
ATOM   1568  HB1 SER A  99     152.482 164.082  19.421  1.00  0.00           H  
ATOM   1569  HB2 SER A  99     151.326 162.856  19.452  1.00  0.00           H  
ATOM   1570  OG  SER A  99     150.924 164.357  18.009  1.00  5.14           O  
ATOM   1571  HG  SER A  99     151.409 163.883  17.344  1.00  0.00           H  
ATOM   1572  N   TRP A 100     151.742 166.800  20.965  1.00 42.03           N  
ATOM   1573  HN  TRP A 100     152.312 166.206  21.567  1.00  0.00           H  
ATOM   1574  CA  TRP A 100     151.993 168.252  20.940  1.00 39.22           C  
ATOM   1575  HA  TRP A 100     151.292 168.736  20.221  1.00  0.00           H  
ATOM   1576  C   TRP A 100     153.439 168.594  20.551  1.00 31.55           C  
ATOM   1577  O   TRP A 100     154.391 167.853  20.928  1.00 37.01           O  
ATOM   1578  CB  TRP A 100     151.709 168.776  22.362  1.00 41.82           C  
ATOM   1579  HB1 TRP A 100     152.128 168.097  23.141  1.00  0.00           H  
ATOM   1580  HB2 TRP A 100     150.629 168.689  22.623  1.00  0.00           H  
ATOM   1581  CG  TRP A 100     152.213 170.200  22.532  1.00 37.63           C  
ATOM   1582  CD1 TRP A 100     151.569 171.373  22.089  1.00 48.51           C  
ATOM   1583  HD1 TRP A 100     150.612 171.376  21.540  1.00  0.00           H  
ATOM   1584  CD2 TRP A 100     153.431 170.638  23.220  1.00 38.08           C  
ATOM   1585  CE2 TRP A 100     153.460 172.057  23.148  1.00 27.26           C  
ATOM   1586  CE3 TRP A 100     154.466 169.973  23.868  1.00 48.67           C  
ATOM   1587  HE3 TRP A 100     154.453 168.872  23.929  1.00  0.00           H  
ATOM   1588  NE1 TRP A 100     152.259 172.505  22.414  1.00 32.83           N  
ATOM   1589  HE1 TRP A 100     151.998 173.466  22.194  1.00  0.00           H  
ATOM   1590  CZ2 TRP A 100     154.512 172.757  23.715  1.00 29.62           C  
ATOM   1591  HZ2 TRP A 100     154.535 173.858  23.656  1.00  0.00           H  
ATOM   1592  CZ3 TRP A 100     155.509 170.675  24.436  1.00 44.72           C  
ATOM   1593  HZ3 TRP A 100     156.322 170.138  24.953  1.00  0.00           H  
ATOM   1594  CH2 TRP A 100     155.531 172.082  24.353  1.00 29.35           C  
ATOM   1595  HH2 TRP A 100     156.367 172.645  24.800  1.00  0.00           H  
ATOM   1596  N   GLU A 101     153.626 169.698  19.770  1.00 28.60           N  
ATOM   1597  HN  GLU A 101     152.825 170.228  19.426  1.00  0.00           H  
ATOM   1598  CA  GLU A 101     155.005 170.119  19.427  1.00 24.92           C  
ATOM   1599  HA  GLU A 101     155.720 169.503  20.022  1.00  0.00           H  
ATOM   1600  C   GLU A 101     155.289 171.575  19.700  1.00 38.64           C  
ATOM   1601  O   GLU A 101     154.516 172.491  19.268  1.00 49.93           O  
ATOM   1602  CB  GLU A 101     155.228 169.820  17.942  1.00  2.00           C  
ATOM   1603  HB1 GLU A 101     154.645 170.518  17.297  1.00  0.00           H  
ATOM   1604  HB2 GLU A 101     154.744 168.860  17.645  1.00  0.00           H  
ATOM   1605  CG  GLU A 101     156.715 169.831  17.571  1.00 12.47           C  
ATOM   1606  HG1 GLU A 101     157.269 168.979  18.030  1.00  0.00           H  
ATOM   1607  HG2 GLU A 101     157.265 170.665  18.066  1.00  0.00           H  
ATOM   1608  CD  GLU A 101     156.865 169.864  16.057  1.00 22.30           C  
ATOM   1609  OE1 GLU A 101     155.893 170.139  15.376  1.00 33.68           O  
ATOM   1610  OE2 GLU A 101     157.974 169.607  15.573  1.00 36.00           O  
ATOM   1611  N   SER A 102     156.389 171.827  20.437  1.00 41.44           N  
ATOM   1612  HN  SER A 102     157.005 171.066  20.724  1.00  0.00           H  
ATOM   1613  CA  SER A 102     156.688 173.209  20.820  1.00 34.41           C  
ATOM   1614  HA  SER A 102     155.834 173.615  21.411  1.00  0.00           H  
ATOM   1615  C   SER A 102     156.938 174.111  19.632  1.00 26.06           C  
ATOM   1616  O   SER A 102     156.353 175.213  19.520  1.00 28.66           O  
ATOM   1617  CB  SER A 102     157.939 173.173  21.709  1.00 32.88           C  
ATOM   1618  HB1 SER A 102     158.883 173.222  21.118  1.00  0.00           H  
ATOM   1619  HB2 SER A 102     158.101 172.174  22.176  1.00  0.00           H  
ATOM   1620  OG  SER A 102     157.846 174.223  22.680  1.00 40.51           O  
ATOM   1621  HG  SER A 102     158.620 174.201  23.230  1.00  0.00           H  
ATOM   1622  N   ALA A 103     157.834 173.651  18.733  1.00  9.44           N  
ATOM   1623  HN  ALA A 103     158.165 172.688  18.795  1.00  0.00           H  
ATOM   1624  CA  ALA A 103     158.339 174.536  17.657  1.00 12.77           C  
ATOM   1625  HA  ALA A 103     158.890 175.385  18.125  1.00  0.00           H  
ATOM   1626  C   ALA A 103     157.235 175.104  16.768  1.00 20.70           C  
ATOM   1627  O   ALA A 103     157.400 176.124  16.101  1.00 46.23           O  
ATOM   1628  CB  ALA A 103     159.315 173.737  16.801  1.00 21.28           C  
ATOM   1629  HB1 ALA A 103     159.695 174.403  15.991  1.00  0.00           H  
ATOM   1630  HB2 ALA A 103     158.869 172.794  16.408  1.00  0.00           H  
ATOM   1631  HB3 ALA A 103     160.136 173.278  17.400  1.00  0.00           H  
ATOM   1632  N   SER A 104     156.095 174.374  16.721  1.00 16.62           N  
ATOM   1633  HN  SER A 104     156.005 173.526  17.281  1.00  0.00           H  
ATOM   1634  CA  SER A 104     154.976 174.816  15.849  1.00 11.73           C  
ATOM   1635  HA  SER A 104     155.250 175.790  15.380  1.00  0.00           H  
ATOM   1636  C   SER A 104     153.654 174.982  16.586  1.00 11.82           C  
ATOM   1637  O   SER A 104     152.669 175.547  16.042  1.00 26.45           O  
ATOM   1638  CB  SER A 104     154.823 173.762  14.746  1.00 15.73           C  
ATOM   1639  HB1 SER A 104     155.802 173.458  14.307  1.00  0.00           H  
ATOM   1640  HB2 SER A 104     154.362 174.177  13.820  1.00  0.00           H  
ATOM   1641  OG  SER A 104     154.090 172.651  15.273  1.00 32.87           O  
ATOM   1642  HG  SER A 104     153.995 171.998  14.590  1.00  0.00           H  
ATOM   1643  N   GLY A 105     153.598 174.458  17.828  1.00  2.00           N  
ATOM   1644  HN  GLY A 105     154.402 173.962  18.213  1.00  0.00           H  
ATOM   1645  CA  GLY A 105     152.369 174.608  18.622  1.00  5.43           C  
ATOM   1646  HA1 GLY A 105     152.578 174.479  19.710  1.00  0.00           H  
ATOM   1647  HA2 GLY A 105     152.024 175.668  18.629  1.00  0.00           H  
ATOM   1648  C   GLY A 105     151.261 173.680  18.168  1.00 11.51           C  
ATOM   1649  O   GLY A 105     150.121 173.682  18.732  1.00 31.06           O  
ATOM   1650  N   ILE A 106     151.567 172.887  17.114  1.00  9.84           N  
ATOM   1651  HN  ILE A 106     152.514 172.884  16.734  1.00  0.00           H  
ATOM   1652  CA  ILE A 106     150.535 172.033  16.521  1.00  3.52           C  
ATOM   1653  HA  ILE A 106     149.631 172.649  16.306  1.00  0.00           H  
ATOM   1654  C   ILE A 106     150.141 170.868  17.417  1.00  2.00           C  
ATOM   1655  O   ILE A 106     151.004 170.151  17.970  1.00 21.19           O  
ATOM   1656  CB  ILE A 106     151.084 171.467  15.200  1.00  2.91           C  
ATOM   1657  HB  ILE A 106     152.056 170.957  15.395  1.00  0.00           H  
ATOM   1658  CG1 ILE A 106     151.295 172.579  14.169  1.00  2.00           C  
ATOM   1659 1HG1 ILE A 106     152.203 173.181  14.404  1.00  0.00           H  
ATOM   1660 2HG1 ILE A 106     150.523 173.377  14.271  1.00  0.00           H  
ATOM   1661  CG2 ILE A 106     150.095 170.459  14.613  1.00  8.37           C  
ATOM   1662 1HG2 ILE A 106     149.941 169.649  15.364  1.00  0.00           H  
ATOM   1663 2HG2 ILE A 106     150.415 170.070  13.618  1.00  0.00           H  
ATOM   1664 3HG2 ILE A 106     149.139 170.932  14.287  1.00  0.00           H  
ATOM   1665  CD1 ILE A 106     151.345 172.035  12.737  1.00 16.35           C  
ATOM   1666 1HD1 ILE A 106     151.499 172.845  11.986  1.00  0.00           H  
ATOM   1667 2HD1 ILE A 106     150.437 171.433  12.502  1.00  0.00           H  
ATOM   1668 3HD1 ILE A 106     152.117 171.237  12.635  1.00  0.00           H  
ATOM   1669  N   VAL A 107     148.822 170.679  17.596  1.00  4.42           N  
ATOM   1670  HN  VAL A 107     148.145 171.388  17.313  1.00  0.00           H  
ATOM   1671  CA  VAL A 107     148.391 169.432  18.206  1.00 11.28           C  
ATOM   1672  HA  VAL A 107     149.302 168.852  18.484  1.00  0.00           H  
ATOM   1673  C   VAL A 107     147.552 168.571  17.287  1.00 19.26           C  
ATOM   1674  O   VAL A 107     146.721 169.072  16.483  1.00 33.71           O  
ATOM   1675  CB  VAL A 107     147.597 169.727  19.503  1.00 19.95           C  
ATOM   1676  HB  VAL A 107     147.762 168.886  20.216  1.00  0.00           H  
ATOM   1677  CG1 VAL A 107     148.085 171.013  20.155  1.00  8.81           C  
ATOM   1678 1HG1 VAL A 107     149.177 170.941  20.367  1.00  0.00           H  
ATOM   1679 2HG1 VAL A 107     147.497 171.269  21.067  1.00  0.00           H  
ATOM   1680 3HG1 VAL A 107     147.836 171.912  19.544  1.00  0.00           H  
ATOM   1681  CG2 VAL A 107     146.101 169.826  19.212  1.00 21.14           C  
ATOM   1682 1HG2 VAL A 107     145.744 168.884  18.734  1.00  0.00           H  
ATOM   1683 2HG2 VAL A 107     145.852 170.725  18.601  1.00  0.00           H  
ATOM   1684 3HG2 VAL A 107     145.513 170.082  20.124  1.00  0.00           H  
ATOM   1685  N   GLU A 108     147.799 167.251  17.370  1.00 20.90           N  
ATOM   1686  HN  GLU A 108     148.615 166.918  17.883  1.00  0.00           H  
ATOM   1687  CA  GLU A 108     146.902 166.294  16.727  1.00  6.16           C  
ATOM   1688  HA  GLU A 108     146.184 166.846  16.077  1.00  0.00           H  
ATOM   1689  C   GLU A 108     146.123 165.451  17.728  1.00  7.77           C  
ATOM   1690  O   GLU A 108     146.618 165.164  18.868  1.00  2.00           O  
ATOM   1691  CB  GLU A 108     147.769 165.380  15.854  1.00  2.00           C  
ATOM   1692  HB1 GLU A 108     148.464 164.772  16.479  1.00  0.00           H  
ATOM   1693  HB2 GLU A 108     147.161 164.558  15.409  1.00  0.00           H  
ATOM   1694  CG  GLU A 108     148.532 166.146  14.771  1.00 15.25           C  
ATOM   1695  HG1 GLU A 108     149.152 166.972  15.191  1.00  0.00           H  
ATOM   1696  HG2 GLU A 108     147.859 166.766  14.134  1.00  0.00           H  
ATOM   1697  CD  GLU A 108     149.347 165.169  13.965  1.00 32.26           C  
ATOM   1698  OE1 GLU A 108     149.654 164.105  14.474  1.00 41.21           O  
ATOM   1699  OE2 GLU A 108     149.674 165.491  12.822  1.00 34.66           O  
ATOM   1700  N   PHE A 109     144.877 165.082  17.349  1.00 15.54           N  
ATOM   1701  HN  PHE A 109     144.502 165.412  16.460  1.00  0.00           H  
ATOM   1702  CA  PHE A 109     144.054 164.206  18.211  1.00 10.31           C  
ATOM   1703  HA  PHE A 109     144.691 163.794  19.028  1.00  0.00           H  
ATOM   1704  C   PHE A 109     143.424 163.051  17.434  1.00 12.43           C  
ATOM   1705  O   PHE A 109     142.482 163.250  16.603  1.00 17.66           O  
ATOM   1706  CB  PHE A 109     142.945 165.100  18.830  1.00 14.58           C  
ATOM   1707  HB1 PHE A 109     143.319 166.134  19.012  1.00  0.00           H  
ATOM   1708  HB2 PHE A 109     142.149 165.326  18.083  1.00  0.00           H  
ATOM   1709  CG  PHE A 109     142.349 164.497  20.105  1.00 11.12           C  
ATOM   1710  CD1 PHE A 109     141.324 163.567  20.020  1.00  9.32           C  
ATOM   1711  HD1 PHE A 109     141.006 163.187  19.035  1.00  0.00           H  
ATOM   1712  CD2 PHE A 109     142.766 164.963  21.355  1.00 10.45           C  
ATOM   1713  HD2 PHE A 109     143.591 165.691  21.429  1.00  0.00           H  
ATOM   1714  CE1 PHE A 109     140.698 163.114  21.174  1.00 22.57           C  
ATOM   1715  HE1 PHE A 109     139.876 162.382  21.100  1.00  0.00           H  
ATOM   1716  CE2 PHE A 109     142.132 164.502  22.509  1.00 20.08           C  
ATOM   1717  HE2 PHE A 109     142.452 164.874  23.497  1.00  0.00           H  
ATOM   1718  CZ  PHE A 109     141.099 163.576  22.421  1.00 12.63           C  
ATOM   1719  HZ  PHE A 109     140.601 163.211  23.335  1.00  0.00           H  
ATOM   1720  N   TRP A 110     143.968 161.830  17.636  1.00 12.84           N  
ATOM   1721  HN  TRP A 110     144.749 161.714  18.281  1.00  0.00           H  
ATOM   1722  CA  TRP A 110     143.421 160.670  16.915  1.00  7.09           C  
ATOM   1723  HA  TRP A 110     142.915 161.025  15.987  1.00  0.00           H  
ATOM   1724  C   TRP A 110     142.426 159.862  17.745  1.00 16.40           C  
ATOM   1725  O   TRP A 110     142.739 159.411  18.882  1.00 20.07           O  
ATOM   1726  CB  TRP A 110     144.589 159.742  16.525  1.00 10.87           C  
ATOM   1727  HB1 TRP A 110     145.114 159.340  17.423  1.00  0.00           H  
ATOM   1728  HB2 TRP A 110     144.225 158.779  16.098  1.00  0.00           H  
ATOM   1729  CG  TRP A 110     145.541 160.442  15.590  1.00 17.45           C  
ATOM   1730  CD1 TRP A 110     146.452 161.457  15.933  1.00 11.44           C  
ATOM   1731  HD1 TRP A 110     146.521 161.903  16.939  1.00  0.00           H  
ATOM   1732  CD2 TRP A 110     145.769 160.139  14.179  1.00  4.95           C  
ATOM   1733  CE2 TRP A 110     146.821 160.988  13.743  1.00  4.32           C  
ATOM   1734  CE3 TRP A 110     145.198 159.247  13.279  1.00 20.70           C  
ATOM   1735  HE3 TRP A 110     144.380 158.586  13.610  1.00  0.00           H  
ATOM   1736  NE1 TRP A 110     147.240 161.829  14.887  1.00 15.70           N  
ATOM   1737  HE1 TRP A 110     147.970 162.542  14.891  1.00  0.00           H  
ATOM   1738  CZ2 TRP A 110     147.267 160.916  12.435  1.00  9.29           C  
ATOM   1739  HZ2 TRP A 110     148.085 161.573  12.096  1.00  0.00           H  
ATOM   1740  CZ3 TRP A 110     145.645 159.180  11.973  1.00 21.94           C  
ATOM   1741  HZ3 TRP A 110     145.185 158.470  11.266  1.00  0.00           H  
ATOM   1742  CH2 TRP A 110     146.689 160.021  11.549  1.00 10.83           C  
ATOM   1743  HH2 TRP A 110     147.049 159.968  10.508  1.00  0.00           H  
ATOM   1744  N   VAL A 111     141.204 159.689  17.193  1.00 23.22           N  
ATOM   1745  HN  VAL A 111     140.947 160.178  16.335  1.00  0.00           H  
ATOM   1746  CA  VAL A 111     140.268 158.798  17.841  1.00 20.97           C  
ATOM   1747  HA  VAL A 111     140.687 158.510  18.833  1.00  0.00           H  
ATOM   1748  C   VAL A 111     140.012 157.520  17.036  1.00 21.61           C  
ATOM   1749  O   VAL A 111     139.665 157.559  15.826  1.00 13.94           O  
ATOM   1750  CB  VAL A 111     138.957 159.563  18.074  1.00 11.52           C  
ATOM   1751  HB  VAL A 111     138.628 160.033  17.118  1.00  0.00           H  
ATOM   1752  CG1 VAL A 111     137.871 158.622  18.574  1.00  2.00           C  
ATOM   1753 1HG1 VAL A 111     137.716 157.829  17.805  1.00  0.00           H  
ATOM   1754 2HG1 VAL A 111     136.928 159.155  18.838  1.00  0.00           H  
ATOM   1755 3HG1 VAL A 111     138.095 158.204  19.583  1.00  0.00           H  
ATOM   1756  CG2 VAL A 111     139.169 160.648  19.126  1.00 19.39           C  
ATOM   1757 1HG2 VAL A 111     139.965 161.338  18.760  1.00  0.00           H  
ATOM   1758 2HG2 VAL A 111     139.393 160.230  20.135  1.00  0.00           H  
ATOM   1759 3HG2 VAL A 111     138.226 161.181  19.390  1.00  0.00           H  
ATOM   1760  N   ASP A 112     140.239 156.372  17.703  1.00 18.01           N  
ATOM   1761  HN  ASP A 112     140.470 156.399  18.696  1.00  0.00           H  
ATOM   1762  CA  ASP A 112     140.156 155.087  17.011  1.00 20.06           C  
ATOM   1763  HA  ASP A 112     140.626 154.308  17.655  1.00  0.00           H  
ATOM   1764  C   ASP A 112     140.855 155.080  15.655  1.00 17.69           C  
ATOM   1765  O   ASP A 112     140.262 154.669  14.622  1.00 18.09           O  
ATOM   1766  CB  ASP A 112     138.675 154.734  16.823  1.00 11.73           C  
ATOM   1767  HB1 ASP A 112     138.121 155.530  16.272  1.00  0.00           H  
ATOM   1768  HB2 ASP A 112     138.532 153.903  16.094  1.00  0.00           H  
ATOM   1769  CG  ASP A 112     138.042 154.426  18.172  1.00 29.33           C  
ATOM   1770  OD1 ASP A 112     138.768 154.012  19.080  1.00 34.24           O  
ATOM   1771  OD2 ASP A 112     136.833 154.598  18.295  1.00 30.66           O  
ATOM   1772  N   GLY A 113     142.109 155.588  15.637  1.00 12.54           N  
ATOM   1773  HN  GLY A 113     142.485 156.055  16.462  1.00  0.00           H  
ATOM   1774  CA  GLY A 113     142.926 155.463  14.420  1.00 13.24           C  
ATOM   1775  HA1 GLY A 113     144.010 155.542  14.669  1.00  0.00           H  
ATOM   1776  HA2 GLY A 113     142.894 154.417  14.036  1.00  0.00           H  
ATOM   1777  C   GLY A 113     142.562 156.445  13.317  1.00 18.79           C  
ATOM   1778  O   GLY A 113     143.104 156.381  12.179  1.00 25.28           O  
ATOM   1779  N   LYS A 114     141.617 157.346  13.623  1.00 28.02           N  
ATOM   1780  HN  LYS A 114     141.134 157.299  14.520  1.00  0.00           H  
ATOM   1781  CA  LYS A 114     141.283 158.396  12.662  1.00 28.04           C  
ATOM   1782  HA  LYS A 114     141.877 158.241  11.731  1.00  0.00           H  
ATOM   1783  C   LYS A 114     141.567 159.797  13.210  1.00 29.01           C  
ATOM   1784  O   LYS A 114     141.358 160.074  14.424  1.00 47.52           O  
ATOM   1785  CB  LYS A 114     139.797 158.262  12.334  1.00 35.55           C  
ATOM   1786  HB1 LYS A 114     139.174 158.393  13.249  1.00  0.00           H  
ATOM   1787  HB2 LYS A 114     139.439 159.138  11.744  1.00  0.00           H  
ATOM   1788  CG  LYS A 114     139.457 156.946  11.623  1.00 30.79           C  
ATOM   1789  HG1 LYS A 114     139.953 156.080  12.120  1.00  0.00           H  
ATOM   1790  HG2 LYS A 114     139.953 156.887  10.626  1.00  0.00           H  
ATOM   1791  CD  LYS A 114     137.942 156.723  11.503  1.00 46.62           C  
ATOM   1792  HD1 LYS A 114     137.406 157.689  11.356  1.00  0.00           H  
ATOM   1793  HD2 LYS A 114     137.503 156.421  12.482  1.00  0.00           H  
ATOM   1794  CE  LYS A 114     137.578 155.718  10.403  1.00 41.44           C  
ATOM   1795  HE1 LYS A 114     138.049 155.974   9.426  1.00  0.00           H  
ATOM   1796  HE2 LYS A 114     138.065 154.727  10.560  1.00  0.00           H  
ATOM   1797  NZ  LYS A 114     136.124 155.609  10.303  1.00 46.83           N  
ATOM   1798  HZ1 LYS A 114     135.882 154.941   9.571  1.00  0.00           H  
ATOM   1799  HZ2 LYS A 114     135.679 156.515  10.159  1.00  0.00           H  
ATOM   1800  HZ3 LYS A 114     135.693 155.374  11.197  1.00  0.00           H  
ATOM   1801  N   PRO A 115     142.079 160.695  12.319  1.00 14.71           N  
ATOM   1802  CA  PRO A 115     142.583 161.999  12.802  1.00 17.50           C  
ATOM   1803  HA  PRO A 115     142.907 161.897  13.864  1.00  0.00           H  
ATOM   1804  C   PRO A 115     141.552 163.118  12.697  1.00 13.28           C  
ATOM   1805  O   PRO A 115     140.833 163.272  11.714  1.00 24.89           O  
ATOM   1806  CB  PRO A 115     143.784 162.354  11.945  1.00 20.92           C  
ATOM   1807  HB1 PRO A 115     143.984 163.450  11.899  1.00  0.00           H  
ATOM   1808  HB2 PRO A 115     144.756 162.054  12.402  1.00  0.00           H  
ATOM   1809  CG  PRO A 115     143.544 161.728  10.575  1.00  6.84           C  
ATOM   1810  HG1 PRO A 115     144.465 161.436  10.018  1.00  0.00           H  
ATOM   1811  HG2 PRO A 115     143.170 162.428   9.792  1.00  0.00           H  
ATOM   1812  CD  PRO A 115     142.547 160.511  10.945  1.00 15.85           C  
ATOM   1813  HD1 PRO A 115     141.708 160.409  10.217  1.00  0.00           H  
ATOM   1814  HD2 PRO A 115     143.013 159.511  10.782  1.00  0.00           H  
ATOM   1815  N   ARG A 116     141.451 163.908  13.798  1.00  5.80           N  
ATOM   1816  HN  ARG A 116     141.809 163.585  14.697  1.00  0.00           H  
ATOM   1817  CA  ARG A 116     140.821 165.232  13.684  1.00  5.16           C  
ATOM   1818  HA  ARG A 116     139.894 165.149  13.069  1.00  0.00           H  
ATOM   1819  C   ARG A 116     141.769 166.242  13.038  1.00 10.46           C  
ATOM   1820  O   ARG A 116     142.994 165.937  12.833  1.00 38.49           O  
ATOM   1821  CB  ARG A 116     140.449 165.714  15.116  1.00 19.88           C  
ATOM   1822  HB1 ARG A 116     140.364 166.825  15.148  1.00  0.00           H  
ATOM   1823  HB2 ARG A 116     141.306 165.573  15.815  1.00  0.00           H  
ATOM   1824  CG  ARG A 116     139.163 165.047  15.682  1.00 22.50           C  
ATOM   1825  HG1 ARG A 116     139.065 165.241  16.776  1.00  0.00           H  
ATOM   1826  HG2 ARG A 116     139.268 163.937  15.700  1.00  0.00           H  
ATOM   1827  CD  ARG A 116     137.878 165.465  14.933  1.00 33.21           C  
ATOM   1828  HD1 ARG A 116     138.092 165.740  13.874  1.00  0.00           H  
ATOM   1829  HD2 ARG A 116     137.208 164.593  14.751  1.00  0.00           H  
ATOM   1830  NE  ARG A 116     137.176 166.548  15.642  1.00 43.99           N  
ATOM   1831  HE  ARG A 116     137.284 167.521  15.355  1.00  0.00           H  
ATOM   1832  CZ  ARG A 116     136.383 166.212  16.687  1.00 43.28           C  
ATOM   1833  NH1 ARG A 116     136.268 164.951  17.063  1.00 45.52           N  
ATOM   1834 1HH1 ARG A 116     136.790 164.224  16.573  1.00  0.00           H  
ATOM   1835 2HH1 ARG A 116     135.671 164.698  17.850  1.00  0.00           H  
ATOM   1836  NH2 ARG A 116     135.698 167.167  17.330  1.00 42.91           N  
ATOM   1837 1HH2 ARG A 116     135.787 168.141  17.040  1.00  0.00           H  
ATOM   1838 2HH2 ARG A 116     135.101 166.914  18.117  1.00  0.00           H  
ATOM   1839  N   VAL A 117     141.237 167.430  12.662  1.00 29.80           N  
ATOM   1840  HN  VAL A 117     140.243 167.618  12.790  1.00  0.00           H  
ATOM   1841  CA  VAL A 117     142.111 168.431  12.073  1.00 28.57           C  
ATOM   1842  HA  VAL A 117     142.649 167.973  11.210  1.00  0.00           H  
ATOM   1843  C   VAL A 117     143.138 168.958  13.062  1.00 32.66           C  
ATOM   1844  O   VAL A 117     143.049 168.707  14.296  1.00 39.93           O  
ATOM   1845  CB  VAL A 117     141.255 169.595  11.556  1.00  7.82           C  
ATOM   1846  HB  VAL A 117     141.924 170.391  11.153  1.00  0.00           H  
ATOM   1847  CG1 VAL A 117     140.318 169.123  10.452  1.00 23.63           C  
ATOM   1848 1HG1 VAL A 117     140.932 168.700   9.623  1.00  0.00           H  
ATOM   1849 2HG1 VAL A 117     139.627 169.926  10.106  1.00  0.00           H  
ATOM   1850 3HG1 VAL A 117     139.548 168.407  10.822  1.00  0.00           H  
ATOM   1851  CG2 VAL A 117     140.418 170.172  12.687  1.00 32.06           C  
ATOM   1852 1HG2 VAL A 117     141.104 170.518  13.495  1.00  0.00           H  
ATOM   1853 2HG2 VAL A 117     139.648 169.456  13.057  1.00  0.00           H  
ATOM   1854 3HG2 VAL A 117     139.727 170.975  12.341  1.00  0.00           H  
ATOM   1855  N   ARG A 118     144.154 169.653  12.525  1.00 24.89           N  
ATOM   1856  HN  ARG A 118     144.186 169.820  11.519  1.00  0.00           H  
ATOM   1857  CA  ARG A 118     145.213 170.169  13.390  1.00 16.50           C  
ATOM   1858  HA  ARG A 118     145.361 169.462  14.239  1.00  0.00           H  
ATOM   1859  C   ARG A 118     144.911 171.538  13.943  1.00  2.00           C  
ATOM   1860  O   ARG A 118     144.393 172.436  13.213  1.00 26.93           O  
ATOM   1861  CB  ARG A 118     146.514 170.225  12.552  1.00 37.32           C  
ATOM   1862  HB1 ARG A 118     147.324 170.755  13.106  1.00  0.00           H  
ATOM   1863  HB2 ARG A 118     146.403 170.919  11.687  1.00  0.00           H  
ATOM   1864  CG  ARG A 118     146.983 168.831  12.086  1.00 40.37           C  
ATOM   1865  HG1 ARG A 118     146.647 168.037  12.793  1.00  0.00           H  
ATOM   1866  HG2 ARG A 118     146.429 168.505  11.175  1.00  0.00           H  
ATOM   1867  CD  ARG A 118     148.509 168.765  11.862  1.00 19.16           C  
ATOM   1868  HD1 ARG A 118     149.077 168.933  12.807  1.00  0.00           H  
ATOM   1869  HD2 ARG A 118     148.885 169.643  11.287  1.00  0.00           H  
ATOM   1870  NE  ARG A 118     148.870 167.494  11.222  1.00 32.54           N  
ATOM   1871  HE  ARG A 118     148.909 166.625  11.755  1.00  0.00           H  
ATOM   1872  CZ  ARG A 118     149.148 167.518   9.900  1.00 16.42           C  
ATOM   1873  NH1 ARG A 118     149.082 168.651   9.218  1.00 42.62           N  
ATOM   1874 1HH1 ARG A 118     148.839 169.520   9.694  1.00  0.00           H  
ATOM   1875 2HH1 ARG A 118     149.292 168.669   8.220  1.00  0.00           H  
ATOM   1876  NH2 ARG A 118     149.465 166.383   9.278  1.00  2.38           N  
ATOM   1877 1HH2 ARG A 118     149.516 165.510   9.803  1.00  0.00           H  
ATOM   1878 2HH2 ARG A 118     149.675 166.401   8.280  1.00  0.00           H  
ATOM   1879  N   LYS A 119     145.197 171.723  15.239  1.00 23.71           N  
ATOM   1880  HN  LYS A 119     145.535 170.946  15.806  1.00  0.00           H  
ATOM   1881  CA  LYS A 119     145.022 173.040  15.831  1.00 11.03           C  
ATOM   1882  HA  LYS A 119     144.730 173.759  15.030  1.00  0.00           H  
ATOM   1883  C   LYS A 119     146.291 173.552  16.515  1.00 16.28           C  
ATOM   1884  O   LYS A 119     147.344 172.851  16.535  1.00 21.07           O  
ATOM   1885  CB  LYS A 119     143.873 172.933  16.845  1.00  6.19           C  
ATOM   1886  HB1 LYS A 119     143.479 173.942  17.108  1.00  0.00           H  
ATOM   1887  HB2 LYS A 119     144.253 172.620  17.845  1.00  0.00           H  
ATOM   1888  CG  LYS A 119     142.733 172.002  16.372  1.00 20.78           C  
ATOM   1889  HG1 LYS A 119     142.972 170.936  16.593  1.00  0.00           H  
ATOM   1890  HG2 LYS A 119     142.694 171.953  15.259  1.00  0.00           H  
ATOM   1891  CD  LYS A 119     141.360 172.390  16.954  1.00 22.29           C  
ATOM   1892  HD1 LYS A 119     141.271 173.498  17.048  1.00  0.00           H  
ATOM   1893  HD2 LYS A 119     141.295 172.106  18.030  1.00  0.00           H  
ATOM   1894  CE  LYS A 119     140.165 171.813  16.165  1.00 32.85           C  
ATOM   1895  HE1 LYS A 119     140.305 170.735  15.916  1.00  0.00           H  
ATOM   1896  HE2 LYS A 119     140.115 172.211  15.125  1.00  0.00           H  
ATOM   1897  NZ  LYS A 119     138.916 172.056  16.918  1.00 42.17           N  
ATOM   1898  HZ1 LYS A 119     138.126 171.675  16.397  1.00  0.00           H  
ATOM   1899  HZ2 LYS A 119     138.788 173.042  17.146  1.00  0.00           H  
ATOM   1900  HZ3 LYS A 119     138.962 171.692  17.870  1.00  0.00           H  
ATOM   1901  N   SER A 120     146.245 174.802  17.032  1.00 32.11           N  
ATOM   1902  HN  SER A 120     145.384 175.348  16.993  1.00  0.00           H  
ATOM   1903  CA  SER A 120     147.469 175.367  17.658  1.00 25.74           C  
ATOM   1904  HA  SER A 120     148.322 174.677  17.458  1.00  0.00           H  
ATOM   1905  C   SER A 120     147.345 175.564  19.158  1.00 25.53           C  
ATOM   1906  O   SER A 120     146.247 175.897  19.684  1.00 39.23           O  
ATOM   1907  CB  SER A 120     147.756 176.714  16.975  1.00 25.81           C  
ATOM   1908  HB1 SER A 120     146.933 177.030  16.292  1.00  0.00           H  
ATOM   1909  HB2 SER A 120     147.704 177.572  17.685  1.00  0.00           H  
ATOM   1910  OG  SER A 120     149.023 176.631  16.306  1.00 29.58           O  
ATOM   1911  HG  SER A 120     149.200 177.463  15.884  1.00  0.00           H  
ATOM   1912  N   LEU A 121     148.483 175.320  19.884  1.00  2.00           N  
ATOM   1913  HN  LEU A 121     149.330 175.005  19.411  1.00  0.00           H  
ATOM   1914  CA  LEU A 121     148.484 175.512  21.350  1.00  2.00           C  
ATOM   1915  HA  LEU A 121     147.886 176.424  21.581  1.00  0.00           H  
ATOM   1916  C   LEU A 121     149.896 175.689  21.975  1.00  9.05           C  
ATOM   1917  O   LEU A 121     150.876 174.982  21.611  1.00 37.19           O  
ATOM   1918  CB  LEU A 121     147.772 174.296  21.986  1.00  4.09           C  
ATOM   1919  HB1 LEU A 121     147.179 173.733  21.228  1.00  0.00           H  
ATOM   1920  HB2 LEU A 121     148.502 173.501  22.265  1.00  0.00           H  
ATOM   1921  CG  LEU A 121     146.912 174.695  23.173  1.00 19.36           C  
ATOM   1922  HG  LEU A 121     146.038 175.282  22.806  1.00  0.00           H  
ATOM   1923  CD1 LEU A 121     146.404 173.503  23.982  1.00 16.38           C  
ATOM   1924 1HD1 LEU A 121     145.773 173.796  24.853  1.00  0.00           H  
ATOM   1925 2HD1 LEU A 121     147.252 172.856  24.308  1.00  0.00           H  
ATOM   1926 3HD1 LEU A 121     145.863 172.782  23.326  1.00  0.00           H  
ATOM   1927  CD2 LEU A 121     147.701 175.545  24.155  1.00 28.04           C  
ATOM   1928 1HD2 LEU A 121     147.070 175.838  25.026  1.00  0.00           H  
ATOM   1929 2HD2 LEU A 121     148.154 176.434  23.658  1.00  0.00           H  
ATOM   1930 3HD2 LEU A 121     148.639 175.036  24.479  1.00  0.00           H  
ATOM   1931  N   LYS A 122     150.001 176.690  22.911  1.00 17.10           N  
ATOM   1932  HN  LYS A 122     149.180 177.258  23.121  1.00  0.00           H  
ATOM   1933  CA  LYS A 122     151.286 176.973  23.633  1.00  8.83           C  
ATOM   1934  HA  LYS A 122     151.283 178.046  23.935  1.00  0.00           H  
ATOM   1935  C   LYS A 122     152.546 176.715  22.836  1.00 12.91           C  
ATOM   1936  O   LYS A 122     153.443 175.938  23.256  1.00 33.72           O  
ATOM   1937  CB  LYS A 122     151.318 176.123  24.906  1.00  4.11           C  
ATOM   1938  HB1 LYS A 122     152.364 175.965  25.258  1.00  0.00           H  
ATOM   1939  HB2 LYS A 122     151.041 175.065  24.690  1.00  0.00           H  
ATOM   1940  CG  LYS A 122     150.439 176.709  26.025  1.00 26.39           C  
ATOM   1941  HG1 LYS A 122     149.468 177.073  25.617  1.00  0.00           H  
ATOM   1942  HG2 LYS A 122     150.064 175.903  26.698  1.00  0.00           H  
ATOM   1943  CD  LYS A 122     151.141 177.812  26.831  1.00 40.39           C  
ATOM   1944  HD1 LYS A 122     152.145 177.478  27.182  1.00  0.00           H  
ATOM   1945  HD2 LYS A 122     151.455 178.655  26.172  1.00  0.00           H  
ATOM   1946  CE  LYS A 122     150.284 178.310  27.998  1.00 43.63           C  
ATOM   1947  HE1 LYS A 122     149.660 177.497  28.438  1.00  0.00           H  
ATOM   1948  HE2 LYS A 122     149.460 178.980  27.658  1.00  0.00           H  
ATOM   1949  NZ  LYS A 122     151.134 178.948  28.993  1.00 38.64           N  
ATOM   1950  HZ1 LYS A 122     150.563 179.280  29.770  1.00  0.00           H  
ATOM   1951  HZ2 LYS A 122     151.705 179.691  28.591  1.00  0.00           H  
ATOM   1952  HZ3 LYS A 122     151.888 178.335  29.304  1.00  0.00           H  
ATOM   1953  N   LYS A 123     152.620 177.353  21.661  1.00  7.26           N  
ATOM   1954  HN  LYS A 123     151.809 177.861  21.308  1.00  0.00           H  
ATOM   1955  CA  LYS A 123     153.850 177.326  20.886  1.00 13.29           C  
ATOM   1956  HA  LYS A 123     154.073 176.277  20.581  1.00  0.00           H  
ATOM   1957  C   LYS A 123     155.039 177.892  21.669  1.00 12.61           C  
ATOM   1958  O   LYS A 123     154.957 179.015  22.258  1.00 37.86           O  
ATOM   1959  CB  LYS A 123     153.589 178.180  19.631  1.00 12.48           C  
ATOM   1960  HB1 LYS A 123     152.731 177.775  19.045  1.00  0.00           H  
ATOM   1961  HB2 LYS A 123     153.168 179.175  19.907  1.00  0.00           H  
ATOM   1962  CG  LYS A 123     154.828 178.337  18.748  1.00 17.78           C  
ATOM   1963  HG1 LYS A 123     155.726 178.580  19.362  1.00  0.00           H  
ATOM   1964  HG2 LYS A 123     155.150 177.352  18.335  1.00  0.00           H  
ATOM   1965  CD  LYS A 123     154.636 179.377  17.613  1.00 25.78           C  
ATOM   1966  HD1 LYS A 123     153.575 179.413  17.271  1.00  0.00           H  
ATOM   1967  HD2 LYS A 123     154.731 180.419  17.998  1.00  0.00           H  
ATOM   1968  CE  LYS A 123     155.599 179.124  16.432  1.00 37.05           C  
ATOM   1969  HE1 LYS A 123     155.773 178.036  16.265  1.00  0.00           H  
ATOM   1970  HE2 LYS A 123     156.645 179.424  16.678  1.00  0.00           H  
ATOM   1971  NZ  LYS A 123     155.114 179.786  15.230  1.00 40.37           N  
ATOM   1972  HZ1 LYS A 123     155.750 179.619  14.450  1.00  0.00           H  
ATOM   1973  HZ2 LYS A 123     154.954 180.782  15.383  1.00  0.00           H  
ATOM   1974  HZ3 LYS A 123     154.158 179.512  15.005  1.00  0.00           H  
ATOM   1975  N   GLY A 124     156.139 177.105  21.741  1.00 21.98           N  
ATOM   1976  HN  GLY A 124     156.128 176.167  21.342  1.00  0.00           H  
ATOM   1977  CA  GLY A 124     157.352 177.618  22.402  1.00 11.73           C  
ATOM   1978  HA1 GLY A 124     157.457 178.716  22.240  1.00  0.00           H  
ATOM   1979  HA2 GLY A 124     158.269 177.266  21.875  1.00  0.00           H  
ATOM   1980  C   GLY A 124     157.416 177.283  23.878  1.00 21.26           C  
ATOM   1981  O   GLY A 124     158.399 177.635  24.600  1.00 43.00           O  
ATOM   1982  N   TYR A 125     156.345 176.649  24.367  1.00  3.76           N  
ATOM   1983  HN  TYR A 125     155.535 176.481  23.770  1.00  0.00           H  
ATOM   1984  CA  TYR A 125     156.335 176.196  25.761  1.00  2.00           C  
ATOM   1985  HA  TYR A 125     156.551 177.061  26.431  1.00  0.00           H  
ATOM   1986  C   TYR A 125     157.351 175.106  26.012  1.00 21.49           C  
ATOM   1987  O   TYR A 125     158.050 174.633  25.068  1.00 32.83           O  
ATOM   1988  CB  TYR A 125     154.922 175.669  26.053  1.00  9.29           C  
ATOM   1989  HB1 TYR A 125     154.143 176.284  25.545  1.00  0.00           H  
ATOM   1990  HB2 TYR A 125     154.734 174.697  25.541  1.00  0.00           H  
ATOM   1991  CG  TYR A 125     154.666 175.570  27.555  1.00 17.41           C  
ATOM   1992  CD1 TYR A 125     154.738 176.706  28.364  1.00 11.44           C  
ATOM   1993  HD1 TYR A 125     155.035 177.674  27.927  1.00  0.00           H  
ATOM   1994  CD2 TYR A 125     154.297 174.345  28.126  1.00 19.54           C  
ATOM   1995  HD2 TYR A 125     154.245 173.441  27.496  1.00  0.00           H  
ATOM   1996  CE1 TYR A 125     154.435 176.620  29.722  1.00 19.59           C  
ATOM   1997  HE1 TYR A 125     154.496 177.518  30.359  1.00  0.00           H  
ATOM   1998  CE2 TYR A 125     153.995 174.259  29.482  1.00 19.74           C  
ATOM   1999  HE2 TYR A 125     153.709 173.290  29.924  1.00  0.00           H  
ATOM   2000  CZ  TYR A 125     154.054 175.393  30.275  1.00 22.06           C  
ATOM   2001  OH  TYR A 125     153.717 175.329  31.618  1.00 33.41           O  
ATOM   2002  HH  TYR A 125     153.757 176.107  32.162  1.00  0.00           H  
ATOM   2003  N   THR A 126     157.475 174.732  27.288  1.00 28.42           N  
ATOM   2004  HN  THR A 126     156.941 175.213  28.012  1.00  0.00           H  
ATOM   2005  CA  THR A 126     158.363 173.647  27.649  1.00 17.83           C  
ATOM   2006  HA  THR A 126     158.443 172.934  26.795  1.00  0.00           H  
ATOM   2007  C   THR A 126     157.872 172.916  28.865  1.00 21.29           C  
ATOM   2008  O   THR A 126     157.810 173.480  29.982  1.00 23.44           O  
ATOM   2009  CB  THR A 126     159.723 174.250  27.931  1.00 14.22           C  
ATOM   2010  HB  THR A 126     159.607 175.348  28.086  1.00  0.00           H  
ATOM   2011  CG2 THR A 126     160.347 173.631  29.189  1.00 23.45           C  
ATOM   2012 1HG2 THR A 126     161.348 174.075  29.397  1.00  0.00           H  
ATOM   2013 2HG2 THR A 126     160.396 172.519  29.120  1.00  0.00           H  
ATOM   2014 3HG2 THR A 126     159.668 173.716  30.070  1.00  0.00           H  
ATOM   2015  OG1 THR A 126     160.603 174.026  26.818  1.00 30.86           O  
ATOM   2016  HG1 THR A 126     161.456 174.404  26.995  1.00  0.00           H  
ATOM   2017  N   VAL A 127     157.461 171.655  28.664  1.00 23.09           N  
ATOM   2018  HN  VAL A 127     157.588 171.204  27.758  1.00  0.00           H  
ATOM   2019  CA  VAL A 127     156.833 170.947  29.760  1.00 20.46           C  
ATOM   2020  HA  VAL A 127     156.090 171.629  30.235  1.00  0.00           H  
ATOM   2021  C   VAL A 127     157.813 170.488  30.833  1.00 24.48           C  
ATOM   2022  O   VAL A 127     158.955 170.030  30.537  1.00 31.66           O  
ATOM   2023  CB  VAL A 127     156.081 169.746  29.187  1.00  6.15           C  
ATOM   2024  HB  VAL A 127     156.812 168.953  28.903  1.00  0.00           H  
ATOM   2025  CG1 VAL A 127     155.108 169.191  30.220  1.00  3.96           C  
ATOM   2026 1HG1 VAL A 127     155.685 168.880  31.122  1.00  0.00           H  
ATOM   2027 2HG1 VAL A 127     154.476 168.367  29.813  1.00  0.00           H  
ATOM   2028 3HG1 VAL A 127     154.289 169.907  30.463  1.00  0.00           H  
ATOM   2029  CG2 VAL A 127     155.289 170.172  27.950  1.00  4.84           C  
ATOM   2030 1HG2 VAL A 127     156.001 170.578  27.194  1.00  0.00           H  
ATOM   2031 2HG2 VAL A 127     154.470 170.888  28.193  1.00  0.00           H  
ATOM   2032 3HG2 VAL A 127     154.657 169.348  27.543  1.00  0.00           H  
ATOM   2033  N   GLY A 128     157.375 170.648  32.112  1.00 15.30           N  
ATOM   2034  HN  GLY A 128     156.426 170.980  32.283  1.00  0.00           H  
ATOM   2035  CA  GLY A 128     158.252 170.348  33.245  1.00 16.15           C  
ATOM   2036  HA1 GLY A 128     159.234 170.865  33.135  1.00  0.00           H  
ATOM   2037  HA2 GLY A 128     157.886 170.846  34.173  1.00  0.00           H  
ATOM   2038  C   GLY A 128     158.446 168.871  33.469  1.00 29.26           C  
ATOM   2039  O   GLY A 128     157.513 168.045  33.283  1.00 46.74           O  
ATOM   2040  N   ALA A 129     159.676 168.515  33.854  1.00 38.29           N  
ATOM   2041  HN  ALA A 129     160.359 169.226  34.115  1.00  0.00           H  
ATOM   2042  CA  ALA A 129     160.036 167.095  33.898  1.00 29.00           C  
ATOM   2043  HA  ALA A 129     159.499 166.565  33.077  1.00  0.00           H  
ATOM   2044  C   ALA A 129     159.681 166.433  35.218  1.00 31.69           C  
ATOM   2045  O   ALA A 129     159.480 165.217  35.303  1.00 32.99           O  
ATOM   2046  CB  ALA A 129     161.539 166.981  33.653  1.00 21.78           C  
ATOM   2047  HB1 ALA A 129     161.800 167.467  32.684  1.00  0.00           H  
ATOM   2048  HB2 ALA A 129     161.894 165.925  33.702  1.00  0.00           H  
ATOM   2049  HB3 ALA A 129     162.135 167.390  34.502  1.00  0.00           H  
ATOM   2050  N   GLU A 130     159.658 167.238  36.299  1.00 13.73           N  
ATOM   2051  HN  GLU A 130     159.895 168.228  36.231  1.00  0.00           H  
ATOM   2052  CA  GLU A 130     159.280 166.631  37.569  1.00 22.21           C  
ATOM   2053  HA  GLU A 130     159.598 165.563  37.534  1.00  0.00           H  
ATOM   2054  C   GLU A 130     157.803 166.649  37.835  1.00 22.09           C  
ATOM   2055  O   GLU A 130     157.264 167.504  38.615  1.00 32.76           O  
ATOM   2056  CB  GLU A 130     160.089 167.318  38.712  1.00 47.20           C  
ATOM   2057  HB1 GLU A 130     160.023 166.712  39.645  1.00  0.00           H  
ATOM   2058  HB2 GLU A 130     161.182 167.243  38.506  1.00  0.00           H  
ATOM   2059  CG  GLU A 130     159.708 168.773  39.002  1.00 43.55           C  
ATOM   2060  HG1 GLU A 130     158.610 168.954  38.939  1.00  0.00           H  
ATOM   2061  HG2 GLU A 130     160.019 169.472  38.191  1.00  0.00           H  
ATOM   2062  CD  GLU A 130     160.293 169.143  40.361  1.00 45.40           C  
ATOM   2063  OE1 GLU A 130     160.345 168.275  41.226  1.00 41.93           O  
ATOM   2064  OE2 GLU A 130     160.704 170.292  40.540  1.00 46.81           O  
ATOM   2065  N   ALA A 131     157.116 165.712  37.159  1.00 44.82           N  
ATOM   2066  HN  ALA A 131     157.622 165.012  36.617  1.00  0.00           H  
ATOM   2067  CA  ALA A 131     155.660 165.681  37.189  1.00 48.02           C  
ATOM   2068  HA  ALA A 131     155.275 166.691  37.462  1.00  0.00           H  
ATOM   2069  C   ALA A 131     155.124 164.669  38.157  1.00 42.35           C  
ATOM   2070  O   ALA A 131     155.842 163.855  38.749  1.00 41.84           O  
ATOM   2071  CB  ALA A 131     155.177 165.320  35.804  1.00 33.92           C  
ATOM   2072  HB1 ALA A 131     155.576 166.073  35.084  1.00  0.00           H  
ATOM   2073  HB2 ALA A 131     154.068 165.221  35.750  1.00  0.00           H  
ATOM   2074  HB3 ALA A 131     155.438 164.274  35.519  1.00  0.00           H  
ATOM   2075  N   SER A 132     153.799 164.742  38.342  1.00 10.75           N  
ATOM   2076  HN  SER A 132     153.288 165.557  38.003  1.00  0.00           H  
ATOM   2077  CA  SER A 132     153.077 163.673  39.021  1.00 15.37           C  
ATOM   2078  HA  SER A 132     153.770 162.823  39.221  1.00  0.00           H  
ATOM   2079  C   SER A 132     151.916 163.194  38.182  1.00 25.08           C  
ATOM   2080  O   SER A 132     151.000 163.984  37.805  1.00 39.62           O  
ATOM   2081  CB  SER A 132     152.575 164.249  40.346  1.00 20.59           C  
ATOM   2082  HB1 SER A 132     153.410 164.529  41.030  1.00  0.00           H  
ATOM   2083  HB2 SER A 132     152.126 165.262  40.225  1.00  0.00           H  
ATOM   2084  OG  SER A 132     151.668 163.320  40.946  1.00 26.31           O  
ATOM   2085  HG  SER A 132     151.356 163.678  41.769  1.00  0.00           H  
ATOM   2086  N   ILE A 133     151.956 161.895  37.818  1.00 37.66           N  
ATOM   2087  HN  ILE A 133     152.643 161.261  38.227  1.00  0.00           H  
ATOM   2088  CA  ILE A 133     150.998 161.415  36.829  1.00 23.40           C  
ATOM   2089  HA  ILE A 133     150.517 162.291  36.335  1.00  0.00           H  
ATOM   2090  C   ILE A 133     149.915 160.532  37.434  1.00 21.34           C  
ATOM   2091  O   ILE A 133     150.197 159.508  38.085  1.00 33.80           O  
ATOM   2092  CB  ILE A 133     151.772 160.615  35.779  1.00 13.88           C  
ATOM   2093  HB  ILE A 133     152.109 159.648  36.219  1.00  0.00           H  
ATOM   2094  CG1 ILE A 133     152.989 161.409  35.289  1.00 11.31           C  
ATOM   2095 1HG1 ILE A 133     153.783 161.454  36.070  1.00  0.00           H  
ATOM   2096 2HG1 ILE A 133     152.757 162.497  35.210  1.00  0.00           H  
ATOM   2097  CG2 ILE A 133     150.878 160.345  34.577  1.00  2.00           C  
ATOM   2098 1HG2 ILE A 133     149.993 159.768  34.933  1.00  0.00           H  
ATOM   2099 2HG2 ILE A 133     151.417 159.839  33.742  1.00  0.00           H  
ATOM   2100 3HG2 ILE A 133     150.596 161.275  34.030  1.00  0.00           H  
ATOM   2101  CD1 ILE A 133     153.540 160.862  33.968  1.00  7.65           C  
ATOM   2102 1HD1 ILE A 133     154.425 161.439  33.612  1.00  0.00           H  
ATOM   2103 2HD1 ILE A 133     152.746 160.817  33.187  1.00  0.00           H  
ATOM   2104 3HD1 ILE A 133     153.772 159.774  34.047  1.00  0.00           H  
ATOM   2105  N   ILE A 134     148.641 160.945  37.250  1.00 22.77           N  
ATOM   2106  HN  ILE A 134     148.410 161.738  36.651  1.00  0.00           H  
ATOM   2107  CA  ILE A 134     147.610 160.181  37.966  1.00 18.18           C  
ATOM   2108  HA  ILE A 134     148.089 159.294  38.442  1.00  0.00           H  
ATOM   2109  C   ILE A 134     146.468 159.697  37.063  1.00 23.78           C  
ATOM   2110  O   ILE A 134     145.984 160.425  36.167  1.00 29.25           O  
ATOM   2111  CB  ILE A 134     147.037 161.078  39.066  1.00  9.22           C  
ATOM   2112  HB  ILE A 134     146.928 162.117  38.676  1.00  0.00           H  
ATOM   2113  CG1 ILE A 134     147.969 161.087  40.285  1.00 12.65           C  
ATOM   2114 1HG1 ILE A 134     148.929 161.604  40.052  1.00  0.00           H  
ATOM   2115 2HG1 ILE A 134     148.362 160.066  40.497  1.00  0.00           H  
ATOM   2116  CG2 ILE A 134     145.673 160.562  39.518  1.00 14.92           C  
ATOM   2117 1HG2 ILE A 134     145.256 161.215  40.319  1.00  0.00           H  
ATOM   2118 2HG2 ILE A 134     145.718 159.494  39.835  1.00  0.00           H  
ATOM   2119 3HG2 ILE A 134     144.967 160.452  38.662  1.00  0.00           H  
ATOM   2120  CD1 ILE A 134     147.305 161.690  41.524  1.00 28.83           C  
ATOM   2121 1HD1 ILE A 134     147.982 161.697  42.410  1.00  0.00           H  
ATOM   2122 2HD1 ILE A 134     146.345 161.173  41.757  1.00  0.00           H  
ATOM   2123 3HD1 ILE A 134     146.912 162.711  41.312  1.00  0.00           H  
ATOM   2124  N   LEU A 135     146.065 158.425  37.288  1.00 19.03           N  
ATOM   2125  HN  LEU A 135     146.585 157.840  37.942  1.00  0.00           H  
ATOM   2126  CA  LEU A 135     144.889 157.877  36.602  1.00 22.93           C  
ATOM   2127  HA  LEU A 135     144.586 158.562  35.776  1.00  0.00           H  
ATOM   2128  C   LEU A 135     143.723 157.679  37.549  1.00 29.86           C  
ATOM   2129  O   LEU A 135     143.881 157.109  38.659  1.00 40.49           O  
ATOM   2130  CB  LEU A 135     145.272 156.516  36.023  1.00 28.59           C  
ATOM   2131  HB1 LEU A 135     146.064 156.032  36.641  1.00  0.00           H  
ATOM   2132  HB2 LEU A 135     144.448 155.778  36.168  1.00  0.00           H  
ATOM   2133  CG  LEU A 135     145.688 156.578  34.568  1.00 32.78           C  
ATOM   2134  HG  LEU A 135     144.773 156.682  33.939  1.00  0.00           H  
ATOM   2135  CD1 LEU A 135     146.620 157.753  34.273  1.00 20.18           C  
ATOM   2136 1HD1 LEU A 135     146.074 158.673  34.587  1.00  0.00           H  
ATOM   2137 2HD1 LEU A 135     146.970 157.786  33.215  1.00  0.00           H  
ATOM   2138 3HD1 LEU A 135     147.624 157.651  34.746  1.00  0.00           H  
ATOM   2139  CD2 LEU A 135     146.437 155.317  34.137  1.00 27.54           C  
ATOM   2140 1HD2 LEU A 135     145.757 154.460  34.352  1.00  0.00           H  
ATOM   2141 2HD2 LEU A 135     147.441 155.215  34.610  1.00  0.00           H  
ATOM   2142 3HD2 LEU A 135     146.787 155.350  33.079  1.00  0.00           H  
ATOM   2143  N   GLY A 136     142.536 158.176  37.158  1.00 45.23           N  
ATOM   2144  HN  GLY A 136     142.459 158.724  36.301  1.00  0.00           H  
ATOM   2145  CA  GLY A 136     141.350 157.914  37.989  1.00 57.88           C  
ATOM   2146  HA1 GLY A 136     141.460 156.950  38.538  1.00  0.00           H  
ATOM   2147  HA2 GLY A 136     140.470 157.667  37.351  1.00  0.00           H  
ATOM   2148  C   GLY A 136     141.016 159.041  38.949  1.00 69.72           C  
ATOM   2149  O   GLY A 136     140.069 158.948  39.781  1.00 89.70           O  
ATOM   2150  N   GLN A 137     141.812 160.104  38.876  1.00 41.37           N  
ATOM   2151  HN  GLN A 137     142.659 160.077  38.308  1.00  0.00           H  
ATOM   2152  CA  GLN A 137     141.460 161.307  39.617  1.00 33.10           C  
ATOM   2153  HA  GLN A 137     140.350 161.394  39.669  1.00  0.00           H  
ATOM   2154  C   GLN A 137     142.024 162.542  38.971  1.00  2.00           C  
ATOM   2155  O   GLN A 137     143.020 162.490  38.216  1.00 28.52           O  
ATOM   2156  CB  GLN A 137     142.020 161.165  41.031  1.00 44.24           C  
ATOM   2157  HB1 GLN A 137     143.106 160.912  41.012  1.00  0.00           H  
ATOM   2158  HB2 GLN A 137     142.078 162.153  41.544  1.00  0.00           H  
ATOM   2159  CG  GLN A 137     141.232 160.156  41.862  1.00 42.46           C  
ATOM   2160  HG1 GLN A 137     141.283 159.126  41.438  1.00  0.00           H  
ATOM   2161  HG2 GLN A 137     141.717 159.946  42.844  1.00  0.00           H  
ATOM   2162  CD  GLN A 137     139.818 160.640  42.016  1.00 45.31           C  
ATOM   2163  NE2 GLN A 137     139.700 161.989  42.013  1.00 47.65           N  
ATOM   2164 1HE2 GLN A 137     140.495 162.619  41.907  1.00  0.00           H  
ATOM   2165 2HE2 GLN A 137     138.740 162.318  42.118  1.00  0.00           H  
ATOM   2166  OE1 GLN A 137     138.878 159.896  42.141  1.00 49.42           O  
ATOM   2167  N   GLU A 138     141.367 163.688  39.219  1.00 34.02           N  
ATOM   2168  HN  GLU A 138     140.499 163.690  39.756  1.00  0.00           H  
ATOM   2169  CA  GLU A 138     141.930 164.929  38.699  1.00 25.59           C  
ATOM   2170  HA  GLU A 138     142.611 164.680  37.852  1.00  0.00           H  
ATOM   2171  C   GLU A 138     142.709 165.703  39.724  1.00 23.65           C  
ATOM   2172  O   GLU A 138     142.235 165.924  40.888  1.00 32.51           O  
ATOM   2173  CB  GLU A 138     140.782 165.798  38.160  1.00 32.01           C  
ATOM   2174  HB1 GLU A 138     139.901 165.176  37.879  1.00  0.00           H  
ATOM   2175  HB2 GLU A 138     140.317 166.404  38.972  1.00  0.00           H  
ATOM   2176  CG  GLU A 138     141.237 166.692  36.982  1.00 45.95           C  
ATOM   2177  HG1 GLU A 138     140.385 166.974  36.320  1.00  0.00           H  
ATOM   2178  HG2 GLU A 138     141.842 166.124  36.238  1.00  0.00           H  
ATOM   2179  CD  GLU A 138     141.982 167.918  37.506  1.00 62.04           C  
ATOM   2180  OE1 GLU A 138     141.557 168.483  38.504  1.00 56.44           O  
ATOM   2181  OE2 GLU A 138     142.985 168.302  36.896  1.00 55.02           O  
ATOM   2182  N   GLN A 139     143.935 166.077  39.333  1.00 19.70           N  
ATOM   2183  HN  GLN A 139     144.257 165.871  38.388  1.00  0.00           H  
ATOM   2184  CA  GLN A 139     144.802 166.778  40.264  1.00 29.18           C  
ATOM   2185  HA  GLN A 139     144.646 166.365  41.288  1.00  0.00           H  
ATOM   2186  C   GLN A 139     144.543 168.263  40.289  1.00 34.14           C  
ATOM   2187  O   GLN A 139     144.468 168.925  39.226  1.00 46.62           O  
ATOM   2188  CB  GLN A 139     146.244 166.517  39.837  1.00 42.07           C  
ATOM   2189  HB1 GLN A 139     146.920 167.334  40.181  1.00  0.00           H  
ATOM   2190  HB2 GLN A 139     146.366 166.637  38.735  1.00  0.00           H  
ATOM   2191  CG  GLN A 139     146.750 165.147  40.304  1.00 50.01           C  
ATOM   2192  HG1 GLN A 139     145.994 164.343  40.145  1.00  0.00           H  
ATOM   2193  HG2 GLN A 139     146.822 165.081  41.415  1.00  0.00           H  
ATOM   2194  CD  GLN A 139     148.067 164.835  39.627  1.00 51.98           C  
ATOM   2195  NE2 GLN A 139     149.069 164.569  40.492  1.00 46.27           N  
ATOM   2196 1HE2 GLN A 139     148.950 164.573  41.505  1.00  0.00           H  
ATOM   2197 2HE2 GLN A 139     149.957 164.359  40.036  1.00  0.00           H  
ATOM   2198  OE1 GLN A 139     148.209 164.830  38.418  1.00 45.29           O  
ATOM   2199  N   ASP A 140     144.392 168.815  41.513  1.00 40.72           N  
ATOM   2200  HN  ASP A 140     144.238 168.221  42.328  1.00  0.00           H  
ATOM   2201  CA  ASP A 140     144.450 170.269  41.665  1.00 43.19           C  
ATOM   2202  HA  ASP A 140     144.460 170.737  40.653  1.00  0.00           H  
ATOM   2203  C   ASP A 140     145.692 170.714  42.425  1.00 42.87           C  
ATOM   2204  O   ASP A 140     145.952 171.928  42.611  1.00 40.93           O  
ATOM   2205  CB  ASP A 140     143.189 170.718  42.404  1.00 38.02           C  
ATOM   2206  HB1 ASP A 140     143.279 171.750  42.817  1.00  0.00           H  
ATOM   2207  HB2 ASP A 140     143.043 170.180  43.370  1.00  0.00           H  
ATOM   2208  CG  ASP A 140     142.008 170.566  41.468  1.00 36.22           C  
ATOM   2209  OD1 ASP A 140     142.190 170.786  40.276  1.00 23.84           O  
ATOM   2210  OD2 ASP A 140     140.925 170.223  41.935  1.00 38.56           O  
ATOM   2211  N   SER A 141     146.435 169.699  42.924  1.00 39.49           N  
ATOM   2212  HN  SER A 141     146.045 168.757  42.952  1.00  0.00           H  
ATOM   2213  CA  SER A 141     147.800 169.936  43.427  1.00 43.56           C  
ATOM   2214  HA  SER A 141     148.246 170.798  42.878  1.00  0.00           H  
ATOM   2215  C   SER A 141     148.685 168.721  43.244  1.00 46.90           C  
ATOM   2216  O   SER A 141     148.208 167.601  42.924  1.00 67.98           O  
ATOM   2217  CB  SER A 141     147.695 170.292  44.921  1.00 49.80           C  
ATOM   2218  HB1 SER A 141     146.891 171.038  45.123  1.00  0.00           H  
ATOM   2219  HB2 SER A 141     148.563 170.896  45.274  1.00  0.00           H  
ATOM   2220  OG  SER A 141     147.524 169.089  45.681  1.00 45.56           O  
ATOM   2221  HG  SER A 141     147.459 169.309  46.603  1.00  0.00           H  
ATOM   2222  N   PHE A 142     150.002 168.930  43.395  1.00 34.08           N  
ATOM   2223  HN  PHE A 142     150.352 169.852  43.655  1.00  0.00           H  
ATOM   2224  CA  PHE A 142     150.930 167.816  43.181  1.00 29.11           C  
ATOM   2225  HA  PHE A 142     151.017 167.625  42.086  1.00  0.00           H  
ATOM   2226  C   PHE A 142     150.490 166.536  43.868  1.00 29.40           C  
ATOM   2227  O   PHE A 142     150.572 166.404  45.133  1.00 50.74           O  
ATOM   2228  CB  PHE A 142     152.301 168.250  43.718  1.00 43.42           C  
ATOM   2229  HB1 PHE A 142     152.426 169.358  43.691  1.00  0.00           H  
ATOM   2230  HB2 PHE A 142     152.381 168.101  44.820  1.00  0.00           H  
ATOM   2231  CG  PHE A 142     153.413 167.537  42.968  1.00 40.71           C  
ATOM   2232  CD1 PHE A 142     153.709 167.873  41.647  1.00 42.04           C  
ATOM   2233  HD1 PHE A 142     153.126 168.654  41.130  1.00  0.00           H  
ATOM   2234  CD2 PHE A 142     154.145 166.559  43.618  1.00 44.08           C  
ATOM   2235  HD2 PHE A 142     153.910 166.294  44.663  1.00  0.00           H  
ATOM   2236  CE1 PHE A 142     154.746 167.217  40.983  1.00 44.40           C  
ATOM   2237  HE1 PHE A 142     154.985 167.483  39.940  1.00  0.00           H  
ATOM   2238  CE2 PHE A 142     155.180 165.910  42.947  1.00 39.68           C  
ATOM   2239  HE2 PHE A 142     155.767 165.134  43.467  1.00  0.00           H  
ATOM   2240  CZ  PHE A 142     155.479 166.231  41.629  1.00 42.39           C  
ATOM   2241  HZ  PHE A 142     156.292 165.707  41.100  1.00  0.00           H  
ATOM   2242  N   GLY A 143     149.958 165.598  43.053  1.00 36.81           N  
ATOM   2243  HN  GLY A 143     149.849 165.792  42.058  1.00  0.00           H  
ATOM   2244  CA  GLY A 143     149.540 164.309  43.592  1.00 40.67           C  
ATOM   2245  HA1 GLY A 143     150.409 163.765  44.031  1.00  0.00           H  
ATOM   2246  HA2 GLY A 143     149.276 163.605  42.769  1.00  0.00           H  
ATOM   2247  C   GLY A 143     148.409 164.408  44.594  1.00 45.55           C  
ATOM   2248  O   GLY A 143     148.254 163.525  45.486  1.00 68.44           O  
ATOM   2249  N   GLY A 144     147.590 165.494  44.487  1.00 45.89           N  
ATOM   2250  HN  GLY A 144     147.692 166.151  43.713  1.00  0.00           H  
ATOM   2251  CA  GLY A 144     146.557 165.694  45.515  1.00 47.11           C  
ATOM   2252  HA1 GLY A 144     146.159 164.708  45.849  1.00  0.00           H  
ATOM   2253  HA2 GLY A 144     147.028 166.051  46.461  1.00  0.00           H  
ATOM   2254  C   GLY A 144     145.406 166.613  45.131  1.00 50.08           C  
ATOM   2255  O   GLY A 144     145.337 167.176  43.993  1.00 42.47           O  
ATOM   2256  N   ASN A 145     144.457 166.740  46.093  1.00 61.61           N  
ATOM   2257  HN  ASN A 145     144.571 166.242  46.976  1.00  0.00           H  
ATOM   2258  CA  ASN A 145     143.274 167.576  45.889  1.00 63.35           C  
ATOM   2259  HA  ASN A 145     142.688 167.590  46.837  1.00  0.00           H  
ATOM   2260  C   ASN A 145     142.386 167.072  44.795  1.00 55.28           C  
ATOM   2261  O   ASN A 145     142.248 167.685  43.709  1.00 54.11           O  
ATOM   2262  CB  ASN A 145     143.749 169.003  45.595  1.00 45.51           C  
ATOM   2263  HB1 ASN A 145     142.975 169.613  45.074  1.00  0.00           H  
ATOM   2264  HB2 ASN A 145     144.531 169.039  44.801  1.00  0.00           H  
ATOM   2265  CG  ASN A 145     144.210 169.635  46.896  1.00 40.16           C  
ATOM   2266  ND2 ASN A 145     143.216 170.110  47.673  1.00 45.50           N  
ATOM   2267 1HD2 ASN A 145     142.232 170.057  47.409  1.00  0.00           H  
ATOM   2268 2HD2 ASN A 145     143.526 170.535  48.547  1.00  0.00           H  
ATOM   2269  OD1 ASN A 145     145.391 169.699  47.213  1.00 40.06           O  
ATOM   2270  N   PHE A 146     141.785 165.903  45.067  1.00 42.07           N  
ATOM   2271  HN  PHE A 146     141.973 165.433  45.953  1.00  0.00           H  
ATOM   2272  CA  PHE A 146     140.866 165.298  44.109  1.00 41.97           C  
ATOM   2273  HA  PHE A 146     141.195 165.559  43.076  1.00  0.00           H  
ATOM   2274  C   PHE A 146     139.431 165.736  44.294  1.00 41.06           C  
ATOM   2275  O   PHE A 146     138.934 165.878  45.463  1.00 53.99           O  
ATOM   2276  CB  PHE A 146     140.937 163.775  44.286  1.00 50.38           C  
ATOM   2277  HB1 PHE A 146     140.462 163.446  45.240  1.00  0.00           H  
ATOM   2278  HB2 PHE A 146     140.265 163.243  43.573  1.00  0.00           H  
ATOM   2279  CG  PHE A 146     142.358 163.297  44.176  1.00 37.64           C  
ATOM   2280  CD1 PHE A 146     143.228 163.900  43.286  1.00 42.66           C  
ATOM   2281  HD1 PHE A 146     142.893 164.756  42.677  1.00  0.00           H  
ATOM   2282  CD2 PHE A 146     142.775 162.223  44.947  1.00 35.14           C  
ATOM   2283  HD2 PHE A 146     142.078 161.747  45.657  1.00  0.00           H  
ATOM   2284  CE1 PHE A 146     144.523 163.423  43.164  1.00 40.76           C  
ATOM   2285  HE1 PHE A 146     145.218 163.900  42.453  1.00  0.00           H  
ATOM   2286  CE2 PHE A 146     144.073 161.750  44.822  1.00 38.71           C  
ATOM   2287  HE2 PHE A 146     144.407 160.895  45.433  1.00  0.00           H  
ATOM   2288  CZ  PHE A 146     144.952 162.348  43.931  1.00 28.78           C  
ATOM   2289  HZ  PHE A 146     145.984 161.972  43.832  1.00  0.00           H  
ATOM   2290  N   GLU A 147     138.883 165.944  43.133  1.00 34.37           N  
ATOM   2291  HN  GLU A 147     139.437 166.006  42.279  1.00  0.00           H  
ATOM   2292  CA  GLU A 147     137.444 166.083  43.122  1.00 42.21           C  
ATOM   2293  HA  GLU A 147     137.111 166.388  44.142  1.00  0.00           H  
ATOM   2294  C   GLU A 147     136.749 164.762  42.758  1.00 35.25           C  
ATOM   2295  O   GLU A 147     136.829 164.304  41.569  1.00 50.41           O  
ATOM   2296  CB  GLU A 147     137.073 167.252  42.099  1.00 54.44           C  
ATOM   2297  HB1 GLU A 147     135.976 167.274  41.903  1.00  0.00           H  
ATOM   2298  HB2 GLU A 147     137.437 167.012  41.073  1.00  0.00           H  
ATOM   2299  CG  GLU A 147     137.595 168.683  42.565  1.00 57.55           C  
ATOM   2300  HG1 GLU A 147     138.701 168.762  42.453  1.00  0.00           H  
ATOM   2301  HG2 GLU A 147     137.518 168.797  43.672  1.00  0.00           H  
ATOM   2302  CD  GLU A 147     136.865 169.862  41.823  1.00 52.31           C  
ATOM   2303  OE1 GLU A 147     135.639 169.923  41.895  1.00 56.00           O  
ATOM   2304  OE2 GLU A 147     137.537 170.676  41.209  1.00 59.02           O  
ATOM   2305  N   GLY A 148     135.642 164.350  43.513  1.00 49.85           N  
ATOM   2306  HN  GLY A 148     135.292 164.926  44.279  1.00  0.00           H  
ATOM   2307  CA  GLY A 148     135.001 163.082  43.182  1.00 48.02           C  
ATOM   2308  HA1 GLY A 148     135.748 162.254  43.164  1.00  0.00           H  
ATOM   2309  HA2 GLY A 148     134.358 162.732  44.023  1.00  0.00           H  
ATOM   2310  C   GLY A 148     134.218 163.125  41.893  1.00 47.04           C  
ATOM   2311  O   GLY A 148     134.094 162.098  41.175  1.00 48.31           O  
ATOM   2312  N   SER A 149     133.645 164.313  41.592  1.00 47.35           N  
ATOM   2313  HN  SER A 149     133.794 165.123  42.194  1.00  0.00           H  
ATOM   2314  CA  SER A 149     132.805 164.427  40.390  1.00 46.95           C  
ATOM   2315  HA  SER A 149     132.172 163.513  40.312  1.00  0.00           H  
ATOM   2316  C   SER A 149     133.605 164.569  39.112  1.00 46.10           C  
ATOM   2317  O   SER A 149     133.038 164.707  37.993  1.00 56.03           O  
ATOM   2318  CB  SER A 149     131.885 165.645  40.570  1.00 59.14           C  
ATOM   2319  HB1 SER A 149     130.832 165.351  40.791  1.00  0.00           H  
ATOM   2320  HB2 SER A 149     131.701 166.181  39.610  1.00  0.00           H  
ATOM   2321  OG  SER A 149     132.431 166.505  41.576  1.00 45.76           O  
ATOM   2322  HG  SER A 149     131.862 167.258  41.687  1.00  0.00           H  
ATOM   2323  N   GLN A 150     134.945 164.594  39.255  1.00 40.74           N  
ATOM   2324  HN  GLN A 150     135.365 164.682  40.180  1.00  0.00           H  
ATOM   2325  CA  GLN A 150     135.786 164.493  38.068  1.00 40.94           C  
ATOM   2326  HA  GLN A 150     135.178 164.747  37.169  1.00  0.00           H  
ATOM   2327  C   GLN A 150     136.330 163.087  37.916  1.00 45.66           C  
ATOM   2328  O   GLN A 150     137.096 162.753  36.963  1.00 25.77           O  
ATOM   2329  CB  GLN A 150     136.930 165.524  38.212  1.00 31.17           C  
ATOM   2330  HB1 GLN A 150     137.866 165.159  37.729  1.00  0.00           H  
ATOM   2331  HB2 GLN A 150     137.288 165.586  39.266  1.00  0.00           H  
ATOM   2332  CG  GLN A 150     136.528 166.917  37.673  1.00 25.61           C  
ATOM   2333  HG1 GLN A 150     135.464 167.157  37.906  1.00  0.00           H  
ATOM   2334  HG2 GLN A 150     136.463 166.924  36.560  1.00  0.00           H  
ATOM   2335  CD  GLN A 150     137.469 167.991  38.186  1.00 36.23           C  
ATOM   2336  NE2 GLN A 150     137.880 168.856  37.230  1.00 31.70           N  
ATOM   2337 1HE2 GLN A 150     138.513 169.578  37.575  1.00  0.00           H  
ATOM   2338 2HE2 GLN A 150     137.585 168.792  36.256  1.00  0.00           H  
ATOM   2339  OE1 GLN A 150     137.822 168.068  39.350  1.00 45.75           O  
ATOM   2340  N   SER A 151     135.929 162.234  38.892  1.00 30.20           N  
ATOM   2341  HN  SER A 151     135.381 162.600  39.670  1.00  0.00           H  
ATOM   2342  CA  SER A 151     136.258 160.791  38.868  1.00 22.89           C  
ATOM   2343  HA  SER A 151     137.332 160.661  39.137  1.00  0.00           H  
ATOM   2344  C   SER A 151     136.001 160.121  37.528  1.00 21.52           C  
ATOM   2345  O   SER A 151     135.083 160.514  36.753  1.00 41.29           O  
ATOM   2346  CB  SER A 151     135.390 160.118  39.943  1.00 16.88           C  
ATOM   2347  HB1 SER A 151     134.675 160.833  40.413  1.00  0.00           H  
ATOM   2348  HB2 SER A 151     134.647 159.413  39.501  1.00  0.00           H  
ATOM   2349  OG  SER A 151     136.227 159.479  40.913  1.00 46.20           O  
ATOM   2350  HG  SER A 151     135.690 159.063  41.577  1.00  0.00           H  
ATOM   2351  N   LEU A 152     136.844 159.101  37.228  1.00 27.54           N  
ATOM   2352  HN  LEU A 152     137.707 158.989  37.759  1.00  0.00           H  
ATOM   2353  CA  LEU A 152     136.529 158.156  36.147  1.00 31.41           C  
ATOM   2354  HA  LEU A 152     135.742 158.595  35.490  1.00  0.00           H  
ATOM   2355  C   LEU A 152     136.037 156.818  36.700  1.00 25.54           C  
ATOM   2356  O   LEU A 152     136.653 156.229  37.631  1.00 34.59           O  
ATOM   2357  CB  LEU A 152     137.814 157.926  35.322  1.00 41.75           C  
ATOM   2358  HB1 LEU A 152     138.012 158.794  34.650  1.00  0.00           H  
ATOM   2359  HB2 LEU A 152     138.717 157.986  35.974  1.00  0.00           H  
ATOM   2360  CG  LEU A 152     137.805 156.610  34.523  1.00 27.41           C  
ATOM   2361  HG  LEU A 152     137.800 155.757  35.241  1.00  0.00           H  
ATOM   2362  CD1 LEU A 152     136.592 156.479  33.600  1.00 32.74           C  
ATOM   2363 1HD1 LEU A 152     136.585 155.526  33.021  1.00  0.00           H  
ATOM   2364 2HD1 LEU A 152     136.513 157.358  32.919  1.00  0.00           H  
ATOM   2365 3HD1 LEU A 152     135.642 156.605  34.171  1.00  0.00           H  
ATOM   2366  CD2 LEU A 152     139.029 156.477  33.615  1.00 46.22           C  
ATOM   2367 1HD2 LEU A 152     139.022 155.524  33.036  1.00  0.00           H  
ATOM   2368 2HD2 LEU A 152     139.975 156.591  34.194  1.00  0.00           H  
ATOM   2369 3HD2 LEU A 152     139.128 157.358  32.939  1.00  0.00           H  
ATOM   2370  N   VAL A 153     134.893 156.351  36.171  1.00 26.76           N  
ATOM   2371  HN  VAL A 153     134.410 156.880  35.445  1.00  0.00           H  
ATOM   2372  CA  VAL A 153     134.348 155.087  36.639  1.00 25.15           C  
ATOM   2373  HA  VAL A 153     135.015 154.681  37.435  1.00  0.00           H  
ATOM   2374  C   VAL A 153     134.228 154.061  35.535  1.00 26.80           C  
ATOM   2375  O   VAL A 153     133.356 154.166  34.637  1.00 35.56           O  
ATOM   2376  CB  VAL A 153     132.966 155.364  37.246  1.00 31.21           C  
ATOM   2377  HB  VAL A 153     132.245 155.603  36.430  1.00  0.00           H  
ATOM   2378  CG1 VAL A 153     132.467 154.146  38.022  1.00 39.37           C  
ATOM   2379 1HG1 VAL A 153     132.404 153.282  37.320  1.00  0.00           H  
ATOM   2380 2HG1 VAL A 153     131.504 154.340  38.550  1.00  0.00           H  
ATOM   2381 3HG1 VAL A 153     133.091 153.925  38.919  1.00  0.00           H  
ATOM   2382  CG2 VAL A 153     133.052 156.543  38.203  1.00 31.66           C  
ATOM   2383 1HG2 VAL A 153     133.416 157.432  37.637  1.00  0.00           H  
ATOM   2384 2HG2 VAL A 153     133.676 156.322  39.100  1.00  0.00           H  
ATOM   2385 3HG2 VAL A 153     132.089 156.737  38.731  1.00  0.00           H  
ATOM   2386  N   GLY A 154     135.148 153.079  35.567  1.00 33.17           N  
ATOM   2387  HN  GLY A 154     135.818 153.031  36.334  1.00  0.00           H  
ATOM   2388  CA  GLY A 154     135.184 152.089  34.507  1.00 24.57           C  
ATOM   2389  HA1 GLY A 154     134.459 151.265  34.702  1.00  0.00           H  
ATOM   2390  HA2 GLY A 154     134.746 152.493  33.565  1.00  0.00           H  
ATOM   2391  C   GLY A 154     136.577 151.547  34.273  1.00 25.56           C  
ATOM   2392  O   GLY A 154     137.368 151.328  35.234  1.00 41.68           O  
ATOM   2393  N   ASP A 155     136.896 151.299  32.985  1.00 25.34           N  
ATOM   2394  HN  ASP A 155     136.253 151.577  32.243  1.00  0.00           H  
ATOM   2395  CA  ASP A 155     138.157 150.634  32.641  1.00 20.06           C  
ATOM   2396  HA  ASP A 155     138.631 150.242  33.571  1.00  0.00           H  
ATOM   2397  C   ASP A 155     139.143 151.558  31.922  1.00 21.32           C  
ATOM   2398  O   ASP A 155     138.763 152.277  30.969  1.00 29.07           O  
ATOM   2399  CB  ASP A 155     137.819 149.459  31.709  1.00 26.50           C  
ATOM   2400  HB1 ASP A 155     137.019 149.721  30.978  1.00  0.00           H  
ATOM   2401  HB2 ASP A 155     138.639 149.251  30.983  1.00  0.00           H  
ATOM   2402  CG  ASP A 155     137.463 148.240  32.527  1.00 23.38           C  
ATOM   2403  OD1 ASP A 155     136.972 148.411  33.640  1.00 19.55           O  
ATOM   2404  OD2 ASP A 155     137.682 147.132  32.041  1.00 34.81           O  
ATOM   2405  N   ILE A 156     140.419 151.569  32.395  1.00  9.95           N  
ATOM   2406  HN  ILE A 156     140.645 151.133  33.289  1.00  0.00           H  
ATOM   2407  CA  ILE A 156     141.465 152.219  31.596  1.00 15.28           C  
ATOM   2408  HA  ILE A 156     141.075 152.380  30.564  1.00  0.00           H  
ATOM   2409  C   ILE A 156     142.739 151.384  31.510  1.00 15.65           C  
ATOM   2410  O   ILE A 156     143.123 150.692  32.476  1.00 21.74           O  
ATOM   2411  CB  ILE A 156     141.791 153.590  32.218  1.00 22.76           C  
ATOM   2412  HB  ILE A 156     140.879 154.231  32.201  1.00  0.00           H  
ATOM   2413  CG1 ILE A 156     142.911 154.270  31.400  1.00 20.03           C  
ATOM   2414 1HG1 ILE A 156     143.903 154.144  31.894  1.00  0.00           H  
ATOM   2415 2HG1 ILE A 156     143.111 153.715  30.454  1.00  0.00           H  
ATOM   2416  CG2 ILE A 156     142.278 153.440  33.657  1.00  9.28           C  
ATOM   2417 1HG2 ILE A 156     141.470 152.949  34.247  1.00  0.00           H  
ATOM   2418 2HG2 ILE A 156     142.610 154.407  34.102  1.00  0.00           H  
ATOM   2419 3HG2 ILE A 156     143.251 152.900  33.728  1.00  0.00           H  
ATOM   2420  CD1 ILE A 156     142.616 155.751  31.122  1.00 24.35           C  
ATOM   2421 1HD1 ILE A 156     143.424 156.242  30.532  1.00  0.00           H  
ATOM   2422 2HD1 ILE A 156     142.416 156.306  32.068  1.00  0.00           H  
ATOM   2423 3HD1 ILE A 156     141.624 155.877  30.628  1.00  0.00           H  
ATOM   2424  N   GLY A 157     143.396 151.425  30.308  1.00 14.80           N  
ATOM   2425  HN  GLY A 157     143.052 152.021  29.555  1.00  0.00           H  
ATOM   2426  CA  GLY A 157     144.595 150.608  30.111  1.00 11.85           C  
ATOM   2427  HA1 GLY A 157     145.239 150.627  31.021  1.00  0.00           H  
ATOM   2428  HA2 GLY A 157     144.334 149.524  30.091  1.00  0.00           H  
ATOM   2429  C   GLY A 157     145.399 150.993  28.873  1.00 10.12           C  
ATOM   2430  O   GLY A 157     145.060 151.959  28.133  1.00 15.17           O  
ATOM   2431  N   ASN A 158     146.516 150.275  28.671  1.00 26.04           N  
ATOM   2432  HN  ASN A 158     146.810 149.590  29.368  1.00  0.00           H  
ATOM   2433  CA  ASN A 158     147.320 150.467  27.454  1.00 23.54           C  
ATOM   2434  HA  ASN A 158     148.131 149.702  27.446  1.00  0.00           H  
ATOM   2435  C   ASN A 158     147.962 151.848  27.315  1.00 34.12           C  
ATOM   2436  O   ASN A 158     148.242 152.316  26.189  1.00 23.83           O  
ATOM   2437  CB  ASN A 158     146.411 150.218  26.241  1.00 26.71           C  
ATOM   2438  HB1 ASN A 158     146.743 150.789  25.343  1.00  0.00           H  
ATOM   2439  HB2 ASN A 158     145.406 150.685  26.366  1.00  0.00           H  
ATOM   2440  CG  ASN A 158     146.320 148.732  25.971  1.00 41.00           C  
ATOM   2441  ND2 ASN A 158     146.549 148.381  24.692  1.00 43.61           N  
ATOM   2442 1HD2 ASN A 158     146.766 149.059  23.961  1.00  0.00           H  
ATOM   2443 2HD2 ASN A 158     146.488 147.379  24.510  1.00  0.00           H  
ATOM   2444  OD1 ASN A 158     146.058 147.915  26.852  1.00 51.17           O  
ATOM   2445  N   VAL A 159     148.189 152.543  28.453  1.00 24.03           N  
ATOM   2446  HN  VAL A 159     147.970 152.148  29.368  1.00  0.00           H  
ATOM   2447  CA  VAL A 159     148.760 153.881  28.320  1.00 12.26           C  
ATOM   2448  HA  VAL A 159     148.275 154.373  27.445  1.00  0.00           H  
ATOM   2449  C   VAL A 159     150.275 153.881  28.078  1.00 17.40           C  
ATOM   2450  O   VAL A 159     151.071 153.228  28.822  1.00 13.60           O  
ATOM   2451  CB  VAL A 159     148.421 154.709  29.575  1.00  6.52           C  
ATOM   2452  HB  VAL A 159     147.886 155.635  29.261  1.00  0.00           H  
ATOM   2453  CG1 VAL A 159     147.522 153.918  30.514  1.00  3.11           C  
ATOM   2454 1HG1 VAL A 159     146.590 153.629  29.975  1.00  0.00           H  
ATOM   2455 2HG1 VAL A 159     147.309 154.469  31.460  1.00  0.00           H  
ATOM   2456 3HG1 VAL A 159     148.044 153.038  30.958  1.00  0.00           H  
ATOM   2457  CG2 VAL A 159     149.693 155.104  30.311  1.00  5.01           C  
ATOM   2458 1HG2 VAL A 159     150.352 155.684  29.623  1.00  0.00           H  
ATOM   2459 2HG2 VAL A 159     150.215 154.224  30.755  1.00  0.00           H  
ATOM   2460 3HG2 VAL A 159     149.480 155.655  31.257  1.00  0.00           H  
ATOM   2461  N   ASN A 160     150.677 154.597  26.990  1.00 21.51           N  
ATOM   2462  HN  ASN A 160     149.982 155.111  26.449  1.00  0.00           H  
ATOM   2463  CA  ASN A 160     152.090 154.647  26.575  1.00 24.76           C  
ATOM   2464  HA  ASN A 160     152.736 154.283  27.408  1.00  0.00           H  
ATOM   2465  C   ASN A 160     152.512 156.056  26.183  1.00 36.55           C  
ATOM   2466  O   ASN A 160     151.779 156.790  25.478  1.00 45.55           O  
ATOM   2467  CB  ASN A 160     152.248 153.722  25.361  1.00 24.78           C  
ATOM   2468  HB1 ASN A 160     151.487 153.934  24.574  1.00  0.00           H  
ATOM   2469  HB2 ASN A 160     153.164 153.961  24.772  1.00  0.00           H  
ATOM   2470  CG  ASN A 160     152.220 152.284  25.797  1.00 25.98           C  
ATOM   2471  ND2 ASN A 160     153.114 151.976  26.746  1.00 30.84           N  
ATOM   2472 1HD2 ASN A 160     153.759 152.656  27.148  1.00  0.00           H  
ATOM   2473 2HD2 ASN A 160     153.095 151.000  27.042  1.00  0.00           H  
ATOM   2474  OD1 ASN A 160     151.441 151.463  25.311  1.00 31.95           O  
ATOM   2475  N   MET A 161     153.701 156.475  26.662  1.00 44.77           N  
ATOM   2476  HN  MET A 161     154.293 155.854  27.213  1.00  0.00           H  
ATOM   2477  CA  MET A 161     154.116 157.847  26.367  1.00 31.42           C  
ATOM   2478  HA  MET A 161     153.369 158.309  25.680  1.00  0.00           H  
ATOM   2479  C   MET A 161     155.499 157.945  25.730  1.00 25.33           C  
ATOM   2480  O   MET A 161     156.504 157.399  26.257  1.00 37.13           O  
ATOM   2481  CB  MET A 161     154.112 158.612  27.686  1.00 18.78           C  
ATOM   2482  HB1 MET A 161     153.243 158.312  28.317  1.00  0.00           H  
ATOM   2483  HB2 MET A 161     154.943 158.271  28.346  1.00  0.00           H  
ATOM   2484  CG  MET A 161     154.152 160.130  27.498  1.00 22.75           C  
ATOM   2485  HG1 MET A 161     155.114 160.457  27.040  1.00  0.00           H  
ATOM   2486  HG2 MET A 161     153.455 160.458  26.692  1.00  0.00           H  
ATOM   2487  SD  MET A 161     153.830 161.001  29.037  1.00 28.00           S  
ATOM   2488  CE  MET A 161     153.839 162.676  28.386  1.00 24.87           C  
ATOM   2489  HE1 MET A 161     153.639 163.216  29.341  1.00  0.00           H  
ATOM   2490  HE2 MET A 161     153.146 162.886  27.538  1.00  0.00           H  
ATOM   2491  HE3 MET A 161     154.746 162.986  27.817  1.00  0.00           H  
ATOM   2492  N   TRP A 162     155.549 158.615  24.557  1.00  2.00           N  
ATOM   2493  HN  TRP A 162     154.684 158.880  24.086  1.00  0.00           H  
ATOM   2494  CA  TRP A 162     156.834 158.960  23.963  1.00  6.79           C  
ATOM   2495  HA  TRP A 162     157.603 158.214  24.272  1.00  0.00           H  
ATOM   2496  C   TRP A 162     157.286 160.356  24.363  1.00 21.00           C  
ATOM   2497  O   TRP A 162     156.534 161.111  25.035  1.00 28.12           O  
ATOM   2498  CB  TRP A 162     156.673 158.934  22.439  1.00 15.94           C  
ATOM   2499  HB1 TRP A 162     157.527 159.434  21.924  1.00  0.00           H  
ATOM   2500  HB2 TRP A 162     155.854 159.609  22.098  1.00  0.00           H  
ATOM   2501  CG  TRP A 162     156.475 157.528  21.951  1.00 21.62           C  
ATOM   2502  CD1 TRP A 162     157.415 156.740  21.256  1.00 23.12           C  
ATOM   2503  HD1 TRP A 162     158.439 157.074  21.019  1.00  0.00           H  
ATOM   2504  CD2 TRP A 162     155.269 156.736  22.057  1.00 27.86           C  
ATOM   2505  CE2 TRP A 162     155.529 155.497  21.417  1.00 26.01           C  
ATOM   2506  CE3 TRP A 162     154.019 156.963  22.624  1.00 34.50           C  
ATOM   2507  HE3 TRP A 162     153.812 157.924  23.123  1.00  0.00           H  
ATOM   2508  NE1 TRP A 162     156.921 155.526  20.911  1.00 28.44           N  
ATOM   2509  HE1 TRP A 162     157.408 154.785  20.407  1.00  0.00           H  
ATOM   2510  CZ2 TRP A 162     154.542 154.526  21.359  1.00 23.87           C  
ATOM   2511  HZ2 TRP A 162     154.745 153.563  20.861  1.00  0.00           H  
ATOM   2512  CZ3 TRP A 162     153.030 155.991  22.567  1.00 26.68           C  
ATOM   2513  HZ3 TRP A 162     152.042 156.178  23.020  1.00  0.00           H  
ATOM   2514  CH2 TRP A 162     153.296 154.766  21.928  1.00 18.77           C  
ATOM   2515  HH2 TRP A 162     152.512 153.992  21.878  1.00  0.00           H  
ATOM   2516  N   ASP A 163     158.523 160.706  23.978  1.00 24.19           N  
ATOM   2517  HN  ASP A 163     159.165 160.010  23.599  1.00  0.00           H  
ATOM   2518  CA  ASP A 163     158.934 162.098  24.111  1.00 21.38           C  
ATOM   2519  HA  ASP A 163     158.124 162.654  24.638  1.00  0.00           H  
ATOM   2520  C   ASP A 163     159.181 162.773  22.764  1.00 17.95           C  
ATOM   2521  O   ASP A 163     159.995 163.723  22.646  1.00 31.26           O  
ATOM   2522  CB  ASP A 163     160.208 162.155  24.983  1.00 29.40           C  
ATOM   2523  HB1 ASP A 163     160.131 161.487  25.872  1.00  0.00           H  
ATOM   2524  HB2 ASP A 163     160.302 163.131  25.514  1.00  0.00           H  
ATOM   2525  CG  ASP A 163     161.437 161.846  24.154  1.00 39.95           C  
ATOM   2526  OD1 ASP A 163     161.282 161.384  23.027  1.00 42.45           O  
ATOM   2527  OD2 ASP A 163     162.541 162.072  24.652  1.00 48.66           O  
ATOM   2528  N   PHE A 164     158.504 162.241  21.723  1.00  6.97           N  
ATOM   2529  HN  PHE A 164     158.041 161.338  21.829  1.00  0.00           H  
ATOM   2530  CA  PHE A 164     158.430 162.951  20.443  1.00  4.44           C  
ATOM   2531  HA  PHE A 164     158.601 164.037  20.628  1.00  0.00           H  
ATOM   2532  C   PHE A 164     157.081 162.782  19.771  1.00 17.03           C  
ATOM   2533  O   PHE A 164     156.080 162.359  20.426  1.00 31.56           O  
ATOM   2534  CB  PHE A 164     159.549 162.427  19.516  1.00 19.17           C  
ATOM   2535  HB1 PHE A 164     160.551 162.808  19.824  1.00  0.00           H  
ATOM   2536  HB2 PHE A 164     159.496 162.891  18.504  1.00  0.00           H  
ATOM   2537  CG  PHE A 164     159.525 160.911  19.439  1.00 29.58           C  
ATOM   2538  CD1 PHE A 164     159.788 160.149  20.570  1.00 19.32           C  
ATOM   2539  HD1 PHE A 164     159.994 160.642  21.535  1.00  0.00           H  
ATOM   2540  CD2 PHE A 164     159.261 160.297  18.224  1.00 21.19           C  
ATOM   2541  HD2 PHE A 164     159.051 160.905  17.328  1.00  0.00           H  
ATOM   2542  CE1 PHE A 164     159.790 158.763  20.480  1.00  9.04           C  
ATOM   2543  HE1 PHE A 164     160.003 158.156  21.376  1.00  0.00           H  
ATOM   2544  CE2 PHE A 164     159.263 158.905  18.143  1.00  8.99           C  
ATOM   2545  HE2 PHE A 164     159.055 158.412  17.179  1.00  0.00           H  
ATOM   2546  CZ  PHE A 164     159.525 158.136  19.269  1.00 22.63           C  
ATOM   2547  HZ  PHE A 164     159.523 157.035  19.202  1.00  0.00           H  
ATOM   2548  N   VAL A 165     157.010 163.142  18.480  1.00 17.35           N  
ATOM   2549  HN  VAL A 165     157.847 163.435  17.976  1.00  0.00           H  
ATOM   2550  CA  VAL A 165     155.716 163.107  17.811  1.00 13.63           C  
ATOM   2551  HA  VAL A 165     154.919 163.001  18.584  1.00  0.00           H  
ATOM   2552  C   VAL A 165     155.579 161.967  16.813  1.00 18.87           C  
ATOM   2553  O   VAL A 165     156.334 161.882  15.817  1.00 39.89           O  
ATOM   2554  CB  VAL A 165     155.519 164.439  17.088  1.00 41.05           C  
ATOM   2555  HB  VAL A 165     156.407 164.645  16.445  1.00  0.00           H  
ATOM   2556  CG1 VAL A 165     154.271 164.382  16.220  1.00 26.38           C  
ATOM   2557 1HG1 VAL A 165     154.127 165.354  15.693  1.00  0.00           H  
ATOM   2558 2HG1 VAL A 165     153.369 164.087  16.805  1.00  0.00           H  
ATOM   2559 3HG1 VAL A 165     154.294 163.522  15.511  1.00  0.00           H  
ATOM   2560  CG2 VAL A 165     155.359 165.564  18.104  1.00 48.46           C  
ATOM   2561 1HG2 VAL A 165     155.215 166.536  17.577  1.00  0.00           H  
ATOM   2562 2HG2 VAL A 165     156.209 165.601  18.824  1.00  0.00           H  
ATOM   2563 3HG2 VAL A 165     154.539 165.358  18.831  1.00  0.00           H  
ATOM   2564  N   LEU A 166     154.620 161.062  17.089  1.00 16.24           N  
ATOM   2565  HN  LEU A 166     154.036 161.172  17.918  1.00  0.00           H  
ATOM   2566  CA  LEU A 166     154.418 159.916  16.193  1.00 14.99           C  
ATOM   2567  HA  LEU A 166     155.402 159.420  16.022  1.00  0.00           H  
ATOM   2568  C   LEU A 166     153.820 160.296  14.837  1.00  7.52           C  
ATOM   2569  O   LEU A 166     152.862 161.112  14.761  1.00 26.68           O  
ATOM   2570  CB  LEU A 166     153.484 158.923  16.893  1.00 22.27           C  
ATOM   2571  HB1 LEU A 166     152.700 159.460  17.477  1.00  0.00           H  
ATOM   2572  HB2 LEU A 166     152.835 158.399  16.152  1.00  0.00           H  
ATOM   2573  CG  LEU A 166     154.221 157.921  17.771  1.00 17.77           C  
ATOM   2574  HG  LEU A 166     154.773 157.209  17.114  1.00  0.00           H  
ATOM   2575  CD1 LEU A 166     155.219 158.587  18.718  1.00 28.46           C  
ATOM   2576 1HD1 LEU A 166     155.921 159.167  18.074  1.00  0.00           H  
ATOM   2577 2HD1 LEU A 166     155.733 157.868  19.398  1.00  0.00           H  
ATOM   2578 3HD1 LEU A 166     154.734 159.203  19.511  1.00  0.00           H  
ATOM   2579  CD2 LEU A 166     153.261 157.128  18.652  1.00 12.24           C  
ATOM   2580 1HD2 LEU A 166     152.533 156.642  17.961  1.00  0.00           H  
ATOM   2581 2HD2 LEU A 166     152.776 157.744  19.445  1.00  0.00           H  
ATOM   2582 3HD2 LEU A 166     153.775 156.409  19.332  1.00  0.00           H  
ATOM   2583  N   SER A 167     154.408 159.722  13.777  1.00 11.03           N  
ATOM   2584  HN  SER A 167     155.263 159.179  13.895  1.00  0.00           H  
ATOM   2585  CA  SER A 167     153.816 159.880  12.456  1.00 14.03           C  
ATOM   2586  HA  SER A 167     153.631 160.963  12.267  1.00  0.00           H  
ATOM   2587  C   SER A 167     152.519 159.127  12.313  1.00 20.39           C  
ATOM   2588  O   SER A 167     152.117 158.323  13.197  1.00 39.04           O  
ATOM   2589  CB  SER A 167     154.826 159.359  11.430  1.00 21.51           C  
ATOM   2590  HB1 SER A 167     155.880 159.490  11.771  1.00  0.00           H  
ATOM   2591  HB2 SER A 167     154.872 160.001  10.520  1.00  0.00           H  
ATOM   2592  OG  SER A 167     154.522 157.987  11.114  1.00 45.82           O  
ATOM   2593  HG  SER A 167     155.149 157.664  10.477  1.00  0.00           H  
ATOM   2594  N   PRO A 168     151.824 159.398  11.208  1.00 32.47           N  
ATOM   2595  CA  PRO A 168     150.606 158.676  10.933  1.00 30.97           C  
ATOM   2596  HA  PRO A 168     149.833 158.963  11.684  1.00  0.00           H  
ATOM   2597  C   PRO A 168     150.813 157.178  10.983  1.00 35.27           C  
ATOM   2598  O   PRO A 168     149.990 156.415  11.497  1.00 12.83           O  
ATOM   2599  CB  PRO A 168     150.127 159.085   9.540  1.00 17.04           C  
ATOM   2600  HB1 PRO A 168     150.255 158.275   8.784  1.00  0.00           H  
ATOM   2601  HB2 PRO A 168     149.018 159.176   9.474  1.00  0.00           H  
ATOM   2602  CG  PRO A 168     150.855 160.383   9.152  1.00  5.94           C  
ATOM   2603  HG1 PRO A 168     151.416 160.345   8.189  1.00  0.00           H  
ATOM   2604  HG2 PRO A 168     150.193 161.228   8.850  1.00  0.00           H  
ATOM   2605  CD  PRO A 168     151.752 160.647  10.458  1.00 12.50           C  
ATOM   2606  HD1 PRO A 168     151.381 161.500  11.073  1.00  0.00           H  
ATOM   2607  HD2 PRO A 168     152.757 161.065  10.216  1.00  0.00           H  
ATOM   2608  N   ASP A 169     151.924 156.744  10.365  1.00 15.38           N  
ATOM   2609  HN  ASP A 169     152.576 157.415   9.958  1.00  0.00           H  
ATOM   2610  CA  ASP A 169     152.201 155.307  10.274  1.00 16.80           C  
ATOM   2611  HA  ASP A 169     151.368 154.809   9.725  1.00  0.00           H  
ATOM   2612  C   ASP A 169     152.353 154.666  11.627  1.00 15.44           C  
ATOM   2613  O   ASP A 169     152.000 153.471  11.832  1.00 48.07           O  
ATOM   2614  CB  ASP A 169     153.503 155.116   9.490  1.00 55.94           C  
ATOM   2615  HB1 ASP A 169     153.795 154.042   9.423  1.00  0.00           H  
ATOM   2616  HB2 ASP A 169     154.388 155.492  10.055  1.00  0.00           H  
ATOM   2617  CG  ASP A 169     153.391 155.758   8.121  1.00 40.56           C  
ATOM   2618  OD1 ASP A 169     152.312 155.701   7.537  1.00 47.43           O  
ATOM   2619  OD2 ASP A 169     154.390 156.300   7.651  1.00 43.05           O  
ATOM   2620  N   GLU A 170     152.923 155.436  12.556  1.00  7.30           N  
ATOM   2621  HN  GLU A 170     153.165 156.403  12.342  1.00  0.00           H  
ATOM   2622  CA  GLU A 170     153.195 154.894  13.864  1.00 15.49           C  
ATOM   2623  HA  GLU A 170     153.575 153.853  13.737  1.00  0.00           H  
ATOM   2624  C   GLU A 170     151.989 154.849  14.789  1.00 25.83           C  
ATOM   2625  O   GLU A 170     151.884 153.933  15.671  1.00 29.19           O  
ATOM   2626  CB  GLU A 170     154.311 155.737  14.469  1.00  8.50           C  
ATOM   2627  HB1 GLU A 170     154.483 155.475  15.539  1.00  0.00           H  
ATOM   2628  HB2 GLU A 170     153.994 156.798  14.598  1.00  0.00           H  
ATOM   2629  CG  GLU A 170     155.614 155.635  13.649  1.00 24.35           C  
ATOM   2630  HG1 GLU A 170     155.415 155.558  12.555  1.00  0.00           H  
ATOM   2631  HG2 GLU A 170     156.122 154.653  13.791  1.00  0.00           H  
ATOM   2632  CD  GLU A 170     156.518 156.791  13.978  1.00 26.26           C  
ATOM   2633  OE1 GLU A 170     156.632 157.131  15.143  1.00 44.03           O  
ATOM   2634  OE2 GLU A 170     157.113 157.341  13.055  1.00 41.08           O  
ATOM   2635  N   ILE A 171     151.070 155.823  14.637  1.00 21.91           N  
ATOM   2636  HN  ILE A 171     151.267 156.640  14.060  1.00  0.00           H  
ATOM   2637  CA  ILE A 171     149.786 155.682  15.317  1.00 15.78           C  
ATOM   2638  HA  ILE A 171     149.955 155.576  16.414  1.00  0.00           H  
ATOM   2639  C   ILE A 171     149.016 154.478  14.804  1.00 13.88           C  
ATOM   2640  O   ILE A 171     148.303 153.771  15.565  1.00 23.11           O  
ATOM   2641  CB  ILE A 171     148.970 156.941  15.046  1.00 23.48           C  
ATOM   2642  HB  ILE A 171     148.570 156.910  14.006  1.00  0.00           H  
ATOM   2643  CG1 ILE A 171     149.839 158.172  15.220  1.00  4.36           C  
ATOM   2644 1HG1 ILE A 171     149.653 158.916  14.410  1.00  0.00           H  
ATOM   2645 2HG1 ILE A 171     150.909 157.944  15.007  1.00  0.00           H  
ATOM   2646  CG2 ILE A 171     147.815 157.061  16.035  1.00 11.18           C  
ATOM   2647 1HG2 ILE A 171     147.176 156.156  15.907  1.00  0.00           H  
ATOM   2648 2HG2 ILE A 171     147.247 158.015  15.930  1.00  0.00           H  
ATOM   2649 3HG2 ILE A 171     148.154 157.211  17.086  1.00  0.00           H  
ATOM   2650  CD1 ILE A 171     149.671 158.807  16.607  1.00  7.93           C  
ATOM   2651 1HD1 ILE A 171     150.310 159.712  16.735  1.00  0.00           H  
ATOM   2652 2HD1 ILE A 171     149.857 158.063  17.417  1.00  0.00           H  
ATOM   2653 3HD1 ILE A 171     148.601 159.035  16.820  1.00  0.00           H  
ATOM   2654  N   ASN A 172     149.124 154.254  13.484  1.00 17.51           N  
ATOM   2655  HN  ASN A 172     149.739 154.827  12.907  1.00  0.00           H  
ATOM   2656  CA  ASN A 172     148.347 153.180  12.898  1.00 26.05           C  
ATOM   2657  HA  ASN A 172     147.267 153.385  13.083  1.00  0.00           H  
ATOM   2658  C   ASN A 172     148.684 151.829  13.481  1.00 30.18           C  
ATOM   2659  O   ASN A 172     147.783 151.036  13.837  1.00 34.48           O  
ATOM   2660  CB  ASN A 172     148.588 153.171  11.375  1.00 32.03           C  
ATOM   2661  HB1 ASN A 172     148.860 154.180  10.986  1.00  0.00           H  
ATOM   2662  HB2 ASN A 172     149.527 152.635  11.100  1.00  0.00           H  
ATOM   2663  CG  ASN A 172     147.361 152.589  10.667  1.00 43.10           C  
ATOM   2664  ND2 ASN A 172     147.607 151.484   9.931  1.00 48.39           N  
ATOM   2665 1HD2 ASN A 172     148.535 151.070   9.849  1.00  0.00           H  
ATOM   2666 2HD2 ASN A 172     146.790 151.096   9.459  1.00  0.00           H  
ATOM   2667  OD1 ASN A 172     146.241 153.089  10.766  1.00 53.42           O  
ATOM   2668  N   THR A 173     149.997 151.524  13.557  1.00 22.51           N  
ATOM   2669  HN  THR A 173     150.709 152.183  13.241  1.00  0.00           H  
ATOM   2670  CA  THR A 173     150.366 150.228  14.103  1.00 15.13           C  
ATOM   2671  HA  THR A 173     149.838 149.436  13.521  1.00  0.00           H  
ATOM   2672  C   THR A 173     149.983 150.090  15.553  1.00 11.13           C  
ATOM   2673  O   THR A 173     149.406 149.060  15.979  1.00 39.97           O  
ATOM   2674  CB  THR A 173     151.864 150.024  13.945  1.00 32.56           C  
ATOM   2675  HB  THR A 173     152.108 148.951  14.125  1.00  0.00           H  
ATOM   2676  CG2 THR A 173     152.317 150.411  12.545  1.00 57.07           C  
ATOM   2677 1HG2 THR A 173     153.416 150.261  12.429  1.00  0.00           H  
ATOM   2678 2HG2 THR A 173     152.013 151.452  12.286  1.00  0.00           H  
ATOM   2679 3HG2 THR A 173     151.741 149.867  11.760  1.00  0.00           H  
ATOM   2680  OG1 THR A 173     152.561 150.827  14.892  1.00 40.35           O  
ATOM   2681  HG1 THR A 173     153.497 150.700  14.793  1.00  0.00           H  
ATOM   2682  N   ILE A 174     150.334 151.118  16.360  1.00 24.61           N  
ATOM   2683  HN  ILE A 174     150.860 151.913  15.996  1.00  0.00           H  
ATOM   2684  CA  ILE A 174     149.939 151.060  17.772  1.00 29.20           C  
ATOM   2685  HA  ILE A 174     150.479 150.214  18.258  1.00  0.00           H  
ATOM   2686  C   ILE A 174     148.424 150.847  17.959  1.00 32.02           C  
ATOM   2687  O   ILE A 174     147.970 150.075  18.841  1.00 35.35           O  
ATOM   2688  CB  ILE A 174     150.361 152.367  18.456  1.00 21.59           C  
ATOM   2689  HB  ILE A 174     150.286 153.211  17.731  1.00  0.00           H  
ATOM   2690  CG1 ILE A 174     151.805 152.263  18.985  1.00 17.03           C  
ATOM   2691 1HG1 ILE A 174     152.174 151.213  18.921  1.00  0.00           H  
ATOM   2692 2HG1 ILE A 174     151.831 152.402  20.091  1.00  0.00           H  
ATOM   2693  CG2 ILE A 174     149.458 152.634  19.647  1.00 26.27           C  
ATOM   2694 1HG2 ILE A 174     148.413 152.709  19.264  1.00  0.00           H  
ATOM   2695 2HG2 ILE A 174     149.770 153.526  20.238  1.00  0.00           H  
ATOM   2696 3HG2 ILE A 174     149.571 151.876  20.457  1.00  0.00           H  
ATOM   2697  CD1 ILE A 174     152.773 153.218  18.298  1.00  8.09           C  
ATOM   2698 1HD1 ILE A 174     153.818 153.143  18.681  1.00  0.00           H  
ATOM   2699 2HD1 ILE A 174     152.404 154.268  18.362  1.00  0.00           H  
ATOM   2700 3HD1 ILE A 174     152.747 153.079  17.192  1.00  0.00           H  
ATOM   2701  N   TYR A 175     147.619 151.577  17.151  1.00 22.47           N  
ATOM   2702  HN  TYR A 175     148.007 152.327  16.579  1.00  0.00           H  
ATOM   2703  CA  TYR A 175     146.184 151.278  17.107  1.00 23.58           C  
ATOM   2704  HA  TYR A 175     145.728 151.509  18.098  1.00  0.00           H  
ATOM   2705  C   TYR A 175     145.931 149.823  16.764  1.00 28.59           C  
ATOM   2706  O   TYR A 175     145.129 149.121  17.438  1.00 42.10           O  
ATOM   2707  CB  TYR A 175     145.551 152.179  16.032  1.00 22.91           C  
ATOM   2708  HB1 TYR A 175     145.737 153.260  16.233  1.00  0.00           H  
ATOM   2709  HB2 TYR A 175     146.083 152.099  15.056  1.00  0.00           H  
ATOM   2710  CG  TYR A 175     144.069 151.873  15.897  1.00 19.02           C  
ATOM   2711  CD1 TYR A 175     143.241 151.894  17.018  1.00 25.40           C  
ATOM   2712  HD1 TYR A 175     143.667 152.115  18.011  1.00  0.00           H  
ATOM   2713  CD2 TYR A 175     143.520 151.589  14.643  1.00 20.32           C  
ATOM   2714  HD2 TYR A 175     144.170 151.569  13.752  1.00  0.00           H  
ATOM   2715  CE1 TYR A 175     141.881 151.637  16.889  1.00 21.50           C  
ATOM   2716  HE1 TYR A 175     141.228 151.653  17.778  1.00  0.00           H  
ATOM   2717  CE2 TYR A 175     142.160 151.332  14.513  1.00 21.97           C  
ATOM   2718  HE2 TYR A 175     141.732 151.108  13.521  1.00  0.00           H  
ATOM   2719  CZ  TYR A 175     141.343 151.358  15.631  1.00 23.38           C  
ATOM   2720  OH  TYR A 175     139.985 151.131  15.508  1.00 56.69           O  
ATOM   2721  HH  TYR A 175     139.619 150.941  14.652  1.00  0.00           H  
ATOM   2722  N   LEU A 176     146.605 149.355  15.680  1.00 21.08           N  
ATOM   2723  HN  LEU A 176     147.259 149.962  15.186  1.00  0.00           H  
ATOM   2724  CA  LEU A 176     146.394 147.986  15.223  1.00 22.30           C  
ATOM   2725  HA  LEU A 176     145.297 147.802  15.145  1.00  0.00           H  
ATOM   2726  C   LEU A 176     146.999 146.939  16.154  1.00 22.31           C  
ATOM   2727  O   LEU A 176     146.784 145.700  15.980  1.00 35.52           O  
ATOM   2728  CB  LEU A 176     147.017 147.849  13.822  1.00 22.56           C  
ATOM   2729  HB1 LEU A 176     147.651 146.934  13.759  1.00  0.00           H  
ATOM   2730  HB2 LEU A 176     147.799 148.627  13.660  1.00  0.00           H  
ATOM   2731  CG  LEU A 176     145.984 147.873  12.690  1.00 19.04           C  
ATOM   2732  HG  LEU A 176     145.538 146.856  12.594  1.00  0.00           H  
ATOM   2733  CD1 LEU A 176     144.859 148.877  12.941  1.00 34.05           C  
ATOM   2734 1HD1 LEU A 176     144.108 148.894  12.117  1.00  0.00           H  
ATOM   2735 2HD1 LEU A 176     145.268 149.897  13.132  1.00  0.00           H  
ATOM   2736 3HD1 LEU A 176     144.370 148.692  13.926  1.00  0.00           H  
ATOM   2737  CD2 LEU A 176     146.607 148.263  11.345  1.00 17.82           C  
ATOM   2738 1HD2 LEU A 176     145.856 148.280  10.521  1.00  0.00           H  
ATOM   2739 2HD2 LEU A 176     147.467 147.600  11.092  1.00  0.00           H  
ATOM   2740 3HD2 LEU A 176     147.148 149.235  11.418  1.00  0.00           H  
ATOM   2741  N   GLY A 177     147.797 147.419  17.132  1.00 33.26           N  
ATOM   2742  HN  GLY A 177     148.028 148.412  17.166  1.00  0.00           H  
ATOM   2743  CA  GLY A 177     148.326 146.507  18.139  1.00 44.55           C  
ATOM   2744  HA1 GLY A 177     147.716 145.575  18.192  1.00  0.00           H  
ATOM   2745  HA2 GLY A 177     148.147 146.901  19.166  1.00  0.00           H  
ATOM   2746  C   GLY A 177     149.785 146.184  17.933  1.00 48.13           C  
ATOM   2747  O   GLY A 177     150.450 145.572  18.812  1.00 48.95           O  
ATOM   2748  N   GLY A 178     150.301 146.561  16.750  1.00 40.26           N  
ATOM   2749  HN  GLY A 178     149.712 147.021  16.056  1.00  0.00           H  
ATOM   2750  CA  GLY A 178     151.714 146.307  16.465  1.00 34.45           C  
ATOM   2751  HA1 GLY A 178     152.004 146.724  15.472  1.00  0.00           H  
ATOM   2752  HA2 GLY A 178     151.894 145.225  16.265  1.00  0.00           H  
ATOM   2753  C   GLY A 178     152.632 146.819  17.560  1.00 32.14           C  
ATOM   2754  O   GLY A 178     152.186 147.484  18.530  1.00 37.02           O  
ATOM   2755  N   PRO A 179     153.938 146.478  17.440  1.00 25.41           N  
ATOM   2756  CA  PRO A 179     154.872 146.947  18.445  1.00 15.06           C  
ATOM   2757  HA  PRO A 179     154.322 147.136  19.397  1.00  0.00           H  
ATOM   2758  C   PRO A 179     155.583 148.218  18.018  1.00 29.12           C  
ATOM   2759  O   PRO A 179     156.004 148.409  16.872  1.00 17.45           O  
ATOM   2760  CB  PRO A 179     155.899 145.858  18.671  1.00 10.12           C  
ATOM   2761  HB1 PRO A 179     155.662 145.203  19.542  1.00  0.00           H  
ATOM   2762  HB2 PRO A 179     156.875 146.244  19.048  1.00  0.00           H  
ATOM   2763  CG  PRO A 179     156.021 145.097  17.365  1.00 14.42           C  
ATOM   2764  HG1 PRO A 179     156.919 145.343  16.752  1.00  0.00           H  
ATOM   2765  HG2 PRO A 179     156.263 144.013  17.466  1.00  0.00           H  
ATOM   2766  CD  PRO A 179     154.600 145.426  16.671  1.00 10.79           C  
ATOM   2767  HD1 PRO A 179     154.702 145.686  15.591  1.00  0.00           H  
ATOM   2768  HD2 PRO A 179     153.963 144.519  16.551  1.00  0.00           H  
ATOM   2769  N   PHE A 180     155.664 149.128  18.992  1.00 32.14           N  
ATOM   2770  HN  PHE A 180     155.135 148.976  19.851  1.00  0.00           H  
ATOM   2771  CA  PHE A 180     156.484 150.336  18.872  1.00 30.84           C  
ATOM   2772  HA  PHE A 180     157.405 150.113  18.284  1.00  0.00           H  
ATOM   2773  C   PHE A 180     156.861 150.827  20.252  1.00 40.15           C  
ATOM   2774  O   PHE A 180     155.991 150.922  21.172  1.00 49.39           O  
ATOM   2775  CB  PHE A 180     155.638 151.384  18.139  1.00 31.08           C  
ATOM   2776  HB1 PHE A 180     155.011 150.918  17.344  1.00  0.00           H  
ATOM   2777  HB2 PHE A 180     154.825 151.779  18.791  1.00  0.00           H  
ATOM   2778  CG  PHE A 180     156.495 152.503  17.583  1.00 49.79           C  
ATOM   2779  CD1 PHE A 180     157.138 152.361  16.357  1.00 48.84           C  
ATOM   2780  HD1 PHE A 180     157.090 151.401  15.816  1.00  0.00           H  
ATOM   2781  CD2 PHE A 180     156.580 153.698  18.277  1.00 53.12           C  
ATOM   2782  HD2 PHE A 180     156.091 153.803  19.260  1.00  0.00           H  
ATOM   2783  CE1 PHE A 180     157.840 153.430  15.817  1.00 71.91           C  
ATOM   2784  HE1 PHE A 180     158.336 153.323  14.838  1.00  0.00           H  
ATOM   2785  CE2 PHE A 180     157.283 154.764  17.730  1.00 46.63           C  
ATOM   2786  HE2 PHE A 180     157.335 155.722  18.274  1.00  0.00           H  
ATOM   2787  CZ  PHE A 180     157.920 154.634  16.506  1.00 45.18           C  
ATOM   2788  HZ  PHE A 180     158.486 155.480  16.082  1.00  0.00           H  
ATOM   2789  N   SER A 181     158.146 151.081  20.461  1.00 48.54           N  
ATOM   2790  HN  SER A 181     158.798 151.184  19.683  1.00  0.00           H  
ATOM   2791  CA  SER A 181     158.591 151.207  21.838  1.00 53.81           C  
ATOM   2792  HA  SER A 181     157.949 150.553  22.473  1.00  0.00           H  
ATOM   2793  C   SER A 181     158.534 152.607  22.394  1.00 48.61           C  
ATOM   2794  O   SER A 181     159.184 153.561  21.887  1.00 44.35           O  
ATOM   2795  CB  SER A 181     160.014 150.677  21.895  1.00 56.05           C  
ATOM   2796  HB1 SER A 181     160.550 150.977  22.825  1.00  0.00           H  
ATOM   2797  HB2 SER A 181     160.692 151.178  21.165  1.00  0.00           H  
ATOM   2798  OG  SER A 181     159.961 149.258  21.719  1.00 59.98           O  
ATOM   2799  HG  SER A 181     160.851 148.927  21.755  1.00  0.00           H  
ATOM   2800  N   PRO A 182     157.698 152.756  23.440  1.00 25.76           N  
ATOM   2801  CA  PRO A 182     157.657 154.025  24.163  1.00 21.67           C  
ATOM   2802  HA  PRO A 182     157.462 154.857  23.447  1.00  0.00           H  
ATOM   2803  C   PRO A 182     158.969 154.271  24.885  1.00 16.97           C  
ATOM   2804  O   PRO A 182     159.784 153.373  25.102  1.00 47.10           O  
ATOM   2805  CB  PRO A 182     156.522 153.952  25.188  1.00 47.01           C  
ATOM   2806  HB1 PRO A 182     155.786 154.781  25.070  1.00  0.00           H  
ATOM   2807  HB2 PRO A 182     156.864 154.196  26.221  1.00  0.00           H  
ATOM   2808  CG  PRO A 182     155.869 152.574  25.098  1.00 44.63           C  
ATOM   2809  HG1 PRO A 182     155.654 152.088  26.078  1.00  0.00           H  
ATOM   2810  HG2 PRO A 182     154.811 152.574  24.748  1.00  0.00           H  
ATOM   2811  CD  PRO A 182     156.898 151.780  24.155  1.00 45.07           C  
ATOM   2812  HD1 PRO A 182     156.389 151.058  23.474  1.00  0.00           H  
ATOM   2813  HD2 PRO A 182     157.518 151.044  24.718  1.00  0.00           H  
ATOM   2814  N   ASN A 183     159.210 155.552  25.217  1.00 27.99           N  
ATOM   2815  HN  ASN A 183     158.551 156.290  24.971  1.00  0.00           H  
ATOM   2816  CA  ASN A 183     160.440 155.856  25.939  1.00 17.66           C  
ATOM   2817  HA  ASN A 183     160.882 154.891  26.281  1.00  0.00           H  
ATOM   2818  C   ASN A 183     160.240 156.732  27.160  1.00  2.00           C  
ATOM   2819  O   ASN A 183     161.203 157.088  27.873  1.00  2.00           O  
ATOM   2820  CB  ASN A 183     161.439 156.512  24.960  1.00  2.00           C  
ATOM   2821  HB1 ASN A 183     162.461 156.590  25.400  1.00  0.00           H  
ATOM   2822  HB2 ASN A 183     161.679 155.842  24.101  1.00  0.00           H  
ATOM   2823  CG  ASN A 183     160.922 157.854  24.499  1.00 20.64           C  
ATOM   2824  ND2 ASN A 183     161.544 158.348  23.409  1.00 18.50           N  
ATOM   2825 1HD2 ASN A 183     162.297 157.856  22.929  1.00  0.00           H  
ATOM   2826 2HD2 ASN A 183     161.195 159.254  23.098  1.00  0.00           H  
ATOM   2827  OD1 ASN A 183     160.018 158.445  25.075  1.00 25.76           O  
ATOM   2828  N   VAL A 184     158.975 157.113  27.415  1.00  9.72           N  
ATOM   2829  HN  VAL A 184     158.238 156.953  26.729  1.00  0.00           H  
ATOM   2830  CA  VAL A 184     158.675 157.756  28.683  1.00  4.30           C  
ATOM   2831  HA  VAL A 184     159.632 157.938  29.225  1.00  0.00           H  
ATOM   2832  C   VAL A 184     157.773 156.901  29.562  1.00  9.74           C  
ATOM   2833  O   VAL A 184     158.094 156.636  30.743  1.00 28.27           O  
ATOM   2834  CB  VAL A 184     158.008 159.112  28.394  1.00 16.49           C  
ATOM   2835  HB  VAL A 184     157.064 158.942  27.825  1.00  0.00           H  
ATOM   2836  CG1 VAL A 184     157.682 159.841  29.703  1.00  6.37           C  
ATOM   2837 1HG1 VAL A 184     157.000 159.200  30.309  1.00  0.00           H  
ATOM   2838 2HG1 VAL A 184     157.268 160.862  29.531  1.00  0.00           H  
ATOM   2839 3HG1 VAL A 184     158.598 160.139  30.265  1.00  0.00           H  
ATOM   2840  CG2 VAL A 184     158.944 159.991  27.563  1.00 10.38           C  
ATOM   2841 1HG2 VAL A 184     159.181 159.461  26.611  1.00  0.00           H  
ATOM   2842 2HG2 VAL A 184     159.860 160.289  28.125  1.00  0.00           H  
ATOM   2843 3HG2 VAL A 184     158.530 161.012  27.391  1.00  0.00           H  
ATOM   2844  N   LEU A 185     156.607 156.488  28.998  1.00 17.82           N  
ATOM   2845  HN  LEU A 185     156.302 156.885  28.109  1.00  0.00           H  
ATOM   2846  CA  LEU A 185     155.783 155.466  29.670  1.00 11.44           C  
ATOM   2847  HA  LEU A 185     156.241 155.227  30.658  1.00  0.00           H  
ATOM   2848  C   LEU A 185     155.674 154.183  28.855  1.00 16.17           C  
ATOM   2849  O   LEU A 185     155.568 154.211  27.601  1.00 21.56           O  
ATOM   2850  CB  LEU A 185     154.357 156.059  29.906  1.00 13.80           C  
ATOM   2851  HB1 LEU A 185     154.155 156.903  29.207  1.00  0.00           H  
ATOM   2852  HB2 LEU A 185     153.568 155.349  29.565  1.00  0.00           H  
ATOM   2853  CG  LEU A 185     154.121 156.487  31.375  1.00 16.72           C  
ATOM   2854  HG  LEU A 185     153.476 155.721  31.866  1.00  0.00           H  
ATOM   2855  CD1 LEU A 185     155.429 156.597  32.166  1.00 16.41           C  
ATOM   2856 1HD1 LEU A 185     155.259 156.905  33.224  1.00  0.00           H  
ATOM   2857 2HD1 LEU A 185     156.150 157.280  31.659  1.00  0.00           H  
ATOM   2858 3HD1 LEU A 185     156.013 155.649  32.112  1.00  0.00           H  
ATOM   2859  CD2 LEU A 185     153.428 157.855  31.494  1.00 25.36           C  
ATOM   2860 1HD2 LEU A 185     153.258 158.163  32.552  1.00  0.00           H  
ATOM   2861 2HD2 LEU A 185     152.475 157.871  30.915  1.00  0.00           H  
ATOM   2862 3HD2 LEU A 185     153.992 158.638  30.936  1.00  0.00           H  
ATOM   2863  N   ASN A 186     155.748 153.032  29.550  1.00 30.10           N  
ATOM   2864  HN  ASN A 186     155.867 153.049  30.563  1.00  0.00           H  
ATOM   2865  CA  ASN A 186     155.656 151.753  28.835  1.00 30.23           C  
ATOM   2866  HA  ASN A 186     155.234 151.936  27.819  1.00  0.00           H  
ATOM   2867  C   ASN A 186     154.777 150.748  29.560  1.00 37.05           C  
ATOM   2868  O   ASN A 186     155.102 150.286  30.679  1.00 35.26           O  
ATOM   2869  CB  ASN A 186     157.093 151.197  28.688  1.00 26.61           C  
ATOM   2870  HB1 ASN A 186     157.831 152.001  28.460  1.00  0.00           H  
ATOM   2871  HB2 ASN A 186     157.514 150.862  29.665  1.00  0.00           H  
ATOM   2872  CG  ASN A 186     157.116 150.095  27.652  1.00 35.33           C  
ATOM   2873  ND2 ASN A 186     155.927 149.500  27.454  1.00 38.15           N  
ATOM   2874 1HD2 ASN A 186     155.081 149.768  27.957  1.00  0.00           H  
ATOM   2875 2HD2 ASN A 186     155.943 148.757  26.755  1.00  0.00           H  
ATOM   2876  OD1 ASN A 186     158.136 149.772  27.045  1.00 29.20           O  
ATOM   2877  N   TRP A 187     153.600 150.446  28.946  1.00 37.08           N  
ATOM   2878  HN  TRP A 187     153.356 150.885  28.058  1.00  0.00           H  
ATOM   2879  CA  TRP A 187     152.688 149.487  29.569  1.00 31.78           C  
ATOM   2880  HA  TRP A 187     152.306 149.920  30.523  1.00  0.00           H  
ATOM   2881  C   TRP A 187     153.353 148.136  29.867  1.00 36.42           C  
ATOM   2882  O   TRP A 187     153.070 147.499  30.916  1.00 31.04           O  
ATOM   2883  CB  TRP A 187     151.508 149.275  28.611  1.00 15.78           C  
ATOM   2884  HB1 TRP A 187     151.276 150.198  28.029  1.00  0.00           H  
ATOM   2885  HB2 TRP A 187     151.780 148.606  27.761  1.00  0.00           H  
ATOM   2886  CG  TRP A 187     150.294 148.764  29.364  1.00 14.09           C  
ATOM   2887  CD1 TRP A 187     149.580 147.579  29.081  1.00 18.49           C  
ATOM   2888  HD1 TRP A 187     149.864 146.870  28.286  1.00  0.00           H  
ATOM   2889  CD2 TRP A 187     149.592 149.408  30.470  1.00 12.86           C  
ATOM   2890  CE2 TRP A 187     148.491 148.578  30.804  1.00 14.34           C  
ATOM   2891  CE3 TRP A 187     149.801 150.583  31.190  1.00 20.23           C  
ATOM   2892  HE3 TRP A 187     150.657 151.232  30.940  1.00  0.00           H  
ATOM   2893  NE1 TRP A 187     148.505 147.407  29.894  1.00 22.04           N  
ATOM   2894  HE1 TRP A 187     147.843 146.631  29.881  1.00  0.00           H  
ATOM   2895  CZ2 TRP A 187     147.635 148.941  31.833  1.00  9.08           C  
ATOM   2896  HZ2 TRP A 187     146.778 148.296  32.090  1.00  0.00           H  
ATOM   2897  CZ3 TRP A 187     148.945 150.943  32.214  1.00 15.89           C  
ATOM   2898  HZ3 TRP A 187     149.115 151.877  32.775  1.00  0.00           H  
ATOM   2899  CH2 TRP A 187     147.855 150.113  32.538  1.00 14.15           C  
ATOM   2900  HH2 TRP A 187     147.173 150.397  33.357  1.00  0.00           H  
ATOM   2901  N   ARG A 188     154.220 147.669  28.924  1.00 14.18           N  
ATOM   2902  HN  ARG A 188     154.406 148.212  28.081  1.00  0.00           H  
ATOM   2903  CA  ARG A 188     154.885 146.374  29.134  1.00 22.61           C  
ATOM   2904  HA  ARG A 188     154.121 145.630  29.459  1.00  0.00           H  
ATOM   2905  C   ARG A 188     155.991 146.421  30.178  1.00 23.99           C  
ATOM   2906  O   ARG A 188     156.714 145.392  30.411  1.00 44.52           O  
ATOM   2907  CB  ARG A 188     155.472 145.918  27.788  1.00 18.74           C  
ATOM   2908  HB1 ARG A 188     155.928 146.776  27.241  1.00  0.00           H  
ATOM   2909  HB2 ARG A 188     156.384 145.295  27.942  1.00  0.00           H  
ATOM   2910  CG  ARG A 188     154.449 145.185  26.905  1.00 38.63           C  
ATOM   2911  HG1 ARG A 188     154.475 144.084  27.082  1.00  0.00           H  
ATOM   2912  HG2 ARG A 188     153.405 145.391  27.238  1.00  0.00           H  
ATOM   2913  CD  ARG A 188     154.637 145.517  25.416  1.00 41.88           C  
ATOM   2914  HD1 ARG A 188     155.198 146.470  25.275  1.00  0.00           H  
ATOM   2915  HD2 ARG A 188     153.675 145.814  24.936  1.00  0.00           H  
ATOM   2916  NE  ARG A 188     155.275 144.402  24.706  1.00 55.38           N  
ATOM   2917  HE  ARG A 188     156.037 143.870  25.126  1.00  0.00           H  
ATOM   2918  CZ  ARG A 188     154.809 144.113  23.475  1.00 51.66           C  
ATOM   2919  NH1 ARG A 188     153.816 144.821  22.956  1.00 52.40           N  
ATOM   2920 1HH1 ARG A 188     153.405 145.591  23.484  1.00  0.00           H  
ATOM   2921 2HH1 ARG A 188     153.463 144.602  22.024  1.00  0.00           H  
ATOM   2922  NH2 ARG A 188     155.347 143.105  22.783  1.00 50.27           N  
ATOM   2923 1HH2 ARG A 188     156.111 142.560  23.182  1.00  0.00           H  
ATOM   2924 2HH2 ARG A 188     154.994 142.886  21.851  1.00  0.00           H  
ATOM   2925  N   ALA A 189     156.197 147.602  30.771  1.00 34.98           N  
ATOM   2926  HN  ALA A 189     155.621 148.408  30.527  1.00  0.00           H  
ATOM   2927  CA  ALA A 189     157.261 147.729  31.777  1.00 31.81           C  
ATOM   2928  HA  ALA A 189     157.388 146.757  32.308  1.00  0.00           H  
ATOM   2929  C   ALA A 189     156.926 148.813  32.780  1.00 35.50           C  
ATOM   2930  O   ALA A 189     157.664 149.769  33.013  1.00 29.57           O  
ATOM   2931  CB  ALA A 189     158.557 148.082  31.041  1.00  9.52           C  
ATOM   2932  HB1 ALA A 189     159.364 148.178  31.804  1.00  0.00           H  
ATOM   2933  HB2 ALA A 189     158.458 148.988  30.398  1.00  0.00           H  
ATOM   2934  HB3 ALA A 189     158.809 147.356  30.233  1.00  0.00           H  
ATOM   2935  N   LEU A 190     155.730 148.660  33.366  1.00 21.02           N  
ATOM   2936  HN  LEU A 190     155.217 147.785  33.263  1.00  0.00           H  
ATOM   2937  CA  LEU A 190     155.165 149.754  34.154  1.00 16.22           C  
ATOM   2938  HA  LEU A 190     155.458 150.719  33.679  1.00  0.00           H  
ATOM   2939  C   LEU A 190     155.609 149.778  35.610  1.00 24.23           C  
ATOM   2940  O   LEU A 190     155.440 148.774  36.373  1.00 44.11           O  
ATOM   2941  CB  LEU A 190     153.640 149.631  34.101  1.00 27.24           C  
ATOM   2942  HB1 LEU A 190     153.262 148.999  34.938  1.00  0.00           H  
ATOM   2943  HB2 LEU A 190     153.321 149.000  33.239  1.00  0.00           H  
ATOM   2944  CG  LEU A 190     152.935 150.986  34.077  1.00 27.62           C  
ATOM   2945  HG  LEU A 190     153.593 151.738  34.572  1.00  0.00           H  
ATOM   2946  CD1 LEU A 190     152.624 151.468  32.662  1.00 33.93           C  
ATOM   2947 1HD1 LEU A 190     153.603 151.490  32.128  1.00  0.00           H  
ATOM   2948 2HD1 LEU A 190     152.076 152.439  32.631  1.00  0.00           H  
ATOM   2949 3HD1 LEU A 190     151.847 150.860  32.144  1.00  0.00           H  
ATOM   2950  CD2 LEU A 190     151.583 150.955  34.814  1.00 16.23           C  
ATOM   2951 1HD2 LEU A 190     151.810 150.603  35.847  1.00  0.00           H  
ATOM   2952 2HD2 LEU A 190     150.806 150.347  34.296  1.00  0.00           H  
ATOM   2953 3HD2 LEU A 190     151.035 151.926  34.783  1.00  0.00           H  
ATOM   2954  N   LYS A 191     156.200 150.929  36.000  1.00 29.43           N  
ATOM   2955  HN  LYS A 191     156.508 151.604  35.300  1.00  0.00           H  
ATOM   2956  CA  LYS A 191     156.400 151.212  37.419  1.00 25.71           C  
ATOM   2957  HA  LYS A 191     156.438 150.257  37.993  1.00  0.00           H  
ATOM   2958  C   LYS A 191     155.298 152.096  37.967  1.00 26.48           C  
ATOM   2959  O   LYS A 191     155.219 153.320  37.641  1.00 43.62           O  
ATOM   2960  CB  LYS A 191     157.730 151.949  37.552  1.00 43.64           C  
ATOM   2961  HB1 LYS A 191     157.642 152.802  38.264  1.00  0.00           H  
ATOM   2962  HB2 LYS A 191     157.967 152.513  36.620  1.00  0.00           H  
ATOM   2963  CG  LYS A 191     158.891 151.030  37.943  1.00 48.88           C  
ATOM   2964  HG1 LYS A 191     158.681 150.504  38.904  1.00  0.00           H  
ATOM   2965  HG2 LYS A 191     158.950 150.147  37.265  1.00  0.00           H  
ATOM   2966  CD  LYS A 191     160.233 151.773  38.001  1.00 57.89           C  
ATOM   2967  HD1 LYS A 191     160.101 152.859  37.786  1.00  0.00           H  
ATOM   2968  HD2 LYS A 191     160.883 151.498  37.138  1.00  0.00           H  
ATOM   2969  CE  LYS A 191     160.962 151.557  39.333  1.00 45.01           C  
ATOM   2970  HE1 LYS A 191     160.376 151.946  40.198  1.00  0.00           H  
ATOM   2971  HE2 LYS A 191     160.989 150.481  39.626  1.00  0.00           H  
ATOM   2972  NZ  LYS A 191     162.299 152.141  39.269  1.00 54.76           N  
ATOM   2973  HZ1 LYS A 191     162.784 151.997  40.155  1.00  0.00           H  
ATOM   2974  HZ2 LYS A 191     162.274 153.125  39.001  1.00  0.00           H  
ATOM   2975  HZ3 LYS A 191     162.835 151.785  38.477  1.00  0.00           H  
ATOM   2976  N   TYR A 192     154.399 151.488  38.779  1.00 30.72           N  
ATOM   2977  HN  TYR A 192     154.517 150.512  39.049  1.00  0.00           H  
ATOM   2978  CA  TYR A 192     153.255 152.265  39.259  1.00 27.51           C  
ATOM   2979  HA  TYR A 192     153.459 153.342  39.054  1.00  0.00           H  
ATOM   2980  C   TYR A 192     152.971 152.114  40.743  1.00 31.74           C  
ATOM   2981  O   TYR A 192     153.765 151.493  41.515  1.00 39.24           O  
ATOM   2982  CB  TYR A 192     152.028 151.847  38.431  1.00 39.14           C  
ATOM   2983  HB1 TYR A 192     151.140 152.477  38.670  1.00  0.00           H  
ATOM   2984  HB2 TYR A 192     152.148 152.120  37.357  1.00  0.00           H  
ATOM   2985  CG  TYR A 192     151.721 150.364  38.599  1.00 47.80           C  
ATOM   2986  CD1 TYR A 192     152.443 149.406  37.885  1.00 56.70           C  
ATOM   2987  HD1 TYR A 192     153.284 149.717  37.243  1.00  0.00           H  
ATOM   2988  CD2 TYR A 192     150.657 149.955  39.411  1.00 43.33           C  
ATOM   2989  HD2 TYR A 192     150.081 150.705  39.979  1.00  0.00           H  
ATOM   2990  CE1 TYR A 192     152.103 148.057  37.982  1.00 58.00           C  
ATOM   2991  HE1 TYR A 192     152.678 147.300  37.422  1.00  0.00           H  
ATOM   2992  CE2 TYR A 192     150.321 148.609  39.506  1.00 34.23           C  
ATOM   2993  HE2 TYR A 192     149.485 148.294  40.153  1.00  0.00           H  
ATOM   2994  CZ  TYR A 192     151.032 147.667  38.791  1.00 52.85           C  
ATOM   2995  OH  TYR A 192     150.701 146.333  38.883  1.00 56.55           O  
ATOM   2996  HH  TYR A 192     149.973 146.068  39.433  1.00  0.00           H  
ATOM   2997  N   GLU A 193     151.849 152.742  41.172  1.00 25.01           N  
ATOM   2998  HN  GLU A 193     151.254 153.230  40.503  1.00  0.00           H  
ATOM   2999  CA  GLU A 193     151.487 152.723  42.591  1.00 34.75           C  
ATOM   3000  HA  GLU A 193     151.828 151.759  43.036  1.00  0.00           H  
ATOM   3001  C   GLU A 193     150.007 152.872  42.828  1.00 36.99           C  
ATOM   3002  O   GLU A 193     149.383 153.931  42.473  1.00 40.03           O  
ATOM   3003  CB  GLU A 193     152.224 153.875  43.282  1.00 46.11           C  
ATOM   3004  HB1 GLU A 193     151.800 154.864  42.990  1.00  0.00           H  
ATOM   3005  HB2 GLU A 193     153.254 154.002  42.875  1.00  0.00           H  
ATOM   3006  CG  GLU A 193     152.240 153.699  44.807  1.00 49.02           C  
ATOM   3007  HG1 GLU A 193     152.537 152.667  45.107  1.00  0.00           H  
ATOM   3008  HG2 GLU A 193     151.213 153.704  45.240  1.00  0.00           H  
ATOM   3009  CD  GLU A 193     153.126 154.750  45.435  1.00 48.57           C  
ATOM   3010  OE1 GLU A 193     154.339 154.617  45.358  1.00 55.84           O  
ATOM   3011  OE2 GLU A 193     152.589 155.702  45.998  1.00 56.05           O  
ATOM   3012  N   VAL A 194     149.408 151.823  43.413  1.00 38.80           N  
ATOM   3013  HN  VAL A 194     149.967 151.042  43.756  1.00  0.00           H  
ATOM   3014  CA  VAL A 194     147.965 151.802  43.556  1.00 35.65           C  
ATOM   3015  HA  VAL A 194     147.519 152.450  42.766  1.00  0.00           H  
ATOM   3016  C   VAL A 194     147.482 152.285  44.911  1.00 39.03           C  
ATOM   3017  O   VAL A 194     148.177 152.119  45.952  1.00 43.95           O  
ATOM   3018  CB  VAL A 194     147.498 150.371  43.333  1.00 36.42           C  
ATOM   3019  HB  VAL A 194     148.284 149.667  43.692  1.00  0.00           H  
ATOM   3020  CG1 VAL A 194     146.205 150.109  44.091  1.00 47.46           C  
ATOM   3021 1HG1 VAL A 194     145.863 149.060  43.928  1.00  0.00           H  
ATOM   3022 2HG1 VAL A 194     145.413 150.849  43.829  1.00  0.00           H  
ATOM   3023 3HG1 VAL A 194     146.304 150.349  45.175  1.00  0.00           H  
ATOM   3024  CG2 VAL A 194     147.249 150.132  41.849  1.00 42.77           C  
ATOM   3025 1HG2 VAL A 194     146.907 149.083  41.686  1.00  0.00           H  
ATOM   3026 2HG2 VAL A 194     148.141 150.382  41.229  1.00  0.00           H  
ATOM   3027 3HG2 VAL A 194     146.539 150.876  41.419  1.00  0.00           H  
ATOM   3028  N   GLN A 195     146.286 152.917  44.903  1.00 23.80           N  
ATOM   3029  HN  GLN A 195     145.802 153.076  44.019  1.00  0.00           H  
ATOM   3030  CA  GLN A 195     145.684 153.373  46.153  1.00 21.96           C  
ATOM   3031  HA  GLN A 195     146.042 152.730  46.990  1.00  0.00           H  
ATOM   3032  C   GLN A 195     144.170 153.333  46.104  1.00 27.77           C  
ATOM   3033  O   GLN A 195     143.525 153.736  45.102  1.00 51.76           O  
ATOM   3034  CB  GLN A 195     146.150 154.812  46.386  1.00 41.04           C  
ATOM   3035  HB1 GLN A 195     145.531 155.533  45.803  1.00  0.00           H  
ATOM   3036  HB2 GLN A 195     147.139 154.996  45.906  1.00  0.00           H  
ATOM   3037  CG  GLN A 195     146.181 155.188  47.873  1.00 53.21           C  
ATOM   3038  HG1 GLN A 195     145.161 155.195  48.324  1.00  0.00           H  
ATOM   3039  HG2 GLN A 195     146.435 156.263  48.027  1.00  0.00           H  
ATOM   3040  CD  GLN A 195     147.124 154.270  48.618  1.00 54.16           C  
ATOM   3041  NE2 GLN A 195     148.381 154.265  48.130  1.00 52.82           N  
ATOM   3042 1HE2 GLN A 195     149.017 153.646  48.632  1.00  0.00           H  
ATOM   3043 2HE2 GLN A 195     148.672 154.827  47.330  1.00  0.00           H  
ATOM   3044  OE1 GLN A 195     146.776 153.597  49.575  1.00 55.84           O  
ATOM   3045  N   GLY A 196     143.575 152.800  47.192  1.00 59.56           N  
ATOM   3046  HN  GLY A 196     144.141 152.440  47.961  1.00  0.00           H  
ATOM   3047  CA  GLY A 196     142.116 152.741  47.263  1.00 40.98           C  
ATOM   3048  HA1 GLY A 196     141.661 153.692  46.899  1.00  0.00           H  
ATOM   3049  HA2 GLY A 196     141.768 152.766  48.322  1.00  0.00           H  
ATOM   3050  C   GLY A 196     141.534 151.550  46.531  1.00 47.03           C  
ATOM   3051  O   GLY A 196     142.221 150.511  46.308  1.00 47.37           O  
ATOM   3052  N   GLU A 197     140.238 151.680  46.171  1.00 53.70           N  
ATOM   3053  HN  GLU A 197     139.755 152.567  46.312  1.00  0.00           H  
ATOM   3054  CA  GLU A 197     139.530 150.550  45.580  1.00 43.51           C  
ATOM   3055  HA  GLU A 197     139.886 149.611  46.064  1.00  0.00           H  
ATOM   3056  C   GLU A 197     139.711 150.425  44.090  1.00 35.51           C  
ATOM   3057  O   GLU A 197     138.819 150.859  43.280  1.00 40.30           O  
ATOM   3058  CB  GLU A 197     138.039 150.737  45.900  1.00 47.00           C  
ATOM   3059  HB1 GLU A 197     137.662 151.707  45.500  1.00  0.00           H  
ATOM   3060  HB2 GLU A 197     137.883 150.919  46.989  1.00  0.00           H  
ATOM   3061  CG  GLU A 197     137.180 149.567  45.408  1.00 44.05           C  
ATOM   3062  HG1 GLU A 197     136.408 149.890  44.671  1.00  0.00           H  
ATOM   3063  HG2 GLU A 197     137.750 148.873  44.747  1.00  0.00           H  
ATOM   3064  CD  GLU A 197     136.574 148.857  46.599  1.00 42.85           C  
ATOM   3065  OE1 GLU A 197     137.282 148.631  47.569  1.00 41.43           O  
ATOM   3066  OE2 GLU A 197     135.386 148.537  46.546  1.00 41.96           O  
ATOM   3067  N   VAL A 198     140.876 149.876  43.683  1.00 27.79           N  
ATOM   3068  HN  VAL A 198     141.608 149.654  44.358  1.00  0.00           H  
ATOM   3069  CA  VAL A 198     141.069 149.607  42.270  1.00 27.82           C  
ATOM   3070  HA  VAL A 198     140.092 149.736  41.748  1.00  0.00           H  
ATOM   3071  C   VAL A 198     141.578 148.198  42.002  1.00 31.08           C  
ATOM   3072  O   VAL A 198     142.314 147.590  42.832  1.00 37.72           O  
ATOM   3073  CB  VAL A 198     142.062 150.635  41.707  1.00 28.46           C  
ATOM   3074  HB  VAL A 198     141.501 151.412  41.138  1.00  0.00           H  
ATOM   3075  CG1 VAL A 198     142.836 151.305  42.838  1.00 38.90           C  
ATOM   3076 1HG1 VAL A 198     143.557 152.051  42.429  1.00  0.00           H  
ATOM   3077 2HG1 VAL A 198     143.340 150.558  43.495  1.00  0.00           H  
ATOM   3078 3HG1 VAL A 198     142.154 151.758  43.595  1.00  0.00           H  
ATOM   3079  CG2 VAL A 198     143.058 149.955  40.776  1.00 36.10           C  
ATOM   3080 1HG2 VAL A 198     143.779 150.701  40.367  1.00  0.00           H  
ATOM   3081 2HG2 VAL A 198     142.547 149.384  39.966  1.00  0.00           H  
ATOM   3082 3HG2 VAL A 198     143.579 149.104  41.274  1.00  0.00           H  
ATOM   3083  N   PHE A 199     141.155 147.640  40.847  1.00 27.82           N  
ATOM   3084  HN  PHE A 199     140.611 148.189  40.182  1.00  0.00           H  
ATOM   3085  CA  PHE A 199     141.480 146.248  40.556  1.00 13.31           C  
ATOM   3086  HA  PHE A 199     142.116 145.849  41.380  1.00  0.00           H  
ATOM   3087  C   PHE A 199     142.201 146.041  39.242  1.00 27.27           C  
ATOM   3088  O   PHE A 199     142.092 146.875  38.293  1.00 33.76           O  
ATOM   3089  CB  PHE A 199     140.170 145.452  40.514  1.00  8.64           C  
ATOM   3090  HB1 PHE A 199     139.519 145.771  39.667  1.00  0.00           H  
ATOM   3091  HB2 PHE A 199     140.339 144.394  40.206  1.00  0.00           H  
ATOM   3092  CG  PHE A 199     139.450 145.541  41.836  1.00 24.85           C  
ATOM   3093  CD1 PHE A 199     139.861 144.764  42.911  1.00 31.26           C  
ATOM   3094  HD1 PHE A 199     140.733 144.096  42.810  1.00  0.00           H  
ATOM   3095  CD2 PHE A 199     138.348 146.373  41.952  1.00 29.33           C  
ATOM   3096  HD2 PHE A 199     138.019 146.982  41.093  1.00  0.00           H  
ATOM   3097  CE1 PHE A 199     139.171 144.831  44.110  1.00 30.44           C  
ATOM   3098  HE1 PHE A 199     139.499 144.218  44.966  1.00  0.00           H  
ATOM   3099  CE2 PHE A 199     137.661 146.435  43.158  1.00 32.50           C  
ATOM   3100  HE2 PHE A 199     136.786 147.100  43.257  1.00  0.00           H  
ATOM   3101  CZ  PHE A 199     138.069 145.665  44.241  1.00 23.56           C  
ATOM   3102  HZ  PHE A 199     137.521 145.716  45.197  1.00  0.00           H  
ATOM   3103  N   THR A 200     142.960 144.931  39.164  1.00 26.24           N  
ATOM   3104  HN  THR A 200     143.094 144.337  39.982  1.00  0.00           H  
ATOM   3105  CA  THR A 200     143.584 144.594  37.897  1.00 24.29           C  
ATOM   3106  HA  THR A 200     143.434 145.443  37.190  1.00  0.00           H  
ATOM   3107  C   THR A 200     143.021 143.333  37.265  1.00 25.61           C  
ATOM   3108  O   THR A 200     143.196 142.198  37.777  1.00 45.91           O  
ATOM   3109  CB  THR A 200     145.075 144.419  38.135  1.00 39.09           C  
ATOM   3110  HB  THR A 200     145.253 143.445  38.648  1.00  0.00           H  
ATOM   3111  CG2 THR A 200     145.845 144.440  36.812  1.00 30.52           C  
ATOM   3112 1HG2 THR A 200     145.468 143.612  36.168  1.00  0.00           H  
ATOM   3113 2HG2 THR A 200     146.949 144.398  36.960  1.00  0.00           H  
ATOM   3114 3HG2 THR A 200     145.796 145.432  36.305  1.00  0.00           H  
ATOM   3115  OG1 THR A 200     145.561 145.487  38.966  1.00 46.70           O  
ATOM   3116  HG1 THR A 200     145.083 145.474  39.787  1.00  0.00           H  
ATOM   3117  N   LYS A 201     142.294 143.535  36.155  1.00 22.45           N  
ATOM   3118  HN  LYS A 201     142.156 144.480  35.798  1.00  0.00           H  
ATOM   3119  CA  LYS A 201     141.709 142.409  35.470  1.00 12.58           C  
ATOM   3120  HA  LYS A 201     142.082 141.466  35.933  1.00  0.00           H  
ATOM   3121  C   LYS A 201     142.032 142.397  33.991  1.00 14.82           C  
ATOM   3122  O   LYS A 201     142.608 143.379  33.431  1.00 24.25           O  
ATOM   3123  CB  LYS A 201     140.201 142.496  35.663  1.00 11.21           C  
ATOM   3124  HB1 LYS A 201     139.774 143.374  35.124  1.00  0.00           H  
ATOM   3125  HB2 LYS A 201     139.676 141.680  35.115  1.00  0.00           H  
ATOM   3126  CG  LYS A 201     139.809 142.511  37.150  1.00 25.54           C  
ATOM   3127  HG1 LYS A 201     140.711 142.458  37.803  1.00  0.00           H  
ATOM   3128  HG2 LYS A 201     139.426 143.513  37.454  1.00  0.00           H  
ATOM   3129  CD  LYS A 201     138.807 141.408  37.503  1.00 36.08           C  
ATOM   3130  HD1 LYS A 201     137.761 141.729  37.289  1.00  0.00           H  
ATOM   3131  HD2 LYS A 201     138.879 140.554  36.790  1.00  0.00           H  
ATOM   3132  CE  LYS A 201     138.957 140.937  38.949  1.00 45.81           C  
ATOM   3133  HE1 LYS A 201     139.103 141.786  39.657  1.00  0.00           H  
ATOM   3134  HE2 LYS A 201     139.927 140.416  39.125  1.00  0.00           H  
ATOM   3135  NZ  LYS A 201     137.811 140.109  39.308  1.00 58.56           N  
ATOM   3136  HZ1 LYS A 201     137.911 139.795  40.273  1.00  0.00           H  
ATOM   3137  HZ2 LYS A 201     137.677 139.332  38.660  1.00  0.00           H  
ATOM   3138  HZ3 LYS A 201     136.924 140.586  39.147  1.00  0.00           H  
ATOM   3139  N   PRO A 202     141.711 141.268  33.333  1.00 17.60           N  
ATOM   3140  CA  PRO A 202     141.933 141.197  31.890  1.00 15.39           C  
ATOM   3141  HA  PRO A 202     143.014 141.369  31.677  1.00  0.00           H  
ATOM   3142  C   PRO A 202     141.111 142.236  31.159  1.00 18.77           C  
ATOM   3143  O   PRO A 202     140.048 142.676  31.599  1.00 31.25           O  
ATOM   3144  CB  PRO A 202     141.546 139.799  31.416  1.00 23.71           C  
ATOM   3145  HB1 PRO A 202     142.250 139.389  30.655  1.00  0.00           H  
ATOM   3146  HB2 PRO A 202     140.627 139.794  30.784  1.00  0.00           H  
ATOM   3147  CG  PRO A 202     141.423 138.912  32.649  1.00 20.90           C  
ATOM   3148  HG1 PRO A 202     142.284 138.228  32.835  1.00  0.00           H  
ATOM   3149  HG2 PRO A 202     140.665 138.097  32.579  1.00  0.00           H  
ATOM   3150  CD  PRO A 202     141.155 140.004  33.784  1.00 26.53           C  
ATOM   3151  HD1 PRO A 202     141.545 139.693  34.781  1.00  0.00           H  
ATOM   3152  HD2 PRO A 202     140.078 140.082  34.062  1.00  0.00           H  
ATOM   3153  N   GLN A 203     141.654 142.685  30.016  1.00 22.34           N  
ATOM   3154  HN  GLN A 203     142.487 142.238  29.633  1.00  0.00           H  
ATOM   3155  CA  GLN A 203     141.045 143.814  29.326  1.00 23.67           C  
ATOM   3156  HA  GLN A 203     140.707 144.556  30.087  1.00  0.00           H  
ATOM   3157  C   GLN A 203     139.861 143.411  28.489  1.00 28.46           C  
ATOM   3158  O   GLN A 203     139.707 142.231  28.076  1.00 33.68           O  
ATOM   3159  CB  GLN A 203     142.116 144.470  28.444  1.00 13.54           C  
ATOM   3160  HB1 GLN A 203     141.830 145.514  28.175  1.00  0.00           H  
ATOM   3161  HB2 GLN A 203     143.042 144.682  29.028  1.00  0.00           H  
ATOM   3162  CG  GLN A 203     142.432 143.647  27.193  1.00  4.47           C  
ATOM   3163  HG1 GLN A 203     142.604 142.572  27.433  1.00  0.00           H  
ATOM   3164  HG2 GLN A 203     141.540 143.527  26.536  1.00  0.00           H  
ATOM   3165  CD  GLN A 203     143.609 144.261  26.450  1.00 21.80           C  
ATOM   3166  NE2 GLN A 203     143.497 144.199  25.106  1.00 25.77           N  
ATOM   3167 1HE2 GLN A 203     142.692 143.786  24.635  1.00  0.00           H  
ATOM   3168 2HE2 GLN A 203     144.286 144.611  24.608  1.00  0.00           H  
ATOM   3169  OE1 GLN A 203     144.574 144.756  27.015  1.00 40.82           O  
ATOM   3170  N   LEU A 204     138.974 144.393  28.258  1.00 35.14           N  
ATOM   3171  HN  LEU A 204     139.171 145.347  28.561  1.00  0.00           H  
ATOM   3172  CA  LEU A 204     137.737 144.084  27.576  1.00 24.41           C  
ATOM   3173  HA  LEU A 204     137.470 143.023  27.789  1.00  0.00           H  
ATOM   3174  C   LEU A 204     137.829 144.265  26.074  1.00 28.10           C  
ATOM   3175  O   LEU A 204     137.171 143.531  25.291  1.00 45.17           O  
ATOM   3176  CB  LEU A 204     136.639 144.989  28.154  1.00 19.64           C  
ATOM   3177  HB1 LEU A 204     137.003 146.038  28.255  1.00  0.00           H  
ATOM   3178  HB2 LEU A 204     135.824 145.148  27.410  1.00  0.00           H  
ATOM   3179  CG  LEU A 204     136.069 144.478  29.487  1.00 24.99           C  
ATOM   3180  HG  LEU A 204     136.897 144.421  30.231  1.00  0.00           H  
ATOM   3181  CD1 LEU A 204     134.975 145.388  30.042  1.00 11.51           C  
ATOM   3182 1HD1 LEU A 204     134.562 145.017  31.009  1.00  0.00           H  
ATOM   3183 2HD1 LEU A 204     134.164 145.544  29.292  1.00  0.00           H  
ATOM   3184 3HD1 LEU A 204     135.336 146.439  30.136  1.00  0.00           H  
ATOM   3185  CD2 LEU A 204     135.438 143.092  29.350  1.00 14.71           C  
ATOM   3186 1HD2 LEU A 204     135.025 142.721  30.317  1.00  0.00           H  
ATOM   3187 2HD2 LEU A 204     136.158 142.362  28.912  1.00  0.00           H  
ATOM   3188 3HD2 LEU A 204     134.664 143.078  28.548  1.00  0.00           H  
ATOM   3189  N   TRP A 205     138.627 145.266  25.641  1.00 39.48           N  
ATOM   3190  HN  TRP A 205     139.057 145.913  26.302  1.00  0.00           H  
ATOM   3191  CA  TRP A 205     138.858 145.400  24.213  1.00 33.61           C  
ATOM   3192  HA  TRP A 205     137.900 145.209  23.675  1.00  0.00           H  
ATOM   3193  C   TRP A 205     139.906 144.441  23.695  1.00 42.28           C  
ATOM   3194  O   TRP A 205     140.696 143.858  24.482  1.00 42.48           O  
ATOM   3195  CB  TRP A 205     139.309 146.830  23.921  1.00 31.45           C  
ATOM   3196  HB1 TRP A 205     139.656 146.956  22.869  1.00  0.00           H  
ATOM   3197  HB2 TRP A 205     138.454 147.545  23.893  1.00  0.00           H  
ATOM   3198  CG  TRP A 205     140.354 147.235  24.915  1.00 30.28           C  
ATOM   3199  CD1 TRP A 205     141.735 146.948  24.861  1.00 22.67           C  
ATOM   3200  HD1 TRP A 205     142.213 146.382  24.044  1.00  0.00           H  
ATOM   3201  CD2 TRP A 205     140.137 147.984  26.126  1.00 23.39           C  
ATOM   3202  CE2 TRP A 205     141.391 148.120  26.767  1.00 16.46           C  
ATOM   3203  CE3 TRP A 205     139.007 148.535  26.712  1.00 27.73           C  
ATOM   3204  HE3 TRP A 205     138.027 148.426  26.217  1.00  0.00           H  
ATOM   3205  NE1 TRP A 205     142.409 147.449  25.931  1.00 17.42           N  
ATOM   3206  HE1 TRP A 205     143.409 147.377  26.118  1.00  0.00           H  
ATOM   3207  CZ2 TRP A 205     141.480 148.804  27.963  1.00 19.01           C  
ATOM   3208  HZ2 TRP A 205     142.457 148.918  28.462  1.00  0.00           H  
ATOM   3209  CZ3 TRP A 205     139.095 149.215  27.902  1.00 38.16           C  
ATOM   3210  HZ3 TRP A 205     138.192 149.656  28.357  1.00  0.00           H  
ATOM   3211  CH2 TRP A 205     140.343 149.346  28.536  1.00 29.56           C  
ATOM   3212  HH2 TRP A 205     140.416 149.884  29.496  1.00  0.00           H  
ATOM   3213  N   PRO A 206     139.887 144.233  22.370  1.00 37.47           N  
ATOM   3214  CA  PRO A 206     140.865 143.341  21.757  1.00 41.21           C  
ATOM   3215  HA  PRO A 206     140.906 142.388  22.334  1.00  0.00           H  
ATOM   3216  C   PRO A 206     142.243 143.969  21.731  1.00 36.76           C  
ATOM   3217  O   PRO A 206     142.420 145.172  21.933  1.00 45.68           O  
ATOM   3218  CB  PRO A 206     140.418 143.045  20.329  1.00 41.87           C  
ATOM   3219  HB1 PRO A 206     141.269 142.997  19.610  1.00  0.00           H  
ATOM   3220  HB2 PRO A 206     140.054 141.999  20.197  1.00  0.00           H  
ATOM   3221  CG  PRO A 206     139.376 144.088  19.944  1.00 41.49           C  
ATOM   3222  HG1 PRO A 206     139.738 144.894  19.264  1.00  0.00           H  
ATOM   3223  HG2 PRO A 206     138.574 143.729  19.257  1.00  0.00           H  
ATOM   3224  CD  PRO A 206     138.874 144.581  21.384  1.00 65.17           C  
ATOM   3225  HD1 PRO A 206     137.867 144.181  21.646  1.00  0.00           H  
ATOM   3226  HD2 PRO A 206     138.617 145.666  21.399  1.00  0.00           H  
ATOM   3227  OXT PRO A 206     143.260 143.312  21.507  1.00 39.97           O  
TER    3228      PRO A 206 
ATOM   3230  N   GLN B   1     120.181 112.211  33.211  1.00 49.88           N  
ATOM   3231  HN1 GLN B   1     120.470 112.160  34.188  1.00  0.00           H  
ATOM   3232  HN2 GLN B   1     119.834 111.309  32.886  1.00  0.00           H  
ATOM   3233  HN3 GLN B   1     119.329 112.762  33.111  1.00  0.00           H  
ATOM   3234  CA  GLN B   1     121.234 112.714  32.332  1.00 49.98           C  
ATOM   3235  HA  GLN B   1     121.529 113.734  32.673  1.00  0.00           H  
ATOM   3236  C   GLN B   1     120.804 112.790  30.880  1.00 42.06           C  
ATOM   3237  O   GLN B   1     120.746 111.767  30.146  1.00 51.34           O  
ATOM   3238  CB  GLN B   1     122.437 111.783  32.469  1.00 57.66           C  
ATOM   3239  HB1 GLN B   1     122.783 111.423  31.472  1.00  0.00           H  
ATOM   3240  HB2 GLN B   1     122.141 110.806  32.918  1.00  0.00           H  
ATOM   3241  CG  GLN B   1     123.586 112.429  33.255  1.00 56.57           C  
ATOM   3242  HG1 GLN B   1     124.039 113.288  32.707  1.00  0.00           H  
ATOM   3243  HG2 GLN B   1     124.486 111.773  33.299  1.00  0.00           H  
ATOM   3244  CD  GLN B   1     123.101 112.824  34.633  1.00 56.15           C  
ATOM   3245  NE2 GLN B   1     123.756 113.881  35.164  1.00 56.91           N  
ATOM   3246 1HE2 GLN B   1     123.429 114.147  36.093  1.00  0.00           H  
ATOM   3247 2HE2 GLN B   1     124.499 114.377  34.672  1.00  0.00           H  
ATOM   3248  OE1 GLN B   1     122.212 112.230  35.222  1.00 59.82           O  
ATOM   3249  N   THR B   2     120.455 114.026  30.456  1.00 41.83           N  
ATOM   3250  HN  THR B   2     120.504 114.818  31.097  1.00  0.00           H  
ATOM   3251  CA  THR B   2     120.010 114.226  29.088  1.00 50.71           C  
ATOM   3252  HA  THR B   2     119.997 113.240  28.568  1.00  0.00           H  
ATOM   3253  C   THR B   2     120.901 115.181  28.303  1.00 41.67           C  
ATOM   3254  O   THR B   2     121.244 116.301  28.770  1.00 42.37           O  
ATOM   3255  CB  THR B   2     118.585 114.775  29.135  1.00 53.20           C  
ATOM   3256  HB  THR B   2     118.615 115.885  29.030  1.00  0.00           H  
ATOM   3257  CG2 THR B   2     117.745 114.184  28.005  1.00 52.87           C  
ATOM   3258 1HG2 THR B   2     116.705 114.585  28.039  1.00  0.00           H  
ATOM   3259 2HG2 THR B   2     117.760 113.069  28.017  1.00  0.00           H  
ATOM   3260 3HG2 THR B   2     118.219 114.346  27.009  1.00  0.00           H  
ATOM   3261  OG1 THR B   2     117.976 114.436  30.384  1.00 43.26           O  
ATOM   3262  HG1 THR B   2     117.090 114.777  30.413  1.00  0.00           H  
ATOM   3263  N   ASP B   3     121.337 114.708  27.106  1.00 32.19           N  
ATOM   3264  HN  ASP B   3     121.132 113.746  26.836  1.00  0.00           H  
ATOM   3265  CA  ASP B   3     122.099 115.572  26.202  1.00 34.91           C  
ATOM   3266  HA  ASP B   3     122.803 116.198  26.799  1.00  0.00           H  
ATOM   3267  C   ASP B   3     121.198 116.486  25.365  1.00 41.46           C  
ATOM   3268  O   ASP B   3     120.723 116.095  24.267  1.00 54.32           O  
ATOM   3269  CB  ASP B   3     122.909 114.657  25.257  1.00 46.27           C  
ATOM   3270  HB1 ASP B   3     123.472 113.872  25.813  1.00  0.00           H  
ATOM   3271  HB2 ASP B   3     122.251 113.987  24.655  1.00  0.00           H  
ATOM   3272  CG  ASP B   3     123.820 115.504  24.381  1.00 49.97           C  
ATOM   3273  OD1 ASP B   3     124.056 116.662  24.731  1.00 37.25           O  
ATOM   3274  OD2 ASP B   3     124.281 114.995  23.362  1.00 33.21           O  
ATOM   3275  N   MET B   4     120.925 117.690  25.904  1.00 40.74           N  
ATOM   3276  HN  MET B   4     121.376 117.972  26.775  1.00  0.00           H  
ATOM   3277  CA  MET B   4     119.982 118.595  25.242  1.00 28.15           C  
ATOM   3278  HA  MET B   4     119.092 118.011  24.911  1.00  0.00           H  
ATOM   3279  C   MET B   4     120.582 119.301  24.039  1.00 26.20           C  
ATOM   3280  O   MET B   4     120.143 120.414  23.646  1.00 35.41           O  
ATOM   3281  CB  MET B   4     119.537 119.635  26.274  1.00 36.66           C  
ATOM   3282  HB1 MET B   4     119.123 120.542  25.775  1.00  0.00           H  
ATOM   3283  HB2 MET B   4     120.416 120.095  26.784  1.00  0.00           H  
ATOM   3284  CG  MET B   4     118.543 119.066  27.295  1.00 43.83           C  
ATOM   3285  HG1 MET B   4     119.044 118.349  27.987  1.00  0.00           H  
ATOM   3286  HG2 MET B   4     118.237 119.844  28.033  1.00  0.00           H  
ATOM   3287  SD  MET B   4     117.108 118.315  26.515  1.00 50.94           S  
ATOM   3288  CE  MET B   4     116.076 119.786  26.427  1.00 37.72           C  
ATOM   3289  HE1 MET B   4     115.186 119.320  25.943  1.00  0.00           H  
ATOM   3290  HE2 MET B   4     116.515 120.676  25.918  1.00  0.00           H  
ATOM   3291  HE3 MET B   4     115.898 120.331  27.383  1.00  0.00           H  
ATOM   3292  N   SER B   5     121.624 118.678  23.459  1.00 17.28           N  
ATOM   3293  HN  SER B   5     121.927 117.763  23.793  1.00  0.00           H  
ATOM   3294  CA  SER B   5     122.322 119.327  22.340  1.00 18.14           C  
ATOM   3295  HA  SER B   5     122.762 120.286  22.700  1.00  0.00           H  
ATOM   3296  C   SER B   5     121.419 119.618  21.164  1.00 17.15           C  
ATOM   3297  O   SER B   5     120.788 118.705  20.566  1.00 42.04           O  
ATOM   3298  CB  SER B   5     123.459 118.396  21.902  1.00 34.50           C  
ATOM   3299  HB1 SER B   5     123.770 117.694  22.711  1.00  0.00           H  
ATOM   3300  HB2 SER B   5     123.125 117.636  21.158  1.00  0.00           H  
ATOM   3301  OG  SER B   5     124.548 119.193  21.419  1.00 57.48           O  
ATOM   3302  HG  SER B   5     125.252 118.616  21.148  1.00  0.00           H  
ATOM   3303  N   ARG B   6     121.315 120.920  20.835  1.00 45.30           N  
ATOM   3304  HN  ARG B   6     121.774 121.628  21.408  1.00  0.00           H  
ATOM   3305  CA  ARG B   6     120.545 121.320  19.657  1.00 49.48           C  
ATOM   3306  HA  ARG B   6     120.884 122.334  19.339  1.00  0.00           H  
ATOM   3307  C   ARG B   6     119.056 121.363  19.889  1.00 54.78           C  
ATOM   3308  O   ARG B   6     118.242 121.242  18.920  1.00 51.22           O  
ATOM   3309  CB  ARG B   6     120.869 120.326  18.539  1.00 41.09           C  
ATOM   3310  HB1 ARG B   6     120.761 119.273  18.889  1.00  0.00           H  
ATOM   3311  HB2 ARG B   6     120.080 120.331  17.751  1.00  0.00           H  
ATOM   3312  CG  ARG B   6     122.260 120.575  17.939  1.00 49.56           C  
ATOM   3313  HG1 ARG B   6     123.062 120.413  18.697  1.00  0.00           H  
ATOM   3314  HG2 ARG B   6     122.537 119.774  17.215  1.00  0.00           H  
ATOM   3315  CD  ARG B   6     122.372 121.964  17.300  1.00 45.94           C  
ATOM   3316  HD1 ARG B   6     122.732 122.728  18.028  1.00  0.00           H  
ATOM   3317  HD2 ARG B   6     121.371 122.403  17.081  1.00  0.00           H  
ATOM   3318  NE  ARG B   6     123.216 121.908  16.106  1.00 50.05           N  
ATOM   3319  HE  ARG B   6     123.808 121.100  15.913  1.00  0.00           H  
ATOM   3320  CZ  ARG B   6     123.180 122.964  15.273  1.00 54.54           C  
ATOM   3321  NH1 ARG B   6     122.408 123.999  15.547  1.00 50.98           N  
ATOM   3322 1HH1 ARG B   6     122.381 124.800  14.916  1.00  0.00           H  
ATOM   3323 2HH1 ARG B   6     121.843 124.008  16.396  1.00  0.00           H  
ATOM   3324  NH2 ARG B   6     123.920 122.952  14.160  1.00 55.97           N  
ATOM   3325 1HH2 ARG B   6     123.893 123.753  13.529  1.00  0.00           H  
ATOM   3326 2HH2 ARG B   6     124.517 122.152  13.948  1.00  0.00           H  
ATOM   3327  N   LYS B   7     118.670 121.505  21.166  1.00 43.55           N  
ATOM   3328  HN  LYS B   7     119.365 121.536  21.912  1.00  0.00           H  
ATOM   3329  CA  LYS B   7     117.252 121.614  21.479  1.00 39.73           C  
ATOM   3330  HA  LYS B   7     116.676 121.681  20.527  1.00  0.00           H  
ATOM   3331  C   LYS B   7     116.933 122.826  22.331  1.00 39.69           C  
ATOM   3332  O   LYS B   7     117.857 123.455  22.919  1.00 43.29           O  
ATOM   3333  CB  LYS B   7     116.837 120.338  22.222  1.00 40.80           C  
ATOM   3334  HB1 LYS B   7     117.682 119.933  22.826  1.00  0.00           H  
ATOM   3335  HB2 LYS B   7     116.122 120.569  23.046  1.00  0.00           H  
ATOM   3336  CG  LYS B   7     116.267 119.264  21.280  1.00 60.88           C  
ATOM   3337  HG1 LYS B   7     115.186 119.445  21.075  1.00  0.00           H  
ATOM   3338  HG2 LYS B   7     116.669 119.384  20.247  1.00  0.00           H  
ATOM   3339  CD  LYS B   7     116.497 117.841  21.798  1.00 41.16           C  
ATOM   3340  HD1 LYS B   7     117.032 117.852  22.776  1.00  0.00           H  
ATOM   3341  HD2 LYS B   7     115.539 117.373  22.123  1.00  0.00           H  
ATOM   3342  CE  LYS B   7     117.227 116.953  20.779  1.00 45.89           C  
ATOM   3343  HE1 LYS B   7     116.536 116.552  20.001  1.00  0.00           H  
ATOM   3344  HE2 LYS B   7     117.896 117.544  20.111  1.00  0.00           H  
ATOM   3345  NZ  LYS B   7     117.947 115.888  21.479  1.00 45.74           N  
ATOM   3346  HZ1 LYS B   7     118.432 115.298  20.802  1.00  0.00           H  
ATOM   3347  HZ2 LYS B   7     117.335 115.348  22.090  1.00  0.00           H  
ATOM   3348  HZ3 LYS B   7     118.579 116.255  22.191  1.00  0.00           H  
ATOM   3349  N   ALA B   8     115.659 123.226  22.393  1.00 24.63           N  
ATOM   3350  HN  ALA B   8     114.953 122.783  21.805  1.00  0.00           H  
ATOM   3351  CA  ALA B   8     115.286 124.297  23.305  1.00 20.58           C  
ATOM   3352  HA  ALA B   8     116.041 124.365  24.123  1.00  0.00           H  
ATOM   3353  C   ALA B   8     113.927 124.052  23.901  1.00 23.45           C  
ATOM   3354  O   ALA B   8     113.062 123.378  23.333  1.00 37.66           O  
ATOM   3355  CB  ALA B   8     115.270 125.607  22.523  1.00 22.52           C  
ATOM   3356  HB1 ALA B   8     116.277 125.789  22.081  1.00  0.00           H  
ATOM   3357  HB2 ALA B   8     114.922 126.465  23.145  1.00  0.00           H  
ATOM   3358  HB3 ALA B   8     114.463 125.629  21.754  1.00  0.00           H  
ATOM   3359  N   PHE B   9     113.753 124.569  25.128  1.00 15.34           N  
ATOM   3360  HN  PHE B   9     114.549 124.942  25.646  1.00  0.00           H  
ATOM   3361  CA  PHE B   9     112.417 124.594  25.715  1.00 23.54           C  
ATOM   3362  HA  PHE B   9     111.935 123.596  25.590  1.00  0.00           H  
ATOM   3363  C   PHE B   9     111.550 125.659  25.082  1.00 29.39           C  
ATOM   3364  O   PHE B   9     111.927 126.872  25.055  1.00 48.55           O  
ATOM   3365  CB  PHE B   9     112.565 124.911  27.215  1.00 36.16           C  
ATOM   3366  HB1 PHE B   9     111.595 125.224  27.668  1.00  0.00           H  
ATOM   3367  HB2 PHE B   9     113.140 125.851  27.383  1.00  0.00           H  
ATOM   3368  CG  PHE B   9     113.178 123.739  27.956  1.00 50.10           C  
ATOM   3369  CD1 PHE B   9     112.864 122.439  27.591  1.00 56.13           C  
ATOM   3370  HD1 PHE B   9     112.177 122.252  26.748  1.00  0.00           H  
ATOM   3371  CD2 PHE B   9     114.042 123.977  29.018  1.00 42.11           C  
ATOM   3372  HD2 PHE B   9     114.291 125.011  29.309  1.00  0.00           H  
ATOM   3373  CE1 PHE B   9     113.417 121.372  28.290  1.00 54.67           C  
ATOM   3374  HE1 PHE B   9     113.164 120.338  28.001  1.00  0.00           H  
ATOM   3375  CE2 PHE B   9     114.593 122.901  29.714  1.00 43.81           C  
ATOM   3376  HE2 PHE B   9     115.277 123.087  30.559  1.00  0.00           H  
ATOM   3377  CZ  PHE B   9     114.286 121.599  29.350  1.00 51.75           C  
ATOM   3378  HZ  PHE B   9     114.728 120.750  29.898  1.00  0.00           H  
ATOM   3379  N   VAL B  10     110.401 125.245  24.526  1.00 29.02           N  
ATOM   3380  HN  VAL B  10     110.172 124.252  24.473  1.00  0.00           H  
ATOM   3381  CA  VAL B  10     109.493 126.248  24.002  1.00 25.42           C  
ATOM   3382  HA  VAL B  10     110.028 127.226  23.975  1.00  0.00           H  
ATOM   3383  C   VAL B  10     108.227 126.415  24.847  1.00 29.08           C  
ATOM   3384  O   VAL B  10     107.446 125.446  25.061  1.00 33.65           O  
ATOM   3385  CB  VAL B  10     109.114 125.863  22.559  1.00 18.33           C  
ATOM   3386  HB  VAL B  10     109.829 126.349  21.855  1.00  0.00           H  
ATOM   3387  CG1 VAL B  10     109.176 124.353  22.364  1.00 31.63           C  
ATOM   3388 1HG1 VAL B  10     108.902 124.074  21.320  1.00  0.00           H  
ATOM   3389 2HG1 VAL B  10     108.548 123.815  23.112  1.00  0.00           H  
ATOM   3390 3HG1 VAL B  10     110.171 123.941  22.652  1.00  0.00           H  
ATOM   3391  CG2 VAL B  10     107.707 126.355  22.251  1.00 14.87           C  
ATOM   3392 1HG2 VAL B  10     107.433 126.076  21.207  1.00  0.00           H  
ATOM   3393 2HG2 VAL B  10     107.594 127.448  22.438  1.00  0.00           H  
ATOM   3394 3HG2 VAL B  10     106.961 125.987  22.994  1.00  0.00           H  
ATOM   3395  N   PHE B  11     108.067 127.647  25.413  1.00 32.46           N  
ATOM   3396  HN  PHE B  11     108.826 128.326  25.356  1.00  0.00           H  
ATOM   3397  CA  PHE B  11     106.818 128.016  26.105  1.00 38.11           C  
ATOM   3398  HA  PHE B  11     106.301 127.095  26.463  1.00  0.00           H  
ATOM   3399  C   PHE B  11     105.878 128.815  25.205  1.00 48.33           C  
ATOM   3400  O   PHE B  11     106.066 130.059  25.024  1.00 47.36           O  
ATOM   3401  CB  PHE B  11     107.180 128.910  27.312  1.00 20.52           C  
ATOM   3402  HB1 PHE B  11     106.268 129.198  27.884  1.00  0.00           H  
ATOM   3403  HB2 PHE B  11     107.509 129.921  26.976  1.00  0.00           H  
ATOM   3404  CG  PHE B  11     108.218 128.273  28.224  1.00 18.98           C  
ATOM   3405  CD1 PHE B  11     109.528 128.082  27.794  1.00 33.84           C  
ATOM   3406  HD1 PHE B  11     109.810 128.318  26.754  1.00  0.00           H  
ATOM   3407  CD2 PHE B  11     107.864 127.969  29.532  1.00 45.64           C  
ATOM   3408  HD2 PHE B  11     106.825 128.115  29.872  1.00  0.00           H  
ATOM   3409  CE1 PHE B  11     110.479 127.592  28.683  1.00 37.76           C  
ATOM   3410  HE1 PHE B  11     111.518 127.440  28.345  1.00  0.00           H  
ATOM   3411  CE2 PHE B  11     108.825 127.480  30.412  1.00 52.62           C  
ATOM   3412  HE2 PHE B  11     108.545 127.240  31.451  1.00  0.00           H  
ATOM   3413  CZ  PHE B  11     110.131 127.293  29.991  1.00 40.52           C  
ATOM   3414  HZ  PHE B  11     110.890 126.908  30.693  1.00  0.00           H  
ATOM   3415  N   PRO B  12     104.875 128.141  24.609  1.00 54.77           N  
ATOM   3416  CA  PRO B  12     104.150 128.795  23.509  1.00 55.06           C  
ATOM   3417  HA  PRO B  12     104.898 129.336  22.884  1.00  0.00           H  
ATOM   3418  C   PRO B  12     103.070 129.807  23.927  1.00 37.17           C  
ATOM   3419  O   PRO B  12     102.634 130.633  23.133  1.00 32.01           O  
ATOM   3420  CB  PRO B  12     103.516 127.707  22.639  1.00 40.33           C  
ATOM   3421  HB1 PRO B  12     102.404 127.686  22.712  1.00  0.00           H  
ATOM   3422  HB2 PRO B  12     103.587 127.927  21.548  1.00  0.00           H  
ATOM   3423  CG  PRO B  12     104.159 126.384  23.019  1.00 46.42           C  
ATOM   3424  HG1 PRO B  12     103.508 125.485  22.911  1.00  0.00           H  
ATOM   3425  HG2 PRO B  12     104.947 126.015  22.322  1.00  0.00           H  
ATOM   3426  CD  PRO B  12     104.650 126.706  24.508  1.00 52.64           C  
ATOM   3427  HD1 PRO B  12     105.543 126.108  24.806  1.00  0.00           H  
ATOM   3428  HD2 PRO B  12     103.948 126.324  25.285  1.00  0.00           H  
ATOM   3429  N   LYS B  13     102.565 129.726  25.186  1.00 32.09           N  
ATOM   3430  HN  LYS B  13     102.829 128.974  25.823  1.00  0.00           H  
ATOM   3431  CA  LYS B  13     101.606 130.793  25.588  1.00 35.36           C  
ATOM   3432  HA  LYS B  13     101.795 131.673  24.929  1.00  0.00           H  
ATOM   3433  C   LYS B  13     101.723 131.278  27.040  1.00 35.29           C  
ATOM   3434  O   LYS B  13     102.238 130.558  27.947  1.00 48.86           O  
ATOM   3435  CB  LYS B  13     100.162 130.302  25.298  1.00 55.12           C  
ATOM   3436  HB1 LYS B  13      99.932 130.379  24.210  1.00  0.00           H  
ATOM   3437  HB2 LYS B  13      99.413 131.024  25.699  1.00  0.00           H  
ATOM   3438  CG  LYS B  13      99.876 128.886  25.812  1.00 52.47           C  
ATOM   3439  HG1 LYS B  13     100.184 128.776  26.878  1.00  0.00           H  
ATOM   3440  HG2 LYS B  13     100.566 128.143  25.348  1.00  0.00           H  
ATOM   3441  CD  LYS B  13      98.401 128.474  25.614  1.00 59.14           C  
ATOM   3442  HD1 LYS B  13      97.726 129.109  26.234  1.00  0.00           H  
ATOM   3443  HD2 LYS B  13      98.042 128.761  24.598  1.00  0.00           H  
ATOM   3444  CE  LYS B  13      98.145 126.977  25.883  1.00 58.92           C  
ATOM   3445  HE1 LYS B  13      98.960 126.334  25.477  1.00  0.00           H  
ATOM   3446  HE2 LYS B  13      97.304 126.580  25.269  1.00  0.00           H  
ATOM   3447  NZ  LYS B  13      97.931 126.755  27.321  1.00 57.47           N  
ATOM   3448  HZ1 LYS B  13      97.762 125.765  27.499  1.00  0.00           H  
ATOM   3449  HZ2 LYS B  13      97.185 127.343  27.692  1.00  0.00           H  
ATOM   3450  HZ3 LYS B  13      98.701 127.119  27.883  1.00  0.00           H  
ATOM   3451  N   GLU B  14     101.293 132.568  27.257  1.00 53.00           N  
ATOM   3452  HN  GLU B  14     100.890 133.098  26.484  1.00  0.00           H  
ATOM   3453  CA  GLU B  14     101.404 133.199  28.590  1.00 49.84           C  
ATOM   3454  HA  GLU B  14     102.478 133.226  28.890  1.00  0.00           H  
ATOM   3455  C   GLU B  14     100.620 132.480  29.648  1.00 48.95           C  
ATOM   3456  O   GLU B  14      99.385 132.193  29.466  1.00 59.07           O  
ATOM   3457  CB  GLU B  14     100.882 134.645  28.466  1.00 53.78           C  
ATOM   3458  HB1 GLU B  14      99.870 134.668  27.998  1.00  0.00           H  
ATOM   3459  HB2 GLU B  14     101.450 135.212  27.692  1.00  0.00           H  
ATOM   3460  CG  GLU B  14     100.887 135.391  29.818  1.00 41.95           C  
ATOM   3461  HG1 GLU B  14     101.875 135.321  30.330  1.00  0.00           H  
ATOM   3462  HG2 GLU B  14     100.269 134.869  30.585  1.00  0.00           H  
ATOM   3463  CD  GLU B  14     100.448 136.838  29.617  1.00 40.35           C  
ATOM   3464  OE1 GLU B  14     100.590 137.351  28.513  1.00 51.83           O  
ATOM   3465  OE2 GLU B  14      99.970 137.439  30.579  1.00 49.94           O  
ATOM   3466  N   SER B  15     101.294 132.148  30.765  1.00 30.03           N  
ATOM   3467  HN  SER B  15     102.263 132.437  30.901  1.00  0.00           H  
ATOM   3468  CA  SER B  15     100.596 131.364  31.771  1.00 58.68           C  
ATOM   3469  HA  SER B  15      99.527 131.680  31.783  1.00  0.00           H  
ATOM   3470  C   SER B  15     101.146 131.495  33.168  1.00 61.34           C  
ATOM   3471  O   SER B  15     102.040 132.337  33.470  1.00 52.28           O  
ATOM   3472  CB  SER B  15     100.661 129.902  31.334  1.00 54.52           C  
ATOM   3473  HB1 SER B  15      99.670 129.395  31.398  1.00  0.00           H  
ATOM   3474  HB2 SER B  15     100.820 129.793  30.236  1.00  0.00           H  
ATOM   3475  OG  SER B  15     101.667 129.233  32.100  1.00 66.27           O  
ATOM   3476  HG  SER B  15     101.707 128.324  31.828  1.00  0.00           H  
ATOM   3477  N   ASP B  16     100.578 130.647  34.047  1.00 44.14           N  
ATOM   3478  HN  ASP B  16      99.942 129.931  33.696  1.00  0.00           H  
ATOM   3479  CA  ASP B  16     100.836 130.713  35.476  1.00 48.67           C  
ATOM   3480  HA  ASP B  16     101.529 131.557  35.700  1.00  0.00           H  
ATOM   3481  C   ASP B  16     101.423 129.404  35.996  1.00 42.21           C  
ATOM   3482  O   ASP B  16     101.707 129.252  37.216  1.00 42.57           O  
ATOM   3483  CB  ASP B  16      99.474 130.954  36.155  1.00 55.16           C  
ATOM   3484  HB1 ASP B  16      99.038 130.005  36.545  1.00  0.00           H  
ATOM   3485  HB2 ASP B  16      98.686 131.212  35.410  1.00  0.00           H  
ATOM   3486  CG  ASP B  16      99.576 132.007  37.243  1.00 50.11           C  
ATOM   3487  OD1 ASP B  16     100.259 133.000  37.028  1.00 54.28           O  
ATOM   3488  OD2 ASP B  16      98.960 131.820  38.294  1.00 55.51           O  
ATOM   3489  N   THR B  17     101.559 128.416  35.076  1.00 52.02           N  
ATOM   3490  HN  THR B  17     101.589 128.638  34.081  1.00  0.00           H  
ATOM   3491  CA  THR B  17     101.662 127.033  35.528  1.00 58.55           C  
ATOM   3492  HA  THR B  17     101.989 127.037  36.594  1.00  0.00           H  
ATOM   3493  C   THR B  17     102.640 126.168  34.730  1.00 59.53           C  
ATOM   3494  O   THR B  17     102.898 124.980  35.071  1.00 49.49           O  
ATOM   3495  CB  THR B  17     100.269 126.440  35.461  1.00 44.59           C  
ATOM   3496  HB  THR B  17     100.329 125.331  35.560  1.00  0.00           H  
ATOM   3497  CG2 THR B  17      99.392 127.007  36.577  1.00 48.52           C  
ATOM   3498 1HG2 THR B  17      99.860 126.743  37.554  1.00  0.00           H  
ATOM   3499 2HG2 THR B  17      98.331 126.672  36.503  1.00  0.00           H  
ATOM   3500 3HG2 THR B  17      99.211 128.102  36.468  1.00  0.00           H  
ATOM   3501  OG1 THR B  17      99.668 126.779  34.205  1.00 53.96           O  
ATOM   3502  HG1 THR B  17     100.213 126.427  33.511  1.00  0.00           H  
ATOM   3503  N   SER B  18     103.165 126.729  33.636  1.00 69.57           N  
ATOM   3504  HN  SER B  18     102.842 127.642  33.315  1.00  0.00           H  
ATOM   3505  CA  SER B  18     104.217 126.006  32.903  1.00 61.84           C  
ATOM   3506  HA  SER B  18     104.086 124.910  33.057  1.00  0.00           H  
ATOM   3507  C   SER B  18     105.602 126.410  33.350  1.00 61.40           C  
ATOM   3508  O   SER B  18     105.916 127.623  33.480  1.00 66.61           O  
ATOM   3509  CB  SER B  18     104.047 126.331  31.417  1.00 54.02           C  
ATOM   3510  HB1 SER B  18     104.214 127.411  31.197  1.00  0.00           H  
ATOM   3511  HB2 SER B  18     104.873 125.915  30.794  1.00  0.00           H  
ATOM   3512  OG  SER B  18     102.762 125.881  30.986  1.00 47.38           O  
ATOM   3513  HG  SER B  18     102.656 126.083  30.064  1.00  0.00           H  
ATOM   3514  N   TYR B  19     106.460 125.398  33.635  1.00 43.45           N  
ATOM   3515  HN  TYR B  19     106.130 124.434  33.683  1.00  0.00           H  
ATOM   3516  CA  TYR B  19     107.873 125.718  33.873  1.00 39.64           C  
ATOM   3517  HA  TYR B  19     108.183 126.483  33.123  1.00  0.00           H  
ATOM   3518  C   TYR B  19     108.807 124.545  33.752  1.00 38.29           C  
ATOM   3519  O   TYR B  19     108.385 123.384  33.473  1.00 44.85           O  
ATOM   3520  CB  TYR B  19     107.997 126.352  35.279  1.00 37.43           C  
ATOM   3521  HB1 TYR B  19     107.401 127.291  35.355  1.00  0.00           H  
ATOM   3522  HB2 TYR B  19     109.014 126.777  35.445  1.00  0.00           H  
ATOM   3523  CG  TYR B  19     107.622 125.368  36.376  1.00 54.11           C  
ATOM   3524  CD1 TYR B  19     108.541 124.412  36.815  1.00 63.94           C  
ATOM   3525  HD1 TYR B  19     109.520 124.322  36.316  1.00  0.00           H  
ATOM   3526  CD2 TYR B  19     106.380 125.465  37.009  1.00 62.30           C  
ATOM   3527  HD2 TYR B  19     105.645 126.211  36.663  1.00  0.00           H  
ATOM   3528  CE1 TYR B  19     108.226 123.572  37.881  1.00 32.79           C  
ATOM   3529  HE1 TYR B  19     108.956 122.821  38.229  1.00  0.00           H  
ATOM   3530  CE2 TYR B  19     106.064 124.626  38.073  1.00 32.48           C  
ATOM   3531  HE2 TYR B  19     105.083 124.711  38.570  1.00  0.00           H  
ATOM   3532  CZ  TYR B  19     106.982 123.684  38.508  1.00 35.26           C  
ATOM   3533  OH  TYR B  19     106.685 122.867  39.589  1.00 33.84           O  
ATOM   3534  HH  TYR B  19     107.314 122.221  39.887  1.00  0.00           H  
ATOM   3535  N   VAL B  20     110.110 124.845  33.897  1.00 43.04           N  
ATOM   3536  HN  VAL B  20     110.407 125.819  33.951  1.00  0.00           H  
ATOM   3537  CA  VAL B  20     111.086 123.788  33.976  1.00 41.83           C  
ATOM   3538  HA  VAL B  20     110.559 122.806  34.002  1.00  0.00           H  
ATOM   3539  C   VAL B  20     111.958 123.916  35.205  1.00 38.88           C  
ATOM   3540  O   VAL B  20     112.412 125.032  35.563  1.00 27.55           O  
ATOM   3541  CB  VAL B  20     111.972 123.849  32.729  1.00 27.45           C  
ATOM   3542  HB  VAL B  20     112.545 124.805  32.727  1.00  0.00           H  
ATOM   3543  CG1 VAL B  20     112.938 122.681  32.729  1.00 24.82           C  
ATOM   3544 1HG1 VAL B  20     113.561 122.742  33.652  1.00  0.00           H  
ATOM   3545 2HG1 VAL B  20     113.552 122.631  31.799  1.00  0.00           H  
ATOM   3546 3HG1 VAL B  20     112.423 121.698  32.623  1.00  0.00           H  
ATOM   3547  CG2 VAL B  20     111.124 123.766  31.473  1.00 26.69           C  
ATOM   3548 1HG2 VAL B  20     110.413 124.625  31.473  1.00  0.00           H  
ATOM   3549 2HG2 VAL B  20     110.609 122.783  31.367  1.00  0.00           H  
ATOM   3550 3HG2 VAL B  20     111.738 123.716  30.543  1.00  0.00           H  
ATOM   3551  N   SER B  21     112.178 122.784  35.896  1.00 26.22           N  
ATOM   3552  HN  SER B  21     111.710 121.915  35.639  1.00  0.00           H  
ATOM   3553  CA  SER B  21     113.110 122.831  37.031  1.00 31.47           C  
ATOM   3554  HA  SER B  21     113.255 123.895  37.332  1.00  0.00           H  
ATOM   3555  C   SER B  21     114.466 122.223  36.712  1.00 38.13           C  
ATOM   3556  O   SER B  21     114.578 121.033  36.297  1.00 41.68           O  
ATOM   3557  CB  SER B  21     112.458 122.074  38.193  1.00 36.58           C  
ATOM   3558  HB1 SER B  21     112.817 121.022  38.277  1.00  0.00           H  
ATOM   3559  HB2 SER B  21     111.381 121.851  38.011  1.00  0.00           H  
ATOM   3560  OG  SER B  21     112.673 122.831  39.394  1.00 55.71           O  
ATOM   3561  HG  SER B  21     112.269 122.362  40.114  1.00  0.00           H  
ATOM   3562  N   LEU B  22     115.533 123.067  36.864  1.00 34.67           N  
ATOM   3563  HN  LEU B  22     115.369 124.057  37.049  1.00  0.00           H  
ATOM   3564  CA  LEU B  22     116.922 122.564  36.764  1.00 29.63           C  
ATOM   3565  HA  LEU B  22     116.970 121.779  35.974  1.00  0.00           H  
ATOM   3566  C   LEU B  22     117.433 121.980  38.081  1.00 43.09           C  
ATOM   3567  O   LEU B  22     117.220 122.561  39.174  1.00 51.36           O  
ATOM   3568  CB  LEU B  22     117.826 123.753  36.352  1.00 25.66           C  
ATOM   3569  HB1 LEU B  22     118.851 123.635  36.775  1.00  0.00           H  
ATOM   3570  HB2 LEU B  22     117.515 124.686  36.877  1.00  0.00           H  
ATOM   3571  CG  LEU B  22     117.886 123.978  34.830  1.00 20.63           C  
ATOM   3572  HG  LEU B  22     118.894 123.665  34.469  1.00  0.00           H  
ATOM   3573  CD1 LEU B  22     116.834 123.169  34.076  1.00 22.71           C  
ATOM   3574 1HD1 LEU B  22     116.877 123.332  32.974  1.00  0.00           H  
ATOM   3575 2HD1 LEU B  22     115.812 123.374  34.471  1.00  0.00           H  
ATOM   3576 3HD1 LEU B  22     116.909 122.085  34.324  1.00  0.00           H  
ATOM   3577  CD2 LEU B  22     117.668 125.447  34.440  1.00 10.93           C  
ATOM   3578 1HD2 LEU B  22     117.711 125.610  33.338  1.00  0.00           H  
ATOM   3579 2HD2 LEU B  22     118.387 126.113  34.972  1.00  0.00           H  
ATOM   3580 3HD2 LEU B  22     116.713 125.836  34.865  1.00  0.00           H  
ATOM   3581  N   LYS B  23     118.085 120.803  38.001  1.00 59.25           N  
ATOM   3582  HN  LYS B  23     118.162 120.306  37.113  1.00  0.00           H  
ATOM   3583  CA  LYS B  23     118.681 120.255  39.225  1.00 66.49           C  
ATOM   3584  HA  LYS B  23     118.197 120.739  40.105  1.00  0.00           H  
ATOM   3585  C   LYS B  23     120.181 120.488  39.307  1.00 61.99           C  
ATOM   3586  O   LYS B  23     120.965 120.038  38.422  1.00 42.86           O  
ATOM   3587  CB  LYS B  23     118.384 118.750  39.268  1.00 57.17           C  
ATOM   3588  HB1 LYS B  23     119.037 118.191  38.558  1.00  0.00           H  
ATOM   3589  HB2 LYS B  23     118.734 118.299  40.226  1.00  0.00           H  
ATOM   3590  CG  LYS B  23     116.903 118.437  39.019  1.00 58.23           C  
ATOM   3591  HG1 LYS B  23     116.434 119.212  38.369  1.00  0.00           H  
ATOM   3592  HG2 LYS B  23     116.788 117.550  38.353  1.00  0.00           H  
ATOM   3593  CD  LYS B  23     116.114 118.256  40.314  1.00 52.06           C  
ATOM   3594  HD1 LYS B  23     116.716 117.712  41.079  1.00  0.00           H  
ATOM   3595  HD2 LYS B  23     115.985 119.227  40.846  1.00  0.00           H  
ATOM   3596  CE  LYS B  23     114.769 117.572  40.082  1.00 56.45           C  
ATOM   3597  HE1 LYS B  23     114.321 117.845  39.098  1.00  0.00           H  
ATOM   3598  HE2 LYS B  23     114.878 116.476  39.909  1.00  0.00           H  
ATOM   3599  NZ  LYS B  23     113.874 117.869  41.197  1.00 58.16           N  
ATOM   3600  HZ1 LYS B  23     112.975 117.412  41.042  1.00  0.00           H  
ATOM   3601  HZ2 LYS B  23     113.775 118.872  41.355  1.00  0.00           H  
ATOM   3602  HZ3 LYS B  23     114.283 117.619  42.097  1.00  0.00           H  
ATOM   3603  N   ALA B  24     120.609 121.244  40.365  1.00 44.26           N  
ATOM   3604  HN  ALA B  24     119.948 121.544  41.081  1.00  0.00           H  
ATOM   3605  CA  ALA B  24     122.031 121.622  40.464  1.00 48.53           C  
ATOM   3606  HA  ALA B  24     122.528 121.406  39.490  1.00  0.00           H  
ATOM   3607  C   ALA B  24     122.765 120.865  41.569  1.00 54.75           C  
ATOM   3608  O   ALA B  24     122.411 120.893  42.759  1.00 47.30           O  
ATOM   3609  CB  ALA B  24     122.114 123.115  40.734  1.00 42.36           C  
ATOM   3610  HB1 ALA B  24     121.578 123.668  39.927  1.00  0.00           H  
ATOM   3611  HB2 ALA B  24     123.166 123.464  40.857  1.00  0.00           H  
ATOM   3612  HB3 ALA B  24     121.738 123.382  41.749  1.00  0.00           H  
ATOM   3613  N   PRO B  25     123.822 120.149  41.141  1.00 65.53           N  
ATOM   3614  CA  PRO B  25     124.605 119.316  42.074  1.00 67.16           C  
ATOM   3615  HA  PRO B  25     123.910 118.674  42.664  1.00  0.00           H  
ATOM   3616  C   PRO B  25     125.448 120.157  43.032  1.00 47.45           C  
ATOM   3617  O   PRO B  25     126.663 119.985  43.173  1.00 50.36           O  
ATOM   3618  CB  PRO B  25     125.529 118.421  41.234  1.00 44.81           C  
ATOM   3619  HB1 PRO B  25     126.561 118.355  41.650  1.00  0.00           H  
ATOM   3620  HB2 PRO B  25     125.268 117.340  41.310  1.00  0.00           H  
ATOM   3621  CG  PRO B  25     125.503 118.936  39.795  1.00 43.91           C  
ATOM   3622  HG1 PRO B  25     126.394 119.530  39.484  1.00  0.00           H  
ATOM   3623  HG2 PRO B  25     125.624 118.157  39.006  1.00  0.00           H  
ATOM   3624  CD  PRO B  25     124.111 119.724  39.774  1.00 40.58           C  
ATOM   3625  HD1 PRO B  25     123.283 119.130  39.320  1.00  0.00           H  
ATOM   3626  HD2 PRO B  25     124.102 120.569  39.046  1.00  0.00           H  
ATOM   3627  N   LEU B  26     124.778 121.136  43.690  1.00 32.68           N  
ATOM   3628  HN  LEU B  26     123.778 121.264  43.532  1.00  0.00           H  
ATOM   3629  CA  LEU B  26     125.490 122.012  44.629  1.00 42.47           C  
ATOM   3630  HA  LEU B  26     126.403 122.403  44.123  1.00  0.00           H  
ATOM   3631  C   LEU B  26     125.917 121.312  45.929  1.00 49.47           C  
ATOM   3632  O   LEU B  26     125.265 120.335  46.390  1.00 56.93           O  
ATOM   3633  CB  LEU B  26     124.568 123.203  44.961  1.00 96.58           C  
ATOM   3634  HB1 LEU B  26     124.484 123.351  46.063  1.00  0.00           H  
ATOM   3635  HB2 LEU B  26     123.503 122.963  44.731  1.00  0.00           H  
ATOM   3636  CG  LEU B  26     125.008 124.497  44.260  1.00 44.23           C  
ATOM   3637  HG  LEU B  26     125.464 125.173  45.020  1.00  0.00           H  
ATOM   3638  CD1 LEU B  26     126.036 124.239  43.163  1.00 47.45           C  
ATOM   3639 1HD1 LEU B  26     126.355 125.178  42.654  1.00  0.00           H  
ATOM   3640 2HD1 LEU B  26     125.661 123.490  42.427  1.00  0.00           H  
ATOM   3641 3HD1 LEU B  26     126.914 123.676  43.558  1.00  0.00           H  
ATOM   3642  CD2 LEU B  26     123.841 125.238  43.585  1.00 46.12           C  
ATOM   3643 1HD2 LEU B  26     124.160 126.177  43.076  1.00  0.00           H  
ATOM   3644 2HD2 LEU B  26     123.021 125.438  44.313  1.00  0.00           H  
ATOM   3645 3HD2 LEU B  26     123.297 124.567  42.879  1.00  0.00           H  
ATOM   3646  N   THR B  27     127.059 121.784  46.505  1.00 52.22           N  
ATOM   3647  HN  THR B  27     127.581 122.530  46.046  1.00  0.00           H  
ATOM   3648  CA  THR B  27     127.549 121.236  47.774  1.00 51.76           C  
ATOM   3649  HA  THR B  27     126.692 120.831  48.361  1.00  0.00           H  
ATOM   3650  C   THR B  27     128.260 122.291  48.583  1.00 51.05           C  
ATOM   3651  O   THR B  27     128.155 122.365  49.834  1.00 50.11           O  
ATOM   3652  CB  THR B  27     128.526 120.112  47.460  1.00 54.77           C  
ATOM   3653  HB  THR B  27     129.112 119.871  48.378  1.00  0.00           H  
ATOM   3654  CG2 THR B  27     127.788 118.853  46.991  1.00 59.30           C  
ATOM   3655 1HG2 THR B  27     127.088 118.526  47.795  1.00  0.00           H  
ATOM   3656 2HG2 THR B  27     128.486 118.042  46.678  1.00  0.00           H  
ATOM   3657 3HG2 THR B  27     127.273 119.001  46.013  1.00  0.00           H  
ATOM   3658  OG1 THR B  27     129.424 120.532  46.428  1.00 57.31           O  
ATOM   3659  HG1 THR B  27     129.881 121.312  46.719  1.00  0.00           H  
ATOM   3660  N   LYS B  28     129.058 123.094  47.863  1.00 57.76           N  
ATOM   3661  HN  LYS B  28     129.261 122.862  46.891  1.00  0.00           H  
ATOM   3662  CA  LYS B  28     129.635 124.285  48.447  1.00 50.40           C  
ATOM   3663  HA  LYS B  28     129.654 124.186  49.557  1.00  0.00           H  
ATOM   3664  C   LYS B  28     128.861 125.521  48.061  1.00 45.05           C  
ATOM   3665  O   LYS B  28     128.329 125.623  46.924  1.00 51.84           O  
ATOM   3666  CB  LYS B  28     131.059 124.402  47.920  1.00 53.66           C  
ATOM   3667  HB1 LYS B  28     131.404 125.462  47.924  1.00  0.00           H  
ATOM   3668  HB2 LYS B  28     131.100 124.206  46.823  1.00  0.00           H  
ATOM   3669  CG  LYS B  28     132.029 123.504  48.676  1.00 55.78           C  
ATOM   3670  HG1 LYS B  28     131.548 122.539  48.961  1.00  0.00           H  
ATOM   3671  HG2 LYS B  28     132.825 123.111  48.002  1.00  0.00           H  
ATOM   3672  CD  LYS B  28     132.630 124.204  49.893  1.00 59.18           C  
ATOM   3673  HD1 LYS B  28     131.838 124.496  50.621  1.00  0.00           H  
ATOM   3674  HD2 LYS B  28     133.010 125.218  49.627  1.00  0.00           H  
ATOM   3675  CE  LYS B  28     133.716 123.367  50.566  1.00 52.34           C  
ATOM   3676  HE1 LYS B  28     134.603 123.219  49.907  1.00  0.00           H  
ATOM   3677  HE2 LYS B  28     133.418 122.298  50.674  1.00  0.00           H  
ATOM   3678  NZ  LYS B  28     134.074 123.973  51.846  1.00 50.43           N  
ATOM   3679  HZ1 LYS B  28     134.799 123.414  52.295  1.00  0.00           H  
ATOM   3680  HZ2 LYS B  28     133.262 124.109  52.449  1.00  0.00           H  
ATOM   3681  HZ3 LYS B  28     134.347 124.951  51.747  1.00  0.00           H  
ATOM   3682  N   PRO B  29     128.736 126.466  49.007  1.00 46.41           N  
ATOM   3683  CA  PRO B  29     128.132 127.754  48.645  1.00 59.93           C  
ATOM   3684  HA  PRO B  29     127.093 127.585  48.276  1.00  0.00           H  
ATOM   3685  C   PRO B  29     128.953 128.455  47.553  1.00 53.82           C  
ATOM   3686  O   PRO B  29     130.127 128.152  47.306  1.00 48.40           O  
ATOM   3687  CB  PRO B  29     128.090 128.631  49.903  1.00 53.84           C  
ATOM   3688  HB1 PRO B  29     127.052 128.811  50.268  1.00  0.00           H  
ATOM   3689  HB2 PRO B  29     128.363 129.692  49.698  1.00  0.00           H  
ATOM   3690  CG  PRO B  29     128.982 127.987  50.957  1.00 58.71           C  
ATOM   3691  HG1 PRO B  29     129.968 128.484  51.114  1.00  0.00           H  
ATOM   3692  HG2 PRO B  29     128.638 128.109  52.011  1.00  0.00           H  
ATOM   3693  CD  PRO B  29     129.054 126.477  50.433  1.00 60.20           C  
ATOM   3694  HD1 PRO B  29     130.033 125.992  50.657  1.00  0.00           H  
ATOM   3695  HD2 PRO B  29     128.404 125.788  51.022  1.00  0.00           H  
ATOM   3696  N   LEU B  30     128.275 129.405  46.842  1.00 42.21           N  
ATOM   3697  HN  LEU B  30     127.292 129.579  47.051  1.00  0.00           H  
ATOM   3698  CA  LEU B  30     128.939 130.186  45.776  1.00 34.46           C  
ATOM   3699  HA  LEU B  30     129.657 129.526  45.236  1.00  0.00           H  
ATOM   3700  C   LEU B  30     129.695 131.423  46.305  1.00 30.53           C  
ATOM   3701  O   LEU B  30     129.168 132.199  47.136  1.00 47.15           O  
ATOM   3702  CB  LEU B  30     127.843 130.653  44.787  1.00 44.60           C  
ATOM   3703  HB1 LEU B  30     126.910 130.930  45.331  1.00  0.00           H  
ATOM   3704  HB2 LEU B  30     128.102 131.645  44.348  1.00  0.00           H  
ATOM   3705  CG  LEU B  30     127.547 129.630  43.684  1.00 35.62           C  
ATOM   3706  HG  LEU B  30     127.668 130.127  42.693  1.00  0.00           H  
ATOM   3707  CD1 LEU B  30     128.483 128.426  43.744  1.00 34.95           C  
ATOM   3708 1HD1 LEU B  30     128.268 127.682  42.942  1.00  0.00           H  
ATOM   3709 2HD1 LEU B  30     128.461 127.949  44.752  1.00  0.00           H  
ATOM   3710 3HD1 LEU B  30     129.551 128.745  43.721  1.00  0.00           H  
ATOM   3711  CD2 LEU B  30     126.128 129.059  43.777  1.00 41.39           C  
ATOM   3712 1HD2 LEU B  30     125.913 128.315  42.975  1.00  0.00           H  
ATOM   3713 2HD2 LEU B  30     125.367 129.874  43.782  1.00  0.00           H  
ATOM   3714 3HD2 LEU B  30     125.935 128.627  44.787  1.00  0.00           H  
ATOM   3715  N   LYS B  31     130.972 131.579  45.864  1.00 46.38           N  
ATOM   3716  HN  LYS B  31     131.445 130.817  45.379  1.00  0.00           H  
ATOM   3717  CA  LYS B  31     131.663 132.853  46.092  1.00 51.96           C  
ATOM   3718  HA  LYS B  31     131.023 133.504  46.732  1.00  0.00           H  
ATOM   3719  C   LYS B  31     131.939 133.561  44.790  1.00 50.74           C  
ATOM   3720  O   LYS B  31     132.517 134.696  44.738  1.00 42.50           O  
ATOM   3721  CB  LYS B  31     132.976 132.562  46.829  1.00 65.86           C  
ATOM   3722  HB1 LYS B  31     133.526 131.718  46.351  1.00  0.00           H  
ATOM   3723  HB2 LYS B  31     133.719 133.376  46.663  1.00  0.00           H  
ATOM   3724  CG  LYS B  31     132.763 132.306  48.326  1.00 44.40           C  
ATOM   3725  HG1 LYS B  31     131.713 131.992  48.533  1.00  0.00           H  
ATOM   3726  HG2 LYS B  31     133.295 131.383  48.654  1.00  0.00           H  
ATOM   3727  CD  LYS B  31     133.159 133.505  49.191  1.00 53.47           C  
ATOM   3728  HD1 LYS B  31     132.562 134.407  48.921  1.00  0.00           H  
ATOM   3729  HD2 LYS B  31     134.176 133.874  48.922  1.00  0.00           H  
ATOM   3730  CE  LYS B  31     133.061 133.210  50.690  1.00 59.14           C  
ATOM   3731  HE1 LYS B  31     133.759 132.401  51.008  1.00  0.00           H  
ATOM   3732  HE2 LYS B  31     132.103 132.707  50.960  1.00  0.00           H  
ATOM   3733  NZ  LYS B  31     133.268 134.446  51.441  1.00 50.01           N  
ATOM   3734  HZ1 LYS B  31     133.203 134.249  52.440  1.00  0.00           H  
ATOM   3735  HZ2 LYS B  31     132.629 135.186  51.150  1.00  0.00           H  
ATOM   3736  HZ3 LYS B  31     134.144 134.906  51.194  1.00  0.00           H  
ATOM   3737  N   ALA B  32     131.563 132.862  43.701  1.00 30.78           N  
ATOM   3738  HN  ALA B  32     131.237 131.902  43.810  1.00  0.00           H  
ATOM   3739  CA  ALA B  32     131.615 133.462  42.355  1.00 22.97           C  
ATOM   3740  HA  ALA B  32     131.088 134.444  42.366  1.00  0.00           H  
ATOM   3741  C   ALA B  32     130.957 132.545  41.328  1.00 26.28           C  
ATOM   3742  O   ALA B  32     130.907 131.320  41.471  1.00 52.10           O  
ATOM   3743  CB  ALA B  32     133.081 133.677  41.983  1.00 45.06           C  
ATOM   3744  HB1 ALA B  32     133.562 134.347  42.733  1.00  0.00           H  
ATOM   3745  HB2 ALA B  32     133.200 134.058  40.942  1.00  0.00           H  
ATOM   3746  HB3 ALA B  32     133.631 132.714  41.865  1.00  0.00           H  
ATOM   3747  N   PHE B  33     130.382 133.162  40.269  1.00 33.74           N  
ATOM   3748  HN  PHE B  33     130.379 134.179  40.188  1.00  0.00           H  
ATOM   3749  CA  PHE B  33     129.763 132.317  39.242  1.00 25.80           C  
ATOM   3750  HA  PHE B  33     130.371 131.386  39.162  1.00  0.00           H  
ATOM   3751  C   PHE B  33     129.675 132.926  37.856  1.00 24.89           C  
ATOM   3752  O   PHE B  33     130.058 134.119  37.628  1.00 26.49           O  
ATOM   3753  CB  PHE B  33     128.352 131.911  39.731  1.00 29.27           C  
ATOM   3754  HB1 PHE B  33     128.398 131.349  40.693  1.00  0.00           H  
ATOM   3755  HB2 PHE B  33     127.909 131.114  39.089  1.00  0.00           H  
ATOM   3756  CG  PHE B  33     127.436 133.119  39.833  1.00 26.73           C  
ATOM   3757  CD1 PHE B  33     126.737 133.559  38.719  1.00 25.83           C  
ATOM   3758  HD1 PHE B  33     126.865 133.050  37.749  1.00  0.00           H  
ATOM   3759  CD2 PHE B  33     127.277 133.761  41.058  1.00 23.05           C  
ATOM   3760  HD2 PHE B  33     127.834 133.413  41.944  1.00  0.00           H  
ATOM   3761  CE1 PHE B  33     125.876 134.641  38.828  1.00 27.98           C  
ATOM   3762  HE1 PHE B  33     125.320 134.988  37.941  1.00  0.00           H  
ATOM   3763  CE2 PHE B  33     126.408 134.847  41.155  1.00 22.85           C  
ATOM   3764  HE2 PHE B  33     126.276 135.357  42.124  1.00  0.00           H  
ATOM   3765  CZ  PHE B  33     125.708 135.291  40.044  1.00 27.65           C  
ATOM   3766  HZ  PHE B  33     125.024 136.152  40.125  1.00  0.00           H  
ATOM   3767  N   THR B  34     129.235 132.078  36.894  1.00 15.30           N  
ATOM   3768  HN  THR B  34     129.075 131.097  37.125  1.00  0.00           H  
ATOM   3769  CA  THR B  34     128.985 132.546  35.527  1.00 14.15           C  
ATOM   3770  HA  THR B  34     128.711 133.627  35.552  1.00  0.00           H  
ATOM   3771  C   THR B  34     127.876 131.763  34.846  1.00 21.08           C  
ATOM   3772  O   THR B  34     127.919 130.508  34.769  1.00 30.07           O  
ATOM   3773  CB  THR B  34     130.258 132.368  34.709  1.00 20.96           C  
ATOM   3774  HB  THR B  34     130.513 131.283  34.662  1.00  0.00           H  
ATOM   3775  CG2 THR B  34     130.053 132.897  33.284  1.00 15.89           C  
ATOM   3776 1HG2 THR B  34     130.985 132.767  32.685  1.00  0.00           H  
ATOM   3777 2HG2 THR B  34     129.700 133.955  33.280  1.00  0.00           H  
ATOM   3778 3HG2 THR B  34     129.171 132.427  32.789  1.00  0.00           H  
ATOM   3779  OG1 THR B  34     131.343 133.077  35.312  1.00 25.41           O  
ATOM   3780  HG1 THR B  34     132.137 132.966  34.802  1.00  0.00           H  
ATOM   3781  N   VAL B  35     126.833 132.484  34.363  1.00 10.12           N  
ATOM   3782  HN  VAL B  35     126.742 133.487  34.526  1.00  0.00           H  
ATOM   3783  CA  VAL B  35     125.857 131.732  33.599  1.00  9.02           C  
ATOM   3784  HA  VAL B  35     126.209 130.679  33.501  1.00  0.00           H  
ATOM   3785  C   VAL B  35     125.620 132.304  32.206  1.00  8.53           C  
ATOM   3786  O   VAL B  35     125.608 133.542  32.004  1.00 25.08           O  
ATOM   3787  CB  VAL B  35     124.547 131.744  34.382  1.00 17.77           C  
ATOM   3788  HB  VAL B  35     124.469 130.811  34.987  1.00  0.00           H  
ATOM   3789  CG1 VAL B  35     124.505 132.956  35.311  1.00  2.00           C  
ATOM   3790 1HG1 VAL B  35     125.367 132.898  36.015  1.00  0.00           H  
ATOM   3791 2HG1 VAL B  35     123.528 133.054  35.840  1.00  0.00           H  
ATOM   3792 3HG1 VAL B  35     124.475 133.920  34.752  1.00  0.00           H  
ATOM   3793  CG2 VAL B  35     123.368 131.823  33.419  1.00 14.42           C  
ATOM   3794 1HG2 VAL B  35     123.399 130.938  32.741  1.00  0.00           H  
ATOM   3795 2HG2 VAL B  35     123.338 132.787  32.860  1.00  0.00           H  
ATOM   3796 3HG2 VAL B  35     122.391 131.921  33.948  1.00  0.00           H  
ATOM   3797  N   CYS B  36     125.468 131.401  31.221  1.00 13.14           N  
ATOM   3798  HN  CYS B  36     125.638 130.413  31.407  1.00  0.00           H  
ATOM   3799  CA  CYS B  36     125.059 131.831  29.883  1.00 16.60           C  
ATOM   3800  HA  CYS B  36     124.824 132.921  29.908  1.00  0.00           H  
ATOM   3801  C   CYS B  36     123.852 131.078  29.369  1.00 24.92           C  
ATOM   3802  O   CYS B  36     123.544 129.948  29.835  1.00 31.51           O  
ATOM   3803  CB  CYS B  36     126.236 131.597  28.934  1.00 28.39           C  
ATOM   3804  HB1 CYS B  36     126.373 130.511  28.722  1.00  0.00           H  
ATOM   3805  HB2 CYS B  36     125.999 131.950  27.903  1.00  0.00           H  
ATOM   3806  SG  CYS B  36     127.769 132.343  29.545  1.00 35.66           S  
ATOM   3807  N   LEU B  37     123.121 131.712  28.429  1.00 39.41           N  
ATOM   3808  HN  LEU B  37     123.340 132.673  28.167  1.00  0.00           H  
ATOM   3809  CA  LEU B  37     122.013 131.009  27.790  1.00 33.08           C  
ATOM   3810  HA  LEU B  37     122.392 130.035  27.400  1.00  0.00           H  
ATOM   3811  C   LEU B  37     121.389 131.772  26.643  1.00 28.03           C  
ATOM   3812  O   LEU B  37     121.595 133.005  26.482  1.00 34.17           O  
ATOM   3813  CB  LEU B  37     120.944 130.722  28.853  1.00 12.47           C  
ATOM   3814  HB1 LEU B  37     121.366 130.104  29.680  1.00  0.00           H  
ATOM   3815  HB2 LEU B  37     120.179 130.011  28.462  1.00  0.00           H  
ATOM   3816  CG  LEU B  37     120.281 131.977  29.403  1.00 21.52           C  
ATOM   3817  HG  LEU B  37     119.179 131.892  29.255  1.00  0.00           H  
ATOM   3818  CD1 LEU B  37     120.561 132.172  30.895  1.00 18.48           C  
ATOM   3819 1HD1 LEU B  37     120.075 133.091  31.298  1.00  0.00           H  
ATOM   3820 2HD1 LEU B  37     121.656 132.170  31.104  1.00  0.00           H  
ATOM   3821 3HD1 LEU B  37     120.267 131.270  31.482  1.00  0.00           H  
ATOM   3822  CD2 LEU B  37     120.771 133.244  28.708  1.00 19.73           C  
ATOM   3823 1HD2 LEU B  37     120.285 134.163  29.111  1.00  0.00           H  
ATOM   3824 2HD2 LEU B  37     120.642 133.172  27.603  1.00  0.00           H  
ATOM   3825 3HD2 LEU B  37     121.882 133.323  28.753  1.00  0.00           H  
ATOM   3826  N   HIS B  38     120.650 131.026  25.803  1.00 26.09           N  
ATOM   3827  HN  HIS B  38     120.539 130.027  25.976  1.00  0.00           H  
ATOM   3828  CA  HIS B  38     120.005 131.639  24.642  1.00 34.84           C  
ATOM   3829  HA  HIS B  38     120.536 132.587  24.391  1.00  0.00           H  
ATOM   3830  C   HIS B  38     118.533 131.945  24.878  1.00 44.06           C  
ATOM   3831  O   HIS B  38     117.850 131.231  25.658  1.00 49.05           O  
ATOM   3832  CB  HIS B  38     120.147 130.662  23.468  1.00 36.43           C  
ATOM   3833  HB1 HIS B  38     120.262 129.607  23.811  1.00  0.00           H  
ATOM   3834  HB2 HIS B  38     119.194 130.544  22.902  1.00  0.00           H  
ATOM   3835  CG  HIS B  38     121.287 131.099  22.579  1.00 49.62           C  
ATOM   3836  CD2 HIS B  38     121.302 132.148  21.657  1.00 60.51           C  
ATOM   3837  HD2 HIS B  38     120.473 132.842  21.438  1.00  0.00           H  
ATOM   3838  ND1 HIS B  38     122.496 130.487  22.557  1.00 45.31           N  
ATOM   3839  HD1 HIS B  38     122.794 129.690  23.119  1.00  0.00           H  
ATOM   3840  CE1 HIS B  38     123.220 131.152  21.638  1.00 58.33           C  
ATOM   3841  HE1 HIS B  38     124.261 130.901  21.375  1.00  0.00           H  
ATOM   3842  NE2 HIS B  38     122.531 132.151  21.082  1.00 46.50           N  
ATOM   3843  HE2 HIS B  38     122.864 132.793  20.363  1.00  0.00           H  
ATOM   3844  N   PHE B  39     117.950 132.991  24.267  1.00 18.85           N  
ATOM   3845  HN  PHE B  39     118.513 133.702  23.801  1.00  0.00           H  
ATOM   3846  CA  PHE B  39     116.491 133.088  24.285  1.00 10.44           C  
ATOM   3847  HA  PHE B  39     116.074 132.061  24.163  1.00  0.00           H  
ATOM   3848  C   PHE B  39     115.936 133.947  23.194  1.00  9.21           C  
ATOM   3849  O   PHE B  39     116.720 134.558  22.401  1.00 29.69           O  
ATOM   3850  CB  PHE B  39     116.034 133.632  25.663  1.00 21.70           C  
ATOM   3851  HB1 PHE B  39     116.467 133.035  26.499  1.00  0.00           H  
ATOM   3852  HB2 PHE B  39     114.953 133.426  25.842  1.00  0.00           H  
ATOM   3853  CG  PHE B  39     116.349 135.115  25.820  1.00 27.45           C  
ATOM   3854  CD1 PHE B  39     117.586 135.511  26.306  1.00 26.17           C  
ATOM   3855  HD1 PHE B  39     118.363 134.757  26.516  1.00  0.00           H  
ATOM   3856  CD2 PHE B  39     115.368 136.065  25.549  1.00 27.01           C  
ATOM   3857  HD2 PHE B  39     114.384 135.753  25.160  1.00  0.00           H  
ATOM   3858  CE1 PHE B  39     117.846 136.858  26.529  1.00 41.41           C  
ATOM   3859  HE1 PHE B  39     118.831 137.169  26.917  1.00  0.00           H  
ATOM   3860  CE2 PHE B  39     115.640 137.417  25.774  1.00 35.67           C  
ATOM   3861  HE2 PHE B  39     114.867 138.174  25.558  1.00  0.00           H  
ATOM   3862  CZ  PHE B  39     116.875 137.816  26.267  1.00 30.82           C  
ATOM   3863  HZ  PHE B  39     117.083 138.884  26.449  1.00  0.00           H  
ATOM   3864  N   TYR B  40     114.592 133.902  23.045  1.00 21.61           N  
ATOM   3865  HN  TYR B  40     114.014 133.457  23.758  1.00  0.00           H  
ATOM   3866  CA  TYR B  40     113.963 134.499  21.848  1.00 21.09           C  
ATOM   3867  HA  TYR B  40     114.487 135.449  21.591  1.00  0.00           H  
ATOM   3868  C   TYR B  40     112.487 134.781  22.054  1.00 28.42           C  
ATOM   3869  O   TYR B  40     111.668 133.848  22.300  1.00 38.34           O  
ATOM   3870  CB  TYR B  40     114.145 133.492  20.702  1.00  9.98           C  
ATOM   3871  HB1 TYR B  40     115.180 133.079  20.675  1.00  0.00           H  
ATOM   3872  HB2 TYR B  40     113.591 132.543  20.894  1.00  0.00           H  
ATOM   3873  CG  TYR B  40     113.753 134.114  19.374  1.00 10.32           C  
ATOM   3874  CD1 TYR B  40     113.594 135.499  19.251  1.00 10.51           C  
ATOM   3875  HD1 TYR B  40     113.754 136.153  20.125  1.00  0.00           H  
ATOM   3876  CD2 TYR B  40     113.549 133.300  18.265  1.00 15.00           C  
ATOM   3877  HD2 TYR B  40     113.673 132.208  18.358  1.00  0.00           H  
ATOM   3878  CE1 TYR B  40     113.233 136.051  18.021  1.00  4.22           C  
ATOM   3879  HE1 TYR B  40     113.101 137.141  17.920  1.00  0.00           H  
ATOM   3880  CE2 TYR B  40     113.191 133.848  17.044  1.00 24.83           C  
ATOM   3881  HE2 TYR B  40     113.027 133.192  16.172  1.00  0.00           H  
ATOM   3882  CZ  TYR B  40     113.039 135.214  16.917  1.00 12.13           C  
ATOM   3883  OH  TYR B  40     112.690 135.762  15.697  1.00  8.41           O  
ATOM   3884  HH  TYR B  40     112.585 136.702  15.610  1.00  0.00           H  
ATOM   3885  N   THR B  41     112.130 136.077  22.006  1.00 39.16           N  
ATOM   3886  HN  THR B  41     112.824 136.790  21.782  1.00  0.00           H  
ATOM   3887  CA  THR B  41     110.748 136.463  22.275  1.00 30.06           C  
ATOM   3888  HA  THR B  41     110.070 135.680  21.862  1.00  0.00           H  
ATOM   3889  C   THR B  41     110.370 137.806  21.671  1.00 32.33           C  
ATOM   3890  O   THR B  41     111.238 138.588  21.198  1.00 45.23           O  
ATOM   3891  CB  THR B  41     110.568 136.520  23.780  1.00 30.00           C  
ATOM   3892  HB  THR B  41     110.678 135.494  24.202  1.00  0.00           H  
ATOM   3893  CG2 THR B  41     111.613 137.439  24.414  1.00 23.75           C  
ATOM   3894 1HG2 THR B  41     111.481 137.481  25.520  1.00  0.00           H  
ATOM   3895 2HG2 THR B  41     111.601 138.456  23.957  1.00  0.00           H  
ATOM   3896 3HG2 THR B  41     112.650 137.142  24.133  1.00  0.00           H  
ATOM   3897  OG1 THR B  41     109.264 137.021  24.093  1.00 49.33           O  
ATOM   3898  HG1 THR B  41     109.151 137.057  25.036  1.00  0.00           H  
ATOM   3899  N   GLU B  42     109.052 138.069  21.647  1.00 31.37           N  
ATOM   3900  HN  GLU B  42     108.386 137.360  21.953  1.00  0.00           H  
ATOM   3901  CA  GLU B  42     108.571 139.371  21.183  1.00 21.11           C  
ATOM   3902  HA  GLU B  42     109.424 139.938  20.742  1.00  0.00           H  
ATOM   3903  C   GLU B  42     107.952 140.191  22.289  1.00 15.89           C  
ATOM   3904  O   GLU B  42     107.229 141.211  22.027  1.00 19.51           O  
ATOM   3905  CB  GLU B  42     107.523 139.114  20.093  1.00 30.44           C  
ATOM   3906  HB1 GLU B  42     106.795 138.332  20.413  1.00  0.00           H  
ATOM   3907  HB2 GLU B  42     106.826 139.979  19.995  1.00  0.00           H  
ATOM   3908  CG  GLU B  42     108.153 138.760  18.743  1.00 44.27           C  
ATOM   3909  HG1 GLU B  42     108.898 137.935  18.827  1.00  0.00           H  
ATOM   3910  HG2 GLU B  42     108.841 139.556  18.375  1.00  0.00           H  
ATOM   3911  CD  GLU B  42     107.057 138.445  17.751  1.00 40.43           C  
ATOM   3912  OE1 GLU B  42     105.920 138.269  18.168  1.00 42.20           O  
ATOM   3913  OE2 GLU B  42     107.352 138.376  16.559  1.00 59.26           O  
ATOM   3914  N   LEU B  43     108.184 139.749  23.539  1.00 16.72           N  
ATOM   3915  HN  LEU B  43     108.812 138.961  23.695  1.00  0.00           H  
ATOM   3916  CA  LEU B  43     107.533 140.402  24.671  1.00 11.95           C  
ATOM   3917  HA  LEU B  43     106.460 140.572  24.419  1.00  0.00           H  
ATOM   3918  C   LEU B  43     108.164 141.733  25.043  1.00 22.55           C  
ATOM   3919  O   LEU B  43     107.547 142.541  25.788  1.00 28.06           O  
ATOM   3920  CB  LEU B  43     107.613 139.452  25.869  1.00 20.30           C  
ATOM   3921  HB1 LEU B  43     108.202 139.906  26.700  1.00  0.00           H  
ATOM   3922  HB2 LEU B  43     108.265 138.577  25.642  1.00  0.00           H  
ATOM   3923  CG  LEU B  43     106.244 138.999  26.356  1.00 34.83           C  
ATOM   3924  HG  LEU B  43     105.799 139.816  26.971  1.00  0.00           H  
ATOM   3925  CD1 LEU B  43     105.285 138.676  25.209  1.00 25.01           C  
ATOM   3926 1HD1 LEU B  43     105.222 139.597  24.583  1.00  0.00           H  
ATOM   3927 2HD1 LEU B  43     104.291 138.307  25.554  1.00  0.00           H  
ATOM   3928 3HD1 LEU B  43     105.576 137.768  24.632  1.00  0.00           H  
ATOM   3929  CD2 LEU B  43     106.330 137.737  27.214  1.00 38.55           C  
ATOM   3930 1HD2 LEU B  43     107.029 137.972  28.050  1.00  0.00           H  
ATOM   3931 2HD2 LEU B  43     106.621 136.829  26.637  1.00  0.00           H  
ATOM   3932 3HD2 LEU B  43     105.336 137.368  27.559  1.00  0.00           H  
ATOM   3933  N   SER B  44     109.405 141.935  24.605  1.00 44.33           N  
ATOM   3934  HN  SER B  44     109.785 141.343  23.867  1.00  0.00           H  
ATOM   3935  CA  SER B  44     110.234 143.013  25.183  1.00 50.60           C  
ATOM   3936  HA  SER B  44     110.425 142.768  26.254  1.00  0.00           H  
ATOM   3937  C   SER B  44     109.631 144.415  25.115  1.00 55.18           C  
ATOM   3938  O   SER B  44     109.974 145.319  25.925  1.00 56.26           O  
ATOM   3939  CB  SER B  44     111.575 142.979  24.439  1.00 48.45           C  
ATOM   3940  HB1 SER B  44     111.488 143.336  23.386  1.00  0.00           H  
ATOM   3941  HB2 SER B  44     112.287 143.755  24.806  1.00  0.00           H  
ATOM   3942  OG  SER B  44     112.115 141.654  24.526  1.00 57.24           O  
ATOM   3943  HG  SER B  44     112.946 141.633  24.065  1.00  0.00           H  
ATOM   3944  N   SER B  45     108.762 144.642  24.125  1.00 46.52           N  
ATOM   3945  HN  SER B  45     108.493 143.894  23.486  1.00  0.00           H  
ATOM   3946  CA  SER B  45     108.203 145.994  23.977  1.00 44.88           C  
ATOM   3947  HA  SER B  45     108.909 146.724  24.437  1.00  0.00           H  
ATOM   3948  C   SER B  45     106.851 146.154  24.628  1.00 41.40           C  
ATOM   3949  O   SER B  45     106.346 147.290  24.834  1.00 62.88           O  
ATOM   3950  CB  SER B  45     108.100 146.288  22.483  1.00 34.48           C  
ATOM   3951  HB1 SER B  45     109.068 146.628  22.047  1.00  0.00           H  
ATOM   3952  HB2 SER B  45     107.504 147.206  22.268  1.00  0.00           H  
ATOM   3953  OG  SER B  45     107.580 145.132  21.826  1.00 32.46           O  
ATOM   3954  HG  SER B  45     107.516 145.315  20.896  1.00  0.00           H  
ATOM   3955  N   THR B  46     106.212 145.008  24.924  1.00 54.25           N  
ATOM   3956  HN  THR B  46     106.618 144.108  24.669  1.00  0.00           H  
ATOM   3957  CA  THR B  46     104.935 145.073  25.613  1.00 49.92           C  
ATOM   3958  HA  THR B  46     104.438 146.036  25.350  1.00  0.00           H  
ATOM   3959  C   THR B  46     105.092 145.006  27.124  1.00 48.52           C  
ATOM   3960  O   THR B  46     104.660 145.925  27.863  1.00 59.28           O  
ATOM   3961  CB  THR B  46     104.063 143.921  25.110  1.00 59.85           C  
ATOM   3962  HB  THR B  46     103.045 144.007  25.557  1.00  0.00           H  
ATOM   3963  CG2 THR B  46     103.949 143.959  23.583  1.00 37.93           C  
ATOM   3964 1HG2 THR B  46     103.313 143.119  23.216  1.00  0.00           H  
ATOM   3965 2HG2 THR B  46     104.951 143.965  23.093  1.00  0.00           H  
ATOM   3966 3HG2 THR B  46     103.580 144.947  23.220  1.00  0.00           H  
ATOM   3967  OG1 THR B  46     104.637 142.676  25.487  1.00 30.91           O  
ATOM   3968  HG1 THR B  46     104.096 141.961  25.175  1.00  0.00           H  
ATOM   3969  N   ARG B  47     105.702 143.900  27.614  1.00 37.15           N  
ATOM   3970  HN  ARG B  47     105.970 143.138  26.991  1.00  0.00           H  
ATOM   3971  CA  ARG B  47     105.972 143.815  29.061  1.00 42.77           C  
ATOM   3972  HA  ARG B  47     105.894 144.839  29.495  1.00  0.00           H  
ATOM   3973  C   ARG B  47     107.329 143.257  29.399  1.00 41.50           C  
ATOM   3974  O   ARG B  47     108.147 142.918  28.492  1.00 27.30           O  
ATOM   3975  CB  ARG B  47     104.876 142.933  29.694  1.00 26.48           C  
ATOM   3976  HB1 ARG B  47     105.019 142.847  30.796  1.00  0.00           H  
ATOM   3977  HB2 ARG B  47     103.888 143.450  29.680  1.00  0.00           H  
ATOM   3978  CG  ARG B  47     104.781 141.544  29.039  1.00 28.04           C  
ATOM   3979  HG1 ARG B  47     105.770 141.214  28.645  1.00  0.00           H  
ATOM   3980  HG2 ARG B  47     104.215 141.587  28.079  1.00  0.00           H  
ATOM   3981  CD  ARG B  47     104.184 140.499  29.991  1.00 28.25           C  
ATOM   3982  HD1 ARG B  47     104.785 140.401  30.925  1.00  0.00           H  
ATOM   3983  HD2 ARG B  47     103.227 140.851  30.443  1.00  0.00           H  
ATOM   3984  NE  ARG B  47     104.021 139.208  29.311  1.00 41.09           N  
ATOM   3985  HE  ARG B  47     103.698 139.154  28.345  1.00  0.00           H  
ATOM   3986  CZ  ARG B  47     104.316 138.099  30.015  1.00 47.84           C  
ATOM   3987  NH1 ARG B  47     104.735 138.199  31.264  1.00 48.88           N  
ATOM   3988 1HH1 ARG B  47     104.959 137.359  31.797  1.00  0.00           H  
ATOM   3989 2HH1 ARG B  47     104.840 139.116  31.698  1.00  0.00           H  
ATOM   3990  NH2 ARG B  47     104.178 136.898  29.446  1.00 54.20           N  
ATOM   3991 1HH2 ARG B  47     104.402 136.058  29.979  1.00  0.00           H  
ATOM   3992 2HH2 ARG B  47     103.855 136.821  28.482  1.00  0.00           H  
ATOM   3993  N   GLY B  48     107.612 143.192  30.713  1.00 42.30           N  
ATOM   3994  HN  GLY B  48     106.960 143.576  31.397  1.00  0.00           H  
ATOM   3995  CA  GLY B  48     108.850 142.573  31.155  1.00 44.08           C  
ATOM   3996  HA1 GLY B  48     109.661 142.702  30.401  1.00  0.00           H  
ATOM   3997  HA2 GLY B  48     109.308 143.137  32.001  1.00  0.00           H  
ATOM   3998  C   GLY B  48     108.651 141.123  31.506  1.00 48.92           C  
ATOM   3999  O   GLY B  48     107.492 140.617  31.586  1.00 36.66           O  
ATOM   4000  N   TYR B  49     109.771 140.419  31.686  1.00 32.05           N  
ATOM   4001  HN  TYR B  49     110.681 140.875  31.615  1.00  0.00           H  
ATOM   4002  CA  TYR B  49     109.685 138.996  31.985  1.00 56.28           C  
ATOM   4003  HA  TYR B  49     108.831 138.818  32.680  1.00  0.00           H  
ATOM   4004  C   TYR B  49     110.959 138.464  32.613  1.00 53.59           C  
ATOM   4005  O   TYR B  49     112.026 139.138  32.591  1.00 37.38           O  
ATOM   4006  CB  TYR B  49     109.414 138.282  30.664  1.00 41.10           C  
ATOM   4007  HB1 TYR B  49     109.442 137.173  30.772  1.00  0.00           H  
ATOM   4008  HB2 TYR B  49     108.352 138.384  30.341  1.00  0.00           H  
ATOM   4009  CG  TYR B  49     110.381 138.778  29.612  1.00 45.31           C  
ATOM   4010  CD1 TYR B  49     111.639 138.197  29.498  1.00 51.30           C  
ATOM   4011  HD1 TYR B  49     111.937 137.392  30.191  1.00  0.00           H  
ATOM   4012  CD2 TYR B  49     110.010 139.799  28.732  1.00 47.86           C  
ATOM   4013  HD2 TYR B  49     109.014 140.265  28.818  1.00  0.00           H  
ATOM   4014  CE1 TYR B  49     112.521 138.625  28.517  1.00 45.78           C  
ATOM   4015  HE1 TYR B  49     113.520 138.164  28.432  1.00  0.00           H  
ATOM   4016  CE2 TYR B  49     110.894 140.228  27.749  1.00 52.61           C  
ATOM   4017  HE2 TYR B  49     110.602 141.037  27.058  1.00  0.00           H  
ATOM   4018  CZ  TYR B  49     112.142 139.639  27.638  1.00 48.36           C  
ATOM   4019  OH  TYR B  49     113.015 140.031  26.645  1.00 48.08           O  
ATOM   4020  HH  TYR B  49     113.871 139.627  26.569  1.00  0.00           H  
ATOM   4021  N   SER B  50     110.868 137.264  33.224  1.00 31.18           N  
ATOM   4022  HN  SER B  50     109.980 136.764  33.248  1.00  0.00           H  
ATOM   4023  CA  SER B  50     112.073 136.682  33.859  1.00 27.66           C  
ATOM   4024  HA  SER B  50     112.792 137.502  34.092  1.00  0.00           H  
ATOM   4025  C   SER B  50     112.763 135.657  32.979  1.00 30.00           C  
ATOM   4026  O   SER B  50     112.103 134.815  32.302  1.00 59.59           O  
ATOM   4027  CB  SER B  50     111.626 136.021  35.173  1.00 46.67           C  
ATOM   4028  HB1 SER B  50     110.613 136.359  35.494  1.00  0.00           H  
ATOM   4029  HB2 SER B  50     111.396 134.937  35.045  1.00  0.00           H  
ATOM   4030  OG  SER B  50     112.622 136.252  36.178  1.00 43.74           O  
ATOM   4031  HG  SER B  50     112.346 135.844  36.990  1.00  0.00           H  
ATOM   4032  N   ILE B  51     114.111 135.725  32.952  1.00 40.16           N  
ATOM   4033  HN  ILE B  51     114.599 136.417  33.521  1.00  0.00           H  
ATOM   4034  CA  ILE B  51     114.868 134.811  32.110  1.00 28.11           C  
ATOM   4035  HA  ILE B  51     114.186 134.366  31.349  1.00  0.00           H  
ATOM   4036  C   ILE B  51     115.529 133.690  32.903  1.00 26.30           C  
ATOM   4037  O   ILE B  51     115.772 132.580  32.383  1.00 32.31           O  
ATOM   4038  CB  ILE B  51     115.938 135.630  31.402  1.00 36.48           C  
ATOM   4039  HB  ILE B  51     116.881 135.601  31.996  1.00  0.00           H  
ATOM   4040  CG1 ILE B  51     115.474 137.077  31.257  1.00 39.05           C  
ATOM   4041 1HG1 ILE B  51     114.362 137.148  31.283  1.00  0.00           H  
ATOM   4042 2HG1 ILE B  51     115.711 137.670  32.171  1.00  0.00           H  
ATOM   4043  CG2 ILE B  51     116.201 135.075  30.002  1.00 48.95           C  
ATOM   4044 1HG2 ILE B  51     116.985 135.675  29.483  1.00  0.00           H  
ATOM   4045 2HG2 ILE B  51     115.265 135.009  29.400  1.00  0.00           H  
ATOM   4046 3HG2 ILE B  51     116.459 133.991  30.028  1.00  0.00           H  
ATOM   4047  CD1 ILE B  51     116.041 137.745  30.003  1.00 25.16           C  
ATOM   4048 1HD1 ILE B  51     115.702 138.802  29.897  1.00  0.00           H  
ATOM   4049 2HD1 ILE B  51     115.804 137.152  29.089  1.00  0.00           H  
ATOM   4050 3HD1 ILE B  51     117.153 137.674  29.977  1.00  0.00           H  
ATOM   4051  N   PHE B  52     115.869 134.002  34.177  1.00 19.30           N  
ATOM   4052  HN  PHE B  52     115.638 134.921  34.554  1.00  0.00           H  
ATOM   4053  CA  PHE B  52     116.573 133.016  35.022  1.00 13.68           C  
ATOM   4054  HA  PHE B  52     116.186 131.996  34.790  1.00  0.00           H  
ATOM   4055  C   PHE B  52     116.409 133.281  36.506  1.00 22.12           C  
ATOM   4056  O   PHE B  52     116.962 134.284  37.053  1.00 28.96           O  
ATOM   4057  CB  PHE B  52     118.069 133.081  34.654  1.00 41.34           C  
ATOM   4058  HB1 PHE B  52     118.221 133.072  33.549  1.00  0.00           H  
ATOM   4059  HB2 PHE B  52     118.503 134.083  34.877  1.00  0.00           H  
ATOM   4060  CG  PHE B  52     118.853 131.963  35.339  1.00 37.41           C  
ATOM   4061  CD1 PHE B  52     118.974 130.719  34.727  1.00 31.58           C  
ATOM   4062  HD1 PHE B  52     118.460 130.522  33.771  1.00  0.00           H  
ATOM   4063  CD2 PHE B  52     119.502 132.213  36.543  1.00 24.37           C  
ATOM   4064  HD2 PHE B  52     119.409 133.198  37.030  1.00  0.00           H  
ATOM   4065  CE1 PHE B  52     119.743 129.724  35.321  1.00 30.96           C  
ATOM   4066  HE1 PHE B  52     119.833 128.738  34.836  1.00  0.00           H  
ATOM   4067  CE2 PHE B  52     120.274 131.206  37.132  1.00 24.16           C  
ATOM   4068  HE2 PHE B  52     120.788 131.400  38.089  1.00  0.00           H  
ATOM   4069  CZ  PHE B  52     120.399 129.965  36.523  1.00 25.09           C  
ATOM   4070  HZ  PHE B  52     121.014 129.176  36.989  1.00  0.00           H  
ATOM   4071  N   SER B  53     115.630 132.424  37.189  1.00 46.70           N  
ATOM   4072  HN  SER B  53     115.199 131.623  36.727  1.00  0.00           H  
ATOM   4073  CA  SER B  53     115.420 132.676  38.615  1.00 49.42           C  
ATOM   4074  HA  SER B  53     115.793 133.699  38.857  1.00  0.00           H  
ATOM   4075  C   SER B  53     116.129 131.676  39.505  1.00 50.38           C  
ATOM   4076  O   SER B  53     116.024 130.428  39.316  1.00 44.38           O  
ATOM   4077  CB  SER B  53     113.907 132.628  38.872  1.00 44.82           C  
ATOM   4078  HB1 SER B  53     113.509 131.586  38.883  1.00  0.00           H  
ATOM   4079  HB2 SER B  53     113.315 133.010  38.007  1.00  0.00           H  
ATOM   4080  OG  SER B  53     113.623 133.336  40.085  1.00 33.38           O  
ATOM   4081  HG  SER B  53     112.687 133.306  40.244  1.00  0.00           H  
ATOM   4082  N   TYR B  54     116.901 132.220  40.479  1.00 33.38           N  
ATOM   4083  HN  TYR B  54     116.973 133.234  40.557  1.00  0.00           H  
ATOM   4084  CA  TYR B  54     117.638 131.362  41.426  1.00 33.05           C  
ATOM   4085  HA  TYR B  54     117.448 130.292  41.178  1.00  0.00           H  
ATOM   4086  C   TYR B  54     117.230 131.624  42.880  1.00 36.33           C  
ATOM   4087  O   TYR B  54     117.638 132.649  43.500  1.00 47.63           O  
ATOM   4088  CB  TYR B  54     119.135 131.674  41.224  1.00 54.78           C  
ATOM   4089  HB1 TYR B  54     119.367 132.742  41.443  1.00  0.00           H  
ATOM   4090  HB2 TYR B  54     119.418 131.658  40.146  1.00  0.00           H  
ATOM   4091  CG  TYR B  54     119.998 130.732  42.045  1.00 59.37           C  
ATOM   4092  CD1 TYR B  54     120.331 131.059  43.355  1.00 53.02           C  
ATOM   4093  HD1 TYR B  54     119.938 131.986  43.806  1.00  0.00           H  
ATOM   4094  CD2 TYR B  54     120.495 129.549  41.482  1.00 54.31           C  
ATOM   4095  HD2 TYR B  54     120.232 129.281  40.445  1.00  0.00           H  
ATOM   4096  CE1 TYR B  54     121.154 130.227  44.098  1.00 56.65           C  
ATOM   4097  HE1 TYR B  54     121.418 130.494  45.135  1.00  0.00           H  
ATOM   4098  CE2 TYR B  54     121.322 128.709  42.229  1.00 30.09           C  
ATOM   4099  HE2 TYR B  54     121.713 127.779  41.784  1.00  0.00           H  
ATOM   4100  CZ  TYR B  54     121.650 129.048  43.531  1.00 33.25           C  
ATOM   4101  OH  TYR B  54     122.468 128.224  44.285  1.00 34.48           O  
ATOM   4102  HH  TYR B  54     122.805 127.423  43.900  1.00  0.00           H  
ATOM   4103  N   ALA B  55     116.385 130.703  43.429  1.00 45.23           N  
ATOM   4104  HN  ALA B  55     116.188 129.834  42.932  1.00  0.00           H  
ATOM   4105  CA  ALA B  55     115.750 130.962  44.751  1.00 46.48           C  
ATOM   4106  HA  ALA B  55     115.915 132.030  45.026  1.00  0.00           H  
ATOM   4107  C   ALA B  55     116.314 130.074  45.863  1.00 48.03           C  
ATOM   4108  O   ALA B  55     116.531 128.872  45.700  1.00 48.46           O  
ATOM   4109  CB  ALA B  55     114.241 130.712  44.618  1.00 52.31           C  
ATOM   4110  HB1 ALA B  55     113.830 131.359  43.808  1.00  0.00           H  
ATOM   4111  HB2 ALA B  55     113.703 130.852  45.584  1.00  0.00           H  
ATOM   4112  HB3 ALA B  55     114.004 129.634  44.459  1.00  0.00           H  
ATOM   4113  N   THR B  56     116.552 130.740  47.011  1.00 38.48           N  
ATOM   4114  HN  THR B  56     116.539 131.760  47.020  1.00  0.00           H  
ATOM   4115  CA  THR B  56     116.828 130.005  48.241  1.00 55.13           C  
ATOM   4116  HA  THR B  56     116.787 128.911  48.031  1.00  0.00           H  
ATOM   4117  C   THR B  56     115.825 130.343  49.323  1.00 37.80           C  
ATOM   4118  O   THR B  56     115.290 131.480  49.392  1.00 47.48           O  
ATOM   4119  CB  THR B  56     118.225 130.371  48.714  1.00 40.39           C  
ATOM   4120  HB  THR B  56     118.288 131.476  48.850  1.00  0.00           H  
ATOM   4121  CG2 THR B  56     118.553 129.679  50.046  1.00 47.20           C  
ATOM   4122 1HG2 THR B  56     119.578 129.948  50.393  1.00  0.00           H  
ATOM   4123 2HG2 THR B  56     118.417 128.574  49.980  1.00  0.00           H  
ATOM   4124 3HG2 THR B  56     117.785 129.898  50.824  1.00  0.00           H  
ATOM   4125  OG1 THR B  56     119.194 129.960  47.739  1.00 45.80           O  
ATOM   4126  HG1 THR B  56     120.067 130.189  48.035  1.00  0.00           H  
ATOM   4127  N   LYS B  57     115.506 129.338  50.164  1.00 40.71           N  
ATOM   4128  HN  LYS B  57     116.011 128.452  50.137  1.00  0.00           H  
ATOM   4129  CA  LYS B  57     114.425 129.551  51.109  1.00 40.94           C  
ATOM   4130  HA  LYS B  57     113.463 129.550  50.545  1.00  0.00           H  
ATOM   4131  C   LYS B  57     114.533 130.861  51.861  1.00 49.78           C  
ATOM   4132  O   LYS B  57     113.502 131.427  52.320  1.00 58.76           O  
ATOM   4133  CB  LYS B  57     114.400 128.379  52.106  1.00 57.40           C  
ATOM   4134  HB1 LYS B  57     113.538 127.702  51.900  1.00  0.00           H  
ATOM   4135  HB2 LYS B  57     114.117 128.732  53.125  1.00  0.00           H  
ATOM   4136  CG  LYS B  57     115.712 127.591  52.148  1.00 59.41           C  
ATOM   4137  HG1 LYS B  57     116.061 127.447  53.197  1.00  0.00           H  
ATOM   4138  HG2 LYS B  57     116.560 128.202  51.760  1.00  0.00           H  
ATOM   4139  CD  LYS B  57     115.614 126.253  51.411  1.00 57.95           C  
ATOM   4140  HD1 LYS B  57     115.424 126.409  50.323  1.00  0.00           H  
ATOM   4141  HD2 LYS B  57     116.610 125.756  51.351  1.00  0.00           H  
ATOM   4142  CE  LYS B  57     114.567 125.313  52.022  1.00 53.54           C  
ATOM   4143  HE1 LYS B  57     114.380 125.536  53.098  1.00  0.00           H  
ATOM   4144  HE2 LYS B  57     113.542 125.518  51.635  1.00  0.00           H  
ATOM   4145  NZ  LYS B  57     114.968 123.922  51.809  1.00 56.40           N  
ATOM   4146  HZ1 LYS B  57     114.272 123.297  52.215  1.00  0.00           H  
ATOM   4147  HZ2 LYS B  57     115.906 123.734  52.163  1.00  0.00           H  
ATOM   4148  HZ3 LYS B  57     115.139 123.718  50.824  1.00  0.00           H  
ATOM   4149  N   ARG B  58     115.787 131.363  52.039  1.00 57.40           N  
ATOM   4150  HN  ARG B  58     116.606 130.848  51.716  1.00  0.00           H  
ATOM   4151  CA  ARG B  58     115.934 132.669  52.710  1.00 54.06           C  
ATOM   4152  HA  ARG B  58     115.138 132.749  53.486  1.00  0.00           H  
ATOM   4153  C   ARG B  58     115.806 133.865  51.781  1.00 54.56           C  
ATOM   4154  O   ARG B  58     115.334 134.962  52.212  1.00 58.23           O  
ATOM   4155  CB  ARG B  58     117.299 132.718  53.422  1.00 54.74           C  
ATOM   4156  HB1 ARG B  58     118.140 132.817  52.696  1.00  0.00           H  
ATOM   4157  HB2 ARG B  58     117.571 131.730  53.861  1.00  0.00           H  
ATOM   4158  CG  ARG B  58     117.324 133.846  54.487  1.00 58.12           C  
ATOM   4159  HG1 ARG B  58     117.026 134.822  54.038  1.00  0.00           H  
ATOM   4160  HG2 ARG B  58     116.492 133.719  55.219  1.00  0.00           H  
ATOM   4161  CD  ARG B  58     118.676 133.967  55.211  1.00 50.69           C  
ATOM   4162  HD1 ARG B  58     119.534 133.796  54.520  1.00  0.00           H  
ATOM   4163  HD2 ARG B  58     118.901 135.021  55.497  1.00  0.00           H  
ATOM   4164  NE  ARG B  58     118.719 133.068  56.365  1.00 52.21           N  
ATOM   4165  HE  ARG B  58     119.069 132.114  56.276  1.00  0.00           H  
ATOM   4166  CZ  ARG B  58     118.281 133.542  57.552  1.00 55.47           C  
ATOM   4167  NH1 ARG B  58     117.818 134.781  57.657  1.00 52.99           N  
ATOM   4168 1HH1 ARG B  58     117.487 135.139  58.553  1.00  0.00           H  
ATOM   4169 2HH1 ARG B  58     117.799 135.390  56.839  1.00  0.00           H  
ATOM   4170  NH2 ARG B  58     118.306 132.747  58.619  1.00 54.77           N  
ATOM   4171 1HH2 ARG B  58     117.975 133.105  59.515  1.00  0.00           H  
ATOM   4172 2HH2 ARG B  58     118.662 131.795  58.538  1.00  0.00           H  
ATOM   4173  N   GLN B  59     116.260 133.710  50.517  1.00 59.03           N  
ATOM   4174  HN  GLN B  59     116.725 132.846  50.237  1.00  0.00           H  
ATOM   4175  CA  GLN B  59     116.074 134.807  49.549  1.00 56.90           C  
ATOM   4176  HA  GLN B  59     115.388 135.566  49.992  1.00  0.00           H  
ATOM   4177  C   GLN B  59     115.491 134.328  48.235  1.00 51.73           C  
ATOM   4178  O   GLN B  59     116.016 133.388  47.591  1.00 56.36           O  
ATOM   4179  CB  GLN B  59     117.444 135.458  49.305  1.00 51.69           C  
ATOM   4180  HB1 GLN B  59     117.823 135.224  48.283  1.00  0.00           H  
ATOM   4181  HB2 GLN B  59     118.238 134.960  49.909  1.00  0.00           H  
ATOM   4182  CG  GLN B  59     117.429 136.973  49.555  1.00 54.91           C  
ATOM   4183  HG1 GLN B  59     118.449 137.420  49.504  1.00  0.00           H  
ATOM   4184  HG2 GLN B  59     117.199 137.224  50.617  1.00  0.00           H  
ATOM   4185  CD  GLN B  59     116.470 137.626  48.593  1.00 56.55           C  
ATOM   4186  NE2 GLN B  59     115.812 138.681  49.113  1.00 56.22           N  
ATOM   4187 1HE2 GLN B  59     115.163 139.123  48.462  1.00  0.00           H  
ATOM   4188 2HE2 GLN B  59     115.956 139.013  50.067  1.00  0.00           H  
ATOM   4189  OE1 GLN B  59     116.298 137.229  47.453  1.00 58.27           O  
ATOM   4190  N   ASP B  60     114.359 134.948  47.820  1.00 57.77           N  
ATOM   4191  HN  ASP B  60     113.951 135.712  48.359  1.00  0.00           H  
ATOM   4192  CA  ASP B  60     113.740 134.489  46.576  1.00 57.32           C  
ATOM   4193  HA  ASP B  60     113.775 133.375  46.565  1.00  0.00           H  
ATOM   4194  C   ASP B  60     114.454 134.996  45.323  1.00 54.85           C  
ATOM   4195  O   ASP B  60     114.479 134.311  44.273  1.00 56.89           O  
ATOM   4196  CB  ASP B  60     112.255 134.921  46.563  1.00 51.77           C  
ATOM   4197  HB1 ASP B  60     111.693 134.485  47.421  1.00  0.00           H  
ATOM   4198  HB2 ASP B  60     111.694 134.438  45.729  1.00  0.00           H  
ATOM   4199  CG  ASP B  60     112.126 136.442  46.521  1.00 59.89           C  
ATOM   4200  OD1 ASP B  60     113.099 137.122  46.829  1.00 52.78           O  
ATOM   4201  OD2 ASP B  60     111.042 136.923  46.188  1.00 53.52           O  
ATOM   4202  N   ASN B  61     115.019 136.220  45.417  1.00 51.04           N  
ATOM   4203  HN  ASN B  61     114.843 136.814  46.227  1.00  0.00           H  
ATOM   4204  CA  ASN B  61     115.882 136.671  44.340  1.00 55.35           C  
ATOM   4205  HA  ASN B  61     115.711 136.025  43.448  1.00  0.00           H  
ATOM   4206  C   ASN B  61     117.364 136.614  44.712  1.00 87.35           C  
ATOM   4207  O   ASN B  61     118.030 137.650  44.950  1.00 48.67           O  
ATOM   4208  CB  ASN B  61     115.466 138.102  43.999  1.00 41.98           C  
ATOM   4209  HB1 ASN B  61     115.665 138.817  44.831  1.00  0.00           H  
ATOM   4210  HB2 ASN B  61     116.129 138.572  43.235  1.00  0.00           H  
ATOM   4211  CG  ASN B  61     114.014 138.086  43.579  1.00 40.98           C  
ATOM   4212  ND2 ASN B  61     113.195 138.914  43.980  1.00 48.11           N  
ATOM   4213 1HD2 ASN B  61     112.215 138.903  43.697  1.00  0.00           H  
ATOM   4214 2HD2 ASN B  61     113.434 139.669  44.622  1.00  0.00           H  
ATOM   4215  OD1 ASN B  61     113.701 137.096  42.737  1.00 55.55           O  
ATOM   4216  HD1 ASN B  61     112.788 137.086  42.473  1.00  0.00           H  
ATOM   4217  N   GLU B  62     117.877 135.359  44.821  1.00 39.42           N  
ATOM   4218  HN  GLU B  62     117.271 134.549  44.692  1.00  0.00           H  
ATOM   4219  CA  GLU B  62     119.302 135.166  45.124  1.00 30.53           C  
ATOM   4220  HA  GLU B  62     119.579 135.804  45.995  1.00  0.00           H  
ATOM   4221  C   GLU B  62     120.188 135.518  43.954  1.00 32.28           C  
ATOM   4222  O   GLU B  62     121.146 136.351  44.088  1.00 28.80           O  
ATOM   4223  CB  GLU B  62     119.486 133.688  45.506  1.00 41.45           C  
ATOM   4224  HB1 GLU B  62     118.689 133.354  46.211  1.00  0.00           H  
ATOM   4225  HB2 GLU B  62     119.255 133.020  44.644  1.00  0.00           H  
ATOM   4226  CG  GLU B  62     120.879 133.394  46.072  1.00 48.56           C  
ATOM   4227  HG1 GLU B  62     121.689 133.664  45.355  1.00  0.00           H  
ATOM   4228  HG2 GLU B  62     121.082 132.300  46.140  1.00  0.00           H  
ATOM   4229  CD  GLU B  62     121.045 134.089  47.409  1.00 51.56           C  
ATOM   4230  OE1 GLU B  62     120.834 135.293  47.477  1.00 50.82           O  
ATOM   4231  OE2 GLU B  62     121.393 133.416  48.375  1.00 51.91           O  
ATOM   4232  N   ILE B  63     119.940 134.851  42.797  1.00 32.16           N  
ATOM   4233  HN  ILE B  63     119.449 133.957  42.814  1.00  0.00           H  
ATOM   4234  CA  ILE B  63     120.383 135.424  41.525  1.00 25.86           C  
ATOM   4235  HA  ILE B  63     120.715 136.474  41.701  1.00  0.00           H  
ATOM   4236  C   ILE B  63     119.260 135.432  40.504  1.00 31.18           C  
ATOM   4237  O   ILE B  63     118.691 134.370  40.145  1.00 38.76           O  
ATOM   4238  CB  ILE B  63     121.579 134.609  40.980  1.00 29.62           C  
ATOM   4239  HB  ILE B  63     122.430 135.300  40.777  1.00  0.00           H  
ATOM   4240  CG1 ILE B  63     121.207 133.881  39.691  1.00 38.93           C  
ATOM   4241 1HG1 ILE B  63     121.449 132.795  39.758  1.00  0.00           H  
ATOM   4242 2HG1 ILE B  63     120.100 133.810  39.574  1.00  0.00           H  
ATOM   4243  CG2 ILE B  63     122.014 133.573  41.984  1.00 18.86           C  
ATOM   4244 1HG2 ILE B  63     122.286 134.105  42.926  1.00  0.00           H  
ATOM   4245 2HG2 ILE B  63     122.833 132.919  41.604  1.00  0.00           H  
ATOM   4246 3HG2 ILE B  63     121.251 132.776  42.142  1.00  0.00           H  
ATOM   4247  CD1 ILE B  63     121.850 134.512  38.463  1.00 56.33           C  
ATOM   4248 1HD1 ILE B  63     121.578 133.980  37.521  1.00  0.00           H  
ATOM   4249 2HD1 ILE B  63     122.957 134.583  38.580  1.00  0.00           H  
ATOM   4250 3HD1 ILE B  63     121.608 135.598  38.396  1.00  0.00           H  
ATOM   4251  N   LEU B  64     118.894 136.661  40.052  1.00 27.17           N  
ATOM   4252  HN  LEU B  64     119.401 137.489  40.365  1.00  0.00           H  
ATOM   4253  CA  LEU B  64     117.777 136.801  39.120  1.00 25.82           C  
ATOM   4254  HA  LEU B  64     117.502 135.792  38.734  1.00  0.00           H  
ATOM   4255  C   LEU B  64     118.074 137.712  37.943  1.00 27.51           C  
ATOM   4256  O   LEU B  64     118.320 138.940  38.110  1.00 48.30           O  
ATOM   4257  CB  LEU B  64     116.592 137.373  39.893  1.00 34.76           C  
ATOM   4258  HB1 LEU B  64     116.900 138.257  40.499  1.00  0.00           H  
ATOM   4259  HB2 LEU B  64     116.284 136.688  40.717  1.00  0.00           H  
ATOM   4260  CG  LEU B  64     115.405 137.713  38.991  1.00 19.60           C  
ATOM   4261  HG  LEU B  64     115.771 137.798  37.941  1.00  0.00           H  
ATOM   4262  CD1 LEU B  64     114.299 136.649  39.038  1.00 24.81           C  
ATOM   4263 1HD1 LEU B  64     114.784 135.686  38.753  1.00  0.00           H  
ATOM   4264 2HD1 LEU B  64     113.412 136.902  38.412  1.00  0.00           H  
ATOM   4265 3HD1 LEU B  64     113.766 136.605  40.016  1.00  0.00           H  
ATOM   4266  CD2 LEU B  64     114.737 139.039  39.384  1.00 32.85           C  
ATOM   4267 1HD2 LEU B  64     115.540 139.812  39.350  1.00  0.00           H  
ATOM   4268 2HD2 LEU B  64     114.204 138.995  40.362  1.00  0.00           H  
ATOM   4269 3HD2 LEU B  64     113.850 139.292  38.758  1.00  0.00           H  
ATOM   4270  N   ILE B  65     118.075 137.107  36.746  1.00 21.60           N  
ATOM   4271  HN  ILE B  65     117.964 136.095  36.687  1.00  0.00           H  
ATOM   4272  CA  ILE B  65     118.235 137.898  35.524  1.00 22.37           C  
ATOM   4273  HA  ILE B  65     118.794 138.833  35.763  1.00  0.00           H  
ATOM   4274  C   ILE B  65     116.883 138.265  34.893  1.00 34.67           C  
ATOM   4275  O   ILE B  65     116.048 137.392  34.575  1.00 38.30           O  
ATOM   4276  CB  ILE B  65     119.063 137.050  34.540  1.00 28.81           C  
ATOM   4277  HB  ILE B  65     118.569 136.060  34.402  1.00  0.00           H  
ATOM   4278  CG1 ILE B  65     120.482 136.835  35.094  1.00 20.29           C  
ATOM   4279 1HG1 ILE B  65     120.459 136.644  36.192  1.00  0.00           H  
ATOM   4280 2HG1 ILE B  65     121.063 137.787  35.090  1.00  0.00           H  
ATOM   4281  CG2 ILE B  65     119.180 137.747  33.187  1.00 21.70           C  
ATOM   4282 1HG2 ILE B  65     118.152 137.903  32.785  1.00  0.00           H  
ATOM   4283 2HG2 ILE B  65     119.840 137.198  32.476  1.00  0.00           H  
ATOM   4284 3HG2 ILE B  65     119.769 138.692  33.240  1.00  0.00           H  
ATOM   4285  CD1 ILE B  65     121.237 135.726  34.357  1.00 22.31           C  
ATOM   4286 1HD1 ILE B  65     122.265 135.570  34.759  1.00  0.00           H  
ATOM   4287 2HD1 ILE B  65     121.260 135.917  33.259  1.00  0.00           H  
ATOM   4288 3HD1 ILE B  65     120.656 134.774  34.361  1.00  0.00           H  
ATOM   4289  N   PHE B  66     116.650 139.592  34.752  1.00 43.08           N  
ATOM   4290  HN  PHE B  66     117.406 140.259  34.904  1.00  0.00           H  
ATOM   4291  CA  PHE B  66     115.311 140.075  34.381  1.00 39.09           C  
ATOM   4292  HA  PHE B  66     114.688 139.210  34.054  1.00  0.00           H  
ATOM   4293  C   PHE B  66     115.332 141.122  33.275  1.00 33.56           C  
ATOM   4294  O   PHE B  66     116.234 142.012  33.238  1.00 45.99           O  
ATOM   4295  CB  PHE B  66     114.694 140.691  35.655  1.00 35.24           C  
ATOM   4296  HB1 PHE B  66     115.120 141.699  35.867  1.00  0.00           H  
ATOM   4297  HB2 PHE B  66     115.040 140.160  36.572  1.00  0.00           H  
ATOM   4298  CG  PHE B  66     113.173 140.735  35.579  1.00 47.90           C  
ATOM   4299  CD1 PHE B  66     112.410 139.627  35.949  1.00 47.04           C  
ATOM   4300  HD1 PHE B  66     112.907 138.692  36.260  1.00  0.00           H  
ATOM   4301  CD2 PHE B  66     112.550 141.903  35.175  1.00 48.54           C  
ATOM   4302  HD2 PHE B  66     113.153 142.775  34.871  1.00  0.00           H  
ATOM   4303  CE1 PHE B  66     111.018 139.704  35.925  1.00 45.78           C  
ATOM   4304  HE1 PHE B  66     110.415 138.831  36.227  1.00  0.00           H  
ATOM   4305  CE2 PHE B  66     111.157 141.974  35.154  1.00 45.16           C  
ATOM   4306  HE2 PHE B  66     110.661 142.909  34.843  1.00  0.00           H  
ATOM   4307  CZ  PHE B  66     110.388 140.873  35.523  1.00 44.56           C  
ATOM   4308  HZ  PHE B  66     109.287 140.930  35.496  1.00  0.00           H  
ATOM   4309  N   TRP B  67     114.369 141.015  32.328  1.00 20.46           N  
ATOM   4310  HN  TRP B  67     113.790 140.177  32.266  1.00  0.00           H  
ATOM   4311  CA  TRP B  67     114.177 142.125  31.398  1.00 22.72           C  
ATOM   4312  HA  TRP B  67     115.102 142.748  31.382  1.00  0.00           H  
ATOM   4313  C   TRP B  67     113.013 142.991  31.786  1.00 31.04           C  
ATOM   4314  O   TRP B  67     111.858 142.504  31.953  1.00 48.68           O  
ATOM   4315  CB  TRP B  67     113.927 141.560  29.981  1.00 37.88           C  
ATOM   4316  HB1 TRP B  67     114.830 141.056  29.565  1.00  0.00           H  
ATOM   4317  HB2 TRP B  67     113.243 140.679  29.995  1.00  0.00           H  
ATOM   4318  CG  TRP B  67     113.413 142.675  29.061  1.00 42.92           C  
ATOM   4319  CD1 TRP B  67     112.062 143.027  28.839  1.00 48.71           C  
ATOM   4320  HD1 TRP B  67     111.211 142.522  29.326  1.00  0.00           H  
ATOM   4321  CD2 TRP B  67     114.209 143.581  28.221  1.00 44.86           C  
ATOM   4322  CE2 TRP B  67     113.295 144.435  27.541  1.00 45.75           C  
ATOM   4323  CE3 TRP B  67     115.573 143.747  27.996  1.00 49.69           C  
ATOM   4324  HE3 TRP B  67     116.295 143.096  28.517  1.00  0.00           H  
ATOM   4325  NE1 TRP B  67     111.925 144.061  27.955  1.00 42.92           N  
ATOM   4326  HE1 TRP B  67     111.053 144.489  27.643  1.00  0.00           H  
ATOM   4327  CZ2 TRP B  67     113.761 145.410  26.673  1.00 49.99           C  
ATOM   4328  HZ2 TRP B  67     113.047 146.068  26.150  1.00  0.00           H  
ATOM   4329  CZ3 TRP B  67     116.034 144.721  27.125  1.00 47.64           C  
ATOM   4330  HZ3 TRP B  67     117.117 144.840  26.951  1.00  0.00           H  
ATOM   4331  CH2 TRP B  67     115.115 145.560  26.462  1.00 40.82           C  
ATOM   4332  HH2 TRP B  67     115.481 146.339  25.772  1.00  0.00           H  
ATOM   4333  N   SER B  68     113.305 144.276  32.002  1.00 41.14           N  
ATOM   4334  HN  SER B  68     114.272 144.598  31.963  1.00  0.00           H  
ATOM   4335  CA  SER B  68     112.235 145.209  32.292  1.00 46.50           C  
ATOM   4336  HA  SER B  68     111.304 144.639  32.522  1.00  0.00           H  
ATOM   4337  C   SER B  68     111.976 146.131  31.144  1.00 47.79           C  
ATOM   4338  O   SER B  68     112.902 146.758  30.576  1.00 47.10           O  
ATOM   4339  CB  SER B  68     112.653 146.011  33.529  1.00 41.66           C  
ATOM   4340  HB1 SER B  68     112.777 145.368  34.431  1.00  0.00           H  
ATOM   4341  HB2 SER B  68     111.832 146.660  33.913  1.00  0.00           H  
ATOM   4342  OG  SER B  68     113.843 146.757  33.218  1.00 45.11           O  
ATOM   4343  HG  SER B  68     114.102 147.254  33.985  1.00  0.00           H  
ATOM   4344  N   LYS B  69     110.698 146.194  30.756  1.00 43.89           N  
ATOM   4345  HN  LYS B  69     109.995 145.629  31.233  1.00  0.00           H  
ATOM   4346  CA  LYS B  69     110.305 147.060  29.663  1.00 48.86           C  
ATOM   4347  HA  LYS B  69     110.760 146.685  28.717  1.00  0.00           H  
ATOM   4348  C   LYS B  69     110.726 148.512  29.880  1.00 49.59           C  
ATOM   4349  O   LYS B  69     110.608 149.071  31.009  1.00 45.54           O  
ATOM   4350  CB  LYS B  69     108.788 146.955  29.564  1.00 46.28           C  
ATOM   4351  HB1 LYS B  69     108.459 145.891  29.610  1.00  0.00           H  
ATOM   4352  HB2 LYS B  69     108.302 147.337  30.492  1.00  0.00           H  
ATOM   4353  CG  LYS B  69     108.220 147.646  28.329  1.00 47.81           C  
ATOM   4354  HG1 LYS B  69     108.243 146.972  27.441  1.00  0.00           H  
ATOM   4355  HG2 LYS B  69     108.905 148.445  27.961  1.00  0.00           H  
ATOM   4356  CD  LYS B  69     106.810 148.193  28.576  1.00 54.41           C  
ATOM   4357  HD1 LYS B  69     106.759 148.752  29.539  1.00  0.00           H  
ATOM   4358  HD2 LYS B  69     106.094 147.370  28.809  1.00  0.00           H  
ATOM   4359  CE  LYS B  69     106.307 149.048  27.415  1.00 51.03           C  
ATOM   4360  HE1 LYS B  69     107.122 149.658  26.959  1.00  0.00           H  
ATOM   4361  HE2 LYS B  69     106.047 148.432  26.522  1.00  0.00           H  
ATOM   4362  NZ  LYS B  69     105.190 149.870  27.857  1.00 56.20           N  
ATOM   4363  HZ1 LYS B  69     104.854 150.441  27.082  1.00  0.00           H  
ATOM   4364  HZ2 LYS B  69     105.427 150.433  28.674  1.00  0.00           H  
ATOM   4365  HZ3 LYS B  69     104.445 149.312  28.274  1.00  0.00           H  
ATOM   4366  N   ASP B  70     111.284 149.116  28.812  1.00 51.76           N  
ATOM   4367  HN  ASP B  70     111.466 148.578  27.965  1.00  0.00           H  
ATOM   4368  CA  ASP B  70     111.632 150.543  28.858  1.00 53.06           C  
ATOM   4369  HA  ASP B  70     111.748 150.900  27.808  1.00  0.00           H  
ATOM   4370  C   ASP B  70     112.930 150.876  29.615  1.00 56.94           C  
ATOM   4371  O   ASP B  70     113.385 152.051  29.612  1.00 58.82           O  
ATOM   4372  CB  ASP B  70     110.463 151.309  29.489  1.00 51.13           C  
ATOM   4373  HB1 ASP B  70     110.158 150.879  30.472  1.00  0.00           H  
ATOM   4374  HB2 ASP B  70     110.765 152.321  29.845  1.00  0.00           H  
ATOM   4375  CG  ASP B  70     109.307 151.367  28.503  1.00 58.90           C  
ATOM   4376  OD1 ASP B  70     109.544 151.162  27.310  1.00 52.49           O  
ATOM   4377  OD2 ASP B  70     108.188 151.618  28.938  1.00 58.21           O  
ATOM   4378  N   ILE B  71     113.519 149.875  30.309  1.00 55.61           N  
ATOM   4379  HN  ILE B  71     113.059 148.971  30.420  1.00  0.00           H  
ATOM   4380  CA  ILE B  71     114.842 150.129  30.898  1.00 46.71           C  
ATOM   4381  HA  ILE B  71     115.090 151.207  30.760  1.00  0.00           H  
ATOM   4382  C   ILE B  71     115.946 149.292  30.259  1.00 36.85           C  
ATOM   4383  O   ILE B  71     116.933 149.828  29.716  1.00 52.33           O  
ATOM   4384  CB  ILE B  71     114.795 149.827  32.410  1.00 40.96           C  
ATOM   4385  HB  ILE B  71     114.732 148.725  32.565  1.00  0.00           H  
ATOM   4386  CG1 ILE B  71     113.586 150.505  33.071  1.00 48.56           C  
ATOM   4387 1HG1 ILE B  71     112.628 150.092  32.678  1.00  0.00           H  
ATOM   4388 2HG1 ILE B  71     113.478 151.560  32.728  1.00  0.00           H  
ATOM   4389  CG2 ILE B  71     116.059 150.364  33.088  1.00 46.44           C  
ATOM   4390 1HG2 ILE B  71     116.937 149.872  32.608  1.00  0.00           H  
ATOM   4391 2HG2 ILE B  71     116.043 150.238  34.196  1.00  0.00           H  
ATOM   4392 3HG2 ILE B  71     116.122 151.477  33.068  1.00  0.00           H  
ATOM   4393  CD1 ILE B  71     113.640 150.422  34.605  1.00 42.55           C  
ATOM   4394 1HD1 ILE B  71     112.762 150.914  35.085  1.00  0.00           H  
ATOM   4395 2HD1 ILE B  71     114.598 150.835  34.998  1.00  0.00           H  
ATOM   4396 3HD1 ILE B  71     113.748 149.367  34.948  1.00  0.00           H  
ATOM   4397  N   GLY B  72     115.799 147.956  30.368  1.00 38.22           N  
ATOM   4398  HN  GLY B  72     114.956 147.569  30.792  1.00  0.00           H  
ATOM   4399  CA  GLY B  72     116.848 147.059  29.878  1.00 31.16           C  
ATOM   4400  HA1 GLY B  72     116.722 146.845  28.791  1.00  0.00           H  
ATOM   4401  HA2 GLY B  72     117.836 147.574  29.842  1.00  0.00           H  
ATOM   4402  C   GLY B  72     116.923 145.785  30.682  1.00 38.32           C  
ATOM   4403  O   GLY B  72     115.889 145.262  31.184  1.00 48.31           O  
ATOM   4404  N   TYR B  73     118.141 145.229  30.782  1.00 46.43           N  
ATOM   4405  HN  TYR B  73     118.926 145.597  30.245  1.00  0.00           H  
ATOM   4406  CA  TYR B  73     118.320 144.091  31.672  1.00 19.08           C  
ATOM   4407  HA  TYR B  73     117.439 143.413  31.580  1.00  0.00           H  
ATOM   4408  C   TYR B  73     118.470 144.513  33.110  1.00 23.07           C  
ATOM   4409  O   TYR B  73     119.037 145.602  33.421  1.00 44.30           O  
ATOM   4410  CB  TYR B  73     119.576 143.342  31.230  1.00 24.78           C  
ATOM   4411  HB1 TYR B  73     119.818 142.489  31.906  1.00  0.00           H  
ATOM   4412  HB2 TYR B  73     120.503 143.941  31.391  1.00  0.00           H  
ATOM   4413  CG  TYR B  73     119.421 142.905  29.793  1.00 22.60           C  
ATOM   4414  CD1 TYR B  73     118.551 141.870  29.464  1.00 14.59           C  
ATOM   4415  HD1 TYR B  73     117.953 141.383  30.253  1.00  0.00           H  
ATOM   4416  CD2 TYR B  73     120.169 143.522  28.789  1.00 18.68           C  
ATOM   4417  HD2 TYR B  73     120.856 144.347  29.043  1.00  0.00           H  
ATOM   4418  CE1 TYR B  73     118.432 141.447  28.146  1.00 13.98           C  
ATOM   4419  HE1 TYR B  73     117.747 140.622  27.889  1.00  0.00           H  
ATOM   4420  CE2 TYR B  73     120.051 143.100  27.470  1.00 14.63           C  
ATOM   4421  HE2 TYR B  73     120.648 143.585  26.680  1.00  0.00           H  
ATOM   4422  CZ  TYR B  73     119.184 142.071  27.149  1.00 12.64           C  
ATOM   4423  OH  TYR B  73     119.065 141.645  25.840  1.00 19.08           O  
ATOM   4424  HH  TYR B  73     118.470 140.938  25.620  1.00  0.00           H  
ATOM   4425  N   SER B  74     117.914 143.688  34.008  1.00 22.73           N  
ATOM   4426  HN  SER B  74     117.367 142.885  33.697  1.00  0.00           H  
ATOM   4427  CA  SER B  74     118.096 143.944  35.433  1.00 31.73           C  
ATOM   4428  HA  SER B  74     118.743 144.843  35.562  1.00  0.00           H  
ATOM   4429  C   SER B  74     118.729 142.777  36.137  1.00 38.38           C  
ATOM   4430  O   SER B  74     118.126 141.673  36.258  1.00 41.22           O  
ATOM   4431  CB  SER B  74     116.720 144.228  36.035  1.00 39.29           C  
ATOM   4432  HB1 SER B  74     116.509 145.320  36.120  1.00  0.00           H  
ATOM   4433  HB2 SER B  74     115.888 143.964  35.341  1.00  0.00           H  
ATOM   4434  OG  SER B  74     116.619 143.551  37.294  1.00 45.56           O  
ATOM   4435  HG  SER B  74     115.764 143.728  37.668  1.00  0.00           H  
ATOM   4436  N   PHE B  75     119.986 142.986  36.579  1.00 27.68           N  
ATOM   4437  HN  PHE B  75     120.425 143.898  36.451  1.00  0.00           H  
ATOM   4438  CA  PHE B  75     120.719 141.911  37.240  1.00 25.25           C  
ATOM   4439  HA  PHE B  75     120.223 140.938  37.014  1.00  0.00           H  
ATOM   4440  C   PHE B  75     120.795 142.090  38.734  1.00 27.35           C  
ATOM   4441  O   PHE B  75     121.429 143.067  39.248  1.00 43.38           O  
ATOM   4442  CB  PHE B  75     122.140 141.898  36.659  1.00 45.58           C  
ATOM   4443  HB1 PHE B  75     122.134 141.898  35.544  1.00  0.00           H  
ATOM   4444  HB2 PHE B  75     122.665 142.868  36.821  1.00  0.00           H  
ATOM   4445  CG  PHE B  75     122.924 140.729  37.221  1.00 41.92           C  
ATOM   4446  CD1 PHE B  75     122.632 139.433  36.815  1.00 44.41           C  
ATOM   4447  HD1 PHE B  75     121.819 139.249  36.093  1.00  0.00           H  
ATOM   4448  CD2 PHE B  75     123.945 140.963  38.130  1.00 33.61           C  
ATOM   4449  HD2 PHE B  75     124.175 141.992  38.453  1.00  0.00           H  
ATOM   4450  CE1 PHE B  75     123.369 138.367  37.322  1.00 36.69           C  
ATOM   4451  HE1 PHE B  75     123.141 137.338  36.996  1.00  0.00           H  
ATOM   4452  CE2 PHE B  75     124.679 139.889  38.634  1.00 39.07           C  
ATOM   4453  HE2 PHE B  75     125.495 140.073  39.354  1.00  0.00           H  
ATOM   4454  CZ  PHE B  75     124.390 138.591  38.236  1.00 44.78           C  
ATOM   4455  HZ  PHE B  75     124.967 137.744  38.643  1.00  0.00           H  
ATOM   4456  N   THR B  76     120.124 141.185  39.459  1.00 44.88           N  
ATOM   4457  HN  THR B  76     119.576 140.456  39.002  1.00  0.00           H  
ATOM   4458  CA  THR B  76     120.191 141.260  40.899  1.00 49.89           C  
ATOM   4459  HA  THR B  76     120.823 142.133  41.184  1.00  0.00           H  
ATOM   4460  C   THR B  76     120.768 140.018  41.525  1.00 48.75           C  
ATOM   4461  O   THR B  76     120.474 138.864  41.105  1.00 44.52           O  
ATOM   4462  CB  THR B  76     118.787 141.480  41.427  1.00 45.71           C  
ATOM   4463  HB  THR B  76     118.739 142.481  41.916  1.00  0.00           H  
ATOM   4464  CG2 THR B  76     117.763 141.435  40.292  1.00 43.46           C  
ATOM   4465 1HG2 THR B  76     118.007 142.217  39.536  1.00  0.00           H  
ATOM   4466 2HG2 THR B  76     116.717 141.524  40.666  1.00  0.00           H  
ATOM   4467 3HG2 THR B  76     117.685 140.420  39.837  1.00  0.00           H  
ATOM   4468  OG1 THR B  76     118.473 140.473  42.401  1.00 42.11           O  
ATOM   4469  HG1 THR B  76     119.109 140.501  43.106  1.00  0.00           H  
ATOM   4470  N   VAL B  77     121.638 140.246  42.523  1.00 44.63           N  
ATOM   4471  HN  VAL B  77     121.982 141.192  42.689  1.00  0.00           H  
ATOM   4472  CA  VAL B  77     122.088 139.161  43.361  1.00 39.51           C  
ATOM   4473  HA  VAL B  77     121.441 138.271  43.184  1.00  0.00           H  
ATOM   4474  C   VAL B  77     122.034 139.532  44.840  1.00 46.86           C  
ATOM   4475  O   VAL B  77     122.424 140.661  45.244  1.00 57.75           O  
ATOM   4476  CB  VAL B  77     123.526 138.819  42.973  1.00 40.73           C  
ATOM   4477  HB  VAL B  77     123.517 138.086  42.133  1.00  0.00           H  
ATOM   4478  CG1 VAL B  77     124.278 140.076  42.538  1.00 38.20           C  
ATOM   4479 1HG1 VAL B  77     125.327 139.826  42.255  1.00  0.00           H  
ATOM   4480 2HG1 VAL B  77     124.238 140.873  43.317  1.00  0.00           H  
ATOM   4481 3HG1 VAL B  77     123.745 140.615  41.720  1.00  0.00           H  
ATOM   4482  CG2 VAL B  77     124.246 138.210  44.163  1.00 36.20           C  
ATOM   4483 1HG2 VAL B  77     125.295 137.960  43.880  1.00  0.00           H  
ATOM   4484 2HG2 VAL B  77     123.702 137.329  44.577  1.00  0.00           H  
ATOM   4485 3HG2 VAL B  77     124.199 138.866  45.063  1.00  0.00           H  
ATOM   4486  N   GLY B  78     121.517 138.595  45.660  1.00 45.34           N  
ATOM   4487  HN  GLY B  78     121.228 137.691  45.288  1.00  0.00           H  
ATOM   4488  CA  GLY B  78     121.374 138.882  47.082  1.00 37.25           C  
ATOM   4489  HA1 GLY B  78     122.346 139.202  47.526  1.00  0.00           H  
ATOM   4490  HA2 GLY B  78     121.210 137.946  47.665  1.00  0.00           H  
ATOM   4491  C   GLY B  78     120.286 139.897  47.365  1.00 37.55           C  
ATOM   4492  O   GLY B  78     120.298 140.600  48.417  1.00 40.16           O  
ATOM   4493  N   GLY B  79     119.343 140.019  46.407  1.00 50.42           N  
ATOM   4494  HN  GLY B  79     119.412 139.478  45.545  1.00  0.00           H  
ATOM   4495  CA  GLY B  79     118.218 140.936  46.616  1.00 43.55           C  
ATOM   4496  HA1 GLY B  79     117.819 140.850  47.654  1.00  0.00           H  
ATOM   4497  HA2 GLY B  79     117.318 140.602  46.049  1.00  0.00           H  
ATOM   4498  C   GLY B  79     118.566 142.365  46.286  1.00 45.39           C  
ATOM   4499  O   GLY B  79     117.735 143.302  46.447  1.00 54.20           O  
ATOM   4500  N   SER B  80     119.821 142.566  45.860  1.00 51.89           N  
ATOM   4501  HN  SER B  80     120.486 141.792  45.859  1.00  0.00           H  
ATOM   4502  CA  SER B  80     120.242 143.883  45.398  1.00 46.80           C  
ATOM   4503  HA  SER B  80     119.559 144.658  45.818  1.00  0.00           H  
ATOM   4504  C   SER B  80     120.227 143.965  43.903  1.00 48.26           C  
ATOM   4505  O   SER B  80     120.685 143.034  43.194  1.00 42.48           O  
ATOM   4506  CB  SER B  80     121.661 144.118  45.925  1.00 55.90           C  
ATOM   4507  HB1 SER B  80     122.275 143.187  45.920  1.00  0.00           H  
ATOM   4508  HB2 SER B  80     122.282 144.718  45.219  1.00  0.00           H  
ATOM   4509  OG  SER B  80     121.584 144.715  47.228  1.00 41.84           O  
ATOM   4510  HG  SER B  80     122.464 144.861  47.555  1.00  0.00           H  
ATOM   4511  N   GLU B  81     119.646 145.055  43.386  1.00 44.69           N  
ATOM   4512  HN  GLU B  81     119.344 145.818  43.992  1.00  0.00           H  
ATOM   4513  CA  GLU B  81     119.452 145.134  41.946  1.00 48.33           C  
ATOM   4514  HA  GLU B  81     119.595 144.116  41.514  1.00  0.00           H  
ATOM   4515  C   GLU B  81     120.387 146.085  41.248  1.00 46.78           C  
ATOM   4516  O   GLU B  81     120.653 147.236  41.738  1.00 48.94           O  
ATOM   4517  CB  GLU B  81     117.998 145.564  41.706  1.00 41.02           C  
ATOM   4518  HB1 GLU B  81     117.308 145.067  42.427  1.00  0.00           H  
ATOM   4519  HB2 GLU B  81     117.838 146.625  42.008  1.00  0.00           H  
ATOM   4520  CG  GLU B  81     117.547 145.328  40.259  1.00 46.62           C  
ATOM   4521  HG1 GLU B  81     117.372 144.248  40.042  1.00  0.00           H  
ATOM   4522  HG2 GLU B  81     118.369 145.505  39.527  1.00  0.00           H  
ATOM   4523  CD  GLU B  81     116.326 146.177  39.968  1.00 57.19           C  
ATOM   4524  OE1 GLU B  81     115.943 146.971  40.822  1.00 52.89           O  
ATOM   4525  OE2 GLU B  81     115.764 146.036  38.885  1.00 58.38           O  
ATOM   4526  N   ILE B  82     120.944 145.611  40.120  1.00 48.29           N  
ATOM   4527  HN  ILE B  82     120.798 144.638  39.851  1.00  0.00           H  
ATOM   4528  CA  ILE B  82     121.750 146.476  39.285  1.00 35.44           C  
ATOM   4529  HA  ILE B  82     121.736 147.510  39.701  1.00  0.00           H  
ATOM   4530  C   ILE B  82     121.236 146.500  37.861  1.00 35.60           C  
ATOM   4531  O   ILE B  82     120.654 145.510  37.383  1.00 49.91           O  
ATOM   4532  CB  ILE B  82     123.179 145.945  39.295  1.00 54.14           C  
ATOM   4533  HB  ILE B  82     123.370 145.411  40.255  1.00  0.00           H  
ATOM   4534  CG1 ILE B  82     124.172 147.105  39.149  1.00 46.78           C  
ATOM   4535 1HG1 ILE B  82     123.949 147.714  38.242  1.00  0.00           H  
ATOM   4536 2HG1 ILE B  82     125.186 146.734  38.870  1.00  0.00           H  
ATOM   4537  CG2 ILE B  82     123.396 144.983  38.125  1.00 46.22           C  
ATOM   4538 1HG2 ILE B  82     122.674 144.140  38.231  1.00  0.00           H  
ATOM   4539 2HG2 ILE B  82     124.453 144.637  38.042  1.00  0.00           H  
ATOM   4540 3HG2 ILE B  82     123.325 145.488  37.133  1.00  0.00           H  
ATOM   4541  CD1 ILE B  82     124.231 147.985  40.405  1.00 32.84           C  
ATOM   4542 1HD1 ILE B  82     124.953 148.828  40.299  1.00  0.00           H  
ATOM   4543 2HD1 ILE B  82     124.454 147.376  41.312  1.00  0.00           H  
ATOM   4544 3HD1 ILE B  82     123.217 148.356  40.684  1.00  0.00           H  
ATOM   4545  N   LEU B  83     121.338 147.671  37.180  1.00 26.03           N  
ATOM   4546  HN  LEU B  83     121.945 148.407  37.540  1.00  0.00           H  
ATOM   4547  CA  LEU B  83     120.594 147.898  35.939  1.00 25.76           C  
ATOM   4548  HA  LEU B  83     119.900 147.042  35.772  1.00  0.00           H  
ATOM   4549  C   LEU B  83     121.490 148.063  34.700  1.00 34.11           C  
ATOM   4550  O   LEU B  83     122.384 148.941  34.651  1.00 76.50           O  
ATOM   4551  CB  LEU B  83     119.769 149.175  36.145  1.00 47.37           C  
ATOM   4552  HB1 LEU B  83     119.732 149.454  37.224  1.00  0.00           H  
ATOM   4553  HB2 LEU B  83     120.308 150.065  35.744  1.00  0.00           H  
ATOM   4554  CG  LEU B  83     118.365 149.082  35.560  1.00 45.96           C  
ATOM   4555  HG  LEU B  83     118.290 149.778  34.692  1.00  0.00           H  
ATOM   4556  CD1 LEU B  83     118.019 147.669  35.089  1.00 43.96           C  
ATOM   4557 1HD1 LEU B  83     118.806 147.402  34.346  1.00  0.00           H  
ATOM   4558 2HD1 LEU B  83     116.980 147.569  34.697  1.00  0.00           H  
ATOM   4559 3HD1 LEU B  83     117.918 146.932  35.919  1.00  0.00           H  
ATOM   4560  CD2 LEU B  83     117.287 149.447  36.578  1.00 48.84           C  
ATOM   4561 1HD2 LEU B  83     117.539 150.477  36.921  1.00  0.00           H  
ATOM   4562 2HD2 LEU B  83     117.186 148.710  37.408  1.00  0.00           H  
ATOM   4563 3HD2 LEU B  83     116.248 149.347  36.186  1.00  0.00           H  
ATOM   4564  N   PHE B  84     121.269 147.185  33.688  1.00 19.07           N  
ATOM   4565  HN  PHE B  84     120.611 146.414  33.805  1.00  0.00           H  
ATOM   4566  CA  PHE B  84     121.994 147.363  32.419  1.00 20.35           C  
ATOM   4567  HA  PHE B  84     122.823 148.091  32.583  1.00  0.00           H  
ATOM   4568  C   PHE B  84     121.111 147.880  31.289  1.00 27.84           C  
ATOM   4569  O   PHE B  84     120.363 147.095  30.624  1.00 42.06           O  
ATOM   4570  CB  PHE B  84     122.604 146.006  32.026  1.00 35.32           C  
ATOM   4571  HB1 PHE B  84     121.873 145.172  32.138  1.00  0.00           H  
ATOM   4572  HB2 PHE B  84     122.774 145.928  30.927  1.00  0.00           H  
ATOM   4573  CG  PHE B  84     123.874 145.756  32.815  1.00 22.58           C  
ATOM   4574  CD1 PHE B  84     125.044 146.426  32.491  1.00 15.13           C  
ATOM   4575  HD1 PHE B  84     125.055 147.148  31.658  1.00  0.00           H  
ATOM   4576  CD2 PHE B  84     123.851 144.864  33.878  1.00 17.83           C  
ATOM   4577  HD2 PHE B  84     122.916 144.344  34.146  1.00  0.00           H  
ATOM   4578  CE1 PHE B  84     126.200 146.185  33.218  1.00 18.63           C  
ATOM   4579  HE1 PHE B  84     127.134 146.706  32.949  1.00  0.00           H  
ATOM   4580  CE2 PHE B  84     125.015 144.630  34.603  1.00 27.73           C  
ATOM   4581  HE2 PHE B  84     125.004 143.912  35.440  1.00  0.00           H  
ATOM   4582  CZ  PHE B  84     126.190 145.294  34.280  1.00 18.52           C  
ATOM   4583  HZ  PHE B  84     127.109 145.114  34.864  1.00  0.00           H  
ATOM   4584  N   GLU B  85     121.167 149.219  31.082  1.00 38.20           N  
ATOM   4585  HN  GLU B  85     121.902 149.768  31.528  1.00  0.00           H  
ATOM   4586  CA  GLU B  85     120.182 149.888  30.224  1.00 38.26           C  
ATOM   4587  HA  GLU B  85     119.161 149.593  30.560  1.00  0.00           H  
ATOM   4588  C   GLU B  85     120.308 149.589  28.746  1.00 39.06           C  
ATOM   4589  O   GLU B  85     121.449 149.571  28.169  1.00 43.65           O  
ATOM   4590  CB  GLU B  85     120.355 151.394  30.456  1.00 45.25           C  
ATOM   4591  HB1 GLU B  85     120.060 151.978  29.553  1.00  0.00           H  
ATOM   4592  HB2 GLU B  85     121.433 151.674  30.503  1.00  0.00           H  
ATOM   4593  CG  GLU B  85     119.603 151.876  31.698  1.00 42.57           C  
ATOM   4594  HG1 GLU B  85     118.569 151.462  31.749  1.00  0.00           H  
ATOM   4595  HG2 GLU B  85     120.005 151.422  32.634  1.00  0.00           H  
ATOM   4596  CD  GLU B  85     119.614 153.392  31.748  1.00 49.26           C  
ATOM   4597  OE1 GLU B  85     120.664 153.965  31.997  1.00 59.57           O  
ATOM   4598  OE2 GLU B  85     118.556 153.990  31.544  1.00 50.47           O  
ATOM   4599  N   VAL B  86     119.143 149.333  28.098  1.00 40.56           N  
ATOM   4600  HN  VAL B  86     118.272 149.245  28.621  1.00  0.00           H  
ATOM   4601  CA  VAL B  86     119.147 149.186  26.654  1.00 40.09           C  
ATOM   4602  HA  VAL B  86     120.164 149.435  26.271  1.00  0.00           H  
ATOM   4603  C   VAL B  86     118.132 150.091  25.974  1.00 44.24           C  
ATOM   4604  O   VAL B  86     116.904 150.025  26.257  1.00 48.19           O  
ATOM   4605  CB  VAL B  86     118.842 147.719  26.327  1.00 53.04           C  
ATOM   4606  HB  VAL B  86     117.857 147.441  26.769  1.00  0.00           H  
ATOM   4607  CG1 VAL B  86     118.793 147.510  24.819  1.00 44.60           C  
ATOM   4608 1HG1 VAL B  86     117.999 148.165  24.389  1.00  0.00           H  
ATOM   4609 2HG1 VAL B  86     118.656 146.439  24.542  1.00  0.00           H  
ATOM   4610 3HG1 VAL B  86     119.785 147.670  24.335  1.00  0.00           H  
ATOM   4611  CG2 VAL B  86     119.930 146.821  26.916  1.00 54.21           C  
ATOM   4612 1HG2 VAL B  86     119.966 146.974  28.020  1.00  0.00           H  
ATOM   4613 2HG2 VAL B  86     120.922 146.981  26.432  1.00  0.00           H  
ATOM   4614 3HG2 VAL B  86     119.793 145.750  26.639  1.00  0.00           H  
ATOM   4615  N   PRO B  87     118.642 150.978  25.096  1.00 52.19           N  
ATOM   4616  CA  PRO B  87     117.765 151.951  24.463  1.00 52.81           C  
ATOM   4617  HA  PRO B  87     117.053 152.347  25.224  1.00  0.00           H  
ATOM   4618  C   PRO B  87     116.974 151.351  23.312  1.00 59.68           C  
ATOM   4619  O   PRO B  87     115.741 151.355  23.280  1.00 59.10           O  
ATOM   4620  CB  PRO B  87     118.629 153.093  23.953  1.00 50.31           C  
ATOM   4621  HB1 PRO B  87     118.576 153.998  24.602  1.00  0.00           H  
ATOM   4622  HB2 PRO B  87     118.228 153.555  23.021  1.00  0.00           H  
ATOM   4623  CG  PRO B  87     120.052 152.567  23.787  1.00 59.00           C  
ATOM   4624  HG1 PRO B  87     120.387 152.442  22.731  1.00  0.00           H  
ATOM   4625  HG2 PRO B  87     120.856 153.286  24.070  1.00  0.00           H  
ATOM   4626  CD  PRO B  87     120.018 151.211  24.654  1.00 59.45           C  
ATOM   4627  HD1 PRO B  87     120.743 151.226  25.501  1.00  0.00           H  
ATOM   4628  HD2 PRO B  87     120.444 150.340  24.104  1.00  0.00           H  
ATOM   4629  N   GLU B  88     117.714 150.850  22.303  1.00 51.59           N  
ATOM   4630  HN  GLU B  88     118.731 150.919  22.323  1.00  0.00           H  
ATOM   4631  CA  GLU B  88     117.037 150.206  21.180  1.00 58.65           C  
ATOM   4632  HA  GLU B  88     116.113 150.782  20.939  1.00  0.00           H  
ATOM   4633  C   GLU B  88     116.656 148.779  21.471  1.00 50.25           C  
ATOM   4634  O   GLU B  88     117.462 148.020  22.108  1.00 50.65           O  
ATOM   4635  CB  GLU B  88     117.981 150.252  19.966  1.00 52.96           C  
ATOM   4636  HB1 GLU B  88     118.685 149.387  19.970  1.00  0.00           H  
ATOM   4637  HB2 GLU B  88     118.719 151.082  20.061  1.00  0.00           H  
ATOM   4638  CG  GLU B  88     117.217 150.339  18.637  1.00 57.20           C  
ATOM   4639  HG1 GLU B  88     116.400 151.097  18.671  1.00  0.00           H  
ATOM   4640  HG2 GLU B  88     116.590 149.436  18.453  1.00  0.00           H  
ATOM   4641  CD  GLU B  88     118.188 150.598  17.510  1.00 59.45           C  
ATOM   4642  OE1 GLU B  88     118.505 151.754  17.265  1.00 54.21           O  
ATOM   4643  OE2 GLU B  88     118.623 149.637  16.881  1.00 54.75           O  
ATOM   4644  N   VAL B  89     115.442 148.296  21.168  1.00 47.77           N  
ATOM   4645  HN  VAL B  89     114.702 148.926  20.858  1.00  0.00           H  
ATOM   4646  CA  VAL B  89     115.189 146.879  21.284  1.00 45.44           C  
ATOM   4647  HA  VAL B  89     116.125 146.370  21.612  1.00  0.00           H  
ATOM   4648  C   VAL B  89     114.739 146.281  19.976  1.00 58.73           C  
ATOM   4649  O   VAL B  89     113.931 146.880  19.229  1.00 50.28           O  
ATOM   4650  CB  VAL B  89     114.106 146.663  22.346  1.00 54.98           C  
ATOM   4651  HB  VAL B  89     114.381 147.225  23.269  1.00  0.00           H  
ATOM   4652  CG1 VAL B  89     112.754 147.152  21.847  1.00 55.30           C  
ATOM   4653 1HG1 VAL B  89     112.828 148.238  21.606  1.00  0.00           H  
ATOM   4654 2HG1 VAL B  89     111.931 146.932  22.566  1.00  0.00           H  
ATOM   4655 3HG1 VAL B  89     112.375 146.551  20.988  1.00  0.00           H  
ATOM   4656  CG2 VAL B  89     114.005 145.183  22.675  1.00 54.61           C  
ATOM   4657 1HG2 VAL B  89     114.996 144.825  23.041  1.00  0.00           H  
ATOM   4658 2HG2 VAL B  89     113.626 144.582  21.816  1.00  0.00           H  
ATOM   4659 3HG2 VAL B  89     113.182 144.963  23.394  1.00  0.00           H  
ATOM   4660  N   THR B  90     115.286 145.111  19.657  1.00 56.22           N  
ATOM   4661  HN  THR B  90     115.977 144.674  20.267  1.00  0.00           H  
ATOM   4662  CA  THR B  90     114.878 144.476  18.427  1.00 57.14           C  
ATOM   4663  HA  THR B  90     113.961 144.986  18.050  1.00  0.00           H  
ATOM   4664  C   THR B  90     114.582 143.026  18.591  1.00 54.87           C  
ATOM   4665  O   THR B  90     115.190 142.322  19.438  1.00 59.07           O  
ATOM   4666  CB  THR B  90     115.985 144.657  17.411  1.00 53.93           C  
ATOM   4667  HB  THR B  90     116.194 145.745  17.288  1.00  0.00           H  
ATOM   4668  CG2 THR B  90     117.262 143.948  17.863  1.00 55.91           C  
ATOM   4669 1HG2 THR B  90     117.587 144.371  18.842  1.00  0.00           H  
ATOM   4670 2HG2 THR B  90     118.067 143.993  17.093  1.00  0.00           H  
ATOM   4671 3HG2 THR B  90     117.142 142.840  17.899  1.00  0.00           H  
ATOM   4672  OG1 THR B  90     115.567 144.112  16.151  1.00 53.17           O  
ATOM   4673  HG1 THR B  90     114.774 144.553  15.870  1.00  0.00           H  
ATOM   4674  N   VAL B  91     113.609 142.549  17.802  1.00 48.89           N  
ATOM   4675  HN  VAL B  91     113.100 143.165  17.168  1.00  0.00           H  
ATOM   4676  CA  VAL B  91     113.306 141.160  17.873  1.00 43.10           C  
ATOM   4677  HA  VAL B  91     113.384 140.846  18.940  1.00  0.00           H  
ATOM   4678  C   VAL B  91     114.248 140.310  17.071  1.00 59.30           C  
ATOM   4679  O   VAL B  91     114.311 140.374  15.816  1.00 36.22           O  
ATOM   4680  CB  VAL B  91     111.856 140.938  17.419  1.00 31.61           C  
ATOM   4681  HB  VAL B  91     111.187 141.610  18.005  1.00  0.00           H  
ATOM   4682  CG1 VAL B  91     111.689 141.247  15.932  1.00 31.55           C  
ATOM   4683 1HG1 VAL B  91     111.982 142.306  15.741  1.00  0.00           H  
ATOM   4684 2HG1 VAL B  91     110.661 141.020  15.566  1.00  0.00           H  
ATOM   4685 3HG1 VAL B  91     112.248 140.531  15.286  1.00  0.00           H  
ATOM   4686  CG2 VAL B  91     111.456 139.493  17.679  1.00 34.31           C  
ATOM   4687 1HG2 VAL B  91     111.578 139.268  18.764  1.00  0.00           H  
ATOM   4688 2HG2 VAL B  91     112.015 138.777  17.033  1.00  0.00           H  
ATOM   4689 3HG2 VAL B  91     110.428 139.266  17.313  1.00  0.00           H  
ATOM   4690  N   ALA B  92     115.040 139.562  17.819  1.00 57.37           N  
ATOM   4691  HN  ALA B  92     115.022 139.693  18.830  1.00  0.00           H  
ATOM   4692  CA  ALA B  92     115.933 138.564  17.266  1.00 43.50           C  
ATOM   4693  HA  ALA B  92     115.406 137.950  16.498  1.00  0.00           H  
ATOM   4694  C   ALA B  92     116.374 137.706  18.412  1.00 41.60           C  
ATOM   4695  O   ALA B  92     116.136 138.021  19.577  1.00 43.04           O  
ATOM   4696  CB  ALA B  92     117.149 139.277  16.646  1.00 36.30           C  
ATOM   4697  HB1 ALA B  92     116.821 139.916  15.793  1.00  0.00           H  
ATOM   4698  HB2 ALA B  92     117.948 138.559  16.348  1.00  0.00           H  
ATOM   4699  HB3 ALA B  92     117.726 139.856  17.404  1.00  0.00           H  
ATOM   4700  N   PRO B  93     116.980 136.566  18.116  1.00 14.57           N  
ATOM   4701  CA  PRO B  93     117.449 135.781  19.249  1.00 15.17           C  
ATOM   4702  HA  PRO B  93     116.643 135.726  20.017  1.00  0.00           H  
ATOM   4703  C   PRO B  93     118.674 136.412  19.859  1.00 14.56           C  
ATOM   4704  O   PRO B  93     119.528 136.980  19.183  1.00 26.59           O  
ATOM   4705  CB  PRO B  93     117.782 134.373  18.769  1.00 16.94           C  
ATOM   4706  HB1 PRO B  93     118.867 134.131  18.861  1.00  0.00           H  
ATOM   4707  HB2 PRO B  93     117.394 133.582  19.452  1.00  0.00           H  
ATOM   4708  CG  PRO B  93     117.266 134.227  17.347  1.00 23.05           C  
ATOM   4709  HG1 PRO B  93     117.893 133.597  16.674  1.00  0.00           H  
ATOM   4710  HG2 PRO B  93     116.346 133.607  17.234  1.00  0.00           H  
ATOM   4711  CD  PRO B  93     117.118 135.761  16.909  1.00 17.27           C  
ATOM   4712  HD1 PRO B  93     116.285 135.924  16.186  1.00  0.00           H  
ATOM   4713  HD2 PRO B  93     117.954 136.105  16.256  1.00  0.00           H  
ATOM   4714  N   VAL B  94     118.748 136.361  21.199  1.00 20.75           N  
ATOM   4715  HN  VAL B  94     118.007 135.927  21.750  1.00  0.00           H  
ATOM   4716  CA  VAL B  94     119.914 136.942  21.840  1.00 20.06           C  
ATOM   4717  HA  VAL B  94     120.656 137.186  21.044  1.00  0.00           H  
ATOM   4718  C   VAL B  94     120.597 136.040  22.854  1.00 23.01           C  
ATOM   4719  O   VAL B  94     119.944 135.326  23.653  1.00 18.94           O  
ATOM   4720  CB  VAL B  94     119.509 138.249  22.519  1.00 14.32           C  
ATOM   4721  HB  VAL B  94     120.113 139.080  22.085  1.00  0.00           H  
ATOM   4722  CG1 VAL B  94     118.034 138.546  22.290  1.00 19.37           C  
ATOM   4723 1HG1 VAL B  94     117.738 139.500  22.786  1.00  0.00           H  
ATOM   4724 2HG1 VAL B  94     117.388 137.697  22.613  1.00  0.00           H  
ATOM   4725 3HG1 VAL B  94     117.778 138.549  21.205  1.00  0.00           H  
ATOM   4726  CG2 VAL B  94     119.788 138.170  24.009  1.00 13.95           C  
ATOM   4727 1HG2 VAL B  94     119.492 139.124  24.505  1.00  0.00           H  
ATOM   4728 2HG2 VAL B  94     120.849 137.901  24.221  1.00  0.00           H  
ATOM   4729 3HG2 VAL B  94     119.298 137.286  24.479  1.00  0.00           H  
ATOM   4730  N   HIS B  95     121.944 136.061  22.809  1.00 19.42           N  
ATOM   4731  HN  HIS B  95     122.411 136.638  22.109  1.00  0.00           H  
ATOM   4732  CA  HIS B  95     122.753 135.273  23.744  1.00 15.33           C  
ATOM   4733  HA  HIS B  95     122.108 134.516  24.249  1.00  0.00           H  
ATOM   4734  C   HIS B  95     123.425 136.155  24.796  1.00 12.39           C  
ATOM   4735  O   HIS B  95     123.979 137.239  24.479  1.00 27.71           O  
ATOM   4736  CB  HIS B  95     123.810 134.558  22.888  1.00 46.76           C  
ATOM   4737  HB1 HIS B  95     124.294 135.252  22.162  1.00  0.00           H  
ATOM   4738  HB2 HIS B  95     123.345 133.853  22.160  1.00  0.00           H  
ATOM   4739  CG  HIS B  95     124.824 133.870  23.765  1.00 27.71           C  
ATOM   4740  CD2 HIS B  95     126.054 134.371  24.223  1.00 27.71           C  
ATOM   4741  HD2 HIS B  95     126.465 135.377  24.032  1.00  0.00           H  
ATOM   4742  ND1 HIS B  95     124.685 132.598  24.212  1.00 27.71           N  
ATOM   4743  HD1 HIS B  95     123.900 131.969  24.047  1.00  0.00           H  
ATOM   4744  CE1 HIS B  95     125.806 132.338  24.923  1.00 27.71           C  
ATOM   4745  HE1 HIS B  95     126.008 131.377  25.425  1.00  0.00           H  
ATOM   4746  NE2 HIS B  95     126.641 133.384  24.945  1.00 27.71           N  
ATOM   4747  HE2 HIS B  95     127.545 133.430  25.415  1.00  0.00           H  
ATOM   4748  N   ILE B  96     123.340 135.731  26.088  1.00 20.35           N  
ATOM   4749  HN  ILE B  96     122.781 134.914  26.336  1.00  0.00           H  
ATOM   4750  CA  ILE B  96     124.072 136.479  27.111  1.00 11.46           C  
ATOM   4751  HA  ILE B  96     124.803 137.143  26.592  1.00  0.00           H  
ATOM   4752  C   ILE B  96     124.839 135.614  28.080  1.00 25.42           C  
ATOM   4753  O   ILE B  96     124.492 134.439  28.353  1.00 29.87           O  
ATOM   4754  CB  ILE B  96     123.083 137.378  27.887  1.00 16.12           C  
ATOM   4755  HB  ILE B  96     123.592 137.780  28.794  1.00  0.00           H  
ATOM   4756  CG1 ILE B  96     121.835 136.606  28.317  1.00 25.09           C  
ATOM   4757 1HG1 ILE B  96     121.185 136.366  27.443  1.00  0.00           H  
ATOM   4758 2HG1 ILE B  96     122.089 135.568  28.636  1.00  0.00           H  
ATOM   4759  CG2 ILE B  96     122.639 138.538  27.012  1.00 33.74           C  
ATOM   4760 1HG2 ILE B  96     123.549 139.101  26.698  1.00  0.00           H  
ATOM   4761 2HG2 ILE B  96     121.880 139.187  27.508  1.00  0.00           H  
ATOM   4762 3HG2 ILE B  96     122.014 138.212  26.148  1.00  0.00           H  
ATOM   4763  CD1 ILE B  96     121.051 137.351  29.409  1.00 46.35           C  
ATOM   4764 1HD1 ILE B  96     120.141 136.788  29.723  1.00  0.00           H  
ATOM   4765 2HD1 ILE B  96     120.797 138.389  29.090  1.00  0.00           H  
ATOM   4766 3HD1 ILE B  96     121.701 137.591  30.283  1.00  0.00           H  
ATOM   4767  N   CYS B  97     125.954 136.188  28.553  1.00 19.94           N  
ATOM   4768  HN  CYS B  97     126.308 137.024  28.088  1.00  0.00           H  
ATOM   4769  CA  CYS B  97     126.674 135.672  29.693  1.00 22.78           C  
ATOM   4770  HA  CYS B  97     126.173 134.744  30.055  1.00  0.00           H  
ATOM   4771  C   CYS B  97     126.734 136.671  30.811  1.00 21.07           C  
ATOM   4772  O   CYS B  97     126.688 137.906  30.566  1.00 36.06           O  
ATOM   4773  CB  CYS B  97     128.094 135.332  29.235  1.00 20.14           C  
ATOM   4774  HB1 CYS B  97     128.791 135.263  30.102  1.00  0.00           H  
ATOM   4775  HB2 CYS B  97     128.561 136.191  28.699  1.00  0.00           H  
ATOM   4776  SG  CYS B  97     128.150 133.826  28.230  1.00 25.13           S  
ATOM   4777  N   THR B  98     126.821 136.191  32.069  1.00 10.56           N  
ATOM   4778  HN  THR B  98     126.801 135.186  32.240  1.00  0.00           H  
ATOM   4779  CA  THR B  98     126.943 137.125  33.178  1.00 10.86           C  
ATOM   4780  HA  THR B  98     127.446 138.050  32.811  1.00  0.00           H  
ATOM   4781  C   THR B  98     127.744 136.566  34.345  1.00 11.67           C  
ATOM   4782  O   THR B  98     127.563 135.395  34.765  1.00 34.53           O  
ATOM   4783  CB  THR B  98     125.536 137.488  33.643  1.00 23.04           C  
ATOM   4784  HB  THR B  98     125.028 138.074  32.842  1.00  0.00           H  
ATOM   4785  CG2 THR B  98     124.713 136.234  33.943  1.00 34.80           C  
ATOM   4786 1HG2 THR B  98     123.685 136.499  34.283  1.00  0.00           H  
ATOM   4787 2HG2 THR B  98     125.229 135.570  34.676  1.00  0.00           H  
ATOM   4788 3HG2 THR B  98     124.690 135.540  33.071  1.00  0.00           H  
ATOM   4789  OG1 THR B  98     125.610 138.285  34.829  1.00 35.94           O  
ATOM   4790  HG1 THR B  98     124.734 138.511  35.119  1.00  0.00           H  
ATOM   4791  N   SER B  99     128.668 137.396  34.887  1.00  9.77           N  
ATOM   4792  HN  SER B  99     128.793 138.340  34.522  1.00  0.00           H  
ATOM   4793  CA  SER B  99     129.493 136.912  36.017  1.00  4.46           C  
ATOM   4794  HA  SER B  99     129.192 135.865  36.256  1.00  0.00           H  
ATOM   4795  C   SER B  99     129.366 137.758  37.283  1.00  9.64           C  
ATOM   4796  O   SER B  99     128.931 138.943  37.251  1.00 29.62           O  
ATOM   4797  CB  SER B  99     130.963 136.908  35.555  1.00 30.46           C  
ATOM   4798  HB1 SER B  99     131.585 136.187  36.135  1.00  0.00           H  
ATOM   4799  HB2 SER B  99     131.497 137.845  35.840  1.00  0.00           H  
ATOM   4800  OG  SER B  99     131.020 136.660  34.148  1.00 51.22           O  
ATOM   4801  HG  SER B  99     131.926 136.658  33.863  1.00  0.00           H  
ATOM   4802  N   TRP B 100     129.726 137.125  38.437  1.00 16.94           N  
ATOM   4803  HN  TRP B 100     129.894 136.119  38.426  1.00  0.00           H  
ATOM   4804  CA  TRP B 100     129.875 137.867  39.692  1.00 23.54           C  
ATOM   4805  HA  TRP B 100     130.132 138.927  39.462  1.00  0.00           H  
ATOM   4806  C   TRP B 100     130.967 137.268  40.592  1.00 30.42           C  
ATOM   4807  O   TRP B 100     131.214 136.027  40.578  1.00 41.20           O  
ATOM   4808  CB  TRP B 100     128.515 137.822  40.408  1.00 23.48           C  
ATOM   4809  HB1 TRP B 100     127.722 138.340  39.820  1.00  0.00           H  
ATOM   4810  HB2 TRP B 100     128.082 136.795  40.406  1.00  0.00           H  
ATOM   4811  CG  TRP B 100     128.625 138.375  41.797  1.00 30.77           C  
ATOM   4812  CD1 TRP B 100     128.587 139.732  42.175  1.00 40.68           C  
ATOM   4813  HD1 TRP B 100     128.499 140.566  41.459  1.00  0.00           H  
ATOM   4814  CD2 TRP B 100     128.744 137.612  43.012  1.00 32.79           C  
ATOM   4815  CE2 TRP B 100     128.767 138.532  44.084  1.00 26.55           C  
ATOM   4816  CE3 TRP B 100     128.816 136.252  43.275  1.00 33.89           C  
ATOM   4817  HE3 TRP B 100     128.789 135.532  42.440  1.00  0.00           H  
ATOM   4818  NE1 TRP B 100     128.671 139.897  43.521  1.00 37.46           N  
ATOM   4819  HE1 TRP B 100     128.668 140.778  44.036  1.00  0.00           H  
ATOM   4820  CZ2 TRP B 100     128.877 138.071  45.383  1.00 23.74           C  
ATOM   4821  HZ2 TRP B 100     128.906 138.787  46.222  1.00  0.00           H  
ATOM   4822  CZ3 TRP B 100     128.920 135.793  44.563  1.00 35.21           C  
ATOM   4823  HZ3 TRP B 100     128.979 134.710  44.762  1.00  0.00           H  
ATOM   4824  CH2 TRP B 100     128.951 136.712  45.630  1.00 22.88           C  
ATOM   4825  HH2 TRP B 100     129.035 136.346  46.667  1.00  0.00           H  
ATOM   4826  N   GLU B 101     131.679 138.154  41.334  1.00 47.34           N  
ATOM   4827  HN  GLU B 101     131.461 139.149  41.288  1.00  0.00           H  
ATOM   4828  CA  GLU B 101     132.766 137.676  42.205  1.00 48.67           C  
ATOM   4829  HA  GLU B 101     132.653 136.576  42.346  1.00  0.00           H  
ATOM   4830  C   GLU B 101     132.778 138.340  43.565  1.00 52.18           C  
ATOM   4831  O   GLU B 101     132.814 139.613  43.675  1.00 54.28           O  
ATOM   4832  CB  GLU B 101     134.090 137.944  41.469  1.00 50.03           C  
ATOM   4833  HB1 GLU B 101     134.150 137.352  40.526  1.00  0.00           H  
ATOM   4834  HB2 GLU B 101     134.107 138.972  41.038  1.00  0.00           H  
ATOM   4835  CG  GLU B 101     135.319 137.698  42.350  1.00 30.68           C  
ATOM   4836  HG1 GLU B 101     135.265 138.255  43.315  1.00  0.00           H  
ATOM   4837  HG2 GLU B 101     135.340 136.663  42.764  1.00  0.00           H  
ATOM   4838  CD  GLU B 101     136.577 138.029  41.566  1.00 38.87           C  
ATOM   4839  OE1 GLU B 101     136.996 137.212  40.756  1.00 30.24           O  
ATOM   4840  OE2 GLU B 101     137.126 139.111  41.776  1.00 30.46           O  
ATOM   4841  N   SER B 102     132.703 137.509  44.629  1.00 50.27           N  
ATOM   4842  HN  SER B 102     132.798 136.502  44.496  1.00  0.00           H  
ATOM   4843  CA  SER B 102     132.484 138.057  45.983  1.00 51.75           C  
ATOM   4844  HA  SER B 102     131.541 138.652  45.978  1.00  0.00           H  
ATOM   4845  C   SER B 102     133.609 138.940  46.480  1.00 52.23           C  
ATOM   4846  O   SER B 102     133.382 139.894  47.261  1.00 47.02           O  
ATOM   4847  CB  SER B 102     132.306 136.867  46.933  1.00 49.44           C  
ATOM   4848  HB1 SER B 102     131.487 136.185  46.605  1.00  0.00           H  
ATOM   4849  HB2 SER B 102     133.152 136.144  46.865  1.00  0.00           H  
ATOM   4850  OG  SER B 102     132.109 137.347  48.270  1.00 45.63           O  
ATOM   4851  HG  SER B 102     131.999 136.610  48.859  1.00  0.00           H  
ATOM   4852  N   ALA B 103     134.846 138.613  46.080  1.00 55.14           N  
ATOM   4853  HN  ALA B 103     134.988 137.894  45.370  1.00  0.00           H  
ATOM   4854  CA  ALA B 103     136.000 139.310  46.683  1.00 53.92           C  
ATOM   4855  HA  ALA B 103     135.906 139.263  47.793  1.00  0.00           H  
ATOM   4856  C   ALA B 103     136.097 140.766  46.264  1.00 53.17           C  
ATOM   4857  O   ALA B 103     136.436 141.656  47.049  1.00 56.05           O  
ATOM   4858  CB  ALA B 103     137.268 138.577  46.268  1.00 51.82           C  
ATOM   4859  HB1 ALA B 103     137.197 137.508  46.576  1.00  0.00           H  
ATOM   4860  HB2 ALA B 103     138.187 139.069  46.663  1.00  0.00           H  
ATOM   4861  HB3 ALA B 103     137.482 138.689  45.180  1.00  0.00           H  
ATOM   4862  N   SER B 104     135.838 141.005  44.959  1.00 47.54           N  
ATOM   4863  HN  SER B 104     135.568 140.239  44.342  1.00  0.00           H  
ATOM   4864  CA  SER B 104     135.947 142.382  44.429  1.00 44.72           C  
ATOM   4865  HA  SER B 104     136.532 143.002  45.148  1.00  0.00           H  
ATOM   4866  C   SER B 104     134.598 143.037  44.196  1.00 41.68           C  
ATOM   4867  O   SER B 104     134.464 144.291  44.184  1.00 52.66           O  
ATOM   4868  CB  SER B 104     136.712 142.297  43.107  1.00 53.00           C  
ATOM   4869  HB1 SER B 104     136.958 143.302  42.691  1.00  0.00           H  
ATOM   4870  HB2 SER B 104     137.755 141.926  43.240  1.00  0.00           H  
ATOM   4871  OG  SER B 104     135.957 141.495  42.194  1.00 48.04           O  
ATOM   4872  HG  SER B 104     136.432 141.442  41.373  1.00  0.00           H  
ATOM   4873  N   GLY B 105     133.577 142.188  43.959  1.00 44.46           N  
ATOM   4874  HN  GLY B 105     133.751 141.186  43.878  1.00  0.00           H  
ATOM   4875  CA  GLY B 105     132.216 142.714  43.819  1.00 40.48           C  
ATOM   4876  HA1 GLY B 105     131.467 142.000  44.233  1.00  0.00           H  
ATOM   4877  HA2 GLY B 105     132.047 143.574  44.509  1.00  0.00           H  
ATOM   4878  C   GLY B 105     131.878 143.087  42.399  1.00 45.12           C  
ATOM   4879  O   GLY B 105     130.862 143.777  42.125  1.00 33.92           O  
ATOM   4880  N   ILE B 106     132.752 142.659  41.466  1.00 30.68           N  
ATOM   4881  HN  ILE B 106     133.523 142.044  41.727  1.00  0.00           H  
ATOM   4882  CA  ILE B 106     132.584 143.085  40.072  1.00 23.50           C  
ATOM   4883  HA  ILE B 106     132.128 144.103  40.063  1.00  0.00           H  
ATOM   4884  C   ILE B 106     131.707 142.155  39.257  1.00 26.30           C  
ATOM   4885  O   ILE B 106     131.915 140.921  39.221  1.00 43.75           O  
ATOM   4886  CB  ILE B 106     133.976 143.165  39.421  1.00 24.13           C  
ATOM   4887  HB  ILE B 106     134.491 142.182  39.526  1.00  0.00           H  
ATOM   4888  CG1 ILE B 106     134.824 144.260  40.094  1.00 27.53           C  
ATOM   4889 1HG1 ILE B 106     134.657 144.276  41.196  1.00  0.00           H  
ATOM   4890 2HG1 ILE B 106     134.442 145.276  39.840  1.00  0.00           H  
ATOM   4891  CG2 ILE B 106     133.844 143.513  37.934  1.00 21.84           C  
ATOM   4892 1HG2 ILE B 106     134.853 143.571  37.462  1.00  0.00           H  
ATOM   4893 2HG2 ILE B 106     133.255 144.446  37.775  1.00  0.00           H  
ATOM   4894 3HG2 ILE B 106     133.173 142.802  37.397  1.00  0.00           H  
ATOM   4895  CD1 ILE B 106     136.314 144.134  39.765  1.00 38.49           C  
ATOM   4896 1HD1 ILE B 106     136.928 144.927  40.252  1.00  0.00           H  
ATOM   4897 2HD1 ILE B 106     136.481 144.118  38.663  1.00  0.00           H  
ATOM   4898 3HD1 ILE B 106     136.696 143.118  40.019  1.00  0.00           H  
ATOM   4899  N   VAL B 107     130.690 142.743  38.611  1.00 24.09           N  
ATOM   4900  HN  VAL B 107     130.485 143.731  38.759  1.00  0.00           H  
ATOM   4901  CA  VAL B 107     129.887 141.955  37.700  1.00 24.97           C  
ATOM   4902  HA  VAL B 107     130.123 140.877  37.856  1.00  0.00           H  
ATOM   4903  C   VAL B 107     130.136 142.302  36.247  1.00 26.13           C  
ATOM   4904  O   VAL B 107     130.324 143.488  35.876  1.00 40.19           O  
ATOM   4905  CB  VAL B 107     128.406 142.186  38.024  1.00 32.90           C  
ATOM   4906  HB  VAL B 107     127.830 141.265  37.771  1.00  0.00           H  
ATOM   4907  CG1 VAL B 107     128.225 142.495  39.504  1.00 38.37           C  
ATOM   4908 1HG1 VAL B 107     128.621 141.642  40.102  1.00  0.00           H  
ATOM   4909 2HG1 VAL B 107     127.168 142.740  39.761  1.00  0.00           H  
ATOM   4910 3HG1 VAL B 107     128.685 143.468  39.795  1.00  0.00           H  
ATOM   4911  CG2 VAL B 107     127.865 143.351  37.207  1.00 53.52           C  
ATOM   4912 1HG2 VAL B 107     127.998 143.125  36.123  1.00  0.00           H  
ATOM   4913 2HG2 VAL B 107     128.325 144.324  37.498  1.00  0.00           H  
ATOM   4914 3HG2 VAL B 107     126.808 143.596  37.464  1.00  0.00           H  
ATOM   4915  N   GLU B 108     130.188 141.249  35.402  1.00 27.31           N  
ATOM   4916  HN  GLU B 108     130.242 140.300  35.771  1.00  0.00           H  
ATOM   4917  CA  GLU B 108     130.167 141.474  33.960  1.00 28.69           C  
ATOM   4918  HA  GLU B 108     130.398 142.546  33.756  1.00  0.00           H  
ATOM   4919  C   GLU B 108     128.829 141.126  33.325  1.00 27.48           C  
ATOM   4920  O   GLU B 108     128.041 140.280  33.875  1.00 32.25           O  
ATOM   4921  CB  GLU B 108     131.271 140.597  33.345  1.00 31.62           C  
ATOM   4922  HB1 GLU B 108     131.108 140.461  32.250  1.00  0.00           H  
ATOM   4923  HB2 GLU B 108     131.169 139.537  33.677  1.00  0.00           H  
ATOM   4924  CG  GLU B 108     132.682 141.127  33.628  1.00 53.41           C  
ATOM   4925  HG1 GLU B 108     132.895 141.206  34.720  1.00  0.00           H  
ATOM   4926  HG2 GLU B 108     132.790 142.206  33.370  1.00  0.00           H  
ATOM   4927  CD  GLU B 108     133.685 140.261  32.908  1.00 38.86           C  
ATOM   4928  OE1 GLU B 108     133.285 139.298  32.282  1.00 31.45           O  
ATOM   4929  OE2 GLU B 108     134.876 140.564  32.986  1.00 47.79           O  
ATOM   4930  N   PHE B 109     128.518 141.812  32.208  1.00 12.89           N  
ATOM   4931  HN  PHE B 109     129.109 142.586  31.904  1.00  0.00           H  
ATOM   4932  CA  PHE B 109     127.327 141.445  31.427  1.00  6.78           C  
ATOM   4933  HA  PHE B 109     127.006 140.417  31.716  1.00  0.00           H  
ATOM   4934  C   PHE B 109     127.583 141.481  29.940  1.00 11.41           C  
ATOM   4935  O   PHE B 109     127.790 142.580  29.331  1.00 26.08           O  
ATOM   4936  CB  PHE B 109     126.207 142.439  31.785  1.00 15.03           C  
ATOM   4937  HB1 PHE B 109     126.301 142.803  32.835  1.00  0.00           H  
ATOM   4938  HB2 PHE B 109     126.337 143.412  31.255  1.00  0.00           H  
ATOM   4939  CG  PHE B 109     124.827 141.835  31.521  1.00 24.38           C
[truncated: 1,043,020 more chars]
