# Supplementary material for: The mechanism study of quercetin isolated from Zanthoxylum bungeanum maxim. inhibiting ferroptosis and alleviating MAFLD through p38 MAPK/ERK signaling pathway based on lipidomics and transcriptomics
Source: Front Pharmacol. 2025 Mar 31;16:1517291. doi: 10.3389/fphar.2025.1517291 (PMC11994740; doi:10.3389/fphar.2025.1517291)
Supplement: Supplementary file 1 [file DataSheet1.zip › Raw data/Molecular docking/Molecular docking/visualization/quercetinCRP/log.txt]

#################################################################
# If you used AutoDock Vina in your work, please cite:          #
#                                                               #
# O. Trott, A. J. Olson,                                        #
# AutoDock Vina: improving the speed and accuracy of docking    #
# with a new scoring function, efficient optimization and       #
# multithreading, Journal of Computational Chemistry 31 (2010)  #
# 455-461                                                       #
#                                                               #
# DOI 10.1002/jcc.21334                                         #
#                                                               #
# Please see http://vina.scripps.edu for more information.      #
#################################################################

WARNING: The search space volume > 27000 Angstrom^3 (See FAQ)
Detected 8 CPUs
Reading input ... done.
Setting up the scoring function ... done.
Analyzing the binding site ... done.
Using random seed: 1736430856
Performing search ... done.
Refining results ... done.

mode |   affinity | dist from best mode
     | (kcal/mol) | rmsd l.b.| rmsd u.b.
-----+------------+----------+----------
   1         -8.8      0.000      0.000
   2         -8.0     43.501     45.969
   3         -7.9     41.719     44.852
   4         -7.6     42.220     44.546
   5         -7.6     39.147     42.724
   6         -7.0      2.627      7.476
   7         -7.0     40.146     42.510
   8         -6.5     34.160     35.666
   9         -6.5     21.970     24.749
  10         -6.5     31.134     33.612
  11         -6.4     33.391     35.853
  12         -6.4     15.436     16.376
  13         -6.3     45.844     47.652
  14         -6.3     20.508     22.802
  15         -6.2     48.450     50.145
  16         -6.2     10.467     12.101
  17         -6.1      3.677      8.261
  18         -6.1     29.904     31.749
  19         -6.1     55.711     57.363
  20         -6.1     37.927     40.580
Writing output ... done.
