# Supplementary material for: The mechanism study of quercetin isolated from Zanthoxylum bungeanum maxim. inhibiting ferroptosis and alleviating MAFLD through p38 MAPK/ERK signaling pathway based on lipidomics and transcriptomics
Source: Front Pharmacol. 2025 Mar 31;16:1517291. doi: 10.3389/fphar.2025.1517291 (PMC11994740; doi:10.3389/fphar.2025.1517291)
Supplement: Supplementary file 1 [file DataSheet1.zip › Raw data/Molecular docking/Molecular docking/visualization/quercetinCRP/output.pdbqt]

MODEL 1
REMARK VINA RESULT:      -8.8      0.000      0.000
REMARK  6 active torsions:
REMARK  status: ('A' for Active; 'I' for Inactive)
REMARK    1  A    between atoms: O_2  and  C_12 
REMARK    2  A    between atoms: O_3  and  C_14 
REMARK    3  A    between atoms: O_5  and  C_16 
REMARK    4  A    between atoms: O_6  and  C_20 
REMARK    5  A    between atoms: O_7  and  C_22 
REMARK    6  A    between atoms: C_10  and  C_11 
ROOT
ATOM      1  O   *** d   *     134.031 159.845  21.091  0.00  0.00    -0.306 OA
ATOM      2  O   *** d   *     131.741 157.905  18.534  0.00  0.00    -0.284 OA
ATOM      3  C   *** d   *     133.444 159.368  18.838  0.00  0.00     0.084 A 
ATOM      4  C   *** d   *     134.195 160.009  19.753  0.00  0.00     0.096 A 
ATOM      5  C   *** d   *     133.154 158.895  21.537  0.00  0.00     0.123 C 
ATOM      6  C   *** d   *     132.359 158.275  20.634  0.00  0.00     0.152 C 
ATOM      7  C   *** d   *     132.490 158.500  19.288  0.00  0.00     0.223 C 
ATOM      8  C   *** d   *     133.654 159.599  17.519  0.00  0.00     0.085 A 
ATOM      9  C   *** d   *     135.145 160.866  19.338  0.00  0.00     0.075 A 
ATOM     10  C   *** d   *     135.385 161.114  18.045  0.00  0.00     0.071 A 
ATOM     11  C   *** d   *     134.619 160.463  17.159  0.00  0.00     0.074 A 
ENDROOT
BRANCH   5  12
ATOM     12  C   *** d   *     133.123 158.681  22.883  0.00  0.00     0.004 A 
ATOM     13  C   *** d   *     133.444 157.453  23.350  0.00  0.00     0.053 A 
ATOM     14  C   *** d   *     133.454 157.106  24.649  0.00  0.00     0.099 A 
ATOM     15  C   *** d   *     133.115 158.016  25.574  0.00  0.00     0.098 A 
ATOM     16  C   *** d   *     132.760 159.237  25.150  0.00  0.00     0.040 A 
ATOM     17  C   *** d   *     132.760 159.552  23.846  0.00  0.00     0.017 A 
BRANCH  14  18
ATOM     18  O   *** d   *     133.801 155.853  25.049  0.00  0.00    -0.358 OA
ATOM     19  H   *** d   *     133.099 155.510  25.627  0.00  0.00     0.218 HD
ENDBRANCH  14  18
BRANCH  15  20
ATOM     20  O   *** d   *     133.108 157.693  26.894  0.00  0.00    -0.358 OA
ATOM     21  H   *** d   *     133.004 156.735  26.999  0.00  0.00     0.218 HD
ENDBRANCH  15  20
ENDBRANCH   5  12
BRANCH   6  22
ATOM     22  O   *** d   *     131.328 157.450  20.976  0.00  0.00    -0.355 OA
ATOM     23  H   *** d   *     131.682 156.594  21.258  0.00  0.00     0.218 HD
ENDBRANCH   6  22
BRANCH   8  24
ATOM     24  O   *** d   *     132.954 159.004  16.511  0.00  0.00    -0.360 OA
ATOM     25  H   *** d   *     133.539 158.399  16.027  0.00  0.00     0.217 HD
ENDBRANCH   8  24
BRANCH  10  26
ATOM     26  O   *** d   *     136.353 161.986  17.657  0.00  0.00    -0.361 OA
ATOM     27  H   *** d   *     136.583 161.814  16.729  0.00  0.00     0.217 HD
ENDBRANCH  10  26
TORSDOF 6
ENDMDL
MODEL 2
REMARK VINA RESULT:      -8.0     43.501     45.969
REMARK  6 active torsions:
REMARK  status: ('A' for Active; 'I' for Inactive)
REMARK    1  A    between atoms: O_2  and  C_12 
REMARK    2  A    between atoms: O_3  and  C_14 
REMARK    3  A    between atoms: O_5  and  C_16 
REMARK    4  A    between atoms: O_6  and  C_20 
REMARK    5  A    between atoms: O_7  and  C_22 
REMARK    6  A    between atoms: C_10  and  C_11 
ROOT
ATOM      1  O   *** d   *     127.310 148.584 -23.558  0.00  0.00    -0.306 OA
ATOM      2  O   *** d   *     127.388 148.205 -19.634  0.00  0.00    -0.284 OA
ATOM      3  C   *** d   *     126.127 148.454 -21.500  0.00  0.00     0.084 A 
ATOM      4  C   *** d   *     126.157 148.584 -22.840  0.00  0.00     0.096 A 
ATOM      5  C   *** d   *     128.487 148.313 -22.916  0.00  0.00     0.123 C 
ATOM      6  C   *** d   *     128.482 148.226 -21.566  0.00  0.00     0.152 C 
ATOM      7  C   *** d   *     127.317 148.295 -20.846  0.00  0.00     0.223 C 
ATOM      8  C   *** d   *     124.938 148.483 -20.850  0.00  0.00     0.085 A 
ATOM      9  C   *** d   *     125.001 148.737 -23.510  0.00  0.00     0.075 A 
ATOM     10  C   *** d   *     123.809 148.766 -22.903  0.00  0.00     0.071 A 
ATOM     11  C   *** d   *     123.812 148.636 -21.569  0.00  0.00     0.074 A 
ENDROOT
BRANCH   5  12
ATOM     12  C   *** d   *     129.594 148.197 -23.703  0.00  0.00     0.004 A 
ATOM     13  C   *** d   *     130.384 149.282 -23.873  0.00  0.00     0.053 A 
ATOM     14  C   *** d   *     131.501 149.306 -24.620  0.00  0.00     0.099 A 
ATOM     15  C   *** d   *     131.882 148.194 -25.267  0.00  0.00     0.098 A 
ATOM     16  C   *** d   *     131.110 147.106 -25.150  0.00  0.00     0.040 A 
ATOM     17  C   *** d   *     130.000 147.114 -24.397  0.00  0.00     0.017 A 
BRANCH  14  18
ATOM     18  O   *** d   *     132.257 150.432 -24.736  0.00  0.00    -0.358 OA
ATOM     19  H   *** d   *     133.121 150.265 -24.321  0.00  0.00     0.218 HD
ENDBRANCH  14  18
BRANCH  15  20
ATOM     20  O   *** d   *     133.003 148.190 -26.036  0.00  0.00    -0.358 OA
ATOM     21  H   *** d   *     133.683 148.751 -25.633  0.00  0.00     0.218 HD
ENDBRANCH  15  20
ENDBRANCH   5  12
BRANCH   6  22
ATOM     22  O   *** d   *     129.614 148.141 -20.809  0.00  0.00    -0.355 OA
ATOM     23  H   *** d   *     130.157 148.929 -20.956  0.00  0.00     0.218 HD
ENDBRANCH   6  22
BRANCH   8  24
ATOM     24  O   *** d   *     124.794 148.359 -19.500  0.00  0.00    -0.360 OA
ATOM     25  H   *** d   *     124.091 147.717 -19.310  0.00  0.00     0.217 HD
ENDBRANCH   8  24
BRANCH  10  26
ATOM     26  O   *** d   *     122.656 148.922 -23.608  0.00  0.00    -0.361 OA
ATOM     27  H   *** d   *     122.172 148.080 -23.617  0.00  0.00     0.217 HD
ENDBRANCH  10  26
TORSDOF 6
ENDMDL
MODEL 3
REMARK VINA RESULT:      -7.9     41.719     44.852
REMARK  6 active torsions:
REMARK  status: ('A' for Active; 'I' for Inactive)
REMARK    1  A    between atoms: O_2  and  C_12 
REMARK    2  A    between atoms: O_3  and  C_14 
REMARK    3  A    between atoms: O_5  and  C_16 
REMARK    4  A    between atoms: O_6  and  C_20 
REMARK    5  A    between atoms: O_7  and  C_22 
REMARK    6  A    between atoms: C_10  and  C_11 
ROOT
ATOM      1  O   *** d   *     129.179 147.861 -22.526  0.00  0.00    -0.306 OA
ATOM      2  O   *** d   *     130.936 151.336 -23.145  0.00  0.00    -0.284 OA
ATOM      3  C   *** d   *     130.850 149.127 -23.645  0.00  0.00     0.084 A 
ATOM      4  C   *** d   *     130.218 147.966 -23.394  0.00  0.00     0.096 A 
ATOM      5  C   *** d   *     128.663 149.000 -21.975  0.00  0.00     0.123 C 
ATOM      6  C   *** d   *     129.312 150.170 -22.179  0.00  0.00     0.152 C 
ATOM      7  C   *** d   *     130.403 150.250 -23.006  0.00  0.00     0.223 C 
ATOM      8  C   *** d   *     131.894 149.150 -24.509  0.00  0.00     0.085 A 
ATOM      9  C   *** d   *     130.634 146.846 -24.012  0.00  0.00     0.075 A 
ATOM     10  C   *** d   *     131.657 146.831 -24.876  0.00  0.00     0.071 A 
ATOM     11  C   *** d   *     132.267 148.002 -25.102  0.00  0.00     0.074 A 
ENDROOT
BRANCH   5  12
ATOM     12  C   *** d   *     127.540 148.852 -21.215  0.00  0.00     0.004 A 
ATOM     13  C   *** d   *     127.675 148.772 -19.871  0.00  0.00     0.053 A 
ATOM     14  C   *** d   *     126.656 148.625 -19.007  0.00  0.00     0.099 A 
ATOM     15  C   *** d   *     125.403 148.536 -19.479  0.00  0.00     0.098 A 
ATOM     16  C   *** d   *     125.229 148.580 -20.806  0.00  0.00     0.040 A 
ATOM     17  C   *** d   *     126.268 148.727 -21.643  0.00  0.00     0.017 A 
BRANCH  14  18
ATOM     18  O   *** d   *     126.863 148.565 -17.664  0.00  0.00    -0.358 OA
ATOM     19  H   *** d   *     126.114 148.995 -17.218  0.00  0.00     0.218 HD
ENDBRANCH  14  18
BRANCH  15  20
ATOM     20  O   *** d   *     124.353 148.379 -18.630  0.00  0.00    -0.358 OA
ATOM     21  H   *** d   *     124.605 147.797 -17.897  0.00  0.00     0.218 HD
ENDBRANCH  15  20
ENDBRANCH   5  12
BRANCH   6  22
ATOM     22  O   *** d   *     128.999 151.332 -21.536  0.00  0.00    -0.355 OA
ATOM     23  H   *** d   *     128.515 151.128 -20.723  0.00  0.00     0.218 HD
ENDBRANCH   6  22
BRANCH   8  24
ATOM     24  O   *** d   *     132.602 150.268 -24.836  0.00  0.00    -0.360 OA
ATOM     25  H   *** d   *     132.332 150.999 -24.256  0.00  0.00     0.217 HD
ENDBRANCH   8  24
BRANCH  10  26
ATOM     26  O   *** d   *     132.054 145.682 -25.486  0.00  0.00    -0.361 OA
ATOM     27  H   *** d   *     133.024 145.661 -25.524  0.00  0.00     0.217 HD
ENDBRANCH  10  26
TORSDOF 6
ENDMDL
MODEL 4
REMARK VINA RESULT:      -7.6     42.220     44.546
REMARK  6 active torsions:
REMARK  status: ('A' for Active; 'I' for Inactive)
REMARK    1  A    between atoms: O_2  and  C_12 
REMARK    2  A    between atoms: O_3  and  C_14 
REMARK    3  A    between atoms: O_5  and  C_16 
REMARK    4  A    between atoms: O_6  and  C_20 
REMARK    5  A    between atoms: O_7  and  C_22 
REMARK    6  A    between atoms: C_10  and  C_11 
ROOT
ATOM      1  O   *** d   *     114.103 128.348  -4.156  0.00  0.00    -0.306 OA
ATOM      2  O   *** d   *     113.900 127.291  -7.950  0.00  0.00    -0.284 OA
ATOM      3  C   *** d   *     113.051 127.068  -5.861  0.00  0.00     0.084 A 
ATOM      4  C   *** d   *     113.166 127.459  -4.578  0.00  0.00     0.096 A 
ATOM      5  C   *** d   *     114.884 128.974  -5.087  0.00  0.00     0.123 C 
ATOM      6  C   *** d   *     114.814 128.561  -6.374  0.00  0.00     0.152 C 
ATOM      7  C   *** d   *     113.909 127.613  -6.775  0.00  0.00     0.223 C 
ATOM      8  C   *** d   *     112.104 126.161  -6.202  0.00  0.00     0.085 A 
ATOM      9  C   *** d   *     112.333 126.943  -3.657  0.00  0.00     0.075 A 
ATOM     10  C   *** d   *     111.383 126.050  -3.959  0.00  0.00     0.071 A 
ATOM     11  C   *** d   *     111.295 125.679  -5.243  0.00  0.00     0.074 A 
ENDROOT
BRANCH   5  12
ATOM     12  C   *** d   *     115.715 129.950  -4.624  0.00  0.00     0.004 A 
ATOM     13  C   *** d   *     115.170 131.040  -4.037  0.00  0.00     0.053 A 
ATOM     14  C   *** d   *     115.870 132.073  -3.539  0.00  0.00     0.099 A 
ATOM     15  C   *** d   *     117.209 132.061  -3.625  0.00  0.00     0.098 A 
ATOM     16  C   *** d   *     117.787 131.014  -4.227  0.00  0.00     0.040 A 
ATOM     17  C   *** d   *     117.060 129.998  -4.716  0.00  0.00     0.017 A 
BRANCH  14  18
ATOM     18  O   *** d   *     115.255 133.133  -2.948  0.00  0.00    -0.358 OA
ATOM     19  H   *** d   *     114.570 132.794  -2.346  0.00  0.00     0.218 HD
ENDBRANCH  14  18
BRANCH  15  20
ATOM     20  O   *** d   *     117.944 133.095  -3.138  0.00  0.00    -0.358 OA
ATOM     21  H   *** d   *     118.326 132.853  -2.279  0.00  0.00     0.218 HD
ENDBRANCH  15  20
ENDBRANCH   5  12
BRANCH   6  22
ATOM     22  O   *** d   *     115.669 128.981  -7.351  0.00  0.00    -0.355 OA
ATOM     23  H   *** d   *     115.543 128.438  -8.142  0.00  0.00     0.218 HD
ENDBRANCH   6  22
BRANCH   8  24
ATOM     24  O   *** d   *     111.900 125.698  -7.469  0.00  0.00    -0.360 OA
ATOM     25  H   *** d   *     112.731 125.750  -7.967  0.00  0.00     0.217 HD
ENDBRANCH   8  24
BRANCH  10  26
ATOM     26  O   *** d   *     110.554 125.546  -3.005  0.00  0.00    -0.361 OA
ATOM     27  H   *** d   *     109.665 125.436  -3.381  0.00  0.00     0.217 HD
ENDBRANCH  10  26
TORSDOF 6
ENDMDL
MODEL 5
REMARK VINA RESULT:      -7.6     39.147     42.724
REMARK  6 active torsions:
REMARK  status: ('A' for Active; 'I' for Inactive)
REMARK    1  A    between atoms: O_2  and  C_12 
REMARK    2  A    between atoms: O_3  and  C_14 
REMARK    3  A    between atoms: O_5  and  C_16 
REMARK    4  A    between atoms: O_6  and  C_20 
REMARK    5  A    between atoms: O_7  and  C_22 
REMARK    6  A    between atoms: C_10  and  C_11 
ROOT
ATOM      1  O   *** d   *     126.715 148.181 -19.969  0.00  0.00    -0.306 OA
ATOM      2  O   *** d   *     129.678 149.505 -22.209  0.00  0.00    -0.284 OA
ATOM      3  C   *** d   *     127.526 148.802 -22.115  0.00  0.00     0.084 A 
ATOM      4  C   *** d   *     126.549 148.350 -21.306  0.00  0.00     0.096 A 
ATOM      5  C   *** d   *     127.878 148.606 -19.390  0.00  0.00     0.123 C 
ATOM      6  C   *** d   *     128.887 149.020 -20.191  0.00  0.00     0.152 C 
ATOM      7  C   *** d   *     128.728 149.122 -21.549  0.00  0.00     0.223 C 
ATOM      8  C   *** d   *     127.291 148.924 -23.444  0.00  0.00     0.085 A 
ATOM      9  C   *** d   *     125.355 148.031 -21.835  0.00  0.00     0.075 A 
ATOM     10  C   *** d   *     125.085 148.144 -23.141  0.00  0.00     0.071 A 
ATOM     11  C   *** d   *     126.078 148.595 -23.920  0.00  0.00     0.074 A 
ENDROOT
BRANCH   5  12
ATOM     12  C   *** d   *     127.941 148.534 -18.030  0.00  0.00     0.004 A 
ATOM     13  C   *** d   *     127.145 149.351 -17.301  0.00  0.00     0.053 A 
ATOM     14  C   *** d   *     127.107 149.384 -15.958  0.00  0.00     0.099 A 
ATOM     15  C   *** d   *     127.912 148.570 -15.258  0.00  0.00     0.098 A 
ATOM     16  C   *** d   *     128.737 147.767 -15.942  0.00  0.00     0.040 A 
ATOM     17  C   *** d   *     128.752 147.758 -17.283  0.00  0.00     0.017 A 
BRANCH  14  18
ATOM     18  O   *** d   *     126.271 150.224 -15.289  0.00  0.00    -0.358 OA
ATOM     19  H   *** d   *     125.787 149.708 -14.622  0.00  0.00     0.218 HD
ENDBRANCH  14  18
BRANCH  15  20
ATOM     20  O   *** d   *     127.901 148.586 -13.899  0.00  0.00    -0.358 OA
ATOM     21  H   *** d   *     127.970 147.681 -13.557  0.00  0.00     0.218 HD
ENDBRANCH  15  20
ENDBRANCH   5  12
BRANCH   6  22
ATOM     22  O   *** d   *     130.146 149.293 -19.744  0.00  0.00    -0.355 OA
ATOM     23  H   *** d   *     130.529 148.493 -19.356  0.00  0.00     0.218 HD
ENDBRANCH   6  22
BRANCH   8  24
ATOM     24  O   *** d   *     128.206 149.373 -24.351  0.00  0.00    -0.360 OA
ATOM     25  H   *** d   *     128.728 150.088 -23.953  0.00  0.00     0.217 HD
ENDBRANCH   8  24
BRANCH  10  26
ATOM     26  O   *** d   *     123.867 147.814 -23.646  0.00  0.00    -0.361 OA
ATOM     27  H   *** d   *     123.188 147.970 -22.969  0.00  0.00     0.217 HD
ENDBRANCH  10  26
TORSDOF 6
ENDMDL
MODEL 6
REMARK VINA RESULT:      -7.0      2.627      7.476
REMARK  6 active torsions:
REMARK  status: ('A' for Active; 'I' for Inactive)
REMARK    1  A    between atoms: O_2  and  C_12 
REMARK    2  A    between atoms: O_3  and  C_14 
REMARK    3  A    between atoms: O_5  and  C_16 
REMARK    4  A    between atoms: O_6  and  C_20 
REMARK    5  A    between atoms: O_7  and  C_22 
REMARK    6  A    between atoms: C_10  and  C_11 
ROOT
ATOM      1  O   *** d   *     134.619 160.460  18.085  0.00  0.00    -0.306 OA
ATOM      2  O   *** d   *     131.274 158.675  17.001  0.00  0.00    -0.284 OA
ATOM      3  C   *** d   *     132.569 159.427  18.702  0.00  0.00     0.084 A 
ATOM      4  C   *** d   *     133.727 160.038  19.018  0.00  0.00     0.096 A 
ATOM      5  C   *** d   *     134.279 160.381  16.763  0.00  0.00     0.123 C 
ATOM      6  C   *** d   *     133.141 159.729  16.426  0.00  0.00     0.152 C 
ATOM      7  C   *** d   *     132.281 159.248  17.378  0.00  0.00     0.223 C 
ATOM      8  C   *** d   *     131.737 159.016  19.690  0.00  0.00     0.085 A 
ATOM      9  C   *** d   *     134.034 160.231  20.313  0.00  0.00     0.075 A 
ATOM     10  C   *** d   *     133.235 159.843  21.314  0.00  0.00     0.071 A 
ATOM     11  C   *** d   *     132.092 159.237  20.968  0.00  0.00     0.074 A 
ENDROOT
BRANCH   5  12
ATOM     12  C   *** d   *     135.153 160.936  15.877  0.00  0.00     0.004 A 
ATOM     13  C   *** d   *     136.365 160.357  15.713  0.00  0.00     0.053 A 
ATOM     14  C   *** d   *     137.319 160.799  14.876  0.00  0.00     0.099 A 
ATOM     15  C   *** d   *     137.091 161.901  14.145  0.00  0.00     0.098 A 
ATOM     16  C   *** d   *     135.915 162.523  14.300  0.00  0.00     0.040 A 
ATOM     17  C   *** d   *     134.982 162.056  15.145  0.00  0.00     0.017 A 
BRANCH  14  18
ATOM     18  O   *** d   *     138.512 160.157  14.752  0.00  0.00    -0.358 OA
ATOM     19  H   *** d   *     138.423 159.269  15.137  0.00  0.00     0.218 HD
ENDBRANCH  14  18
BRANCH  15  20
ATOM     20  O   *** d   *     138.039 162.377  13.296  0.00  0.00    -0.358 OA
ATOM     21  H   *** d   *     137.757 162.243  12.377  0.00  0.00     0.218 HD
ENDBRANCH  15  20
ENDBRANCH   5  12
BRANCH   6  22
ATOM     22  O   *** d   *     132.794 159.431  15.141  0.00  0.00    -0.355 OA
ATOM     23  H   *** d   *     132.420 158.538  15.110  0.00  0.00     0.218 HD
ENDBRANCH   6  22
BRANCH   8  24
ATOM     24  O   *** d   *     130.543 158.391  19.483  0.00  0.00    -0.360 OA
ATOM     25  H   *** d   *     130.227 158.591  18.587  0.00  0.00     0.217 HD
ENDBRANCH   8  24
BRANCH  10  26
ATOM     26  O   *** d   *     133.574 160.053  22.614  0.00  0.00    -0.361 OA
ATOM     27  H   *** d   *     133.797 159.203  23.027  0.00  0.00     0.217 HD
ENDBRANCH  10  26
TORSDOF 6
ENDMDL
MODEL 7
REMARK VINA RESULT:      -7.0     40.146     42.510
REMARK  6 active torsions:
REMARK  status: ('A' for Active; 'I' for Inactive)
REMARK    1  A    between atoms: O_2  and  C_12 
REMARK    2  A    between atoms: O_3  and  C_14 
REMARK    3  A    between atoms: O_5  and  C_16 
REMARK    4  A    between atoms: O_6  and  C_20 
REMARK    5  A    between atoms: O_7  and  C_22 
REMARK    6  A    between atoms: C_10  and  C_11 
ROOT
ATOM      1  O   *** d   *     115.229 131.082  -4.124  0.00  0.00    -0.306 OA
ATOM      2  O   *** d   *     119.150 130.820  -4.452  0.00  0.00    -0.284 OA
ATOM      3  C   *** d   *     117.378 131.967  -3.627  0.00  0.00     0.084 A 
ATOM      4  C   *** d   *     116.035 132.011  -3.549  0.00  0.00     0.096 A 
ATOM      5  C   *** d   *     115.799 129.981  -4.701  0.00  0.00     0.123 C 
ATOM      6  C   *** d   *     117.146 129.941  -4.829  0.00  0.00     0.152 C 
ATOM      7  C   *** d   *     117.946 130.922  -4.301  0.00  0.00     0.223 C 
ATOM      8  C   *** d   *     118.116 132.943  -3.044  0.00  0.00     0.085 A 
ATOM      9  C   *** d   *     115.450 133.025  -2.888  0.00  0.00     0.075 A 
ATOM     10  C   *** d   *     116.146 134.003  -2.295  0.00  0.00     0.071 A 
ATOM     11  C   *** d   *     117.480 133.932  -2.392  0.00  0.00     0.074 A 
ENDROOT
BRANCH   5  12
ATOM     12  C   *** d   *     114.944 129.017  -5.146  0.00  0.00     0.004 A 
ATOM     13  C   *** d   *     114.363 129.177  -6.358  0.00  0.00     0.053 A 
ATOM     14  C   *** d   *     113.503 128.308  -6.916  0.00  0.00     0.099 A 
ATOM     15  C   *** d   *     113.164 127.198  -6.245  0.00  0.00     0.098 A 
ATOM     16  C   *** d   *     113.693 127.016  -5.028  0.00  0.00     0.040 A 
ATOM     17  C   *** d   *     114.549 127.904  -4.497  0.00  0.00     0.017 A 
BRANCH  14  18
ATOM     18  O   *** d   *     112.967 128.527  -8.148  0.00  0.00    -0.358 OA
ATOM     19  H   *** d   *     113.328 127.866  -8.761  0.00  0.00     0.218 HD
ENDBRANCH  14  18
BRANCH  15  20
ATOM     20  O   *** d   *     112.291 126.304  -6.779  0.00  0.00    -0.358 OA
ATOM     21  H   *** d   *     111.503 126.766  -7.104  0.00  0.00     0.218 HD
ENDBRANCH  15  20
ENDBRANCH   5  12
BRANCH   6  22
ATOM     22  O   *** d   *     117.810 128.988  -5.544  0.00  0.00    -0.355 OA
ATOM     23  H   *** d   *     118.191 129.390  -6.338  0.00  0.00     0.218 HD
ENDBRANCH   6  22
BRANCH   8  24
ATOM     24  O   *** d   *     119.479 132.994  -3.060  0.00  0.00    -0.360 OA
ATOM     25  H   *** d   *     119.813 132.405  -3.756  0.00  0.00     0.217 HD
ENDBRANCH   8  24
BRANCH  10  26
ATOM     26  O   *** d   *     115.525 135.016  -1.633  0.00  0.00    -0.361 OA
ATOM     27  H   *** d   *     114.753 135.305  -2.146  0.00  0.00     0.217 HD
ENDBRANCH  10  26
TORSDOF 6
ENDMDL
MODEL 8
REMARK VINA RESULT:      -6.5     34.160     35.666
REMARK  6 active torsions:
REMARK  status: ('A' for Active; 'I' for Inactive)
REMARK    1  A    between atoms: O_2  and  C_12 
REMARK    2  A    between atoms: O_3  and  C_14 
REMARK    3  A    between atoms: O_5  and  C_16 
REMARK    4  A    between atoms: O_6  and  C_20 
REMARK    5  A    between atoms: O_7  and  C_22 
REMARK    6  A    between atoms: C_10  and  C_11 
ROOT
ATOM      1  O   *** d   *     114.350 155.330  -9.312  0.00  0.00    -0.306 OA
ATOM      2  O   *** d   *     118.174 155.113  -8.376  0.00  0.00    -0.284 OA
ATOM      3  C   *** d   *     116.527 156.280  -9.406  0.00  0.00     0.084 A 
ATOM      4  C   *** d   *     115.214 156.303  -9.702  0.00  0.00     0.096 A 
ATOM      5  C   *** d   *     114.798 154.347  -8.475  0.00  0.00     0.123 C 
ATOM      6  C   *** d   *     116.123 154.281  -8.204  0.00  0.00     0.152 C 
ATOM      7  C   *** d   *     116.996 155.235  -8.661  0.00  0.00     0.223 C 
ATOM      8  C   *** d   *     117.331 157.277  -9.849  0.00  0.00     0.085 A 
ATOM      9  C   *** d   *     114.723 157.321 -10.431  0.00  0.00     0.075 A 
ATOM     10  C   *** d   *     115.486 158.326 -10.879  0.00  0.00     0.071 A 
ATOM     11  C   *** d   *     116.788 158.273 -10.570  0.00  0.00     0.074 A 
ENDROOT
BRANCH   5  12
ATOM     12  C   *** d   *     113.862 153.472  -8.010  0.00  0.00     0.004 A 
ATOM     13  C   *** d   *     113.657 152.320  -8.691  0.00  0.00     0.053 A 
ATOM     14  C   *** d   *     112.768 151.374  -8.345  0.00  0.00     0.099 A 
ATOM     15  C   *** d   *     112.003 151.558  -7.258  0.00  0.00     0.098 A 
ATOM     16  C   *** d   *     112.153 152.699  -6.573  0.00  0.00     0.040 A 
ATOM     17  C   *** d   *     113.050 153.625  -6.945  0.00  0.00     0.017 A 
BRANCH  14  18
ATOM     18  O   *** d   *     112.624 150.232  -9.070  0.00  0.00    -0.358 OA
ATOM     19  H   *** d   *     112.189 149.566  -8.511  0.00  0.00     0.218 HD
ENDBRANCH  14  18
BRANCH  15  20
ATOM     20  O   *** d   *     111.090 150.622  -6.887  0.00  0.00    -0.358 OA
ATOM     21  H   *** d   *     110.664 150.247  -7.673  0.00  0.00     0.218 HD
ENDBRANCH  15  20
ENDBRANCH   5  12
BRANCH   6  22
ATOM     22  O   *** d   *     116.708 153.247  -7.536  0.00  0.00    -0.355 OA
ATOM     23  H   *** d   *     116.514 152.417  -7.995  0.00  0.00     0.218 HD
ENDBRANCH   6  22
BRANCH   8  24
ATOM     24  O   *** d   *     118.670 157.353  -9.606  0.00  0.00    -0.360 OA
ATOM     25  H   *** d   *     118.979 158.255  -9.788  0.00  0.00     0.217 HD
ENDBRANCH   8  24
BRANCH  10  26
ATOM     26  O   *** d   *     114.960 159.343 -11.613  0.00  0.00    -0.361 OA
ATOM     27  H   *** d   *     114.915 160.142 -11.064  0.00  0.00     0.217 HD
ENDBRANCH  10  26
TORSDOF 6
ENDMDL
MODEL 9
REMARK VINA RESULT:      -6.5     21.970     24.749
REMARK  6 active torsions:
REMARK  status: ('A' for Active; 'I' for Inactive)
REMARK    1  A    between atoms: O_2  and  C_12 
REMARK    2  A    between atoms: O_3  and  C_14 
REMARK    3  A    between atoms: O_5  and  C_16 
REMARK    4  A    between atoms: O_6  and  C_20 
REMARK    5  A    between atoms: O_7  and  C_22 
REMARK    6  A    between atoms: C_10  and  C_11 
ROOT
ATOM      1  O   *** d   *     129.829 164.081  -3.506  0.00  0.00    -0.306 OA
ATOM      2  O   *** d   *     127.122 161.515  -2.227  0.00  0.00    -0.284 OA
ATOM      3  C   *** d   *     128.268 162.356  -3.992  0.00  0.00     0.084 A 
ATOM      4  C   *** d   *     129.196 163.252  -4.376  0.00  0.00     0.096 A 
ATOM      5  C   *** d   *     129.615 163.918  -2.166  0.00  0.00     0.123 C 
ATOM      6  C   *** d   *     128.653 163.055  -1.764  0.00  0.00     0.152 C 
ATOM      7  C   *** d   *     127.973 162.272  -2.661  0.00  0.00     0.223 C 
ATOM      8  C   *** d   *     127.664 161.577  -4.922  0.00  0.00     0.085 A 
ATOM      9  C   *** d   *     129.510 163.354  -5.680  0.00  0.00     0.075 A 
ATOM     10  C   *** d   *     128.939 162.598  -6.625  0.00  0.00     0.071 A 
ATOM     11  C   *** d   *     128.017 161.717  -6.212  0.00  0.00     0.074 A 
ENDROOT
BRANCH   5  12
ATOM     12  C   *** d   *     130.372 164.687  -1.332  0.00  0.00     0.004 A 
ATOM     13  C   *** d   *     131.495 164.151  -0.799  0.00  0.00     0.053 A 
ATOM     14  C   *** d   *     132.329 164.794   0.035  0.00  0.00     0.099 A 
ATOM     15  C   *** d   *     132.053 166.057   0.395  0.00  0.00     0.098 A 
ATOM     16  C   *** d   *     130.934 166.614  -0.087  0.00  0.00     0.040 A 
ATOM     17  C   *** d   *     130.120 165.944  -0.917  0.00  0.00     0.017 A 
BRANCH  14  18
ATOM     18  O   *** d   *     133.450 164.197   0.523  0.00  0.00    -0.358 OA
ATOM     19  H   *** d   *     134.144 164.246  -0.156  0.00  0.00     0.218 HD
ENDBRANCH  14  18
BRANCH  15  20
ATOM     20  O   *** d   *     132.873 166.731   1.243  0.00  0.00    -0.358 OA
ATOM     21  H   *** d   *     132.362 167.080   1.990  0.00  0.00     0.218 HD
ENDBRANCH  15  20
ENDBRANCH   5  12
BRANCH   6  22
ATOM     22  O   *** d   *     128.227 162.944  -0.473  0.00  0.00    -0.355 OA
ATOM     23  H   *** d   *     128.218 163.821  -0.062  0.00  0.00     0.218 HD
ENDBRANCH   6  22
BRANCH   8  24
ATOM     24  O   *** d   *     126.715 160.638  -4.644  0.00  0.00    -0.360 OA
ATOM     25  H   *** d   *     125.834 161.018  -4.796  0.00  0.00     0.217 HD
ENDBRANCH   8  24
BRANCH  10  26
ATOM     26  O   *** d   *     129.277 162.724  -7.936  0.00  0.00    -0.361 OA
ATOM     27  H   *** d   *     129.459 163.657  -8.130  0.00  0.00     0.217 HD
ENDBRANCH  10  26
TORSDOF 6
ENDMDL
MODEL 10
REMARK VINA RESULT:      -6.5     31.134     33.612
REMARK  6 active torsions:
REMARK  status: ('A' for Active; 'I' for Inactive)
REMARK    1  A    between atoms: O_2  and  C_12 
REMARK    2  A    between atoms: O_3  and  C_14 
REMARK    3  A    between atoms: O_5  and  C_16 
REMARK    4  A    between atoms: O_6  and  C_20 
REMARK    5  A    between atoms: O_7  and  C_22 
REMARK    6  A    between atoms: C_10  and  C_11 
ROOT
ATOM      1  O   *** d   *     109.269 142.698  38.417  0.00  0.00    -0.306 OA
ATOM      2  O   *** d   *     112.093 145.231  37.337  0.00  0.00    -0.284 OA
ATOM      3  C   *** d   *     111.532 143.411  38.565  0.00  0.00     0.084 A 
ATOM      4  C   *** d   *     110.531 142.577  38.903  0.00  0.00     0.096 A 
ATOM      5  C   *** d   *     109.025 143.626  37.442  0.00  0.00     0.123 C 
ATOM      6  C   *** d   *     110.006 144.503  37.123  0.00  0.00     0.152 C 
ATOM      7  C   *** d   *     111.258 144.409  37.673  0.00  0.00     0.223 C 
ATOM      8  C   *** d   *     112.762 143.238  39.108  0.00  0.00     0.085 A 
ATOM      9  C   *** d   *     110.773 141.582  39.776  0.00  0.00     0.075 A 
ATOM     10  C   *** d   *     111.975 141.377  40.328  0.00  0.00     0.071 A 
ATOM     11  C   *** d   *     112.950 142.225  39.973  0.00  0.00     0.074 A 
ENDROOT
BRANCH   5  12
ATOM     12  C   *** d   *     107.776 143.619  36.897  0.00  0.00     0.004 A 
ATOM     13  C   *** d   *     107.622 143.141  35.640  0.00  0.00     0.053 A 
ATOM     14  C   *** d   *     106.451 143.077  34.983  0.00  0.00     0.099 A 
ATOM     15  C   *** d   *     105.336 143.521  35.584  0.00  0.00     0.098 A 
ATOM     16  C   *** d   *     105.451 144.030  36.817  0.00  0.00     0.040 A 
ATOM     17  C   *** d   *     106.635 144.081  37.446  0.00  0.00     0.017 A 
BRANCH  14  18
ATOM     18  O   *** d   *     106.367 142.571  33.723  0.00  0.00    -0.358 OA
ATOM     19  H   *** d   *     106.117 141.633  33.785  0.00  0.00     0.218 HD
ENDBRANCH  14  18
BRANCH  15  20
ATOM     20  O   *** d   *     104.139 143.476  34.943  0.00  0.00    -0.358 OA
ATOM     21  H   *** d   *     104.161 142.799  34.248  0.00  0.00     0.218 HD
ENDBRANCH  15  20
ENDBRANCH   5  12
BRANCH   6  22
ATOM     22  O   *** d   *     109.822 145.578  36.305  0.00  0.00    -0.355 OA
ATOM     23  H   *** d   *     110.547 145.621  35.664  0.00  0.00     0.218 HD
ENDBRANCH   6  22
BRANCH   8  24
ATOM     24  O   *** d   *     113.843 144.021  38.835  0.00  0.00    -0.360 OA
ATOM     25  H   *** d   *     113.743 144.875  39.285  0.00  0.00     0.217 HD
ENDBRANCH   8  24
BRANCH  10  26
ATOM     26  O   *** d   *     112.189 140.362  41.207  0.00  0.00    -0.361 OA
ATOM     27  H   *** d   *     111.500 140.381  41.890  0.00  0.00     0.217 HD
ENDBRANCH  10  26
TORSDOF 6
ENDMDL
MODEL 11
REMARK VINA RESULT:      -6.4     33.391     35.853
REMARK  6 active torsions:
REMARK  status: ('A' for Active; 'I' for Inactive)
REMARK    1  A    between atoms: O_2  and  C_12 
REMARK    2  A    between atoms: O_3  and  C_14 
REMARK    3  A    between atoms: O_5  and  C_16 
REMARK    4  A    between atoms: O_6  and  C_20 
REMARK    5  A    between atoms: O_7  and  C_22 
REMARK    6  A    between atoms: C_10  and  C_11 
ROOT
ATOM      1  O   *** d   *     114.432 154.825  -7.101  0.00  0.00    -0.306 OA
ATOM      2  O   *** d   *     112.498 152.121  -9.223  0.00  0.00    -0.284 OA
ATOM      3  C   *** d   *     112.842 153.059  -7.189  0.00  0.00     0.084 A 
ATOM      4  C   *** d   *     113.532 153.996  -6.511  0.00  0.00     0.096 A 
ATOM      5  C   *** d   *     114.556 154.801  -8.463  0.00  0.00     0.123 C 
ATOM      6  C   *** d   *     113.906 153.836  -9.155  0.00  0.00     0.152 C 
ATOM      7  C   *** d   *     113.051 152.961  -8.536  0.00  0.00     0.223 C 
ATOM      8  C   *** d   *     111.976 152.255  -6.526  0.00  0.00     0.085 A 
ATOM      9  C   *** d   *     113.344 154.118  -5.185  0.00  0.00     0.075 A 
ATOM     10  C   *** d   *     112.493 153.345  -4.499  0.00  0.00     0.071 A 
ATOM     11  C   *** d   *     111.823 152.421  -5.201  0.00  0.00     0.074 A 
ENDROOT
BRANCH   5  12
ATOM     12  C   *** d   *     115.375 155.741  -9.014  0.00  0.00     0.004 A 
ATOM     13  C   *** d   *     114.859 156.589  -9.934  0.00  0.00     0.053 A 
ATOM     14  C   *** d   *     115.553 157.559 -10.555  0.00  0.00     0.099 A 
ATOM     15  C   *** d   *     116.855 157.717 -10.274  0.00  0.00     0.098 A 
ATOM     16  C   *** d   *     117.411 156.878  -9.392  0.00  0.00     0.040 A 
ATOM     17  C   *** d   *     116.692 155.918  -8.789  0.00  0.00     0.017 A 
BRANCH  14  18
ATOM     18  O   *** d   *     114.965 158.386 -11.461  0.00  0.00    -0.358 OA
ATOM     19  H   *** d   *     115.618 159.051 -11.738  0.00  0.00     0.218 HD
ENDBRANCH  14  18
BRANCH  15  20
ATOM     20  O   *** d   *     117.584 158.684 -10.891  0.00  0.00    -0.358 OA
ATOM     21  H   *** d   *     118.406 158.306 -11.240  0.00  0.00     0.218 HD
ENDBRANCH  15  20
ENDBRANCH   5  12
BRANCH   6  22
ATOM     22  O   *** d   *     114.096 153.601 -10.485  0.00  0.00    -0.355 OA
ATOM     23  H   *** d   *     113.854 154.392 -10.988  0.00  0.00     0.218 HD
ENDBRANCH   6  22
BRANCH   8  24
ATOM     24  O   *** d   *     111.228 151.278  -7.113  0.00  0.00    -0.360 OA
ATOM     25  H   *** d   *     110.847 151.618  -7.939  0.00  0.00     0.217 HD
ENDBRANCH   8  24
BRANCH  10  26
ATOM     26  O   *** d   *     112.324 153.493  -3.158  0.00  0.00    -0.361 OA
ATOM     27  H   *** d   *     111.383 153.646  -2.970  0.00  0.00     0.217 HD
ENDBRANCH  10  26
TORSDOF 6
ENDMDL
MODEL 12
REMARK VINA RESULT:      -6.4     15.436     16.376
REMARK  6 active torsions:
REMARK  status: ('A' for Active; 'I' for Inactive)
REMARK    1  A    between atoms: O_2  and  C_12 
REMARK    2  A    between atoms: O_3  and  C_14 
REMARK    3  A    between atoms: O_5  and  C_16 
REMARK    4  A    between atoms: O_6  and  C_20 
REMARK    5  A    between atoms: O_7  and  C_22 
REMARK    6  A    between atoms: C_10  and  C_11 
ROOT
ATOM      1  O   *** d   *     143.215 147.461  19.752  0.00  0.00    -0.306 OA
ATOM      2  O   *** d   *     142.909 145.236  16.510  0.00  0.00    -0.284 OA
ATOM      3  C   *** d   *     142.035 146.910  17.763  0.00  0.00     0.084 A 
ATOM      4  C   *** d   *     142.185 147.639  18.885  0.00  0.00     0.096 A 
ATOM      5  C   *** d   *     144.218 146.595  19.415  0.00  0.00     0.123 C 
ATOM      6  C   *** d   *     144.062 145.821  18.315  0.00  0.00     0.152 C 
ATOM      7  C   *** d   *     142.982 145.965  17.484  0.00  0.00     0.223 C 
ATOM      8  C   *** d   *     140.968 147.132  16.957  0.00  0.00     0.085 A 
ATOM      9  C   *** d   *     141.270 148.579  19.183  0.00  0.00     0.075 A 
ATOM     10  C   *** d   *     140.208 148.830  18.408  0.00  0.00     0.071 A 
ATOM     11  C   *** d   *     140.086 148.087  17.300  0.00  0.00     0.074 A 
ENDROOT
BRANCH   5  12
ATOM     12  C   *** d   *     145.290 146.551  20.255  0.00  0.00     0.004 A 
ATOM     13  C   *** d   *     145.915 147.710  20.568  0.00  0.00     0.053 A 
ATOM     14  C   *** d   *     146.981 147.810  21.381  0.00  0.00     0.099 A 
ATOM     15  C   *** d   *     147.494 146.699  21.930  0.00  0.00     0.098 A 
ATOM     16  C   *** d   *     146.923 145.527  21.622  0.00  0.00     0.040 A 
ATOM     17  C   *** d   *     145.860 145.460  20.805  0.00  0.00     0.017 A 
BRANCH  14  18
ATOM     18  O   *** d   *     147.552 149.013  21.662  0.00  0.00    -0.358 OA
ATOM     19  H   *** d   *     147.454 149.588  20.885  0.00  0.00     0.218 HD
ENDBRANCH  14  18
BRANCH  15  20
ATOM     20  O   *** d   *     148.576 146.768  22.750  0.00  0.00    -0.358 OA
ATOM     21  H   *** d   *     149.315 146.273  22.364  0.00  0.00     0.218 HD
ENDBRANCH  15  20
ENDBRANCH   5  12
BRANCH   6  22
ATOM     22  O   *** d   *     144.904 144.800  17.983  0.00  0.00    -0.355 OA
ATOM     23  H   *** d   *     145.225 144.374  18.791  0.00  0.00     0.218 HD
ENDBRANCH   6  22
BRANCH   8  24
ATOM     24  O   *** d   *     140.722 146.455  15.799  0.00  0.00    -0.360 OA
ATOM     25  H   *** d   *     141.551 146.074  15.468  0.00  0.00     0.217 HD
ENDBRANCH   8  24
BRANCH  10  26
ATOM     26  O   *** d   *     139.301 149.788  18.736  0.00  0.00    -0.361 OA
ATOM     27  H   *** d   *     139.587 150.233  19.550  0.00  0.00     0.217 HD
ENDBRANCH  10  26
TORSDOF 6
ENDMDL
MODEL 13
REMARK VINA RESULT:      -6.3     45.844     47.652
REMARK  6 active torsions:
REMARK  status: ('A' for Active; 'I' for Inactive)
REMARK    1  A    between atoms: O_2  and  C_12 
REMARK    2  A    between atoms: O_3  and  C_14 
REMARK    3  A    between atoms: O_5  and  C_16 
REMARK    4  A    between atoms: O_6  and  C_20 
REMARK    5  A    between atoms: O_7  and  C_22 
REMARK    6  A    between atoms: C_10  and  C_11 
ROOT
ATOM      1  O   *** d   *     117.058 119.034   3.746  0.00  0.00    -0.306 OA
ATOM      2  O   *** d   *     119.251 117.776   0.720  0.00  0.00    -0.284 OA
ATOM      3  C   *** d   *     119.209 118.652   2.810  0.00  0.00     0.084 A 
ATOM      4  C   *** d   *     118.414 119.072   3.812  0.00  0.00     0.096 A 
ATOM      5  C   *** d   *     116.466 118.427   2.674  0.00  0.00     0.123 C 
ATOM      6  C   *** d   *     117.246 118.040   1.637  0.00  0.00     0.152 C 
ATOM      7  C   *** d   *     118.612 118.146   1.689  0.00  0.00     0.223 C 
ATOM      8  C   *** d   *     120.555 118.740   2.940  0.00  0.00     0.085 A 
ATOM      9  C   *** d   *     118.974 119.570   4.928  0.00  0.00     0.075 A 
ATOM     10  C   *** d   *     120.298 119.667   5.095  0.00  0.00     0.071 A 
ATOM     11  C   *** d   *     121.062 119.243   4.079  0.00  0.00     0.074 A 
ENDROOT
BRANCH   5  12
ATOM     12  C   *** d   *     115.110 118.300   2.720  0.00  0.00     0.004 A 
ATOM     13  C   *** d   *     114.582 117.083   2.989  0.00  0.00     0.053 A 
ATOM     14  C   *** d   *     113.267 116.818   3.064  0.00  0.00     0.099 A 
ATOM     15  C   *** d   *     112.385 117.806   2.850  0.00  0.00     0.098 A 
ATOM     16  C   *** d   *     112.866 119.019   2.551  0.00  0.00     0.040 A 
ATOM     17  C   *** d   *     114.186 119.252   2.482  0.00  0.00     0.017 A 
BRANCH  14  18
ATOM     18  O   *** d   *     112.806 115.570   3.353  0.00  0.00    -0.358 OA
ATOM     19  H   *** d   *     113.558 114.954   3.331  0.00  0.00     0.218 HD
ENDBRANCH  14  18
BRANCH  15  20
ATOM     20  O   *** d   *     111.048 117.567   2.912  0.00  0.00    -0.358 OA
ATOM     21  H   *** d   *     110.887 116.683   3.276  0.00  0.00     0.218 HD
ENDBRANCH  15  20
ENDBRANCH   5  12
BRANCH   6  22
ATOM     22  O   *** d   *     116.754 117.593   0.446  0.00  0.00    -0.355 OA
ATOM     23  H   *** d   *     116.394 118.340  -0.053  0.00  0.00     0.218 HD
ENDBRANCH   6  22
BRANCH   8  24
ATOM     24  O   *** d   *     121.450 118.343   1.991  0.00  0.00    -0.360 OA
ATOM     25  H   *** d   *     121.066 118.482   1.110  0.00  0.00     0.217 HD
ENDBRANCH   8  24
BRANCH  10  26
ATOM     26  O   *** d   *     120.835 120.175   6.236  0.00  0.00    -0.361 OA
ATOM     27  H   *** d   *     121.743 119.846   6.336  0.00  0.00     0.217 HD
ENDBRANCH  10  26
TORSDOF 6
ENDMDL
MODEL 14
REMARK VINA RESULT:      -6.3     20.508     22.802
REMARK  6 active torsions:
REMARK  status: ('A' for Active; 'I' for Inactive)
REMARK    1  A    between atoms: O_2  and  C_12 
REMARK    2  A    between atoms: O_3  and  C_14 
REMARK    3  A    between atoms: O_5  and  C_16 
REMARK    4  A    between atoms: O_6  and  C_20 
REMARK    5  A    between atoms: O_7  and  C_22 
REMARK    6  A    between atoms: C_10  and  C_11 
ROOT
ATOM      1  O   *** d   *     129.404 165.741   0.197  0.00  0.00    -0.306 OA
ATOM      2  O   *** d   *     132.036 162.986   1.218  0.00  0.00    -0.284 OA
ATOM      3  C   *** d   *     131.481 165.184   1.210  0.00  0.00     0.084 A 
ATOM      4  C   *** d   *     130.553 166.084   0.836  0.00  0.00     0.096 A 
ATOM      5  C   *** d   *     129.111 164.415   0.036  0.00  0.00     0.123 C 
ATOM      6  C   *** d   *     130.051 163.499   0.364  0.00  0.00     0.152 C 
ATOM      7  C   *** d   *     131.236 163.865   0.948  0.00  0.00     0.223 C 
ATOM      8  C   *** d   *     132.613 165.605   1.827  0.00  0.00     0.085 A 
ATOM      9  C   *** d   *     130.765 167.388   1.086  0.00  0.00     0.075 A 
ATOM     10  C   *** d   *     131.867 167.840   1.697  0.00  0.00     0.071 A 
ATOM     11  C   *** d   *     132.773 166.920   2.055  0.00  0.00     0.074 A 
ENDROOT
BRANCH   5  12
ATOM     12  C   *** d   *     127.888 164.124  -0.493  0.00  0.00     0.004 A 
ATOM     13  C   *** d   *     127.676 164.371  -1.807  0.00  0.00     0.053 A 
ATOM     14  C   *** d   *     126.522 164.134  -2.454  0.00  0.00     0.099 A 
ATOM     15  C   *** d   *     125.482 163.627  -1.776  0.00  0.00     0.098 A 
ATOM     16  C   *** d   *     125.640 163.397  -0.466  0.00  0.00     0.040 A 
ATOM     17  C   *** d   *     126.806 163.646   0.152  0.00  0.00     0.017 A 
BRANCH  14  18
ATOM     18  O   *** d   *     126.384 164.394  -3.782  0.00  0.00    -0.358 OA
ATOM     19  H   *** d   *     126.196 165.342  -3.891  0.00  0.00     0.218 HD
ENDBRANCH  14  18
BRANCH  15  20
ATOM     20  O   *** d   *     124.300 163.384  -2.401  0.00  0.00    -0.358 OA
ATOM     21  H   *** d   *     124.299 163.797  -3.278  0.00  0.00     0.218 HD
ENDBRANCH  15  20
ENDBRANCH   5  12
BRANCH   6  22
ATOM     22  O   *** d   *     129.944 162.169   0.079  0.00  0.00    -0.355 OA
ATOM     23  H   *** d   *     129.835 162.053  -0.875  0.00  0.00     0.218 HD
ENDBRANCH   6  22
BRANCH   8  24
ATOM     24  O   *** d   *     133.614 164.781   2.248  0.00  0.00    -0.360 OA
ATOM     25  H   *** d   *     134.468 165.227   2.126  0.00  0.00     0.217 HD
ENDBRANCH   8  24
BRANCH  10  26
ATOM     26  O   *** d   *     132.053 169.166   1.937  0.00  0.00    -0.361 OA
ATOM     27  H   *** d   *     132.760 169.274   2.593  0.00  0.00     0.217 HD
ENDBRANCH  10  26
TORSDOF 6
ENDMDL
MODEL 15
REMARK VINA RESULT:      -6.2     48.450     50.145
REMARK  6 active torsions:
REMARK  status: ('A' for Active; 'I' for Inactive)
REMARK    1  A    between atoms: O_2  and  C_12 
REMARK    2  A    between atoms: O_3  and  C_14 
REMARK    3  A    between atoms: O_5  and  C_16 
REMARK    4  A    between atoms: O_6  and  C_20 
REMARK    5  A    between atoms: O_7  and  C_22 
REMARK    6  A    between atoms: C_10  and  C_11 
ROOT
ATOM      1  O   *** d   *      89.651 139.643   4.483  0.00  0.00    -0.306 OA
ATOM      2  O   *** d   *      91.768 139.553   7.809  0.00  0.00    -0.284 OA
ATOM      3  C   *** d   *      90.625 138.378   6.245  0.00  0.00     0.084 A 
ATOM      4  C   *** d   *      89.905 138.465   5.110  0.00  0.00     0.096 A 
ATOM      5  C   *** d   *      90.255 140.779   4.945  0.00  0.00     0.123 C 
ATOM      6  C   *** d   *      90.943 140.719   6.109  0.00  0.00     0.152 C 
ATOM      7  C   *** d   *      91.135 139.532   6.768  0.00  0.00     0.223 C 
ATOM      8  C   *** d   *      90.818 137.168   6.824  0.00  0.00     0.085 A 
ATOM      9  C   *** d   *      89.394 137.344   4.570  0.00  0.00     0.075 A 
ATOM     10  C   *** d   *      89.569 136.133   5.111  0.00  0.00     0.071 A 
ATOM     11  C   *** d   *      90.288 136.079   6.240  0.00  0.00     0.074 A 
ENDROOT
BRANCH   5  12
ATOM     12  C   *** d   *      90.071 141.908   4.204  0.00  0.00     0.004 A 
ATOM     13  C   *** d   *      91.001 142.230   3.274  0.00  0.00     0.053 A 
ATOM     14  C   *** d   *      90.944 143.311   2.477  0.00  0.00     0.099 A 
ATOM     15  C   *** d   *      89.912 144.160   2.594  0.00  0.00     0.098 A 
ATOM     16  C   *** d   *      88.986 143.894   3.525  0.00  0.00     0.040 A 
ATOM     17  C   *** d   *      89.071 142.806   4.306  0.00  0.00     0.017 A 
BRANCH  14  18
ATOM     18  O   *** d   *      91.910 143.566   1.552  0.00  0.00    -0.358 OA
ATOM     19  H   *** d   *      92.007 144.529   1.468  0.00  0.00     0.218 HD
ENDBRANCH  14  18
BRANCH  15  20
ATOM     20  O   *** d   *      89.832 145.266   1.808  0.00  0.00    -0.358 OA
ATOM     21  H   *** d   *      90.199 146.031   2.277  0.00  0.00     0.218 HD
ENDBRANCH  15  20
ENDBRANCH   5  12
BRANCH   6  22
ATOM     22  O   *** d   *      91.431 141.816   6.757  0.00  0.00    -0.355 OA
ATOM     23  H   *** d   *      91.737 142.463   6.106  0.00  0.00     0.218 HD
ENDBRANCH   6  22
BRANCH   8  24
ATOM     24  O   *** d   *      91.530 136.966   7.969  0.00  0.00    -0.360 OA
ATOM     25  H   *** d   *      92.020 136.131   7.900  0.00  0.00     0.217 HD
ENDBRANCH   8  24
BRANCH  10  26
ATOM     26  O   *** d   *      89.040 135.017   4.541  0.00  0.00    -0.361 OA
ATOM     27  H   *** d   *      88.241 135.261   4.046  0.00  0.00     0.217 HD
ENDBRANCH  10  26
TORSDOF 6
ENDMDL
MODEL 16
REMARK VINA RESULT:      -6.2     10.467     12.101
REMARK  6 active torsions:
REMARK  status: ('A' for Active; 'I' for Inactive)
REMARK    1  A    between atoms: O_2  and  C_12 
REMARK    2  A    between atoms: O_3  and  C_14 
REMARK    3  A    between atoms: O_5  and  C_16 
REMARK    4  A    between atoms: O_6  and  C_20 
REMARK    5  A    between atoms: O_7  and  C_22 
REMARK    6  A    between atoms: C_10  and  C_11 
ROOT
ATOM      1  O   *** d   *     130.880 168.487  16.549  0.00  0.00    -0.306 OA
ATOM      2  O   *** d   *     131.790 171.818  14.644  0.00  0.00    -0.284 OA
ATOM      3  C   *** d   *     132.083 169.577  14.813  0.00  0.00     0.084 A 
ATOM      4  C   *** d   *     131.742 168.470  15.499  0.00  0.00     0.096 A 
ATOM      5  C   *** d   *     130.228 169.651  16.848  0.00  0.00     0.123 C 
ATOM      6  C   *** d   *     130.591 170.781  16.199  0.00  0.00     0.152 C 
ATOM      7  C   *** d   *     131.514 170.762  15.185  0.00  0.00     0.223 C 
ATOM      8  C   *** d   *     132.967 169.484  13.789  0.00  0.00     0.085 A 
ATOM      9  C   *** d   *     132.284 167.290  15.152  0.00  0.00     0.075 A 
ATOM     10  C   *** d   *     133.155 167.159  14.144  0.00  0.00     0.071 A 
ATOM     11  C   *** d   *     133.476 168.279  13.481  0.00  0.00     0.074 A 
ENDROOT
BRANCH   5  12
ATOM     12  C   *** d   *     129.279 169.580  17.824  0.00  0.00     0.004 A 
ATOM     13  C   *** d   *     129.662 169.240  19.076  0.00  0.00     0.053 A 
ATOM     14  C   *** d   *     128.833 169.133  20.129  0.00  0.00     0.099 A 
ATOM     15  C   *** d   *     127.523 169.362  19.958  0.00  0.00     0.098 A 
ATOM     16  C   *** d   *     127.097 169.673  18.726  0.00  0.00     0.040 A 
ATOM     17  C   *** d   *     127.950 169.770  17.695  0.00  0.00     0.017 A 
BRANCH  14  18
ATOM     18  O   *** d   *     129.291 168.798  21.366  0.00  0.00    -0.358 OA
ATOM     19  H   *** d   *     129.274 169.593  21.925  0.00  0.00     0.218 HD
ENDBRANCH  14  18
BRANCH  15  20
ATOM     20  O   *** d   *     126.658 169.255  21.001  0.00  0.00    -0.358 OA
ATOM     21  H   *** d   *     127.127 168.930  21.786  0.00  0.00     0.218 HD
ENDBRANCH  15  20
ENDBRANCH   5  12
BRANCH   6  22
ATOM     22  O   *** d   *     130.143 172.025  16.538  0.00  0.00    -0.355 OA
ATOM     23  H   *** d   *     129.260 172.159  16.167  0.00  0.00     0.218 HD
ENDBRANCH   6  22
BRANCH   8  24
ATOM     24  O   *** d   *     133.379 170.538  13.028  0.00  0.00    -0.360 OA
ATOM     25  H   *** d   *     134.293 170.766  13.264  0.00  0.00     0.217 HD
ENDBRANCH   8  24
BRANCH  10  26
ATOM     26  O   *** d   *     133.685 165.951  13.815  0.00  0.00    -0.361 OA
ATOM     27  H   *** d   *     134.647 166.042  13.713  0.00  0.00     0.217 HD
ENDBRANCH  10  26
TORSDOF 6
ENDMDL
MODEL 17
REMARK VINA RESULT:      -6.1      3.677      8.261
REMARK  6 active torsions:
REMARK  status: ('A' for Active; 'I' for Inactive)
REMARK    1  A    between atoms: O_2  and  C_12 
REMARK    2  A    between atoms: O_3  and  C_14 
REMARK    3  A    between atoms: O_5  and  C_16 
REMARK    4  A    between atoms: O_6  and  C_20 
REMARK    5  A    between atoms: O_7  and  C_22 
REMARK    6  A    between atoms: C_10  and  C_11 
ROOT
ATOM      1  O   *** d   *     134.697 160.155  16.766  0.00  0.00    -0.306 OA
ATOM      2  O   *** d   *     134.756 156.234  16.344  0.00  0.00    -0.284 OA
ATOM      3  C   *** d   *     133.938 158.018  17.478  0.00  0.00     0.084 A 
ATOM      4  C   *** d   *     133.958 159.360  17.582  0.00  0.00     0.096 A 
ATOM      5  C   *** d   *     135.354 159.586  15.710  0.00  0.00     0.123 C 
ATOM      6  C   *** d   *     135.383 158.236  15.617  0.00  0.00     0.152 C 
ATOM      7  C   *** d   *     134.685 157.442  16.489  0.00  0.00     0.223 C 
ATOM      8  C   *** d   *     133.191 157.289  18.343  0.00  0.00     0.085 A 
ATOM      9  C   *** d   *     133.229 159.954  18.543  0.00  0.00     0.075 A 
ATOM     10  C   *** d   *     132.475 159.268  19.411  0.00  0.00     0.071 A 
ATOM     11  C   *** d   *     132.478 157.934  19.284  0.00  0.00     0.074 A 
ENDROOT
BRANCH   5  12
ATOM     12  C   *** d   *     135.972 160.442  14.848  0.00  0.00     0.004 A 
ATOM     13  C   *** d   *     137.254 160.796  15.096  0.00  0.00     0.053 A 
ATOM     14  C   *** d   *     137.980 161.630  14.331  0.00  0.00     0.099 A 
ATOM     15  C   *** d   *     137.420 162.177  13.243  0.00  0.00     0.098 A 
ATOM     16  C   *** d   *     136.142 161.877  12.978  0.00  0.00     0.040 A 
ATOM     17  C   *** d   *     135.443 161.041  13.762  0.00  0.00     0.017 A 
BRANCH  14  18
ATOM     18  O   *** d   *     139.272 161.932  14.634  0.00  0.00    -0.358 OA
ATOM     19  H   *** d   *     139.788 161.931  13.811  0.00  0.00     0.218 HD
ENDBRANCH  14  18
BRANCH  15  20
ATOM     20  O   *** d   *     138.126 163.030  12.454  0.00  0.00    -0.358 OA
ATOM     21  H   *** d   *     137.532 163.465  11.823  0.00  0.00     0.218 HD
ENDBRANCH  15  20
ENDBRANCH   5  12
BRANCH   6  22
ATOM     22  O   *** d   *     136.152 157.557  14.718  0.00  0.00    -0.355 OA
ATOM     23  H   *** d   *     136.006 156.606  14.826  0.00  0.00     0.218 HD
ENDBRANCH   6  22
BRANCH   8  24
ATOM     24  O   *** d   *     133.098 155.929  18.327  0.00  0.00    -0.360 OA
ATOM     25  H   *** d   *     132.168 155.670  18.426  0.00  0.00     0.217 HD
ENDBRANCH   8  24
BRANCH  10  26
ATOM     26  O   *** d   *     131.748 159.897  20.372  0.00  0.00    -0.361 OA
ATOM     27  H   *** d   *     131.345 159.232  20.954  0.00  0.00     0.217 HD
ENDBRANCH  10  26
TORSDOF 6
ENDMDL
MODEL 18
REMARK VINA RESULT:      -6.1     29.904     31.749
REMARK  6 active torsions:
REMARK  status: ('A' for Active; 'I' for Inactive)
REMARK    1  A    between atoms: O_2  and  C_12 
REMARK    2  A    between atoms: O_3  and  C_14 
REMARK    3  A    between atoms: O_5  and  C_16 
REMARK    4  A    between atoms: O_6  and  C_20 
REMARK    5  A    between atoms: O_7  and  C_22 
REMARK    6  A    between atoms: C_10  and  C_11 
ROOT
ATOM      1  O   *** d   *     160.738 152.637  34.670  0.00  0.00    -0.306 OA
ATOM      2  O   *** d   *     161.337 153.163  30.808  0.00  0.00    -0.284 OA
ATOM      3  C   *** d   *     159.856 153.151  32.523  0.00  0.00     0.084 A 
ATOM      4  C   *** d   *     159.706 152.956  33.847  0.00  0.00     0.096 A 
ATOM      5  C   *** d   *     162.009 152.635  34.164  0.00  0.00     0.123 C 
ATOM      6  C   *** d   *     162.174 152.783  32.829  0.00  0.00     0.152 C 
ATOM      7  C   *** d   *     161.113 153.039  31.999  0.00  0.00     0.223 C 
ATOM      8  C   *** d   *     158.774 153.447  31.762  0.00  0.00     0.085 A 
ATOM      9  C   *** d   *     158.481 153.064  34.391  0.00  0.00     0.075 A 
ATOM     10  C   *** d   *     157.391 153.361  33.672  0.00  0.00     0.071 A 
ATOM     11  C   *** d   *     157.573 153.546  32.358  0.00  0.00     0.074 A 
ENDROOT
BRANCH   5  12
ATOM     12  C   *** d   *     163.018 152.437  35.059  0.00  0.00     0.004 A 
ATOM     13  C   *** d   *     163.190 151.199  35.576  0.00  0.00     0.053 A 
ATOM     14  C   *** d   *     164.141 150.866  36.465  0.00  0.00     0.099 A 
ATOM     15  C   *** d   *     164.991 151.808  36.901  0.00  0.00     0.098 A 
ATOM     16  C   *** d   *     164.835 153.054  36.437  0.00  0.00     0.040 A 
ATOM     17  C   *** d   *     163.874 153.355  35.550  0.00  0.00     0.017 A 
BRANCH  14  18
ATOM     18  O   *** d   *     164.265 149.595  36.935  0.00  0.00    -0.358 OA
ATOM     19  H   *** d   *     163.871 148.988  36.285  0.00  0.00     0.218 HD
ENDBRANCH  14  18
BRANCH  15  20
ATOM     20  O   *** d   *     165.958 151.504  37.806  0.00  0.00    -0.358 OA
ATOM     21  H   *** d   *     166.757 152.022  37.623  0.00  0.00     0.218 HD
ENDBRANCH  15  20
ENDBRANCH   5  12
BRANCH   6  22
ATOM     22  O   *** d   *     163.369 152.618  32.192  0.00  0.00    -0.355 OA
ATOM     23  H   *** d   *     163.941 153.375  32.382  0.00  0.00     0.218 HD
ENDBRANCH   6  22
BRANCH   8  24
ATOM     24  O   *** d   *     158.813 153.665  30.417  0.00  0.00    -0.360 OA
ATOM     25  H   *** d   *     158.426 152.902  29.957  0.00  0.00     0.217 HD
ENDBRANCH   8  24
BRANCH  10  26
ATOM     26  O   *** d   *     156.165 153.464  34.251  0.00  0.00    -0.361 OA
ATOM     27  H   *** d   *     155.883 152.587  34.558  0.00  0.00     0.217 HD
ENDBRANCH  10  26
TORSDOF 6
ENDMDL
MODEL 19
REMARK VINA RESULT:      -6.1     55.711     57.363
REMARK  6 active torsions:
REMARK  status: ('A' for Active; 'I' for Inactive)
REMARK    1  A    between atoms: O_2  and  C_12 
REMARK    2  A    between atoms: O_3  and  C_14 
REMARK    3  A    between atoms: O_5  and  C_16 
REMARK    4  A    between atoms: O_6  and  C_20 
REMARK    5  A    between atoms: O_7  and  C_22 
REMARK    6  A    between atoms: C_10  and  C_11 
ROOT
ATOM      1  O   *** d   *     100.563 113.345   8.891  0.00  0.00    -0.306 OA
ATOM      2  O   *** d   *     102.654 110.384   7.338  0.00  0.00    -0.284 OA
ATOM      3  C   *** d   *     100.887 111.787   7.125  0.00  0.00     0.084 A 
ATOM      4  C   *** d   *     100.207 112.796   7.701  0.00  0.00     0.096 A 
ATOM      5  C   *** d   *     101.735 112.950   9.475  0.00  0.00     0.123 C 
ATOM      6  C   *** d   *     102.407 111.907   8.935  0.00  0.00     0.152 C 
ATOM      7  C   *** d   *     101.998 111.317   7.767  0.00  0.00     0.223 C 
ATOM      8  C   *** d   *     100.458 111.277   5.945  0.00  0.00     0.085 A 
ATOM      9  C   *** d   *      99.112 113.282   7.089  0.00  0.00     0.075 A 
ATOM     10  C   *** d   *      98.663 112.808   5.921  0.00  0.00     0.071 A 
ATOM     11  C   *** d   *      99.360 111.803   5.374  0.00  0.00     0.074 A 
ENDROOT
BRANCH   5  12
ATOM     12  C   *** d   *     102.110 113.624  10.598  0.00  0.00     0.004 A 
ATOM     13  C   *** d   *     103.211 114.409  10.545  0.00  0.00     0.053 A 
ATOM     14  C   *** d   *     103.692 115.126  11.575  0.00  0.00     0.099 A 
ATOM     15  C   *** d   *     103.065 115.072  12.760  0.00  0.00     0.098 A 
ATOM     16  C   *** d   *     101.989 114.282  12.864  0.00  0.00     0.040 A 
ATOM     17  C   *** d   *     101.534 113.578  11.816  0.00  0.00     0.017 A 
BRANCH  14  18
ATOM     18  O   *** d   *     104.799 115.906  11.446  0.00  0.00    -0.358 OA
ATOM     19  H   *** d   *     105.379 115.506  10.777  0.00  0.00     0.218 HD
ENDBRANCH  14  18
BRANCH  15  20
ATOM     20  O   *** d   *     103.532 115.780  13.823  0.00  0.00    -0.358 OA
ATOM     21  H   *** d   *     103.896 115.175  14.488  0.00  0.00     0.218 HD
ENDBRANCH  15  20
ENDBRANCH   5  12
BRANCH   6  22
ATOM     22  O   *** d   *     103.481 111.311   9.528  0.00  0.00    -0.355 OA
ATOM     23  H   *** d   *     103.948 110.769   8.876  0.00  0.00     0.218 HD
ENDBRANCH   6  22
BRANCH   8  24
ATOM     24  O   *** d   *     101.071 110.260   5.275  0.00  0.00    -0.360 OA
ATOM     25  H   *** d   *     100.883 109.420   5.725  0.00  0.00     0.217 HD
ENDBRANCH   8  24
BRANCH  10  26
ATOM     26  O   *** d   *      97.552 113.321   5.326  0.00  0.00    -0.361 OA
ATOM     27  H   *** d   *      96.803 113.257   5.941  0.00  0.00     0.217 HD
ENDBRANCH  10  26
TORSDOF 6
ENDMDL
MODEL 20
REMARK VINA RESULT:      -6.1     37.927     40.580
REMARK  6 active torsions:
REMARK  status: ('A' for Active; 'I' for Inactive)
REMARK    1  A    between atoms: O_2  and  C_12 
REMARK    2  A    between atoms: O_3  and  C_14 
REMARK    3  A    between atoms: O_5  and  C_16 
REMARK    4  A    between atoms: O_6  and  C_20 
REMARK    5  A    between atoms: O_7  and  C_22 
REMARK    6  A    between atoms: C_10  and  C_11 
ROOT
ATOM      1  O   *** d   *     116.906 137.757  -9.840  0.00  0.00    -0.306 OA
ATOM      2  O   *** d   *     119.067 140.008 -12.251  0.00  0.00    -0.284 OA
ATOM      3  C   *** d   *     118.062 138.007 -11.902  0.00  0.00     0.084 A 
ATOM      4  C   *** d   *     117.327 137.280 -11.040  0.00  0.00     0.096 A 
ATOM      5  C   *** d   *     117.126 139.073  -9.540  0.00  0.00     0.123 C 
ATOM      6  C   *** d   *     117.902 139.805 -10.372  0.00  0.00     0.152 C 
ATOM      7  C   *** d   *     118.377 139.289 -11.550  0.00  0.00     0.223 C 
ATOM      8  C   *** d   *     118.462 137.455 -13.073  0.00  0.00     0.085 A 
ATOM      9  C   *** d   *     116.999 136.016 -11.362  0.00  0.00     0.075 A 
ATOM     10  C   *** d   *     117.371 135.440 -12.511  0.00  0.00     0.071 A 
ATOM     11  C   *** d   *     118.104 136.188 -13.347  0.00  0.00     0.074 A 
ENDROOT
BRANCH   5  12
ATOM     12  C   *** d   *     116.571 139.532  -8.383  0.00  0.00     0.004 A 
ATOM     13  C   *** d   *     117.160 139.208  -7.209  0.00  0.00     0.053 A 
ATOM     14  C   *** d   *     116.719 139.592  -5.999  0.00  0.00     0.099 A 
ATOM     15  C   *** d   *     115.609 140.341  -5.912  0.00  0.00     0.098 A 
ATOM     16  C   *** d   *     114.978 140.658  -7.050  0.00  0.00     0.040 A 
ATOM     17  C   *** d   *     115.443 140.258  -8.243  0.00  0.00     0.017 A 
BRANCH  14  18
ATOM     18  O   *** d   *     117.371 139.240  -4.858  0.00  0.00    -0.358 OA
ATOM     19  H   *** d   *     117.822 140.027  -4.507  0.00  0.00     0.218 HD
ENDBRANCH  14  18
BRANCH  15  20
ATOM     20  O   *** d   *     115.134 140.738  -4.702  0.00  0.00    -0.358 OA
ATOM     21  H   *** d   *     115.094 141.707  -4.665  0.00  0.00     0.218 HD
ENDBRANCH  15  20
ENDBRANCH   5  12
BRANCH   6  22
ATOM     22  O   *** d   *     118.338 141.066 -10.086  0.00  0.00    -0.355 OA
ATOM     23  H   *** d   *     117.713 141.711 -10.447  0.00  0.00     0.218 HD
ENDBRANCH   6  22
BRANCH   8  24
ATOM     24  O   *** d   *     119.207 138.100 -14.016  0.00  0.00    -0.360 OA
ATOM     25  H   *** d   *     118.703 138.855 -14.361  0.00  0.00     0.217 HD
ENDBRANCH   8  24
BRANCH  10  26
ATOM     26  O   *** d   *     117.023 134.159 -12.809  0.00  0.00    -0.361 OA
ATOM     27  H   *** d   *     116.677 133.729 -12.010  0.00  0.00     0.217 HD
ENDBRANCH  10  26
TORSDOF 6
ENDMDL
