# Supplementary material for: The mechanism study of quercetin isolated from Zanthoxylum bungeanum maxim. inhibiting ferroptosis and alleviating MAFLD through p38 MAPK/ERK signaling pathway based on lipidomics and transcriptomics
Source: Front Pharmacol. 2025 Mar 31;16:1517291. doi: 10.3389/fphar.2025.1517291 (PMC11994740; doi:10.3389/fphar.2025.1517291)
Supplement: Supplementary file 1 [file DataSheet1.zip › Raw data/Molecular docking/Molecular docking/visualization/quercetinPPARG/log.txt]

#################################################################
# If you used AutoDock Vina in your work, please cite:          #
#                                                               #
# O. Trott, A. J. Olson,                                        #
# AutoDock Vina: improving the speed and accuracy of docking    #
# with a new scoring function, efficient optimization and       #
# multithreading, Journal of Computational Chemistry 31 (2010)  #
# 455-461                                                       #
#                                                               #
# DOI 10.1002/jcc.21334                                         #
#                                                               #
# Please see http://vina.scripps.edu for more information.      #
#################################################################

WARNING: The search space volume > 27000 Angstrom^3 (See FAQ)
Detected 8 CPUs
Reading input ... done.
Setting up the scoring function ... done.
Analyzing the binding site ... done.
Using random seed: -1514157744
Performing search ... done.
Refining results ... done.

mode |   affinity | dist from best mode
     | (kcal/mol) | rmsd l.b.| rmsd u.b.
-----+------------+----------+----------
   1         -8.6      0.000      0.000
   2         -8.1     19.795     22.158
   3         -8.0     20.879     23.033
   4         -7.9     21.259     23.998
   5         -7.8      3.311      6.485
   6         -7.4     14.612     16.899
   7         -7.2     26.362     28.178
   8         -7.1     18.750     21.869
   9         -7.1     15.146     17.597
  10         -6.9     14.331     18.082
  11         -6.8     27.366     30.308
  12         -6.8     14.916     17.887
  13         -6.7     16.373     20.513
  14         -6.6     15.548     16.302
  15         -6.4     25.885     28.008
  16         -6.3     14.035     19.263
  17         -6.3     21.950     24.160
  18         -6.3     34.418     35.960
  19         -6.2     33.108     35.106
  20         -6.1     31.736     33.539
Writing output ... done.
