# Supplementary material for: The mechanism study of quercetin isolated from Zanthoxylum bungeanum maxim. inhibiting ferroptosis and alleviating MAFLD through p38 MAPK/ERK signaling pathway based on lipidomics and transcriptomics
Source: Front Pharmacol. 2025 Mar 31;16:1517291. doi: 10.3389/fphar.2025.1517291 (PMC11994740; doi:10.3389/fphar.2025.1517291)
Supplement: Supplementary file 1 [file DataSheet1.zip › Raw data/Molecular docking/Molecular docking/visualization/quercetinPPARG/output.pdbqt]

MODEL 1
REMARK VINA RESULT:      -8.6      0.000      0.000
REMARK  6 active torsions:
REMARK  status: ('A' for Active; 'I' for Inactive)
REMARK    1  A    between atoms: O_2  and  C_12 
REMARK    2  A    between atoms: O_3  and  C_14 
REMARK    3  A    between atoms: O_5  and  C_16 
REMARK    4  A    between atoms: O_6  and  C_20 
REMARK    5  A    between atoms: O_7  and  C_22 
REMARK    6  A    between atoms: C_10  and  C_11 
ROOT
ATOM      1  O   *** d   *      22.403  22.215  28.640  0.00  0.00    -0.306 OA
ATOM      2  O   *** d   *      20.403  19.575  26.499  0.00  0.00    -0.284 OA
ATOM      3  C   *** d   *      20.411  21.613  27.490  0.00  0.00     0.084 A 
ATOM      4  C   *** d   *      21.136  22.477  28.226  0.00  0.00     0.096 A 
ATOM      5  C   *** d   *      23.023  21.083  28.190  0.00  0.00     0.123 C 
ATOM      6  C   *** d   *      22.296  20.182  27.488  0.00  0.00     0.152 C 
ATOM      7  C   *** d   *      20.996  20.430  27.133  0.00  0.00     0.223 C 
ATOM      8  C   *** d   *      19.145  21.937  27.131  0.00  0.00     0.085 A 
ATOM      9  C   *** d   *      20.588  23.650  28.588  0.00  0.00     0.075 A 
ATOM     10  C   *** d   *      19.344  24.006  28.247  0.00  0.00     0.071 A 
ATOM     11  C   *** d   *      18.647  23.125  27.517  0.00  0.00     0.074 A 
ENDROOT
BRANCH   5  12
ATOM     12  C   *** d   *      24.335  20.934  28.529  0.00  0.00     0.004 A 
ATOM     13  C   *** d   *      24.747  19.738  29.010  0.00  0.00     0.053 A 
ATOM     14  C   *** d   *      26.007  19.456  29.382  0.00  0.00     0.099 A 
ATOM     15  C   *** d   *      26.947  20.409  29.295  0.00  0.00     0.098 A 
ATOM     16  C   *** d   *      26.573  21.617  28.853  0.00  0.00     0.040 A 
ATOM     17  C   *** d   *      25.306  21.868  28.490  0.00  0.00     0.017 A 
BRANCH  14  18
ATOM     18  O   *** d   *      26.355  18.224  29.845  0.00  0.00    -0.358 OA
ATOM     19  H   *** d   *      26.969  18.339  30.590  0.00  0.00     0.218 HD
ENDBRANCH  14  18
BRANCH  15  20
ATOM     20  O   *** d   *      28.228  20.156  29.672  0.00  0.00    -0.358 OA
ATOM     21  H   *** d   *      28.427  20.620  30.500  0.00  0.00     0.218 HD
ENDBRANCH  15  20
ENDBRANCH   5  12
BRANCH   6  22
ATOM     22  O   *** d   *      22.754  18.944  27.146  0.00  0.00    -0.355 OA
ATOM     23  H   *** d   *      22.694  18.834  26.186  0.00  0.00     0.218 HD
ENDBRANCH   6  22
BRANCH   8  24
ATOM     24  O   *** d   *      18.326  21.139  26.388  0.00  0.00    -0.360 OA
ATOM     25  H   *** d   *      17.763  20.617  26.981  0.00  0.00     0.217 HD
ENDBRANCH   8  24
BRANCH  10  26
ATOM     26  O   *** d   *      18.817  25.201  28.628  0.00  0.00    -0.361 OA
ATOM     27  H   *** d   *      18.552  25.699  27.837  0.00  0.00     0.217 HD
ENDBRANCH  10  26
TORSDOF 6
ENDMDL
MODEL 2
REMARK VINA RESULT:      -8.1     19.795     22.158
REMARK  6 active torsions:
REMARK  status: ('A' for Active; 'I' for Inactive)
REMARK    1  A    between atoms: O_2  and  C_12 
REMARK    2  A    between atoms: O_3  and  C_14 
REMARK    3  A    between atoms: O_5  and  C_16 
REMARK    4  A    between atoms: O_6  and  C_20 
REMARK    5  A    between atoms: O_7  and  C_22 
REMARK    6  A    between atoms: C_10  and  C_11 
ROOT
ATOM      1  O   *** d   *      15.330  31.791   9.817  0.00  0.00    -0.306 OA
ATOM      2  O   *** d   *      18.875  33.183   8.796  0.00  0.00    -0.284 OA
ATOM      3  C   *** d   *      16.625  33.418   8.666  0.00  0.00     0.084 A 
ATOM      4  C   *** d   *      15.440  32.899   9.040  0.00  0.00     0.096 A 
ATOM      5  C   *** d   *      16.464  31.246  10.353  0.00  0.00     0.123 C 
ATOM      6  C   *** d   *      17.664  31.725   9.952  0.00  0.00     0.152 C 
ATOM      7  C   *** d   *      17.761  32.805   9.112  0.00  0.00     0.223 C 
ATOM      8  C   *** d   *      16.655  34.516   7.872  0.00  0.00     0.085 A 
ATOM      9  C   *** d   *      14.305  33.485   8.619  0.00  0.00     0.075 A 
ATOM     10  C   *** d   *      14.296  34.573   7.840  0.00  0.00     0.071 A 
ATOM     11  C   *** d   *      15.490  35.065   7.483  0.00  0.00     0.074 A 
ENDROOT
BRANCH   5  12
ATOM     12  C   *** d   *      16.286  30.216  11.228  0.00  0.00     0.004 A 
ATOM     13  C   *** d   *      16.118  30.504  12.540  0.00  0.00     0.053 A 
ATOM     14  C   *** d   *      15.934  29.589  13.507  0.00  0.00     0.099 A 
ATOM     15  C   *** d   *      15.925  28.286  13.185  0.00  0.00     0.098 A 
ATOM     16  C   *** d   *      16.119  27.958  11.902  0.00  0.00     0.040 A 
ATOM     17  C   *** d   *      16.300  28.895  10.959  0.00  0.00     0.017 A 
BRANCH  14  18
ATOM     18  O   *** d   *      15.757  29.951  14.807  0.00  0.00    -0.358 OA
ATOM     19  H   *** d   *      15.146  30.706  14.834  0.00  0.00     0.218 HD
ENDBRANCH  14  18
BRANCH  15  20
ATOM     20  O   *** d   *      15.749  27.337  14.142  0.00  0.00    -0.358 OA
ATOM     21  H   *** d   *      14.868  26.943  14.058  0.00  0.00     0.218 HD
ENDBRANCH  15  20
ENDBRANCH   5  12
BRANCH   6  22
ATOM     22  O   *** d   *      18.856  31.146  10.275  0.00  0.00    -0.355 OA
ATOM     23  H   *** d   *      18.692  30.332  10.772  0.00  0.00     0.218 HD
ENDBRANCH   6  22
BRANCH   8  24
ATOM     24  O   *** d   *      17.796  35.123   7.437  0.00  0.00    -0.360 OA
ATOM     25  H   *** d   *      18.527  34.485   7.462  0.00  0.00     0.217 HD
ENDBRANCH   8  24
BRANCH  10  26
ATOM     26  O   *** d   *      13.131  35.144   7.431  0.00  0.00    -0.361 OA
ATOM     27  H   *** d   *      12.721  34.581   6.754  0.00  0.00     0.217 HD
ENDBRANCH  10  26
TORSDOF 6
ENDMDL
MODEL 3
REMARK VINA RESULT:      -8.0     20.879     23.033
REMARK  6 active torsions:
REMARK  status: ('A' for Active; 'I' for Inactive)
REMARK    1  A    between atoms: O_2  and  C_12 
REMARK    2  A    between atoms: O_3  and  C_14 
REMARK    3  A    between atoms: O_5  and  C_16 
REMARK    4  A    between atoms: O_6  and  C_20 
REMARK    5  A    between atoms: O_7  and  C_22 
REMARK    6  A    between atoms: C_10  and  C_11 
ROOT
ATOM      1  O   *** d   *      14.760  31.247   9.523  0.00  0.00    -0.306 OA
ATOM      2  O   *** d   *      17.065  28.078   9.969  0.00  0.00    -0.284 OA
ATOM      3  C   *** d   *      16.934  30.336   9.826  0.00  0.00     0.084 A 
ATOM      4  C   *** d   *      16.104  31.383   9.667  0.00  0.00     0.096 A 
ATOM      5  C   *** d   *      14.203  30.007   9.672  0.00  0.00     0.123 C 
ATOM      6  C   *** d   *      15.025  28.938   9.787  0.00  0.00     0.152 C 
ATOM      7  C   *** d   *      16.386  29.085   9.864  0.00  0.00     0.223 C 
ATOM      8  C   *** d   *      18.268  30.550   9.943  0.00  0.00     0.085 A 
ATOM      9  C   *** d   *      16.615  32.626   9.631  0.00  0.00     0.075 A 
ATOM     10  C   *** d   *      17.924  32.876   9.749  0.00  0.00     0.071 A 
ATOM     11  C   *** d   *      18.726  31.814   9.903  0.00  0.00     0.074 A 
ENDROOT
BRANCH   5  12
ATOM     12  C   *** d   *      12.842  29.946   9.648  0.00  0.00     0.004 A 
ATOM     13  C   *** d   *      12.143  31.104   9.607  0.00  0.00     0.053 A 
ATOM     14  C   *** d   *      10.802  31.189   9.580  0.00  0.00     0.099 A 
ATOM     15  C   *** d   *      10.072  30.063   9.608  0.00  0.00     0.098 A 
ATOM     16  C   *** d   *      10.725  28.896   9.680  0.00  0.00     0.040 A 
ATOM     17  C   *** d   *      12.066  28.845   9.706  0.00  0.00     0.017 A 
BRANCH  14  18
ATOM     18  O   *** d   *      10.164  32.390   9.525  0.00  0.00    -0.358 OA
ATOM     19  H   *** d   *      10.437  32.844   8.710  0.00  0.00     0.218 HD
ENDBRANCH  14  18
BRANCH  15  20
ATOM     20  O   *** d   *       8.714  30.117   9.590  0.00  0.00    -0.358 OA
ATOM     21  H   *** d   *       8.361  29.826  10.445  0.00  0.00     0.218 HD
ENDBRANCH  15  20
ENDBRANCH   5  12
BRANCH   6  22
ATOM     22  O   *** d   *      14.593  27.644   9.759  0.00  0.00    -0.355 OA
ATOM     23  H   *** d   *      13.864  27.564   9.127  0.00  0.00     0.218 HD
ENDBRANCH   6  22
BRANCH   8  24
ATOM     24  O   *** d   *      19.196  29.565  10.109  0.00  0.00    -0.360 OA
ATOM     25  H   *** d   *      18.748  28.704  10.135  0.00  0.00     0.217 HD
ENDBRANCH   8  24
BRANCH  10  26
ATOM     26  O   *** d   *      18.412  34.145   9.708  0.00  0.00    -0.361 OA
ATOM     27  H   *** d   *      18.447  34.444   8.785  0.00  0.00     0.217 HD
ENDBRANCH  10  26
TORSDOF 6
ENDMDL
MODEL 4
REMARK VINA RESULT:      -7.9     21.259     23.998
REMARK  6 active torsions:
REMARK  status: ('A' for Active; 'I' for Inactive)
REMARK    1  A    between atoms: O_2  and  C_12 
REMARK    2  A    between atoms: O_3  and  C_14 
REMARK    3  A    between atoms: O_5  and  C_16 
REMARK    4  A    between atoms: O_6  and  C_20 
REMARK    5  A    between atoms: O_7  and  C_22 
REMARK    6  A    between atoms: C_10  and  C_11 
ROOT
ATOM      1  O   *** d   *      14.677  32.596   9.226  0.00  0.00    -0.306 OA
ATOM      2  O   *** d   *      17.992  31.051  10.700  0.00  0.00    -0.284 OA
ATOM      3  C   *** d   *      15.806  30.740  10.189  0.00  0.00     0.084 A 
ATOM      4  C   *** d   *      14.701  31.317   9.681  0.00  0.00     0.096 A 
ATOM      5  C   *** d   *      15.850  33.295   9.160  0.00  0.00     0.123 C 
ATOM      6  C   *** d   *      16.961  32.749   9.708  0.00  0.00     0.152 C 
ATOM      7  C   *** d   *      16.955  31.479  10.225  0.00  0.00     0.223 C 
ATOM      8  C   *** d   *      15.748  29.463  10.642  0.00  0.00     0.085 A 
ATOM      9  C   *** d   *      13.558  30.611   9.629  0.00  0.00     0.075 A 
ATOM     10  C   *** d   *      13.464  29.348  10.061  0.00  0.00     0.071 A 
ATOM     11  C   *** d   *      14.580  28.802  10.564  0.00  0.00     0.074 A 
ENDROOT
BRANCH   5  12
ATOM     12  C   *** d   *      15.792  34.525   8.576  0.00  0.00     0.004 A 
ATOM     13  C   *** d   *      16.395  34.703   7.378  0.00  0.00     0.053 A 
ATOM     14  C   *** d   *      16.415  35.859   6.694  0.00  0.00     0.099 A 
ATOM     15  C   *** d   *      15.813  36.940   7.214  0.00  0.00     0.098 A 
ATOM     16  C   *** d   *      15.229  36.814   8.413  0.00  0.00     0.040 A 
ATOM     17  C   *** d   *      15.228  35.645   9.072  0.00  0.00     0.017 A 
BRANCH  14  18
ATOM     18  O   *** d   *      17.031  35.962   5.485  0.00  0.00    -0.358 OA
ATOM     19  H   *** d   *      17.120  36.905   5.265  0.00  0.00     0.218 HD
ENDBRANCH  14  18
BRANCH  15  20
ATOM     20  O   *** d   *      15.822  38.125   6.549  0.00  0.00    -0.358 OA
ATOM     21  H   *** d   *      16.555  38.142   5.915  0.00  0.00     0.218 HD
ENDBRANCH  15  20
ENDBRANCH   5  12
BRANCH   6  22
ATOM     22  O   *** d   *      18.137  33.422   9.863  0.00  0.00    -0.355 OA
ATOM     23  H   *** d   *      18.026  34.335   9.563  0.00  0.00     0.218 HD
ENDBRANCH   6  22
BRANCH   8  24
ATOM     24  O   *** d   *      16.804  28.784  11.173  0.00  0.00    -0.360 OA
ATOM     25  H   *** d   *      17.314  29.380  11.746  0.00  0.00     0.217 HD
ENDBRANCH   8  24
BRANCH  10  26
ATOM     26  O   *** d   *      12.293  28.660   9.995  0.00  0.00    -0.361 OA
ATOM     27  H   *** d   *      11.552  29.287  10.032  0.00  0.00     0.217 HD
ENDBRANCH  10  26
TORSDOF 6
ENDMDL
MODEL 5
REMARK VINA RESULT:      -7.8      3.311      6.485
REMARK  6 active torsions:
REMARK  status: ('A' for Active; 'I' for Inactive)
REMARK    1  A    between atoms: O_2  and  C_12 
REMARK    2  A    between atoms: O_3  and  C_14 
REMARK    3  A    between atoms: O_5  and  C_16 
REMARK    4  A    between atoms: O_6  and  C_20 
REMARK    5  A    between atoms: O_7  and  C_22 
REMARK    6  A    between atoms: C_10  and  C_11 
ROOT
ATOM      1  O   *** d   *      22.539  24.607  28.467  0.00  0.00    -0.306 OA
ATOM      2  O   *** d   *      25.965  23.212  29.833  0.00  0.00    -0.284 OA
ATOM      3  C   *** d   *      24.746  25.029  29.243  0.00  0.00     0.084 A 
ATOM      4  C   *** d   *      23.559  25.452  28.770  0.00  0.00     0.096 A 
ATOM      5  C   *** d   *      22.669  23.281  28.771  0.00  0.00     0.123 C 
ATOM      6  C   *** d   *      23.870  22.830  29.204  0.00  0.00     0.152 C 
ATOM      7  C   *** d   *      24.914  23.687  29.442  0.00  0.00     0.223 C 
ATOM      8  C   *** d   *      25.723  25.931  29.504  0.00  0.00     0.085 A 
ATOM      9  C   *** d   *      23.364  26.767  28.568  0.00  0.00     0.075 A 
ATOM     10  C   *** d   *      24.304  27.687  28.820  0.00  0.00     0.071 A 
ATOM     11  C   *** d   *      25.475  27.234  29.287  0.00  0.00     0.074 A 
ENDROOT
BRANCH   5  12
ATOM     12  C   *** d   *      21.570  22.501  28.568  0.00  0.00     0.004 A 
ATOM     13  C   *** d   *      20.515  23.030  27.905  0.00  0.00     0.053 A 
ATOM     14  C   *** d   *      19.372  22.375  27.637  0.00  0.00     0.099 A 
ATOM     15  C   *** d   *      19.229  21.107  28.053  0.00  0.00     0.098 A 
ATOM     16  C   *** d   *      20.239  20.556  28.739  0.00  0.00     0.040 A 
ATOM     17  C   *** d   *      21.367  21.238  28.992  0.00  0.00     0.017 A 
BRANCH  14  18
ATOM     18  O   *** d   *      18.356  22.966  26.953  0.00  0.00    -0.358 OA
ATOM     19  H   *** d   *      17.644  23.174  27.581  0.00  0.00     0.218 HD
ENDBRANCH  14  18
BRANCH  15  20
ATOM     20  O   *** d   *      18.083  20.422  27.804  0.00  0.00    -0.358 OA
ATOM     21  H   *** d   *      18.000  19.681  28.424  0.00  0.00     0.218 HD
ENDBRANCH  15  20
ENDBRANCH   5  12
BRANCH   6  22
ATOM     22  O   *** d   *      24.170  21.509  29.364  0.00  0.00    -0.355 OA
ATOM     23  H   *** d   *      23.461  20.972  28.983  0.00  0.00     0.218 HD
ENDBRANCH   6  22
BRANCH   8  24
ATOM     24  O   *** d   *      26.959  25.612  29.985  0.00  0.00    -0.360 OA
ATOM     25  H   *** d   *      26.944  25.648  30.955  0.00  0.00     0.217 HD
ENDBRANCH   8  24
BRANCH  10  26
ATOM     26  O   *** d   *      24.077  29.010  28.606  0.00  0.00    -0.361 OA
ATOM     27  H   *** d   *      23.353  29.111  27.967  0.00  0.00     0.217 HD
ENDBRANCH  10  26
TORSDOF 6
ENDMDL
MODEL 6
REMARK VINA RESULT:      -7.4     14.612     16.899
REMARK  6 active torsions:
REMARK  status: ('A' for Active; 'I' for Inactive)
REMARK    1  A    between atoms: O_2  and  C_12 
REMARK    2  A    between atoms: O_3  and  C_14 
REMARK    3  A    between atoms: O_5  and  C_16 
REMARK    4  A    between atoms: O_6  and  C_20 
REMARK    5  A    between atoms: O_7  and  C_22 
REMARK    6  A    between atoms: C_10  and  C_11 
ROOT
ATOM      1  O   *** d   *      24.688  36.111  25.483  0.00  0.00    -0.306 OA
ATOM      2  O   *** d   *      24.590  39.911  24.432  0.00  0.00    -0.284 OA
ATOM      3  C   *** d   *      25.047  37.776  23.825  0.00  0.00     0.084 A 
ATOM      4  C   *** d   *      25.065  36.494  24.236  0.00  0.00     0.096 A 
ATOM      5  C   *** d   *      24.145  37.043  26.323  0.00  0.00     0.123 C 
ATOM      6  C   *** d   *      24.161  38.343  25.945  0.00  0.00     0.152 C 
ATOM      7  C   *** d   *      24.607  38.724  24.706  0.00  0.00     0.223 C 
ATOM      8  C   *** d   *      25.458  38.083  22.570  0.00  0.00     0.085 A 
ATOM      9  C   *** d   *      25.489  35.540  23.388  0.00  0.00     0.075 A 
ATOM     10  C   *** d   *      25.896  35.805  22.141  0.00  0.00     0.071 A 
ATOM     11  C   *** d   *      25.869  37.090  21.762  0.00  0.00     0.074 A 
ENDROOT
BRANCH   5  12
ATOM     12  C   *** d   *      23.664  36.582  27.512  0.00  0.00     0.004 A 
ATOM     13  C   *** d   *      24.246  37.010  28.656  0.00  0.00     0.053 A 
ATOM     14  C   *** d   *      23.874  36.636  29.892  0.00  0.00     0.099 A 
ATOM     15  C   *** d   *      22.863  35.766  30.037  0.00  0.00     0.098 A 
ATOM     16  C   *** d   *      22.279  35.294  28.928  0.00  0.00     0.040 A 
ATOM     17  C   *** d   *      22.675  35.687  27.707  0.00  0.00     0.017 A 
BRANCH  14  18
ATOM     18  O   *** d   *      24.497  37.118  31.001  0.00  0.00    -0.358 OA
ATOM     19  H   *** d   *      23.928  36.949  31.770  0.00  0.00     0.218 HD
ENDBRANCH  14  18
BRANCH  15  20
ATOM     20  O   *** d   *      22.468  35.362  31.273  0.00  0.00    -0.358 OA
ATOM     21  H   *** d   *      22.744  36.013  31.937  0.00  0.00     0.218 HD
ENDBRANCH  15  20
ENDBRANCH   5  12
BRANCH   6  22
ATOM     22  O   *** d   *      23.816  39.374  26.768  0.00  0.00    -0.355 OA
ATOM     23  H   *** d   *      22.853  39.474  26.771  0.00  0.00     0.218 HD
ENDBRANCH   6  22
BRANCH   8  24
ATOM     24  O   *** d   *      25.478  39.345  22.053  0.00  0.00    -0.360 OA
ATOM     25  H   *** d   *      24.569  39.680  21.989  0.00  0.00     0.217 HD
ENDBRANCH   8  24
BRANCH  10  26
ATOM     26  O   *** d   *      26.319  34.818  21.307  0.00  0.00    -0.361 OA
ATOM     27  H   *** d   *      25.576  34.222  21.116  0.00  0.00     0.217 HD
ENDBRANCH  10  26
TORSDOF 6
ENDMDL
MODEL 7
REMARK VINA RESULT:      -7.2     26.362     28.178
REMARK  6 active torsions:
REMARK  status: ('A' for Active; 'I' for Inactive)
REMARK    1  A    between atoms: O_2  and  C_12 
REMARK    2  A    between atoms: O_3  and  C_14 
REMARK    3  A    between atoms: O_5  and  C_16 
REMARK    4  A    between atoms: O_6  and  C_20 
REMARK    5  A    between atoms: O_7  and  C_22 
REMARK    6  A    between atoms: C_10  and  C_11 
ROOT
ATOM      1  O   *** d   *      10.935  12.891   3.193  0.00  0.00    -0.306 OA
ATOM      2  O   *** d   *       9.035  12.104   6.558  0.00  0.00    -0.284 OA
ATOM      3  C   *** d   *       8.880  12.599   4.352  0.00  0.00     0.084 A 
ATOM      4  C   *** d   *       9.578  12.866   3.232  0.00  0.00     0.096 A 
ATOM      5  C   *** d   *      11.633  12.506   4.303  0.00  0.00     0.123 C 
ATOM      6  C   *** d   *      10.952  12.279   5.450  0.00  0.00     0.152 C 
ATOM      7  C   *** d   *       9.582  12.322   5.491  0.00  0.00     0.223 C 
ATOM      8  C   *** d   *       7.526  12.612   4.317  0.00  0.00     0.085 A 
ATOM      9  C   *** d   *       8.913  13.137   2.094  0.00  0.00     0.075 A 
ATOM     10  C   *** d   *       7.577  13.153   2.021  0.00  0.00     0.071 A 
ATOM     11  C   *** d   *       6.911  12.886   3.153  0.00  0.00     0.074 A 
ENDROOT
BRANCH   5  12
ATOM     12  C   *** d   *      12.988  12.424   4.170  0.00  0.00     0.004 A 
ATOM     13  C   *** d   *      13.717  13.560   4.264  0.00  0.00     0.053 A 
ATOM     14  C   *** d   *      15.055  13.623   4.152  0.00  0.00     0.099 A 
ATOM     15  C   *** d   *      15.747  12.498   3.917  0.00  0.00     0.098 A 
ATOM     16  C   *** d   *      15.060  11.356   3.787  0.00  0.00     0.040 A 
ATOM     17  C   *** d   *      13.723  11.326   3.904  0.00  0.00     0.017 A 
BRANCH  14  18
ATOM     18  O   *** d   *      15.725  14.801   4.271  0.00  0.00    -0.358 OA
ATOM     19  H   *** d   *      15.104  15.527   4.093  0.00  0.00     0.218 HD
ENDBRANCH  14  18
BRANCH  15  20
ATOM     20  O   *** d   *      17.100  12.531   3.791  0.00  0.00    -0.358 OA
ATOM     21  H   *** d   *      17.360  12.171   2.929  0.00  0.00     0.218 HD
ENDBRANCH  15  20
ENDBRANCH   5  12
BRANCH   6  22
ATOM     22  O   *** d   *      11.551  12.068   6.657  0.00  0.00    -0.355 OA
ATOM     23  H   *** d   *      12.396  11.615   6.521  0.00  0.00     0.218 HD
ENDBRANCH   6  22
BRANCH   8  24
ATOM     24  O   *** d   *       6.724  12.354   5.389  0.00  0.00    -0.360 OA
ATOM     25  H   *** d   *       7.170  12.646   6.201  0.00  0.00     0.217 HD
ENDBRANCH   8  24
BRANCH  10  26
ATOM     26  O   *** d   *       6.933  13.431   0.856  0.00  0.00    -0.361 OA
ATOM     27  H   *** d   *       7.587  13.669   0.179  0.00  0.00     0.217 HD
ENDBRANCH  10  26
TORSDOF 6
ENDMDL
MODEL 8
REMARK VINA RESULT:      -7.1     18.750     21.869
REMARK  6 active torsions:
REMARK  status: ('A' for Active; 'I' for Inactive)
REMARK    1  A    between atoms: O_2  and  C_12 
REMARK    2  A    between atoms: O_3  and  C_14 
REMARK    3  A    between atoms: O_5  and  C_16 
REMARK    4  A    between atoms: O_6  and  C_20 
REMARK    5  A    between atoms: O_7  and  C_22 
REMARK    6  A    between atoms: C_10  and  C_11 
ROOT
ATOM      1  O   *** d   *      16.034  29.820   9.733  0.00  0.00    -0.306 OA
ATOM      2  O   *** d   *      16.939  27.764  12.974  0.00  0.00    -0.284 OA
ATOM      3  C   *** d   *      17.686  29.028  11.248  0.00  0.00     0.084 A 
ATOM      4  C   *** d   *      17.323  29.714  10.148  0.00  0.00     0.096 A 
ATOM      5  C   *** d   *      15.042  29.320  10.530  0.00  0.00     0.123 C 
ATOM      6  C   *** d   *      15.389  28.589  11.615  0.00  0.00     0.152 C 
ATOM      7  C   *** d   *      16.700  28.433  11.985  0.00  0.00     0.223 C 
ATOM      8  C   *** d   *      18.996  28.950  11.588  0.00  0.00     0.085 A 
ATOM      9  C   *** d   *      18.272  30.313   9.407  0.00  0.00     0.075 A 
ATOM     10  C   *** d   *      19.573  30.262   9.714  0.00  0.00     0.071 A 
ATOM     11  C   *** d   *      19.903  29.571  10.813  0.00  0.00     0.074 A 
ENDROOT
BRANCH   5  12
ATOM     12  C   *** d   *      13.762  29.568  10.133  0.00  0.00     0.004 A 
ATOM     13  C   *** d   *      13.370  30.853   9.975  0.00  0.00     0.053 A 
ATOM     14  C   *** d   *      12.141  31.238   9.589  0.00  0.00     0.099 A 
ATOM     15  C   *** d   *      11.208  30.306   9.347  0.00  0.00     0.098 A 
ATOM     16  C   *** d   *      11.546  29.022   9.521  0.00  0.00     0.040 A 
ATOM     17  C   *** d   *      12.782  28.670   9.908  0.00  0.00     0.017 A 
BRANCH  14  18
ATOM     18  O   *** d   *      11.821  32.552   9.438  0.00  0.00    -0.358 OA
ATOM     19  H   *** d   *      11.297  32.830  10.208  0.00  0.00     0.218 HD
ENDBRANCH  14  18
BRANCH  15  20
ATOM     20  O   *** d   *       9.954  30.664   8.964  0.00  0.00    -0.358 OA
ATOM     21  H   *** d   *       9.818  31.611   9.123  0.00  0.00     0.218 HD
ENDBRANCH  15  20
ENDBRANCH   5  12
BRANCH   6  22
ATOM     22  O   *** d   *      14.496  27.892  12.375  0.00  0.00    -0.355 OA
ATOM     23  H   *** d   *      13.781  28.483  12.650  0.00  0.00     0.218 HD
ENDBRANCH   6  22
BRANCH   8  24
ATOM     24  O   *** d   *      19.471  28.285  12.679  0.00  0.00    -0.360 OA
ATOM     25  H   *** d   *      19.990  27.518  12.386  0.00  0.00     0.217 HD
ENDBRANCH   8  24
BRANCH  10  26
ATOM     26  O   *** d   *      20.509  30.880   8.944  0.00  0.00    -0.361 OA
ATOM     27  H   *** d   *      20.830  31.671   9.406  0.00  0.00     0.217 HD
ENDBRANCH  10  26
TORSDOF 6
ENDMDL
MODEL 9
REMARK VINA RESULT:      -7.1     15.146     17.597
REMARK  6 active torsions:
REMARK  status: ('A' for Active; 'I' for Inactive)
REMARK    1  A    between atoms: O_2  and  C_12 
REMARK    2  A    between atoms: O_3  and  C_14 
REMARK    3  A    between atoms: O_5  and  C_16 
REMARK    4  A    between atoms: O_6  and  C_20 
REMARK    5  A    between atoms: O_7  and  C_22 
REMARK    6  A    between atoms: C_10  and  C_11 
ROOT
ATOM      1  O   *** d   *      24.269  36.960  26.302  0.00  0.00    -0.306 OA
ATOM      2  O   *** d   *      25.026  39.359  29.339  0.00  0.00    -0.284 OA
ATOM      3  C   *** d   *      24.095  37.419  28.628  0.00  0.00     0.084 A 
ATOM      4  C   *** d   *      23.860  36.639  27.556  0.00  0.00     0.096 A 
ATOM      5  C   *** d   *      25.066  38.058  26.130  0.00  0.00     0.123 C 
ATOM      6  C   *** d   *      25.275  38.879  27.186  0.00  0.00     0.152 C 
ATOM      7  C   *** d   *      24.798  38.576  28.435  0.00  0.00     0.223 C 
ATOM      8  C   *** d   *      23.637  37.041  29.846  0.00  0.00     0.085 A 
ATOM      9  C   *** d   *      23.175  35.493  27.717  0.00  0.00     0.075 A 
ATOM     10  C   *** d   *      22.712  35.085  28.905  0.00  0.00     0.071 A 
ATOM     11  C   *** d   *      22.960  35.884  29.951  0.00  0.00     0.074 A 
ENDROOT
BRANCH   5  12
ATOM     12  C   *** d   *      25.556  38.262  24.874  0.00  0.00     0.004 A 
ATOM     13  C   *** d   *      26.481  39.232  24.689  0.00  0.00     0.053 A 
ATOM     14  C   *** d   *      27.045  39.537  23.508  0.00  0.00     0.099 A 
ATOM     15  C   *** d   *      26.677  38.859  22.410  0.00  0.00     0.098 A 
ATOM     16  C   *** d   *      25.740  37.911  22.544  0.00  0.00     0.040 A 
ATOM     17  C   *** d   *      25.196  37.630  23.738  0.00  0.00     0.017 A 
BRANCH  14  18
ATOM     18  O   *** d   *      27.981  40.518  23.397  0.00  0.00    -0.358 OA
ATOM     19  H   *** d   *      27.799  41.193  24.073  0.00  0.00     0.218 HD
ENDBRANCH  14  18
BRANCH  15  20
ATOM     20  O   *** d   *      27.223  39.151  21.200  0.00  0.00    -0.358 OA
ATOM     21  H   *** d   *      28.021  38.617  21.060  0.00  0.00     0.218 HD
ENDBRANCH  15  20
ENDBRANCH   5  12
BRANCH   6  22
ATOM     22  O   *** d   *      25.896  40.090  27.092  0.00  0.00    -0.355 OA
ATOM     23  H   *** d   *      26.044  40.443  27.980  0.00  0.00     0.218 HD
ENDBRANCH   6  22
BRANCH   8  24
ATOM     24  O   *** d   *      23.820  37.753  30.994  0.00  0.00    -0.360 OA
ATOM     25  H   *** d   *      24.770  37.814  31.186  0.00  0.00     0.217 HD
ENDBRANCH   8  24
BRANCH  10  26
ATOM     26  O   *** d   *      22.023  33.920  29.037  0.00  0.00    -0.361 OA
ATOM     27  H   *** d   *      21.083  34.120  29.176  0.00  0.00     0.217 HD
ENDBRANCH  10  26
TORSDOF 6
ENDMDL
MODEL 10
REMARK VINA RESULT:      -6.9     14.331     18.082
REMARK  6 active torsions:
REMARK  status: ('A' for Active; 'I' for Inactive)
REMARK    1  A    between atoms: O_2  and  C_12 
REMARK    2  A    between atoms: O_3  and  C_14 
REMARK    3  A    between atoms: O_5  and  C_16 
REMARK    4  A    between atoms: O_6  and  C_20 
REMARK    5  A    between atoms: O_7  and  C_22 
REMARK    6  A    between atoms: C_10  and  C_11 
ROOT
ATOM      1  O   *** d   *      32.267   8.122  22.786  0.00  0.00    -0.306 OA
ATOM      2  O   *** d   *      35.139  10.815  23.010  0.00  0.00    -0.284 OA
ATOM      3  C   *** d   *      34.459   8.708  23.495  0.00  0.00     0.084 A 
ATOM      4  C   *** d   *      33.445   7.828  23.395  0.00  0.00     0.096 A 
ATOM      5  C   *** d   *      32.142   9.317  22.133  0.00  0.00     0.123 C 
ATOM      6  C   *** d   *      33.132  10.231  22.262  0.00  0.00     0.152 C 
ATOM      7  C   *** d   *      34.290   9.944  22.937  0.00  0.00     0.223 C 
ATOM      8  C   *** d   *      35.598   8.348  24.135  0.00  0.00     0.085 A 
ATOM      9  C   *** d   *      33.585   6.603  23.931  0.00  0.00     0.075 A 
ATOM     10  C   *** d   *      34.697   6.211  24.565  0.00  0.00     0.071 A 
ATOM     11  C   *** d   *      35.687   7.110  24.650  0.00  0.00     0.074 A 
ENDROOT
BRANCH   5  12
ATOM     12  C   *** d   *      30.989   9.506  21.431  0.00  0.00     0.004 A 
ATOM     13  C   *** d   *      29.935  10.076  22.059  0.00  0.00     0.053 A 
ATOM     14  C   *** d   *      28.743  10.320  21.487  0.00  0.00     0.099 A 
ATOM     15  C   *** d   *      28.547   9.974  20.205  0.00  0.00     0.098 A 
ATOM     16  C   *** d   *      29.557   9.380  19.556  0.00  0.00     0.040 A 
ATOM     17  C   *** d   *      30.735   9.149  20.156  0.00  0.00     0.017 A 
BRANCH  14  18
ATOM     18  O   *** d   *      27.729  10.909  22.176  0.00  0.00    -0.358 OA
ATOM     19  H   *** d   *      27.989  10.971  23.111  0.00  0.00     0.218 HD
ENDBRANCH  14  18
BRANCH  15  20
ATOM     20  O   *** d   *      27.351  10.201  19.602  0.00  0.00    -0.358 OA
ATOM     21  H   *** d   *      26.677   9.611  19.973  0.00  0.00     0.218 HD
ENDBRANCH  15  20
ENDBRANCH   5  12
BRANCH   6  22
ATOM     22  O   *** d   *      33.038  11.515  21.811  0.00  0.00    -0.355 OA
ATOM     23  H   *** d   *      33.568  12.093  22.378  0.00  0.00     0.218 HD
ENDBRANCH   6  22
BRANCH   8  24
ATOM     24  O   *** d   *      36.683   9.159  24.292  0.00  0.00    -0.360 OA
ATOM     25  H   *** d   *      36.938   9.176  25.229  0.00  0.00     0.217 HD
ENDBRANCH   8  24
BRANCH  10  26
ATOM     26  O   *** d   *      34.809   4.964  25.096  0.00  0.00    -0.361 OA
ATOM     27  H   *** d   *      33.937   4.536  25.093  0.00  0.00     0.217 HD
ENDBRANCH  10  26
TORSDOF 6
ENDMDL
MODEL 11
REMARK VINA RESULT:      -6.8     27.366     30.308
REMARK  6 active torsions:
REMARK  status: ('A' for Active; 'I' for Inactive)
REMARK    1  A    between atoms: O_2  and  C_12 
REMARK    2  A    between atoms: O_3  and  C_14 
REMARK    3  A    between atoms: O_5  and  C_16 
REMARK    4  A    between atoms: O_6  and  C_20 
REMARK    5  A    between atoms: O_7  and  C_22 
REMARK    6  A    between atoms: C_10  and  C_11 
ROOT
ATOM      1  O   *** d   *      -7.156  23.034  22.942  0.00  0.00    -0.306 OA
ATOM      2  O   *** d   *      -7.661  19.544  21.176  0.00  0.00    -0.284 OA
ATOM      3  C   *** d   *      -8.210  20.903  22.904  0.00  0.00     0.084 A 
ATOM      4  C   *** d   *      -7.999  22.107  23.468  0.00  0.00     0.096 A 
ATOM      5  C   *** d   *      -6.592  22.793  21.720  0.00  0.00     0.123 C 
ATOM      6  C   *** d   *      -6.756  21.571  21.161  0.00  0.00     0.152 C 
ATOM      7  C   *** d   *      -7.557  20.620  21.738  0.00  0.00     0.223 C 
ATOM      8  C   *** d   *      -9.051  20.023  23.500  0.00  0.00     0.085 A 
ATOM      9  C   *** d   *      -8.632  22.415  24.614  0.00  0.00     0.075 A 
ATOM     10  C   *** d   *      -9.473  21.573  25.227  0.00  0.00     0.071 A 
ATOM     11  C   *** d   *      -9.661  20.382  24.643  0.00  0.00     0.074 A 
ENDROOT
BRANCH   5  12
ATOM     12  C   *** d   *      -5.860  23.808  21.179  0.00  0.00     0.004 A 
ATOM     13  C   *** d   *      -4.515  23.672  21.112  0.00  0.00     0.053 A 
ATOM     14  C   *** d   *      -3.677  24.593  20.605  0.00  0.00     0.099 A 
ATOM     15  C   *** d   *      -4.176  25.746  20.135  0.00  0.00     0.098 A 
ATOM     16  C   *** d   *      -5.500  25.933  20.211  0.00  0.00     0.040 A 
ATOM     17  C   *** d   *      -6.310  24.994  20.724  0.00  0.00     0.017 A 
BRANCH  14  18
ATOM     18  O   *** d   *      -2.334  24.383  20.557  0.00  0.00    -0.358 OA
ATOM     19  H   *** d   *      -2.094  24.138  19.647  0.00  0.00     0.218 HD
ENDBRANCH  14  18
BRANCH  15  20
ATOM     20  O   *** d   *      -3.353  26.699  19.623  0.00  0.00    -0.358 OA
ATOM     21  H   *** d   *      -3.829  27.228  18.965  0.00  0.00     0.218 HD
ENDBRANCH  15  20
ENDBRANCH   5  12
BRANCH   6  22
ATOM     22  O   *** d   *      -6.096  21.157  20.041  0.00  0.00    -0.355 OA
ATOM     23  H   *** d   *      -5.989  21.906  19.437  0.00  0.00     0.218 HD
ENDBRANCH   6  22
BRANCH   8  24
ATOM     24  O   *** d   *      -9.338  18.781  23.015  0.00  0.00    -0.360 OA
ATOM     25  H   *** d   *      -8.660  18.154  23.317  0.00  0.00     0.217 HD
ENDBRANCH   8  24
BRANCH  10  26
ATOM     26  O   *** d   *     -10.099  21.913  26.386  0.00  0.00    -0.361 OA
ATOM     27  H   *** d   *      -9.528  21.681  27.136  0.00  0.00     0.217 HD
ENDBRANCH  10  26
TORSDOF 6
ENDMDL
MODEL 12
REMARK VINA RESULT:      -6.8     14.916     17.887
REMARK  6 active torsions:
REMARK  status: ('A' for Active; 'I' for Inactive)
REMARK    1  A    between atoms: O_2  and  C_12 
REMARK    2  A    between atoms: O_3  and  C_14 
REMARK    3  A    between atoms: O_5  and  C_16 
REMARK    4  A    between atoms: O_6  and  C_20 
REMARK    5  A    between atoms: O_7  and  C_22 
REMARK    6  A    between atoms: C_10  and  C_11 
ROOT
ATOM      1  O   *** d   *      33.120   7.875  22.449  0.00  0.00    -0.306 OA
ATOM      2  O   *** d   *      31.830  10.519  25.076  0.00  0.00    -0.284 OA
ATOM      3  C   *** d   *      31.329   9.168  23.326  0.00  0.00     0.084 A 
ATOM      4  C   *** d   *      31.822   8.272  22.450  0.00  0.00     0.096 A 
ATOM      5  C   *** d   *      33.941   8.301  23.457  0.00  0.00     0.123 C 
ATOM      6  C   *** d   *      33.476   9.235  24.319  0.00  0.00     0.152 C 
ATOM      7  C   *** d   *      32.180   9.678  24.266  0.00  0.00     0.223 C 
ATOM      8  C   *** d   *      30.025   9.530  23.252  0.00  0.00     0.085 A 
ATOM      9  C   *** d   *      31.006   7.751  21.517  0.00  0.00     0.075 A 
ATOM     10  C   *** d   *      29.713   8.080  21.417  0.00  0.00     0.071 A 
ATOM     11  C   *** d   *      29.253   8.975  22.301  0.00  0.00     0.074 A 
ENDROOT
BRANCH   5  12
ATOM     12  C   *** d   *      35.196   7.770  23.483  0.00  0.00     0.004 A 
ATOM     13  C   *** d   *      36.177   8.393  22.789  0.00  0.00     0.053 A 
ATOM     14  C   *** d   *      37.454   7.979  22.728  0.00  0.00     0.099 A 
ATOM     15  C   *** d   *      37.814   6.863  23.380  0.00  0.00     0.098 A 
ATOM     16  C   *** d   *      36.866   6.199  24.054  0.00  0.00     0.040 A 
ATOM     17  C   *** d   *      35.599   6.639  24.095  0.00  0.00     0.017 A 
BRANCH  14  18
ATOM     18  O   *** d   *      38.392   8.664  22.020  0.00  0.00    -0.358 OA
ATOM     19  H   *** d   *      39.266   8.292  22.228  0.00  0.00     0.218 HD
ENDBRANCH  14  18
BRANCH  15  20
ATOM     20  O   *** d   *      39.096   6.415  23.331  0.00  0.00    -0.358 OA
ATOM     21  H   *** d   *      39.296   6.085  22.441  0.00  0.00     0.218 HD
ENDBRANCH  15  20
ENDBRANCH   5  12
BRANCH   6  22
ATOM     22  O   *** d   *      34.255   9.864  25.245  0.00  0.00    -0.355 OA
ATOM     23  H   *** d   *      33.946  10.774  25.360  0.00  0.00     0.218 HD
ENDBRANCH   6  22
BRANCH   8  24
ATOM     24  O   *** d   *      29.424  10.425  24.088  0.00  0.00    -0.360 OA
ATOM     25  H   *** d   *      28.964  11.097  23.560  0.00  0.00     0.217 HD
ENDBRANCH   8  24
BRANCH  10  26
ATOM     26  O   *** d   *      28.912   7.535  20.462  0.00  0.00    -0.361 OA
ATOM     27  H   *** d   *      28.362   6.844  20.865  0.00  0.00     0.217 HD
ENDBRANCH  10  26
TORSDOF 6
ENDMDL
MODEL 13
REMARK VINA RESULT:      -6.7     16.373     20.513
REMARK  6 active torsions:
REMARK  status: ('A' for Active; 'I' for Inactive)
REMARK    1  A    between atoms: O_2  and  C_12 
REMARK    2  A    between atoms: O_3  and  C_14 
REMARK    3  A    between atoms: O_5  and  C_16 
REMARK    4  A    between atoms: O_6  and  C_20 
REMARK    5  A    between atoms: O_7  and  C_22 
REMARK    6  A    between atoms: C_10  and  C_11 
ROOT
ATOM      1  O   *** d   *      35.754   7.151  24.156  0.00  0.00    -0.306 OA
ATOM      2  O   *** d   *      37.776   9.293  21.534  0.00  0.00    -0.284 OA
ATOM      3  C   *** d   *      37.768   7.522  22.948  0.00  0.00     0.084 A 
ATOM      4  C   *** d   *      37.035   6.828  23.839  0.00  0.00     0.096 A 
ATOM      5  C   *** d   *      35.132   8.145  23.453  0.00  0.00     0.123 C 
ATOM      6  C   *** d   *      35.865   8.883  22.588  0.00  0.00     0.152 C 
ATOM      7  C   *** d   *      37.178   8.587  22.327  0.00  0.00     0.223 C 
ATOM      8  C   *** d   *      39.047   7.151  22.699  0.00  0.00     0.085 A 
ATOM      9  C   *** d   *      37.588   5.773  24.463  0.00  0.00     0.075 A 
ATOM     10  C   *** d   *      38.846   5.374  24.237  0.00  0.00     0.071 A 
ATOM     11  C   *** d   *      39.550   6.086  23.348  0.00  0.00     0.074 A 
ENDROOT
BRANCH   5  12
ATOM     12  C   *** d   *      33.809   8.340  23.720  0.00  0.00     0.004 A 
ATOM     13  C   *** d   *      32.937   7.347  23.432  0.00  0.00     0.053 A 
ATOM     14  C   *** d   *      31.611   7.407  23.643  0.00  0.00     0.099 A 
ATOM     15  C   *** d   *      31.079   8.522  24.165  0.00  0.00     0.098 A 
ATOM     16  C   *** d   *      31.905   9.541  24.437  0.00  0.00     0.040 A 
ATOM     17  C   *** d   *      33.225   9.451  24.213  0.00  0.00     0.017 A 
BRANCH  14  18
ATOM     18  O   *** d   *      30.793   6.362  23.341  0.00  0.00    -0.358 OA
ATOM     19  H   *** d   *      29.889   6.702  23.234  0.00  0.00     0.218 HD
ENDBRANCH  14  18
BRANCH  15  20
ATOM     20  O   *** d   *      29.741   8.616  24.383  0.00  0.00    -0.358 OA
ATOM     21  H   *** d   *      29.378   9.367  23.889  0.00  0.00     0.218 HD
ENDBRANCH  15  20
ENDBRANCH   5  12
BRANCH   6  22
ATOM     22  O   *** d   *      35.401  10.008  21.971  0.00  0.00    -0.355 OA
ATOM     23  H   *** d   *      36.001  10.745  22.156  0.00  0.00     0.218 HD
ENDBRANCH   6  22
BRANCH   8  24
ATOM     24  O   *** d   *      39.876   7.781  21.818  0.00  0.00    -0.360 OA
ATOM     25  H   *** d   *      40.545   7.153  21.502  0.00  0.00     0.217 HD
ENDBRANCH   8  24
BRANCH  10  26
ATOM     26  O   *** d   *      39.377   4.302  24.884  0.00  0.00    -0.361 OA
ATOM     27  H   *** d   *      39.258   4.416  25.841  0.00  0.00     0.217 HD
ENDBRANCH  10  26
TORSDOF 6
ENDMDL
MODEL 14
REMARK VINA RESULT:      -6.6     15.548     16.302
REMARK  6 active torsions:
REMARK  status: ('A' for Active; 'I' for Inactive)
REMARK    1  A    between atoms: O_2  and  C_12 
REMARK    2  A    between atoms: O_3  and  C_14 
REMARK    3  A    between atoms: O_5  and  C_16 
REMARK    4  A    between atoms: O_6  and  C_20 
REMARK    5  A    between atoms: O_7  and  C_22 
REMARK    6  A    between atoms: C_10  and  C_11 
ROOT
ATOM      1  O   *** d   *      16.377  12.582  38.391  0.00  0.00    -0.306 OA
ATOM      2  O   *** d   *      14.646  13.669  41.763  0.00  0.00    -0.284 OA
ATOM      3  C   *** d   *      15.802  14.307  39.922  0.00  0.00     0.084 A 
ATOM      4  C   *** d   *      16.381  13.883  38.783  0.00  0.00     0.096 A 
ATOM      5  C   *** d   *      15.647  11.679  39.112  0.00  0.00     0.123 C 
ATOM      6  C   *** d   *      15.097  12.077  40.282  0.00  0.00     0.152 C 
ATOM      7  C   *** d   *      15.166  13.381  40.700  0.00  0.00     0.223 C 
ATOM      8  C   *** d   *      15.865  15.619  40.257  0.00  0.00     0.085 A 
ATOM      9  C   *** d   *      17.011  14.773  37.996  0.00  0.00     0.075 A 
ATOM     10  C   *** d   *      17.088  16.076  38.291  0.00  0.00     0.071 A 
ATOM     11  C   *** d   *      16.504  16.467  39.432  0.00  0.00     0.074 A 
ENDROOT
BRANCH   5  12
ATOM     12  C   *** d   *      15.570  10.416  38.603  0.00  0.00     0.004 A 
ATOM     13  C   *** d   *      15.321  10.265  37.281  0.00  0.00     0.053 A 
ATOM     14  C   *** d   *      15.220   9.083  36.651  0.00  0.00     0.099 A 
ATOM     15  C   *** d   *      15.358   7.949  37.356  0.00  0.00     0.098 A 
ATOM     16  C   *** d   *      15.575   8.055  38.673  0.00  0.00     0.040 A 
ATOM     17  C   *** d   *      15.671   9.251  39.274  0.00  0.00     0.017 A 
BRANCH  14  18
ATOM     18  O   *** d   *      14.980   9.006  35.314  0.00  0.00    -0.358 OA
ATOM     19  H   *** d   *      14.535   8.161  35.130  0.00  0.00     0.218 HD
ENDBRANCH  14  18
BRANCH  15  20
ATOM     20  O   *** d   *      15.253   6.738  36.749  0.00  0.00    -0.358 OA
ATOM     21  H   *** d   *      16.110   6.286  36.763  0.00  0.00     0.218 HD
ENDBRANCH  15  20
ENDBRANCH   5  12
BRANCH   6  22
ATOM     22  O   *** d   *      14.506  11.226  41.169  0.00  0.00    -0.355 OA
ATOM     23  H   *** d   *      15.036  11.188  41.978  0.00  0.00     0.218 HD
ENDBRANCH   6  22
BRANCH   8  24
ATOM     24  O   *** d   *      15.313  16.156  41.382  0.00  0.00    -0.360 OA
ATOM     25  H   *** d   *      15.562  17.092  41.446  0.00  0.00     0.217 HD
ENDBRANCH   8  24
BRANCH  10  26
ATOM     26  O   *** d   *      17.731  16.952  37.474  0.00  0.00    -0.361 OA
ATOM     27  H   *** d   *      18.497  16.510  37.072  0.00  0.00     0.217 HD
ENDBRANCH  10  26
TORSDOF 6
ENDMDL
MODEL 15
REMARK VINA RESULT:      -6.4     25.885     28.008
REMARK  6 active torsions:
REMARK  status: ('A' for Active; 'I' for Inactive)
REMARK    1  A    between atoms: O_2  and  C_12 
REMARK    2  A    between atoms: O_3  and  C_14 
REMARK    3  A    between atoms: O_5  and  C_16 
REMARK    4  A    between atoms: O_6  and  C_20 
REMARK    5  A    between atoms: O_7  and  C_22 
REMARK    6  A    between atoms: C_10  and  C_11 
ROOT
ATOM      1  O   *** d   *      12.608  12.434   2.759  0.00  0.00    -0.306 OA
ATOM      2  O   *** d   *      10.002  13.053   5.652  0.00  0.00    -0.284 OA
ATOM      3  C   *** d   *      10.343  12.559   3.467  0.00  0.00     0.084 A 
ATOM      4  C   *** d   *      11.274  12.361   2.515  0.00  0.00     0.096 A 
ATOM      5  C   *** d   *      13.036  12.590   4.048  0.00  0.00     0.123 C 
ATOM      6  C   *** d   *      12.116  12.836   5.010  0.00  0.00     0.152 C 
ATOM      7  C   *** d   *      10.772  12.826   4.737  0.00  0.00     0.223 C 
ATOM      8  C   *** d   *       9.028  12.490   3.143  0.00  0.00     0.085 A 
ATOM      9  C   *** d   *      10.880  12.093   1.258  0.00  0.00     0.075 A 
ATOM     10  C   *** d   *       9.592  12.011   0.903  0.00  0.00     0.071 A 
ATOM     11  C   *** d   *       8.689  12.216   1.871  0.00  0.00     0.074 A 
ENDROOT
BRANCH   5  12
ATOM     12  C   *** d   *      14.382  12.526   4.253  0.00  0.00     0.004 A 
ATOM     13  C   *** d   *      15.118  13.647   4.073  0.00  0.00     0.053 A 
ATOM     14  C   *** d   *      16.449  13.724   4.239  0.00  0.00     0.099 A 
ATOM     15  C   *** d   *      17.131  12.625   4.598  0.00  0.00     0.098 A 
ATOM     16  C   *** d   *      16.443  11.487   4.756  0.00  0.00     0.040 A 
ATOM     17  C   *** d   *      15.114  11.442   4.581  0.00  0.00     0.017 A 
BRANCH  14  18
ATOM     18  O   *** d   *      17.124  14.891   4.054  0.00  0.00    -0.358 OA
ATOM     19  H   *** d   *      16.651  15.416   3.387  0.00  0.00     0.218 HD
ENDBRANCH  14  18
BRANCH  15  20
ATOM     20  O   *** d   *      18.479  12.670   4.766  0.00  0.00    -0.358 OA
ATOM     21  H   *** d   *      18.708  13.351   5.417  0.00  0.00     0.218 HD
ENDBRANCH  15  20
ENDBRANCH   5  12
BRANCH   6  22
ATOM     22  O   *** d   *      12.434  13.185   6.289  0.00  0.00    -0.355 OA
ATOM     23  H   *** d   *      12.761  12.407   6.762  0.00  0.00     0.218 HD
ENDBRANCH   6  22
BRANCH   8  24
ATOM     24  O   *** d   *       8.006  12.672   4.026  0.00  0.00    -0.360 OA
ATOM     25  H   *** d   *       8.352  13.071   4.841  0.00  0.00     0.217 HD
ENDBRANCH   8  24
BRANCH  10  26
ATOM     26  O   *** d   *       9.225  11.738  -0.378  0.00  0.00    -0.361 OA
ATOM     27  H   *** d   *       9.222  12.562  -0.891  0.00  0.00     0.217 HD
ENDBRANCH  10  26
TORSDOF 6
ENDMDL
MODEL 16
REMARK VINA RESULT:      -6.3     14.035     19.263
REMARK  6 active torsions:
REMARK  status: ('A' for Active; 'I' for Inactive)
REMARK    1  A    between atoms: O_2  and  C_12 
REMARK    2  A    between atoms: O_3  and  C_14 
REMARK    3  A    between atoms: O_5  and  C_16 
REMARK    4  A    between atoms: O_6  and  C_20 
REMARK    5  A    between atoms: O_7  and  C_22 
REMARK    6  A    between atoms: C_10  and  C_11 
ROOT
ATOM      1  O   *** d   *       8.595  31.496  26.745  0.00  0.00    -0.306 OA
ATOM      2  O   *** d   *       8.808  32.640  30.513  0.00  0.00    -0.284 OA
ATOM      3  C   *** d   *       9.608  31.282  28.884  0.00  0.00     0.084 A 
ATOM      4  C   *** d   *       9.491  30.926  27.591  0.00  0.00     0.096 A 
ATOM      5  C   *** d   *       7.863  32.565  27.181  0.00  0.00     0.123 C 
ATOM      6  C   *** d   *       7.933  32.907  28.489  0.00  0.00     0.152 C 
ATOM      7  C   *** d   *       8.796  32.278  29.350  0.00  0.00     0.223 C 
ATOM      8  C   *** d   *      10.513  30.653  29.673  0.00  0.00     0.085 A 
ATOM      9  C   *** d   *      10.281  29.952  27.106  0.00  0.00     0.075 A 
ATOM     10  C   *** d   *      11.189  29.314  27.853  0.00  0.00     0.071 A 
ATOM     11  C   *** d   *      11.280  29.689  29.136  0.00  0.00     0.074 A 
ENDROOT
BRANCH   5  12
ATOM     12  C   *** d   *       7.075  33.180  26.254  0.00  0.00     0.004 A 
ATOM     13  C   *** d   *       6.101  32.460  25.652  0.00  0.00     0.053 A 
ATOM     14  C   *** d   *       5.257  32.940  24.723  0.00  0.00     0.099 A 
ATOM     15  C   *** d   *       5.368  34.219  24.333  0.00  0.00     0.098 A 
ATOM     16  C   *** d   *       6.340  34.958  24.883  0.00  0.00     0.040 A 
ATOM     17  C   *** d   *       7.168  34.449  25.808  0.00  0.00     0.017 A 
BRANCH  14  18
ATOM     18  O   *** d   *       4.290  32.160  24.168  0.00  0.00    -0.358 OA
ATOM     19  H   *** d   *       4.694  31.623  23.466  0.00  0.00     0.218 HD
ENDBRANCH  14  18
BRANCH  15  20
ATOM     20  O   *** d   *       4.534  34.730  23.390  0.00  0.00    -0.358 OA
ATOM     21  H   *** d   *       3.841  34.086  23.178  0.00  0.00     0.218 HD
ENDBRANCH  15  20
ENDBRANCH   5  12
BRANCH   6  22
ATOM     22  O   *** d   *       7.119  33.832  29.074  0.00  0.00    -0.355 OA
ATOM     23  H   *** d   *       6.211  33.701  28.765  0.00  0.00     0.218 HD
ENDBRANCH   6  22
BRANCH   8  24
ATOM     24  O   *** d   *      10.715  30.936  30.992  0.00  0.00    -0.360 OA
ATOM     25  H   *** d   *      11.490  31.513  31.082  0.00  0.00     0.217 HD
ENDBRANCH   8  24
BRANCH  10  26
ATOM     26  O   *** d   *      11.974  28.332  27.332  0.00  0.00    -0.361 OA
ATOM     27  H   *** d   *      11.423  27.729  26.807  0.00  0.00     0.217 HD
ENDBRANCH  10  26
TORSDOF 6
ENDMDL
MODEL 17
REMARK VINA RESULT:      -6.3     21.950     24.160
REMARK  6 active torsions:
REMARK  status: ('A' for Active; 'I' for Inactive)
REMARK    1  A    between atoms: O_2  and  C_12 
REMARK    2  A    between atoms: O_3  and  C_14 
REMARK    3  A    between atoms: O_5  and  C_16 
REMARK    4  A    between atoms: O_6  and  C_20 
REMARK    5  A    between atoms: O_7  and  C_22 
REMARK    6  A    between atoms: C_10  and  C_11 
ROOT
ATOM      1  O   *** d   *      44.841  12.216  28.171  0.00  0.00    -0.306 OA
ATOM      2  O   *** d   *      41.609  11.113  26.198  0.00  0.00    -0.284 OA
ATOM      3  C   *** d   *      43.277  12.631  26.429  0.00  0.00     0.084 A 
ATOM      4  C   *** d   *      44.372  12.963  27.138  0.00  0.00     0.096 A 
ATOM      5  C   *** d   *      44.257  11.007  28.428  0.00  0.00     0.123 C 
ATOM      6  C   *** d   *      43.129  10.677  27.757  0.00  0.00     0.152 C 
ATOM      7  C   *** d   *      42.627  11.475  26.761  0.00  0.00     0.223 C 
ATOM      8  C   *** d   *      42.858  13.438  25.425  0.00  0.00     0.085 A 
ATOM      9  C   *** d   *      45.033  14.093  26.831  0.00  0.00     0.075 A 
ATOM     10  C   *** d   *      44.652  14.911  25.842  0.00  0.00     0.071 A 
ATOM     11  C   *** d   *      43.558  14.554  25.157  0.00  0.00     0.074 A 
ENDROOT
BRANCH   5  12
ATOM     12  C   *** d   *      44.847  10.240  29.388  0.00  0.00     0.004 A 
ATOM     13  C   *** d   *      45.779   9.334  29.011  0.00  0.00     0.053 A 
ATOM     14  C   *** d   *      46.436   8.516  29.851  0.00  0.00     0.099 A 
ATOM     15  C   *** d   *      46.165   8.568  31.164  0.00  0.00     0.098 A 
ATOM     16  C   *** d   *      45.227   9.431  31.575  0.00  0.00     0.040 A 
ATOM     17  C   *** d   *      44.587  10.234  30.711  0.00  0.00     0.017 A 
BRANCH  14  18
ATOM     18  O   *** d   *      47.371   7.636  29.402  0.00  0.00    -0.358 OA
ATOM     19  H   *** d   *      47.872   7.304  30.166  0.00  0.00     0.218 HD
ENDBRANCH  14  18
BRANCH  15  20
ATOM     20  O   *** d   *      46.807   7.748  32.037  0.00  0.00    -0.358 OA
ATOM     21  H   *** d   *      46.720   8.093  32.939  0.00  0.00     0.218 HD
ENDBRANCH  15  20
ENDBRANCH   5  12
BRANCH   6  22
ATOM     22  O   *** d   *      42.362   9.589  28.056  0.00  0.00    -0.355 OA
ATOM     23  H   *** d   *      42.540   9.312  28.966  0.00  0.00     0.218 HD
ENDBRANCH   6  22
BRANCH   8  24
ATOM     24  O   *** d   *      41.766  13.196  24.645  0.00  0.00    -0.360 OA
ATOM     25  H   *** d   *      42.057  12.896  23.769  0.00  0.00     0.217 HD
ENDBRANCH   8  24
BRANCH  10  26
ATOM     26  O   *** d   *      45.343  16.047  25.555  0.00  0.00    -0.361 OA
ATOM     27  H   *** d   *      45.631  16.019  24.628  0.00  0.00     0.217 HD
ENDBRANCH  10  26
TORSDOF 6
ENDMDL
MODEL 18
REMARK VINA RESULT:      -6.3     34.418     35.960
REMARK  6 active torsions:
REMARK  status: ('A' for Active; 'I' for Inactive)
REMARK    1  A    between atoms: O_2  and  C_12 
REMARK    2  A    between atoms: O_3  and  C_14 
REMARK    3  A    between atoms: O_5  and  C_16 
REMARK    4  A    between atoms: O_6  and  C_20 
REMARK    5  A    between atoms: O_7  and  C_22 
REMARK    6  A    between atoms: C_10  and  C_11 
ROOT
ATOM      1  O   *** d   *       4.514  31.544  -1.631  0.00  0.00    -0.306 OA
ATOM      2  O   *** d   *       5.606  28.094  -0.064  0.00  0.00    -0.284 OA
ATOM      3  C   *** d   *       3.939  29.592  -0.402  0.00  0.00     0.084 A 
ATOM      4  C   *** d   *       3.621  30.778  -0.953  0.00  0.00     0.096 A 
ATOM      5  C   *** d   *       5.760  31.039  -1.880  0.00  0.00     0.123 C 
ATOM      6  C   *** d   *       6.113  29.870  -1.296  0.00  0.00     0.152 C 
ATOM      7  C   *** d   *       5.219  29.138  -0.557  0.00  0.00     0.223 C 
ATOM      8  C   *** d   *       2.998  28.894   0.278  0.00  0.00     0.085 A 
ATOM      9  C   *** d   *       2.367  31.247  -0.819  0.00  0.00     0.075 A 
ATOM     10  C   *** d   *       1.410  30.584  -0.161  0.00  0.00     0.071 A 
ATOM     11  C   *** d   *       1.759  29.407   0.378  0.00  0.00     0.074 A 
ENDROOT
BRANCH   5  12
ATOM     12  C   *** d   *       6.572  31.792  -2.675  0.00  0.00     0.004 A 
ATOM     13  C   *** d   *       7.658  32.378  -2.119  0.00  0.00     0.053 A 
ATOM     14  C   *** d   *       8.539  33.144  -2.785  0.00  0.00     0.099 A 
ATOM     15  C   *** d   *       8.351  33.375  -4.093  0.00  0.00     0.098 A 
ATOM     16  C   *** d   *       7.271  32.838  -4.675  0.00  0.00     0.040 A 
ATOM     17  C   *** d   *       6.409  32.077  -3.982  0.00  0.00     0.017 A 
BRANCH  14  18
ATOM     18  O   *** d   *       9.619  33.693  -2.164  0.00  0.00    -0.358 OA
ATOM     19  H   *** d   *       9.847  33.138  -1.400  0.00  0.00     0.218 HD
ENDBRANCH  14  18
BRANCH  15  20
ATOM     20  O   *** d   *       9.220  34.152  -4.792  0.00  0.00    -0.358 OA
ATOM     21  H   *** d   *       8.954  34.190  -5.724  0.00  0.00     0.218 HD
ENDBRANCH  15  20
ENDBRANCH   5  12
BRANCH   6  22
ATOM     22  O   *** d   *       7.379  29.363  -1.323  0.00  0.00    -0.355 OA
ATOM     23  H   *** d   *       7.406  28.542  -0.812  0.00  0.00     0.218 HD
ENDBRANCH   6  22
BRANCH   8  24
ATOM     24  O   *** d   *       3.212  27.685   0.871  0.00  0.00    -0.360 OA
ATOM     25  H   *** d   *       3.112  27.778   1.833  0.00  0.00     0.217 HD
ENDBRANCH   8  24
BRANCH  10  26
ATOM     26  O   *** d   *       0.151  31.084  -0.043  0.00  0.00    -0.361 OA
ATOM     27  H   *** d   *      -0.221  31.222  -0.930  0.00  0.00     0.217 HD
ENDBRANCH  10  26
TORSDOF 6
ENDMDL
MODEL 19
REMARK VINA RESULT:      -6.2     33.108     35.106
REMARK  6 active torsions:
REMARK  status: ('A' for Active; 'I' for Inactive)
REMARK    1  A    between atoms: O_2  and  C_12 
REMARK    2  A    between atoms: O_3  and  C_14 
REMARK    3  A    between atoms: O_5  and  C_16 
REMARK    4  A    between atoms: O_6  and  C_20 
REMARK    5  A    between atoms: O_7  and  C_22 
REMARK    6  A    between atoms: C_10  and  C_11 
ROOT
ATOM      1  O   *** d   *      30.590   1.389  56.498  0.00  0.00    -0.306 OA
ATOM      2  O   *** d   *      29.179   4.804  55.121  0.00  0.00    -0.284 OA
ATOM      3  C   *** d   *      30.614   3.765  56.535  0.00  0.00     0.084 A 
ATOM      4  C   *** d   *      31.058   2.572  56.973  0.00  0.00     0.096 A 
ATOM      5  C   *** d   *      29.723   1.399  55.441  0.00  0.00     0.123 C 
ATOM      6  C   *** d   *      29.232   2.586  55.018  0.00  0.00     0.152 C 
ATOM      7  C   *** d   *      29.663   3.773  55.553  0.00  0.00     0.223 C 
ATOM      8  C   *** d   *      31.114   4.905  57.071  0.00  0.00     0.085 A 
ATOM      9  C   *** d   *      31.996   2.535  57.936  0.00  0.00     0.075 A 
ATOM     10  C   *** d   *      32.517   3.639  58.485  0.00  0.00     0.071 A 
ATOM     11  C   *** d   *      32.053   4.810  58.029  0.00  0.00     0.074 A 
ENDROOT
BRANCH   5  12
ATOM     12  C   *** d   *      29.387   0.184  54.920  0.00  0.00     0.004 A 
ATOM     13  C   *** d   *      28.201  -0.365  55.271  0.00  0.00     0.053 A 
ATOM     14  C   *** d   *      27.748  -1.552  54.834  0.00  0.00     0.099 A 
ATOM     15  C   *** d   *      28.506  -2.277  53.998  0.00  0.00     0.098 A 
ATOM     16  C   *** d   *      29.702  -1.783  53.650  0.00  0.00     0.040 A 
ATOM     17  C   *** d   *      30.127  -0.594  54.105  0.00  0.00     0.017 A 
BRANCH  14  18
ATOM     18  O   *** d   *      26.536  -2.038  55.219  0.00  0.00    -0.358 OA
ATOM     19  H   *** d   *      26.646  -2.970  55.471  0.00  0.00     0.218 HD
ENDBRANCH  14  18
BRANCH  15  20
ATOM     20  O   *** d   *      28.078  -3.485  53.545  0.00  0.00    -0.358 OA
ATOM     21  H   *** d   *      28.833  -4.006  53.231  0.00  0.00     0.218 HD
ENDBRANCH  15  20
ENDBRANCH   5  12
BRANCH   6  22
ATOM     22  O   *** d   *      28.230   2.707  54.099  0.00  0.00    -0.355 OA
ATOM     23  H   *** d   *      27.614   3.396  54.386  0.00  0.00     0.218 HD
ENDBRANCH   6  22
BRANCH   8  24
ATOM     24  O   *** d   *      30.738   6.162  56.702  0.00  0.00    -0.360 OA
ATOM     25  H   *** d   *      30.303   6.600  57.451  0.00  0.00     0.217 HD
ENDBRANCH   8  24
BRANCH  10  26
ATOM     26  O   *** d   *      33.465   3.569  59.457  0.00  0.00    -0.361 OA
ATOM     27  H   *** d   *      34.039   4.350  59.399  0.00  0.00     0.217 HD
ENDBRANCH  10  26
TORSDOF 6
ENDMDL
MODEL 20
REMARK VINA RESULT:      -6.1     31.736     33.539
REMARK  6 active torsions:
REMARK  status: ('A' for Active; 'I' for Inactive)
REMARK    1  A    between atoms: O_2  and  C_12 
REMARK    2  A    between atoms: O_3  and  C_14 
REMARK    3  A    between atoms: O_5  and  C_16 
REMARK    4  A    between atoms: O_6  and  C_20 
REMARK    5  A    between atoms: O_7  and  C_22 
REMARK    6  A    between atoms: C_10  and  C_11 
ROOT
ATOM      1  O   *** d   *      18.151  25.375  -5.218  0.00  0.00    -0.306 OA
ATOM      2  O   *** d   *      21.838  25.390  -3.821  0.00  0.00    -0.284 OA
ATOM      3  C   *** d   *      20.347  26.283  -5.275  0.00  0.00     0.084 A 
ATOM      4  C   *** d   *      19.077  26.234  -5.718  0.00  0.00     0.096 A 
ATOM      5  C   *** d   *      18.477  24.613  -4.131  0.00  0.00     0.123 C 
ATOM      6  C   *** d   *      19.761  24.615  -3.701  0.00  0.00     0.152 C 
ATOM      7  C   *** d   *      20.703  25.439  -4.260  0.00  0.00     0.223 C 
ATOM      8  C   *** d   *      21.220  27.153  -5.838  0.00  0.00     0.085 A 
ATOM      9  C   *** d   *      18.697  27.056  -6.713  0.00  0.00     0.075 A 
ATOM     10  C   *** d   *      19.530  27.931  -7.288  0.00  0.00     0.071 A 
ATOM     11  C   *** d   *      20.787  27.955  -6.827  0.00  0.00     0.074 A 
ENDROOT
BRANCH   5  12
ATOM     12  C   *** d   *      17.473  23.867  -3.589  0.00  0.00     0.004 A 
ATOM     13  C   *** d   *      17.685  22.546  -3.387  0.00  0.00     0.053 A 
ATOM     14  C   *** d   *      16.784  21.697  -2.863  0.00  0.00     0.099 A 
ATOM     15  C   *** d   *      15.573  22.157  -2.517  0.00  0.00     0.098 A 
ATOM     16  C   *** d   *      15.312  23.454  -2.729  0.00  0.00     0.040 A 
ATOM     17  C   *** d   *      16.233  24.276  -3.255  0.00  0.00     0.017 A 
BRANCH  14  18
ATOM     18  O   *** d   *      17.071  20.380  -2.675  0.00  0.00    -0.358 OA
ATOM     19  H   *** d   *      17.567  20.061  -3.448  0.00  0.00     0.218 HD
ENDBRANCH  14  18
BRANCH  15  20
ATOM     20  O   *** d   *      14.638  21.322  -1.992  0.00  0.00    -0.358 OA
ATOM     21  H   *** d   *      13.859  21.295  -2.568  0.00  0.00     0.218 HD
ENDBRANCH  15  20
ENDBRANCH   5  12
BRANCH   6  22
ATOM     22  O   *** d   *      20.241  23.764  -2.750  0.00  0.00    -0.355 OA
ATOM     23  H   *** d   *      19.562  23.108  -2.534  0.00  0.00     0.218 HD
ENDBRANCH   6  22
BRANCH   8  24
ATOM     24  O   *** d   *      22.525  27.286  -5.465  0.00  0.00    -0.360 OA
ATOM     25  H   *** d   *      23.076  26.706  -6.015  0.00  0.00     0.217 HD
ENDBRANCH   8  24
BRANCH  10  26
ATOM     26  O   *** d   *      19.116  28.750  -8.292  0.00  0.00    -0.361 OA
ATOM     27  H   *** d   *      19.199  29.674  -8.005  0.00  0.00     0.217 HD
ENDBRANCH  10  26
TORSDOF 6
ENDMDL
