# Supplementary material for: The mechanism study of quercetin isolated from Zanthoxylum bungeanum maxim. inhibiting ferroptosis and alleviating MAFLD through p38 MAPK/ERK signaling pathway based on lipidomics and transcriptomics
Source: Front Pharmacol. 2025 Mar 31;16:1517291. doi: 10.3389/fphar.2025.1517291 (PMC11994740; doi:10.3389/fphar.2025.1517291)
Supplement: Supplementary file 1 [file DataSheet1.zip › Raw data/qRT-PCR data.xlsx]

## Sheet: Sheet1
基因名称	EPHA2	DUSP1	CSF1	GOLGA4	BEST1	TMSB4X
Con_1	0.238818	0.214167	0.37184	0.471937	0.471937	0.307076
Con_2	0.315709	0.291857	0.438303	0.418112	0.418112	0.234421
Model_1	1.07474	1.13402	0.535589	1.44714	1.44714	0.703728
Model_2	1.06627	1.25827	0.939	1.10435	1.10435	0.477341
Que_1	0.47	0.440456	0.449265	0.290062	0.290062	0.735546
Que_2	0.45	0.282646	0.44308	0.222894	0.222894	0.378929
